# Supplementary material for: The Language of Innovation
Source: PLoS One. 2020 Apr 30;15(4):e0230107. doi: 10.1371/journal.pone.0230107 (PMC7194493; doi:10.1371/journal.pone.0230107)
Supplement: S21 File — (GZ) [file pone.0230107.s021.tar.gz › 1999-2003/V2Run_20_VS_4500_embeddings1999-2003ED32.txt]

-4.551879316568374634e-02 1.026918366551399231e-02 2.643298506736755371e-01 -3.077410720288753510e-02 -1.431905627250671387e-01 -1.907673329114913940e-01 -1.249118968844413757e-01 8.504444733262062073e-03 2.765003740787506104e-01 -8.921504020690917969e-02 9.234040230512619019e-02 1.960109025239944458e-01 -8.977168798446655273e-02 -1.536592841148376465e-01 -2.917144000530242920e-01 4.539742320775985718e-02 1.778964698314666748e-01 -6.655365228652954102e-02 -3.958266377449035645e-01 1.419865190982818604e-01 -1.312498897314071655e-01 -1.274656355381011963e-01 1.498269736766815186e-01 2.127433940768241882e-02 3.070563971996307373e-01 -1.746976375579833984e-01 -2.160614877939224243e-01 -8.385442197322845459e-02 1.105019897222518921e-01 3.553310036659240723e-01 -3.872147202491760254e-02 -1.283348053693771362e-01
9.351719915866851807e-02 3.500809543766081333e-04 2.202821820974349976e-01 -7.927434146404266357e-02 -2.712149620056152344e-01 1.486573964357376099e-01 4.052168503403663635e-02 -2.979565858840942383e-01 1.434445530176162720e-01 8.804722875356674194e-02 1.673811376094818115e-01 -1.656875461339950562e-01 -1.281607747077941895e-01 -2.846913039684295654e-01 -6.134670600295066833e-02 9.334054589271545410e-02 -2.426863312721252441e-01 8.935561031103134155e-02 -2.069425024092197418e-02 -4.110724106431007385e-02 -3.416986390948295593e-02 -2.744784057140350342e-01 -2.600914239883422852e-01 -1.087883636355400085e-01 -1.601438671350479126e-01 -2.532770391553640366e-03 -3.893701136112213135e-01 4.781191423535346985e-02 -3.696262836456298828e-02 1.235450059175491333e-01 -1.950049251317977905e-01 -3.121374249458312988e-01
-2.319160103797912598e-02 -9.564703702926635742e-02 1.989338099956512451e-01 -3.684935569763183594e-01 -1.840358525514602661e-01 2.814651653170585632e-02 -2.747432887554168701e-01 -8.924826234579086304e-02 2.971612215042114258e-01 -1.689491719007492065e-01 -1.396032422780990601e-01 2.508233115077018738e-02 -3.909183293581008911e-02 -1.729714572429656982e-01 -1.694392263889312744e-01 -2.928263247013092041e-01 5.962113291025161743e-02 1.943396776914596558e-01 -8.734548836946487427e-02 -1.695045977830886841e-01 1.341795641928911209e-02 8.674620091915130615e-02 -1.834745891392230988e-02 4.950437322258949280e-02 -7.815685123205184937e-02 -3.613930940628051758e-02 -1.237034946680068970e-01 1.573895961046218872e-01 9.135021269321441650e-02 2.768327593803405762e-01 -9.058267623186111450e-02 -4.302546679973602295e-01
3.786012530326843262e-02 -2.942077443003654480e-02 3.067342936992645264e-01 1.832457333803176880e-01 7.919924706220626831e-02 5.035314708948135376e-02 -3.473517298698425293e-02 1.107632294297218323e-01 1.846197694540023804e-01 -1.519755739718675613e-02 -1.015469059348106384e-01 1.717069931328296661e-02 -1.545517146587371826e-01 -1.757005453109741211e-01 -4.660620093345642090e-01 -1.444296240806579590e-01 -9.738204628229141235e-02 2.332139164209365845e-01 -3.577960431575775146e-01 1.323376297950744629e-01 1.072806343436241150e-01 -1.050403788685798645e-01 1.218854356557130814e-02 8.297861367464065552e-02 -1.662320792675018311e-01 -2.092523425817489624e-01 -2.745991051197052002e-01 9.612260758876800537e-02 1.816336996853351593e-03 2.254022657871246338e-02 3.226773142814636230e-01 -1.016114503145217896e-01
-6.689725816249847412e-02 -1.667277067899703979e-01 2.704698741436004639e-01 -9.517904371023178101e-02 1.095690056681632996e-01 2.678736150264739990e-01 -1.572874635457992554e-01 -1.186322346329689026e-01 3.974941372871398926e-02 1.558173634111881256e-02 -7.278893887996673584e-02 -2.269717007875442505e-01 6.979297101497650146e-02 6.706683896481990814e-03 -1.191657260060310364e-01 -1.105453670024871826e-01 -1.783661693334579468e-01 1.260105967521667480e-01 -3.351066112518310547e-01 3.292252421379089355e-01 -1.753793507814407349e-01 3.060156479477882385e-02 1.768408268690109253e-01 1.540070623159408569e-01 1.232996135950088501e-01 9.265774488449096680e-02 -2.370065003633499146e-01 5.957080796360969543e-02 2.224950194358825684e-01 3.187440037727355957e-01 -1.015493720769882202e-01 -2.701438963413238525e-01
-1.767954826354980469e-01 -1.487108021974563599e-01 1.442533284425735474e-01 -6.844970583915710449e-02 -1.047848388552665710e-01 5.708468332886695862e-02 -1.640705168247222900e-01 -2.740150690078735352e-01 6.190804392099380493e-02 -2.053048163652420044e-01 -2.902015447616577148e-01 -1.639684545807540417e-03 1.386073529720306396e-01 -1.010727286338806152e-01 -3.111161589622497559e-01 -4.531257599592208862e-02 9.409592300653457642e-02 4.629416018724441528e-02 -5.033383145928382874e-02 1.005494501441717148e-02 9.788726270198822021e-02 -1.204886436462402344e-01 9.818932414054870605e-02 2.657839953899383545e-01 4.216870665550231934e-02 -3.927291557192802429e-02 -3.013552725315093994e-01 -1.051836982369422913e-01 2.436700314283370972e-01 5.339236557483673096e-02 -7.718288898468017578e-02 -5.049949884414672852e-01
2.687264792621135712e-02 -7.703187875449657440e-03 1.121207699179649353e-01 -8.809355646371841431e-02 1.140580698847770691e-01 1.784007251262664795e-02 -8.918064832687377930e-02 -1.067330688238143921e-01 2.528564035892486572e-01 -1.010006517171859741e-01 4.102263972163200378e-02 7.071972358971834183e-03 1.631387695670127869e-02 -1.608452647924423218e-01 -2.388102263212203979e-01 -7.571655791252851486e-03 -3.483125567436218262e-02 -2.336334139108657837e-01 -2.415174096822738647e-01 2.471311390399932861e-02 -2.125288993120193481e-01 -2.788690850138664246e-02 3.458705544471740723e-02 1.859773993492126465e-01 2.376387417316436768e-01 -1.543260067701339722e-01 -2.687636017799377441e-01 7.155491411685943604e-02 2.906940579414367676e-01 3.839862346649169922e-01 -3.246314525604248047e-01 -3.093105554580688477e-01
-1.594528406858444214e-01 -1.425243318080902100e-01 1.780462861061096191e-01 -3.694086074829101562e-01 2.093237126246094704e-03 -7.789765298366546631e-02 -1.075817719101905823e-01 -5.796029418706893921e-02 2.610938251018524170e-01 -4.943899810314178467e-02 4.393969103693962097e-02 -1.625138372182846069e-01 1.097060069441795349e-01 -1.423336267471313477e-01 -3.748448789119720459e-01 1.545666754245758057e-01 -2.846087813377380371e-01 4.206955060362815857e-02 -2.144495397806167603e-01 5.057605728507041931e-02 -8.093544095754623413e-02 -1.682610958814620972e-01 7.757376134395599365e-02 2.036892920732498169e-01 -1.582147777080535889e-01 2.384047769010066986e-02 -1.373771131038665771e-01 -9.674946963787078857e-02 -1.016963180154561996e-02 2.419336736202239990e-01 1.330583821982145309e-02 -3.782986998558044434e-01
-1.711954325437545776e-01 -9.098583459854125977e-02 1.838939338922500610e-01 -1.334509849548339844e-01 4.591539502143859863e-02 8.851616829633712769e-02 4.730072990059852600e-02 -2.728451192378997803e-01 2.842281758785247803e-01 -2.466816604137420654e-01 -1.951211243867874146e-01 4.308446869254112244e-02 -2.352742552757263184e-01 -5.488501861691474915e-02 -2.372906059026718140e-01 -9.534799307584762573e-02 -1.149875968694686890e-01 2.673222422599792480e-01 -1.446170955896377563e-01 -1.977307647466659546e-01 -1.631349325180053711e-01 -9.648103266954421997e-02 4.793727770447731018e-02 1.701228618621826172e-01 -2.028671950101852417e-01 -4.438533633947372437e-02 -2.585095167160034180e-01 1.113855764269828796e-01 3.171750009059906006e-01 1.356145441532135010e-01 -1.777623891830444336e-01 -1.844612956047058105e-01
-9.573648869991302490e-02 1.191571205854415894e-01 3.338371813297271729e-01 -6.818984448909759521e-02 9.461011737585067749e-02 6.307299248874187469e-03 7.509775459766387939e-02 -3.995426595211029053e-01 3.308027684688568115e-01 -1.521680783480405807e-02 -1.436680369079113007e-02 1.585842669010162354e-01 -7.348398864269256592e-02 -2.055394500494003296e-01 -1.488818824291229248e-01 1.107144281268119812e-01 -1.627517193555831909e-01 2.710394859313964844e-01 -4.808009043335914612e-02 -9.833197295665740967e-02 -1.577366292476654053e-01 -3.705538064241409302e-02 4.661933705210685730e-02 1.717570424079895020e-02 9.266482293605804443e-02 -2.535644471645355225e-01 -2.295955121517181396e-01 9.797270596027374268e-02 -1.137073040008544922e-01 1.586050540208816528e-01 3.242227435111999512e-02 -3.926866352558135986e-01
-1.756529062986373901e-01 2.926260791718959808e-02 1.424244791269302368e-01 1.468880921602249146e-01 -1.123285964131355286e-01 8.573602885007858276e-03 -6.029054522514343262e-02 1.393222063779830933e-01 -2.013838291168212891e-02 -8.308044821023941040e-02 2.195787727832794189e-01 9.405761212110519409e-02 -2.617904841899871826e-01 -2.587946057319641113e-01 -4.798151552677154541e-01 4.713920876383781433e-02 -3.168606162071228027e-01 -8.821773342788219452e-03 -2.624416053295135498e-01 2.916864156723022461e-01 -1.832702308893203735e-01 -2.829170785844326019e-02 -1.982671581208705902e-02 2.547718770802021027e-02 -8.317278325557708740e-02 -1.843609213829040527e-01 -2.148921638727188110e-01 1.201145425438880920e-01 6.627941876649856567e-02 1.548391431570053101e-01 1.474101375788450241e-02 -1.959724724292755127e-01
-2.049095183610916138e-02 -1.497202068567276001e-01 9.472841024398803711e-02 -1.222183778882026672e-01 -4.038277268409729004e-02 -2.356461063027381897e-02 -2.141239792108535767e-01 -6.047404929995536804e-02 3.233634233474731445e-01 -5.000004172325134277e-02 -8.625666797161102295e-02 -1.467071771621704102e-01 -3.104207292199134827e-02 -8.295606821775436401e-03 -2.654336690902709961e-01 -7.948484271764755249e-02 3.843529522418975830e-02 -1.584992930293083191e-02 -2.751452326774597168e-01 1.659869216382503510e-02 6.591746211051940918e-02 -2.016716599464416504e-01 4.721515253186225891e-02 1.034023240208625793e-01 -4.455757141113281250e-02 1.024199202656745911e-01 -4.768044352531433105e-01 1.426411122083663940e-01 6.664629280567169189e-02 2.936683595180511475e-01 -2.535081803798675537e-01 -3.700923323631286621e-01
-2.513746730983257294e-02 -1.496677100658416748e-01 2.618366777896881104e-01 -1.896852552890777588e-01 1.097069401293992996e-02 -1.873828284442424774e-02 -6.818205863237380981e-02 -6.939093116670846939e-03 1.657136231660842896e-01 -1.176001206040382385e-01 -1.643852442502975464e-01 -1.256363000720739365e-02 1.141673512756824493e-02 -5.012670159339904785e-02 -3.660680055618286133e-01 -2.248220890760421753e-01 1.063688099384307861e-01 5.579742137342691422e-03 -1.248266547918319702e-01 -4.279548302292823792e-02 -1.221827045083045959e-01 -2.069025784730911255e-01 1.702995449304580688e-01 -1.514532417058944702e-01 -1.383004337549209595e-01 -8.757630735635757446e-02 -6.033154577016830444e-02 9.888929873704910278e-02 3.439546525478363037e-01 1.452265977859497070e-01 -1.345043033361434937e-01 -5.248399376869201660e-01
-1.594243347644805908e-01 2.212767750024795532e-01 4.033521413803100586e-01 -2.055907249450683594e-01 -1.445408016443252563e-01 -2.690316736698150635e-02 -6.067687273025512695e-02 -2.372990548610687256e-01 1.537027582526206970e-02 -9.130511432886123657e-02 7.883854210376739502e-02 8.787934482097625732e-02 -2.616037055850028992e-02 -4.047999531030654907e-02 -3.934547603130340576e-01 -1.583482474088668823e-01 4.329077154397964478e-02 4.073583707213401794e-02 8.116633445024490356e-02 5.934043973684310913e-02 4.510382562875747681e-02 -2.128215283155441284e-01 -4.730048403143882751e-02 -7.173593342304229736e-02 1.565015166997909546e-01 -3.888523206114768982e-02 -1.313024759292602539e-01 -8.965289592742919922e-02 -2.187018096446990967e-01 3.403432965278625488e-01 -2.796703577041625977e-01 -2.698533236980438232e-01
1.333090215921401978e-01 2.125904113054275513e-01 1.880435347557067871e-01 2.010610699653625488e-01 -2.176306992769241333e-01 2.867590487003326416e-01 -1.551587730646133423e-01 7.645787298679351807e-02 -1.496995240449905396e-02 -9.287476539611816406e-02 1.013514697551727295e-01 4.820312187075614929e-02 -2.000173628330230713e-01 -7.384431362152099609e-02 -3.575691580772399902e-01 -1.689269840717315674e-01 -2.239211648702621460e-01 -8.884824067354202271e-02 -1.829528957605361938e-01 1.226160824298858643e-01 -1.434830278158187866e-01 -1.955019086599349976e-01 8.422505855560302734e-02 -9.163359552621841431e-02 -1.180926933884620667e-01 -3.534619212150573730e-01 -1.952539086341857910e-01 1.296631693840026855e-01 8.232872188091278076e-02 1.063432767987251282e-01 -2.185323536396026611e-01 -1.947702169418334961e-01
-4.726361855864524841e-02 -1.795552074909210205e-01 2.523593306541442871e-01 -3.204859420657157898e-02 1.819722801446914673e-01 1.954080313444137573e-01 -1.589174121618270874e-01 -2.356483135372400284e-03 1.924620419740676880e-01 -2.925705313682556152e-01 -1.074589043855667114e-01 -2.719568908214569092e-01 8.867301046848297119e-02 -1.294707357883453369e-01 -3.410274386405944824e-01 -1.362902671098709106e-01 -3.727968782186508179e-02 1.070374250411987305e-01 -9.573764353990554810e-02 1.672716811299324036e-02 -1.279687583446502686e-01 -1.590000987052917480e-01 1.561988294124603271e-01 2.539998590946197510e-01 1.684024035930633545e-01 9.559402242302894592e-04 -3.386278748512268066e-01 1.152909472584724426e-01 -2.679888159036636353e-02 2.831172347068786621e-01 4.185933619737625122e-03 -2.157135307788848877e-01
9.774693101644515991e-02 1.325024664402008057e-01 3.533680140972137451e-01 7.713446021080017090e-02 -8.125183731317520142e-02 2.193148285150527954e-01 -1.915236860513687134e-01 -2.769615352153778076e-01 1.385043710470199585e-01 1.745190122164785862e-03 1.399629712104797363e-01 8.119610697031021118e-02 5.046794656664133072e-03 -9.599656611680984497e-02 -6.532386690378189087e-02 -3.134233057498931885e-01 -6.168971594888716936e-05 6.151538714766502380e-02 -1.085989028215408325e-01 -1.305228620767593384e-01 -1.014444828033447266e-01 -1.750513464212417603e-01 -2.648970782756805420e-01 1.733917593955993652e-01 -1.110856905579566956e-01 1.324927248060703278e-02 -3.859633803367614746e-01 -3.077600300312042236e-01 -1.517174094915390015e-01 1.610027700662612915e-01 -1.126711741089820862e-01 -1.589070111513137817e-01
1.656692326068878174e-01 -2.278611063957214355e-01 2.677554488182067871e-01 -8.540301350876688957e-04 -2.129972539842128754e-02 2.634365856647491455e-01 3.414160385727882385e-02 -9.174155443906784058e-02 1.632729023694992065e-01 -2.322036921977996826e-01 -1.104899644851684570e-01 -2.288119047880172729e-01 3.507827967405319214e-02 -9.822326898574829102e-02 -2.920757234096527100e-01 2.283409237861633301e-02 -9.289784729480743408e-02 -7.679990679025650024e-02 -2.695142626762390137e-01 1.107705533504486084e-01 -9.809901565313339233e-02 -1.306252274662256241e-02 1.621901094913482666e-01 2.389720082283020020e-01 6.406155880540609360e-04 7.756344228982925415e-02 -2.804214358329772949e-01 2.221870273351669312e-01 1.150564402341842651e-01 1.581032276153564453e-01 -4.358628019690513611e-02 -4.010730385780334473e-01
-1.658248454332351685e-01 -3.530691936612129211e-02 7.333179935812950134e-03 -1.850557774305343628e-01 -3.236682713031768799e-02 1.385539621114730835e-01 -4.822109639644622803e-02 -1.554920524358749390e-01 2.060071378946304321e-01 -1.592974513769149780e-01 -5.067961290478706360e-02 -3.088949061930179596e-02 -5.994929373264312744e-02 7.141234725713729858e-02 -4.735700488090515137e-01 -1.622533202171325684e-01 -1.013322472572326660e-01 -6.729415804147720337e-02 -1.908894777297973633e-01 -2.932677417993545532e-02 -1.634498983621597290e-01 -1.136330664157867432e-01 -7.164027774706482887e-04 2.717397212982177734e-01 1.195277180522680283e-02 -1.326301395893096924e-01 -3.357584774494171143e-01 3.169227391481399536e-02 9.849001467227935791e-02 1.459174305200576782e-01 -1.346698850393295288e-01 -4.619695842266082764e-01
9.808071888983249664e-03 -2.157362997531890869e-01 1.867521852254867554e-01 -3.946498408913612366e-02 -2.157970890402793884e-02 8.088913559913635254e-02 -2.411071956157684326e-01 -3.861748799681663513e-02 1.541740745306015015e-01 2.899363636970520020e-02 -8.652041852474212646e-02 -1.221318542957305908e-01 1.263960599899291992e-01 6.407327950000762939e-02 -4.085522890090942383e-01 2.344857901334762573e-02 -1.160280257463455200e-01 8.011121302843093872e-02 -4.854998886585235596e-01 -2.566886693239212036e-02 1.975986175239086151e-02 -1.736444830894470215e-01 8.320046961307525635e-02 2.178399413824081421e-01 -1.107811182737350464e-01 -1.034218668937683105e-01 -1.972344219684600830e-01 -6.428852677345275879e-02 1.154645308852195740e-01 2.826227247714996338e-01 -5.613984540104866028e-02 -3.349711000919342041e-01
-1.708541661500930786e-01 -1.186338905245065689e-02 6.894040852785110474e-02 6.511139869689941406e-02 -3.085738718509674072e-01 1.375500112771987915e-01 -6.227164063602685928e-03 -2.550018727779388428e-01 2.072986811399459839e-01 -4.175430834293365479e-01 1.402161419391632080e-01 -5.134060606360435486e-02 -1.382015943527221680e-01 -4.875983297824859619e-02 1.114249154925346375e-01 -1.780465990304946899e-01 -8.333335071802139282e-02 2.467463761568069458e-01 -3.517463803291320801e-01 6.389982253313064575e-02 6.794404238462448120e-02 -1.871448606252670288e-01 -7.010178267955780029e-02 9.793116897344589233e-02 -1.360005140304565430e-01 2.501824498176574707e-02 -2.421768754720687866e-01 -1.686337143182754517e-01 1.928625553846359253e-01 -1.453496366739273071e-01 -1.596336513757705688e-01 -1.935788244009017944e-01
-1.576490849256515503e-01 -2.660278379917144775e-01 4.104818031191825867e-02 -4.678158462047576904e-02 7.418277207762002945e-03 7.558745145797729492e-02 -2.321881949901580811e-01 2.097713574767112732e-02 2.081054896116256714e-01 -1.927814036607742310e-01 9.050484746694564819e-02 1.172702014446258545e-01 2.022638618946075439e-01 -1.728594005107879639e-01 -4.818870499730110168e-02 -8.468667417764663696e-02 -1.466875076293945312e-01 2.616786062717437744e-01 -2.469194233417510986e-01 7.652828842401504517e-02 -5.371332168579101562e-02 -8.237431198358535767e-02 1.237854640930891037e-02 -1.637751162052154541e-01 -2.644786536693572998e-01 -4.161373153328895569e-02 -2.690468728542327881e-01 -4.498878866434097290e-02 -8.334941416978836060e-02 2.273758202791213989e-01 -1.833479106426239014e-01 -4.752501249313354492e-01
8.871827274560928345e-02 2.600357234477996826e-01 3.022723793983459473e-01 -1.173393130302429199e-01 -3.968012034893035889e-01 7.952022552490234375e-02 -9.774675965309143066e-02 -3.110184073448181152e-01 9.219884872436523438e-03 -6.565713137388229370e-02 -9.012919664382934570e-02 6.252592056989669800e-02 1.588550209999084473e-02 -2.512304186820983887e-01 -3.805330991744995117e-01 -1.366908401250839233e-01 1.499315947294235229e-01 -8.534666150808334351e-02 8.611073344945907593e-02 -2.692053839564323425e-02 -3.978664055466651917e-02 -1.207332387566566467e-01 -8.829574286937713623e-02 -2.258540131151676178e-03 6.249418854713439941e-02 -6.431850790977478027e-02 -1.522745639085769653e-01 -7.613260298967361450e-02 -1.632886193692684174e-02 2.186636030673980713e-01 3.460882231593132019e-02 -3.973110616207122803e-01
-7.329499721527099609e-02 1.042915135622024536e-01 2.011808604001998901e-01 1.105338484048843384e-01 -1.102815940976142883e-01 9.028006345033645630e-02 6.683771312236785889e-02 1.079508289694786072e-01 1.518563628196716309e-01 1.261434406042098999e-01 1.614553630352020264e-01 -6.149306148290634155e-02 -1.725133806467056274e-01 -6.141331046819686890e-02 -3.482930064201354980e-01 1.721826568245887756e-02 -2.052226215600967407e-01 -3.404022380709648132e-02 -5.300865173339843750e-01 2.166070044040679932e-01 6.232907623052597046e-02 -1.215569004416465759e-01 2.520914562046527863e-02 3.294952586293220520e-02 -8.892083168029785156e-02 -2.727026939392089844e-01 -2.557573318481445312e-01 4.857972636818885803e-02 -1.331034302711486816e-01 3.239029645919799805e-01 4.040335770696401596e-03 -8.005566149950027466e-02
-1.139685437083244324e-01 1.339609175920486450e-01 2.074751108884811401e-01 3.958122059702873230e-02 -2.755259722471237183e-02 -7.398906350135803223e-02 -3.772103041410446167e-02 1.572796851396560669e-01 3.432277590036392212e-02 1.082291528582572937e-01 1.252778470516204834e-01 -1.355170756578445435e-01 -2.283947169780731201e-01 -1.821695417165756226e-01 -5.203551054000854492e-01 -1.739121228456497192e-01 3.171897307038307190e-02 1.195913851261138916e-01 -3.505510389804840088e-01 -3.534979745745658875e-02 -1.107989400625228882e-01 -2.194470539689064026e-02 -4.219498112797737122e-02 -3.155113384127616882e-02 -1.978674232959747314e-01 -2.845650315284729004e-01 -3.136322796344757080e-01 1.834357976913452148e-01 -2.420909702777862549e-02 1.567401885986328125e-01 6.228277087211608887e-02 -1.503027975559234619e-01
-2.873177826404571533e-01 -9.126824140548706055e-02 3.077096939086914062e-01 -1.468229144811630249e-01 -8.874727040529251099e-02 -1.083213649690151215e-02 -2.579871714115142822e-01 -2.921491861343383789e-01 1.451358050107955933e-01 -5.538126826286315918e-02 -1.203581923618912697e-03 9.317034482955932617e-02 -1.932778358459472656e-01 -2.586334943771362305e-01 -6.535421311855316162e-02 -1.746927015483379364e-02 -1.996280066668987274e-02 8.285663276910781860e-02 -1.962599307298660278e-01 -1.295847594738006592e-01 2.020150274038314819e-01 -4.060779511928558350e-01 1.429877430200576782e-02 2.291972935199737549e-01 -2.909756079316139221e-02 -1.678155958652496338e-01 -2.101539373397827148e-01 1.930369250476360321e-02 1.578974425792694092e-01 -2.152052372694015503e-01 -2.322075702250003815e-02 -1.580745279788970947e-01
-4.767551273107528687e-02 -1.825138777494430542e-01 2.762931287288665771e-01 -2.699332237243652344e-01 -7.149307429790496826e-02 2.321420460939407349e-01 -2.891124188899993896e-01 -8.854302018880844116e-02 2.174300402402877808e-01 -1.089059561491012573e-01 -8.797358721494674683e-02 -2.512435987591743469e-02 1.366304010152816772e-01 2.838535420596599579e-02 -4.728140532970428467e-01 -1.035655289888381958e-02 -8.151926845312118530e-02 -1.573099195957183838e-01 -1.402412503957748413e-01 -2.854393608868122101e-02 -1.021731570363044739e-01 -2.687729001045227051e-01 -1.364002674818038940e-01 8.356994390487670898e-02 -7.933434098958969116e-04 -3.711354732513427734e-02 -3.171488940715789795e-01 7.766923308372497559e-02 8.618052303791046143e-02 8.554623275995254517e-02 -1.238940730690956116e-01 -2.364643365144729614e-01
-6.418433040380477905e-02 -1.377424597740173340e-01 1.536664664745330811e-01 3.204113245010375977e-02 -7.361099589616060257e-03 -2.039026468992233276e-01 -2.618043497204780579e-02 -4.749950394034385681e-02 3.236979246139526367e-01 -2.282311394810676575e-02 1.109026521444320679e-01 -8.680758625268936157e-02 9.276576340198516846e-02 -6.721296906471252441e-02 -2.739960849285125732e-01 -3.408791124820709229e-02 1.420242935419082642e-01 6.644567474722862244e-03 -2.359594702720642090e-01 -1.106371805071830750e-01 -5.153895169496536255e-02 -5.452096462249755859e-02 2.109100818634033203e-01 1.289699971675872803e-01 -1.641847789287567139e-01 -6.817118078470230103e-02 -2.179897129535675049e-01 -9.855682402849197388e-02 1.164804622530937195e-01 4.590229392051696777e-01 -1.284961681813001633e-02 -4.743949472904205322e-01
-1.804282702505588531e-02 2.187528908252716064e-01 3.723621070384979248e-01 3.239398300647735596e-01 -8.767254650592803955e-02 -1.963807828724384308e-02 6.782042235136032104e-02 -4.511659964919090271e-03 9.175137616693973541e-03 -4.576754570007324219e-02 2.304268777370452881e-01 -1.604125052690505981e-01 -6.011499091982841492e-02 -2.079769074916839600e-01 -4.078844487667083740e-01 -7.235841359943151474e-03 -1.536174714565277100e-01 1.069562160409986973e-03 -2.341959029436111450e-01 2.005784660577774048e-01 -1.971522420644760132e-01 -1.583151221275329590e-01 8.542426675558090210e-02 8.677410893142223358e-03 -4.398799687623977661e-02 -2.003306299448013306e-01 -8.079303801059722900e-02 1.278023570775985718e-01 7.495868951082229614e-03 2.866621017456054688e-01 -4.827003553509712219e-02 -2.485302537679672241e-01
-1.316185891628265381e-01 -1.058837473392486572e-01 2.804996371269226074e-01 5.030115693807601929e-02 -1.641314625740051270e-01 -1.967864632606506348e-01 1.503480598330497742e-03 -1.233464032411575317e-01 2.634397745132446289e-01 -1.146017685532569885e-01 8.996612578630447388e-02 -3.206382691860198975e-02 1.553088426589965820e-01 1.605861634016036987e-01 -3.512887954711914062e-01 5.193934217095375061e-02 4.037189111113548279e-02 1.633313894271850586e-01 -2.494595050811767578e-01 -1.050666570663452148e-01 -1.116546988487243652e-01 1.092109680175781250e-01 -1.050722878426313400e-02 1.656878925859928131e-02 -2.469369173049926758e-01 1.668119281530380249e-01 -2.767872512340545654e-01 -7.726253569126129150e-02 2.408857494592666626e-01 2.361182123422622681e-01 -1.855172663927078247e-01 -3.094736337661743164e-01
1.085545197129249573e-01 9.992506355047225952e-02 2.854197025299072266e-01 -4.775478690862655640e-02 1.211439818143844604e-01 6.605590879917144775e-02 9.220028668642044067e-02 -5.134159326553344727e-02 2.299042642116546631e-01 1.997545361518859863e-01 2.704293001443147659e-04 2.693606913089752197e-02 -9.603826701641082764e-02 -2.186217457056045532e-01 -3.591664135456085205e-01 1.293166279792785645e-01 3.220706060528755188e-02 1.074438169598579407e-01 -2.730755209922790527e-01 2.211424559354782104e-01 -9.280043095350265503e-02 -1.657995432615280151e-01 1.954962462186813354e-01 4.569607228040695190e-02 -1.087574809789657593e-01 9.701657295227050781e-02 -4.630303680896759033e-01 -1.370118111371994019e-01 2.487975955009460449e-01 1.660602241754531860e-01 9.961055219173431396e-02 4.256695508956909180e-02
-1.366123259067535400e-01 -4.644805565476417542e-03 2.357483953237533569e-01 1.668224781751632690e-01 -5.850565806031227112e-02 1.684017777442932129e-01 2.124634198844432831e-02 -4.119211733341217041e-01 -1.077455133199691772e-01 -1.678496897220611572e-01 2.447849661111831665e-01 8.906127512454986572e-02 6.816185265779495239e-02 -3.297590911388397217e-01 -5.007020756602287292e-02 -3.797394037246704102e-02 -1.387097090482711792e-01 2.833933569490909576e-02 -1.069263275712728500e-02 -2.628877200186252594e-02 -8.583787083625793457e-02 7.644060999155044556e-02 -1.533253043889999390e-01 1.066748127341270447e-01 -4.662813618779182434e-02 -1.872078925371170044e-01 -5.147660970687866211e-01 -6.971539556980133057e-02 -1.129115372896194458e-01 1.950032413005828857e-01 -1.088967770338058472e-01 -1.799393892288208008e-01
7.546239346265792847e-02 7.652030885219573975e-02 2.088504731655120850e-01 1.379311382770538330e-01 3.643235936760902405e-02 7.704640924930572510e-02 1.566518992185592651e-01 1.784087568521499634e-01 3.054876625537872314e-01 2.313985303044319153e-02 2.512647770345211029e-02 -4.979078844189643860e-02 -1.499256044626235962e-01 -1.854192316532135010e-01 -3.447008430957794189e-01 -1.359371095895767212e-01 -9.339291602373123169e-02 2.820557057857513428e-01 -1.039049401879310608e-01 2.369144558906555176e-01 7.612432236783206463e-04 1.329145431518554688e-01 3.454511752352118492e-03 -1.353048533201217651e-01 1.020305324345827103e-02 -2.058856338262557983e-01 -5.366430282592773438e-01 3.615077584981918335e-02 1.348484009504318237e-01 1.454291492700576782e-01 -9.193382412195205688e-02 -1.702012494206428528e-02
-2.031636089086532593e-01 9.576783515512943268e-03 4.657118618488311768e-01 -1.906703561544418335e-01 1.024701073765754700e-01 1.296218186616897583e-01 9.538263082504272461e-02 -1.267001926898956299e-01 4.937189817428588867e-02 -2.556556463241577148e-01 -8.756527304649353027e-02 -1.462900340557098389e-01 -7.538816332817077637e-02 -9.092925488948822021e-02 -3.578029200434684753e-02 -2.783289849758148193e-01 -4.484951868653297424e-02 -5.728829652070999146e-02 -1.060664281249046326e-01 -9.188211709260940552e-02 7.453639060258865356e-02 -7.676605880260467529e-02 7.708472758531570435e-02 2.718662321567535400e-01 -6.329516321420669556e-02 -1.812476068735122681e-01 -2.100728601217269897e-01 5.586398020386695862e-02 1.608836948871612549e-01 2.777542173862457275e-01 -6.692427396774291992e-02 -3.942928612232208252e-01
4.220901802182197571e-02 3.128332197666168213e-01 4.200126230716705322e-01 -1.567577123641967773e-01 -1.801781058311462402e-01 6.089966744184494019e-02 8.324964344501495361e-02 -1.815080493688583374e-01 1.855563670396804810e-01 -1.460458338260650635e-02 1.961418241262435913e-01 3.084958717226982117e-02 -1.860416978597640991e-01 -5.782534927129745483e-02 -3.206639364361763000e-02 6.604872643947601318e-03 -2.206622064113616943e-02 5.807936564087867737e-02 -1.071632653474807739e-01 -7.087171077728271484e-02 -2.819117307662963867e-01 -1.993629187345504761e-01 -1.459845304489135742e-01 3.185258507728576660e-01 2.036326527595520020e-01 -1.688514500856399536e-01 -2.798670232295989990e-01 6.213827989995479584e-03 1.587496250867843628e-01 1.258759796619415283e-01 9.845539182424545288e-02 -2.208819389343261719e-01
-5.407572165131568909e-02 -6.700801849365234375e-02 1.385313123464584351e-01 -5.678192153573036194e-02 -5.291929095983505249e-02 3.038824535906314850e-02 -3.120005726814270020e-01 -3.434094488620758057e-01 4.278976619243621826e-01 -1.781902760267257690e-01 -6.136612966656684875e-02 -6.782898306846618652e-02 1.354576647281646729e-01 -1.802815496921539307e-02 -1.812366098165512085e-01 9.376298636198043823e-02 -1.780010387301445007e-02 -1.230618357658386230e-01 -1.897169500589370728e-01 -1.319270282983779907e-01 -1.456037908792495728e-01 -1.218833252787590027e-01 -1.022553667426109314e-01 -1.168752089142799377e-01 -1.291213184595108032e-01 -2.962179780006408691e-01 -3.019846975803375244e-01 -9.484648704528808594e-02 -3.166338056325912476e-02 1.085919588804244995e-01 -1.209526509046554565e-01 -3.264705538749694824e-01
-1.570534519851207733e-02 -2.190177142620086670e-01 9.436350315809249878e-02 -1.403564065694808960e-01 7.558979839086532593e-02 2.379984706640243530e-01 -1.839492619037628174e-01 -1.323195397853851318e-01 1.581817269325256348e-01 -2.055052071809768677e-01 -1.110937297344207764e-01 -6.830229610204696655e-02 -7.911060750484466553e-02 -6.590320914983749390e-02 -3.762987852096557617e-01 5.945192649960517883e-02 -2.017199695110321045e-01 -2.262859977781772614e-02 -1.180623248219490051e-01 4.196849837899208069e-02 7.460647262632846832e-03 -2.166729420423507690e-01 -8.323927968740463257e-02 1.607151478528976440e-01 5.480414628982543945e-02 -1.620313972234725952e-01 -2.323568016290664673e-01 -1.386697590351104736e-01 1.023805662989616394e-01 3.719962835311889648e-01 -1.948529779911041260e-01 -3.788246810436248779e-01
3.917663171887397766e-02 -9.609875082969665527e-02 -5.175144970417022705e-02 6.716470420360565186e-02 -1.703400611877441406e-01 1.291118562221527100e-01 -4.696497321128845215e-02 1.118511781096458435e-01 2.027070969343185425e-01 -9.180314093828201294e-02 6.019823253154754639e-02 -2.804535999894142151e-02 -3.415386378765106201e-01 -2.667743265628814697e-01 -4.096705913543701172e-01 2.712618932127952576e-02 1.129480544477701187e-02 1.591940373182296753e-01 -3.381201252341270447e-02 2.071151435375213623e-01 -1.678529381752014160e-01 -3.536768257617950439e-01 3.549705073237419128e-02 9.349627420306205750e-03 -2.274075746536254883e-01 1.352598220109939575e-01 -3.044146895408630371e-01 2.701988816261291504e-01 -3.200149629265069962e-03 1.602890789508819580e-01 -5.894108861684799194e-02 1.494849920272827148e-01
-7.526654005050659180e-02 -7.249595224857330322e-02 2.083694785833358765e-01 4.428951442241668701e-02 -2.913875579833984375e-01 1.946796029806137085e-01 -1.939979195594787598e-01 -1.880523264408111572e-01 1.597484946250915527e-02 5.030590668320655823e-02 -1.297098845243453979e-01 2.798873186111450195e-01 -9.384379535913467407e-02 -2.837193608283996582e-01 -1.541393697261810303e-01 1.488717943429946899e-01 -1.890392601490020752e-01 3.092979192733764648e-01 8.090626448392868042e-02 -2.333729118108749390e-01 -2.741721570491790771e-01 -2.138407081365585327e-01 1.394181996583938599e-01 1.185793131589889526e-01 -1.691260784864425659e-01 2.551096677780151367e-02 -2.423845380544662476e-01 9.390548616647720337e-02 -1.481542736291885376e-01 1.989275403320789337e-02 1.983977109193801880e-02 -2.198934555053710938e-01
-4.203214123845100403e-02 2.070351503789424896e-02 2.628627419471740723e-01 1.977848261594772339e-01 3.522347286343574524e-02 1.783921122550964355e-01 2.651003655046224594e-03 2.852972224354743958e-02 2.078009247779846191e-01 7.294029742479324341e-02 1.818373613059520721e-02 3.670317679643630981e-02 -1.325246244668960571e-01 -1.698431670665740967e-01 -5.880272984504699707e-01 -2.321429699659347534e-01 1.049926504492759705e-01 -1.268040668219327927e-02 -3.101549148559570312e-01 9.817237406969070435e-02 -1.369081344455480576e-02 8.835540153086185455e-03 3.945903480052947998e-02 -1.381151825189590454e-01 -3.117857314646244049e-02 -2.043716311454772949e-01 -3.199867904186248779e-01 1.697962582111358643e-01 5.821334570646286011e-02 1.064199656248092651e-01 1.808726638555526733e-01 1.187026593834161758e-02
2.222987823188304901e-02 -1.171807572245597839e-01 2.459800392389297485e-01 -1.038923412561416626e-01 -9.125932306051254272e-02 -1.851006969809532166e-02 -4.170270264148712158e-02 -4.950208216905593872e-02 5.379866436123847961e-02 -1.046861112117767334e-01 6.888255011290311813e-04 -1.816009879112243652e-01 1.129649057984352112e-01 -5.321894884109497070e-01 -4.754592478275299072e-02 -2.152011841535568237e-01 -2.916886657476425171e-02 8.762277662754058838e-02 -3.055633008480072021e-01 1.826821714639663696e-01 -7.140079047530889511e-03 -4.475856721401214600e-01 -3.422766178846359253e-02 -1.630694568157196045e-01 -2.298426181077957153e-01 -1.795372217893600464e-01 6.589408218860626221e-02 -1.470760852098464966e-01 1.102523729205131531e-01 8.551188558340072632e-02 -1.093379780650138855e-01 -6.593661010265350342e-02
1.894531846046447754e-01 3.028515726327896118e-02 4.427310228347778320e-01 -2.030883431434631348e-01 -1.185461431741714478e-01 -7.043725997209548950e-02 5.193802341818809509e-02 -2.022277116775512695e-01 2.520202659070491791e-02 -1.677284687757492065e-01 5.479881167411804199e-02 2.826769053936004639e-01 2.424615621566772461e-02 -2.250434160232543945e-01 1.962047815322875977e-02 -7.748157531023025513e-02 8.721195161342620850e-02 3.058984875679016113e-01 -2.009696662425994873e-01 -5.578796565532684326e-02 -2.617785334587097168e-01 -6.409114599227905273e-02 9.033383429050445557e-02 3.247366845607757568e-02 -9.381274133920669556e-02 -1.816113293170928955e-01 -2.247834652662277222e-01 1.272933930158615112e-01 3.290013968944549561e-02 1.911456882953643799e-02 -5.052837729454040527e-02 -3.936771750450134277e-01
-1.513342410326004028e-01 -2.125910520553588867e-01 9.356038272380828857e-02 -2.946771681308746338e-01 -2.777778804302215576e-01 1.502176374197006226e-01 -7.619962561875581741e-03 -3.080199062824249268e-01 2.892671823501586914e-01 -2.995276451110839844e-01 5.896255001425743103e-02 -2.938935533165931702e-02 -1.714481413364410400e-01 3.917646594345569611e-03 9.813394397497177124e-02 2.370093861827626824e-04 -1.684764516539871693e-03 -8.763573318719863892e-02 -2.510223090648651123e-01 -5.018033832311630249e-02 1.671916991472244263e-01 -2.380836009979248047e-01 5.874373018741607666e-02 4.400652647018432617e-02 -1.927960664033889771e-01 -1.278233230113983154e-01 -3.028246164321899414e-01 -8.833270519971847534e-02 2.429867684841156006e-01 3.612611442804336548e-02 -1.415653824806213379e-01 -1.680521965026855469e-01
-5.425906553864479065e-02 3.205526620149612427e-02 3.389216363430023193e-01 -1.144777908921241760e-01 -2.344933748245239258e-01 1.616043746471405029e-01 1.158546283841133118e-01 -2.958448231220245361e-01 3.598174825310707092e-02 1.651199907064437866e-01 -1.226034089922904968e-01 1.593405455350875854e-01 6.503477692604064941e-02 4.856160283088684082e-02 -2.937082052230834961e-01 -1.522259116172790527e-01 8.826278150081634521e-02 3.244809508323669434e-01 -3.379318714141845703e-01 9.897065162658691406e-02 -1.555022746324539185e-01 -3.283536061644554138e-02 -9.172304719686508179e-02 -1.081920228898525238e-02 -5.103666707873344421e-02 -2.558127641677856445e-01 -3.250050246715545654e-01 -1.796640753746032715e-01 -7.598148658871650696e-03 1.440245956182479858e-01 3.599473834037780762e-02 4.572959616780281067e-02
-1.108420938253402710e-01 -1.901894509792327881e-01 1.801613420248031616e-01 -1.238263100385665894e-01 -8.752539753913879395e-02 -4.318624734878540039e-03 -1.067424714565277100e-01 9.258273988962173462e-02 2.948845922946929932e-01 -1.430597454309463501e-01 2.448471449315547943e-02 -1.322872340679168701e-01 1.298170834779739380e-01 -1.730462722480297089e-02 -3.160198926925659180e-01 -6.571341305971145630e-02 4.736971110105514526e-02 1.253604888916015625e-01 -3.089774549007415771e-01 6.564078480005264282e-02 -1.797925382852554321e-01 -8.574419468641281128e-02 1.848753839731216431e-01 2.593385577201843262e-01 7.102124392986297607e-02 1.102233529090881348e-01 -1.562040951102972031e-02 -1.183111965656280518e-01 9.525011479854583740e-02 1.111785769462585449e-01 -1.861065179109573364e-01 -5.318773984909057617e-01
-1.363254040479660034e-01 5.536384880542755127e-02 2.409238368272781372e-01 -3.191259801387786865e-01 -2.761273980140686035e-01 7.679017633199691772e-02 -1.628766804933547974e-01 -7.360024005174636841e-02 1.244635656476020813e-01 9.830477088689804077e-02 1.570663973689079285e-02 3.029302693903446198e-02 -1.869150251150131226e-01 -5.454823747277259827e-02 -1.077906638383865356e-01 -3.459672629833221436e-02 1.865728050470352173e-01 2.863504886627197266e-01 -2.274718731641769409e-01 2.379534095525741577e-01 -2.715068161487579346e-01 -1.155561208724975586e-01 -4.476122558116912842e-02 1.306400001049041748e-01 3.778582811355590820e-02 -2.412474304437637329e-01 -3.694341182708740234e-01 3.154120221734046936e-02 -1.158730611205101013e-01 -7.691917568445205688e-02 -2.673481702804565430e-01 -8.996792137622833252e-02
-2.247932106256484985e-01 4.010576009750366211e-02 3.964247703552246094e-01 -1.170236766338348389e-01 -2.441807836294174194e-02 -5.855070054531097412e-02 -1.314847469329833984e-01 -1.539008915424346924e-01 -8.563282340764999390e-02 3.391526639461517334e-03 1.549688130617141724e-01 -3.845756873488426208e-02 -1.358288526535034180e-01 -1.557656824588775635e-01 -1.782944649457931519e-01 -2.577543854713439941e-01 -1.316214352846145630e-01 1.635547578334808350e-01 -1.833359301090240479e-01 -1.084919199347496033e-01 -2.304483056068420410e-01 -1.574230492115020752e-01 1.247795000672340393e-01 4.567044228315353394e-02 2.297769188880920410e-01 -4.143147170543670654e-01 1.080275923013687134e-01 6.264105439186096191e-02 1.806258708238601685e-01 1.898239552974700928e-01 -1.507698148488998413e-01 -2.044443041086196899e-01
-2.787047065794467926e-02 1.931249499320983887e-01 2.978314757347106934e-01 1.875221729278564453e-02 -4.843068867921829224e-02 1.489296648651361465e-02 9.663198888301849365e-02 1.178263276815414429e-01 3.121470212936401367e-01 -5.391629412770271301e-02 9.011160582304000854e-02 -5.742651969194412231e-02 -1.553951948881149292e-01 -1.414000391960144043e-01 -5.448375940322875977e-01 -1.587537229061126709e-01 -6.532039493322372437e-02 -6.318175792694091797e-02 -2.646836340427398682e-01 1.062696799635887146e-01 1.665403507649898529e-02 -1.642166264355182648e-02 -3.884412348270416260e-02 -1.494555082172155380e-02 -3.898731619119644165e-02 -1.373552829027175903e-01 -3.315957486629486084e-01 1.947787553071975708e-01 8.001992851495742798e-02 1.810328811407089233e-01 2.630196213722229004e-01 -2.458862215280532837e-02
-1.181675642728805542e-01 1.221042722463607788e-01 2.213420867919921875e-01 1.760330796241760254e-02 6.845624744892120361e-02 4.840689525008201599e-02 -1.689673811197280884e-01 -2.512319982051849365e-01 1.614041924476623535e-01 7.505825161933898926e-02 -7.673847675323486328e-02 2.487206757068634033e-01 -1.886209547519683838e-01 -2.636336088180541992e-01 -1.075328886508941650e-02 1.066247746348381042e-01 3.369198143482208252e-01 1.045210957527160645e-01 -1.258946508169174194e-01 -2.361113950610160828e-02 -4.884756729006767273e-02 -9.074272215366363525e-02 4.176855832338333130e-02 5.348704010248184204e-02 -6.333959102630615234e-02 1.444906182587146759e-02 -4.427132606506347656e-01 1.532159894704818726e-01 -1.805355027318000793e-02 2.537293434143066406e-01 -1.629812270402908325e-01 -3.689123988151550293e-01
-6.731081753969192505e-02 -1.155964210629463196e-01 3.422215580940246582e-01 -1.909520328044891357e-01 -2.972419857978820801e-01 2.489488869905471802e-01 3.429513797163963318e-02 -3.402536213397979736e-01 1.972433328628540039e-01 1.235818490386009216e-01 -2.334148995578289032e-02 2.418902367353439331e-01 -5.321622639894485474e-02 -1.573091000318527222e-01 -2.258715480566024780e-01 8.141696453094482422e-02 1.872412115335464478e-01 1.504684686660766602e-01 -2.111851423978805542e-01 9.361840039491653442e-02 -1.860446184873580933e-01 1.151326447725296021e-01 -5.156442523002624512e-03 -6.106188148260116577e-02 -2.195171713829040527e-01 -1.161656230688095093e-01 -3.089104592800140381e-01 -9.104553610086441040e-02 6.572565436363220215e-02 3.248376399278640747e-02 -4.193101450800895691e-02 1.660603731870651245e-01
-1.616851426661014557e-02 -2.960105836391448975e-01 1.907249689102172852e-01 -1.057082191109657288e-01 -3.431112691760063171e-02 -3.612940013408660889e-02 -3.097714185714721680e-01 -1.233456432819366455e-01 2.500963956117630005e-02 -3.627842366695404053e-01 -3.000695444643497467e-02 -1.781117171049118042e-01 -4.092547297477722168e-02 -3.601540625095367432e-02 -3.671696484088897705e-01 -6.220823526382446289e-02 -1.275285426527261734e-02 -5.595407634973526001e-02 -1.588637828826904297e-01 1.681030392646789551e-01 -9.871931374073028564e-02 9.081006050109863281e-03 -3.001535497605800629e-02 1.490085124969482422e-01 -1.508076488971710205e-01 -8.052624762058258057e-02 -2.815008461475372314e-01 9.650485217571258545e-02 1.587980836629867554e-01 1.450187563896179199e-01 -2.161644846200942993e-01 -3.793595135211944580e-01
-2.891604900360107422e-01 -1.770064532756805420e-01 1.608031690120697021e-01 -1.523295491933822632e-01 1.026242449879646301e-01 1.013094782829284668e-01 -4.910910129547119141e-02 -2.678358256816864014e-01 2.693513333797454834e-01 -4.032994806766510010e-01 1.915790699422359467e-02 1.935153454542160034e-01 -7.260919362306594849e-02 -1.097663491964340210e-01 -1.780101507902145386e-01 -1.450334489345550537e-01 -2.229696065187454224e-01 -1.192913576960563660e-01 -2.361489683389663696e-01 3.282566741108894348e-02 -4.459133744239807129e-02 -1.031125932931900024e-01 1.843564659357070923e-01 1.701656728982925415e-01 -1.903877593576908112e-02 -1.627566851675510406e-02 -3.571384549140930176e-01 5.209527164697647095e-02 5.584187060594558716e-02 -8.014220744371414185e-02 -1.558689773082733154e-01 -1.921240538358688354e-01
7.533770799636840820e-02 -2.872345969080924988e-02 1.294663362205028534e-02 -8.316862583160400391e-02 -2.911803722381591797e-01 3.084256649017333984e-01 -8.058059215545654297e-02 4.618180915713310242e-02 8.227842301130294800e-02 1.073108762502670288e-01 -5.746683105826377869e-02 -8.897610753774642944e-02 -7.321242988109588623e-02 -4.280027747154235840e-01 -1.604803949594497681e-01 -1.832953691482543945e-01 3.069086968898773193e-01 -3.819816559553146362e-02 7.939108461141586304e-02 3.565367758274078369e-01 -2.084780186414718628e-01 -1.459648460149765015e-01 3.078917600214481354e-02 1.168373748660087585e-01 -6.604994088411331177e-02 -2.518003880977630615e-01 2.410479635000228882e-02 -8.290471881628036499e-02 1.157083511352539062e-01 1.224671602249145508e-01 3.862433508038520813e-02 -3.270080387592315674e-01
-1.661153286695480347e-01 -1.267462968826293945e-02 2.374651730060577393e-01 -3.079488873481750488e-01 -2.499252557754516602e-01 2.600328922271728516e-01 -9.484597295522689819e-02 -1.800600141286849976e-01 2.015527188777923584e-01 -1.129465270787477493e-02 -3.246566280722618103e-03 2.265275865793228149e-01 -1.528350859880447388e-01 -1.172399893403053284e-01 -1.748489886522293091e-01 -4.079443402588367462e-03 7.783252745866775513e-02 2.861661016941070557e-01 -1.642591655254364014e-01 2.106218934059143066e-01 -3.650501668453216553e-01 4.678548779338598251e-03 -2.365761250257492065e-01 5.949504207819700241e-03 3.114409372210502625e-02 -2.958275973796844482e-01 -2.108664661645889282e-01 2.156610973179340363e-02 -7.074113190174102783e-02 3.713924810290336609e-02 -3.648044541478157043e-02 7.079847157001495361e-03
-1.788526624441146851e-01 9.273828566074371338e-02 3.187031149864196777e-01 2.262095808982849121e-01 -1.041166707873344421e-01 1.577349007129669189e-01 -6.284153461456298828e-02 5.243526399135589600e-02 2.973814010620117188e-01 1.328426301479339600e-01 -1.639364957809448242e-01 -1.308011263608932495e-01 -8.371223509311676025e-02 -8.880340307950973511e-02 -3.276009857654571533e-01 -1.880271285772323608e-01 1.117576286196708679e-02 4.626800864934921265e-02 -1.871260404586791992e-01 -2.350895702838897705e-01 -1.141214091330766678e-02 2.073773555457592010e-02 2.293726205825805664e-01 1.028116717934608459e-01 -4.054234921932220459e-02 -1.343745142221450806e-01 -1.525367796421051025e-01 2.886707484722137451e-01 2.214926928281784058e-01 8.244411647319793701e-02 -3.197854161262512207e-01 -1.261115223169326782e-01
-7.043807208538055420e-02 -6.278125196695327759e-02 7.050988823175430298e-02 1.262381225824356079e-01 -2.811510860919952393e-01 1.166554689407348633e-01 -3.549249470233917236e-01 -2.449788749217987061e-01 2.931140065193176270e-01 2.636183984577655792e-02 7.432964444160461426e-02 3.812856599688529968e-02 -1.696650236845016479e-01 7.255894690752029419e-02 -3.387405276298522949e-01 -1.495146453380584717e-01 -5.922599509358406067e-02 3.455311059951782227e-02 1.047733128070831299e-01 -1.404881626367568970e-01 -7.930679619312286377e-02 -1.565714329481124878e-01 -7.615167647600173950e-02 -1.021601632237434387e-01 1.398982554674148560e-01 -9.249779582023620605e-02 -6.264223158359527588e-02 -6.575137376785278320e-02 1.217130273580551147e-01 3.581076860427856445e-01 -5.979631841182708740e-02 -4.016799032688140869e-01
-3.441174328327178955e-01 1.236763149499893188e-01 1.066420301795005798e-01 -1.780837774276733398e-01 6.410554796457290649e-02 2.175326086580753326e-02 -2.139165401458740234e-01 -1.639295518398284912e-01 4.161112010478973389e-01 4.899170622229576111e-02 1.357250958681106567e-01 -4.863370582461357117e-02 1.612895429134368896e-01 -3.550566136837005615e-01 -1.269221007823944092e-01 9.428649395704269409e-02 7.879489660263061523e-02 1.623849035240709782e-03 -2.819494307041168213e-01 1.654483824968338013e-01 5.506125837564468384e-02 -1.399614568799734116e-02 -4.522986710071563721e-02 -7.229443639516830444e-02 1.075871139764785767e-01 -1.160199102014303207e-02 -1.661303341388702393e-01 -3.573152124881744385e-01 6.412448734045028687e-02 2.336002737283706665e-01 7.575555145740509033e-02 -1.326212584972381592e-01
-9.088008850812911987e-02 -1.357631236314773560e-01 -7.941033691167831421e-03 -6.112046539783477783e-02 -4.967398941516876221e-02 7.654109597206115723e-02 -2.063477188348770142e-01 8.386760950088500977e-02 3.332004547119140625e-01 -8.039094507694244385e-03 3.455628827214241028e-02 -1.018248051404953003e-01 1.942983269691467285e-01 -2.538092136383056641e-01 -2.537730038166046143e-01 -9.775488823652267456e-02 -1.515384577214717865e-02 1.043180823326110840e-01 -2.650078535079956055e-01 -8.690111339092254639e-02 -1.401409059762954712e-01 -9.220729023218154907e-02 1.095563247799873352e-01 3.908187448978424072e-01 -2.821796238422393799e-01 3.519956022500991821e-02 -2.937125265598297119e-01 -9.996792674064636230e-02 1.779551953077316284e-01 1.689864248037338257e-01 -4.577292501926422119e-02 -3.026103973388671875e-01
-4.832676053047180176e-02 -8.861183375120162964e-02 3.074058592319488525e-01 -1.766844838857650757e-01 -2.264272719621658325e-01 2.550265565514564514e-02 -2.647205293178558350e-01 -4.454175531864166260e-01 2.774304896593093872e-02 1.211968958377838135e-01 3.516598045825958252e-01 6.771659851074218750e-02 5.587456375360488892e-02 -1.369915306568145752e-01 -1.572361141443252563e-01 -6.809556484222412109e-02 6.019838526844978333e-02 -2.873202972114086151e-02 -2.555418610572814941e-01 -8.703622221946716309e-02 -1.336809992790222168e-01 3.196919709444046021e-02 -3.647239878773689270e-02 8.378898724913597107e-03 -1.391251850873231888e-02 -1.146917194128036499e-01 -2.568474709987640381e-01 -2.730931639671325684e-01 5.886496044695377350e-03 5.030908435583114624e-02 -1.540967077016830444e-01 -2.663019001483917236e-01
-5.476238951086997986e-02 -7.004797458648681641e-02 4.200450181961059570e-01 -1.191588193178176880e-01 2.704883180558681488e-02 -1.087029352784156799e-01 -4.987604171037673950e-02 4.533997736871242523e-03 3.580834567546844482e-01 -1.758171468973159790e-01 -1.189631447196006775e-01 8.307020366191864014e-02 -2.342998050153255463e-02 2.380680143833160400e-01 -3.649889230728149414e-01 -1.122016087174415588e-01 -2.270786650478839874e-02 5.763888359069824219e-02 -2.082931250333786011e-01 9.698788076639175415e-02 -1.418051123619079590e-01 -7.249653339385986328e-03 -3.068385720252990723e-01 4.964314028620719910e-02 2.430455945432186127e-02 -1.470677107572555542e-01 -7.929785549640655518e-02 2.501867339015007019e-02 9.273935854434967041e-02 1.417458206415176392e-01 -2.513202130794525146e-01 -3.298296928405761719e-01
-1.168320595752447844e-04 2.209509760141372681e-01 1.905135065317153931e-01 -2.522436529397964478e-02 2.996444888412952423e-02 1.024058386683464050e-01 3.480087593197822571e-02 1.345988363027572632e-01 1.898179352283477783e-01 -7.615431398153305054e-02 3.123058564960956573e-02 -5.981190130114555359e-03 -1.869367659091949463e-01 -2.446558177471160889e-01 -5.933430790901184082e-01 -1.264259517192840576e-01 1.936307549476623535e-01 -1.628176309168338776e-02 -3.160426020622253418e-01 1.411390155553817749e-01 3.795716911554336548e-02 -9.567112475633621216e-02 4.823357798159122467e-03 -3.709678724408149719e-02 1.246244907379150391e-01 -2.568360865116119385e-01 -2.372035235166549683e-01 9.077309072017669678e-02 1.670749671757221222e-02 1.574621200561523438e-01 1.775678396224975586e-01 -7.546015828847885132e-02
-2.460023164749145508e-01 -2.268397659063339233e-01 5.453769117593765259e-02 -6.610793620347976685e-02 -2.192917168140411377e-01 1.410611271858215332e-01 -3.237425535917282104e-02 1.222023814916610718e-01 1.253536492586135864e-01 -2.330232113599777222e-01 -1.239894628524780273e-01 -2.746278345584869385e-01 -1.685323752462863922e-02 -1.202979534864425659e-01 -1.450465172529220581e-01 -4.201626032590866089e-02 1.055654510855674744e-01 2.162033021450042725e-01 -2.055120095610618591e-02 -1.244799718260765076e-01 -1.790488958358764648e-01 -3.199836984276771545e-02 6.994631886482238770e-02 -2.088495492935180664e-01 1.264977306127548218e-01 4.941411688923835754e-02 -1.293686181306838989e-01 1.438482701778411865e-01 2.622311711311340332e-01 3.490673005580902100e-01 -2.457235194742679596e-02 -4.425596892833709717e-01
-7.586298137903213501e-02 -5.247537419199943542e-02 1.943903565406799316e-01 -7.031903415918350220e-02 -1.002074405550956726e-01 8.750243484973907471e-02 6.921898573637008667e-02 3.719230741262435913e-02 -7.613451778888702393e-02 5.826703086495399475e-02 2.398598939180374146e-02 -1.110110357403755188e-01 -1.991285234689712524e-01 -2.297445982694625854e-01 -4.679309427738189697e-01 -2.234826683998107910e-01 -1.136495992541313171e-01 -3.506595967337489128e-03 -1.733630746603012085e-01 4.881810247898101807e-01 -7.619591057300567627e-02 2.175281755626201630e-03 -5.405529215931892395e-02 2.958545088768005371e-02 -2.340572029352188110e-01 -1.310884803533554077e-01 -3.961856290698051453e-02 1.440431028604507446e-01 4.125021770596504211e-02 3.741379380226135254e-01 -7.749749347567558289e-04 -1.207434758543968201e-01
-3.323783632367849350e-03 -1.626739203929901123e-01 3.612972199916839600e-01 -2.153892815113067627e-01 1.245553418993949890e-02 -1.694132834672927856e-01 -3.772265836596488953e-02 -1.190065592527389526e-01 2.753734588623046875e-01 8.665905892848968506e-02 -3.716030716896057129e-02 9.738814830780029297e-02 -8.637136965990066528e-02 -1.086515039205551147e-01 2.219661371782422066e-03 -1.339668631553649902e-01 -9.234910458326339722e-02 8.741869591176509857e-03 -2.079062610864639282e-01 -1.258828341960906982e-01 3.279690071940422058e-02 -7.318935543298721313e-02 -4.432913362979888916e-01 1.658022403717041016e-01 -9.214045107364654541e-02 -3.286446630954742432e-01 -2.757247090339660645e-01 1.427465379238128662e-01 -9.098485857248306274e-02 -1.147333718836307526e-02 1.159125640988349915e-01 -2.964518964290618896e-01
-1.994181051850318909e-02 3.470843285322189331e-02 2.371988445520401001e-01 1.663321852684020996e-01 -1.457945257425308228e-01 1.269977837800979614e-01 -1.098658517003059387e-02 3.423561155796051025e-01 9.633320569992065430e-02 1.834511458873748779e-01 1.752307564020156860e-01 -1.205517053604125977e-01 -3.024168610572814941e-01 -7.433176785707473755e-02 -3.386727571487426758e-01 -9.291382133960723877e-02 -1.403688937425613403e-01 1.843946129083633423e-01 -4.124546349048614502e-01 1.197557151317596436e-01 -2.622513473033905029e-01 1.843000762164592743e-02 -3.146743029356002808e-02 -3.038884140551090240e-02 -1.513410955667495728e-01 -7.709755748510360718e-02 -9.942010045051574707e-02 9.708429127931594849e-02 4.595544189214706421e-02 2.406951487064361572e-01 2.991325408220291138e-02 -1.815923899412155151e-01
-4.505672678351402283e-02 -5.241702124476432800e-02 2.506489157676696777e-01 -9.230956435203552246e-02 9.938720613718032837e-02 6.325751543045043945e-02 -3.537648022174835205e-01 -1.363854259252548218e-01 1.808483600616455078e-01 7.512200158089399338e-03 1.794293150305747986e-02 -1.315345913171768188e-01 -1.468587368726730347e-01 -7.771480828523635864e-02 -4.183765649795532227e-01 -4.523057863116264343e-02 -7.176093757152557373e-02 -2.311460524797439575e-01 -2.808349430561065674e-01 -1.550326496362686157e-01 -1.080226451158523560e-01 -2.386082112789154053e-01 -1.349669247865676880e-01 2.159325182437896729e-01 1.971701160073280334e-02 1.290283724665641785e-02 -1.746042221784591675e-01 -3.383618965744972229e-02 8.463314175605773926e-02 2.542868554592132568e-01 4.838119819760322571e-02 -3.314960002899169922e-01
-7.833703421056270599e-03 9.645917266607284546e-02 2.796830832958221436e-01 5.404202267527580261e-02 -9.635963290929794312e-02 -2.111141569912433624e-02 1.830884367227554321e-01 6.925894320011138916e-02 2.881285846233367920e-01 -7.561879605054855347e-02 7.264072448015213013e-02 -3.550452739000320435e-02 -1.198190078139305115e-01 -1.621294170618057251e-01 -5.890517234802246094e-01 -2.178060859441757202e-01 -3.496778383851051331e-02 -6.644066423177719116e-02 -2.766288518905639648e-01 2.610112912952899933e-02 5.357969552278518677e-03 -6.332240998744964600e-02 7.085521519184112549e-02 -8.904407918453216553e-02 5.705652758479118347e-02 -1.561810225248336792e-01 -3.016438484191894531e-01 2.387842088937759399e-01 4.057553038001060486e-02 5.572148784995079041e-02 2.197516262531280518e-01 -5.077312886714935303e-02
-3.867864608764648438e-02 1.077779233455657959e-01 2.503145635128021240e-01 9.489413350820541382e-02 -1.212019026279449463e-01 -1.358617935329675674e-02 1.120178326964378357e-01 8.840199559926986694e-02 3.205791711807250977e-01 -2.463295497000217438e-02 -6.743096560239791870e-02 6.188497692346572876e-02 -1.510192453861236572e-01 -1.992568522691726685e-01 -5.594053268432617188e-01 -1.303552836179733276e-01 8.408010751008987427e-02 2.628651633858680725e-02 -4.091714024543762207e-01 9.139074385166168213e-02 -6.606086343526840210e-02 -9.177935309708118439e-03 2.104869298636913300e-02 -1.013476774096488953e-01 -5.947676673531532288e-02 -8.471332490444183350e-02 -2.455357313156127930e-01 2.373407930135726929e-01 9.674981981515884399e-02 1.010485067963600159e-01 1.701764166355133057e-01 -3.516629710793495178e-02
1.906134374439716339e-02 -1.274410188198089600e-01 3.113049827516078949e-02 -2.096182405948638916e-01 -1.699655652046203613e-01 -4.190872237086296082e-02 2.056746780872344971e-01 -1.984909363090991974e-02 -1.388381328433752060e-02 6.869481503963470459e-02 1.149723678827285767e-02 -1.028059422969818115e-01 1.131784394383430481e-01 -2.887609302997589111e-01 -1.641805171966552734e-01 -8.451178669929504395e-02 -1.338751912117004395e-01 -1.300224065780639648e-01 -1.778233349323272705e-01 2.633114159107208252e-01 -7.070282101631164551e-02 2.111516743898391724e-01 1.964527368545532227e-01 7.217139005661010742e-02 -1.629620492458343506e-01 -7.321885228157043457e-02 -5.304186940193176270e-01 -2.112219333648681641e-01 -2.352143228054046631e-01 -1.932534039951860905e-03 -1.206119135022163391e-01 -2.496426552534103394e-01
-3.087102174758911133e-01 -2.036684751510620117e-01 1.155221983790397644e-01 1.933890581130981445e-01 -1.298816353082656860e-01 2.743883132934570312e-01 -1.423323154449462891e-01 -2.988540232181549072e-01 7.784686237573623657e-02 1.562253385782241821e-01 2.278000861406326294e-01 9.301963448524475098e-02 -1.338688582181930542e-01 -6.152150686830282211e-03 -2.754097282886505127e-01 -2.043985426425933838e-01 2.654002010822296143e-01 4.977375641465187073e-02 -2.309217005968093872e-01 -1.173845082521438599e-01 -1.332447230815887451e-01 1.958359777927398682e-02 -3.399644047021865845e-02 -5.033173039555549622e-02 -1.797518134117126465e-01 4.104242473840713501e-02 -2.291289567947387695e-01 -1.083927880972623825e-02 -3.373224288225173950e-03 1.514921635389328003e-01 -1.492702066898345947e-01 -3.007341325283050537e-01
-6.655411422252655029e-02 2.838836610317230225e-01 2.033554464578628540e-01 -5.888924747705459595e-02 1.168067287653684616e-02 -6.740061193704605103e-02 -1.478572338819503784e-01 -1.662414968013763428e-01 3.351248800754547119e-03 -2.760878503322601318e-01 -2.227759175002574921e-02 1.223297491669654846e-01 -8.051063865423202515e-02 -2.023966163396835327e-01 -1.436935961246490479e-01 2.169317603111267090e-01 2.582403123378753662e-01 2.033518403768539429e-01 -3.265054523944854736e-01 -3.128300607204437256e-02 -4.799649864435195923e-02 -1.598712354898452759e-01 -7.127616554498672485e-03 -6.272224336862564087e-02 -3.123582573607563972e-03 2.202628739178180695e-02 -2.111784368753433228e-01 2.651853021234273911e-03 5.436720326542854309e-02 3.547087311744689941e-01 -1.833389401435852051e-01 -3.926506042480468750e-01
5.648281425237655640e-02 9.989599138498306274e-02 3.899950385093688965e-01 1.460300944745540619e-02 -1.446919292211532593e-01 2.654678747057914734e-02 3.599881008267402649e-02 2.470766156911849976e-01 1.978213191032409668e-01 2.524812519550323486e-01 -4.433558881282806396e-02 -5.231022089719772339e-02 -6.838225573301315308e-02 -1.153860092163085938e-01 -4.385862648487091064e-01 4.018953442573547363e-02 1.265207827091217041e-01 1.135006695985794067e-01 -1.903684288263320923e-01 2.587647438049316406e-01 -4.496251046657562256e-02 -1.071724295616149902e-01 -1.269351243972778320e-01 3.859642520546913147e-02 -1.346634477376937866e-01 -2.468702644109725952e-01 -3.688793778419494629e-01 1.549436599016189575e-01 1.078744977712631226e-01 1.225592046976089478e-01 4.234104603528976440e-02 -1.358800847083330154e-02
-1.764250695705413818e-01 -1.210971549153327942e-01 2.302876561880111694e-01 2.334568649530410767e-02 1.140587329864501953e-01 1.664374172687530518e-01 -1.601972877979278564e-01 2.603065222501754761e-02 1.136483848094940186e-01 1.130181625485420227e-01 6.270010769367218018e-02 -3.404591977596282959e-02 -7.205885648727416992e-02 -1.147689670324325562e-01 -2.923516035079956055e-01 -1.823777705430984497e-01 -2.596277296543121338e-01 -2.029643058776855469e-01 -3.918436914682388306e-02 9.974117577075958252e-02 5.079717189073562622e-02 -5.691381637006998062e-03 2.028020471334457397e-01 1.843601465225219727e-01 1.487163156270980835e-01 -1.767538189888000488e-01 -2.284939736127853394e-01 2.471486777067184448e-01 6.932149082422256470e-02 3.759298026561737061e-01 -1.489132344722747803e-01 -3.646047413349151611e-01
-3.652769625186920166e-01 3.328899294137954712e-02 1.814086884260177612e-01 -1.944704055786132812e-01 5.232484266161918640e-02 3.242696449160575867e-02 -1.943127959966659546e-01 -5.167043954133987427e-02 4.733771085739135742e-02 -1.862703114748001099e-01 -5.257789045572280884e-02 1.485946029424667358e-01 -1.772623658180236816e-01 -1.231199875473976135e-01 -2.820148169994354248e-01 5.575982481241226196e-02 1.346084028482437134e-01 3.225745633244514465e-02 -1.241446286439895630e-01 -5.491328239440917969e-02 8.615099638700485229e-02 -5.046880245208740234e-02 1.154728457331657410e-01 3.305551409721374512e-02 -2.748101577162742615e-02 -7.837928086519241333e-02 -3.185794055461883545e-01 1.674487292766571045e-01 1.203362569212913513e-01 2.029193043708801270e-01 -1.558296978473663330e-01 -5.302475690841674805e-01
-9.263769537210464478e-02 1.226930990815162659e-01 2.681725025177001953e-01 1.512619256973266602e-01 -1.843151822686195374e-02 -1.941155456006526947e-02 9.396373480558395386e-02 1.779583394527435303e-01 9.061194956302642822e-03 -2.806689776480197906e-02 1.513868570327758789e-01 -5.148364976048469543e-02 -3.036839962005615234e-01 -6.801885366439819336e-02 -4.333072900772094727e-01 -2.523812949657440186e-01 -1.325599662959575653e-02 -3.407227247953414917e-02 -4.161932766437530518e-01 2.443388253450393677e-01 -1.124979257583618164e-01 -4.794528707861900330e-02 -1.158849447965621948e-01 5.639109387993812561e-02 6.831435859203338623e-02 -2.273645102977752686e-01 -2.049075663089752197e-01 1.018184199929237366e-01 -8.085486292839050293e-02 1.801093518733978271e-01 1.179026812314987183e-02 -2.279531210660934448e-01
6.923791766166687012e-02 4.458112269639968872e-02 2.857967913150787354e-01 -1.207886338233947754e-01 -1.048233658075332642e-01 -2.041413187980651855e-01 -9.743741154670715332e-02 -3.428972959518432617e-01 3.098184168338775635e-01 7.267389446496963501e-02 1.410263590514659882e-02 2.271228581666946411e-01 -5.714165791869163513e-02 -2.657520771026611328e-01 -3.665334358811378479e-02 -1.847042888402938843e-01 -2.048170566558837891e-01 -5.487468466162681580e-02 -3.258109465241432190e-02 1.073335334658622742e-01 -3.356334939599037170e-02 -1.461780667304992676e-01 2.567109465599060059e-01 -2.367831319570541382e-01 1.936208009719848633e-01 6.667457055300474167e-03 -2.502719461917877197e-01 -4.591555148363113403e-02 -1.529867202043533325e-02 2.077535986900329590e-01 -2.155274748802185059e-01 -2.463402301073074341e-01
-9.728214889764785767e-02 1.051084697246551514e-01 2.963169813156127930e-01 1.734716631472110748e-02 -7.305319420993328094e-03 -1.768305338919162750e-02 1.480321735143661499e-01 1.377299129962921143e-01 2.890098989009857178e-01 3.380272537469863892e-02 2.649677544832229614e-02 -8.227378129959106445e-03 -1.250578463077545166e-01 -1.294474154710769653e-01 -4.939205050468444824e-01 -1.370428651571273804e-01 -3.338471427559852600e-02 7.764817029237747192e-02 -3.937190175056457520e-01 2.107741087675094604e-01 5.592493712902069092e-02 -7.994795590639114380e-02 7.663050293922424316e-02 -9.592058509588241577e-02 -4.546554014086723328e-02 -2.626434862613677979e-01 -2.562647163867950439e-01 2.139552533626556396e-01 1.641477495431900024e-01 8.644023537635803223e-02 5.694875866174697876e-02 -1.350112408399581909e-01
-2.461449801921844482e-02 -8.975303731858730316e-03 3.570591211318969727e-01 -2.058204114437103271e-01 -2.236583679914474487e-01 1.657366305589675903e-01 -2.708587422966957092e-02 -2.789032161235809326e-01 2.064079642295837402e-01 9.684928506612777710e-02 1.387388911098241806e-02 1.870396584272384644e-01 -1.530929654836654663e-01 -9.954991191625595093e-02 -1.449493169784545898e-01 -2.828705869615077972e-02 -4.200201109051704407e-02 3.663650751113891602e-01 -2.833999097347259521e-01 2.621454894542694092e-01 -1.742069423198699951e-01 7.323906570672988892e-02 -1.773236319422721863e-02 -1.626453101634979248e-01 1.851035631261765957e-03 -2.883375883102416992e-01 -2.812171578407287598e-01 -2.378888241946697235e-02 1.042736917734146118e-01 5.681391060352325439e-02 -8.128296583890914917e-02 1.128876581788063049e-02
2.254360765218734741e-01 -2.401311844587326050e-01 2.512153387069702148e-01 -1.225805655121803284e-01 9.019012004137039185e-02 1.753482222557067871e-02 -9.528459608554840088e-02 -1.131494268774986267e-01 1.565465480089187622e-01 -1.652244478464126587e-01 1.191738247871398926e-01 -2.563884556293487549e-01 -2.690590359270572662e-02 2.273762971162796021e-02 -3.472411036491394043e-01 -7.495673745870590210e-02 -5.296154692769050598e-02 1.792054437100887299e-02 -1.813640445470809937e-01 -2.084270492196083069e-02 -7.213449478149414062e-02 -4.002088308334350586e-02 -4.959817510098218918e-03 1.193831935524940491e-01 -7.816545665264129639e-02 -1.089229658246040344e-01 -4.171988368034362793e-01 -1.049827784299850464e-01 2.328943908214569092e-01 1.049078404903411865e-01 -2.129994630813598633e-01 -3.907399177551269531e-01
4.039494693279266357e-02 -4.316752403974533081e-02 2.488156706094741821e-01 -1.799846440553665161e-02 -1.596056818962097168e-01 -5.629272013902664185e-02 -9.541860222816467285e-02 5.062474682927131653e-02 1.630146801471710205e-01 4.759387299418449402e-02 1.515746712684631348e-01 -4.730209708213806152e-02 -3.023603558540344238e-01 2.632971154525876045e-03 -4.912869632244110107e-01 -1.382192373275756836e-01 -2.509067654609680176e-01 7.311473786830902100e-02 -3.169386386871337891e-01 3.240019083023071289e-01 9.895442426204681396e-02 -1.189818158745765686e-01 4.001448303461074829e-02 -7.844932377338409424e-02 3.813575953245162964e-02 -1.556094139814376831e-01 -6.923102308064699173e-03 5.959293991327285767e-02 -1.655379123985767365e-02 3.408074975013732910e-01 1.106195300817489624e-01 -1.570156514644622803e-01
-1.581428349018096924e-01 -1.904241740703582764e-01 2.053042352199554443e-01 1.022417396306991577e-01 -1.971297860145568848e-01 2.056506574153900146e-01 8.751063793897628784e-02 2.493158876895904541e-01 2.380025386810302734e-01 -1.589479595422744751e-01 1.568778008222579956e-01 9.444075822830200195e-02 -1.823902875185012817e-01 -1.631495505571365356e-01 -1.268934756517410278e-01 -2.202941328287124634e-01 -1.229534372687339783e-01 -3.277176320552825928e-01 7.603624463081359863e-02 -2.547775208950042725e-02 -4.086369648575782776e-02 -2.525681555271148682e-01 -3.175106644630432129e-02 2.699944935739040375e-02 7.318602409213781357e-03 1.533345878124237061e-01 -2.160210758447647095e-01 -2.147212028503417969e-01 9.763646125793457031e-02 -2.369213849306106567e-02 1.530626416206359863e-01 -3.862644433975219727e-01
4.212830215692520142e-02 -4.716512560844421387e-02 2.806705534458160400e-01 1.235963106155395508e-01 3.649402037262916565e-02 2.379731647670269012e-02 1.495222896337509155e-01 1.730824261903762817e-01 3.619295656681060791e-01 -5.883072502911090851e-03 1.051844209432601929e-01 6.573263555765151978e-02 -6.422148644924163818e-02 -2.443117350339889526e-01 -5.707168579101562500e-01 -1.758490204811096191e-01 1.262287329882383347e-02 4.730677604675292969e-02 -2.740033864974975586e-01 -2.668360993266105652e-02 2.984055690467357635e-02 -1.390998363494873047e-01 -1.698895096778869629e-01 -9.060337394475936890e-02 -9.449986368417739868e-02 -9.313182532787322998e-02 -2.766522169113159180e-01 1.367930918931961060e-01 1.135989949107170105e-01 1.001004204154014587e-01 9.776020050048828125e-02 -6.201290525496006012e-03
5.571039393544197083e-02 -6.080254167318344116e-02 3.666867017745971680e-01 -6.183456256985664368e-02 -2.554411590099334717e-01 -1.042642369866371155e-01 -6.167176365852355957e-02 -2.961724698543548584e-01 6.976189464330673218e-02 -1.774012297391891479e-01 -3.271891921758651733e-02 1.267439424991607666e-01 -3.900294750928878784e-02 1.674327254295349121e-01 -2.043984383344650269e-01 -2.007935345172882080e-01 -1.126249954104423523e-01 2.183106243610382080e-01 -9.463074058294296265e-02 2.734454870223999023e-01 4.490078985691070557e-02 -1.062208861112594604e-01 1.234016343951225281e-01 2.347166985273361206e-01 -3.002856858074665070e-03 -2.396970689296722412e-01 -4.485676288604736328e-01 1.084762439131736755e-01 1.209215968847274780e-01 -8.755729347467422485e-02 -2.532343566417694092e-02 -3.296052664518356323e-02
-1.038287207484245300e-01 1.247268170118331909e-01 2.266104072332382202e-01 1.551786512136459351e-01 -3.046872839331626892e-02 -6.133598834276199341e-02 -1.020582020282745361e-01 2.075409442186355591e-01 2.490031719207763672e-01 2.292270306497812271e-03 1.699717789888381958e-01 -1.470341235399246216e-01 -3.175357580184936523e-01 -2.442132383584976196e-01 -3.750970959663391113e-01 -8.001872152090072632e-02 -1.050595380365848541e-02 2.229004539549350739e-02 -3.259741365909576416e-01 1.762041896581649780e-01 1.533033698797225952e-01 -8.458054810762405396e-02 -7.071470469236373901e-02 -1.529490351676940918e-01 -1.324681937694549561e-01 -2.815048396587371826e-01 -2.186567187309265137e-01 4.410894587635993958e-02 -3.590690344572067261e-02 1.779079586267471313e-01 7.156635075807571411e-02 -1.959284096956253052e-01
-6.908968836069107056e-02 -4.619623720645904541e-02 2.412402927875518799e-01 1.195489913225173950e-01 -1.451943814754486084e-01 -8.711468428373336792e-03 1.414123475551605225e-01 5.635050684213638306e-02 2.378272414207458496e-01 -3.993922472000122070e-02 1.628487184643745422e-02 -6.851708143949508667e-02 -1.282754242420196533e-01 -1.417150497436523438e-01 -5.140570998191833496e-01 -2.938909828662872314e-01 2.280520275235176086e-02 -2.731326222419738770e-02 -2.664040625095367432e-01 2.186189293861389160e-01 4.259144142270088196e-02 -7.430186867713928223e-02 -3.621727600693702698e-02 -5.997832119464874268e-02 -3.171714767813682556e-02 -7.771778851747512817e-02 -3.747723400592803955e-01 2.391882836818695068e-01 1.664698123931884766e-01 1.387970298528671265e-01 1.976692229509353638e-01 5.436743050813674927e-02
3.249645233154296875e-03 -1.730604213662445545e-03 3.321506381034851074e-01 3.972247615456581116e-02 -2.410995401442050934e-02 1.415603905916213989e-01 -2.557177329435944557e-03 6.222732365131378174e-02 2.254963368177413940e-01 1.593351513147354126e-01 8.306877315044403076e-02 -1.793798208236694336e-01 -1.020880267024040222e-01 -1.128455176949501038e-01 -5.651364922523498535e-01 -1.442133784294128418e-01 -1.892369985580444336e-02 1.933059841394424438e-01 -2.996216416358947754e-01 2.008297443389892578e-01 -1.926467195153236389e-02 -6.928344815969467163e-02 1.105921566486358643e-01 -1.933351308107376099e-01 -8.480776101350784302e-02 -8.651498705148696899e-02 -3.244984447956085205e-01 7.075368613004684448e-02 4.193941876292228699e-02 6.165168806910514832e-02 1.747869253158569336e-01 3.513121604919433594e-02
-1.236528605222702026e-01 -3.945035040378570557e-01 1.230863928794860840e-01 1.713456958532333374e-02 -1.051101386547088623e-01 1.116955876350402832e-01 -2.652391195297241211e-01 -3.172042965888977051e-01 7.468345109373331070e-03 9.470061212778091431e-02 -5.823138356208801270e-02 9.602899849414825439e-02 -2.422878332436084747e-02 -1.021530404686927795e-01 -1.658032089471817017e-01 -2.666083350777626038e-02 1.241315454244613647e-01 2.151675149798393250e-02 -4.880207777023315430e-02 5.643207579851150513e-02 -1.907328814268112183e-01 -1.013479754328727722e-01 -1.161829531192779541e-01 -5.327709950506687164e-03 -1.381772160530090332e-01 -8.364702761173248291e-02 -2.181346267461776733e-01 -3.220697045326232910e-01 -1.527137309312820435e-01 1.849198490381240845e-01 -3.445422053337097168e-01 -3.507643342018127441e-01
1.166892647743225098e-01 -6.769130378961563110e-02 4.152231514453887939e-01 1.760110855102539062e-01 -1.362844109535217285e-01 2.613199949264526367e-01 -1.782298684120178223e-01 3.113508522510528564e-01 1.092665493488311768e-01 4.343051835894584656e-02 -1.373056918382644653e-01 2.073199674487113953e-02 -2.416045665740966797e-01 -1.692429184913635254e-01 -2.845335304737091064e-01 -1.729527711868286133e-01 -2.544743195176124573e-02 3.637230396270751953e-01 -1.673467606306076050e-01 1.913865283131599426e-02 3.341983305290341377e-03 2.437807023525238037e-01 4.947079718112945557e-02 1.212811097502708435e-02 3.946845605969429016e-02 -9.341947734355926514e-02 -7.643948495388031006e-02 1.252207439392805099e-02 7.307492196559906006e-02 -5.620388779789209366e-03 -2.317979037761688232e-01 -1.819730997085571289e-01
-4.403781786095350981e-04 1.429990492761135101e-02 2.964435815811157227e-01 -1.496222019195556641e-01 -2.007330767810344696e-03 4.957788810133934021e-02 -6.143979355692863464e-02 1.051410585641860962e-01 7.977878302335739136e-02 1.087975427508354187e-01 3.861255943775177002e-02 3.384836390614509583e-02 -1.699102520942687988e-01 -2.157822996377944946e-01 -5.086564421653747559e-01 1.761674880981445312e-02 -1.368641555309295654e-01 1.478625833988189697e-01 -1.240605264902114868e-01 5.520987883210182190e-02 7.120532542467117310e-02 -3.092229068279266357e-01 9.608733654022216797e-02 -2.317432016134262085e-01 -2.792799286544322968e-02 -9.261588007211685181e-02 -4.873780310153961182e-01 -1.270380467176437378e-01 9.426015615463256836e-02 -3.765016561374068260e-03 -4.622028768062591553e-02 1.421158015727996826e-01
-1.056661531329154968e-01 8.570536971092224121e-02 4.419434070587158203e-01 -7.017970830202102661e-02 3.895274549722671509e-02 2.103673070669174194e-01 -1.408616900444030762e-01 -3.520561382174491882e-02 -4.247060045599937439e-02 -2.993626594543457031e-01 1.020412817597389221e-01 -1.632945537567138672e-01 -5.390393361449241638e-02 6.375040393322706223e-04 -1.388756334781646729e-01 -2.058198899030685425e-01 -5.059744697064161301e-03 3.596606850624084473e-02 -2.309687435626983643e-01 -1.382968723773956299e-01 -3.997286036610603333e-02 -1.374824643135070801e-01 -4.494665190577507019e-02 1.766520887613296509e-01 -5.870647728443145752e-02 -2.049285769462585449e-01 -1.899153143167495728e-01 8.791162818670272827e-02 2.524814903736114502e-01 2.666938304901123047e-01 -1.722611635923385620e-01 -3.742208480834960938e-01
-1.968934088945388794e-01 -2.882138490676879883e-01 1.548690646886825562e-01 -8.127658069133758545e-02 5.789639055728912354e-02 1.787457987666130066e-02 -1.089197769761085510e-02 2.033864334225654602e-02 3.556942343711853027e-01 7.532208692282438278e-03 1.089025959372520447e-01 -1.714087277650833130e-01 1.330885142087936401e-01 -1.590751260519027710e-01 -3.279054760932922363e-01 3.700447455048561096e-02 8.315943926572799683e-02 1.025214791297912598e-01 -3.299790322780609131e-01 -1.920658349990844727e-01 -1.344885826110839844e-01 -4.956842586398124695e-02 1.603083163499832153e-01 1.161792129278182983e-01 -1.511489599943161011e-01 -6.345808506011962891e-03 -2.133045643568038940e-01 5.307634919881820679e-02 1.142189800739288330e-01 2.686391174793243408e-01 -2.496915683150291443e-02 -3.790332674980163574e-01
1.265739053487777710e-01 -2.519525587558746338e-02 5.136238336563110352e-01 -3.844637051224708557e-02 -5.776999518275260925e-02 -9.378538280725479126e-02 -2.472186684608459473e-01 -1.048972457647323608e-01 2.158140540122985840e-01 -2.136043757200241089e-01 -2.233259752392768860e-02 3.157109767198562622e-02 -4.462547972798347473e-02 -1.512574404478073120e-01 -1.676914631389081478e-03 -1.655332893133163452e-01 -1.744489073753356934e-01 -1.209991239011287689e-02 -4.981919378042221069e-02 -1.059800852090120316e-02 1.140398234128952026e-01 3.809325024485588074e-02 -4.316003620624542236e-01 1.983219534158706665e-01 -1.085987910628318787e-01 -2.788153290748596191e-01 -2.858421504497528076e-01 -8.805275708436965942e-02 -3.201068937778472900e-02 -7.520997524261474609e-02 -1.675187796354293823e-02 -1.692287176847457886e-01
-2.994906622916460037e-03 2.459113597869873047e-01 3.165524899959564209e-01 2.139175683259963989e-02 -5.429485812783241272e-02 7.053470611572265625e-02 3.292034938931465149e-02 -3.719109594821929932e-01 3.293103873729705811e-01 -2.055609673261642456e-01 6.718360632658004761e-02 1.899187713861465454e-01 -2.684126980602741241e-02 -2.284056693315505981e-01 -1.666734069585800171e-01 -1.373871974647045135e-02 3.467860817909240723e-02 1.933664679527282715e-01 -5.980246141552925110e-02 1.249928399920463562e-01 1.563645601272583008e-01 -1.763277053833007812e-01 -3.501237183809280396e-02 1.006869524717330933e-01 -7.355378568172454834e-02 -2.005731314420700073e-01 -1.774926185607910156e-01 -5.146136134862899780e-02 -1.522427201271057129e-01 1.102581024169921875e-01 1.500173062086105347e-01 -3.963078558444976807e-01
-4.601512104272842407e-02 2.305142581462860107e-02 4.521093368530273438e-01 -5.901369452476501465e-02 -1.724126487970352173e-01 1.059748530387878418e-01 -1.321195513010025024e-01 -9.661799669265747070e-02 -2.206793054938316345e-03 -2.031098902225494385e-01 3.705937042832374573e-02 1.270194053649902344e-01 -1.131729558110237122e-01 -9.934160113334655762e-02 1.219336688518524170e-01 -8.982817828655242920e-02 -1.226744949817657471e-01 -2.309603244066238403e-02 -2.311668395996093750e-01 -3.096569478511810303e-01 -2.391037642955780029e-01 -3.156277537345886230e-02 1.492038816213607788e-01 -5.145515128970146179e-02 1.952933520078659058e-01 -7.038613408803939819e-02 -2.340333908796310425e-01 1.883269995450973511e-01 2.477904558181762695e-01 3.676046729087829590e-01 -1.353884488344192505e-01 -1.454610675573348999e-01
-1.099106818437576294e-01 9.296215325593948364e-02 3.228503167629241943e-01 1.876733638346195221e-02 -4.911606386303901672e-02 1.372526884078979492e-01 1.272066682577133179e-01 8.685164153575897217e-02 1.809077113866806030e-01 -6.873984634876251221e-02 2.708585374057292938e-02 9.147803485393524170e-02 -1.303609907627105713e-01 -1.730024069547653198e-01 -5.506124496459960938e-01 -2.442285269498825073e-01 5.968154966831207275e-02 8.062580227851867676e-02 -3.769722580909729004e-01 1.120497062802314758e-01 1.040456816554069519e-01 -1.268304325640201569e-02 -7.309217005968093872e-02 -7.230237871408462524e-02 -6.970804184675216675e-02 -3.645629435777664185e-02 -2.996231019496917725e-01 1.438004374504089355e-01 5.020364373922348022e-02 1.387784928083419800e-01 2.176081836223602295e-01 -3.689895570278167725e-02
-2.853423357009887695e-02 1.072095036506652832e-01 2.252206653356552124e-01 7.010153681039810181e-02 1.852110587060451508e-02 3.743536770343780518e-02 1.274206042289733887e-01 1.913526058197021484e-01 1.983406692743301392e-01 -1.619445532560348511e-02 -1.832971349358558655e-02 -1.069763395935297012e-02 -5.290545895695686340e-02 -1.484873145818710327e-01 -6.170325279235839844e-01 -2.553913295269012451e-01 -8.561436831951141357e-02 2.949135378003120422e-03 -3.427412211894989014e-01 1.307272464036941528e-01 -5.796189606189727783e-02 -3.896054998040199280e-02 1.544807665050029755e-02 -5.797228962182998657e-02 -6.683250516653060913e-02 -2.842451632022857666e-01 -3.221738338470458984e-01 5.020455643534660339e-02 -1.547587197273969650e-02 8.890520036220550537e-02 1.273130774497985840e-01 -1.723110675811767578e-02
2.555062249302864075e-02 -2.908228337764739990e-01 3.097411096096038818e-01 9.733838587999343872e-02 -2.992656454443931580e-02 4.358477890491485596e-03 -1.199008449912071228e-01 -3.608930408954620361e-01 3.060655891895294189e-01 -7.764501124620437622e-02 2.393980175256729126e-01 -5.256922915577888489e-02 1.919298768043518066e-01 6.156113371253013611e-02 -1.276973932981491089e-01 -7.278363406658172607e-02 4.785951226949691772e-02 -3.265412524342536926e-02 -1.309894174337387085e-01 1.066094487905502319e-01 -1.383690629154443741e-02 2.810869738459587097e-02 -7.000566925853490829e-03 6.637395918369293213e-02 -6.141405552625656128e-03 -2.525162994861602783e-01 -3.164131343364715576e-01 1.916952133178710938e-01 1.211665272712707520e-01 1.904219537973403931e-01 -2.054170221090316772e-01 -3.326987624168395996e-01
1.766081452369689941e-01 1.082363575696945190e-01 3.352504372596740723e-01 3.245077678002417088e-04 -3.472494184970855713e-01 -1.252806652337312698e-02 1.915077418088912964e-01 -2.954303622245788574e-01 3.627413213253021240e-01 1.058331355452537537e-01 1.813321560621261597e-01 -2.781217359006404877e-02 -1.782141476869583130e-01 -1.611539721488952637e-01 -1.129606962203979492e-01 -1.641895473003387451e-01 1.199728548526763916e-01 1.009681969881057739e-01 1.319658290594816208e-02 1.920806765556335449e-01 -3.495526313781738281e-02 -1.175039559602737427e-01 -1.238358467817306519e-01 2.341067045927047729e-01 1.449209153652191162e-01 -1.587584912776947021e-01 -2.545074559748172760e-02 -4.008712247014045715e-02 -4.227377474308013916e-02 2.110839039087295532e-01 -2.390518039464950562e-02 -2.896872758865356445e-01
-1.362807601690292358e-01 -5.794845893979072571e-02 3.763613402843475342e-01 -1.151733845472335815e-02 3.409861028194427490e-02 1.496353596448898315e-01 -8.883573114871978760e-02 2.079459652304649353e-02 -5.085837841033935547e-02 -1.725624799728393555e-01 -2.286740764975547791e-02 -8.290869742631912231e-02 -8.870106190443038940e-02 3.469785675406455994e-02 -3.565607592463493347e-02 -3.032601177692413330e-01 -1.102226506918668747e-02 1.580288559198379517e-01 -1.312632858753204346e-01 -1.467971801757812500e-01 -8.422658778727054596e-03 -1.692749559879302979e-01 1.178447753190994263e-01 1.252173930406570435e-01 6.977576017379760742e-02 -2.679090797901153564e-01 -3.041560351848602295e-01 4.148701578378677368e-02 2.451367676258087158e-01 3.252815902233123779e-01 -2.710881233215332031e-01 -3.604294061660766602e-01
-4.199848473072052002e-01 -1.869810521602630615e-01 2.772201597690582275e-02 -1.149141788482666016e-01 -1.097804158926010132e-01 -2.793866733554750681e-04 -1.381743401288986206e-01 -1.029213517904281616e-01 3.649844527244567871e-01 -1.345687806606292725e-01 2.579410970211029053e-01 3.509978950023651123e-02 -1.912133395671844482e-01 -4.174180030822753906e-01 -1.389762735925614834e-03 2.383154630661010742e-02 -2.650609612464904785e-02 2.772520482540130615e-01 3.635496646165847778e-02 1.939263641834259033e-01 -3.009171597659587860e-02 -4.081903770565986633e-02 -2.126796841621398926e-01 -4.868130385875701904e-02 -1.892477460205554962e-02 -7.320005446672439575e-02 -1.349388659000396729e-01 -7.262354344129562378e-02 1.223051920533180237e-01 2.865473031997680664e-01 9.767398983240127563e-02 5.705339135602116585e-04
-3.012356720864772797e-02 -1.146524026989936829e-01 2.027184963226318359e-01 9.116897732019424438e-02 4.272526130080223083e-02 4.897391051054000854e-02 1.558957248926162720e-01 2.429181635379791260e-01 6.319878995418548584e-02 1.144582182168960571e-01 2.698711119592189789e-02 -2.028046548366546631e-02 4.545014351606369019e-02 -4.070649445056915283e-01 -4.374897181987762451e-01 -6.647960096597671509e-02 8.024456351995468140e-02 2.195249199867248535e-01 -2.715747952461242676e-01 1.701155453920364380e-01 1.200827732682228088e-01 -1.128922998905181885e-01 7.523609697818756104e-02 -1.308236122131347656e-01 -2.263330668210983276e-01 6.296687573194503784e-02 -3.697435855865478516e-01 2.804879471659660339e-02 -8.104643970727920532e-02 2.222545295953750610e-01 1.048385277390480042e-01 1.666527986526489258e-02
-4.688889253884553909e-03 -2.485915124416351318e-01 3.110314905643463135e-01 -7.544219028204679489e-03 2.905496396124362946e-02 -9.940329194068908691e-02 -1.718879491090774536e-01 -1.561271995306015015e-01 3.035867512226104736e-01 -4.967397823929786682e-02 4.319588094949722290e-02 -1.529863029718399048e-01 -1.099000126123428345e-01 -2.656590193510055542e-02 -2.975887358188629150e-01 -1.649326086044311523e-01 2.550262510776519775e-01 9.268917888402938843e-02 3.360240906476974487e-02 1.454516500234603882e-01 -2.958015799522399902e-01 -1.963767409324645996e-01 -7.543088495731353760e-02 -1.739538908004760742e-01 3.432520329952239990e-01 -1.530418843030929565e-01 -2.406758069992065430e-01 6.302359700202941895e-02 -1.218621432781219482e-01 3.276747092604637146e-02 -2.226745784282684326e-01 4.137391969561576843e-02
-9.157536923885345459e-02 2.508237659931182861e-01 3.785457611083984375e-01 -8.039251714944839478e-02 -2.252186983823776245e-01 -1.235019266605377197e-01 3.084028884768486023e-02 -5.065078139305114746e-01 2.994671463966369629e-01 -6.952607631683349609e-02 8.175141364336013794e-02 -4.482445865869522095e-02 -5.690155178308486938e-02 -1.615492552518844604e-01 -1.416787356138229370e-01 3.644487354904413223e-03 1.587963998317718506e-01 8.704926073551177979e-02 -9.290499240159988403e-02 6.908113509416580200e-02 8.182133734226226807e-02 -7.773406803607940674e-02 1.590773314237594604e-01 -1.050946861505508423e-01 7.862637750804424286e-03 -6.849160045385360718e-02 -2.264117151498794556e-01 1.754799485206604004e-01 -1.176271811127662659e-01 1.222071945667266846e-01 1.468432992696762085e-01 -2.653447687625885010e-01
-2.006035745143890381e-01 -3.084388077259063721e-01 1.049609854817390442e-01 2.997868880629539490e-02 3.711667284369468689e-02 -1.093755885958671570e-01 -5.621029064059257507e-02 7.550588250160217285e-02 2.230757176876068115e-01 -1.157237440347671509e-01 9.442425332963466644e-03 -2.547995746135711670e-01 1.014508083462715149e-01 -1.633095592260360718e-01 -3.124246299266815186e-01 2.820337377488613129e-02 -1.444724667817354202e-02 1.686640828847885132e-01 -3.108876943588256836e-01 -2.219827473163604736e-02 -2.487301230430603027e-01 -7.106561213731765747e-02 1.236917302012443542e-01 8.169955760240554810e-02 -3.708394616842269897e-02 4.334840178489685059e-02 -2.375080138444900513e-01 2.415486425161361694e-02 1.709308326244354248e-01 1.548546850681304932e-01 1.273793429136276245e-01 -4.718164205551147461e-01
1.156077235937118530e-01 9.369070641696453094e-03 2.323156148195266724e-01 2.334755472838878632e-02 -4.859161749482154846e-02 -5.322725325822830200e-02 -1.265256553888320923e-01 2.634140551090240479e-01 1.988544464111328125e-01 1.633724868297576904e-01 7.126791775226593018e-02 -1.052950136363506317e-02 -4.122497141361236572e-02 -3.224827647209167480e-01 -4.926829040050506592e-01 -2.045489549636840820e-01 -9.781758487224578857e-02 3.429423645138740540e-02 -4.220352172851562500e-01 2.571755051612854004e-01 1.001354083418846130e-01 4.339737817645072937e-02 1.481994520872831345e-02 -2.112226374447345734e-02 -1.162421703338623047e-01 -9.769333153963088989e-02 -2.122234404087066650e-01 5.396732315421104431e-02 3.169488161802291870e-02 1.199141368269920349e-01 -1.384808123111724854e-01 -8.126793056726455688e-02
-2.823508083820343018e-01 1.597573757171630859e-01 3.450563251972198486e-01 -3.698400035500526428e-02 -1.442351639270782471e-01 7.205144315958023071e-02 -8.061952888965606689e-02 -1.193731054663658142e-01 9.953249245882034302e-02 2.674655318260192871e-01 1.443881988525390625e-01 -8.887359499931335449e-02 -2.348674088716506958e-01 -1.752460449934005737e-01 -1.572587192058563232e-01 -1.964544355869293213e-01 -1.498966217041015625e-01 -2.413512915372848511e-01 -2.499646842479705811e-01 3.635529428720474243e-02 -1.510281115770339966e-01 -1.708109825849533081e-01 9.236346930265426636e-02 4.839004948735237122e-02 2.630047686398029327e-02 -2.667385637760162354e-01 1.020552497357130051e-02 2.050640992820262909e-02 2.860922515392303467e-01 1.963056474924087524e-01 -2.326937466859817505e-01 -1.179441213607788086e-01
-3.855071961879730225e-01 1.538507342338562012e-01 1.664350032806396484e-01 -8.655517548322677612e-02 -2.281091511249542236e-01 8.292189240455627441e-02 -1.645113825798034668e-01 2.280246019363403320e-01 1.992095559835433960e-01 -2.974883615970611572e-01 -2.927354909479618073e-02 -1.027977541089057922e-01 1.218818575143814087e-01 -3.850938752293586731e-02 1.215782389044761658e-01 -8.206854760646820068e-02 -6.940614897757768631e-03 -8.778232149779796600e-03 -1.128942146897315979e-02 -7.224896550178527832e-02 -1.844998449087142944e-01 -1.302024349570274353e-02 2.333302199840545654e-01 -1.425517201423645020e-01 9.384934604167938232e-02 -1.868029236793518066e-01 -4.509651064872741699e-01 -2.229993492364883423e-01 4.623763263225555420e-02 8.026394248008728027e-02 -1.051847264170646667e-02 -2.390642166137695312e-01
-1.127495244145393372e-01 1.136834453791379929e-02 2.089323252439498901e-01 -7.814515382051467896e-02 -3.395256400108337402e-01 1.180538982152938843e-01 -9.667889028787612915e-02 -3.378391731530427933e-03 1.797463744878768921e-01 8.658722788095474243e-02 1.091437190771102905e-01 -5.723127722740173340e-02 5.242365226149559021e-02 -1.204406023025512695e-01 -2.945944666862487793e-01 -2.875706255435943604e-01 -1.643525809049606323e-01 4.020401462912559509e-02 -5.008710082620382309e-03 1.191628351807594299e-01 -1.066530495882034302e-01 -1.455398052930831909e-01 -5.177952349185943604e-02 4.447789862751960754e-02 -2.133940309286117554e-01 -2.156192809343338013e-01 -2.047598510980606079e-01 8.653794974088668823e-02 1.527702063322067261e-01 7.822942733764648438e-02 4.907026886940002441e-01 -2.556066215038299561e-01
-3.886282444000244141e-01 1.789126843214035034e-01 9.247332811355590820e-02 2.513574250042438507e-02 -2.188246548175811768e-01 1.303152889013290405e-01 -4.955330491065979004e-02 -2.102287560701370239e-01 3.129922747611999512e-01 -2.521873265504837036e-02 1.597356647253036499e-01 -1.026429459452629089e-01 1.779026538133621216e-01 -3.414861857891082764e-01 7.258675992488861084e-02 9.622191078960895538e-03 7.408046629279851913e-03 -6.027929112315177917e-02 -1.946956515312194824e-01 3.447131216526031494e-01 -1.509283483028411865e-01 -2.360150665044784546e-01 4.870949313044548035e-02 2.959401905536651611e-02 6.109155341982841492e-02 -8.490341901779174805e-02 -1.753477603197097778e-01 -2.864180505275726318e-01 9.584561735391616821e-02 1.547190099954605103e-01 5.880584008991718292e-03 -9.459225088357925415e-02
1.121787726879119873e-01 -1.993806958198547363e-01 3.427179753780364990e-01 6.210914626717567444e-02 -3.322289884090423584e-01 3.102578520774841309e-01 4.884365946054458618e-02 -1.587823927402496338e-01 2.271303534507751465e-01 -2.082661390304565430e-01 -9.612043946981430054e-02 2.988239824771881104e-01 4.713783040642738342e-02 -3.674039384350180626e-03 -4.465266689658164978e-02 1.142060309648513794e-01 1.955831050872802734e-01 9.961313009262084961e-02 -1.681960374116897583e-01 -3.983661159873008728e-02 -1.760446280241012573e-01 -2.553335204720497131e-02 -1.862979084253311157e-01 -3.446507081389427185e-02 1.772675812244415283e-01 -2.312327772378921509e-01 -1.522262096405029297e-01 -1.962151676416397095e-01 -8.495726436376571655e-02 -5.109676718711853027e-02 -1.786707192659378052e-01 -2.178031802177429199e-01
-7.305730879306793213e-02 8.645145595073699951e-02 4.198903441429138184e-01 -1.825291216373443604e-01 -2.795347869396209717e-01 -1.645469851791858673e-02 -8.262661844491958618e-02 -1.068869382143020630e-01 -8.758951723575592041e-02 5.339723080396652222e-02 5.924961529672145844e-03 -3.842490538954734802e-02 -9.736417233943939209e-02 -6.536243110895156860e-02 -2.525788499042391777e-03 -1.165928244590759277e-01 7.824297063052654266e-03 2.502099871635437012e-01 1.014061421155929565e-01 3.027921617031097412e-01 -2.507455050945281982e-01 1.116291135549545288e-01 4.881719127297401428e-02 1.533562690019607544e-01 -1.371521204710006714e-01 -1.508123129606246948e-01 -5.079441070556640625e-01 -9.537361562252044678e-02 2.133325785398483276e-01 1.305082440376281738e-01 6.615662574768066406e-02 8.254412561655044556e-03
2.469649016857147217e-01 -1.062073037028312683e-01 8.524608612060546875e-02 -1.396096646785736084e-01 -1.718202531337738037e-01 2.806583233177661896e-02 1.468055695295333862e-01 -1.220565885305404663e-01 3.546339869499206543e-01 -1.551599502563476562e-01 9.788941591978073120e-02 -1.408021301031112671e-01 -2.185083627700805664e-01 -2.275222837924957275e-01 -1.041142418980598450e-01 -3.897259533405303955e-01 -1.086024567484855652e-01 8.036313205957412720e-02 -2.822695374488830566e-01 2.618822455406188965e-01 -3.287007212638854980e-01 1.119624706916511059e-03 3.056755755096673965e-03 -9.788741171360015869e-02 9.739377349615097046e-02 -9.345564758405089378e-04 8.940516039729118347e-03 -1.241530030965805054e-01 1.630866527557373047e-01 2.243354171514511108e-01 -1.939425989985466003e-02 -7.935459911823272705e-02
-1.261989176273345947e-01 3.574723750352859497e-02 3.090319633483886719e-01 -3.596503138542175293e-01 -9.866248816251754761e-02 -9.918385744094848633e-02 -2.097204923629760742e-01 -1.276166588068008423e-01 1.018636524677276611e-01 4.554284736514091492e-02 -2.558233439922332764e-01 1.118527501821517944e-01 -4.760683514177799225e-03 -2.204311639070510864e-01 -1.689470112323760986e-01 -1.384911686182022095e-01 4.587445408105850220e-02 1.828017234802246094e-01 -2.716256380081176758e-01 -2.111227065324783325e-02 -2.233739197254180908e-02 -1.552119664847850800e-02 2.062845230102539062e-02 -3.649422898888587952e-02 -8.711611479520797729e-02 -1.205840557813644409e-01 -1.232292577624320984e-01 8.136327378451824188e-03 3.022828698158264160e-01 1.225783601403236389e-01 -1.452472507953643799e-01 -4.628619849681854248e-01
-6.879420578479766846e-02 5.712850764393806458e-02 2.459549456834793091e-01 1.268791407346725464e-01 -6.242956593632698059e-02 -7.590775191783905029e-02 -1.070394441485404968e-01 1.381185054779052734e-01 6.092254072427749634e-02 6.823297590017318726e-02 1.029845923185348511e-01 6.858789175748825073e-02 -2.166982740163803101e-01 -2.303601652383804321e-01 -5.871633291244506836e-01 -1.667000204324722290e-01 -1.422961801290512085e-01 -7.109521329402923584e-02 -2.867409288883209229e-01 1.465584635734558105e-01 2.224506996572017670e-02 -6.936732679605484009e-02 8.839643746614456177e-02 7.247910648584365845e-02 -1.592042893171310425e-01 -2.187836170196533203e-01 -1.420522034168243408e-01 1.651558093726634979e-02 -1.644940674304962158e-01 2.937053442001342773e-01 8.211383968591690063e-02 -1.336515396833419800e-01
8.146272599697113037e-02 -7.884521037340164185e-02 1.243775114417076111e-01 -4.823252558708190918e-02 -1.947635263204574585e-01 -1.791775226593017578e-01 -1.341052055358886719e-01 -7.797570526599884033e-02 5.876081436872482300e-02 2.317875437438488007e-02 -2.304384484887123108e-02 2.577376961708068848e-01 -8.855047076940536499e-02 -1.602092385292053223e-01 -2.475281804800033569e-01 -1.396095901727676392e-01 -1.672555208206176758e-01 2.352494746446609497e-01 -3.310768604278564453e-01 -2.825672626495361328e-01 -9.532128274440765381e-02 -9.276937693357467651e-02 5.423213168978691101e-02 2.188797295093536377e-01 -7.147920131683349609e-02 1.297318283468484879e-02 -1.464865952730178833e-01 -9.647029452025890350e-03 -1.156848669052124023e-01 3.902802169322967529e-01 -8.998286724090576172e-02 -3.848220705986022949e-01
-1.023887023329734802e-01 -1.337669640779495239e-01 1.521703302860260010e-01 6.455067545175552368e-02 -2.438629269599914551e-01 9.859878569841384888e-02 -7.881049811840057373e-02 -1.744782179594039917e-01 3.087159395217895508e-01 1.321188211441040039e-01 3.846365027129650116e-03 1.152915656566619873e-01 3.590890765190124512e-02 -9.386698901653289795e-02 -9.479494392871856689e-02 -2.237228117883205414e-02 -7.012245804071426392e-02 4.103841781616210938e-01 -3.704557120800018311e-01 7.670797407627105713e-02 -3.945920169353485107e-01 2.707363292574882507e-02 -3.529689460992813110e-02 5.844058841466903687e-02 -2.189766801893711090e-02 -1.303202509880065918e-01 -3.714201152324676514e-01 -1.833774447441101074e-01 7.217771559953689575e-02 -1.072270944714546204e-01 -5.639681965112686157e-02 7.949160039424896240e-02
-1.269169300794601440e-01 6.809682399034500122e-02 3.060304224491119385e-01 -4.372128844261169434e-02 -3.460774719715118408e-01 1.297412812709808350e-02 -1.575007438659667969e-01 -3.516809642314910889e-02 1.256558448076248169e-01 4.137893766164779663e-02 1.964695304632186890e-01 1.218242570757865906e-01 -1.724106073379516602e-01 -2.524664402008056641e-01 -1.263516545295715332e-01 -5.949591472744941711e-02 1.065708100795745850e-01 2.086525857448577881e-01 1.997751444578170776e-01 3.807784020900726318e-01 -5.762450769543647766e-02 -2.283149212598800659e-02 -1.721791923046112061e-01 2.071488499641418457e-01 1.980010569095611572e-01 -1.265756040811538696e-01 -1.028028875589370728e-01 2.225779555737972260e-02 -3.579669445753097534e-02 1.546024829149246216e-01 -1.416546255350112915e-01 -3.550529778003692627e-01
-2.568113207817077637e-01 -2.645786106586456299e-02 1.205694302916526794e-01 -7.860809564590454102e-02 1.651053875684738159e-02 1.922245025634765625e-01 1.746947765350341797e-01 1.095311567187309265e-01 1.585188955068588257e-01 -1.704194545745849609e-01 -1.325977742671966553e-01 -1.297093033790588379e-01 2.151676267385482788e-01 -1.726679205894470215e-01 -1.616631001234054565e-01 -1.428577154874801636e-01 5.648252088576555252e-03 -5.271362513303756714e-02 -2.293705791234970093e-01 -9.379890561103820801e-02 -6.108655408024787903e-02 -1.175902038812637329e-02 8.413355052471160889e-02 -3.229161724448204041e-02 2.343024685978889465e-02 -1.988270319998264313e-03 -3.804190754890441895e-01 1.335270255804061890e-01 8.719751238822937012e-02 4.249320626258850098e-01 4.574511945247650146e-02 -4.382763206958770752e-01
1.392214149236679077e-01 -2.722529172897338867e-01 3.507298231124877930e-01 1.272197812795639038e-01 6.469367444515228271e-02 3.377613797783851624e-02 2.288029901683330536e-02 -5.275781452655792236e-02 2.320822030305862427e-01 2.354798652231693268e-02 1.484333276748657227e-01 3.460451960563659668e-02 -8.278774470090866089e-02 -1.564182788133621216e-01 -1.951093077659606934e-01 -7.442034035921096802e-02 1.774032115936279297e-01 4.725091904401779175e-02 -1.871370226144790649e-01 3.694240152835845947e-01 -3.046643435955047607e-01 -1.558181047439575195e-01 -4.430464282631874084e-02 5.594561994075775146e-02 2.020195499062538147e-02 -4.135442432016134262e-03 -3.818424344062805176e-01 -1.511091738939285278e-02 -7.623647153377532959e-02 -1.077901795506477356e-01 -3.358060717582702637e-01 4.525718837976455688e-02
-1.633364558219909668e-01 -3.205575048923492432e-01 2.060226202011108398e-01 -1.511051505804061890e-01 -2.220471650362014771e-01 8.055580407381057739e-02 -1.258408129215240479e-01 -3.206581175327301025e-01 2.094616442918777466e-01 -1.179091185331344604e-01 1.388940662145614624e-01 -5.928918346762657166e-02 2.442410737276077271e-01 -1.139687150716781616e-01 -2.999470233917236328e-01 -6.003692373633384705e-02 1.070062592625617981e-01 1.509597152471542358e-01 2.958298288285732269e-02 1.649249941110610962e-01 5.144617985934019089e-03 9.976231306791305542e-02 5.389754846692085266e-02 1.492178738117218018e-01 1.563778221607208252e-01 -1.339072883129119873e-01 -2.335343509912490845e-01 3.486323356628417969e-01 3.919443115592002869e-02 -6.399998068809509277e-02 -7.139544188976287842e-02 -2.395279258489608765e-01
-3.597494959831237793e-02 -1.344341635704040527e-01 2.869844138622283936e-01 -1.511801928281784058e-01 -3.442487418651580811e-01 -1.497694104909896851e-02 1.110339239239692688e-01 -1.394650340080261230e-01 3.502583801746368408e-01 1.916533112525939941e-01 9.575119614601135254e-02 -4.814341664314270020e-02 -1.494181007146835327e-01 -3.995037674903869629e-01 -2.394010275602340698e-01 -1.574105769395828247e-01 1.200636550784111023e-01 8.835155516862869263e-02 8.777827769517898560e-02 -4.835985228419303894e-02 -1.686551123857498169e-01 2.056711167097091675e-01 -1.930426955223083496e-01 1.124937608838081360e-01 3.711039433255791664e-03 -1.189141198992729187e-01 1.020697802305221558e-01 -2.534790337085723877e-01 1.628177314996719360e-01 4.365396127104759216e-02 -1.374683529138565063e-01 -3.036290965974330902e-02
-2.620290406048297882e-02 -1.349302977323532104e-01 5.174738764762878418e-01 -1.419406831264495850e-01 1.882427483797073364e-01 -8.863488584756851196e-02 -9.108437597751617432e-02 1.004383247345685959e-02 1.067409440875053406e-01 -2.127891778945922852e-01 -2.744876146316528320e-01 8.439180254936218262e-02 5.383703391999006271e-03 1.124750301241874695e-01 -2.522783279418945312e-01 -9.754183888435363770e-02 3.508946672081947327e-02 4.621342569589614868e-02 -1.510983705520629883e-01 8.122017234563827515e-02 4.487349838018417358e-02 -2.155746519565582275e-02 -2.197904288768768311e-01 3.670386504381895065e-03 -6.351932417601346970e-03 -5.297389999032020569e-02 -3.898129463195800781e-01 5.997319519519805908e-02 1.505382657051086426e-01 2.060795277357101440e-01 -2.620461396872997284e-02 -3.297068476676940918e-01
7.662532478570938110e-02 4.373065661638975143e-03 2.738996148109436035e-01 -2.047628350555896759e-02 -3.001583814620971680e-01 4.157129675149917603e-02 5.871359258890151978e-02 -2.871745266020298004e-02 3.480469882488250732e-01 1.503367573022842407e-01 1.319894641637802124e-01 7.429111748933792114e-02 -1.287489235401153564e-01 -2.432610541582107544e-01 -1.004660651087760925e-01 -2.255197763442993164e-01 -1.021796539425849915e-01 -4.544392600655555725e-02 1.175560802221298218e-01 2.587814331054687500e-01 -2.629691660404205322e-01 -2.817303836345672607e-01 9.699373692274093628e-02 1.047350540757179260e-01 1.683549135923385620e-01 -3.422738015651702881e-01 6.579940207302570343e-03 8.623556047677993774e-02 -2.495822124183177948e-02 2.261027395725250244e-01 1.329644769430160522e-01 -1.860012561082839966e-01
-2.358997464179992676e-01 -3.991223275661468506e-01 3.461871147155761719e-01 1.531815505586564541e-03 1.193956881761550903e-01 -5.701373331248760223e-03 -1.936935335397720337e-01 -2.767936885356903076e-01 1.439229100942611694e-01 -2.066574804484844208e-02 2.080580443143844604e-01 -1.546264290809631348e-01 1.381692737340927124e-01 -1.764906495809555054e-01 -2.102729827165603638e-01 -8.652722835540771484e-02 2.892608568072319031e-02 -1.144800558686256409e-01 -8.201164007186889648e-02 1.047677248716354370e-01 7.827281951904296875e-02 1.157125681638717651e-01 1.358329504728317261e-01 8.863840997219085693e-02 5.570029839873313904e-02 -1.152664348483085632e-01 -2.843706905841827393e-01 2.313687801361083984e-01 3.551859781146049500e-02 1.007724776864051819e-01 -7.772628217935562134e-02 -3.174781799316406250e-01
-7.879857718944549561e-02 1.452273279428482056e-01 2.191074043512344360e-01 1.310143172740936279e-01 -4.427709802985191345e-02 1.257737278938293457e-01 1.100632771849632263e-01 2.263036221265792847e-01 1.503188461065292358e-01 -6.285997480154037476e-02 2.284462451934814453e-01 -2.309200121089816093e-03 -2.816565334796905518e-01 -1.290211677551269531e-01 -5.026885867118835449e-01 -2.110802680253982544e-01 4.937568679451942444e-02 6.213037297129631042e-02 -3.487588465213775635e-01 2.212598472833633423e-01 -3.115864284336566925e-02 -8.061469346284866333e-02 6.009615585207939148e-02 -2.765556611120700836e-02 -9.422600269317626953e-02 -2.583158612251281738e-01 -1.613265573978424072e-01 5.547496303915977478e-02 -1.152731198817491531e-02 1.360828429460525513e-01 2.007500082254409790e-02 -2.048314064741134644e-01
-9.825795888900756836e-02 2.374718710780143738e-02 2.769962549209594727e-01 9.314782917499542236e-02 -1.552989780902862549e-01 4.650850966572761536e-02 1.095673814415931702e-02 8.245448023080825806e-02 5.313934013247489929e-02 -9.424194693565368652e-02 1.882009953260421753e-01 -2.988426014780998230e-02 -2.517650723457336426e-01 -3.387207537889480591e-02 -5.093672275543212891e-01 -6.792583316564559937e-02 -1.928372532129287720e-01 9.663337469100952148e-02 -1.040372475981712341e-01 1.332160681486129761e-01 -4.858214408159255981e-02 -3.560711070895195007e-02 -3.677988424897193909e-02 -1.786937415599822998e-01 -1.080718263983726501e-01 -3.913813233375549316e-01 -4.651801288127899170e-02 1.385324597358703613e-01 6.481841206550598145e-02 3.796518445014953613e-01 4.676094278693199158e-02 -2.140422910451889038e-01
3.320321440696716309e-02 -1.315273642539978027e-01 1.406273990869522095e-01 1.032025516033172607e-01 -2.098024785518646240e-01 7.438471168279647827e-02 -2.498101741075515747e-01 -1.098849996924400330e-01 2.666222751140594482e-01 -2.229873090982437134e-01 -1.592007130384445190e-01 -6.675828993320465088e-02 -1.429806947708129883e-01 2.189738489687442780e-02 -8.765564858913421631e-02 9.353416040539741516e-03 -2.476457357406616211e-01 -1.891924291849136353e-01 -9.842760860919952393e-03 -1.072057634592056274e-01 -2.308988869190216064e-01 -8.119732886552810669e-02 -4.052719846367835999e-02 3.116068542003631592e-01 2.223051190376281738e-01 -3.892188891768455505e-02 -3.697143495082855225e-01 1.279459297657012939e-01 -6.354285776615142822e-02 2.940988838672637939e-01 8.336482569575309753e-03 -2.930520474910736084e-01
1.231433674693107605e-01 -1.865679770708084106e-01 1.338831484317779541e-01 -9.619437903165817261e-02 -1.078178510069847107e-01 2.487938106060028076e-01 -2.680064439773559570e-01 -1.243233382701873779e-01 2.927700579166412354e-01 -3.000399768352508545e-01 1.948900073766708374e-01 -3.254627287387847900e-01 7.761260867118835449e-02 -1.096681058406829834e-01 -2.147239595651626587e-01 -2.287809252738952637e-01 2.947128191590309143e-02 -3.179299831390380859e-02 -1.734863519668579102e-01 1.505575776100158691e-01 -1.591401994228363037e-01 -1.491995155811309814e-02 1.560506075620651245e-01 1.249082610011100769e-01 -3.897181153297424316e-02 4.158614575862884521e-02 -2.197981774806976318e-01 1.146912500262260437e-01 1.859233379364013672e-01 1.860393732786178589e-01 7.516343146562576294e-02 -2.573154270648956299e-01
1.219917647540569305e-02 -3.199275434017181396e-01 1.810183525085449219e-01 -2.192376255989074707e-01 -1.975351572036743164e-01 -1.419927775859832764e-01 -3.921523690223693848e-03 6.698872148990631104e-02 2.194115668535232544e-01 1.599479615688323975e-01 6.455752253532409668e-02 2.240968169644474983e-03 -7.765018194913864136e-02 8.420696109533309937e-02 -4.975067675113677979e-01 3.144910931587219238e-02 -1.461492478847503662e-01 -6.659918278455734253e-02 -1.611465811729431152e-01 -9.920803457498550415e-02 -1.596043258905410767e-02 1.581586338579654694e-02 4.718672856688499451e-02 1.290970295667648315e-01 -1.203774884343147278e-01 -2.287991531193256378e-02 -1.859236508607864380e-01 -1.426139622926712036e-01 1.554261744022369385e-01 2.908205687999725342e-01 -2.394804209470748901e-01 -3.105666339397430420e-01
6.693132221698760986e-02 -2.799062430858612061e-02 2.546729445457458496e-01 1.467140465974807739e-01 -1.339564472436904907e-01 2.910703122615814209e-01 1.077464595437049866e-01 2.719521522521972656e-01 2.007479071617126465e-01 7.090625911951065063e-02 3.002670407295227051e-01 3.629959654062986374e-03 -1.396383494138717651e-01 -2.486549615859985352e-01 -2.737620174884796143e-01 9.372428059577941895e-02 1.059274598956108093e-01 1.735870093107223511e-01 -2.206856459379196167e-01 -1.399938166141510010e-01 -1.552802231162786484e-02 1.246047914028167725e-01 2.942984178662300110e-02 1.418684870004653931e-01 7.552512735128402710e-02 -3.655017316341400146e-01 -2.377834618091583252e-01 8.739416301250457764e-02 1.532573550939559937e-01 -5.724098905920982361e-02 -1.222937703132629395e-01 -1.671910881996154785e-01
7.088707387447357178e-02 6.892149150371551514e-02 1.748020052909851074e-01 2.407405525445938110e-02 -3.911638259887695312e-01 1.217712908983230591e-01 -1.030784994363784790e-01 -1.783176362514495850e-01 5.421977117657661438e-02 1.754951626062393188e-01 -8.510993421077728271e-02 7.900907099246978760e-02 1.129928138107061386e-02 -2.820590734481811523e-01 -1.852282881736755371e-01 4.409684613347053528e-02 3.264454007148742676e-02 3.821750879287719727e-01 -1.529638320207595825e-01 3.377595171332359314e-02 -1.827919930219650269e-01 -1.059196591377258301e-01 -3.192897886037826538e-02 1.156902089715003967e-01 1.063221096992492676e-01 -3.099375069141387939e-01 -3.286988139152526855e-01 -1.696097105741500854e-02 3.493410348892211914e-01 -1.323439180850982666e-02 9.897588193416595459e-02 -8.521614968776702881e-02
-2.237925380468368530e-01 -3.344788849353790283e-01 2.832757532596588135e-01 2.973216120153665543e-03 -1.589254289865493774e-01 -1.860481351613998413e-01 1.411233097314834595e-01 -1.518236100673675537e-01 1.642601788043975830e-01 -7.762101292610168457e-02 2.671971917152404785e-01 -1.868515759706497192e-01 2.594173252582550049e-01 -1.676193773746490479e-01 -1.634368151426315308e-01 -3.006451204419136047e-02 1.520684659481048584e-01 3.012109175324440002e-02 -1.992805153131484985e-01 -1.535373330116271973e-01 -2.262243777513504028e-01 7.821158319711685181e-02 -5.972952395677566528e-02 -2.876727841794490814e-02 -3.103999979794025421e-02 -6.932852417230606079e-02 -1.518082469701766968e-01 -9.522531181573867798e-02 1.809532567858695984e-02 5.388378351926803589e-02 -1.500397622585296631e-01 -4.242540299892425537e-01
-8.387519419193267822e-02 -7.280610501766204834e-02 4.071128666400909424e-01 -2.459873706102371216e-01 -1.019360423088073730e-01 -1.418495774269104004e-01 8.501005917787551880e-02 -1.115075573325157166e-01 2.604339271783828735e-02 -2.873300574719905853e-02 -1.601279079914093018e-01 2.433297187089920044e-01 -7.213491201400756836e-02 -2.015218138694763184e-01 -1.519245803356170654e-01 -1.403095666319131851e-02 1.057020425796508789e-01 9.242749959230422974e-02 -1.719144880771636963e-01 -2.259044051170349121e-01 -9.214884042739868164e-02 -1.319090276956558228e-01 1.791600286960601807e-01 -2.858772501349449158e-02 1.444378793239593506e-01 -1.029219031333923340e-01 -2.387606501579284668e-01 3.265654444694519043e-01 -1.169099472463130951e-02 1.388984769582748413e-01 -1.800028234720230103e-01 -3.869709372520446777e-01
-1.411892175674438477e-01 1.120918709784746170e-02 3.859795629978179932e-01 -6.998638808727264404e-02 -2.399967014789581299e-01 -2.335721403360366821e-01 1.707281917333602905e-01 -1.476542800664901733e-01 -1.051977276802062988e-01 1.442427467554807663e-02 -2.809258736670017242e-02 -3.649467602372169495e-02 -7.565803080797195435e-02 -2.845002114772796631e-01 7.294561713933944702e-02 -4.093113541603088379e-02 1.640734672546386719e-01 2.616258859634399414e-01 -7.524324208498001099e-02 2.203051149845123291e-01 -1.437748074531555176e-01 -7.241897284984588623e-02 -1.005760058760643005e-01 2.141041904687881470e-01 6.569008529186248779e-02 -1.841382682323455811e-01 -4.924204647541046143e-01 -1.452966779470443726e-01 7.723533362150192261e-02 4.628811776638031006e-02 -8.559456467628479004e-02 -8.496870100498199463e-02
-1.034448966383934021e-01 -1.427049040794372559e-01 2.412992119789123535e-01 -9.649213403463363647e-02 -5.036566779017448425e-02 1.501055061817169189e-01 -1.788262277841567993e-01 -1.047225948423147202e-02 -3.247818723320960999e-02 -1.405434310436248779e-01 -2.770878188312053680e-02 -2.387877404689788818e-01 -4.184948652982711792e-02 1.047569811344146729e-01 -4.418873786926269531e-01 8.951216936111450195e-03 -8.266559243202209473e-02 -1.338312327861785889e-01 -1.225666403770446777e-01 2.314451895654201508e-02 9.163008071482181549e-03 -2.379268556833267212e-01 -8.831559121608734131e-02 -6.644362211227416992e-02 -4.947417229413986206e-02 -5.727156624197959900e-02 -3.449464142322540283e-01 4.288372024893760681e-02 1.892501115798950195e-01 2.364037334918975830e-01 -1.338895875960588455e-02 -4.795108437538146973e-01
-3.188752830028533936e-01 -3.575498610734939575e-02 4.879880547523498535e-01 -2.726470828056335449e-01 -1.403222233057022095e-01 9.763441234827041626e-02 -1.922302842140197754e-01 -2.199705876410007477e-02 1.770242601633071899e-01 -6.912195682525634766e-02 -5.403094366192817688e-02 -5.650477483868598938e-03 2.520938403904438019e-02 -1.078751087188720703e-01 3.271020948886871338e-02 -5.393667146563529968e-02 1.815360933542251587e-01 1.142312362790107727e-01 -1.523864716291427612e-01 -4.141664877533912659e-02 -1.425025165081024170e-01 -1.453320831060409546e-01 4.324769228696823120e-02 -8.195274323225021362e-02 -2.140501886606216431e-01 3.466602265834808350e-01 -3.088738918304443359e-01 1.384015381336212158e-01 9.078320115804672241e-02 3.087204508483409882e-02 -1.634979993104934692e-01 -1.586271375417709351e-01
1.307170540094375610e-01 -1.091270819306373596e-01 4.507739841938018799e-01 -1.613481193780899048e-01 -3.165928721427917480e-01 8.559785783290863037e-02 3.327972814440727234e-02 -2.614842951297760010e-01 8.620095252990722656e-02 3.395570442080497742e-02 9.864620864391326904e-03 2.793008983135223389e-01 3.553503751754760742e-02 -1.030817255377769470e-01 -1.748154312372207642e-01 1.050159055739641190e-02 -1.055261865258216858e-01 1.763461679220199585e-01 -2.109065353870391846e-01 -8.905416354537010193e-03 5.097567290067672729e-02 -2.080513983964920044e-01 1.555422395467758179e-01 1.042165681719779968e-01 9.074831753969192505e-02 3.161086002364754677e-03 1.141106635332107544e-01 2.413106150925159454e-02 -7.700876891613006592e-02 3.196286559104919434e-01 -2.381513416767120361e-01 -2.847709655761718750e-01
-3.729728758335113525e-01 -1.714819669723510742e-01 2.128260582685470581e-01 -6.048986688256263733e-02 3.827861696481704712e-02 1.370129138231277466e-01 -3.238643109798431396e-01 -5.607169494032859802e-02 3.666041493415832520e-01 1.623063534498214722e-01 1.651268005371093750e-01 1.335516273975372314e-01 -5.320334061980247498e-02 -1.853864938020706177e-01 -5.699460580945014954e-02 1.432248204946517944e-01 1.584889739751815796e-01 1.928110569715499878e-01 -7.793439179658889771e-02 5.338023975491523743e-02 -1.332146227359771729e-01 -1.998152732849121094e-01 -5.591842159628868103e-02 -1.734403669834136963e-01 -1.419894397258758545e-02 3.286462044343352318e-03 -1.492974609136581421e-01 -3.166567087173461914e-01 7.020792365074157715e-02 2.091204226016998291e-01 -2.169875353574752808e-01 -8.270204812288284302e-02
-2.259007394313812256e-01 -2.743451111018657684e-02 7.209432125091552734e-02 -2.040856480598449707e-01 -4.291641116142272949e-01 5.266567692160606384e-02 1.599652618169784546e-01 1.008365526795387268e-01 6.414131075143814087e-02 -7.305373251438140869e-02 -6.568671762943267822e-02 3.914694488048553467e-02 -1.156177297234535217e-01 -1.851177215576171875e-01 -1.676002591848373413e-01 -3.573299646377563477e-01 1.350586116313934326e-01 -2.207604497671127319e-01 8.296877145767211914e-02 1.996920406818389893e-01 -2.125480771064758301e-02 -3.009829819202423096e-01 -9.749040007591247559e-02 1.672131419181823730e-01 -5.441386252641677856e-02 -1.512394249439239502e-01 -1.017465218901634216e-01 -3.326130807399749756e-01 2.185534313321113586e-02 1.108682900667190552e-01 6.833859533071517944e-02 -2.311821132898330688e-01
4.494196176528930664e-02 3.135573118925094604e-02 9.770156443119049072e-02 1.561891585588455200e-01 -6.122510880231857300e-02 9.178908169269561768e-02 1.418198347091674805e-01 1.087110564112663269e-01 2.588510215282440186e-01 2.015749923884868622e-02 5.869727954268455505e-02 -6.657383590936660767e-02 -2.983519062399864197e-02 -2.374748140573501587e-01 -6.144967675209045410e-01 -9.851042181253433228e-02 6.350506097078323364e-02 2.056873589754104614e-02 -3.680413663387298584e-01 9.521969594061374664e-03 -1.479637064039707184e-02 -1.249255686998367310e-01 -7.171191275119781494e-02 -1.334686875343322754e-01 7.815453223884105682e-03 -1.749191135168075562e-01 -3.216537833213806152e-01 1.792471855878829956e-01 8.664442598819732666e-02 2.734004519879817963e-02 1.496175378561019897e-01 -1.529631018638610840e-01
-8.233673870563507080e-03 1.322465389966964722e-01 2.970485091209411621e-01 -1.007117331027984619e-01 -3.709947317838668823e-02 -2.532730624079704285e-02 -6.406548433005809784e-03 -3.486206233501434326e-01 3.413567841053009033e-01 -1.160048097372055054e-01 -9.603808075189590454e-02 1.746371760964393616e-02 -4.633393511176109314e-02 -2.000822126865386963e-01 -5.519281625747680664e-01 2.894307300448417664e-02 6.052031368017196655e-02 -1.413064450025558472e-01 -8.205780386924743652e-02 -4.728701338171958923e-02 1.331197917461395264e-01 -5.460235103964805603e-02 -2.253966182470321655e-01 2.257420718669891357e-01 7.818289101123809814e-02 1.821962743997573853e-02 -1.740239262580871582e-01 3.218388929963111877e-02 -1.436176896095275879e-01 1.875929832458496094e-01 -1.815574057400226593e-02 -1.560081094503402710e-01
-1.208311244845390320e-01 -1.827618479728698730e-01 5.158967375755310059e-01 -1.914907693862915039e-01 -6.778349727392196655e-02 -7.427158951759338379e-02 -3.618274629116058350e-02 -8.948776125907897949e-02 -1.565377227962017059e-02 -5.718292295932769775e-02 -1.467292308807373047e-01 2.611215710639953613e-01 -6.268752366304397583e-02 -2.752898335456848145e-01 -4.701858386397361755e-02 -3.156861364841461182e-01 1.178645156323909760e-02 8.342628926038742065e-02 3.916980326175689697e-02 -1.255247890949249268e-01 -2.197246849536895752e-01 -2.650570683181285858e-02 1.913832277059555054e-01 1.427304558455944061e-02 9.959787130355834961e-02 1.230181753635406494e-01 -2.197839468717575073e-01 1.149881705641746521e-01 1.464400738477706909e-01 -3.600148484110832214e-02 -1.299328356981277466e-01 -3.442879021167755127e-01
-3.783103078603744507e-02 -1.573217511177062988e-01 1.955773085355758667e-01 -1.874441057443618774e-01 -1.076265275478363037e-01 -2.591783702373504639e-01 3.318817587569355965e-03 8.380810916423797607e-02 1.921631842851638794e-01 9.019946679472923279e-03 -3.687012195587158203e-02 8.291003108024597168e-02 6.160933896899223328e-02 8.494947850704193115e-02 -3.376767337322235107e-01 1.830005203373730183e-03 -1.653906106948852539e-01 7.638569804839789867e-04 -3.809021711349487305e-01 -2.118241339921951294e-01 -2.455327361822128296e-01 -9.700848907232284546e-02 -1.704934798181056976e-02 1.833719760179519653e-01 -1.210883259773254395e-01 -2.579059917479753494e-03 -3.172284662723541260e-01 -6.296920031309127808e-02 2.394795604050159454e-02 3.169786334037780762e-01 -1.400194913148880005e-01 -2.889855504035949707e-01
7.036630995571613312e-03 1.575216203927993774e-01 3.031368851661682129e-01 -1.609787940979003906e-01 -2.058601975440979004e-01 8.070866018533706665e-02 -1.631860136985778809e-01 -2.436698973178863525e-01 -2.128257416188716888e-02 -8.517152629792690277e-03 -1.815611422061920166e-01 2.110248953104019165e-01 -3.257645964622497559e-01 -1.586248129606246948e-01 -2.270086556673049927e-01 -1.598598808050155640e-01 1.194981113076210022e-01 1.408766359090805054e-01 -7.384002208709716797e-02 1.922284513711929321e-01 -1.163616105914115906e-01 -5.629022046923637390e-02 -3.771467506885528564e-02 -1.701520979404449463e-01 7.906971126794815063e-02 -2.532387077808380127e-01 -3.617628514766693115e-01 -2.389490157365798950e-01 2.100769989192485809e-02 7.115308940410614014e-02 9.264320135116577148e-02 1.999742537736892700e-01
-2.313386499881744385e-01 -1.036433801054954529e-01 3.961401581764221191e-01 -2.907094061374664307e-01 -1.042742580175399780e-01 -2.521040663123130798e-02 2.406957000494003296e-01 -2.620912790298461914e-01 -9.064935147762298584e-02 -1.400343477725982666e-01 6.371139734983444214e-02 2.916439473628997803e-01 -9.900361299514770508e-03 -1.428182423114776611e-01 -5.880996957421302795e-02 -1.554190665483474731e-01 -1.121297478675842285e-01 -4.904067143797874451e-02 -2.141478061676025391e-01 -4.793004319071769714e-02 -5.455291643738746643e-02 3.904731944203376770e-02 9.736871719360351562e-02 1.949907690286636353e-01 -4.491904750466346741e-02 -1.973390281200408936e-01 -6.382007896900177002e-02 1.028881669044494629e-01 -3.803521767258644104e-02 6.099608540534973145e-02 2.933976612985134125e-02 -4.629586040973663330e-01
-3.729946538805961609e-02 1.654927134513854980e-01 3.011552691459655762e-01 1.602424830198287964e-01 -9.645549580454826355e-03 7.279689610004425049e-02 7.922501116991043091e-02 1.957166939973831177e-01 2.748557925224304199e-01 -4.167606681585311890e-02 -2.000235952436923981e-02 -4.260268062353134155e-02 -9.740026295185089111e-02 -1.576339304447174072e-01 -4.979060888290405273e-01 -1.795776039361953735e-01 4.709414392709732056e-02 4.419487342238426208e-02 -3.195454180240631104e-01 1.110466271638870239e-01 -2.777252160012722015e-02 -1.384181380271911621e-01 -1.938494294881820679e-01 -1.648971587419509888e-01 -1.470538973808288574e-02 -9.864519536495208740e-02 -3.568124175071716309e-01 1.428687423467636108e-01 8.571768552064895630e-02 9.274026006460189819e-02 1.487032324075698853e-01 -1.087999567389488220e-01
1.017673835158348083e-01 -4.688834398984909058e-02 1.987786889076232910e-01 -7.405706495046615601e-02 -1.091822162270545959e-01 2.308575063943862915e-01 2.303919987753033638e-03 -2.109640091657638550e-02 5.899164080619812012e-02 1.227772980928421021e-01 1.040869131684303284e-01 -1.602436453104019165e-01 -2.114672660827636719e-01 -6.433167308568954468e-02 -3.568750619888305664e-01 -1.237326040863990784e-01 9.530538320541381836e-02 2.340237796306610107e-01 -1.526233106851577759e-01 3.219605609774589539e-02 1.162507832050323486e-01 -2.768933475017547607e-01 1.432044059038162231e-01 -8.078678697347640991e-02 -2.473080903291702271e-01 -4.216920351609587669e-04 -5.415257215499877930e-01 -8.671412616968154907e-02 1.364755928516387939e-01 -1.832354441285133362e-02 2.080343812704086304e-01 2.487409673631191254e-02
-1.465789526700973511e-01 -1.351110935211181641e-01 1.051703095436096191e-01 6.376627832651138306e-02 -1.687755882740020752e-01 2.648517489433288574e-01 -1.178997009992599487e-01 1.136591434478759766e-01 8.276985585689544678e-02 -1.799599081277847290e-01 1.241332851350307465e-02 1.304721534252166748e-01 -2.093085944652557373e-01 -2.452941685914993286e-01 -1.383353769779205322e-01 -1.611768454313278198e-01 -7.159890234470367432e-02 -3.056370615959167480e-01 -1.336780786514282227e-01 2.670673653483390808e-02 1.319695115089416504e-01 -2.525515854358673096e-01 1.396347880363464355e-01 1.508936434984207153e-01 9.172857552766799927e-02 4.539421573281288147e-02 -1.081668213009834290e-01 -2.878864407539367676e-01 1.145583763718605042e-01 8.944968879222869873e-02 2.101860791444778442e-01 -4.508101046085357666e-01
-8.247746527194976807e-02 4.339327570050954819e-03 3.034204840660095215e-01 -5.923970788717269897e-02 -1.862809956073760986e-01 5.595179647207260132e-02 2.136879414319992065e-01 -5.146437287330627441e-01 2.527162134647369385e-01 -9.112634509801864624e-02 -2.426297590136528015e-02 1.419691145420074463e-01 3.226308152079582214e-02 -1.255878657102584839e-01 -1.057539880275726318e-01 -2.537770867347717285e-01 7.464855164289474487e-02 1.263748854398727417e-01 1.250210218131542206e-03 -8.923630416393280029e-02 -7.799666374921798706e-02 -2.280493527650833130e-01 9.023725241422653198e-02 -2.438945509493350983e-02 3.510182723402976990e-02 -3.057621791958808899e-02 -1.384302526712417603e-01 7.676179707050323486e-02 -2.671595811843872070e-01 2.948414683341979980e-01 9.462471306324005127e-02 -2.704123854637145996e-01
-4.377444088459014893e-01 -2.413690388202667236e-01 2.286865115165710449e-01 -8.675870299339294434e-02 -5.044800695031881332e-03 9.637484699487686157e-02 -1.145558878779411316e-01 -1.940570026636123657e-01 2.914845347404479980e-01 -5.534271895885467529e-02 2.868068637326359749e-03 -8.297353237867355347e-02 -9.969510138034820557e-02 -2.078403234481811523e-01 -2.459787279367446899e-01 8.740884810686111450e-02 8.759309351444244385e-02 6.418026238679885864e-02 8.657889068126678467e-02 2.035295125097036362e-03 -2.045975178480148315e-01 -1.753411591053009033e-01 -1.002887412905693054e-01 -5.538509041070938110e-02 -2.767206914722919464e-02 3.315896689891815186e-01 4.292941093444824219e-02 -2.518462240695953369e-01 5.474697053432464600e-02 2.782615721225738525e-01 -4.802614916115999222e-03 -2.292199730873107910e-01
2.356494031846523285e-02 -1.738801747560501099e-01 3.760377764701843262e-01 -3.647062554955482483e-02 -1.806693375110626221e-01 -1.094092503190040588e-01 3.763700649142265320e-02 1.686129532754421234e-02 2.906377315521240234e-01 -1.758274734020233154e-01 1.251287665218114853e-02 -1.120660547167062759e-02 7.749126106500625610e-02 1.739657372236251831e-01 -3.413621783256530762e-01 -1.544373184442520142e-01 -5.361909046769142151e-02 9.151737391948699951e-02 9.232507087290287018e-03 -2.727623581886291504e-01 -5.087167397141456604e-02 -1.463474333286285400e-01 -2.219033427536487579e-02 1.138976588845252991e-01 -3.609786331653594971e-01 8.604480326175689697e-02 -2.125877141952514648e-01 -2.055895477533340454e-01 3.387384861707687378e-02 3.243424892425537109e-01 -1.597201451659202576e-02 -1.813042163848876953e-01
-1.503310352563858032e-01 -7.825233042240142822e-02 5.322036519646644592e-02 -8.008198812603950500e-03 -3.436980023980140686e-02 -4.431038349866867065e-02 5.054652318358421326e-02 4.148299619555473328e-02 8.895381540060043335e-02 -9.196943789720535278e-02 2.813062667846679688e-01 -1.353241950273513794e-01 -2.429086863994598389e-01 -1.078018471598625183e-01 -4.035048484802246094e-01 -3.003443777561187744e-01 -2.316023856401443481e-01 1.061566770076751709e-01 -2.859297990798950195e-01 3.591648936271667480e-01 -1.551244854927062988e-01 -7.515596598386764526e-02 -4.606494307518005371e-02 -1.377879232168197632e-01 -1.119293123483657837e-01 -1.663357317447662354e-01 -1.717810183763504028e-01 7.523199543356895447e-03 -1.413982547819614410e-02 3.563149571418762207e-01 5.551337730139493942e-03 -7.651459891349077225e-03
-1.961733102798461914e-01 -6.198943406343460083e-02 1.328974217176437378e-01 -1.436435729265213013e-01 -1.308629959821701050e-01 -6.863190233707427979e-02 4.435135051608085632e-02 -4.162995144724845886e-02 7.491533458232879639e-02 -7.529627531766891479e-02 1.400479227304458618e-01 1.982223838567733765e-01 -1.814387887716293335e-01 -2.596689760684967041e-01 -1.855720430612564087e-01 -5.891823768615722656e-02 1.485504806041717529e-01 1.588096171617507935e-01 -1.174061372876167297e-01 1.669954806566238403e-01 -2.500256001949310303e-01 5.881059542298316956e-02 1.027458459138870239e-01 -1.311874091625213623e-01 9.371963888406753540e-02 -3.899009823799133301e-01 -3.780721426010131836e-01 -1.757421493530273438e-01 -2.975326962769031525e-03 -2.058916985988616943e-01 -3.130505681037902832e-01 -1.663437932729721069e-01
-1.400214731693267822e-01 -2.598080337047576904e-01 3.996925354003906250e-01 1.256046742200851440e-01 -3.638061583042144775e-01 2.108462750911712646e-01 1.652489006519317627e-01 1.199849173426628113e-01 1.987654715776443481e-01 -7.636734098196029663e-02 -2.708243429660797119e-01 -4.803739860653877258e-02 -1.153330504894256592e-01 -2.340037375688552856e-01 7.935655862092971802e-02 -1.140191219747066498e-02 -1.147011891007423401e-01 -2.769623100757598877e-01 -2.110651135444641113e-01 2.576687373220920563e-02 6.031717732548713684e-02 -1.190018579363822937e-01 7.655327767133712769e-02 1.409555822610855103e-01 -2.141778171062469482e-01 3.892638534307479858e-02 -1.030424833297729492e-01 1.239611059427261353e-01 -1.460711956024169922e-01 -2.032954618334770203e-02 1.478985697031021118e-01 -1.666357219219207764e-01
-4.412916898727416992e-01 -1.866678297519683838e-01 -3.628909215331077576e-02 -4.398345947265625000e-02 -1.833800822496414185e-01 1.799143850803375244e-01 -1.820956319570541382e-01 -6.632170826196670532e-02 2.318721264600753784e-01 -2.494004368782043457e-02 -1.089825704693794250e-01 4.621934890747070312e-02 8.942614495754241943e-02 4.161852225661277771e-02 -6.333954632282257080e-02 -1.827635616064071655e-01 2.545210905373096466e-02 -6.593566387891769409e-02 -2.489847317337989807e-02 -2.963594347238540649e-02 -2.675478458404541016e-01 -1.212026551365852356e-02 -2.216938138008117676e-02 -1.323432326316833496e-01 9.051779657602310181e-02 1.941876485943794250e-02 -3.112975955009460449e-01 -1.979338079690933228e-01 -2.938713692128658295e-02 2.333261668682098389e-01 -5.787687376141548157e-02 -4.985270798206329346e-01
-3.450264334678649902e-01 -1.298409253358840942e-01 3.128188252449035645e-01 -1.646347902715206146e-02 -1.810654103755950928e-01 -9.653531759977340698e-02 -1.683064550161361694e-01 -3.203323855996131897e-02 -9.091673791408538818e-02 -1.896142959594726562e-01 3.324898704886436462e-02 8.322861045598983765e-02 -1.661558449268341064e-01 -1.227131560444831848e-01 -1.432222872972488403e-02 3.883250057697296143e-02 2.596399560570716858e-02 1.929026544094085693e-01 -4.626266360282897949e-01 7.119023799896240234e-02 2.133034318685531616e-01 2.419141307473182678e-02 -1.817793399095535278e-01 -9.125973284244537354e-02 2.366953790187835693e-01 -2.098638266324996948e-01 3.720702975988388062e-02 -3.408903181552886963e-01 -5.511703714728355408e-02 1.367131620645523071e-01 -3.486289642751216888e-03 -1.185404807329177856e-01
-1.761900335550308228e-01 1.353693753480911255e-01 2.421069890260696411e-01 -9.045039862394332886e-02 -1.173835694789886475e-01 1.667647063732147217e-01 -6.551147997379302979e-02 6.810205429792404175e-02 2.853457331657409668e-01 3.467974439263343811e-02 3.551040589809417725e-02 1.407276093959808350e-01 -9.233023226261138916e-02 -3.514145016670227051e-01 -1.234566122293472290e-01 -1.144713833928108215e-01 -1.566868573427200317e-01 4.315180331468582153e-02 1.501866728067398071e-01 1.845022439956665039e-01 -1.421545445919036865e-01 -8.395756781101226807e-02 7.480595260858535767e-02 1.788123697042465210e-02 6.446735467761754990e-03 -2.457162439823150635e-01 -1.245939955115318298e-01 -2.471857964992523193e-01 -6.396745890378952026e-02 2.568439841270446777e-01 4.708145260810852051e-01 -1.559224873781204224e-01
-1.342814266681671143e-01 -2.096750140190124512e-01 1.385409384965896606e-01 -5.175184085965156555e-02 5.136636272072792053e-02 3.636612892150878906e-01 -1.002016067504882812e-01 -1.721393764019012451e-01 1.269514858722686768e-01 -1.063826605677604675e-01 3.590341657400131226e-02 -3.778498470783233643e-01 -1.187611892819404602e-01 -1.092900857329368591e-01 -3.670059442520141602e-01 4.692483693361282349e-02 -3.926982637494802475e-03 -3.648468106985092163e-02 -1.074548810720443726e-01 3.466124832630157471e-02 -1.890403628349304199e-01 -7.615784555673599243e-02 1.504542231559753418e-01 1.822361350059509277e-01 -1.477818042039871216e-01 -8.822946250438690186e-02 -3.151681721210479736e-01 2.005126625299453735e-01 2.187840044498443604e-01 2.022539377212524414e-01 -1.985496608540415764e-03 -1.942178308963775635e-01
-1.330037564039230347e-01 -7.016606628894805908e-03 3.009381890296936035e-01 2.108034044504165649e-01 -2.220852524042129517e-01 1.476376354694366455e-01 3.636202216148376465e-02 -5.020960047841072083e-02 -2.260596118867397308e-02 2.690369635820388794e-02 1.132295802235603333e-01 -8.186132460832595825e-02 -1.567096859216690063e-01 -3.867556154727935791e-01 -2.333403676748275757e-01 -3.114735484123229980e-01 -1.038366183638572693e-01 -1.305064931511878967e-02 -2.088276892900466919e-01 5.543718487024307251e-02 -1.065082773566246033e-01 -2.353754937648773193e-01 9.456128627061843872e-02 1.247389465570449829e-01 1.388027369976043701e-01 -3.189599514007568359e-01 3.442396223545074463e-02 2.485773414373397827e-01 1.616529524326324463e-01 1.187721267342567444e-01 -1.993140876293182373e-01 -1.145190820097923279e-01
-1.739827692508697510e-01 -2.197221815586090088e-01 1.882005482912063599e-01 1.107534300535917282e-02 -6.976868212223052979e-02 -2.961514517664909363e-03 -7.923942059278488159e-02 6.708844564855098724e-03 3.756363987922668457e-01 -1.414042562246322632e-01 1.080454140901565552e-01 -8.358193933963775635e-02 2.393426597118377686e-01 -9.788230806589126587e-02 -3.578361570835113525e-01 3.522128611803054810e-02 5.821131542325019836e-02 1.140355989336967468e-01 -1.964889764785766602e-01 -1.564886271953582764e-01 -5.493736267089843750e-02 -1.413684934377670288e-01 6.074833497405052185e-02 9.373153746128082275e-02 -2.194731086492538452e-01 2.036309242248535156e-02 -2.306678891181945801e-01 -2.425171993672847748e-02 1.213268935680389404e-01 2.266227751970291138e-01 -5.919034779071807861e-02 -4.602933228015899658e-01
-2.096900045871734619e-01 -2.372675538063049316e-01 3.418709635734558105e-01 1.154399067163467407e-01 8.525217324495315552e-02 -8.253902196884155273e-02 -1.232406720519065857e-01 -5.664285644888877869e-02 3.133277595043182373e-01 -1.352112740278244019e-01 -3.043541610240936279e-01 1.424426445737481117e-03 -1.034037326462566853e-03 6.363278627395629883e-02 -1.742560267448425293e-01 -8.516184985637664795e-02 -2.125530093908309937e-01 -8.187938481569290161e-02 -1.630009561777114868e-01 -2.803938277065753937e-02 -2.530378699302673340e-01 -1.039905846118927002e-01 2.803044021129608154e-01 1.555356532335281372e-01 -1.123618055135011673e-02 4.804758355021476746e-02 -1.338127553462982178e-01 -1.705810129642486572e-01 1.619700528681278229e-02 2.036882340908050537e-01 -1.146969273686408997e-01 -3.537079393863677979e-01
-1.261380761861801147e-01 1.864790767431259155e-01 3.226659893989562988e-01 -5.000439286231994629e-02 -1.072092205286026001e-01 -2.272683084011077881e-01 1.033435910940170288e-01 -1.279107034206390381e-01 5.320044606924057007e-02 -1.221108585596084595e-01 1.873791515827178955e-01 2.308071590960025787e-03 -1.926410943269729614e-01 -5.108274817466735840e-01 -4.315634816884994507e-02 -7.488691713660955429e-03 7.901237905025482178e-02 3.238497078418731689e-01 -3.763095289468765259e-02 2.124159131199121475e-03 -2.812669379636645317e-03 1.464208811521530151e-01 -7.896862179040908813e-02 -1.373281329870223999e-01 1.858941763639450073e-01 3.178853169083595276e-02 -1.998197585344314575e-01 -3.390504419803619385e-02 4.824787005782127380e-02 1.796083301305770874e-01 2.941827522590756416e-03 -3.596653342247009277e-01
-1.562595069408416748e-01 -5.008520931005477905e-02 3.638434112071990967e-01 1.040890812873840332e-01 -4.729470610618591309e-01 -8.207336068153381348e-02 -4.957586526870727539e-02 2.669709026813507080e-01 1.346730440855026245e-01 9.935931861400604248e-02 2.027684152126312256e-01 6.434757262468338013e-02 -1.686405539512634277e-01 -1.320401728153228760e-01 1.432570219039916992e-01 -5.759807676076889038e-02 3.598722442984580994e-02 4.726617410778999329e-02 -9.491015225648880005e-02 1.658809036016464233e-01 -2.253013551235198975e-01 1.357429027557373047e-01 -1.556142568588256836e-01 2.479848824441432953e-02 -1.306479610502719879e-02 8.740945160388946533e-02 -2.506512701511383057e-01 -7.666546851396560669e-02 6.970036774873733521e-02 3.636005222797393799e-01 -1.566436588764190674e-01 -1.026938259601593018e-01
-2.759093642234802246e-01 8.546019345521926880e-02 3.681345283985137939e-01 -2.224550247192382812e-01 -1.186377331614494324e-01 2.533284015953540802e-02 1.244927570223808289e-01 -1.116651520133018494e-01 1.205319240689277649e-01 -3.035042285919189453e-01 -6.897310167551040649e-02 -8.342820801772177219e-04 4.480583220720291138e-02 -1.091119125485420227e-01 -1.594564467668533325e-01 -2.566468417644500732e-01 5.028519779443740845e-02 2.214905992150306702e-02 -1.016711518168449402e-01 -5.018776655197143555e-02 1.112396121025085449e-01 -7.894813269376754761e-02 1.427416801452636719e-01 1.666087657213211060e-01 -7.515372335910797119e-02 -3.110265433788299561e-01 -2.346892803907394409e-01 1.509272456169128418e-01 2.046252936124801636e-01 2.074164003133773804e-01 -2.273963689804077148e-01 -2.698290944099426270e-01
5.045812949538230896e-02 -4.275717586278915405e-02 3.657806813716888428e-01 -6.933856755495071411e-02 -8.335771970450878143e-03 9.041749686002731323e-02 -7.048922777175903320e-02 -1.872663497924804688e-01 -3.928877704311162233e-04 1.813449561595916748e-01 1.393053531646728516e-01 -1.023493707180023193e-01 -4.254183173179626465e-01 -4.606086388230323792e-02 -3.535220623016357422e-01 4.043010994791984558e-02 1.353759020566940308e-01 8.390034735202789307e-02 -1.625422686338424683e-01 1.832066476345062256e-01 -2.255194187164306641e-01 -3.375844061374664307e-01 1.722267270088195801e-01 -1.020111218094825745e-01 9.505488909780979156e-03 -1.579402685165405273e-01 -2.300072461366653442e-01 -4.669210687279701233e-02 2.150486409664154053e-01 7.327768206596374512e-02 1.115640252828598022e-01 4.284601658582687378e-02
-1.957368999719619751e-01 -9.119272232055664062e-02 2.761670649051666260e-01 -1.089446470141410828e-01 -2.808218896389007568e-01 -1.124714389443397522e-01 -1.060471087694168091e-01 -1.102459058165550232e-01 6.609596312046051025e-02 1.372336149215698242e-01 2.106587141752243042e-01 1.471261773258447647e-02 -1.177170351147651672e-01 -1.670025587081909180e-01 2.134702913463115692e-02 -8.921203017234802246e-02 2.566186785697937012e-01 2.167914956808090210e-01 -3.598125651478767395e-02 2.306860834360122681e-01 -2.538311183452606201e-01 6.815200671553611755e-03 -1.965287625789642334e-01 9.925884753465652466e-02 -4.344869870692491531e-03 -2.061789631843566895e-01 -4.394826292991638184e-01 -1.302147507667541504e-01 -1.656631976366043091e-01 7.454553991556167603e-02 -2.437448501586914062e-01 -8.371759951114654541e-02
1.644260250031948090e-02 3.538184612989425659e-02 1.131958961486816406e-01 -6.180185452103614807e-02 -1.102235317230224609e-01 5.191528052091598511e-02 -1.311556547880172729e-01 2.140640765428543091e-01 1.833085417747497559e-01 1.442517153918743134e-02 9.154085814952850342e-02 1.086734831333160400e-01 -2.132198214530944824e-01 -8.054687827825546265e-02 -3.754909932613372803e-01 5.965677648782730103e-02 1.656984724104404449e-02 3.098626732826232910e-01 -3.588939011096954346e-01 1.623439043760299683e-01 9.205458313226699829e-02 -1.237706318497657776e-01 1.977647095918655396e-01 1.511934846639633179e-01 1.948119699954986572e-01 -2.471024096012115479e-01 -2.210048139095306396e-01 -9.953337162733078003e-02 1.735344156622886658e-02 -1.657956987619400024e-01 -3.511792123317718506e-01 -8.591797202825546265e-02
-1.601131707429885864e-01 5.016753450036048889e-02 3.228679001331329346e-01 3.211102262139320374e-02 -3.024205863475799561e-01 -2.944010198116302490e-01 2.243362814188003540e-01 -1.887739896774291992e-01 -1.019661948084831238e-01 2.796321362257003784e-02 -1.027277782559394836e-01 -7.179756462574005127e-02 -1.919228583574295044e-01 -1.691953688859939575e-01 -6.987106055021286011e-02 -2.534079365432262421e-02 1.291347295045852661e-01 3.164747953414916992e-01 -1.366469543427228928e-02 1.917659044265747070e-01 4.307707399129867554e-02 -1.653246581554412842e-01 -8.323022723197937012e-02 6.939067691564559937e-02 2.092637717723846436e-01 -2.650165855884552002e-01 -3.326966166496276855e-01 -1.229381486773490906e-01 1.546144783496856689e-01 1.009739860892295837e-01 -1.635905504226684570e-01 -9.588925540447235107e-02
-1.587344855070114136e-01 -2.331854254007339478e-01 3.021603822708129883e-01 7.507771998643875122e-02 -2.222579866647720337e-01 -6.096952036023139954e-02 -1.515134330838918686e-02 -1.552417725324630737e-01 2.300841510295867920e-01 -1.567678600549697876e-01 -9.520299732685089111e-02 1.205468103289604187e-01 -1.965045779943466187e-01 -8.550473302602767944e-02 -1.137234866619110107e-01 8.577462285757064819e-02 4.118660464882850647e-02 -8.703760802745819092e-03 -3.826322257518768311e-01 8.662112057209014893e-02 -1.751065105199813843e-01 1.961185932159423828e-01 -1.697877496480941772e-01 -1.707216650247573853e-01 3.301541134715080261e-02 -5.820289626717567444e-02 1.020717993378639221e-01 -2.378114908933639526e-01 1.545813679695129395e-01 -3.298491239547729492e-02 1.593291312456130981e-01 -4.172750413417816162e-01
-1.732104569673538208e-01 6.010210141539573669e-02 3.183162808418273926e-01 -2.562230229377746582e-01 2.376525476574897766e-02 9.582382626831531525e-03 2.547782473266124725e-02 -1.239689216017723083e-01 8.531347848474979401e-03 -1.645479351282119751e-02 -1.527625173330307007e-01 1.768125593662261963e-01 -2.325668036937713623e-01 -1.046022251248359680e-01 -1.279243454337120056e-02 7.108882814645767212e-02 1.821539252996444702e-01 2.197562009096145630e-01 -2.004280686378479004e-01 -2.069537527859210968e-02 -3.195808827877044678e-01 -1.013508588075637817e-01 -2.220644056797027588e-02 7.390293478965759277e-02 -2.101044356822967529e-01 -4.223680868744850159e-02 -2.312987297773361206e-01 2.285741269588470459e-01 8.550233207643032074e-03 2.027594596147537231e-01 -1.044730320572853088e-01 -4.618918895721435547e-01
-1.404612362384796143e-01 -1.071356907486915588e-01 1.953707784414291382e-01 -1.186924502253532410e-01 -1.501459628343582153e-01 -6.763271987438201904e-02 -4.022641107439994812e-02 -8.634462952613830566e-02 1.610489003360271454e-02 8.631087839603424072e-02 -2.081706821918487549e-01 2.661009728908538818e-01 -2.308674529194831848e-02 -1.094709634780883789e-01 -3.245464712381362915e-02 2.210181672126054764e-03 1.517668813467025757e-01 -2.737336456775665283e-01 -3.924115896224975586e-01 1.016404554247856140e-01 -9.765132516622543335e-02 1.756865680217742920e-01 1.552419550716876984e-02 1.109386980533599854e-02 3.245398104190826416e-01 -5.865833535790443420e-02 -4.051284790039062500e-01 -3.005600273609161377e-01 1.504695415496826172e-01 -7.813698053359985352e-02 9.597073495388031006e-02 -2.016897350549697876e-01
9.545038454234600067e-03 4.975363612174987793e-03 2.485855966806411743e-01 -1.785476952791213989e-01 -2.844239771366119385e-01 2.164903730154037476e-01 1.194701567292213440e-01 -1.515729278326034546e-01 2.606078684329986572e-01 1.188104078173637390e-01 -4.930101335048675537e-02 1.939186453819274902e-01 -5.397519469261169434e-02 -2.128115296363830566e-01 -1.749138683080673218e-01 1.083213835954666138e-02 4.651455208659172058e-02 3.775365948677062988e-01 -3.144694864749908447e-01 9.852218627929687500e-02 -1.703074872493743896e-01 -9.185490757226943970e-02 -6.885118782520294189e-02 -2.338854596018791199e-03 -9.649758040904998779e-02 -2.316787689924240112e-01 -3.178765773773193359e-01 -3.752104938030242920e-02 8.821936696767807007e-02 1.612273901700973511e-01 -4.696831479668617249e-02 2.081101983785629272e-01
-8.451383560895919800e-02 -2.398048043251037598e-01 1.536909192800521851e-01 3.257309496402740479e-01 -8.513175696134567261e-02 2.283885329961776733e-02 9.523277729749679565e-02 -1.344464719295501709e-01 -1.427979320287704468e-01 -1.374551057815551758e-01 -1.020021513104438782e-01 -6.202012673020362854e-02 -3.243334591388702393e-02 -3.111022114753723145e-01 -1.655524075031280518e-01 1.600989252328872681e-01 1.167559921741485596e-01 -1.130310744047164917e-01 -1.845584362745285034e-01 1.312494277954101562e-01 -3.049135804176330566e-01 2.570317685604095459e-02 -2.432247400283813477e-01 3.379355743527412415e-02 -2.824669182300567627e-01 -1.455704867839813232e-01 -1.264102905988693237e-01 -3.296320140361785889e-01 -7.559709995985031128e-02 4.304643347859382629e-02 -2.972019650042057037e-02 -3.171870708465576172e-01
-8.242517709732055664e-02 1.955206096172332764e-01 6.479620933532714844e-02 -7.922416925430297852e-02 -4.762087017297744751e-02 -2.196829766035079956e-02 -1.681236363947391510e-02 -5.505929887294769287e-02 2.909719645977020264e-01 1.997962296009063721e-01 -6.969656795263290405e-02 1.014042180031538010e-02 -2.180368453264236450e-01 -4.317432045936584473e-01 -2.468291521072387695e-01 -2.670659422874450684e-01 2.392466180026531219e-02 5.925982072949409485e-02 -1.926595270633697510e-01 2.574664056301116943e-01 -2.773282825946807861e-01 -1.979720145463943481e-01 7.333939522504806519e-02 2.266050688922405243e-02 1.181525886058807373e-01 -3.680375516414642334e-01 -2.975452132523059845e-02 -2.356825321912765503e-01 2.124569006264209747e-02 2.740423195064067841e-02 7.339172810316085815e-02 -2.801186963915824890e-02
-6.673610210418701172e-02 2.617986500263214111e-02 2.892417609691619873e-01 7.472459971904754639e-02 -1.691490262746810913e-01 9.192359447479248047e-02 1.013503596186637878e-01 2.175680734217166901e-02 2.454988062381744385e-01 -1.394911110401153564e-01 2.965192496776580811e-02 2.058109939098358154e-01 -3.960915282368659973e-02 -1.106210500001907349e-01 -2.632250785827636719e-01 -8.709475398063659668e-02 1.062524691224098206e-01 -3.826474025845527649e-02 -1.586303859949111938e-01 2.813729941844940186e-01 8.346045017242431641e-02 -1.866276860237121582e-01 4.616681486368179321e-02 -1.992796212434768677e-01 -1.365105211734771729e-01 -1.147713437676429749e-01 -4.498563408851623535e-01 2.811523675918579102e-01 -1.256007887423038483e-02 -4.954737797379493713e-02 2.796039879322052002e-01 -2.223123013973236084e-01
2.170210145413875580e-02 -6.680731475353240967e-02 2.924273014068603516e-01 -2.941294610500335693e-01 -1.778434216976165771e-01 -4.068009182810783386e-02 1.574807763099670410e-01 -2.961949110031127930e-01 1.813370883464813232e-01 3.395159542560577393e-02 -1.266778446733951569e-02 8.374121785163879395e-02 -3.323248401284217834e-02 -2.335035428404808044e-02 -8.755024522542953491e-02 -9.850659407675266266e-03 -8.097784221172332764e-02 1.354293674230575562e-01 -1.908599734306335449e-01 3.667393624782562256e-01 1.766013950109481812e-01 -5.216429010033607483e-03 1.133694797754287720e-01 3.693055808544158936e-01 -9.808527678251266479e-02 -7.461196742951869965e-03 -4.212146699428558350e-01 7.079818099737167358e-02 8.667893707752227783e-02 1.808887161314487457e-02 1.807895302772521973e-01 -1.330052465200424194e-01
-2.221263796091079712e-01 -2.267844080924987793e-01 4.976442828774452209e-02 9.998204559087753296e-02 -1.595596969127655029e-01 1.820806711912155151e-01 -5.402497202157974243e-02 -2.487732470035552979e-01 3.147830963134765625e-01 2.006310969591140747e-01 -1.033356189727783203e-01 7.640817761421203613e-02 -1.726092025637626648e-02 -9.205263108015060425e-02 -1.882850229740142822e-01 -2.812948822975158691e-01 1.363628953695297241e-01 -1.285394188016653061e-02 -2.413060814142227173e-01 -9.225894510746002197e-02 -2.402651607990264893e-01 1.194357052445411682e-01 2.278008460998535156e-01 -1.290431767702102661e-01 1.037885695695877075e-01 1.440342664718627930e-01 -2.950855195522308350e-01 -1.490169763565063477e-01 -2.052669525146484375e-01 1.555788218975067139e-01 -2.134379297494888306e-01 -7.346125692129135132e-02
-5.472846701741218567e-02 6.137559190392494202e-02 1.718357801437377930e-01 -5.898898839950561523e-02 -1.769367903470993042e-01 -1.613278314471244812e-02 5.378087051212787628e-03 -1.374496370553970337e-01 1.016334146261215210e-01 5.452158674597740173e-02 -1.291029900312423706e-01 1.314273923635482788e-01 -1.878045797348022461e-01 -1.119294390082359314e-01 -8.133071660995483398e-02 6.446857750415802002e-02 9.069096297025680542e-02 1.191405728459358215e-01 -2.507724761962890625e-01 4.765385761857032776e-02 -3.154969513416290283e-01 6.131616234779357910e-02 -7.646395266056060791e-02 -7.528390735387802124e-02 -1.161607801914215088e-01 -4.528807401657104492e-01 -4.732142388820648193e-01 -7.431670278310775757e-02 3.881213366985321045e-01 -2.878630533814430237e-02 -2.826652117073535919e-02 3.501354902982711792e-02
-2.704559452831745148e-02 -1.274797171354293823e-01 1.056886836886405945e-01 1.166498139500617981e-01 -9.886597096920013428e-02 -1.027160324156284332e-02 2.311458345502614975e-03 -7.655587792396545410e-02 1.555623561143875122e-01 5.823421105742454529e-02 3.948108851909637451e-02 -5.666867643594741821e-02 -2.793070375919342041e-01 -2.319286316633224487e-01 -3.171813488006591797e-01 -1.773229241371154785e-01 -3.609488606452941895e-01 1.475923657417297363e-01 -2.282556891441345215e-01 2.456093430519104004e-01 -1.644778847694396973e-01 -1.760763674974441528e-01 9.116662293672561646e-02 2.072616480290889740e-02 -5.002069845795631409e-02 -3.958303034305572510e-01 8.648689836263656616e-02 1.825270652770996094e-01 3.965773060917854309e-02 2.199450731277465820e-01 -1.746467649936676025e-01 -1.859124749898910522e-01
-2.089877426624298096e-01 -5.019141361117362976e-02 2.467166632413864136e-01 -1.845907270908355713e-01 -1.819774508476257324e-01 -8.339749276638031006e-02 -2.029636651277542114e-01 -1.392929553985595703e-01 5.287583544850349426e-02 9.625239670276641846e-02 9.009945392608642578e-02 1.744519770145416260e-01 -1.939297914505004883e-01 -1.545191258192062378e-01 -1.661937236785888672e-01 -2.195003442466259003e-02 1.954941898584365845e-01 3.411710560321807861e-01 -6.625311821699142456e-02 1.444070041179656982e-01 -2.306909561157226562e-01 9.558743797242641449e-03 2.368320152163505554e-02 1.071544662117958069e-01 7.384070008993148804e-02 -2.961698770523071289e-01 -4.071211516857147217e-01 1.706496067345142365e-02 -1.337337195873260498e-01 -1.004698202013969421e-01 -2.419105470180511475e-01 -1.645511686801910400e-01
1.485651135444641113e-01 2.420916408300399780e-02 1.998130381107330322e-01 1.475959364324808121e-02 -3.277815580368041992e-01 -1.191514283418655396e-01 1.336223334074020386e-01 5.376268178224563599e-03 1.283632516860961914e-01 -7.621709257364273071e-02 1.673361212015151978e-01 1.029082573950290680e-03 -1.922635287046432495e-01 -1.726543605327606201e-01 -8.974318951368331909e-02 -3.246466517448425293e-01 -6.247372925281524658e-02 4.676840454339981079e-02 4.374845325946807861e-02 -6.308988481760025024e-02 1.876088380813598633e-01 -1.842880249023437500e-01 -1.296432763338088989e-01 -6.438727676868438721e-02 2.832017242908477783e-01 -2.953225374221801758e-01 -2.065985649824142456e-01 -1.277346163988113403e-01 8.669303357601165771e-02 2.148616909980773926e-01 -2.151567339897155762e-01 -3.723934292793273926e-01
-1.047339364886283875e-01 -1.846270412206649780e-01 1.975529640913009644e-01 -2.848441526293754578e-02 -1.676825433969497681e-01 2.565052509307861328e-01 6.734936498105525970e-03 5.289680510759353638e-02 2.494140714406967163e-01 -1.899095326662063599e-01 -1.918276697397232056e-01 3.673489391803741455e-02 1.253132969141006470e-01 -4.555613175034523010e-02 -2.078582346439361572e-01 -4.951362311840057373e-02 1.337154060602188110e-01 -1.136588454246520996e-01 -2.674319148063659668e-01 -2.505288422107696533e-01 -6.133069843053817749e-02 4.906408861279487610e-02 3.203626573085784912e-01 -2.960875034332275391e-01 -2.675689011812210083e-02 -3.653744459152221680e-01 -1.636162251234054565e-01 -2.411513477563858032e-01 9.732541441917419434e-02 -3.949467837810516357e-02 -1.175895482301712036e-01 -1.137724444270133972e-01
2.542741782963275909e-02 -1.424486935138702393e-01 3.138761818408966064e-01 -1.285521835088729858e-01 -1.487773060798645020e-01 2.054729461669921875e-01 -1.065589673817157745e-02 -1.985133141279220581e-01 1.889782845973968506e-01 -1.176685988903045654e-01 2.173664122819900513e-01 1.034503206610679626e-01 -4.331338033080101013e-02 -4.126875847578048706e-02 -1.096262857317924500e-01 6.848536431789398193e-03 1.546861529350280762e-01 4.442555010318756104e-01 -3.428786396980285645e-01 1.443234235048294067e-01 -2.705283761024475098e-01 1.161587834358215332e-01 -1.527806818485260010e-01 -5.081383138895034790e-02 -1.218454465270042419e-01 -2.932613193988800049e-01 -2.058505713939666748e-01 -6.388675421476364136e-02 7.891421765089035034e-02 1.021637395024299622e-01 -9.654233232140541077e-03 2.528546936810016632e-02
-2.008248120546340942e-01 1.478294469416141510e-02 1.848343163728713989e-01 1.272200886160135269e-02 -1.518676728010177612e-01 -5.184216052293777466e-02 1.266276836395263672e-01 -1.655888110399246216e-01 1.315697729587554932e-01 9.400384128093719482e-02 -3.955017402768135071e-02 -8.103047311305999756e-02 -1.239899694919586182e-01 -1.326141506433486938e-01 -1.632578670978546143e-01 -3.106477297842502594e-02 2.498598247766494751e-01 2.678204476833343506e-01 -3.600397109985351562e-01 -2.044104486703872681e-01 -3.172779083251953125e-01 -2.295235991477966309e-01 1.383154243230819702e-01 -4.344237223267555237e-02 1.205336973071098328e-01 6.020729243755340576e-02 -9.782758355140686035e-02 -8.659029006958007812e-02 -1.558598428964614868e-01 6.249146535992622375e-02 1.097966358065605164e-01 -4.534921646118164062e-01
-1.597912237048149109e-02 5.881355702877044678e-02 2.732013761997222900e-01 1.578153818845748901e-01 -1.145536974072456360e-01 2.441488951444625854e-02 1.498091816902160645e-01 8.351253718137741089e-02 2.598876953125000000e-01 -3.438144177198410034e-02 5.549595877528190613e-02 3.506320063024759293e-03 -9.945002943277359009e-02 -1.838349997997283936e-01 -6.377537846565246582e-01 -1.981183588504791260e-01 3.081729263067245483e-02 6.995294243097305298e-02 -3.294822871685028076e-01 8.686724305152893066e-02 5.181494355201721191e-02 -8.806961029767990112e-02 -1.664805575273931026e-03 -1.617907881736755371e-01 7.008920609951019287e-02 -1.623828560113906860e-01 -2.310047149658203125e-01 1.271123886108398438e-01 5.048049613833427429e-02 -2.466274984180927277e-02 1.625771373510360718e-01 -5.626755580306053162e-02
1.503317356109619141e-01 1.087346002459526062e-01 4.433126151561737061e-01 -2.025522589683532715e-01 -1.403088420629501343e-01 -8.549337089061737061e-02 3.830057382583618164e-02 -9.787174314260482788e-02 2.482371926307678223e-01 1.720769703388214111e-01 2.415579557418823242e-02 2.677091062068939209e-01 -8.095014840364456177e-02 -1.857535392045974731e-01 -2.359059825539588928e-02 4.243364557623863220e-02 -1.492968108505010605e-02 3.370155692100524902e-01 -8.991724252700805664e-02 3.957927227020263672e-02 -1.123949587345123291e-01 -5.329618602991104126e-02 -2.912143804132938385e-02 8.784914761781692505e-02 -3.658430650830268860e-02 -2.565996050834655762e-01 -3.442999720573425293e-01 -9.695088863372802734e-02 -6.815209984779357910e-02 2.294260822236537933e-02 3.074190579354763031e-02 -3.665398061275482178e-01
-3.887407109141349792e-02 1.588759943842887878e-02 5.422331690788269043e-01 1.131369080394506454e-02 3.406817093491554260e-02 2.121508270502090454e-01 -1.107115671038627625e-01 2.083485275506973267e-01 1.766014993190765381e-01 -4.399297758936882019e-03 1.299968063831329346e-01 -1.457426398992538452e-01 -2.614927291870117188e-01 -2.557880878448486328e-01 -1.013752892613410950e-01 -1.390400230884552002e-01 1.998828724026679993e-02 1.553732901811599731e-01 -2.213790863752365112e-01 -1.121113970875740051e-01 1.782880723476409912e-02 8.128826320171356201e-02 2.079620361328125000e-01 5.060767009854316711e-02 -7.643253356218338013e-02 -1.183309331536293030e-01 -1.815981715917587280e-01 2.230650037527084351e-01 6.352006457746028900e-03 -1.605851352214813232e-01 -2.464552372694015503e-01 -2.036983221769332886e-01
-1.505199521780014038e-01 -2.445742487907409668e-01 3.282522857189178467e-01 -1.684928387403488159e-01 -2.527768909931182861e-01 5.182385444641113281e-02 -7.066851109266281128e-02 -8.489687740802764893e-02 -4.911761730909347534e-02 -3.125527128577232361e-02 2.047992199659347534e-01 2.488870620727539062e-01 -2.941846251487731934e-01 -1.705588549375534058e-01 2.139424206689000130e-03 -7.416948676109313965e-02 -7.468471676111221313e-02 7.236526906490325928e-02 -8.411828428506851196e-02 -1.121606826782226562e-01 -9.171497076749801636e-02 -8.137951791286468506e-02 -6.337177753448486328e-02 4.061091542243957520e-01 9.962314367294311523e-02 -1.869460344314575195e-01 -1.261056363582611084e-01 4.029106721282005310e-02 -1.665334105491638184e-01 2.349038869142532349e-01 -2.447581887245178223e-01 -2.334998697042465210e-01
-1.719134598970413208e-01 -3.386752903461456299e-01 2.436969876289367676e-01 -4.982325807213783264e-02 4.089798405766487122e-02 1.741349697113037109e-01 -2.568388581275939941e-01 -3.620220422744750977e-01 5.168630555272102356e-02 -5.525403190404176712e-03 -7.674536108970642090e-02 -3.256265446543693542e-02 6.174029409885406494e-02 -2.071055918931961060e-01 -4.846771433949470520e-02 -2.740629017353057861e-02 1.833713948726654053e-01 7.931279391050338745e-02 -1.861377805471420288e-01 -1.425794064998626709e-01 -1.731230169534683228e-01 -1.598669402301311493e-02 -7.245681434869766235e-02 -1.380830630660057068e-02 -1.975293457508087158e-01 -1.132761500775814056e-02 -3.205700516700744629e-01 -3.323003351688385010e-01 -3.903295844793319702e-02 6.514236330986022949e-02 -1.953308582305908203e-01 -2.803211510181427002e-01
-2.340021580457687378e-01 -6.440536677837371826e-02 2.717962116003036499e-02 -6.248481571674346924e-02 -2.207619994878768921e-01 9.197153151035308838e-02 1.902342885732650757e-01 1.710431724786758423e-01 1.723136752843856812e-01 -2.524465322494506836e-01 -2.748679518699645996e-01 -4.216207936406135559e-02 -1.124202758073806763e-01 -1.258068252354860306e-02 -2.431840449571609497e-01 4.278966039419174194e-02 8.671113103628158569e-02 -1.003433912992477417e-01 -2.213392257690429688e-01 6.932087987661361694e-02 5.362027138471603394e-02 -2.742819786071777344e-01 -4.897309467196464539e-02 -1.040994375944137573e-01 2.797383069992065430e-01 2.059365659952163696e-01 -2.892122268676757812e-01 -2.957343459129333496e-01 1.742060333490371704e-01 1.968093514442443848e-01 7.153186947107315063e-02 -2.015092074871063232e-01
1.486368030309677124e-01 -8.919002860784530640e-02 -2.793801017105579376e-02 6.447947025299072266e-02 -1.665986925363540649e-01 -2.745795436203479767e-02 1.979046687483787537e-02 -9.412872605025768280e-03 2.883854806423187256e-01 -9.581346809864044189e-02 9.232400916516780853e-03 1.183220818638801575e-01 3.911074623465538025e-02 -1.386904418468475342e-01 -3.336635529994964600e-01 2.091204822063446045e-01 -8.926741778850555420e-02 1.762934178113937378e-01 -3.757619559764862061e-01 7.224151398986577988e-03 -2.411942481994628906e-01 -1.372540295124053955e-01 2.982299216091632843e-02 1.371134966611862183e-01 -1.894296407699584961e-01 2.576859481632709503e-02 -1.489133387804031372e-01 1.009006723761558533e-01 3.119758702814579010e-02 2.170062214136123657e-01 -2.212296426296234131e-01 -4.591885805130004883e-01
1.348559409379959106e-01 1.933280378580093384e-02 1.960521489381790161e-01 1.176304668188095093e-01 -1.153063960373401642e-02 -1.158216521143913269e-01 1.106101498007774353e-01 1.427460648119449615e-02 1.023513227701187134e-01 -2.168665640056133270e-02 -2.840859442949295044e-02 7.230883929878473282e-03 -2.071672677993774414e-01 -2.289927303791046143e-01 -2.321042418479919434e-01 -2.227578759193420410e-01 1.820253431797027588e-01 1.895193159580230713e-01 -1.297488510608673096e-01 2.202375978231430054e-01 -1.104833930730819702e-01 -3.234426081180572510e-01 3.508021533489227295e-01 -5.139686912298202515e-02 -2.430254369974136353e-01 -3.380403518676757812e-01 -1.570252329111099243e-01 -2.848235070705413818e-01 -1.271538436412811279e-01 4.255400504916906357e-03 -2.570897713303565979e-02 -1.401749700307846069e-01
-2.903183698654174805e-01 3.807212412357330322e-02 4.369666576385498047e-01 -2.340727746486663818e-01 -1.660254225134849548e-02 2.321397326886653900e-02 -1.577090919017791748e-01 -9.008491784334182739e-02 2.512601613998413086e-01 -2.788328528404235840e-01 -5.233538523316383362e-02 6.755593419075012207e-02 6.209003925323486328e-02 -1.366763710975646973e-01 -2.345407307147979736e-01 -2.613419294357299805e-01 7.571619004011154175e-02 1.014701873064041138e-01 -1.093430742621421814e-01 -1.497453749179840088e-01 -2.594871520996093750e-01 -1.567965894937515259e-01 3.347146138548851013e-02 2.762200683355331421e-02 -1.998993903398513794e-01 1.275548785924911499e-01 -1.627372056245803833e-01 1.388409435749053955e-01 8.236034959554672241e-02 5.516983196139335632e-02 -1.146370247006416321e-01 -2.674649953842163086e-01
-1.166101098060607910e-01 -4.578876774758100510e-03 2.074365317821502686e-01 -8.721815794706344604e-02 -1.101854071021080017e-01 -9.338952600955963135e-02 1.107322424650192261e-01 -3.804012387990951538e-02 1.918935775756835938e-01 1.734276413917541504e-01 1.345339864492416382e-01 2.151176147162914276e-02 -1.596435159444808960e-01 -4.629888236522674561e-01 3.903556615114212036e-02 -2.586039602756500244e-01 -3.728917613625526428e-02 2.468183264136314392e-02 4.020597040653228760e-02 2.601504325866699219e-01 -3.327803611755371094e-01 -9.720581024885177612e-02 1.867877691984176636e-01 -1.962247118353843689e-02 -2.125875465571880341e-02 -2.361088693141937256e-01 -2.255392372608184814e-01 -2.066509276628494263e-01 1.364013273268938065e-02 5.251254513859748840e-02 2.767654955387115479e-01 -2.266950011253356934e-01
7.257257401943206787e-02 -1.204500123858451843e-01 3.763119280338287354e-01 9.092216193675994873e-02 9.184807538986206055e-03 1.899724900722503662e-01 1.640430986881256104e-01 -2.578381001949310303e-01 -2.128949612379074097e-01 -1.404603868722915649e-01 -3.405000269412994385e-02 1.884647831320762634e-02 -3.609415590763092041e-01 -3.301874995231628418e-01 -1.219938546419143677e-01 -8.434383571147918701e-02 2.485339343547821045e-01 6.857353448867797852e-02 -7.598891854286193848e-02 1.590022593736648560e-01 -1.081831827759742737e-01 -1.801470220088958740e-01 -6.840778142213821411e-02 -7.547193765640258789e-02 2.264868319034576416e-01 -1.765091121196746826e-01 -8.643279969692230225e-02 -4.847523756325244904e-03 1.770841926336288452e-01 2.473138868808746338e-01 -1.111400872468948364e-01 -1.613546758890151978e-01
-2.362971454858779907e-01 -2.206289954483509064e-02 2.582029104232788086e-01 1.152679026126861572e-01 -2.230043336749076843e-02 2.149393409490585327e-02 3.523031994700431824e-02 -2.948054671287536621e-01 7.537122070789337158e-02 -1.107157692313194275e-01 3.426144272089004517e-02 1.430823206901550293e-01 -1.552737504243850708e-01 -3.765395879745483398e-01 -1.992006599903106689e-02 8.224861323833465576e-02 3.415915369987487793e-01 -1.048964932560920715e-01 -1.566467732191085815e-01 -3.882359340786933899e-02 -2.472619861364364624e-01 1.322846673429012299e-02 3.514544963836669922e-01 7.746473699808120728e-02 1.612218469381332397e-01 -2.824467606842517853e-02 -1.072724685072898865e-01 -1.495522558689117432e-01 1.121851056814193726e-01 1.562976539134979248e-01 -3.431881666183471680e-01 4.413167759776115417e-02
-9.142912179231643677e-02 -1.496405005455017090e-01 1.383480429649353027e-01 -8.872283995151519775e-02 -2.549305260181427002e-01 1.680055409669876099e-01 2.835909128189086914e-01 -1.526940912008285522e-01 2.881833612918853760e-01 -1.258442252874374390e-01 4.845912568271160126e-03 2.552043497562408447e-01 -1.809218674898147583e-01 -1.982378214597702026e-01 -4.723836481571197510e-02 -2.787570282816886902e-02 3.878434002399444580e-02 2.419419139623641968e-01 -3.620475232601165771e-01 1.394450217485427856e-01 -3.118836283683776855e-01 3.345458954572677612e-02 -1.234910413622856140e-01 -1.272399444133043289e-02 6.494181603193283081e-02 -2.271977216005325317e-01 -2.520094513893127441e-01 -6.649048533290624619e-03 -1.576198041439056396e-01 -4.065258055925369263e-02 -1.886226683855056763e-01 -1.930840685963630676e-02
8.703771047294139862e-03 -2.534191012382507324e-01 2.299378365278244019e-01 -1.222514733672142029e-01 -2.041170597076416016e-01 -2.062073647975921631e-01 -1.068025007843971252e-01 5.738743767142295837e-02 1.722447425127029419e-01 -1.625539809465408325e-01 -2.071380801498889923e-02 8.331649750471115112e-02 7.004602998495101929e-02 6.638631969690322876e-02 -5.247870087623596191e-01 1.636787056922912598e-01 3.656329214572906494e-02 7.466569542884826660e-02 -6.215035915374755859e-02 -2.232979685068130493e-01 1.303591765463352203e-02 -1.517017185688018799e-01 -2.795197814702987671e-02 1.024089604616165161e-01 -4.769805818796157837e-02 -5.665969848632812500e-02 -3.394280374050140381e-01 -1.851505413651466370e-02 -7.965355366468429565e-02 1.555198580026626587e-01 -7.509341835975646973e-02 -3.764757215976715088e-01
-7.501882314682006836e-02 -6.713207066059112549e-02 8.022371679544448853e-02 8.331935852766036987e-03 -8.011980354785919189e-02 -8.985987305641174316e-02 -2.575903832912445068e-01 -2.441646158695220947e-01 9.948947280645370483e-02 -7.341405004262924194e-02 6.439802050590515137e-02 9.127742797136306763e-02 -1.849140375852584839e-01 -3.881421685218811035e-02 -2.860676050186157227e-01 -2.384195774793624878e-01 2.734465897083282471e-01 3.373573720455169678e-01 -1.012517288327217102e-01 9.898103773593902588e-02 -6.777891516685485840e-02 9.277723729610443115e-02 9.410281782038509846e-04 1.709311455488204956e-01 1.602487713098526001e-01 -3.184616863727569580e-01 -4.761308729648590088e-01 -5.518573522567749023e-02 6.237587332725524902e-02 3.023949824273586273e-02 -1.674734950065612793e-01 -2.077395329251885414e-03
-7.288893312215805054e-02 -3.410305678844451904e-01 3.832716643810272217e-01 -8.631732314825057983e-03 -1.938804751262068748e-03 -9.093655645847320557e-02 -1.185533106327056885e-01 -8.334743976593017578e-02 1.678695529699325562e-01 -1.335134059190750122e-01 -1.700622886419296265e-01 2.078193873167037964e-01 -9.684640169143676758e-02 3.657297417521476746e-02 -1.115464791655540466e-01 7.373181730508804321e-02 -1.712927520275115967e-01 -1.613145321607589722e-01 -1.402929872274398804e-01 2.023183256387710571e-01 -4.313955083489418030e-02 1.927157044410705566e-01 -2.172486931085586548e-01 -1.454595476388931274e-01 -1.270014494657516479e-01 -2.131465226411819458e-01 -2.559842169284820557e-01 6.582720577716827393e-02 1.455648392438888550e-01 6.559615582227706909e-02 -1.069336310029029846e-01 -4.046528637409210205e-01
-1.502513885498046875e-01 -2.339973002672195435e-01 1.502904444932937622e-01 -5.468755587935447693e-02 6.601208448410034180e-02 1.994228512048721313e-01 3.580384189262986183e-03 9.894319623708724976e-02 1.492129266262054443e-01 -7.339665293693542480e-02 -1.143209859728813171e-01 -4.014565423130989075e-02 6.070626154541969299e-02 -2.272034287452697754e-01 -3.582767024636268616e-02 8.611866831779479980e-02 -1.953715644776821136e-02 1.559255868196487427e-01 -6.480070948600769043e-02 -1.080081388354301453e-01 7.411973923444747925e-02 -1.859200298786163330e-01 1.867503374814987183e-01 -9.840535931289196014e-04 1.304534226655960083e-01 -6.074717268347740173e-02 -4.814240634441375732e-01 8.778902143239974976e-02 2.913333773612976074e-01 3.195701241493225098e-01 8.428799360990524292e-02 -4.087027311325073242e-01
-9.672673791646957397e-02 2.639465592801570892e-02 1.704260259866714478e-01 3.977933526039123535e-02 1.623173989355564117e-02 5.675773322582244873e-02 1.285065561532974243e-01 1.457071602344512939e-01 1.646779775619506836e-01 2.963667921721935272e-02 -4.641888663172721863e-02 1.461138390004634857e-02 -4.202420637011528015e-02 -2.910266518592834473e-01 -5.207738280296325684e-01 -2.463640421628952026e-01 -1.369931083172559738e-02 -1.567522762343287468e-03 -3.900171220302581787e-01 1.510976701974868774e-01 2.053612284362316132e-02 3.280343487858772278e-02 9.913252294063568115e-02 -1.289421971887350082e-02 3.186128160450607538e-04 -1.073959991335868835e-01 -3.915614485740661621e-01 2.167950570583343506e-01 9.193151444196701050e-02 3.153197094798088074e-02 2.036567926406860352e-01 -1.412809640169143677e-01
-8.967031538486480713e-02 -5.555002391338348389e-02 6.598013043403625488e-01 2.149208914488554001e-03 5.487394984811544418e-03 5.247557535767555237e-02 -1.907021999359130859e-01 1.681184619665145874e-01 1.968301534652709961e-01 1.159827336668968201e-01 2.619865722954273224e-02 -6.938380002975463867e-02 -1.799950897693634033e-01 -1.095100715756416321e-01 -1.282521486282348633e-01 -1.358650177717208862e-01 1.576187163591384888e-01 1.704895049333572388e-01 -6.628167629241943359e-02 -2.921607494354248047e-01 -1.723733916878700256e-02 -8.861482143402099609e-02 1.102085933089256287e-01 1.438126564025878906e-01 -3.615777939558029175e-02 -1.938772946596145630e-01 -4.709603264927864075e-02 1.944789290428161621e-01 2.993179857730865479e-02 4.425949975848197937e-02 -2.021685540676116943e-01 -2.045013010501861572e-01
-2.054518833756446838e-02 -5.838956311345100403e-02 2.724629938602447510e-01 2.297250553965568542e-02 -3.150752186775207520e-01 4.185313358902931213e-03 5.395078659057617188e-02 -5.189987421035766602e-01 1.739898473024368286e-01 4.518583416938781738e-02 4.183884337544441223e-02 -4.844996705651283264e-02 -5.818277131766080856e-03 -8.251279592514038086e-02 -2.345293015241622925e-01 -3.675911948084831238e-02 2.716090679168701172e-01 -3.619862347841262817e-02 -4.364563524723052979e-02 -1.228706762194633484e-01 -2.027000933885574341e-01 -1.435361355543136597e-01 -9.263637661933898926e-02 3.639163076877593994e-02 -3.205161541700363159e-02 -2.192214503884315491e-02 -1.491776704788208008e-01 -4.868213832378387451e-02 -1.713832914829254150e-01 2.597772181034088135e-01 -2.534619867801666260e-01 -3.151568770408630371e-01
-1.422314625233411789e-02 -2.984641194343566895e-01 2.200250923633575439e-01 -7.306268811225891113e-02 1.466769576072692871e-01 3.111796379089355469e-01 -3.212543204426765442e-02 -2.283958643674850464e-01 1.199414208531379700e-01 -1.681355535984039307e-01 1.313339024782180786e-01 -2.956155836582183838e-01 2.428729459643363953e-02 -5.227931216359138489e-02 -2.776963114738464355e-01 -5.980394035577774048e-02 1.669670939445495605e-01 -4.504171758890151978e-02 -1.835859268903732300e-01 1.255659013986587524e-01 -1.609967499971389771e-01 -5.395103618502616882e-02 2.901913970708847046e-02 1.399383842945098877e-01 -2.084044814109802246e-01 -9.496959298849105835e-02 -2.276486009359359741e-01 2.421929389238357544e-01 3.735133633017539978e-02 2.747460603713989258e-01 -6.656146049499511719e-02 -2.850260436534881592e-01
-1.574581265449523926e-01 -3.182905018329620361e-01 4.324378967285156250e-01 1.693671047687530518e-01 2.395689189434051514e-01 1.443831175565719604e-01 2.553929090499877930e-01 -1.100958883762359619e-01 1.760566681623458862e-01 2.870317362248897552e-02 -1.102922186255455017e-01 1.756023056805133820e-02 -1.016744971275329590e-01 -1.414612028747797012e-02 -2.390144914388656616e-01 8.789195120334625244e-02 1.299111247062683105e-01 2.413707599043846130e-02 -1.338202506303787231e-02 2.169074863195419312e-01 -5.714639648795127869e-02 -2.492799460887908936e-01 7.900705933570861816e-02 1.439649313688278198e-01 9.224554896354675293e-02 -1.428373605012893677e-01 -4.044384658336639404e-01 -8.051478862762451172e-02 2.303464151918888092e-02 -5.681459978222846985e-02 -9.488840401172637939e-02 1.189621314406394958e-01
-1.099772900342941284e-01 8.284827694296836853e-03 2.476787120103836060e-01 -3.383712172508239746e-01 -6.788326799869537354e-02 -1.291313767433166504e-01 7.096094544976949692e-03 2.019759416580200195e-01 9.122084081172943115e-02 -5.320709943771362305e-02 -8.130729198455810547e-02 4.290311411023139954e-02 5.496301501989364624e-02 1.336386501789093018e-01 -2.137999981641769409e-01 -2.513181567192077637e-01 2.182505279779434204e-02 2.151361852884292603e-02 -1.347365081310272217e-01 -7.969169318675994873e-02 5.063859000802040100e-02 -1.187663897871971130e-01 -1.689709126949310303e-01 2.489977031946182251e-01 -1.276697367429733276e-01 -2.339012473821640015e-01 -3.459689021110534668e-01 -1.125090569257736206e-01 7.921589910984039307e-02 3.302814364433288574e-01 -2.695762515068054199e-01 -2.765038907527923584e-01
-1.217507049441337585e-01 4.322529211640357971e-02 5.344665050506591797e-01 9.846032410860061646e-02 -6.514789909124374390e-02 3.212150931358337402e-02 -3.303142488002777100e-01 -9.839727729558944702e-02 7.576133310794830322e-02 -1.068087965250015259e-01 5.374105647206306458e-02 -5.580727756023406982e-02 -1.960045248270034790e-01 -1.892752498388290405e-01 -2.489171326160430908e-01 3.102253749966621399e-02 -6.921774893999099731e-02 -4.591436311602592468e-02 -5.316372588276863098e-02 9.548070281744003296e-02 3.353182971477508545e-01 1.627213805913925171e-01 1.797186397016048431e-02 -7.883932441473007202e-02 5.643305554986000061e-02 -1.435672491788864136e-01 -4.512224718928337097e-02 9.622606448829174042e-03 2.962847352027893066e-01 1.856508255004882812e-01 -2.281805872917175293e-01 -1.975824087858200073e-01
-2.116745859384536743e-01 3.497957065701484680e-02 1.789993941783905029e-01 -4.614740982651710510e-02 -1.712873578071594238e-01 -6.886836141347885132e-02 -1.037889625877141953e-02 -2.585709393024444580e-01 2.795567512512207031e-01 -3.240396082401275635e-01 2.647138237953186035e-01 2.208062112331390381e-01 -1.221097856760025024e-01 -1.220100447535514832e-01 -1.070221439003944397e-01 -9.144935011863708496e-02 -3.904137015342712402e-02 -3.359908759593963623e-01 -9.112776070833206177e-02 9.607033431529998779e-02 -3.401100337505340576e-01 4.800064489245414734e-03 2.582145854830741882e-02 -3.296606615185737610e-02 -3.944058343768119812e-02 1.873177289962768555e-01 -1.475336700677871704e-01 -8.757290244102478027e-02 -5.349840596318244934e-02 2.683243155479431152e-01 4.744446836411952972e-03 -2.771174311637878418e-01
5.174401402473449707e-02 -1.487675309181213379e-01 1.625487506389617920e-01 -1.698238030076026917e-02 -3.007348179817199707e-01 -5.644081160426139832e-02 -9.242108464241027832e-02 9.768295288085937500e-02 2.069308310747146606e-01 -1.436283141374588013e-01 -1.074831113219261169e-01 8.480930328369140625e-02 -2.346177697181701660e-01 -4.736794829368591309e-01 -7.845468819141387939e-02 -9.263871610164642334e-02 -2.768878638744354248e-01 6.583151966333389282e-02 -3.054814040660858154e-01 2.327038645744323730e-01 -2.642565965652465820e-01 -1.702698469161987305e-01 2.677755616605281830e-02 -2.434443682432174683e-01 -1.101598739624023438e-01 -1.084437817335128784e-01 1.507064700126647949e-01 6.926646083593368530e-02 6.425312161445617676e-02 1.314718723297119141e-01 -1.015025191009044647e-02 -1.490179914981126785e-02
-2.587701976299285889e-01 1.797729916870594025e-02 2.990451753139495850e-01 -1.837778091430664062e-01 4.011435061693191528e-02 2.166044414043426514e-01 1.521124392747879028e-01 3.014307022094726562e-01 5.569002777338027954e-02 1.107865795493125916e-01 6.933037191629409790e-02 -7.154536992311477661e-02 -1.329817250370979309e-02 -1.575642228126525879e-01 -2.928871214389801025e-01 -8.061626553535461426e-02 5.800038576126098633e-02 2.743043899536132812e-01 -1.802139282226562500e-01 7.295905053615570068e-02 -1.082539930939674377e-01 1.872471868991851807e-01 2.536264061927795410e-01 1.266952902078628540e-01 8.684955537319183350e-03 -2.755649387836456299e-01 -2.818650901317596436e-01 1.082219369709491730e-02 -2.532237581908702850e-02 -9.364250116050243378e-03 -3.227655589580535889e-01 -1.878657191991806030e-02
-2.186949849128723145e-01 -1.270828545093536377e-01 2.318260669708251953e-01 -1.408634632825851440e-01 4.647291207220405340e-04 1.945025622844696045e-01 -7.833398133516311646e-02 -2.292398214340209961e-01 2.320688068866729736e-01 -3.767919242382049561e-01 -1.042438447475433350e-01 3.130264207720756531e-02 -1.280042678117752075e-01 4.256318509578704834e-02 -2.691351175308227539e-01 -3.496597334742546082e-02 9.437687695026397705e-02 1.115752533078193665e-01 -3.507086932659149170e-01 6.881286948919296265e-02 1.100976169109344482e-01 -2.538673281669616699e-01 3.260891139507293701e-02 1.345013976097106934e-01 3.980411589145660400e-02 -3.813393041491508484e-02 -2.262722998857498169e-01 1.429103016853332520e-01 2.184194773435592651e-01 6.428207457065582275e-02 -2.027092427015304565e-01 -2.323508411645889282e-01
4.687657207250595093e-02 -1.388189196586608887e-01 3.565901517868041992e-01 -3.775655478239059448e-02 -1.212801560759544373e-01 -1.465947926044464111e-01 -1.980683952569961548e-02 -1.191531270742416382e-01 -4.244805872440338135e-02 6.622686982154846191e-02 8.436737954616546631e-02 3.971616327762603760e-01 -6.913353502750396729e-02 -4.353336691856384277e-01 -1.214343607425689697e-01 -1.417327858507633209e-02 -1.481261402368545532e-01 -1.919047092087566853e-03 -8.771338500082492828e-03 -1.445845812559127808e-01 2.630904875695705414e-02 -1.479452699422836304e-01 2.394067496061325073e-01 1.883428692817687988e-01 -5.467772018164396286e-03 -6.625616550445556641e-02 -1.904581338167190552e-01 1.415493935346603394e-01 -6.731288880109786987e-02 2.813299000263214111e-01 4.250038415193557739e-02 -3.381812870502471924e-01
-2.358670830726623535e-01 -2.533152103424072266e-01 3.066003322601318359e-01 1.248424686491489410e-02 6.860721111297607422e-02 8.768285810947418213e-02 -4.138419777154922485e-02 -1.045755296945571899e-01 1.264010220766067505e-01 -2.818533778190612793e-01 -1.941576004028320312e-01 -3.383807241916656494e-01 -1.410068422555923462e-01 2.498162351548671722e-02 -7.935544848442077637e-02 -1.253478694707155228e-03 2.012692391872406006e-01 6.913542002439498901e-02 -1.129664182662963867e-01 1.638981401920318604e-01 -1.577314287424087524e-01 2.612014412879943848e-01 1.440186798572540283e-01 -7.887043058872222900e-02 -2.050956040620803833e-01 -1.088662222027778625e-01 -2.207629680633544922e-01 -2.086658179759979248e-01 -1.046068146824836731e-01 2.565500140190124512e-01 9.467414021492004395e-02 -2.228761017322540283e-01
-7.465129345655441284e-02 2.855581231415271759e-02 1.760709583759307861e-01 -1.899094432592391968e-01 8.787433803081512451e-02 4.032607376575469971e-01 -1.885654628276824951e-01 3.560979664325714111e-02 1.159291863441467285e-01 -2.481128275394439697e-01 -1.012436151504516602e-01 9.481354057788848877e-02 -8.548045158386230469e-02 -6.779833137989044189e-02 -3.886594772338867188e-01 1.008172146975994110e-02 2.358737885951995850e-01 -1.098206564784049988e-01 -9.193520992994308472e-02 -1.679383590817451477e-02 -2.018247991800308228e-01 6.282921880483627319e-02 1.582930237054824829e-01 1.360680460929870605e-01 -1.120583526790142059e-02 -2.680868469178676605e-02 -1.452168226242065430e-01 1.496376693248748779e-01 7.316444814205169678e-02 3.400671184062957764e-01 -1.839106231927871704e-01 -3.134480714797973633e-01
1.818235218524932861e-01 -5.000459775328636169e-02 2.144752889871597290e-01 1.145482435822486877e-01 9.962985664606094360e-02 1.478439569473266602e-01 -8.450939506292343140e-02 1.065164804458618164e-01 9.246268123388290405e-02 3.749551251530647278e-02 1.451825350522994995e-02 -9.082868695259094238e-02 -3.533638715744018555e-01 -4.211055338382720947e-01 1.477596233598887920e-03 -1.610879451036453247e-01 1.153769269585609436e-01 1.642455011606216431e-01 -1.564060151576995850e-01 2.594053745269775391e-01 -1.412519812583923340e-01 -2.308944612741470337e-01 2.162815630435943604e-01 -7.790879160165786743e-02 -1.301247030496597290e-01 -2.936203181743621826e-01 -2.090767025947570801e-01 3.249561414122581482e-02 9.864998608827590942e-02 1.550990156829357147e-02 -1.640974879264831543e-01 -2.559587955474853516e-01
1.902680546045303345e-01 7.332414388656616211e-02 1.299363821744918823e-01 -2.361722290515899658e-02 -1.643881797790527344e-01 -8.276671171188354492e-02 3.629869222640991211e-02 -1.500935256481170654e-01 1.242028176784515381e-02 -2.799149155616760254e-01 -1.219413653016090393e-01 -1.166264936327934265e-01 5.405189469456672668e-02 -4.326038062572479248e-01 -2.911832630634307861e-01 -2.623688876628875732e-01 -1.397284418344497681e-01 1.394011676311492920e-01 -1.016215533018112183e-01 -9.179400652647018433e-02 -9.553015232086181641e-02 8.203737437725067139e-02 9.220261871814727783e-02 -3.221580386161804199e-02 -1.396868564188480377e-02 -1.642188578844070435e-01 -3.530773222446441650e-01 -4.353241026401519775e-01 -3.956400230526924133e-02 -5.972469225525856018e-02 2.180569432675838470e-02 5.043202638626098633e-02
-6.212138384580612183e-02 2.512728571891784668e-01 4.261511862277984619e-01 -1.108011826872825623e-01 -2.279045134782791138e-01 5.579848960041999817e-02 -1.107933968305587769e-01 1.850749999284744263e-01 2.718292176723480225e-01 -1.607785522937774658e-01 3.071940504014492035e-02 -9.277745336294174194e-02 -6.500251591205596924e-02 -2.086466699838638306e-01 -1.665649414062500000e-01 -8.460483513772487640e-03 2.216668101027607918e-03 8.874470740556716919e-02 3.025530138984322548e-03 -5.170612037181854248e-02 1.500988453626632690e-01 -1.397476941347122192e-01 2.216724902391433716e-01 7.816191762685775757e-02 4.159009084105491638e-02 -1.758923567831516266e-02 -2.068035602569580078e-01 9.113284945487976074e-02 3.526836633682250977e-01 5.330016836524009705e-02 -3.169149756431579590e-01 -2.530392408370971680e-01
2.377460300922393799e-01 -1.596233546733856201e-01 1.621996909379959106e-01 -1.943572014570236206e-01 -1.574089378118515015e-01 1.591991484165191650e-01 6.477247178554534912e-02 1.943657733500003815e-02 7.388307899236679077e-02 -1.899449229240417480e-01 -8.589427173137664795e-02 -6.420747190713882446e-02 -5.578608065843582153e-02 -4.703527390956878662e-01 -1.660290658473968506e-01 -2.312345653772354126e-01 -2.031210623681545258e-02 -1.823695562779903412e-02 -2.695468068122863770e-01 3.064157366752624512e-01 -3.006354570388793945e-01 -3.993241116404533386e-02 -6.701341271400451660e-02 -1.114821359515190125e-01 4.080233722925186157e-02 -2.495318800210952759e-01 2.835252881050109863e-02 -4.412029404193162918e-03 2.036032974720001221e-01 2.362172603607177734e-01 -1.445680204778909683e-02 -4.897473752498626709e-02
-4.046545326709747314e-01 -1.440858393907546997e-01 1.698710024356842041e-01 -1.286585479974746704e-01 -1.295515745878219604e-01 2.985647618770599365e-01 1.783584430813789368e-02 8.519205451011657715e-02 -4.314008727669715881e-02 -1.813845634460449219e-01 -6.794777512550354004e-02 8.902802318334579468e-02 -7.657989114522933960e-02 -1.580252312123775482e-02 -1.482117325067520142e-01 -9.814055263996124268e-02 2.285050004720687866e-01 -9.132493287324905396e-02 1.479673106223344803e-02 -2.263296395540237427e-01 -1.660388261079788208e-01 5.034388229250907898e-02 1.127521842718124390e-01 -1.353555470705032349e-01 -1.316791623830795288e-01 -2.759717404842376709e-01 -3.524987995624542236e-01 -2.796343266963958740e-01 -2.137851268053054810e-01 1.733476221561431885e-01 1.626913249492645264e-01 -1.608655974268913269e-02
4.214463382959365845e-02 -1.312937438488006592e-01 3.176630735397338867e-01 -1.333040297031402588e-01 -9.627703577280044556e-02 -9.353286772966384888e-02 -1.089153960347175598e-01 -4.904389008879661560e-02 2.420457452535629272e-01 -1.045794114470481873e-01 1.262477189302444458e-01 2.894219756126403809e-01 3.784250095486640930e-02 -2.706776605919003487e-03 -4.822399914264678955e-01 3.930661454796791077e-02 -1.116813868284225464e-01 -1.521409302949905396e-01 -1.993331164121627808e-01 -1.933460831642150879e-01 1.184392068535089493e-02 -9.995992481708526611e-02 5.248584225773811340e-02 2.172464504837989807e-02 -1.655821055173873901e-01 4.972629249095916748e-02 -1.600551605224609375e-01 -2.197462022304534912e-01 1.247953921556472778e-01 3.158298134803771973e-01 -1.324945688247680664e-01 -2.499714344739913940e-01
1.603384763002395630e-01 7.417650520801544189e-02 3.248431086540222168e-01 -5.844057723879814148e-02 8.366490714251995087e-03 -4.904967546463012695e-02 -2.955287396907806396e-01 9.714251011610031128e-02 5.515280365943908691e-02 -2.555049657821655273e-01 1.178453266620635986e-01 -8.815903961658477783e-02 -1.938942372798919678e-01 -3.037317395210266113e-01 -1.719480305910110474e-01 6.661015748977661133e-02 2.279289811849594116e-02 1.517937779426574707e-01 -3.137456774711608887e-01 3.866077363491058350e-01 -1.971004158258438110e-01 -1.755098253488540649e-01 1.391229182481765747e-01 1.679293997585773468e-02 -6.094682216644287109e-02 -1.789702475070953369e-01 -2.598016560077667236e-01 -7.082767784595489502e-02 3.354214504361152649e-02 -2.351161278784275055e-02 1.829005032777786255e-01 5.123466253280639648e-02
5.794973671436309814e-02 9.246636927127838135e-02 3.013250827789306641e-01 1.725383251905441284e-01 -1.168727204203605652e-01 -3.928297758102416992e-02 7.343004643917083740e-02 1.191309913992881775e-01 2.680182158946990967e-01 -6.098593771457672119e-02 8.000610768795013428e-02 -3.295523114502429962e-03 -9.048292040824890137e-02 -1.447993516921997070e-01 -5.379842519760131836e-01 -8.702004700899124146e-02 7.248286157846450806e-02 5.756380781531333923e-02 -3.666343986988067627e-01 7.973919063806533813e-02 6.454166024923324585e-02 2.958301827311515808e-02 -2.507839119061827660e-03 -1.385087519884109497e-01 -7.756821066141128540e-02 -1.199629232287406921e-01 -3.804801106452941895e-01 2.049175202846527100e-01 4.295898973941802979e-02 7.226694375276565552e-02 1.856366097927093506e-01 -4.846917465329170227e-02
1.293233036994934082e-01 -4.052767455577850342e-01 3.475993871688842773e-01 5.575855076313018799e-02 1.844042167067527771e-02 7.762680947780609131e-02 3.661188110709190369e-02 5.570308864116668701e-02 2.962872982025146484e-01 5.576746538281440735e-02 1.038459762930870056e-01 2.810860611498355865e-02 -7.983230054378509521e-02 -1.076606437563896179e-01 -1.698597222566604614e-01 -8.347483724355697632e-02 1.264442503452301025e-01 1.645077317953109741e-01 -1.027556583285331726e-01 3.468755483627319336e-01 -2.780579626560211182e-01 -2.167726159095764160e-01 8.912739902734756470e-02 7.171601802110671997e-02 1.572121977806091309e-01 4.011632129549980164e-02 -3.661558330059051514e-01 4.764219000935554504e-02 -5.255537852644920349e-02 -6.112799793481826782e-02 -2.180211991071701050e-01 -2.304370049387216568e-03
-9.747998416423797607e-02 -5.909368861466646194e-03 3.494960665702819824e-01 -1.166419386863708496e-01 -1.945577859878540039e-01 8.074309676885604858e-02 3.043727390468120575e-02 -1.658579707145690918e-01 1.434207856655120850e-01 1.105089634656906128e-01 1.224463880062103271e-01 1.115017682313919067e-01 -1.971588432788848877e-01 -1.780115813016891479e-01 3.400170803070068359e-02 -1.554528996348381042e-02 8.170685917139053345e-02 4.436367452144622803e-01 -1.210501417517662048e-01 2.020454406738281250e-01 -2.388436198234558105e-01 -3.265552967786788940e-02 -9.960604459047317505e-02 1.511340439319610596e-01 -1.667813770473003387e-02 -3.676674962043762207e-01 -3.749726116657257080e-01 -5.123461131006479263e-03 7.776134461164474487e-02 -3.252283856272697449e-02 -4.385472461581230164e-02 -1.215763837099075317e-01
-2.460213154554367065e-01 3.594170138239860535e-02 3.483180701732635498e-01 -2.805473804473876953e-01 -2.872578054666519165e-02 1.126732006669044495e-01 -3.131349757313728333e-02 -6.296563148498535156e-02 1.082466356456279755e-02 -2.734041810035705566e-01 -2.247953712940216064e-01 -4.430899024009704590e-02 -3.716383501887321472e-02 -1.484820991754531860e-01 -1.467334628105163574e-01 -2.616466879844665527e-01 1.208981201052665710e-01 4.573450237512588501e-02 -1.718351989984512329e-01 -8.643199503421783447e-02 2.400887757539749146e-02 -8.291588723659515381e-02 2.309945225715637207e-01 1.131219640374183655e-01 -3.625477850437164307e-02 -1.325184851884841919e-01 -2.459502369165420532e-01 1.081855669617652893e-01 2.474783360958099365e-01 1.913740336894989014e-01 -2.808310687541961670e-01 -2.894540429115295410e-01
2.249745652079582214e-02 -5.209898203611373901e-02 1.261053830385208130e-01 -1.017512455582618713e-01 -1.580104976892471313e-01 -2.268262393772602081e-02 -7.072218507528305054e-02 -2.117999941110610962e-01 1.593406200408935547e-01 1.114487797021865845e-01 -4.090892896056175232e-02 -1.672200043685734272e-03 -2.135076969861984253e-01 -3.135992884635925293e-01 -1.065112575888633728e-01 -9.291329234838485718e-02 2.860325872898101807e-01 1.320108324289321899e-01 -3.920954167842864990e-01 -2.123171240091323853e-01 -5.932315066456794739e-02 -1.401318609714508057e-01 2.204799503087997437e-01 -1.222675889730453491e-01 3.282232442870736122e-03 -9.399852156639099121e-02 -1.522464863955974579e-02 1.419998109340667725e-01 -1.630717068910598755e-01 8.775179088115692139e-02 1.569820493459701538e-01 -4.677954018115997314e-01
5.337949097156524658e-02 1.318869292736053467e-01 3.221591413021087646e-01 -1.137128695845603943e-01 -3.093199571594595909e-03 9.854883700609207153e-02 -3.783813863992691040e-02 -5.446751788258552551e-02 3.266899287700653076e-02 -3.162731528282165527e-01 8.080678433179855347e-02 -6.896925717592239380e-02 -2.218038290739059448e-01 -1.343615204095840454e-01 -2.501986324787139893e-01 -1.376438587903976440e-01 1.714739054441452026e-01 -1.058703213930130005e-01 -3.139681220054626465e-01 2.792389690876007080e-01 -8.219855278730392456e-02 -1.011819392442703247e-01 5.300199985504150391e-02 -1.665601134300231934e-01 -1.189232543110847473e-01 -3.208316266536712646e-01 -3.134484291076660156e-01 9.115190058946609497e-02 6.578400731086730957e-02 1.751498132944107056e-02 2.933041751384735107e-01 9.347776323556900024e-02
-1.986803263425827026e-01 -2.175322324037551880e-01 2.525667846202850342e-01 2.370545566082000732e-01 -1.270783543586730957e-01 4.172639176249504089e-02 2.149227634072303772e-02 -3.054563105106353760e-01 2.946716174483299255e-02 -3.749625757336616516e-02 -1.681755334138870239e-01 4.740416258573532104e-02 -1.474602222442626953e-01 -1.364516764879226685e-01 -2.183602750301361084e-01 9.285666048526763916e-02 1.694184690713882446e-01 -1.491201370954513550e-01 -3.752171099185943604e-01 -1.879572682082653046e-02 -1.594831943511962891e-01 2.702308595180511475e-01 -2.791190147399902344e-01 -2.653657644987106323e-02 -2.778253331780433655e-02 -1.406002342700958252e-01 -5.215325951576232910e-02 -2.062535583972930908e-01 1.610549986362457275e-01 3.584288433194160461e-02 1.026634499430656433e-01 -2.817414402961730957e-01
-8.931574970483779907e-02 -1.906587332487106323e-01 3.193706870079040527e-01 -1.257899999618530273e-01 -1.475164890289306641e-01 2.026120722293853760e-01 2.897137776017189026e-02 1.270800083875656128e-01 1.344227939844131470e-01 -1.182819083333015442e-01 4.290793091058731079e-03 -7.926800847053527832e-02 4.310952126979827881e-02 -7.730337232351303101e-02 -3.430084884166717529e-02 -6.845376640558242798e-02 7.083900272846221924e-02 -1.946749538183212280e-01 -2.111091464757919312e-01 1.817178875207901001e-01 -7.468347251415252686e-02 -2.154382467269897461e-01 -2.354968525469303131e-02 -1.642224341630935669e-01 1.036903709173202515e-01 1.246784105896949768e-01 -1.035314500331878662e-01 -3.324947059154510498e-01 2.187887430191040039e-01 1.619912832975387573e-01 2.042093873023986816e-01 -4.925364851951599121e-01
-1.060967147350311279e-01 -1.654670983552932739e-01 -2.682781964540481567e-02 3.104760125279426575e-02 -1.392714530229568481e-01 -2.914763242006301880e-02 1.541351228952407837e-01 1.927973702549934387e-02 1.424358785152435303e-01 1.320509314537048340e-01 -3.378447592258453369e-01 3.233423829078674316e-02 -4.595318809151649475e-03 -7.320438325405120850e-02 -1.437491923570632935e-01 -1.535262167453765869e-01 1.246083602309226990e-01 -1.543878018856048584e-01 -2.187695205211639404e-01 1.564335674047470093e-01 -3.274979889392852783e-01 -1.684782654047012329e-01 4.219319671392440796e-03 -5.281493067741394043e-03 -1.613324135541915894e-01 -3.213406801223754883e-01 -2.399795055389404297e-01 -2.315848618745803833e-01 -2.446883916854858398e-01 2.085496187210083008e-01 -1.068642809987068176e-01 -3.318220376968383789e-01
-8.606611192226409912e-02 -9.055113792419433594e-02 3.341981768608093262e-01 2.263195663690567017e-01 -3.283650875091552734e-01 -1.429127007722854614e-01 4.581705108284950256e-02 -2.774406969547271729e-01 2.576611936092376709e-01 -8.332064747810363770e-02 -1.184991151094436646e-01 -1.465215086936950684e-01 -1.950013823807239532e-02 -9.622443467378616333e-03 -5.100236088037490845e-02 -6.262908130884170532e-02 1.094689220190048218e-02 -7.937475293874740601e-02 -2.726833522319793701e-01 2.585784494876861572e-01 -1.016623899340629578e-01 2.088414430618286133e-01 -2.918767631053924561e-01 -1.832692325115203857e-01 7.518350146710872650e-03 -5.202892050147056580e-02 -5.911165475845336914e-02 -2.389286831021308899e-02 -3.980106115341186523e-02 9.775374829769134521e-02 2.266946882009506226e-01 -3.295410573482513428e-01
-1.125961616635322571e-01 -6.653459370136260986e-02 2.235033065080642700e-01 -9.268248081207275391e-02 -1.842640489339828491e-01 2.595539689064025879e-01 -2.546561136841773987e-02 2.357806414365768433e-01 2.601568996906280518e-01 -9.527949243783950806e-02 -7.245533913373947144e-02 -3.412198275327682495e-02 -1.738333404064178467e-01 -4.914142563939094543e-02 4.934889078140258789e-02 4.092087969183921814e-02 -5.291454121470451355e-02 -4.451274871826171875e-02 -1.967487931251525879e-01 4.779649525880813599e-02 -3.418766718823462725e-04 -2.462343871593475342e-01 4.351265728473663330e-03 -2.288377434015274048e-01 6.502383202314376831e-02 1.543400138616561890e-01 -1.994339674711227417e-01 -3.682551980018615723e-01 2.094593644142150879e-01 3.179691433906555176e-01 1.036760360002517700e-01 -3.590519130229949951e-01
-7.520295679569244385e-02 -5.397706478834152222e-02 2.932999134063720703e-01 6.115502864122390747e-02 -2.951045036315917969e-01 2.176295518875122070e-01 7.527631521224975586e-02 -3.549126535654067993e-02 3.399537801742553711e-01 -1.906663775444030762e-01 -2.100252173840999603e-02 3.762866854667663574e-01 -1.781737208366394043e-01 -1.516003012657165527e-01 3.754749149084091187e-02 9.077698737382888794e-02 7.379281520843505859e-02 1.210866048932075500e-01 -2.190659940242767334e-02 -2.120209634304046631e-01 -1.078969910740852356e-01 -1.665869355201721191e-01 -2.076199054718017578e-01 2.605865243822336197e-03 7.837103307247161865e-02 -2.724200189113616943e-01 -3.427270054817199707e-01 1.127500180155038834e-02 -1.869591921567916870e-01 -3.704123446368612349e-05 -1.336928009986877441e-01 -5.603409558534622192e-02
-2.753243744373321533e-01 -2.295575141906738281e-01 2.830019891262054443e-01 -2.442356431856751442e-03 -3.612965643405914307e-01 1.903396844863891602e-01 -4.389128461480140686e-02 -1.260943859815597534e-01 9.217188507318496704e-02 -2.138041704893112183e-01 -7.363473623991012573e-02 1.374845802783966064e-01 1.066048294305801392e-01 -3.927009552717208862e-02 -1.182259991765022278e-02 4.972486570477485657e-02 2.602829933166503906e-01 -2.597723305225372314e-01 -8.443291485309600830e-02 2.048483192920684814e-01 -2.271816134452819824e-01 -1.351917833089828491e-01 2.971118092536926270e-01 -1.875478588044643402e-02 -1.576866209506988525e-01 -8.833781629800796509e-02 -2.483380027115345001e-02 -2.457873523235321045e-01 -1.248513534665107727e-01 2.426275610923767090e-02 2.915651910006999969e-02 -2.433158755302429199e-01
-2.972207367420196533e-01 -1.495288312435150146e-01 2.256058454513549805e-01 6.038083881139755249e-02 1.257126331329345703e-01 1.999733746051788330e-01 -1.080660670995712280e-01 2.596510946750640869e-01 2.720501124858856201e-01 -8.293231576681137085e-02 -1.147845610976219177e-01 -4.152708500623703003e-02 -2.161845192313194275e-02 -7.752220332622528076e-02 -1.309778094291687012e-01 6.924183666706085205e-02 -6.045939028263092041e-02 1.110881119966506958e-01 -1.506918668746948242e-01 3.435599431395530701e-02 -4.710385575890541077e-02 -8.413236588239669800e-02 -1.943265497684478760e-01 1.131058856844902039e-01 -1.594230979681015015e-01 -4.148820787668228149e-02 -3.052690029144287109e-01 1.386540532112121582e-01 1.047492921352386475e-01 1.781517118215560913e-01 -1.329600811004638672e-01 -5.253327488899230957e-01
6.240544840693473816e-03 -1.707832962274551392e-01 1.869260370731353760e-01 3.613003343343734741e-02 -4.165866225957870483e-02 2.204708606004714966e-01 1.278419494628906250e-01 1.494671963155269623e-02 1.165591627359390259e-01 -4.628003388643264771e-02 -4.278832972049713135e-01 -9.871812909841537476e-02 -5.198464915156364441e-02 -5.148327350616455078e-01 1.069842278957366943e-01 -3.829288110136985779e-02 -1.280834991484880447e-02 -2.621573861688375473e-03 -3.029437363147735596e-01 1.565120965242385864e-01 1.657300395891070366e-03 -1.550736576318740845e-01 4.302905127406120300e-02 -1.732346266508102417e-01 -1.113450974225997925e-01 1.728449016809463501e-01 -2.772062718868255615e-01 -3.463721275329589844e-02 -1.873408555984497070e-01 1.432005167007446289e-01 -1.703045964241027832e-01 -3.370806947350502014e-02
-2.827696129679679871e-02 -1.414171308279037476e-01 3.278566896915435791e-01 8.169641345739364624e-02 -3.903367370367050171e-02 1.148403659462928772e-01 2.208960428833961487e-02 3.985746577382087708e-02 2.980443835258483887e-01 -4.629653692245483398e-02 -1.887427419424057007e-01 -4.082798659801483154e-01 1.889983005821704865e-02 -3.089141473174095154e-02 -3.359466791152954102e-02 -1.865674555301666260e-01 -2.035495787858963013e-01 1.568949818611145020e-01 -1.031954213976860046e-01 -9.402311593294143677e-02 -2.601808309555053711e-01 3.997747600078582764e-02 2.053850740194320679e-01 4.246408119797706604e-02 -1.364366710186004639e-01 1.050309687852859497e-01 -1.768167912960052490e-01 -1.992029696702957153e-01 1.360929012298583984e-01 1.588589549064636230e-01 -1.097513288259506226e-01 -4.031121432781219482e-01
4.970928188413381577e-03 6.372772157192230225e-02 2.469811290502548218e-01 9.508571028709411621e-02 -1.106430813670158386e-01 6.359595805406570435e-02 2.192237675189971924e-01 2.310429960489273071e-01 2.609447538852691650e-01 -4.942732676863670349e-02 2.060602046549320221e-02 1.363271195441484451e-02 -1.359584182500839233e-01 -1.864633560180664062e-01 -5.256017446517944336e-01 -2.296580821275711060e-01 8.616340160369873047e-02 5.834771320223808289e-03 -4.212791919708251953e-01 6.931822001934051514e-02 -2.156800776720046997e-02 -4.097633808851242065e-02 1.822258718311786652e-02 -8.388330787420272827e-02 -1.771313324570655823e-02 -2.530102990567684174e-02 -2.818202376365661621e-01 1.608374565839767456e-01 1.432118266820907593e-01 8.749115280807018280e-03 1.446713060140609741e-01 -8.794590830802917480e-02
-2.095790505409240723e-01 -4.518990218639373779e-01 3.579416275024414062e-01 1.345119345933198929e-02 -1.431437879800796509e-01 1.054991781711578369e-01 -2.389357537031173706e-01 -2.098404616117477417e-01 1.132667288184165955e-01 -3.182025998830795288e-02 1.671030968427658081e-01 -7.145429402589797974e-02 6.458653509616851807e-02 -1.223137453198432922e-01 -1.403350085020065308e-01 -4.334285855293273926e-02 -4.012285545468330383e-02 2.112093195319175720e-02 -6.559554487466812134e-02 -4.710367321968078613e-02 -3.741730004549026489e-02 -1.126342639327049255e-01 2.800943702459335327e-02 1.261520683765411377e-01 1.147962268441915512e-02 -4.937064647674560547e-02 -1.485210955142974854e-01 3.607034087181091309e-01 1.545299589633941650e-01 2.154242619872093201e-02 -1.752449125051498413e-01 -3.925425708293914795e-01
-2.127917110919952393e-02 -3.155480921268463135e-01 2.149941325187683105e-01 -1.150147393345832825e-01 -1.196195259690284729e-01 -1.153988614678382874e-01 -4.191745445132255554e-02 -1.239626631140708923e-01 2.507736384868621826e-01 9.899462759494781494e-02 2.083990424871444702e-01 7.526519894599914551e-02 1.700216904282569885e-03 -7.224468141794204712e-02 -1.806133240461349487e-01 -7.227157056331634521e-02 1.053879559040069580e-01 3.290755450725555420e-01 -2.552368342876434326e-01 4.091707170009613037e-01 -2.539137899875640869e-01 -1.061837375164031982e-01 -7.485091686248779297e-03 1.205626688897609711e-02 1.284986585378646851e-01 -2.012745589017868042e-01 -3.049247860908508301e-01 -4.942047968506813049e-02 -1.324079632759094238e-01 -1.105772890150547028e-02 -1.802545040845870972e-01 2.059487067162990570e-02
-2.720265686511993408e-01 -2.267094552516937256e-01 1.898087263107299805e-01 -2.602691948413848877e-01 -8.203215897083282471e-02 1.335790455341339111e-01 2.010087110102176666e-02 -2.734183371067047119e-01 -4.139264300465583801e-02 -4.805378913879394531e-01 2.433389872312545776e-01 -7.604336738586425781e-02 -2.253275513648986816e-01 -7.835260033607482910e-02 3.090325370430946350e-02 -1.754815876483917236e-01 1.320495735853910446e-02 4.103082045912742615e-02 -2.175751328468322754e-01 -4.320051521062850952e-02 -1.111535504460334778e-01 -1.984497308731079102e-01 9.657601267099380493e-02 1.794405877590179443e-01 4.965076223015785217e-02 1.503107137978076935e-02 -2.977118194103240967e-01 -1.026496961712837219e-01 1.750407069921493530e-01 8.598008751869201660e-02 1.573330350220203400e-02 -1.869238540530204773e-02
-8.049783110618591309e-02 6.956727802753448486e-02 3.740470707416534424e-01 -1.402902007102966309e-01 -3.971651494503021240e-01 2.241306900978088379e-01 1.537558734416961670e-01 -1.622421443462371826e-01 -6.096962094306945801e-02 -1.396304666996002197e-01 3.395939618349075317e-02 1.639083325862884521e-01 -3.971022553741931915e-03 -2.313776910305023193e-01 -8.659654855728149414e-02 -1.606001108884811401e-01 -1.093236580491065979e-01 -1.564103178679943085e-02 -8.691936731338500977e-02 1.987227499485015869e-01 2.287638373672962189e-02 9.222804754972457886e-02 -1.247681900858879089e-01 1.645289212465286255e-01 -1.760029979050159454e-02 2.437849044799804688e-01 -9.036707878112792969e-02 -2.039960622787475586e-01 1.423116922378540039e-01 -1.937841251492500305e-02 -2.560686767101287842e-01 -3.555907905101776123e-01
-5.167633295059204102e-02 -4.489867016673088074e-02 3.687801957130432129e-01 1.351936161518096924e-01 -4.527141898870468140e-02 1.085534319281578064e-02 -8.044934272766113281e-02 -3.048729896545410156e-01 1.368260830640792847e-01 -2.708460986614227295e-01 -3.887686133384704590e-02 1.895406693220138550e-01 -6.969227641820907593e-02 -1.261618882417678833e-01 -3.274922668933868408e-01 -5.056974664330482483e-02 5.703112110495567322e-02 -1.792891770601272583e-01 -9.769172221422195435e-02 -1.263059526681900024e-01 1.173970922827720642e-01 -1.718369722366333008e-01 6.143038347363471985e-02 -2.753743343055248260e-02 -1.031428575515747070e-02 1.155416145920753479e-01 7.425484713166952133e-03 -1.126988679170608521e-01 -1.158448532223701477e-01 3.141448497772216797e-01 -1.518514156341552734e-01 -4.574253857135772705e-01
3.824011981487274170e-02 -4.650023207068443298e-02 7.426410168409347534e-02 -1.648049950599670410e-01 -2.963472008705139160e-01 -1.595139652490615845e-01 4.986636713147163391e-02 -1.386035829782485962e-01 1.428061071783304214e-02 -8.701533824205398560e-02 -2.198843657970428467e-01 -1.601769328117370605e-01 -2.019807845354080200e-01 -2.105040550231933594e-01 -1.393477767705917358e-01 -1.413260102272033691e-01 1.524049043655395508e-01 2.618011534214019775e-01 -1.287876069545745850e-01 1.520414203405380249e-01 -7.035793364048004150e-02 1.189119964838027954e-01 1.899973303079605103e-01 1.652847677469253540e-01 8.071327954530715942e-02 -1.535013765096664429e-01 -4.335833191871643066e-01 -3.024056553840637207e-01 -1.826876252889633179e-01 -9.307394921779632568e-02 -1.626418679952621460e-01 -1.745456606149673462e-01
-1.997932493686676025e-01 -3.892331123352050781e-01 1.818521320819854736e-01 1.577107757329940796e-01 -2.791033387184143066e-01 4.169534891843795776e-02 -1.021218076348304749e-01 -5.902372300624847412e-02 9.134592115879058838e-02 2.088096737861633301e-01 -2.607719004154205322e-01 -5.078781768679618835e-02 -2.563646733760833740e-01 -2.001043111085891724e-01 -1.977961882948875427e-02 -8.320992439985275269e-02 4.696996882557868958e-02 -4.963013157248497009e-02 -2.531687021255493164e-01 -9.961658716201782227e-02 -5.267835780978202820e-02 -1.305043250322341919e-01 -1.818426996469497681e-01 4.664839059114456177e-02 8.989854902029037476e-02 -2.213526964187622070e-01 -2.669594287872314453e-01 -3.643033802509307861e-01 1.038547009229660034e-01 -1.175267696380615234e-01 3.555240854620933533e-02 2.861639484763145447e-02
4.948022589087486267e-02 -1.935810446739196777e-01 -1.448504328727722168e-01 -1.785849332809448242e-01 -1.814303398132324219e-01 6.078838929533958435e-02 -1.737373694777488708e-02 -8.583866059780120850e-02 2.585120499134063721e-02 -1.481041908264160156e-01 -3.057051599025726318e-01 -5.904301255941390991e-02 -3.251661658287048340e-01 -2.842388451099395752e-01 -2.118250131607055664e-01 -3.151386603713035583e-02 -1.626026444137096405e-02 -1.163554936647415161e-02 -1.888864487409591675e-01 8.962159603834152222e-02 -1.795075535774230957e-01 2.752816379070281982e-01 7.220095396041870117e-02 1.541425287723541260e-01 -1.542862057685852051e-01 -2.610575221478939056e-02 -4.681934118270874023e-01 -1.458597928285598755e-01 -1.804848909378051758e-01 -3.817434981465339661e-02 1.505333371460437775e-02 -1.751527339220046997e-01
-9.588103741407394409e-02 -5.464486777782440186e-02 4.012709856033325195e-01 -2.325913459062576294e-01 -1.119395941495895386e-01 2.167335748672485352e-01 -7.298298925161361694e-02 -2.279265224933624268e-01 8.635222166776657104e-02 3.373492062091827393e-01 -5.652889981865882874e-02 5.752138048410415649e-02 -7.546895742416381836e-02 -1.099070757627487183e-01 -1.706984043121337891e-01 -4.191694408655166626e-02 1.493777614086866379e-02 3.167468607425689697e-01 -1.458659917116165161e-01 1.270346939563751221e-01 -9.954899549484252930e-03 -1.639319583773612976e-02 8.325219154357910156e-02 -2.815957367420196533e-01 -2.914199233055114746e-02 -9.520871937274932861e-02 -4.350099563598632812e-01 -1.501494795083999634e-01 6.268566101789474487e-02 9.708024561405181885e-02 -3.074110485613346100e-02 1.376019269227981567e-01
4.031714424490928650e-02 4.394543822854757309e-03 2.502741217613220215e-01 -7.177726179361343384e-02 -8.622173219919204712e-02 5.260138306766748428e-03 -1.110956668853759766e-01 -2.767485678195953369e-01 2.503122389316558838e-01 -2.987762987613677979e-01 -3.394746780395507812e-02 4.492109268903732300e-02 1.138342767953872681e-01 -1.573343575000762939e-01 -4.297551214694976807e-01 -3.667096793651580811e-02 1.094001810997724533e-02 -4.197825491428375244e-02 -1.863022297620773315e-01 -6.001517176628112793e-02 -1.068339962512254715e-02 -2.573653161525726318e-01 -3.625342845916748047e-01 5.051499232649803162e-03 9.416022896766662598e-02 1.014512851834297180e-01 -2.381809949874877930e-01 -2.527621400076895952e-04 6.576866656541824341e-02 3.062284588813781738e-01 -8.826952427625656128e-02 -1.885474175214767456e-01
-1.412117034196853638e-01 -9.176177531480789185e-02 3.179161250591278076e-01 -2.207528054714202881e-01 -4.430301859974861145e-02 1.107013970613479614e-01 5.796742066740989685e-02 -1.978995501995086670e-01 1.090174987912178040e-01 -2.450875937938690186e-01 6.760506331920623779e-02 1.124692186713218689e-01 -5.312276259064674377e-02 -1.427681297063827515e-01 -9.124395251274108887e-02 -3.190836012363433838e-01 1.084302589297294617e-01 1.059030294418334961e-01 -1.696230620145797729e-01 -2.241197526454925537e-01 -4.651002213358879089e-02 -3.063620924949645996e-01 1.066134199500083923e-01 6.630846112966537476e-02 2.607564926147460938e-01 -2.073026634752750397e-02 -3.817037940025329590e-01 1.313781142234802246e-01 1.402660310268402100e-01 -3.878309577703475952e-02 -1.709742099046707153e-01 -2.168560028076171875e-01
-5.601559206843376160e-02 -2.687217593193054199e-01 4.452069997787475586e-01 5.334354564547538757e-02 1.279104351997375488e-01 1.295552998781204224e-01 -1.577775776386260986e-01 -1.871721595525741577e-01 2.006158679723739624e-01 5.095884203910827637e-02 -1.853891909122467041e-01 2.576113045215606689e-01 -1.366255730390548706e-01 1.734339147806167603e-01 -2.489388734102249146e-01 -9.563273936510086060e-02 1.042779982089996338e-01 -3.284940123558044434e-02 -1.799723654985427856e-01 7.056916505098342896e-02 -5.483410134911537170e-02 6.597909331321716309e-02 -2.009689360857009888e-01 -1.857424899935722351e-02 -1.342336237430572510e-01 2.883350662887096405e-02 -3.367294967174530029e-01 -1.244174465537071228e-01 -1.217128857970237732e-01 -1.277090460062026978e-01 -1.382066011428833008e-01 -2.678191661834716797e-01
-1.858771196566522121e-03 -1.123116910457611084e-01 2.963290363550186157e-02 -1.374466717243194580e-01 -3.106921017169952393e-01 2.439070492982864380e-01 9.358476102352142334e-02 -6.125577166676521301e-02 3.753437697887420654e-01 -2.677743136882781982e-01 -1.401189267635345459e-01 2.692032158374786377e-01 -7.429251074790954590e-02 -1.092280372977256775e-01 3.612946346402168274e-02 6.722727417945861816e-02 1.033827364444732666e-01 2.052647024393081665e-01 -2.765554487705230713e-01 3.661768976598978043e-03 -2.248826920986175537e-01 -8.800873160362243652e-02 -1.284850984811782837e-01 -1.757043786346912384e-02 5.309301614761352539e-02 -2.542078197002410889e-01 -3.354605436325073242e-01 -1.597629189491271973e-01 -1.172266528010368347e-01 7.825308293104171753e-02 -1.993180215358734131e-01 -3.966337069869041443e-02
8.134393393993377686e-02 9.838660806417465210e-02 3.040808141231536865e-01 -1.068782359361648560e-01 -2.568041980266571045e-01 1.836463510990142822e-01 6.790709495544433594e-02 -2.569786906242370605e-01 -1.958317868411540985e-02 1.345237642526626587e-01 -1.964469850063323975e-01 -6.806197017431259155e-02 -4.910898506641387939e-01 4.571470245718955994e-02 -2.664138078689575195e-01 -4.224583879113197327e-02 -4.044431552756577730e-04 8.965844660997390747e-02 -1.544882655143737793e-01 6.563927978277206421e-02 -2.048433870077133179e-01 -1.171626374125480652e-01 -3.228068947792053223e-01 1.588582098484039307e-01 1.361896693706512451e-01 -2.316651865839958191e-02 -1.809836775064468384e-01 -1.477251201868057251e-01 1.674697920680046082e-02 1.584268659353256226e-01 1.017460674047470093e-01 -3.211329132318496704e-02
9.181813895702362061e-02 -3.037078976631164551e-01 2.632330954074859619e-01 2.194116562604904175e-01 -1.934455037117004395e-01 2.193517833948135376e-01 1.129669770598411560e-01 -1.474650204181671143e-01 1.703217327594757080e-01 2.631416730582714081e-02 1.042989045381546021e-01 5.028163269162178040e-02 4.507407918572425842e-02 -5.968449264764785767e-02 -1.785213351249694824e-01 3.761420398950576782e-02 3.229789435863494873e-01 2.447316199541091919e-01 -1.930237710475921631e-01 2.671870589256286621e-01 -1.368372589349746704e-01 -2.115034610033035278e-01 -3.782780840992927551e-02 -3.440905734896659851e-02 1.000264510512351990e-01 -2.117165625095367432e-01 -3.194204568862915039e-01 5.361167713999748230e-02 -1.976952999830245972e-01 8.668095618486404419e-02 -1.799021512269973755e-01 4.736170545220375061e-02
-6.941486895084381104e-02 -3.406900167465209961e-01 1.567008793354034424e-01 -1.010743305087089539e-01 -2.254341244697570801e-01 1.973281800746917725e-01 -4.180703312158584595e-02 -2.885228209197521210e-02 1.145164668560028076e-01 -1.503684669733047485e-01 1.645728647708892822e-01 1.969376355409622192e-01 -1.997005194425582886e-01 -1.022919341921806335e-01 -5.739494413137435913e-02 -8.599230647087097168e-02 -6.331973522901535034e-02 7.480718940496444702e-02 -1.761413961648941040e-01 -5.115374922752380371e-02 -3.173712790012359619e-01 -1.552310679107904434e-02 -1.382540762424468994e-01 8.719430863857269287e-02 1.768811047077178955e-01 -3.533885180950164795e-01 -2.870397269725799561e-01 6.630323827266693115e-02 -1.394749134778976440e-01 -2.043155133724212646e-01 -2.697471380233764648e-01 -2.037762403488159180e-01
-2.558608651161193848e-01 -6.412321329116821289e-02 4.747430384159088135e-01 5.092068761587142944e-02 -2.621157169342041016e-01 3.883296623826026917e-02 -2.476325631141662598e-01 -5.551045760512351990e-02 2.305560931563377380e-02 -1.143222488462924957e-02 -2.127100825309753418e-01 3.122755885124206543e-02 -2.614025771617889404e-01 2.701186947524547577e-02 -1.401536613702774048e-01 -1.558442115783691406e-01 -2.573289573192596436e-01 -8.731219917535781860e-02 -1.815471053123474121e-01 -2.848362028598785400e-01 1.028214916586875916e-01 -7.530193030834197998e-02 -4.801431670784950256e-02 -1.827531754970550537e-01 -2.588097564876079559e-02 -7.894994318485260010e-02 -8.787629008293151855e-02 -6.142930686473846436e-02 1.352255344390869141e-01 2.101913690567016602e-01 -5.840957537293434143e-02 -2.894874811172485352e-01
-3.340547084808349609e-01 -2.628736793994903564e-01 8.743178844451904297e-02 1.723636835813522339e-01 -3.032082915306091309e-01 1.547894328832626343e-01 -2.090210020542144775e-01 -3.495075404644012451e-01 1.149580478668212891e-01 2.568354606628417969e-01 5.855267867445945740e-02 3.536676615476608276e-02 2.663470990955829620e-02 -2.663712799549102783e-01 -1.719142943620681763e-01 -1.947899162769317627e-01 1.055468246340751648e-01 6.271830201148986816e-02 -2.042680382728576660e-01 -1.840900778770446777e-01 5.416361615061759949e-03 8.555068075656890869e-02 2.335367491468787193e-03 5.146980658173561096e-02 1.682190969586372375e-02 9.432219713926315308e-02 -2.557406723499298096e-01 -9.594432264566421509e-02 -7.360895723104476929e-02 1.813660413026809692e-01 -1.385191828012466431e-01 -1.876496821641921997e-01
-1.595509946346282959e-01 -1.788303256034851074e-01 1.970882266759872437e-01 -1.062808632850646973e-01 -3.108671605587005615e-01 1.052883714437484741e-01 -1.563247889280319214e-01 2.496578693389892578e-01 9.797187894582748413e-02 3.391518816351890564e-02 -3.397483229637145996e-01 1.197487711906433105e-01 1.499607563018798828e-01 -1.558437347412109375e-01 -2.184761315584182739e-01 1.641948372125625610e-01 2.501488029956817627e-01 -5.751991644501686096e-02 -1.356544047594070435e-01 -1.269445568323135376e-01 -6.914722919464111328e-02 -6.091637536883354187e-02 2.519107758998870850e-01 -1.047655120491981506e-01 -1.594334542751312256e-01 -3.044833838939666748e-01 -2.940035462379455566e-01 -5.176407843828201294e-02 -6.121334736235439777e-04 -2.791438484564423561e-03 -2.063604146242141724e-01 -5.274610593914985657e-02
3.731232881546020508e-02 1.845122128725051880e-01 1.450658291578292847e-01 -4.922363534569740295e-02 -5.808937549591064453e-01 7.418191432952880859e-02 -9.825349599123001099e-02 1.149255968630313873e-02 3.359233438968658447e-01 7.498238235712051392e-02 2.425254695117473602e-02 -1.067714882083237171e-03 1.116027906537055969e-01 6.855023652315139771e-02 -2.340677380561828613e-01 -1.009390354156494141e-01 5.114660412073135376e-02 2.834323644638061523e-01 -1.388772279024124146e-01 1.139462068676948547e-01 -8.883439749479293823e-02 1.283427607268095016e-02 2.739526890218257904e-02 1.566006541252136230e-01 1.871555596590042114e-01 -1.764196008443832397e-01 -2.454870045185089111e-01 -7.817193120718002319e-02 8.636160194873809814e-02 8.677905052900314331e-02 2.898957133293151855e-01 -8.412845432758331299e-02
-2.692350745201110840e-01 3.986332938075065613e-02 2.130059599876403809e-01 -1.211754605174064636e-01 3.401790047064423561e-03 2.283359318971633911e-01 2.387465909123420715e-02 -4.439677111804485321e-03 6.813370436429977417e-02 -2.077526748180389404e-01 -1.330040395259857178e-01 -4.696407169103622437e-02 1.182054728269577026e-01 -2.102747559547424316e-01 -7.898756861686706543e-02 -1.302030980587005615e-01 3.893372416496276855e-02 7.360849529504776001e-02 -2.673810124397277832e-01 -1.604121364653110504e-02 8.200216293334960938e-02 -1.813556104898452759e-01 7.377023249864578247e-02 8.413592725992202759e-02 -1.460037101060152054e-02 -8.838006854057312012e-02 -3.597773313522338867e-01 2.293777763843536377e-01 1.886833161115646362e-01 3.423417806625366211e-01 -2.809861302375793457e-01 -3.337680995464324951e-01
1.536170244216918945e-01 -1.217118203639984131e-01 3.887732326984405518e-01 2.783899568021297455e-02 -1.103442758321762085e-01 -2.792952815070748329e-03 9.248051792383193970e-02 -1.439116895198822021e-01 2.278871238231658936e-01 -2.168498337268829346e-01 -5.724776070564985275e-03 2.729120552539825439e-01 -8.215231448411941528e-02 -5.670686811208724976e-02 -3.470633924007415771e-01 4.702926054596900940e-02 -5.158787965774536133e-02 5.997363850474357605e-02 7.565108686685562134e-02 -9.188277274370193481e-02 3.938514366745948792e-02 8.126670122146606445e-02 -1.073846593499183655e-01 -8.278656750917434692e-02 -1.254111081361770630e-01 1.162456646561622620e-01 -9.524316340684890747e-02 -2.378837168216705322e-01 1.917326264083385468e-02 3.856599926948547363e-01 -1.477646231651306152e-01 -3.864209353923797607e-01
-1.534499078989028931e-01 -2.914987504482269287e-01 1.020252108573913574e-01 -4.266819357872009277e-02 -5.591822415590286255e-02 1.195687055587768555e-02 -3.571017459034919739e-02 3.150638565421104431e-02 3.424468636512756348e-01 -5.191153660416603088e-02 2.423143684864044189e-01 -1.801064759492874146e-01 3.981935232877731323e-02 3.776642261072993279e-03 -2.845384478569030762e-01 2.571645751595497131e-02 -1.478049252182245255e-02 1.200839057564735413e-01 -3.212103843688964844e-01 -1.691944301128387451e-01 -2.215118706226348877e-01 -1.011570096015930176e-01 2.236311286687850952e-01 1.534091085195541382e-01 -1.103677973151206970e-01 -3.953151777386665344e-02 -1.962323933839797974e-01 -1.265257690101861954e-02 1.552959531545639038e-01 2.838365435600280762e-01 2.268273942172527313e-02 -3.774640560150146484e-01
-1.619202643632888794e-01 3.712691366672515869e-01 2.241201549768447876e-01 5.859430879354476929e-02 -5.647302418947219849e-02 -1.197240203619003296e-01 -3.932528197765350342e-02 -3.772617280483245850e-01 2.047681659460067749e-01 1.981686614453792572e-02 1.361783742904663086e-01 5.415052920579910278e-02 -1.315825730562210083e-01 -2.603414952754974365e-01 -2.559054791927337646e-01 -1.938371509313583374e-01 5.654297396540641785e-02 2.925129234790802002e-01 -1.841718107461929321e-01 1.301956772804260254e-01 8.138625323772430420e-02 -1.582419425249099731e-01 1.917211264371871948e-01 1.418546289205551147e-01 -9.846254251897335052e-03 1.784189790487289429e-02 -1.946424543857574463e-01 7.048793137073516846e-03 7.294499129056930542e-02 7.309670001268386841e-02 1.887120604515075684e-01 -2.369140386581420898e-01
-1.705935299396514893e-01 -1.437263786792755127e-01 9.999729692935943604e-02 -2.589793875813484192e-03 -1.852340996265411377e-01 2.738369628787040710e-02 -1.915755271911621094e-01 -3.224257379770278931e-02 4.740800857543945312e-01 -1.499327947385609150e-03 1.260552406311035156e-01 -1.107635870575904846e-01 -4.808723181486129761e-02 -3.378723859786987305e-01 1.724053407087922096e-03 -2.026496827602386475e-01 3.022592887282371521e-02 -4.160770401358604431e-02 4.712850227952003479e-02 3.774772882461547852e-01 -6.206573918461799622e-02 -1.937728375196456909e-01 -1.541914343833923340e-01 2.411058843135833740e-01 -3.690766915678977966e-02 -2.528131008148193359e-01 -4.983794316649436951e-02 -1.158488392829895020e-01 1.660755574703216553e-01 1.899521946907043457e-01 1.844414621591567993e-01 -8.633964508771896362e-02
-2.007154375314712524e-01 -1.073875427246093750e-01 2.135897129774093628e-01 1.397151052951812744e-01 -2.680853307247161865e-01 -3.882396966218948364e-02 1.431840211153030396e-01 1.044497564435005188e-01 -7.582347374409437180e-03 -1.869606226682662964e-01 2.961017563939094543e-02 1.737212389707565308e-01 -5.168196931481361389e-02 -2.212564498186111450e-01 -1.683530956506729126e-02 -9.916410595178604126e-02 -4.270225417712936178e-06 1.913841627538204193e-02 1.781395263969898224e-02 -2.553486824035644531e-01 6.098320707678794861e-02 2.955591119825839996e-02 2.475324273109436035e-01 -3.119967877864837646e-02 -2.356712520122528076e-01 -8.674454689025878906e-02 -2.889994382858276367e-01 -4.919634759426116943e-02 2.823427021503448486e-01 1.660963892936706543e-01 -1.076421365141868591e-01 -4.998183250427246094e-01
1.295360326766967773e-01 -4.206215441226959229e-01 2.385091334581375122e-01 4.679796844720840454e-02 -8.370444178581237793e-02 1.053058207035064697e-01 -7.049156725406646729e-02 -1.225364580750465393e-01 1.972186118364334106e-01 -6.483276933431625366e-02 5.534537136554718018e-02 -1.199310347437858582e-01 -2.519481442868709564e-02 -2.800944447517395020e-02 -3.887777924537658691e-01 -6.508108973503112793e-02 1.770958751440048218e-01 2.550916969776153564e-01 -1.957298666238784790e-01 1.821939796209335327e-01 -1.089412495493888855e-01 -2.189727127552032471e-01 1.625642739236354828e-02 1.005420163273811340e-01 1.972495615482330322e-01 -3.087964095175266266e-02 -2.821032702922821045e-01 2.180872112512588501e-02 -2.150518596172332764e-01 -1.751990988850593567e-02 -2.940855622291564941e-01 2.653834596276283264e-02
-1.653503924608230591e-01 -3.703730106353759766e-01 1.832651942968368530e-01 -2.384186349809169769e-02 -2.119782865047454834e-01 -2.578517049551010132e-02 -1.496238559484481812e-01 -2.235253304243087769e-01 2.401923984289169312e-01 3.310088068246841431e-02 -1.261395588517189026e-02 -6.275211274623870850e-02 5.873780697584152222e-02 3.314133733510971069e-02 -1.986330598592758179e-01 -1.036462858319282532e-01 1.496357768774032593e-01 2.513765394687652588e-01 -8.762327581644058228e-02 1.223178878426551819e-01 -2.842901833355426788e-02 1.311998814344406128e-02 2.010187059640884399e-01 1.972663998603820801e-01 1.139252330176532269e-03 -2.521869540214538574e-01 -3.334325850009918213e-01 3.176324963569641113e-01 -1.054631099104881287e-01 -1.177066043019294739e-01 -1.907581239938735962e-01 -2.004749327898025513e-01
-1.738989800214767456e-01 -5.563707649707794189e-02 2.297690212726593018e-01 -2.296518906950950623e-02 -2.011707723140716553e-01 -6.702347099781036377e-02 -1.254202872514724731e-01 -2.450695186853408813e-01 3.747074306011199951e-01 -3.301391303539276123e-01 1.679027080535888672e-01 1.978842020034790039e-01 -5.951320752501487732e-02 -2.148326337337493896e-01 -1.467614173889160156e-01 -7.196257263422012329e-02 1.918428391218185425e-02 -2.339068204164505005e-01 1.253214776515960693e-01 1.388754099607467651e-01 -7.324466109275817871e-02 -1.402034163475036621e-01 -9.957107156515121460e-02 4.655411466956138611e-03 1.472543273121118546e-02 1.523099094629287720e-01 -1.697080284357070923e-01 -1.918166577816009521e-01 -5.558679625391960144e-02 6.512359529733657837e-02 -9.539465606212615967e-02 -4.110487103462219238e-01
-7.976793497800827026e-02 1.011293828487396240e-01 3.768186271190643311e-01 -1.254062080988660455e-04 -2.640317082405090332e-01 -1.807805150747299194e-01 2.067349404096603394e-01 -1.354178786277770996e-01 -9.548450261354446411e-02 -6.470075994729995728e-02 4.443586617708206177e-02 -7.432737946510314941e-02 -2.030437141656875610e-01 -2.139987647533416748e-01 3.784266859292984009e-02 -1.736451685428619385e-02 1.179795861244201660e-01 2.872914075851440430e-01 -8.686224929988384247e-03 2.093412280082702637e-01 -1.467540115118026733e-01 -1.730130165815353394e-01 -1.163862124085426331e-01 1.625533252954483032e-01 1.167936697602272034e-01 -2.143148034811019897e-01 -4.323927462100982666e-01 -7.806422561407089233e-02 1.561156362295150757e-01 1.236426234245300293e-01 -1.702130287885665894e-01 -1.238226294517517090e-01
3.436801955103874207e-02 -1.107965111732482910e-01 4.547423422336578369e-01 -1.840304136276245117e-01 5.692004039883613586e-02 -1.246433034539222717e-01 -7.538215070962905884e-02 9.828687459230422974e-02 3.062084317207336426e-01 -2.812544256448745728e-02 -1.843676716089248657e-01 -8.347886055707931519e-02 2.165239155292510986e-01 2.321811206638813019e-02 -3.817262053489685059e-01 -1.281014382839202881e-01 6.362989544868469238e-03 1.247451454401016235e-01 -1.883363723754882812e-01 -5.475149676203727722e-02 -4.561357945203781128e-02 5.055098980665206909e-02 1.975846290588378906e-01 6.603967864066362381e-03 -3.743755817413330078e-02 5.012173205614089966e-02 -2.642748653888702393e-01 4.001434147357940674e-02 1.280217766761779785e-01 2.958627343177795410e-01 -2.587600797414779663e-02 -2.982713580131530762e-01
-1.559191793203353882e-01 -3.118491768836975098e-01 1.877518296241760254e-01 1.276072952896356583e-02 1.188472658395767212e-01 -9.996303170919418335e-02 -1.515730023384094238e-01 -4.536705091595649719e-02 -1.883567310869693756e-02 -1.436648890376091003e-02 6.597561389207839966e-02 -1.880548000335693359e-01 -3.459316194057464600e-01 -2.802627384662628174e-01 -3.232758939266204834e-01 -1.948174834251403809e-01 1.264416724443435669e-01 7.104640454053878784e-02 -2.961759567260742188e-01 1.849728375673294067e-01 -1.744222044944763184e-01 -1.673354394733905792e-02 -4.313429072499275208e-02 -1.701677739620208740e-01 -2.230541110038757324e-01 7.984884083271026611e-03 -1.384232044219970703e-01 1.240867152810096741e-01 1.020808443427085876e-01 2.651444971561431885e-01 1.666459888219833374e-01 1.247425600886344910e-01
7.157042622566223145e-02 -3.968895599246025085e-02 1.825743615627288818e-01 -2.401835769414901733e-01 -2.184599637985229492e-01 4.224774986505508423e-02 4.494159296154975891e-02 -2.744004130363464355e-01 1.747405976057052612e-01 1.127057597041130066e-01 1.246241405606269836e-01 7.050204277038574219e-02 1.273943334817886353e-01 -6.525404751300811768e-02 -9.830962866544723511e-02 -7.915720343589782715e-02 -1.034751906991004944e-01 1.433472782373428345e-01 -1.584546864032745361e-01 2.025572024285793304e-02 -1.753407567739486694e-01 8.401468396186828613e-03 -2.094745635986328125e-01 -1.199665740132331848e-01 -9.487894922494888306e-02 -4.314205348491668701e-01 -4.922620654106140137e-01 -7.905954867601394653e-02 6.723850965499877930e-02 2.846025228500366211e-01 9.804856963455677032e-03 -1.119672041386365891e-02
2.393995523452758789e-01 -1.075536012649536133e-01 8.353512734174728394e-02 -1.479152310639619827e-02 -5.551031325012445450e-03 -1.885838657617568970e-01 -1.467351168394088745e-01 -4.449747130274772644e-02 3.016207814216613770e-01 1.012143343687057495e-01 6.246473640203475952e-03 1.947160363197326660e-01 -1.841749399900436401e-01 -7.565867155790328979e-02 -3.214387297630310059e-01 7.995005697011947632e-02 -1.381015479564666748e-01 2.193371206521987915e-01 -2.813283503055572510e-01 -1.130027174949645996e-01 -1.355920284986495972e-01 -1.772031933069229126e-01 1.762204170227050781e-01 2.369132190942764282e-01 -3.411008790135383606e-02 8.234998583793640137e-02 -2.766622006893157959e-01 -1.030834242701530457e-01 6.476899981498718262e-02 2.592574059963226318e-01 -1.612589135766029358e-02 -3.368065953254699707e-01
1.456775367259979248e-01 1.287474781274795532e-01 3.199461400508880615e-01 1.546944826841354370e-01 -9.641218185424804688e-02 1.242051273584365845e-01 -8.298882842063903809e-02 3.400993049144744873e-01 1.383251845836639404e-01 -4.831954836845397949e-02 -2.070863172411918640e-02 -6.072306260466575623e-02 -7.817751169204711914e-02 -4.519934356212615967e-01 -3.380954265594482422e-01 -7.578645646572113037e-02 5.982850119471549988e-02 1.207427456974983215e-01 -2.019560635089874268e-01 1.026679798960685730e-01 7.344219088554382324e-02 -1.459176652133464813e-02 1.242895424365997314e-01 -9.905529767274856567e-02 -1.275486797094345093e-01 -4.625272378325462341e-02 -4.133685231208801270e-01 6.138427928090095520e-02 7.353038340806961060e-02 1.404222398996353149e-01 1.481640804558992386e-02 1.176303401589393616e-01
1.003292575478553772e-01 -4.473442137241363525e-01 3.806242048740386963e-01 3.076662495732307434e-02 -6.396545469760894775e-02 8.126779645681381226e-02 8.554252237081527710e-02 -1.252168118953704834e-01 2.880409359931945801e-01 -1.763781160116195679e-02 -3.330568224191665649e-02 -1.532602608203887939e-01 -2.389344573020935059e-02 -4.991098493337631226e-02 -1.671304255723953247e-01 6.861865520477294922e-02 3.377689421176910400e-01 2.161854356527328491e-01 -9.018093347549438477e-03 2.238699793815612793e-01 -1.732638031244277954e-01 -2.213230431079864502e-01 6.663104984909296036e-03 9.501261264085769653e-02 9.213547408580780029e-02 -8.205344527959823608e-02 -2.713354825973510742e-01 6.915821880102157593e-02 -1.197813600301742554e-01 1.203266810625791550e-02 -2.402029335498809814e-01 -4.250545054674148560e-02
1.155648529529571533e-01 -1.850175708532333374e-01 1.643361449241638184e-01 -1.374291926622390747e-01 -2.755653858184814453e-01 4.373443871736526489e-02 -6.069666147232055664e-02 -5.900610983371734619e-02 1.513272821903228760e-01 1.613203138113021851e-01 4.775437340140342712e-02 1.176120787858963013e-01 7.764200866222381592e-02 -1.407545059919357300e-01 -2.020912468433380127e-01 -2.585871517658233643e-02 4.230935499072074890e-02 2.289615422487258911e-01 -1.388497203588485718e-01 2.149532884359359741e-01 1.125362701714038849e-02 -1.631338745355606079e-01 -7.936997339129447937e-03 -1.538859605789184570e-01 5.652732029557228088e-02 -3.586248457431793213e-01 -2.521418631076812744e-01 9.721606969833374023e-02 1.775086075067520142e-01 3.212821185588836670e-01 3.974673151969909668e-01 -1.462606191635131836e-01
-1.355572342872619629e-01 9.384417533874511719e-02 1.165640279650688171e-01 -2.286449372768402100e-01 -1.399637609720230103e-01 2.050824612379074097e-01 9.946411103010177612e-02 -5.215775221586227417e-02 3.612925410270690918e-01 -6.507322192192077637e-02 -7.917861640453338623e-02 1.687324941158294678e-01 -2.949070557951927185e-02 -2.069963067770004272e-01 -1.774890869855880737e-01 -1.507753431797027588e-01 2.434197217226028442e-01 1.767734736204147339e-01 -1.915440559387207031e-01 2.331606000661849976e-01 -2.652563452720642090e-01 5.734732002019882202e-02 -1.125473678112030029e-01 -1.415997445583343506e-01 1.089657396078109741e-01 -2.761872410774230957e-01 -3.720629215240478516e-01 -1.536619514226913452e-01 4.039037972688674927e-02 1.330120395869016647e-02 -9.288237988948822021e-02 1.291394829750061035e-01
-3.073291294276714325e-02 -6.404776871204376221e-02 2.269143611192703247e-01 -2.193449251353740692e-02 4.364763572812080383e-02 9.663932025432586670e-03 2.315083146095275879e-02 -2.091652005910873413e-01 8.793627843260765076e-03 4.525575414299964905e-02 7.243993878364562988e-02 1.870817393064498901e-01 -9.382311254739761353e-02 -3.092451095581054688e-01 -2.752406708896160126e-02 2.072629332542419434e-02 2.454292476177215576e-01 2.229779064655303955e-01 -4.108651876449584961e-01 -1.102971881628036499e-01 -2.242492884397506714e-01 -3.800855204463005066e-02 1.428130120038986206e-01 -5.237814784049987793e-02 8.968237042427062988e-02 -5.369747802615165710e-02 -1.875555664300918579e-01 1.978301852941513062e-01 -2.265510112047195435e-01 2.097410857677459717e-01 5.308811739087104797e-02 -4.466827511787414551e-01
1.717140339314937592e-02 -2.784687280654907227e-01 3.160540163516998291e-01 -8.924193680286407471e-02 5.238585639744997025e-03 3.035921752452850342e-01 -2.775837779045104980e-01 -6.891280412673950195e-02 2.121966928243637085e-01 -2.619793117046356201e-01 -7.797613739967346191e-02 -8.555141836404800415e-02 -9.531398862600326538e-02 7.971771806478500366e-02 -1.460209786891937256e-01 3.115385584533214569e-02 1.410086452960968018e-01 9.938562661409378052e-02 1.156863719224929810e-01 2.260334640741348267e-01 -1.295121461153030396e-01 -9.615636616945266724e-02 2.177758812904357910e-01 1.657191663980484009e-01 -7.080904394388198853e-02 -1.417388301342725754e-02 -1.631930172443389893e-01 1.062214747071266174e-01 1.734168976545333862e-01 1.773530989885330200e-01 3.804628178477287292e-02 -4.174535572528839111e-01
-1.545892208814620972e-01 -7.808428257703781128e-02 1.625557839870452881e-01 1.082245074212551117e-02 -1.927531063556671143e-01 2.405589669942855835e-01 2.798171937465667725e-01 -2.663030326366424561e-01 3.339792788028717041e-01 2.951920591294765472e-02 -7.641637325286865234e-02 -3.884564340114593506e-02 -2.332226037979125977e-01 -7.601256668567657471e-02 2.604010514914989471e-02 -1.677300333976745605e-01 -1.611617021262645721e-02 4.257530905306339264e-03 -1.627794653177261353e-01 4.034021496772766113e-02 -5.475014820694923401e-02 -2.635167352855205536e-02 7.714391499757766724e-02 2.794201970100402832e-01 -4.467881843447685242e-02 -3.269463777542114258e-01 -3.094118237495422363e-01 -6.318260915577411652e-03 3.924316763877868652e-01 -3.806433454155921936e-02 7.844565063714981079e-02 8.994461596012115479e-02
-2.750593721866607666e-01 2.158755809068679810e-02 2.815874814987182617e-01 -2.201115638017654419e-01 -2.208220660686492920e-01 -1.848038434982299805e-01 2.453690581023693085e-02 -2.169708609580993652e-01 8.619013428688049316e-02 9.174403548240661621e-02 -8.582171797752380371e-02 -2.270460128784179688e-02 -1.975614875555038452e-01 -2.301415055990219116e-01 1.040187031030654907e-01 -5.587439518421888351e-03 1.034331545233726501e-01 2.087533473968505859e-01 7.268965244293212891e-03 3.774348199367523193e-01 -1.474194228649139404e-02 -8.808889240026473999e-02 -4.074207693338394165e-02 1.310145407915115356e-01 3.766224533319473267e-02 -1.828860938549041748e-01 -4.343596696853637695e-01 -2.115050256252288818e-01 7.992968708276748657e-02 8.009274303913116455e-02 -9.550827741622924805e-02 -1.587047725915908813e-01
-1.495231240987777710e-01 -8.427027612924575806e-02 2.819704711437225342e-01 2.386936545372009277e-01 -4.921637102961540222e-02 3.873372375965118408e-01 3.920440003275871277e-02 2.808781862258911133e-01 2.352235913276672363e-01 -3.563491255044937134e-02 -8.145823958329856396e-04 -2.221793681383132935e-02 -1.914275884628295898e-01 -3.129328191280364990e-01 -1.393088549375534058e-01 7.212059199810028076e-02 -4.245386272668838501e-02 1.531934142112731934e-01 -2.161280959844589233e-01 1.362705975770950317e-01 5.852899700403213501e-02 -3.477416932582855225e-02 -7.904041558504104614e-03 -2.005827985703945160e-02 -1.587962210178375244e-01 -4.068511128425598145e-01 -3.260462358593940735e-02 9.755117446184158325e-02 1.628537029027938843e-01 -1.073808521032333374e-01 -1.844070851802825928e-01 -1.259781569242477417e-01
-1.284627169370651245e-01 -3.187135756015777588e-01 2.163145542144775391e-01 6.648392975330352783e-02 -2.358608096837997437e-01 -1.440575718879699707e-01 -4.062694683670997620e-02 -1.968416720628738403e-01 2.562658675014972687e-02 -2.399079352617263794e-01 5.344393476843833923e-02 9.617608040571212769e-02 -2.950401604175567627e-01 -2.602362334728240967e-01 -3.504725545644760132e-02 -6.906501203775405884e-02 2.050218284130096436e-01 -8.236182481050491333e-02 1.031070947647094727e-01 7.885421812534332275e-02 -1.687705814838409424e-01 1.095381448976695538e-03 2.443861961364746094e-01 1.171376332640647888e-01 -6.164790317416191101e-02 -1.068766135722398758e-02 -1.415040045976638794e-01 -1.267180442810058594e-01 2.541408836841583252e-01 2.143459916114807129e-01 -3.927413821220397949e-01 1.023144945502281189e-01
-2.692904472351074219e-01 -1.980196535587310791e-01 1.672572344541549683e-01 -1.080568805336952209e-01 -1.017403677105903625e-01 1.864781975746154785e-01 -1.494516581296920776e-01 6.690613925457000732e-02 3.808481991291046143e-01 -1.307062059640884399e-02 1.698479987680912018e-02 8.390936255455017090e-02 -1.560323387384414673e-01 -1.544208675622940063e-01 -1.214108914136886597e-01 1.653008460998535156e-01 7.747535407543182373e-02 -2.838807702064514160e-01 -2.525138109922409058e-02 2.010559141635894775e-01 -2.516201436519622803e-01 -5.160111561417579651e-02 -2.081783860921859741e-02 -1.604904979467391968e-01 1.291835680603981018e-02 1.507772803306579590e-01 -1.612656712532043457e-01 -2.975764274597167969e-01 1.934932321310043335e-01 3.046477735042572021e-01 8.442662656307220459e-02 -1.980541199445724487e-01
1.054139584302902222e-01 5.683393403887748718e-02 3.599936366081237793e-01 -1.134201437234878540e-01 -8.160868287086486816e-02 2.631792426109313965e-01 1.367401182651519775e-01 1.521213799715042114e-01 2.190970778465270996e-01 1.343276798725128174e-01 2.759831845760345459e-01 3.011043928563594818e-02 -2.420322746038436890e-01 -3.669214248657226562e-01 -2.951879203319549561e-01 5.557667091488838196e-02 5.251528322696685791e-02 1.778454184532165527e-01 -1.440442353487014771e-01 8.692251145839691162e-02 -6.268327683210372925e-02 3.156828284263610840e-01 -1.318615525960922241e-01 -1.767749898135662079e-02 -1.252062339335680008e-02 -2.734440565109252930e-01 -1.276688575744628906e-01 6.111612915992736816e-02 1.764335483312606812e-02 -7.441698759794235229e-02 2.490478195250034332e-02 -1.160668134689331055e-01
1.652666926383972168e-02 1.838125463109463453e-04 4.059281945228576660e-01 -2.254786193370819092e-01 -1.209176182746887207e-01 -1.697208583354949951e-01 -1.480115801095962524e-01 -1.792089790105819702e-01 9.130532853305339813e-03 -4.739120975136756897e-02 -9.888770431280136108e-02 6.415941566228866577e-02 -1.220918670296669006e-01 -2.431548833847045898e-01 -3.279094584286212921e-03 -4.793043062090873718e-02 -3.243510052561759949e-02 2.917028665542602539e-01 -1.110202223062515259e-01 2.459734380245208740e-01 3.612958360463380814e-03 -3.148110583424568176e-02 -3.977587446570396423e-02 2.163038849830627441e-01 -1.683339327573776245e-01 -2.386678457260131836e-01 -4.875755906105041504e-01 -1.665416657924652100e-01 1.062704920768737793e-01 1.137922108173370361e-01 1.008361577987670898e-01 2.400896139442920685e-02
7.526158541440963745e-02 -1.737790405750274658e-01 1.849289387464523315e-01 -2.599980533123016357e-01 -1.241768300533294678e-01 -6.731265690177679062e-03 -8.630267530679702759e-02 -1.619673334062099457e-02 1.888471543788909912e-01 -2.232570387423038483e-02 -2.319361567497253418e-01 -3.571865335106849670e-02 -3.856334388256072998e-01 -9.884146600961685181e-02 -3.381393477320671082e-02 1.315386500209569931e-02 4.761368781328201294e-02 6.328492891043424606e-03 -2.192748636007308960e-01 2.466985955834388733e-02 -4.819369316101074219e-02 2.399148195981979370e-01 8.579599112272262573e-02 -3.911980614066123962e-02 -1.458543539047241211e-01 -2.573357224464416504e-01 -3.472154438495635986e-01 -1.982371881604194641e-02 -4.366402328014373779e-01 1.411121338605880737e-01 -1.286115348339080811e-01 -1.811266243457794189e-01
-2.093691378831863403e-01 -1.417032182216644287e-01 3.095256388187408447e-01 1.380621939897537231e-01 -1.432221680879592896e-01 3.034374713897705078e-01 -1.332710981369018555e-01 2.350850254297256470e-01 2.871660292148590088e-01 7.872187532484531403e-03 1.743425056338310242e-02 -9.624607861042022705e-02 -2.130256891250610352e-01 -2.505819499492645264e-01 -1.626222878694534302e-01 -1.160054802894592285e-01 1.071067806333303452e-02 2.935022115707397461e-01 -6.214964389801025391e-02 -2.440599910914897919e-02 1.285481303930282593e-01 1.674140691757202148e-01 1.820738799870014191e-02 -5.156672000885009766e-02 -1.207895353436470032e-01 -3.371973633766174316e-01 -1.093595325946807861e-01 1.787842363119125366e-01 5.513169988989830017e-02 -1.701652556657791138e-01 -1.678951829671859741e-01 -1.574077904224395752e-01
-2.283476889133453369e-01 2.905444987118244171e-02 2.289774119853973389e-01 -6.558617949485778809e-02 -1.702695488929748535e-01 -6.171994376927614212e-03 2.975173108279705048e-02 -1.101321727037429810e-02 2.173079103231430054e-01 1.341578066349029541e-01 8.526977896690368652e-02 1.466734427958726883e-02 1.218807697296142578e-02 -4.030245840549468994e-01 -2.005526274442672729e-01 -2.227669954299926758e-01 -5.149668455123901367e-02 7.825319468975067139e-02 8.119313418865203857e-02 1.959280371665954590e-01 -2.678295373916625977e-01 -1.431237310171127319e-01 -5.069849081337451935e-03 3.668787330389022827e-02 8.960366249084472656e-02 -2.830784618854522705e-01 -1.060971245169639587e-01 -3.009258806705474854e-01 -4.361214488744735718e-02 6.771820783615112305e-02 3.849957287311553955e-01 -2.075687050819396973e-01
4.864946752786636353e-02 5.981975048780441284e-02 2.230816036462783813e-01 -2.015484869480133057e-02 -1.562938392162322998e-01 1.808219552040100098e-01 4.424685984849929810e-02 -7.586108148097991943e-02 1.431773006916046143e-01 -1.860999315977096558e-01 -6.210006773471832275e-02 1.345719695091247559e-01 -2.069455385208129883e-02 -1.463961005210876465e-01 -3.438869118690490723e-01 -2.927522063255310059e-01 7.083974033594131470e-02 1.686008460819721222e-02 -1.879048049449920654e-01 2.758105993270874023e-01 -5.760495737195014954e-02 -1.316149532794952393e-01 6.351631134748458862e-02 -2.553918361663818359e-01 -8.757259696722030640e-02 -1.534241139888763428e-01 -3.583587408065795898e-01 3.403624594211578369e-01 1.054947730153799057e-02 -4.146151244640350342e-02 2.283331900835037231e-01 -2.002518624067306519e-01
-3.754169940948486328e-01 -1.447374820709228516e-01 4.223787784576416016e-02 6.522227078676223755e-02 -2.321473509073257446e-01 1.195762306451797485e-01 1.589352041482925415e-01 8.309505879878997803e-02 2.252140454947948456e-02 -5.151047185063362122e-02 -4.870315082371234894e-03 1.085512060672044754e-02 -2.370722144842147827e-01 -4.265814274549484253e-02 -2.555115520954132080e-01 1.903056055307388306e-01 6.845349073410034180e-02 -1.823624372482299805e-01 -1.192923635244369507e-01 1.447457522153854370e-01 1.136955097317695618e-01 -8.275753259658813477e-02 8.571281284093856812e-02 -3.135928213596343994e-01 4.716357216238975525e-02 2.053955011069774628e-02 -2.980495989322662354e-01 -3.124715387821197510e-01 1.290225833654403687e-01 2.753201127052307129e-01 1.212205290794372559e-01 -2.721110582351684570e-01
7.518937438726425171e-02 2.394181489944458008e-02 3.798502087593078613e-01 -7.684250921010971069e-02 -1.614893376827239990e-01 2.197317332029342651e-01 2.277741581201553345e-02 -1.734138578176498413e-01 1.222000420093536377e-01 3.596990928053855896e-02 -4.047467187047004700e-02 -8.277805894613265991e-02 -7.124004513025283813e-02 -1.282153874635696411e-01 -4.629244655370712280e-02 -1.627957373857498169e-01 -5.309264734387397766e-02 1.028509438037872314e-01 -1.551744993776082993e-02 -1.522540748119354248e-01 5.801270529627799988e-02 -2.697739601135253906e-01 -1.127924397587776184e-01 1.310565024614334106e-01 2.982506155967712402e-01 -2.859481573104858398e-01 -4.015884995460510254e-01 9.070701152086257935e-02 1.351204812526702881e-01 1.183105558156967163e-01 -3.035188838839530945e-02 -3.840517699718475342e-01
-3.136824369430541992e-01 6.512508727610111237e-03 2.162493765354156494e-01 -1.194215863943099976e-01 -1.750493645668029785e-01 1.831168681383132935e-01 -3.252570927143096924e-01 -3.118632733821868896e-01 2.545668184757232666e-01 1.260266005992889404e-01 1.455472111701965332e-01 1.750383526086807251e-01 -1.936581581830978394e-01 -2.296480238437652588e-01 -3.366611525416374207e-02 -3.276067599654197693e-02 -6.039836630225181580e-02 2.375922799110412598e-01 -1.991132274270057678e-02 1.841884404420852661e-01 2.834215015172958374e-02 5.588004738092422485e-02 -3.792591392993927002e-02 7.124638557434082031e-02 -9.744331240653991699e-02 -2.652044892311096191e-01 -2.572562694549560547e-01 -1.743364632129669189e-01 6.244082003831863403e-02 2.453046739101409912e-01 -2.761033363640308380e-02 4.748094081878662109e-02
8.904950320720672607e-02 2.219558320939540863e-02 2.115373611450195312e-01 -1.507514715194702148e-01 -9.379157423973083496e-02 1.169533953070640564e-01 -6.415098160505294800e-02 -6.595666706562042236e-02 1.483168751001358032e-01 2.103488892316818237e-01 -1.032259687781333923e-01 -6.295956671237945557e-02 -2.364708781242370605e-01 -4.749656468629837036e-02 -4.746811389923095703e-01 -2.805793844163417816e-02 -3.601878136396408081e-02 1.974141746759414673e-01 1.781411655247211456e-02 2.571593821048736572e-01 1.567405462265014648e-01 -1.749390810728073120e-01 1.640206277370452881e-01 1.401266083121299744e-02 -1.505311280488967896e-01 -1.025374904274940491e-01 -4.991004467010498047e-01 -1.349838227033615112e-01 9.797208011150360107e-02 1.268992125988006592e-01 4.623330384492874146e-02 1.034002080559730530e-01
1.045553013682365417e-01 -6.754990667104721069e-02 1.685488969087600708e-01 7.749195396900177002e-02 3.062711283564567566e-02 -1.608252674341201782e-01 -1.580969542264938354e-01 7.353931665420532227e-02 1.261922419071197510e-01 9.293610602617263794e-02 1.356498301029205322e-01 -1.923038810491561890e-01 -1.823599487543106079e-01 -3.450792431831359863e-01 -1.099894195795059204e-01 -2.041916847229003906e-01 9.543533623218536377e-02 5.938454717397689819e-02 -2.081575840711593628e-01 2.389295250177383423e-01 -2.080171257257461548e-01 -3.909228146076202393e-01 2.198398299515247345e-02 -3.534495085477828979e-02 -2.177191823720932007e-01 5.547783151268959045e-02 -4.176073074340820312e-01 6.514421850442886353e-02 -2.734364569187164307e-02 1.982002705335617065e-01 -1.123041659593582153e-01 1.190716326236724854e-01
-2.869244515895843506e-01 -2.955014705657958984e-01 1.695756465196609497e-01 1.765283346176147461e-01 -2.129974961280822754e-01 1.523263156414031982e-01 -2.256443500518798828e-01 -2.020263373851776123e-01 2.319590747356414795e-01 1.681777834892272949e-01 1.640590429306030273e-01 4.871812835335731506e-02 1.912406831979751587e-02 -1.825205832719802856e-01 -8.681464195251464844e-02 -2.528659105300903320e-01 8.803824335336685181e-02 -4.434542730450630188e-03 -8.614589273929595947e-02 -2.039960622787475586e-01 -2.257545739412307739e-01 -6.702021230012178421e-03 -1.453497111797332764e-01 6.807807367295026779e-03 2.965859510004520416e-02 8.181002736091613770e-02 -3.859051764011383057e-01 1.502517163753509521e-01 2.810388617217540741e-02 1.663481444120407104e-01 -1.692764610052108765e-01 -1.685911566019058228e-01
-8.486725855618715286e-04 -2.786452174186706543e-01 -2.732194587588310242e-02 -1.074969470500946045e-01 -1.482712198048830032e-02 1.175977196544408798e-02 4.211768507957458496e-02 -9.803995490074157715e-03 1.876008957624435425e-01 -6.210627406835556030e-02 1.109979897737503052e-01 -2.683920264244079590e-01 5.828022956848144531e-02 -2.064084261655807495e-01 -3.730186223983764648e-01 2.501718327403068542e-02 -3.735792636871337891e-02 2.069947272539138794e-01 -3.812227845191955566e-01 -8.384131640195846558e-02 -1.173094287514686584e-01 4.557754471898078918e-02 1.628982126712799072e-01 9.531087428331375122e-02 -1.141244620084762573e-01 -8.008132129907608032e-02 -2.319377809762954712e-01 -3.401504456996917725e-02 7.328213751316070557e-02 2.218001484870910645e-01 -1.008559316396713257e-01 -4.598494470119476318e-01
1.417710818350315094e-02 1.316409371793270111e-02 -6.800600886344909668e-02 -1.297233812510967255e-02 -3.182559609413146973e-01 -7.839028537273406982e-02 9.406570345163345337e-02 -1.770523488521575928e-01 1.520279794931411743e-01 -6.687910109758377075e-02 -1.283503174781799316e-01 -1.535795927047729492e-01 -6.024362146854400635e-02 -3.546031415462493896e-01 -7.206750661134719849e-02 1.130879018455743790e-02 5.311219766736030579e-02 2.019454725086688995e-02 -2.329792380332946777e-01 2.086985856294631958e-01 -1.569422483444213867e-01 4.602837190032005310e-02 3.237904906272888184e-01 1.735988259315490723e-01 -5.361600965261459351e-02 -9.377682209014892578e-02 -5.183220505714416504e-01 -1.438061594963073730e-01 -1.465566158294677734e-01 -1.886705458164215088e-01 -6.222251802682876587e-02 -1.418503671884536743e-01
-1.910397559404373169e-01 -3.800294548273086548e-02 6.106168404221534729e-02 7.272268831729888916e-02 -2.383199036121368408e-01 -4.373545292764902115e-03 1.341286897659301758e-01 -1.181341558694839478e-01 2.831271290779113770e-01 -5.465443804860115051e-02 -3.055414855480194092e-01 1.132108271121978760e-02 -9.498426690697669983e-03 1.075405743904411793e-03 -7.318609207868576050e-02 -3.074654936790466309e-02 -7.789155840873718262e-02 -1.689697653055191040e-01 -3.190621733665466309e-02 3.341299295425415039e-01 -3.354126214981079102e-01 -1.707560122013092041e-01 2.262074053287506104e-01 1.434816867113113403e-01 -2.960322201251983643e-01 -3.810494393110275269e-02 -7.105494290590286255e-02 -7.950902730226516724e-02 -2.486302517354488373e-02 2.429090142250061035e-01 -1.475379168987274170e-01 -3.724423050880432129e-01
-1.754824966192245483e-01 -2.087887078523635864e-01 3.966421186923980713e-01 8.888775110244750977e-02 -1.913919001817703247e-01 3.144094944000244141e-01 -9.434277564287185669e-02 1.660077422857284546e-01 3.834966197609901428e-02 -4.263775050640106201e-02 -4.705339670181274414e-02 2.601088397204875946e-02 -2.267415374517440796e-01 -1.570543199777603149e-01 -5.046034604310989380e-02 -2.789904773235321045e-01 1.974138468503952026e-01 -2.058690637350082397e-01 -6.705072522163391113e-02 6.828274577856063843e-02 -1.889610737562179565e-01 -3.167384862899780273e-01 -5.512192845344543457e-02 2.306651324033737183e-01 6.253396719694137573e-02 -7.196905557066202164e-03 -2.396384626626968384e-02 -1.885458678007125854e-01 -2.095165103673934937e-02 1.564876586198806763e-01 2.219792753458023071e-01 -1.694984734058380127e-01
-7.882612943649291992e-02 -1.539966613054275513e-01 3.125701248645782471e-01 1.691605150699615479e-01 -2.955642938613891602e-01 2.840462885797023773e-02 9.232757613062858582e-03 5.844930931925773621e-02 -6.683719903230667114e-02 -2.120430022478103638e-01 6.420020759105682373e-02 -1.928801387548446655e-01 2.142193466424942017e-01 -1.186708062887191772e-01 -1.089242100715637207e-01 -1.433351486921310425e-01 1.598040461540222168e-01 2.437686920166015625e-02 -8.531701564788818359e-02 -3.289979100227355957e-01 -1.138487979769706726e-01 -7.417060900479555130e-03 1.765544861555099487e-01 -5.581471323966979980e-02 -7.218040525913238525e-03 -3.923012688755989075e-02 -1.427762806415557861e-01 -8.288675546646118164e-02 3.349351584911346436e-01 2.453799694776535034e-01 7.673576474189758301e-02 -4.157791733741760254e-01
1.016965955495834351e-01 -5.603923648595809937e-02 1.056379079818725586e-01 -1.685562133789062500e-01 -1.145047321915626526e-01 3.202416598796844482e-01 1.875043362379074097e-01 4.809998348355293274e-02 8.100834488868713379e-02 -1.865232139825820923e-01 -1.604875549674034119e-02 6.976987421512603760e-02 -1.168860644102096558e-01 -3.789812624454498291e-01 -1.110847741365432739e-01 -2.625169418752193451e-02 9.521406888961791992e-02 -9.642953425645828247e-02 -3.767595440149307251e-02 1.436488628387451172e-01 -3.030874431133270264e-01 -2.385738343000411987e-01 -5.435391212813556194e-04 1.740513443946838379e-01 -1.877423673868179321e-01 -2.928001582622528076e-01 3.689973801374435425e-02 -2.911917567253112793e-01 -1.531611382961273193e-01 6.916498392820358276e-02 6.691902875900268555e-03 -3.494279682636260986e-01
-1.289788912981748581e-02 -5.768641829490661621e-02 2.164438515901565552e-01 1.167986989021301270e-01 -6.586394459009170532e-02 2.086589485406875610e-01 6.655433773994445801e-02 -1.415071189403533936e-01 6.740266084671020508e-02 5.796115100383758545e-02 -1.894152611494064331e-01 1.533806324005126953e-01 -1.387135237455368042e-01 -5.912832543253898621e-02 -4.667634516954421997e-02 -1.782107353210449219e-01 1.920991688966751099e-01 -4.213907942175865173e-02 -1.897028684616088867e-01 3.827242255210876465e-01 -3.457185626029968262e-01 -1.376770585775375366e-01 1.927311718463897705e-01 4.880943894386291504e-02 -2.422412186861038208e-01 -1.731877177953720093e-01 -5.456240102648735046e-02 -2.319349646568298340e-01 -1.710782796144485474e-01 1.083429157733917236e-01 -1.268115192651748657e-01 -3.715163767337799072e-01
-2.882018685340881348e-01 1.156265959143638611e-01 2.462664991617202759e-01 -8.716972172260284424e-02 -1.525748521089553833e-01 1.884635984897613525e-01 9.982308745384216309e-02 -1.298300828784704208e-02 1.274675428867340088e-01 -5.110675469040870667e-02 -2.525223977863788605e-02 -8.246826380491256714e-02 5.332132801413536072e-03 -6.122203171253204346e-02 6.843072175979614258e-02 -8.293323963880538940e-02 3.274603188037872314e-01 1.128432378172874451e-01 -3.026428222656250000e-01 -1.904772222042083740e-01 -1.534290164709091187e-01 -1.951876282691955566e-02 2.047663033008575439e-01 -1.722302883863449097e-01 1.632958203554153442e-01 -5.301335360854864120e-03 -1.382304579019546509e-01 -9.733604639768600464e-02 -1.526397615671157837e-01 2.631956934928894043e-01 3.956253826618194580e-02 -4.816575646400451660e-01
1.641517281532287598e-01 -2.114341557025909424e-01 2.654815316200256348e-01 2.000931417569518089e-03 -8.869153261184692383e-02 -1.908349841833114624e-01 1.901855878531932831e-02 -4.792607203125953674e-02 1.048711016774177551e-01 1.914469152688980103e-01 6.063551828265190125e-02 2.462472170591354370e-01 -2.707337029278278351e-02 -1.184666827321052551e-01 -2.341812103986740112e-01 7.795904576778411865e-02 -9.130834788084030151e-02 8.099822700023651123e-02 -3.361602425575256348e-01 -1.896889060735702515e-01 -9.146804362535476685e-02 -2.212068885564804077e-01 1.328055411577224731e-01 2.558507323265075684e-01 -1.843585669994354248e-01 -1.326436102390289307e-01 -1.709583103656768799e-01 1.309527754783630371e-01 -1.327622234821319580e-01 2.715724408626556396e-01 -9.451334923505783081e-02 -3.474553823471069336e-01
-9.535469859838485718e-02 -8.802416175603866577e-02 3.568085730075836182e-01 -2.514650523662567139e-01 -2.177351117134094238e-01 -1.017655432224273682e-01 -5.569142848253250122e-02 -1.627369523048400879e-01 -1.272916048765182495e-02 1.654374226927757263e-02 1.081574987620115280e-02 1.582476869225502014e-02 -2.297282218933105469e-01 -2.826025187969207764e-01 4.569033533334732056e-02 -4.003148898482322693e-02 -6.284480541944503784e-02 2.811819612979888916e-01 -3.369558975100517273e-02 3.126348257064819336e-01 -1.707023568451404572e-02 1.477243192493915558e-02 1.170389279723167419e-01 1.454068273305892944e-01 -2.249180376529693604e-01 -2.084529250860214233e-01 -4.661977291107177734e-01 -2.191385067999362946e-02 1.132381111383438110e-01 9.855543822050094604e-02 1.189293637871742249e-01 4.846532642841339111e-02
3.555101528763771057e-02 2.014164626598358154e-02 3.117260038852691650e-01 -2.209997922182083130e-01 -1.803270131349563599e-01 2.517696619033813477e-01 -9.193462878465652466e-02 -2.266064435243606567e-01 5.994383618235588074e-02 6.783029437065124512e-02 -6.666269153356552124e-02 1.070803403854370117e-01 2.848245762288570404e-02 -2.730157375335693359e-01 -2.340108007192611694e-01 7.342720031738281250e-02 1.222304478287696838e-01 3.425724804401397705e-01 -3.767783641815185547e-01 4.653418436646461487e-02 -1.657676100730895996e-01 -7.679724134504795074e-03 -3.939463943243026733e-02 6.346677988767623901e-02 1.203678026795387268e-01 -2.848271727561950684e-01 -3.032664656639099121e-01 -4.161010310053825378e-02 1.183219030499458313e-01 8.211667090654373169e-02 6.140238046646118164e-02 1.167509332299232483e-01
-3.956502676010131836e-02 1.227252632379531860e-01 2.474537789821624756e-01 -2.254774719476699829e-01 -2.263324260711669922e-01 2.856912910938262939e-01 -1.405576616525650024e-01 -2.494742274284362793e-01 3.247926384210586548e-02 6.383973360061645508e-02 6.569991260766983032e-02 -2.061090199276804924e-04 1.379745304584503174e-01 -1.244422867894172668e-01 -1.049770116806030273e-01 -1.673925109207630157e-02 1.719762943685054779e-02 1.559440344572067261e-01 -1.944203376770019531e-01 6.026219949126243591e-02 -3.073024451732635498e-01 7.150131277740001678e-03 -1.290555149316787720e-01 -9.031245112419128418e-02 -1.072480082511901855e-01 -2.772841751575469971e-01 -4.980260729789733887e-01 -1.057147830724716187e-01 2.180732972919940948e-02 1.992270052433013916e-01 -1.517890244722366333e-01 7.103461027145385742e-02
-3.437270224094390869e-01 1.179281622171401978e-01 4.401200115680694580e-01 -1.917091161012649536e-01 -2.165124937891960144e-02 -6.652495358139276505e-04 -1.580917388200759888e-01 -1.815791241824626923e-02 2.853969335556030273e-01 -2.385390251874923706e-01 -2.514862827956676483e-02 -2.043566294014453888e-02 -6.064863502979278564e-02 -2.669593505561351776e-02 2.256417414173483849e-03 -2.957445085048675537e-01 5.393068492412567139e-02 1.957709491252899170e-01 -2.613816410303115845e-02 -1.508443802595138550e-01 -3.588656485080718994e-01 -6.282963603734970093e-02 1.515351533889770508e-01 -1.306132134050130844e-02 -1.686185039579868317e-02 1.203892454504966736e-01 -1.970463246107101440e-01 7.605619728565216064e-02 2.063684351742267609e-02 1.357235908508300781e-01 -1.002092584967613220e-01 -2.676104009151458740e-01
-2.982164323329925537e-01 -2.094316780567169189e-01 1.488277763128280640e-01 -2.490263134241104126e-01 -6.580557674169540405e-02 1.289394199848175049e-01 -9.932473301887512207e-03 6.036700680851936340e-02 1.454190015792846680e-01 -7.135778665542602539e-02 -8.946199715137481689e-02 1.018172129988670349e-01 -6.724763661623001099e-02 5.297631770372390747e-02 -9.345249272882938385e-04 -3.799185156822204590e-02 3.323467075824737549e-01 2.183391451835632324e-01 -1.685596555471420288e-01 -9.668467938899993896e-02 -1.391935050487518311e-01 5.570457875728607178e-02 1.255179196596145630e-01 -1.700613647699356079e-02 1.594209969043731689e-01 -3.119073510169982910e-01 -2.956528663635253906e-01 -3.573447167873382568e-01 -1.900031119585037231e-01 6.742288172245025635e-02 -9.058032184839248657e-02 -2.896443307399749756e-01
-2.900788187980651855e-01 -7.983463257551193237e-02 1.574444025754928589e-01 3.738570213317871094e-02 -2.554014921188354492e-01 -8.823772519826889038e-02 -1.336541175842285156e-01 5.586681887507438660e-02 2.518282830715179443e-01 -2.105376571416854858e-01 -9.520471841096878052e-02 -1.113396286964416504e-01 -6.856539100408554077e-02 -1.473495922982692719e-02 -1.397980153560638428e-01 -1.110182479023933411e-01 -1.369819492101669312e-01 -1.643800735473632812e-02 -4.800274968147277832e-01 -4.332814365625381470e-02 5.008609592914581299e-02 1.077123433351516724e-01 -3.669732809066772461e-02 -1.655222475528717041e-01 3.228455781936645508e-01 -3.273898363113403320e-02 -1.755469888448715210e-01 -2.429180741310119629e-01 1.681815087795257568e-01 6.905327737331390381e-02 2.516359090805053711e-01 -1.939309537410736084e-01
8.356403559446334839e-02 -3.788722446188330650e-03 3.533399999141693115e-01 -1.138855665922164917e-01 6.183695793151855469e-02 1.279888153076171875e-01 -1.668126285076141357e-01 -2.007890492677688599e-01 -1.501307729631662369e-02 -2.840058133006095886e-02 2.467112839221954346e-01 -7.553631067276000977e-02 -3.008837997913360596e-01 -6.501653790473937988e-02 -2.590965926647186279e-01 -1.331997811794281006e-01 1.344645321369171143e-01 2.189193814992904663e-01 -2.433428317308425903e-01 1.983047872781753540e-01 -3.578825667500495911e-02 -2.669134736061096191e-01 1.101854145526885986e-01 -2.235133796930313110e-01 1.310772150754928589e-01 2.739079482853412628e-02 -1.487874388694763184e-01 -2.297486960887908936e-01 2.678252458572387695e-01 8.604738116264343262e-02 2.170761525630950928e-01 -3.634075075387954712e-02
-1.512890607118606567e-01 -2.417252659797668457e-01 4.707192182540893555e-01 -1.048564910888671875e-02 -6.632511317729949951e-02 -7.295767217874526978e-02 -1.599761098623275757e-01 -1.320195198059082031e-01 1.796104013919830322e-01 -7.620339095592498779e-02 -2.936024591326713562e-02 -3.482350707054138184e-01 -8.233015239238739014e-02 9.656988829374313354e-02 5.802017822861671448e-02 -1.085662245750427246e-01 9.766565635800361633e-03 1.223667487502098083e-01 -1.904831826686859131e-01 -4.069903865456581116e-02 -2.120852172374725342e-01 1.386561244726181030e-01 2.005567103624343872e-01 3.275622427463531494e-02 -8.099699020385742188e-02 -5.285032093524932861e-02 -1.538570821285247803e-01 2.370643243193626404e-02 1.009838730096817017e-01 1.772670447826385498e-01 -2.386023849248886108e-01 -4.026737511157989502e-01
-2.819863557815551758e-01 -6.014602258801460266e-02 4.003111124038696289e-01 1.826012283563613892e-01 -3.134980797767639160e-01 1.140308082103729248e-01 -1.070757061243057251e-01 1.693121939897537231e-01 2.958973944187164307e-01 -7.397617399692535400e-02 -1.923610866069793701e-01 -1.080356240272521973e-01 6.788036227226257324e-02 2.898082602769136429e-03 -1.030418872833251953e-01 -1.523484289646148682e-01 -1.901927054859697819e-03 1.333558652549982071e-02 5.905316770076751709e-02 4.339499399065971375e-02 1.133847311139106750e-01 -4.579052329063415527e-02 2.742402255535125732e-02 -1.977073401212692261e-01 3.210417032241821289e-01 7.630001753568649292e-02 -2.150905877351760864e-01 -9.021645784378051758e-02 8.095642924308776855e-02 1.164912134408950806e-01 2.075451463460922241e-01 -3.238444924354553223e-01
-4.157387465238571167e-02 3.548078984022140503e-02 2.684968411922454834e-01 4.249251261353492737e-02 -2.335101217031478882e-01 4.464296624064445496e-02 -1.639767549932003021e-02 -1.271310448646545410e-01 1.688425987958908081e-01 -1.077528968453407288e-01 1.555278431624174118e-02 2.114749550819396973e-01 3.334951028227806091e-02 -1.553751230239868164e-01 -3.938460648059844971e-01 -1.337331235408782959e-01 -4.403701052069664001e-02 9.449578076601028442e-02 -1.488633602857589722e-01 3.170349001884460449e-01 -3.961081430315971375e-02 -1.259070485830307007e-01 1.334900557994842529e-01 -2.014461159706115723e-01 -1.168976426124572754e-01 -7.786652445793151855e-02 -3.799286484718322754e-01 3.020441830158233643e-01 7.883597165346145630e-02 8.010546863079071045e-02 2.595727443695068359e-01 -1.488416045904159546e-01
-1.546753346920013428e-01 -3.691204488277435303e-01 3.920961320400238037e-01 2.267322316765785217e-02 -2.013584524393081665e-01 6.890662014484405518e-02 1.099012605845928192e-02 -2.622284293174743652e-01 4.006532579660415649e-02 -2.056868523359298706e-01 1.860195398330688477e-01 -3.246903121471405029e-01 -2.124580144882202148e-01 4.634263738989830017e-02 -1.820112019777297974e-01 -9.022653847932815552e-02 -2.445317208766937256e-01 1.173566058278083801e-01 -3.683784604072570801e-02 1.289893593639135361e-02 -1.846201717853546143e-02 -1.410481035709381104e-01 7.858413457870483398e-02 -6.632228940725326538e-02 2.453530430793762207e-01 -1.405621916055679321e-01 -8.872857689857482910e-02 1.421925425529479980e-01 -1.284860819578170776e-01 2.474164813756942749e-01 -4.890121147036552429e-02 6.954455375671386719e-02
8.829233795404434204e-02 -7.150196284055709839e-02 1.961956173181533813e-01 -9.869258850812911987e-02 9.270525537431240082e-03 1.282347589731216431e-01 -3.626010939478874207e-02 -3.470951318740844727e-01 3.365037739276885986e-01 -1.638534367084503174e-01 -3.078108839690685272e-02 -5.552007630467414856e-02 -1.107820868492126465e-01 -2.016435265541076660e-01 -4.794804453849792480e-01 -1.068577989935874939e-01 8.637022972106933594e-02 -4.455698281526565552e-02 -1.868306547403335571e-01 -5.970573052763938904e-02 1.014436930418014526e-01 -1.884512752294540405e-01 -2.631182074546813965e-01 -5.981569737195968628e-02 1.867226362228393555e-01 1.294176578521728516e-01 -6.256631761789321899e-02 4.301232472062110901e-02 -4.874220467172563076e-04 2.914857268333435059e-01 -1.568033993244171143e-01 -1.694513708353042603e-01
-1.665290594100952148e-01 -1.912136226892471313e-01 2.069445103406906128e-01 -2.857199870049953461e-03 -9.243444353342056274e-02 1.823562756180763245e-02 8.486168086528778076e-02 1.151668354868888855e-01 -1.218549720942974091e-02 -1.139962971210479736e-01 -4.979798570275306702e-02 -1.959632635116577148e-01 2.444191724061965942e-01 -2.068020105361938477e-01 -1.281376034021377563e-01 1.657641530036926270e-01 2.743906900286674500e-02 7.186856120824813843e-02 -1.445358097553253174e-01 -2.449939548969268799e-01 -1.016311571002006531e-01 -1.546865105628967285e-01 1.733391880989074707e-01 -1.623737812042236328e-02 -6.943742930889129639e-02 7.111410051584243774e-02 -3.500373959541320801e-01 -5.757277831435203552e-02 1.784406006336212158e-01 4.727056324481964111e-01 -4.378731921315193176e-02 -3.446354269981384277e-01
2.817711792886257172e-02 -8.401504158973693848e-02 2.165771573781967163e-01 -1.393353641033172607e-01 -2.085780352354049683e-01 5.587887391448020935e-02 -1.760568767786026001e-01 -1.562094409018754959e-02 3.292745649814605713e-01 1.377806216478347778e-01 -2.296000868082046509e-01 -1.221142336726188660e-01 -8.908801525831222534e-02 -2.708604037761688232e-01 9.313198924064636230e-02 -5.954380333423614502e-02 1.411867290735244751e-01 -1.513927131891250610e-01 -4.288873076438903809e-01 1.916013062000274658e-01 -1.975686997175216675e-01 -1.439178138971328735e-01 1.751906424760818481e-01 1.414648145437240601e-01 -2.225113064050674438e-01 7.648345828056335449e-02 7.756856083869934082e-02 -5.303627252578735352e-02 7.996507734060287476e-02 2.012677341699600220e-01 -2.705160975456237793e-01 -3.426966443657875061e-02
1.286821905523538589e-02 -2.092717774212360382e-02 4.993229508399963379e-01 2.073587626218795776e-01 -1.263178735971450806e-01 1.470878571271896362e-01 -5.403235927224159241e-02 2.429157197475433350e-01 3.857723176479339600e-01 3.783611115068197250e-03 -3.545600338838994503e-04 -2.997482717037200928e-01 -2.362195029854774475e-02 -1.299284845590591431e-01 -1.700602620840072632e-01 2.403812110424041748e-02 -5.741316825151443481e-02 2.132335603237152100e-01 -1.989635527133941650e-01 2.601579017937183380e-02 -5.155438929796218872e-02 -7.390597462654113770e-02 -2.322508953511714935e-02 -3.505655378103256226e-02 9.946811199188232422e-02 -2.655467092990875244e-01 -6.938028335571289062e-02 5.595729127526283264e-02 1.385170668363571167e-01 -2.296135276556015015e-01 -1.866376399993896484e-01 -1.670987755060195923e-01
1.109913960099220276e-01 1.216493546962738037e-01 2.726796865463256836e-01 -9.892246127128601074e-02 -2.479425519704818726e-01 1.055547371506690979e-01 -3.256215155124664307e-02 -2.257703393697738647e-01 2.319818139076232910e-01 -2.431329190731048584e-01 -2.619193308055400848e-02 7.733532041311264038e-02 -8.053150773048400879e-02 1.714582741260528564e-02 -4.219563305377960205e-01 7.566890865564346313e-02 2.178510092198848724e-02 -9.175645560026168823e-02 -4.368720948696136475e-02 -1.668396592140197754e-01 8.335896581411361694e-02 -4.924071952700614929e-02 -6.028813123703002930e-02 8.821283280849456787e-02 4.740574210882186890e-02 1.208013892173767090e-01 -2.747389078140258789e-01 -8.348699659109115601e-02 -7.258966565132141113e-02 3.969860374927520752e-01 -1.440704166889190674e-01 -3.340683579444885254e-01
-7.487506419420242310e-02 -2.953974604606628418e-01 5.793695449829101562e-01 -5.417792871594429016e-02 -4.175025597214698792e-02 -3.034037165343761444e-02 -2.626992762088775635e-01 -1.680762618780136108e-01 6.829211115837097168e-02 -8.828794956207275391e-02 -5.099351331591606140e-02 2.235833853483200073e-01 -8.748599886894226074e-02 -4.878488928079605103e-02 -1.498970687389373779e-01 -1.237326115369796753e-01 -2.190168201923370361e-01 -1.647490449249744415e-02 -1.611007601022720337e-01 1.051897108554840088e-01 1.946318708360195160e-02 1.839835047721862793e-01 -3.534362316131591797e-01 8.183062076568603516e-02 1.995241083204746246e-02 -6.570297479629516602e-02 -2.251020520925521851e-01 1.381887868046760559e-02 8.049330860376358032e-02 6.529730558395385742e-02 2.640112116932868958e-02 -1.939774453639984131e-01
-3.292617946863174438e-02 -1.239199787378311157e-01 2.024538218975067139e-01 -7.523100078105926514e-02 -1.677258610725402832e-01 -1.204195767641067505e-01 -2.741509377956390381e-01 -2.756136655807495117e-01 1.515935957431793213e-01 6.069134920835494995e-03 5.034942552447319031e-02 -1.750373095273971558e-02 3.341166302561759949e-02 -2.628357112407684326e-01 1.127264089882373810e-02 -8.185086399316787720e-02 -4.602441564202308655e-02 1.771740317344665527e-01 -1.479486972093582153e-01 -1.746731810271739960e-02 -2.243720442056655884e-01 2.658722400665283203e-01 -1.292204484343528748e-02 -9.895747900009155273e-02 -1.599381864070892334e-01 -4.575672373175621033e-02 -3.292973339557647705e-01 -2.761847376823425293e-01 -2.497000992298126221e-02 2.855466119945049286e-02 -3.523421883583068848e-01 -3.400115668773651123e-01
1.253187190741300583e-02 -2.818355569615960121e-03 3.063094802200794220e-02 -2.668335735797882080e-01 -3.132091164588928223e-01 -4.596803337335586548e-02 4.504944011569023132e-02 -1.116670891642570496e-01 2.187294661998748779e-01 -1.488166302442550659e-01 -7.869327813386917114e-02 -1.511626094579696655e-01 -1.930335462093353271e-01 -2.777177095413208008e-01 -1.009188443422317505e-01 -1.785572767257690430e-01 2.696486189961433411e-02 -2.267996082082390785e-03 -1.805627197027206421e-01 2.553906440734863281e-01 -8.992348611354827881e-02 1.426544934511184692e-01 2.655714564025402069e-02 2.585970610380172729e-02 4.449499025940895081e-02 -1.205526813864707947e-01 -4.279032349586486816e-01 -2.414962351322174072e-01 -3.017170429229736328e-01 -8.725900202989578247e-02 -2.416039556264877319e-01 -1.190477311611175537e-01
-2.769526094198226929e-02 -1.350958347320556641e-01 -4.153793305158615112e-02 9.128889441490173340e-02 3.222218528389930725e-02 3.047426789999008179e-02 -2.840566635131835938e-02 -1.552301496267318726e-01 2.670044451951980591e-02 -8.727304637432098389e-03 -2.981848120689392090e-01 1.139841601252555847e-01 -2.363363951444625854e-01 -2.045552134513854980e-01 -1.342614293098449707e-01 -1.766861677169799805e-01 1.043936088681221008e-01 -4.604628682136535645e-02 -1.611256971955299377e-02 3.221140503883361816e-01 -4.057018756866455078e-01 -1.115067303180694580e-01 1.637782305479049683e-01 8.328573405742645264e-02 4.927524924278259277e-02 -2.705218493938446045e-01 -1.005436778068542480e-01 -1.993789523839950562e-01 -1.192851960659027100e-01 1.432182490825653076e-01 -1.397796273231506348e-01 -4.322526454925537109e-01
2.999876998364925385e-02 -1.856088042259216309e-01 4.047522246837615967e-01 -2.562423944473266602e-01 7.383636385202407837e-02 1.153265126049518585e-02 -1.440075039863586426e-02 4.324166476726531982e-02 2.243432253599166870e-01 3.330820798873901367e-02 -1.029011756181716919e-01 -1.110649630427360535e-01 7.922053337097167969e-02 1.165192797780036926e-01 -3.310334384441375732e-01 -7.597437500953674316e-02 1.042686477303504944e-01 1.046244576573371887e-01 -5.011789873242378235e-02 -1.003859844058752060e-02 -2.454085648059844971e-01 1.146460548043251038e-01 1.044153869152069092e-01 9.113233536481857300e-03 -1.196818724274635315e-01 5.979371722787618637e-03 -2.201843112707138062e-01 4.844703152775764465e-02 1.673591285943984985e-01 4.225645363330841064e-01 4.299650900065898895e-03 -3.706346154212951660e-01
7.815744727849960327e-03 -4.689083993434906006e-02 5.582621097564697266e-01 2.390031330287456512e-02 -3.855181336402893066e-01 2.398116327822208405e-02 -1.946077942848205566e-01 -2.264224737882614136e-01 2.761601507663726807e-01 -9.713289886713027954e-02 1.588279902935028076e-01 -2.732729166746139526e-02 -7.317522168159484863e-02 -2.688868641853332520e-01 -1.070141717791557312e-01 -3.635880723595619202e-02 -3.073818050324916840e-02 1.365362899377942085e-03 -7.362019270658493042e-02 1.008120104670524597e-01 6.363422423601150513e-02 2.947311401367187500e-01 -2.725301980972290039e-01 -4.614164307713508606e-02 -4.592055082321166992e-02 2.646871143952012062e-04 -1.149692758917808533e-01 4.839653894305229187e-02 -9.556451439857482910e-02 1.126346737146377563e-01 -1.362013965845108032e-01 -5.644945800304412842e-02
-1.473069190979003906e-02 -2.696930170059204102e-01 4.988643899559974670e-02 1.055911257863044739e-01 -8.958936482667922974e-02 -3.328703716397285461e-02 -5.641012266278266907e-02 2.095937728881835938e-01 2.156459987163543701e-01 4.208851978182792664e-02 -6.535293161869049072e-02 1.194267440587282181e-02 -2.687971889972686768e-01 -4.333855509757995605e-01 -2.199690341949462891e-01 -8.203081041574478149e-02 -9.335325658321380615e-02 8.514540642499923706e-02 -1.612048596143722534e-01 3.265949487686157227e-01 7.589747756719589233e-02 -2.341491132974624634e-01 -5.068537592887878418e-02 -1.655738949775695801e-01 3.154719620943069458e-02 4.332285001873970032e-02 -3.998457193374633789e-01 1.666799783706665039e-01 7.229568064212799072e-02 1.996204257011413574e-01 -3.259708732366561890e-02 1.158959493041038513e-01
-1.253161132335662842e-01 1.799344420433044434e-01 2.409407943487167358e-01 8.591683208942413330e-02 -2.022731006145477295e-01 8.196640759706497192e-02 3.516633436083793640e-02 -4.804356768727302551e-02 3.355792760848999023e-01 -3.260042145848274231e-02 7.009735703468322754e-02 1.203636378049850464e-01 -1.150832250714302063e-01 -3.910298049449920654e-01 -1.684814840555191040e-01 -1.746363788843154907e-01 1.189587637782096863e-01 2.751072347164154053e-01 1.118514016270637512e-01 2.377724796533584595e-01 -1.550262868404388428e-01 -1.439775675535202026e-01 -1.796279847621917725e-01 -1.445601135492324829e-01 6.348873022943735123e-03 -1.296944618225097656e-01 1.867836900055408478e-02 -2.769299149513244629e-01 1.959653198719024658e-01 2.704083323478698730e-01 -7.446996867656707764e-02 -9.706079959869384766e-02
1.594980619847774506e-02 7.712367922067642212e-02 7.952691614627838135e-02 -2.170860618352890015e-01 -4.477637633681297302e-02 -4.196054860949516296e-02 -9.262295067310333252e-02 -2.560645341873168945e-01 2.383514195680618286e-01 2.517815865576267242e-02 -1.664153635501861572e-01 -9.484872221946716309e-03 -5.801948532462120056e-02 -1.728619486093521118e-01 -5.081737041473388672e-01 -4.075543582439422607e-02 -8.558985590934753418e-02 -8.940900117158889771e-02 -1.740774959325790405e-01 2.660496532917022705e-02 3.279294446110725403e-02 -1.330587118864059448e-01 -2.916510105133056641e-01 -4.443993791937828064e-02 1.446263045072555542e-01 1.329097598791122437e-01 -3.175753057003021240e-01 -1.977433711290359497e-01 1.041640937328338623e-01 3.182203769683837891e-01 -1.395627558231353760e-01 -1.475757062435150146e-01
1.298501938581466675e-01 3.392316866666078568e-03 4.770991802215576172e-01 -2.756048142910003662e-01 -6.321860849857330322e-02 -9.887404739856719971e-03 3.906254097819328308e-02 -7.856252789497375488e-02 1.496733576059341431e-01 -1.499679386615753174e-01 -6.543657183647155762e-02 4.002942144870758057e-01 -7.084760069847106934e-02 -3.644778728485107422e-01 5.586242303252220154e-02 9.446417540311813354e-02 -1.727109216153621674e-02 1.580318063497543335e-01 -9.717835485935211182e-02 -1.309634745121002197e-01 -5.858568474650382996e-02 -1.216165050864219666e-01 6.496965140104293823e-02 9.344169497489929199e-02 8.879887312650680542e-02 -9.267012029886245728e-02 -2.746418118476867676e-01 1.280469298362731934e-01 -1.111794635653495789e-01 9.035995602607727051e-02 -4.975163564085960388e-02 -3.067493140697479248e-01
-1.367799639701843262e-01 6.352448463439941406e-02 3.782998025417327881e-01 1.295254975557327271e-01 -6.595786660909652710e-03 9.269415587186813354e-02 -2.245421260595321655e-01 1.816501021385192871e-01 3.170437812805175781e-01 9.408618509769439697e-02 1.589609384536743164e-01 -2.036388032138347626e-02 1.310235410928726196e-01 -3.582253456115722656e-01 -3.285169303417205811e-01 1.647695451974868774e-01 -1.298364549875259399e-01 2.058248072862625122e-01 -5.339579284191131592e-02 5.341807007789611816e-02 7.689248025417327881e-02 8.608368784189224243e-02 1.818537265062332153e-01 -6.499709933996200562e-02 -1.211057677865028381e-01 -1.828444302082061768e-01 -1.134089529514312744e-01 -4.125589877367019653e-02 8.728262782096862793e-02 4.509091842919588089e-03 -3.078132867813110352e-01 -1.706032305955886841e-01
-3.320708870887756348e-02 6.523332558572292328e-03 3.267007470130920410e-01 -6.068124249577522278e-02 9.322263300418853760e-02 1.699583679437637329e-01 -1.003585457801818848e-01 -1.703267693519592285e-01 4.297882318496704102e-02 2.950542233884334564e-02 1.071738637983798981e-02 -1.041498929262161255e-01 -4.646953046321868896e-01 -6.544284522533416748e-02 -1.541028916835784912e-01 1.480609085410833359e-02 1.663522869348526001e-01 1.775427609682083130e-01 -2.529815137386322021e-01 3.004004061222076416e-01 3.095158748328685760e-02 -3.815221786499023438e-01 7.222241163253784180e-02 -1.950644254684448242e-01 1.971453875303268433e-01 -1.049147918820381165e-01 -2.154568433761596680e-01 -1.775111258029937744e-01 3.615866601467132568e-02 9.696096181869506836e-02 1.090937629342079163e-01 1.658874377608299255e-02
-1.681574285030364990e-01 2.173961848020553589e-01 3.213846981525421143e-01 4.424249380826950073e-02 -1.467316746711730957e-01 -1.262133717536926270e-01 1.150430459529161453e-02 -2.677148953080177307e-02 1.305501610040664673e-01 -2.521106004714965820e-01 -1.578108519315719604e-01 1.386491358280181885e-01 -1.633342504501342773e-01 -3.291904032230377197e-01 2.721856348216533661e-02 -1.661686599254608154e-01 1.936781406402587891e-01 3.240717351436614990e-01 9.912631660699844360e-02 5.030014365911483765e-02 2.238503284752368927e-02 1.985126882791519165e-01 -6.383140385150909424e-02 -1.791072338819503784e-01 -1.201808005571365356e-01 -1.150873675942420959e-01 -2.919725775718688965e-01 5.933806300163269043e-02 -1.239265799522399902e-01 2.471276521682739258e-01 -1.621446907520294189e-01 -2.065152823925018311e-01
-7.544985413551330566e-02 -2.772622704505920410e-01 2.646903991699218750e-01 -4.716340824961662292e-02 1.392136663198471069e-01 2.208235301077365875e-02 -4.433165863156318665e-02 2.246819287538528442e-01 3.208333551883697510e-01 -1.251966208219528198e-01 -1.488304883241653442e-01 3.206209838390350342e-02 -2.268443815410137177e-02 -4.568189010024070740e-02 -3.401209115982055664e-01 -7.481360435485839844e-02 4.298409074544906616e-02 1.464034616947174072e-01 -9.196072071790695190e-02 -1.128716170787811279e-01 -2.093179337680339813e-02 -1.353973448276519775e-01 -2.453892081975936890e-01 1.637572348117828369e-01 -1.480409950017929077e-01 -7.871200144290924072e-02 -1.825807690620422363e-01 -6.467956583946943283e-03 1.954103857278823853e-01 2.048230618238449097e-01 -1.266277730464935303e-01 -4.463428556919097900e-01
-6.302081514149904251e-03 -1.612167209386825562e-01 2.645439803600311279e-01 4.255272820591926575e-02 -5.705532431602478027e-01 -1.750541478395462036e-01 -2.386742830276489258e-01 2.187845706939697266e-01 2.725830674171447754e-02 -1.762684583663940430e-01 1.513140350580215454e-01 2.515712194144725800e-02 -1.400629431009292603e-01 -4.686547815799713135e-02 3.437140583992004395e-02 -1.190194711089134216e-01 4.864523187279701233e-02 1.576375216245651245e-02 -1.610715389251708984e-01 2.487651817500591278e-02 -3.195294365286827087e-02 5.238965898752212524e-02 -4.835398122668266296e-02 -1.515526473522186279e-01 1.867100000381469727e-01 -1.023884490132331848e-01 -1.736543178558349609e-01 -1.378548443317413330e-01 7.723703514784574509e-03 3.024239242076873779e-01 -3.230877816677093506e-01 -2.350041642785072327e-03
-2.841667644679546356e-02 6.474221497774124146e-02 2.047799825668334961e-01 -1.420467160642147064e-02 -1.030613556504249573e-01 -8.513436466455459595e-02 -1.502211578190326691e-02 -4.241514950990676880e-02 2.357035130262374878e-01 -1.826476752758026123e-01 -3.648582473397254944e-02 6.159713864326477051e-02 4.464427381753921509e-02 -1.929534226655960083e-01 -2.708061635494232178e-01 -2.869387567043304443e-01 1.680681556463241577e-01 -6.587991118431091309e-02 -2.773765325546264648e-01 2.577502429485321045e-01 -2.209362015128135681e-02 -6.892644613981246948e-02 3.447816520929336548e-02 -1.514496505260467529e-01 -1.204903870820999146e-01 -1.456041783094406128e-01 -4.286460280418395996e-01 3.226695060729980469e-01 3.533435985445976257e-02 -3.095225244760513306e-02 2.602389454841613770e-01 -2.126199454069137573e-01
-2.628985941410064697e-01 -2.289676070213317871e-01 1.630802750587463379e-01 -3.293653950095176697e-02 -1.432412564754486084e-01 3.636275231838226318e-01 2.862045764923095703e-01 1.079581212252378464e-02 1.170518025755882263e-01 -3.297058045864105225e-01 -2.547065317630767822e-01 -2.127248197793960571e-01 5.608847737312316895e-02 -1.422693431377410889e-01 -2.799482643604278564e-01 1.447505503892898560e-01 9.377277642488479614e-02 -1.855456531047821045e-01 -1.238016262650489807e-01 -8.341880887746810913e-02 -4.063700884580612183e-02 3.897503390908241272e-02 -4.256394878029823303e-02 -2.669443003833293915e-02 9.518252313137054443e-02 -1.461400836706161499e-01 -5.384982377290725708e-02 -2.521472275257110596e-01 -1.180586442351341248e-01 2.227067500352859497e-01 3.046143613755702972e-02 -1.679333597421646118e-01
4.768909420818090439e-03 -2.317252457141876221e-01 3.026821911334991455e-01 -1.116499751806259155e-01 -1.077295690774917603e-01 -1.892719566822052002e-01 -3.939828276634216309e-02 -1.790962815284729004e-01 5.684077739715576172e-03 -1.344159096479415894e-01 -1.859881430864334106e-01 1.646410673856735229e-01 5.976055935025215149e-02 -1.040573194622993469e-01 -5.523999929428100586e-01 2.039070613682270050e-02 2.010882049798965454e-01 -1.572216898202896118e-01 -5.778940021991729736e-02 -2.781077921390533447e-01 3.272536396980285645e-02 -1.199512332677841187e-01 -1.171414740383625031e-02 -2.534463442862033844e-02 -9.301336109638214111e-02 8.753502368927001953e-02 -1.947299093008041382e-01 -1.181979924440383911e-01 3.495808690786361694e-02 2.511039376258850098e-01 -2.247115075588226318e-01 -1.277879029512405396e-01
-1.336578428745269775e-01 -1.208656877279281616e-01 2.589797675609588623e-01 -1.113301701843738556e-02 1.274153292179107666e-01 1.310988068580627441e-01 -3.091949410736560822e-02 1.472699791193008423e-01 2.008945643901824951e-01 3.790854290127754211e-02 3.394857048988342285e-02 9.042844921350479126e-02 6.267456710338592529e-02 -3.462927937507629395e-01 -1.549498587846755981e-01 3.491651033982634544e-03 1.586174666881561279e-01 3.424277529120445251e-02 -7.835006713867187500e-02 -8.152372390031814575e-02 -2.382840365171432495e-01 2.481561154127120972e-01 -9.504636377096176147e-02 2.608329243957996368e-02 -1.372418850660324097e-01 5.037475749850273132e-02 -3.162359595298767090e-01 -1.385742574930191040e-01 1.215649172663688660e-01 -6.544493883848190308e-02 -1.930414885282516479e-01 -5.302584171295166016e-01
-1.866057515144348145e-01 -3.367438912391662598e-02 3.678849637508392334e-01 -3.450807649642229080e-03 -3.994326591491699219e-01 2.834938280284404755e-02 -1.461040377616882324e-01 -2.506505250930786133e-01 1.834685057401657104e-01 -1.743773370981216431e-01 2.265195995569229126e-01 -1.891427859663963318e-02 -5.264542251825332642e-02 -1.807314902544021606e-01 -2.031688094139099121e-01 -2.533847391605377197e-01 3.007074585184454918e-03 9.090106934309005737e-03 -6.836611032485961914e-02 9.621139615774154663e-03 -1.676331013441085815e-01 2.058036029338836670e-01 -2.178736180067062378e-01 9.137545526027679443e-02 -3.219017386436462402e-01 1.875339299440383911e-01 -4.399365931749343872e-02 -1.167452777735888958e-03 -1.353513598442077637e-01 1.564534008502960205e-01 -1.036580279469490051e-01 -4.599312320351600647e-02
-2.202437371015548706e-01 -3.193059265613555908e-01 1.083947867155075073e-01 5.756484717130661011e-02 -1.015695855021476746e-01 1.970200091600418091e-01 -1.606409698724746704e-01 -2.917873263359069824e-01 2.272399812936782837e-01 -2.672448456287384033e-01 -6.626348197460174561e-02 -2.069588303565979004e-01 -6.129231676459312439e-02 -3.168677166104316711e-02 -2.603889703750610352e-01 -8.261454105377197266e-02 -6.818243116140365601e-02 1.125267222523689270e-01 -1.180040687322616577e-01 1.490483880043029785e-01 -1.624903231859207153e-01 4.981451854109764099e-02 2.417579889297485352e-01 9.588550031185150146e-02 -8.506936579942703247e-02 -4.397919401526451111e-02 -2.412922382354736328e-01 3.588410913944244385e-01 9.105791896581649780e-02 4.586175456643104553e-02 -6.399186793714761734e-03 -2.610612809658050537e-01
-2.061417698860168457e-01 -3.085476160049438477e-02 3.429184854030609131e-02 -2.179676592350006104e-01 -1.031888946890830994e-01 3.236710652709007263e-02 3.043590858578681946e-02 3.350521996617317200e-02 2.902449294924736023e-02 -5.705761909484863281e-02 1.068016327917575836e-02 2.514246702194213867e-01 -2.778843641281127930e-01 -3.617442846298217773e-01 -3.757681846618652344e-01 1.072541922330856323e-01 2.841272056102752686e-01 1.913180947303771973e-01 -1.271964758634567261e-01 2.124021202325820923e-01 -2.168353348970413208e-01 -1.116516143083572388e-01 1.070953011512756348e-01 -2.502320893108844757e-02 -5.617671459913253784e-02 -1.624372005462646484e-01 -1.895676553249359131e-01 -2.670175433158874512e-01 9.050792455673217773e-02 -1.644833832979202271e-01 -2.005390524864196777e-01 -5.891605466604232788e-02
-3.313319087028503418e-01 7.978632347658276558e-04 1.920243501663208008e-01 -1.025699004530906677e-01 -2.644302546977996826e-01 2.230644375085830688e-01 1.105322223156690598e-02 1.748918555676937103e-02 2.021573930978775024e-01 -1.515493243932723999e-01 6.190980598330497742e-02 -2.990983054041862488e-02 -1.655010282993316650e-01 1.745522767305374146e-02 -1.825295239686965942e-01 5.735125392675399780e-02 1.838324815034866333e-01 -2.530449330806732178e-01 -1.589856892824172974e-01 1.699474006891250610e-01 -2.445413619279861450e-01 -7.646742463111877441e-02 -6.028188765048980713e-02 -1.698363274335861206e-01 -8.129399269819259644e-03 2.149168252944946289e-01 -9.651271253824234009e-02 -2.756898701190948486e-01 1.768474876880645752e-01 2.634495794773101807e-01 1.853452771902084351e-01 -2.704301774501800537e-01
-7.230156660079956055e-02 -1.029138118028640747e-01 2.108982801437377930e-01 -7.997917383909225464e-02 2.182817608118057251e-01 1.379967778921127319e-01 -1.089084371924400330e-01 9.616693109273910522e-02 3.299630880355834961e-01 -1.153752878308296204e-01 -2.350627630949020386e-01 -4.236533772200345993e-03 1.153188869357109070e-01 -1.238195300102233887e-01 -3.249684274196624756e-01 -4.276665672659873962e-02 5.018953233957290649e-03 1.713697239756584167e-02 -4.824075847864151001e-02 1.029991656541824341e-01 -1.511545628309249878e-01 2.502901554107666016e-01 -3.035402856767177582e-02 1.640437990427017212e-01 -1.050269827246665955e-01 -8.383654057979583740e-02 -3.398817479610443115e-01 2.757619321346282959e-02 1.657741516828536987e-01 1.826413720846176147e-01 -3.018557652831077576e-02 -4.575103521347045898e-01
1.441317945718765259e-01 -1.125308051705360413e-01 4.426879882812500000e-01 -3.191979229450225830e-02 1.966063678264617920e-02 -3.711682278662919998e-03 4.539955034852027893e-02 -5.927944555878639221e-02 1.344085335731506348e-01 -2.668391764163970947e-01 2.155826836824417114e-01 1.698411107063293457e-01 -5.175837874412536621e-02 -2.126145958900451660e-01 -2.654393911361694336e-01 -7.495699077844619751e-02 -1.041308566927909851e-01 -1.820157282054424286e-02 -1.597777754068374634e-01 -2.170783579349517822e-01 2.023533135652542114e-01 -3.668630868196487427e-02 -6.578512489795684814e-03 -3.571993485093116760e-02 -2.064300328493118286e-01 2.043056041002273560e-01 -1.786035299301147461e-01 -2.434912919998168945e-01 -8.800752460956573486e-03 2.295452952384948730e-01 -1.561178267002105713e-01 -3.080965280532836914e-01
7.058895379304885864e-02 -3.532863408327102661e-02 3.796805441379547119e-01 -7.118465006351470947e-02 -2.575897276401519775e-01 7.170331478118896484e-02 -1.016337275505065918e-01 -9.886882454156875610e-02 7.243375480175018311e-02 1.050790250301361084e-01 1.111738607287406921e-01 7.488709688186645508e-02 -6.040239334106445312e-02 -4.284297525882720947e-01 -3.376666009426116943e-01 -2.970543205738067627e-01 1.014615036547183990e-02 3.078409433364868164e-01 1.071494445204734802e-01 2.106471452862024307e-03 -2.931593358516693115e-02 -2.523425519466400146e-01 -1.352163702249526978e-01 2.746276557445526123e-02 1.545032262802124023e-01 1.701610237360000610e-01 6.128110736608505249e-02 -1.602539978921413422e-02 -2.996475249528884888e-02 2.621185779571533203e-01 -5.943088605999946594e-02 -9.657792001962661743e-02
-1.981289237737655640e-01 -8.274805545806884766e-02 2.124377787113189697e-01 5.477237701416015625e-02 -1.300354450941085815e-01 8.519990742206573486e-02 1.062407623976469040e-03 3.047494292259216309e-01 -1.239513307809829712e-01 -1.963570713996887207e-01 7.326968759298324585e-02 1.881221085786819458e-01 -2.941318750381469727e-01 -1.857939213514328003e-01 -1.289630234241485596e-01 -1.300344616174697876e-01 2.556079328060150146e-01 -2.615416347980499268e-01 -2.316217124462127686e-01 8.533623814582824707e-02 3.289802372455596924e-02 -1.704288274049758911e-01 -6.915365159511566162e-02 2.260447442531585693e-01 -4.333129897713661194e-02 9.377854317426681519e-02 -3.616561591625213623e-01 -2.519576251506805420e-01 4.918072745203971863e-02 1.592026203870773315e-01 2.308512851595878601e-02 -1.598448306322097778e-01
5.716565623879432678e-02 -7.244246453046798706e-02 2.004818022251129150e-01 1.756800711154937744e-02 -2.374274134635925293e-01 -3.229345008730888367e-02 8.950898051261901855e-02 -1.108941808342933655e-01 2.889052033424377441e-01 2.951109595596790314e-02 1.560804545879364014e-01 4.250160232186317444e-02 -2.422868460416793823e-01 -3.573907613754272461e-01 -7.449866831302642822e-02 -3.140626102685928345e-02 1.827797293663024902e-02 1.171562448143959045e-02 2.063473463058471680e-01 -5.938298255205154419e-02 1.249109432101249695e-01 -1.870884001255035400e-01 8.157442510128021240e-02 1.151633560657501221e-01 3.223145306110382080e-01 -3.345878124237060547e-01 -7.561133056879043579e-02 -1.486458927392959595e-01 1.041514053940773010e-01 2.757860124111175537e-01 -3.002751432359218597e-02 -3.481843769550323486e-01
-1.314900517463684082e-01 -1.075416058301925659e-01 1.781360357999801636e-01 3.106941282749176025e-02 -1.114746183156967163e-01 1.071339175105094910e-01 -2.165217548608779907e-01 -4.512975364923477173e-02 3.106868267059326172e-01 -5.945575609803199768e-02 -2.796715199947357178e-01 -8.169341087341308594e-02 -1.321251243352890015e-01 -3.588424623012542725e-02 -1.152179911732673645e-01 -1.787452585995197296e-02 -2.712994813919067383e-01 -2.350241392850875854e-01 -1.293214857578277588e-01 2.187465876340866089e-02 -1.293665766716003418e-01 -1.786966472864151001e-01 1.362769156694412231e-01 2.253799438476562500e-01 2.361953109502792358e-01 1.384663046337664127e-03 -1.369706988334655762e-01 -7.235604524612426758e-02 -2.470109239220619202e-02 3.577542603015899658e-01 -1.431535929441452026e-01 -3.941806256771087646e-01
-7.797363400459289551e-02 -1.161424890160560608e-01 1.832720041275024414e-01 -9.546516090631484985e-02 -1.268969774246215820e-01 3.575350940227508545e-01 -3.435611426830291748e-01 -1.667993068695068359e-01 2.220843434333801270e-01 -2.261310070753097534e-01 7.453208416700363159e-02 -9.679909050464630127e-02 -1.445917636156082153e-01 -4.472609236836433411e-02 -1.361989676952362061e-01 1.972585171461105347e-01 1.953558176755905151e-01 1.451891846954822540e-02 2.038489431142807007e-01 2.545949816703796387e-02 1.637580059468746185e-02 2.433659043163061142e-03 2.228404134511947632e-01 1.842628419399261475e-01 -1.445178538560867310e-01 -1.672480404376983643e-01 -3.186644315719604492e-01 1.059765219688415527e-01 1.477028988301753998e-02 2.015013247728347778e-01 -1.659558899700641632e-02 -2.915381789207458496e-01
3.216077806428074837e-03 -3.038777410984039307e-01 2.265098989009857178e-01 -4.962856322526931763e-02 -1.706289649009704590e-01 -1.300655156373977661e-01 1.041506323963403702e-02 9.146415442228317261e-02 3.247944712638854980e-01 -5.433702841401100159e-02 1.827445179224014282e-01 -7.089290767908096313e-02 6.727913022041320801e-02 5.126309767365455627e-02 -3.658864796161651611e-01 -5.810868367552757263e-02 -1.141963899135589600e-01 1.269104182720184326e-01 -1.613686382770538330e-01 -2.774391472339630127e-01 -4.802449420094490051e-02 6.163609027862548828e-02 -3.943784162402153015e-02 4.090867564082145691e-02 -2.310124337673187256e-01 -6.317222863435745239e-02 -2.108857333660125732e-01 -1.484693437814712524e-01 2.502444200217723846e-02 4.179223179817199707e-01 2.599675208330154419e-02 -2.584094703197479248e-01
-1.833024621009826660e-01 -3.741078972816467285e-01 2.436439245939254761e-01 -8.591933548450469971e-02 -2.293066084384918213e-01 8.831135183572769165e-02 -6.798262149095535278e-02 2.230471186339855194e-02 1.939134448766708374e-01 -6.385354697704315186e-02 -6.084779277443885803e-02 -2.930931448936462402e-01 6.413387134671211243e-03 1.119980514049530029e-01 9.134104475378990173e-03 -1.403069645166397095e-01 6.700063496828079224e-02 -1.358420252799987793e-01 -1.398746222257614136e-01 -6.059523671865463257e-02 -1.183443516492843628e-01 4.159871488809585571e-02 1.247979998588562012e-01 -1.635188758373260498e-01 -1.766885071992874146e-01 -1.077749803662300110e-01 -2.202901840209960938e-01 -7.767331600189208984e-02 5.364957824349403381e-02 1.489416956901550293e-01 5.783700942993164062e-02 -5.482059121131896973e-01
1.459681708365678787e-02 -1.852011233568191528e-01 3.052827119827270508e-01 -5.349246785044670105e-02 -7.729533314704895020e-02 1.477227360010147095e-01 -2.009650766849517822e-01 -2.389835864305496216e-01 2.030782103538513184e-01 -9.930682182312011719e-02 1.749646291136741638e-02 -4.144683778285980225e-01 -4.954934492707252502e-02 -3.156041353940963745e-02 -3.406836465001106262e-02 2.555081807076931000e-02 -1.648699119687080383e-02 -2.098342180252075195e-01 -3.125432506203651428e-02 6.702480465173721313e-02 -2.293670624494552612e-01 -3.874924406409263611e-02 9.214182943105697632e-02 4.958670213818550110e-02 2.637663781642913818e-01 -3.805175656452775002e-03 -4.033085405826568604e-01 2.499282956123352051e-01 -1.362409442663192749e-01 2.594965100288391113e-01 1.257231086492538452e-01 -6.654243916273117065e-02
-2.149412035942077637e-02 8.750887960195541382e-02 2.294272333383560181e-01 -2.194143235683441162e-01 -3.862099647521972656e-01 2.270112782716751099e-01 -6.141331046819686890e-02 -5.574687570333480835e-02 1.891647577285766602e-01 1.935870200395584106e-01 6.332879513502120972e-02 1.814104467630386353e-01 6.551310420036315918e-02 -2.539468705654144287e-01 -1.757985055446624756e-01 -9.267381578683853149e-02 -5.774964811280369759e-04 3.192876577377319336e-01 -2.196613699197769165e-01 1.827593594789505005e-01 -1.180531010031700134e-01 1.546492893248796463e-02 1.336491201072931290e-02 2.056201845407485962e-01 7.837933301925659180e-02 -2.598200738430023193e-01 -2.396858930587768555e-01 8.495240658521652222e-02 2.144445180892944336e-01 1.093666628003120422e-01 1.582868248224258423e-01 5.937677621841430664e-02
-1.269921064376831055e-01 1.429478377103805542e-01 2.887112796306610107e-01 9.646213054656982422e-02 -6.890817731618881226e-02 3.764473274350166321e-02 7.093870639801025391e-02 -7.849292457103729248e-02 1.429501473903656006e-01 -2.648061811923980713e-01 6.435121875256299973e-03 2.299547046422958374e-01 1.333600934594869614e-02 -2.340292185544967651e-01 -2.816488146781921387e-01 -2.441819459199905396e-01 3.199288621544837952e-02 -5.208353698253631592e-02 -1.681253463029861450e-01 2.031637579202651978e-01 -1.731452792882919312e-01 -1.211269274353981018e-01 3.450356656685471535e-03 -1.516640484333038330e-01 -1.472357213497161865e-01 -6.859013438224792480e-02 -4.730042517185211182e-01 2.688044011592864990e-01 -2.152930200099945068e-02 1.868016831576824188e-02 1.994627565145492554e-01 -1.101471260190010071e-01
-7.407178729772567749e-02 -5.006847530603408813e-02 9.820471704006195068e-02 -2.211294770240783691e-01 -5.763730406761169434e-02 1.533641219139099121e-01 2.638421952724456787e-01 1.331062763929367065e-01 1.007266789674758911e-01 -3.147928044199943542e-02 1.687348186969757080e-01 9.013485163450241089e-02 -1.177799403667449951e-01 -5.345468521118164062e-01 -1.404745727777481079e-01 -9.472247213125228882e-02 9.639185667037963867e-02 5.805973708629608154e-02 -1.632462143898010254e-01 1.478021591901779175e-01 -3.019284307956695557e-01 -1.237959712743759155e-01 4.283313639461994171e-03 -1.130591798573732376e-02 -4.584500193595886230e-02 -3.650517165660858154e-01 2.003985643386840820e-02 -3.212830126285552979e-01 6.528844125568866730e-03 3.950950503349304199e-02 -8.057392388582229614e-02 -1.684253662824630737e-01
-7.939100265502929688e-02 2.967884540557861328e-01 3.807292580604553223e-01 -1.363473683595657349e-01 -2.195751070976257324e-01 4.966458305716514587e-02 5.938065424561500549e-02 -4.244630038738250732e-02 2.786202430725097656e-01 -3.950016945600509644e-02 9.445194154977798462e-02 -1.050860211253166199e-01 5.063455551862716675e-02 -1.428477019071578979e-01 -1.078494861721992493e-01 -1.895999014377593994e-01 -5.449970066547393799e-02 2.010926008224487305e-01 -1.379740703850984573e-02 -7.580593228340148926e-02 2.091146409511566162e-01 -2.880362570285797119e-01 1.992620378732681274e-01 4.182152915745973587e-03 -1.296695619821548462e-01 -1.069995462894439697e-01 -8.790960162878036499e-02 -2.008153684437274933e-02 1.676693409681320190e-01 3.771576285362243652e-01 -2.535885274410247803e-01 -1.718534678220748901e-01
-1.407451182603836060e-01 6.445458531379699707e-02 4.004009366035461426e-01 4.161692410707473755e-02 -2.666995227336883545e-01 1.990104019641876221e-01 -2.609503269195556641e-01 -5.274416133761405945e-02 8.261966705322265625e-02 -2.923516333103179932e-01 1.870943233370780945e-03 8.751635253429412842e-02 -2.199656069278717041e-01 -9.631803631782531738e-02 -1.412436366081237793e-01 -1.723837479948997498e-02 -1.532314121723175049e-01 -1.973298341035842896e-01 -2.019363045692443848e-01 -2.499527633190155029e-01 -3.839205950498580933e-02 9.105913341045379639e-02 -7.240384072065353394e-02 -1.876166760921478271e-01 2.292823344469070435e-01 -1.546116471290588379e-01 -1.349630802869796753e-01 7.852973788976669312e-02 1.984836906194686890e-01 1.229660212993621826e-01 -8.530555665493011475e-02 -2.756325304508209229e-01
-1.708166152238845825e-01 1.078235283493995667e-01 5.504459738731384277e-01 -1.149837672710418701e-02 -3.420478403568267822e-01 1.621277257800102234e-02 -2.215259820222854614e-01 4.661455168388783932e-04 1.163564175367355347e-01 -1.080084666609764099e-01 1.429782807826995850e-01 1.589121669530868530e-01 -2.189676277339458466e-02 -2.681218087673187256e-01 -2.823602966964244843e-02 -8.836025372147560120e-03 -9.577154368162155151e-02 6.993741262704133987e-03 -1.273745000362396240e-01 3.036950528621673584e-01 1.052244156599044800e-01 3.171328902244567871e-01 -8.914054930210113525e-02 4.224910214543342590e-02 -1.264896392822265625e-01 1.060815411619842052e-03 -1.214382275938987732e-01 -4.360083863139152527e-02 -8.568526804447174072e-02 2.030064016580581665e-01 -1.530720591545104980e-01 4.368588328361511230e-02
8.669181913137435913e-02 -2.561256587505340576e-01 3.613347113132476807e-01 -8.565128594636917114e-02 1.329248864203691483e-02 1.716786623001098633e-01 -5.147394537925720215e-02 1.708374172449111938e-01 2.036893814802169800e-01 -1.069381684064865112e-01 4.129568114876747131e-03 -1.099333241581916809e-01 4.274148494005203247e-02 -1.118763983249664307e-01 -2.772373557090759277e-01 -1.411778181791305542e-01 -3.508664295077323914e-02 2.445808649063110352e-01 -1.113397702574729919e-01 9.963715821504592896e-02 -3.589158058166503906e-01 -1.978821307420730591e-01 4.740627855062484741e-02 2.166073024272918701e-01 1.465259343385696411e-01 -1.195522770285606384e-01 -2.657693028450012207e-01 2.886379323899745941e-02 -3.100125789642333984e-01 -1.222731024026870728e-01 -1.778884381055831909e-01 2.978090196847915649e-02
-7.184628397226333618e-02 -1.584948301315307617e-01 3.656050264835357666e-01 1.171766966581344604e-01 -3.096008002758026123e-01 5.661400035023689270e-02 1.053579524159431458e-01 -6.299152225255966187e-02 1.033885553479194641e-01 9.367915987968444824e-02 1.821618080139160156e-01 6.877005845308303833e-02 -3.268126025795936584e-02 -9.932843595743179321e-02 -2.184803187847137451e-01 -9.231432527303695679e-02 -2.352182716131210327e-01 -3.575778007507324219e-02 -2.379410415887832642e-01 1.554356515407562256e-01 -5.654362030327320099e-03 -3.663414418697357178e-01 1.100933402776718140e-01 5.434114485979080200e-02 3.826612234115600586e-02 -4.047994017601013184e-01 1.104156225919723511e-01 1.380658000707626343e-01 5.204854533076286316e-02 -2.425037696957588196e-02 -2.416521161794662476e-01 -1.966202408075332642e-01
1.044120863080024719e-01 2.487336695194244385e-01 3.146859705448150635e-01 1.057939231395721436e-01 -7.371494919061660767e-02 1.330409105867147446e-02 6.406292319297790527e-02 1.472843438386917114e-01 1.533758938312530518e-01 -3.168964758515357971e-04 1.726648584008216858e-02 -7.754164934158325195e-02 3.622580319643020630e-02 -4.168426990509033203e-01 -2.836416959762573242e-01 -1.328594535589218140e-01 6.753808259963989258e-02 3.039310276508331299e-01 -2.338525354862213135e-01 -1.608887314796447754e-01 1.184598952531814575e-01 2.999712526798248291e-02 3.102757036685943604e-01 1.004834175109863281e-01 9.963477402925491333e-02 -1.338536441326141357e-01 -1.761965751647949219e-01 5.948450416326522827e-02 4.065092187374830246e-03 7.873116992413997650e-03 -2.313174009323120117e-01 -2.603288292884826660e-01
-1.056707426905632019e-01 8.238954842090606689e-02 2.132530659437179565e-01 -3.470004498958587646e-01 -2.296683341264724731e-01 -1.716067641973495483e-02 -6.170912832021713257e-02 3.588103502988815308e-02 1.253908723592758179e-01 -1.889602653682231903e-02 1.416474878787994385e-01 6.545775383710861206e-02 -3.124534189701080322e-01 -1.000126600265502930e-01 -2.730419635772705078e-01 1.374241262674331665e-01 2.374206036329269409e-01 3.310687839984893799e-01 -1.668657660484313965e-01 1.044628247618675232e-01 -1.157100945711135864e-01 -1.496551036834716797e-01 1.486771106719970703e-01 -6.355778127908706665e-02 -1.408225297927856445e-01 -1.373032778501510620e-01 -3.034963309764862061e-01 -2.807404398918151855e-01 1.320673078298568726e-01 -1.486173272132873535e-01 -3.915920387953519821e-03 -2.668421342968940735e-02
-3.075765967369079590e-01 -2.953417599201202393e-01 3.536412864923477173e-02 7.828871905803680420e-02 -1.573427021503448486e-01 1.280391961336135864e-01 7.089130580425262451e-02 -2.646828591823577881e-01 9.694985300302505493e-02 1.300230175256729126e-01 1.149295791983604431e-01 2.116258889436721802e-01 -1.004639193415641785e-01 -2.500002682209014893e-01 -3.065106272697448730e-01 -2.685811817646026611e-01 -2.073967605829238892e-01 3.294611722230911255e-02 -1.218477338552474976e-01 -1.209723670035600662e-02 -2.061053216457366943e-01 1.536632031202316284e-01 2.484625130891799927e-01 -5.534852668642997742e-02 2.207145541906356812e-01 2.288307249546051025e-01 -2.100587785243988037e-01 7.628107070922851562e-02 -1.074952334165573120e-01 4.924594983458518982e-02 -5.152706801891326904e-02 -1.180732026696205139e-01
1.454653292894363403e-01 -1.675315648317337036e-01 3.728238865733146667e-02 -2.449582219123840332e-01 -2.033403366804122925e-01 5.263750907033681870e-03 -6.723926216363906860e-02 -1.204250752925872803e-01 1.469844430685043335e-01 -2.571747601032257080e-01 8.088045753538608551e-03 -2.683743275701999664e-02 -4.817296937108039856e-02 -1.967330724000930786e-01 -2.485073059797286987e-01 1.839129775762557983e-01 -1.249076277017593384e-01 2.293656617403030396e-01 -2.903989255428314209e-01 3.954645395278930664e-01 -2.187711596488952637e-01 -2.254719473421573639e-02 1.365475356578826904e-01 1.009291708469390869e-01 1.056339964270591736e-02 -7.355766743421554565e-02 -7.326477020978927612e-02 -9.745398908853530884e-02 -4.204319417476654053e-01 1.709061861038208008e-02 6.641361117362976074e-02 -1.259299963712692261e-01
-2.864208817481994629e-01 -2.082231044769287109e-01 2.158776074647903442e-01 -2.841603197157382965e-02 -1.993583142757415771e-01 2.128406241536140442e-02 1.355669647455215454e-01 -1.962018907070159912e-01 1.342709362506866455e-01 -2.571437954902648926e-01 9.934812039136886597e-02 4.449167102575302124e-02 -2.209991216659545898e-01 -1.463318765163421631e-01 1.074539124965667725e-01 7.222251035273075104e-03 1.368398815393447876e-01 1.147366538643836975e-01 -3.346046805381774902e-01 -6.329041719436645508e-02 7.017097901552915573e-03 1.629730463027954102e-01 -5.208434164524078369e-02 5.181974172592163086e-02 1.789466440677642822e-01 -2.444208860397338867e-01 -2.749784290790557861e-01 -2.242200672626495361e-01 3.298084735870361328e-01 2.850333973765373230e-02 -1.593264490365982056e-01 1.406651139259338379e-01
-1.465565413236618042e-01 -8.984656631946563721e-02 3.488643169403076172e-01 3.784192726016044617e-02 -2.073671370744705200e-01 1.479307264089584351e-01 -1.653364002704620361e-01 -3.637384506873786449e-04 -7.243474572896957397e-02 -2.471586614847183228e-01 -5.196125060319900513e-02 2.185178175568580627e-02 -2.554769814014434814e-01 -1.032002642750740051e-01 2.509243227541446686e-02 -1.223404854536056519e-01 -2.613229751586914062e-01 8.746288716793060303e-02 -1.983598023653030396e-01 -2.853070199489593506e-01 -1.229423359036445618e-01 1.514960266649723053e-02 -5.392437800765037537e-02 -6.421735137701034546e-02 3.513816595077514648e-01 -1.193553507328033447e-01 -2.557909190654754639e-01 4.848392307758331299e-02 1.956272125244140625e-01 1.909052431583404541e-01 -7.440798729658126831e-02 -2.987546026706695557e-01
-6.806734949350357056e-02 -1.516148149967193604e-01 2.501018941402435303e-01 3.066816329956054688e-01 -2.764556109905242920e-01 -8.031615056097507477e-03 1.591521501541137695e-01 -1.051170155405998230e-01 1.680814772844314575e-01 7.389394100755453110e-03 5.032305419445037842e-02 -7.577083259820938110e-02 -1.646658331155776978e-01 -8.176428079605102539e-02 -1.945048570632934570e-01 -1.082143858075141907e-01 -3.419415652751922607e-01 -4.081236198544502258e-02 -1.381820440292358398e-01 1.408960111439228058e-02 -7.723075151443481445e-02 -2.791295647621154785e-01 1.338325589895248413e-01 1.092642843723297119e-01 1.257168799638748169e-01 -4.407968223094940186e-01 -1.840429380536079407e-02 1.706633269786834717e-01 9.168025106191635132e-02 7.540093362331390381e-02 -2.178228050470352173e-01 -1.739619076251983643e-01
-9.561903029680252075e-02 -7.814510166645050049e-02 1.033743619918823242e-01 2.190726697444915771e-01 -1.698361784219741821e-01 9.205938130617141724e-02 -5.205074697732925415e-02 2.209419757127761841e-01 2.418489456176757812e-01 -1.750312447547912598e-01 -1.776948124170303345e-01 3.843451850116252899e-04 -1.521826088428497314e-01 -2.469740509986877441e-01 -2.077718377113342285e-01 -2.390435785055160522e-01 -1.888866722583770752e-01 -1.914030611515045166e-01 -2.321450710296630859e-01 -1.471571475267410278e-01 -7.180587947368621826e-02 -2.794284522533416748e-01 -8.218558132648468018e-02 6.351453065872192383e-02 1.076847240328788757e-01 -1.297137737274169922e-01 -5.549992993474006653e-02 -1.115823239088058472e-01 6.830028444528579712e-02 -3.721856698393821716e-02 -3.712834715843200684e-01 -3.198737502098083496e-01
-4.757668972015380859e-01 -2.768209278583526611e-01 1.648328155279159546e-01 2.213804125785827637e-01 -2.571853101253509521e-01 7.335497438907623291e-02 -7.934319972991943359e-02 -3.428685665130615234e-01 5.841560661792755127e-02 1.968546807765960693e-01 4.858522489666938782e-02 6.950940471142530441e-03 -7.666628807783126831e-02 -1.866749972105026245e-01 -1.973039060831069946e-01 -1.784747987985610962e-01 3.654066100716590881e-02 4.882985353469848633e-02 -1.776844859123229980e-01 -2.447483986616134644e-01 -1.626189239323139191e-02 9.804949164390563965e-02 -9.806712716817855835e-02 -2.396827191114425659e-02 1.283900290727615356e-01 -1.669243164360523224e-02 -2.652485966682434082e-01 3.687646985054016113e-02 -1.160368919372558594e-01 2.053628861904144287e-01 -9.996926784515380859e-02 1.605178811587393284e-03
-2.763073146343231201e-01 -2.957262098789215088e-01 2.793535888195037842e-01 -1.123104542493820190e-01 -1.610497832298278809e-01 3.034632802009582520e-01 4.877943918108940125e-02 -3.926795721054077148e-02 1.520081311464309692e-01 1.707642711699008942e-02 -1.407262980937957764e-01 -4.371826723217964172e-02 -2.144423127174377441e-01 1.099181771278381348e-01 -3.484054654836654663e-02 -7.094186544418334961e-02 1.368093769997358322e-02 3.912763297557830811e-02 -1.508835256099700928e-01 -2.503351569175720215e-01 -1.546891033649444580e-01 1.309127509593963623e-01 1.297026723623275757e-01 -1.930596232414245605e-01 -2.653522193431854248e-01 -2.476771920919418335e-01 -2.276986688375473022e-01 -2.101032882928848267e-01 -2.101902812719345093e-01 1.237464845180511475e-01 4.936503246426582336e-02 -2.053856402635574341e-01
-1.039624735713005066e-01 -8.516818284988403320e-02 3.172412216663360596e-01 1.596762388944625854e-01 -2.029629796743392944e-01 -1.422891169786453247e-01 -2.001976668834686279e-01 -4.107861779630184174e-03 1.353231370449066162e-01 -2.212471514940261841e-01 -1.479828804731369019e-01 4.038515686988830566e-02 1.051976308226585388e-01 4.595409706234931946e-02 -5.647747963666915894e-02 -1.341194808483123779e-01 1.948820352554321289e-01 -1.676010936498641968e-01 -2.971509397029876709e-01 3.704018294811248779e-01 2.632168680429458618e-02 -1.554747819900512695e-01 7.116547226905822754e-02 2.000438123941421509e-01 -3.424886167049407959e-01 -1.497528403997421265e-01 -1.487746536731719971e-01 -2.622178792953491211e-01 -9.904143959283828735e-02 1.451719403266906738e-01 1.875294744968414307e-02 -7.582962512969970703e-02
1.965032070875167847e-01 -1.388339102268218994e-01 4.399876110255718231e-03 1.086990162730216980e-01 -2.196867018938064575e-01 2.132671922445297241e-01 -4.666057974100112915e-02 1.704517379403114319e-02 2.396370321512222290e-01 -1.885967403650283813e-01 -4.575495049357414246e-02 -1.263105589896440506e-02 -1.636352986097335815e-01 -2.896191477775573730e-01 -1.511099338531494141e-01 -1.795716583728790283e-01 1.516686007380485535e-02 3.734277561306953430e-03 -4.849321767687797546e-02 1.505073159933090210e-01 -3.086854219436645508e-01 -2.423658594489097595e-02 1.880667358636856079e-01 1.931278854608535767e-01 2.685225196182727814e-02 4.345959424972534180e-02 -1.171671375632286072e-01 -3.087806403636932373e-01 3.089864850044250488e-01 4.097142815589904785e-01 -6.245365366339683533e-02 1.919035241007804871e-02
-1.349752098321914673e-01 -1.848661154508590698e-01 1.639526188373565674e-01 -9.903387725353240967e-02 -1.034485399723052979e-01 -3.531448543071746826e-03 -6.624682247638702393e-02 -3.270701766014099121e-01 1.906090527772903442e-01 -3.062795698642730713e-01 5.098991468548774719e-02 1.001984998583793640e-01 -3.845665454864501953e-01 2.364253811538219452e-02 -2.030685693025588989e-01 -2.147107273340225220e-01 -6.023585051298141479e-02 1.247829049825668335e-01 -3.107540905475616455e-01 2.638388611376285553e-02 1.776493489742279053e-01 -1.401361972093582153e-01 1.857921332120895386e-01 2.655550837516784668e-01 -7.159916311502456665e-02 7.375162094831466675e-02 -2.638987302780151367e-01 9.328503906726837158e-02 1.298935562372207642e-01 1.375159025192260742e-01 -1.071771532297134399e-01 3.734274581074714661e-02
-2.810664474964141846e-01 8.817039197310805321e-04 1.343096941709518433e-01 1.769504696130752563e-01 -1.044048517942428589e-01 5.706079304218292236e-02 -2.589578926563262939e-01 -3.379931449890136719e-01 1.042290329933166504e-01 7.281959056854248047e-02 3.550784662365913391e-02 -4.209082573652267456e-02 -1.426223367452621460e-01 -3.216374516487121582e-01 -3.431728780269622803e-01 -1.344720125198364258e-01 -4.797966033220291138e-02 -1.527585275471210480e-02 -1.214472763240337372e-02 -3.257220685482025146e-01 -5.320457741618156433e-02 -1.203954070806503296e-01 -1.465495973825454712e-01 6.299070268869400024e-02 2.116768509149551392e-01 -5.348759517073631287e-02 -2.545498311519622803e-01 -1.273503005504608154e-01 6.451017409563064575e-02 2.975592613220214844e-01 -6.714668124914169312e-02 -1.411140859127044678e-01
-2.153844535350799561e-01 -2.523054778575897217e-01 2.783918082714080811e-01 -2.640359289944171906e-02 1.670975051820278168e-02 1.047600805759429932e-01 -1.639856696128845215e-01 4.999244585633277893e-02 2.529905438423156738e-01 -6.396140903234481812e-02 -2.101767659187316895e-01 9.403088688850402832e-02 1.590357124805450439e-01 -4.596288129687309265e-02 -3.021413926035165787e-03 4.394709691405296326e-02 2.350348234176635742e-01 7.913579046726226807e-02 -8.995144814252853394e-02 -1.512115746736526489e-01 -2.624365091323852539e-01 1.300584524869918823e-01 1.060530915856361389e-01 -6.971653550863265991e-02 -6.502335518598556519e-02 -1.833669841289520264e-01 -3.514364957809448242e-01 -1.780566126108169556e-01 3.555493056774139404e-02 1.334311813116073608e-01 -3.648483380675315857e-02 -4.613379538059234619e-01
-1.971375346183776855e-01 2.372842282056808472e-01 1.618971526622772217e-01 2.376886308193206787e-01 -2.031662613153457642e-01 -4.272892698645591736e-02 5.758951604366302490e-02 6.626837700605392456e-02 3.924613073468208313e-02 -3.055808506906032562e-02 2.418414503335952759e-02 -4.782944172620773315e-02 -2.771498858928680420e-01 -1.435457020998001099e-01 -4.648719429969787598e-01 -1.289577186107635498e-01 -7.252725213766098022e-02 4.530744999647140503e-02 -1.583897918462753296e-01 1.631736010313034058e-01 -8.882681280374526978e-02 -1.974297612905502319e-01 -1.640592366456985474e-01 5.808333400636911392e-03 -1.296502500772476196e-01 -4.255348443984985352e-01 -2.227914035320281982e-01 -1.017202995717525482e-02 3.385244309902191162e-02 2.075327038764953613e-01 6.329837441444396973e-02 -8.438783884048461914e-02
-1.149204093962907791e-02 -3.137468397617340088e-01 1.332112401723861694e-01 -1.032140627503395081e-01 -7.054331153631210327e-02 8.529138565063476562e-02 1.175288408994674683e-01 2.168601006269454956e-01 3.503822162747383118e-02 -2.262616604566574097e-01 -7.554760575294494629e-02 1.271999478340148926e-01 -1.903007775545120239e-01 -4.841982424259185791e-01 1.324930042028427124e-02 -2.257727533578872681e-01 -7.332804799079895020e-02 1.938312686979770660e-02 -2.974537312984466553e-01 1.432757545262575150e-02 -2.125843465328216553e-01 -1.627872586250305176e-01 -2.625327706336975098e-01 -6.590082310140132904e-03 -1.325540393590927124e-01 -3.354325592517852783e-01 -3.047175891697406769e-02 -1.192324161529541016e-01 7.207652181386947632e-02 1.241831630468368530e-01 -3.305510804057121277e-02 -4.224682599306106567e-02
-1.015810593962669373e-01 -1.035878434777259827e-01 2.210500538349151611e-01 -2.684374451637268066e-01 -1.540839374065399170e-01 -1.370187848806381226e-01 4.550830926746129990e-03 -1.041895225644111633e-01 3.874088078737258911e-02 -3.291467577219009399e-02 5.761412903666496277e-02 1.904287934303283691e-01 -1.919166296720504761e-01 -1.767642050981521606e-01 -1.899102479219436646e-01 -1.496233940124511719e-01 1.987782865762710571e-01 8.833530545234680176e-02 -1.332525610923767090e-01 2.130452692508697510e-01 -2.116310447454452515e-01 -2.065120963379740715e-03 4.655047506093978882e-02 5.201859027147293091e-02 2.069379389286041260e-01 -2.937994599342346191e-01 -3.212335407733917236e-01 -1.187197491526603699e-01 -1.570962816476821899e-01 -1.775967031717300415e-01 -3.529137372970581055e-01 -2.204981893301010132e-01
-9.432945400476455688e-02 1.354111135005950928e-01 1.919064670801162720e-01 3.562036156654357910e-02 -4.783942922949790955e-02 1.997768878936767578e-02 2.554675564169883728e-02 -3.193278238177299500e-02 3.284174799919128418e-01 -1.756693869829177856e-01 -7.493565231561660767e-02 2.125028669834136963e-01 -3.475961834192276001e-02 -2.328739464282989502e-01 -2.644575536251068115e-01 -2.398798614740371704e-01 2.956681139767169952e-02 -1.642662566155195236e-03 -3.126090764999389648e-01 2.558544576168060303e-01 3.107551671564579010e-02 -2.044699043035507202e-01 4.919930547475814819e-02 -2.119247317314147949e-01 -1.081576757133007050e-02 -1.834473311901092529e-01 -3.696173429489135742e-01 2.698222696781158447e-01 8.982893824577331543e-02 1.669289311394095421e-03 1.394520252943038940e-01 -1.817153096199035645e-01
-1.350043565034866333e-01 1.833197772502899170e-01 2.665806710720062256e-01 -9.997574985027313232e-02 -2.478761672973632812e-01 7.196148484945297241e-02 1.720688887871801853e-03 -1.203293632715940475e-02 1.631264239549636841e-01 1.252280175685882568e-01 1.536596864461898804e-01 -1.093717142939567566e-01 -2.176469415426254272e-01 -7.642194628715515137e-02 -1.245320495218038559e-02 -1.945229768753051758e-01 -1.973055154085159302e-01 5.552097037434577942e-02 -9.975243359804153442e-02 6.333106756210327148e-02 5.164645984768867493e-02 -5.139001086354255676e-02 1.851700544357299805e-01 -1.421215664595365524e-02 2.977101504802703857e-01 -1.296221464872360229e-01 -1.727833598852157593e-01 4.608102887868881226e-02 3.133069574832916260e-01 3.735301792621612549e-01 -3.094938099384307861e-01 -2.541911900043487549e-01
2.429061383008956909e-02 -1.537770330905914307e-01 1.530857980251312256e-01 -6.303209066390991211e-02 -1.702053844928741455e-01 8.156891167163848877e-02 1.197185739874839783e-01 -1.197202876210212708e-01 5.645894631743431091e-02 -5.550945922732353210e-02 8.358582109212875366e-02 2.435632795095443726e-01 1.469817664474248886e-02 -7.866114377975463867e-02 -2.484736144542694092e-01 1.017053648829460144e-01 1.365531831979751587e-01 3.842338919639587402e-01 -2.653471529483795166e-01 2.520813047885894775e-01 -1.362183094024658203e-01 -6.982571631669998169e-02 -2.452553361654281616e-01 -1.789504778571426868e-03 -1.821510642766952515e-01 -4.468424916267395020e-01 -2.099526524543762207e-01 -2.628884837031364441e-02 2.040553241968154907e-01 1.542500257492065430e-01 7.766922563314437866e-02 -9.836791083216667175e-03
1.696700416505336761e-02 -9.971949458122253418e-02 3.638401925563812256e-01 1.592390090227127075e-01 -1.126134172081947327e-01 1.549387164413928986e-02 -7.144214957952499390e-02 2.234842628240585327e-01 1.409277021884918213e-01 1.273303180932998657e-01 8.934933692216873169e-02 1.168502494692802429e-01 -2.174068838357925415e-01 -3.745979070663452148e-01 -2.193020731210708618e-01 -1.057086363434791565e-01 -1.896907947957515717e-02 1.224566474556922913e-01 -1.679420471191406250e-01 -1.959274858236312866e-01 9.947946667671203613e-02 1.373585015535354614e-01 3.282961845397949219e-01 2.723629474639892578e-01 -9.079083800315856934e-03 -7.357344031333923340e-02 -1.688157767057418823e-01 6.248335167765617371e-02 1.280727237462997437e-01 -1.358007341623306274e-01 -1.432711929082870483e-01 -2.712045013904571533e-01
-2.087673693895339966e-01 1.500003784894943237e-01 2.518789470195770264e-01 7.814440876245498657e-03 -4.260051995515823364e-02 1.758161485195159912e-01 -9.118714928627014160e-02 2.797735333442687988e-01 -3.890645457431674004e-03 -2.137454003095626831e-01 3.730903565883636475e-02 2.094790898263454437e-02 -4.325402155518531799e-02 -4.322776198387145996e-01 -2.333287894725799561e-01 -6.922731548547744751e-02 1.894486881792545319e-02 7.378643006086349487e-02 -2.373391091823577881e-01 -1.943061500787734985e-01 7.356069982051849365e-02 2.226320058107376099e-01 1.362147647887468338e-02 2.966229803860187531e-02 -2.942918241024017334e-02 -1.316712200641632080e-01 -2.085294723510742188e-01 5.704212561249732971e-02 3.228034973144531250e-01 -1.179187837988138199e-02 -2.126677483320236206e-01 -2.918131947517395020e-01
-2.135112434625625610e-01 -3.133478760719299316e-02 2.863667309284210205e-01 1.020281165838241577e-01 -1.741261631250381470e-01 -1.996397785842418671e-02 -6.432838737964630127e-02 -2.315436601638793945e-01 1.675441712141036987e-01 -1.601457148790359497e-01 -2.311308234930038452e-01 9.172216057777404785e-02 -1.928250491619110107e-01 -7.089564949274063110e-02 -1.679569780826568604e-01 1.174118965864181519e-01 6.084553524851799011e-02 -4.483965411782264709e-02 -3.899269700050354004e-01 1.986650973558425903e-01 -5.697464197874069214e-02 2.938217520713806152e-01 -2.612130343914031982e-01 -1.233425661921501160e-01 -7.449940592050552368e-02 -1.369472593069076538e-01 6.726077198982238770e-02 -9.534435719251632690e-02 4.401774704456329346e-02 1.657793223857879639e-01 1.832002550363540649e-01 -3.188146650791168213e-01
1.061335876584053040e-01 -1.757041662931442261e-01 2.332058846950531006e-01 -1.653438359498977661e-01 3.561568260192871094e-02 2.010997943580150604e-02 -1.170964092016220093e-01 -9.752196073532104492e-02 1.498374938964843750e-01 -3.373349905014038086e-01 -1.562448218464851379e-02 -1.966900229454040527e-01 1.304891407489776611e-01 2.258713357150554657e-02 -4.360035359859466553e-01 -1.201746091246604919e-01 3.483415395021438599e-02 -5.291205644607543945e-02 -2.358655482530593872e-01 5.179429426789283752e-02 2.605672366917133331e-02 1.350567676126956940e-02 -1.847494766116142273e-02 2.265454977750778198e-01 -1.721957623958587646e-01 -2.705214917659759521e-01 -2.801988720893859863e-01 6.330537050962448120e-02 5.208438262343406677e-02 2.358443886041641235e-01 -1.056330278515815735e-01 -2.903264760971069336e-01
-2.139369845390319824e-01 7.351941615343093872e-02 2.012156695127487183e-01 -9.097249060869216919e-02 -1.599894315004348755e-01 1.397684514522552490e-01 -1.147576346993446350e-01 9.587697684764862061e-02 8.990748226642608643e-02 7.497353944927453995e-03 2.080747336149215698e-01 3.693524049594998360e-04 -3.204557597637176514e-01 -6.314363330602645874e-02 -3.627454638481140137e-01 -2.171937674283981323e-01 -1.506972014904022217e-01 1.507774889469146729e-01 -2.511264085769653320e-01 2.558650970458984375e-01 -1.445995867252349854e-01 -2.849334180355072021e-01 1.795847783796489239e-03 9.998717159032821655e-02 -6.205107271671295166e-02 -1.480562984943389893e-01 -2.093241736292839050e-02 2.404704689979553223e-01 -1.764759272336959839e-01 3.016793429851531982e-01 2.916974388062953949e-02 5.084870383143424988e-02
1.180798709392547607e-01 -1.278272569179534912e-01 3.163427710533142090e-01 -5.562362074851989746e-02 -2.980215549468994141e-01 2.245409972965717316e-02 1.844211667776107788e-01 -3.555428981781005859e-02 2.695662081241607666e-01 1.053479593247175217e-02 -2.063875198364257812e-01 -1.535828411579132080e-01 -7.133253663778305054e-02 -2.827355265617370605e-01 -2.531698346138000488e-01 6.412064284086227417e-02 -1.250113546848297119e-01 -1.349842641502618790e-02 6.619057059288024902e-02 2.255969941616058350e-01 -2.277043908834457397e-01 -3.343068361282348633e-01 -8.600842207670211792e-02 -7.472582161426544189e-02 7.154216617345809937e-02 -3.532394766807556152e-01 -9.310740977525711060e-02 5.814317986369132996e-02 1.733076870441436768e-01 9.456286579370498657e-02 -9.086339175701141357e-02 1.135904937982559204e-01
-1.260275989770889282e-01 6.726448237895965576e-02 4.207003414630889893e-01 -1.310511529445648193e-01 -6.968528777360916138e-02 -1.236921176314353943e-01 1.736888438463211060e-01 -2.297348231077194214e-01 2.234495431184768677e-01 -1.712598092854022980e-02 -9.024029225111007690e-02 5.780624225735664368e-02 6.746809184551239014e-02 -1.072158217430114746e-01 -1.223443746566772461e-01 -2.153744399547576904e-01 7.768496870994567871e-02 2.787289917469024658e-01 -2.163164317607879639e-01 4.959915950894355774e-02 -1.997189372777938843e-01 -2.995798587799072266e-01 -1.283467262983322144e-01 1.305623948574066162e-01 2.152144312858581543e-01 -5.669494718313217163e-02 -3.052140474319458008e-01 1.265680193901062012e-01 2.664858996868133545e-01 -5.865112319588661194e-02 1.005427911877632141e-01 -6.176847964525222778e-02
-8.092084527015686035e-02 1.175509020686149597e-01 1.315481364727020264e-01 3.563655167818069458e-02 -2.509215474128723145e-01 1.669732630252838135e-01 -1.196129396557807922e-01 -3.067933022975921631e-02 3.032657206058502197e-01 -4.755830392241477966e-02 -2.620560117065906525e-02 1.616301685571670532e-01 3.470689803361892700e-02 -9.634796530008316040e-02 -2.107947766780853271e-01 -2.466618716716766357e-01 -5.161087960004806519e-02 1.536976844072341919e-01 2.018198184669017792e-02 2.478036880493164062e-01 -9.311148524284362793e-02 -1.556595712900161743e-01 -6.030029803514480591e-02 -1.795715466141700745e-02 7.673129439353942871e-02 -3.537365198135375977e-01 -2.946973443031311035e-01 -2.393368333578109741e-01 1.305267661809921265e-01 8.370771259069442749e-02 4.143485724925994873e-01 -1.494257897138595581e-01
-2.478048801422119141e-01 -1.093952879309654236e-01 3.029505908489227295e-01 2.079317420721054077e-01 4.031278658658266068e-03 1.750499010086059570e-02 -7.869157940149307251e-02 1.159813180565834045e-01 2.472043931484222412e-01 -1.313562393188476562e-01 -9.279596060514450073e-02 -2.501889765262603760e-01 6.123179569840431213e-02 -1.690009832382202148e-01 -8.145106583833694458e-02 -2.406561821699142456e-01 -1.845885962247848511e-01 6.463912874460220337e-02 -1.379988938570022583e-01 1.109330169856548309e-02 -2.067759335041046143e-01 2.582133747637271881e-04 3.698045909404754639e-01 -1.654883287847042084e-02 7.750921417027711868e-03 2.551328763365745544e-02 -9.415982663631439209e-02 -1.741916090250015259e-01 1.379440128803253174e-01 1.003431677818298340e-01 -2.016759663820266724e-01 -4.222795069217681885e-01
-1.372189670801162720e-01 -1.450320482254028320e-01 2.516083121299743652e-01 -2.711671404540538788e-02 -1.535195708274841309e-01 -4.819167405366897583e-02 -1.220238953828811646e-01 3.845838829874992371e-02 2.813324332237243652e-01 1.173781007528305054e-01 2.123154990840703249e-05 2.102707028388977051e-01 -1.007665023207664490e-01 1.791627146303653717e-02 -3.505498468875885010e-01 -4.127226024866104126e-02 2.541851811110973358e-02 5.692316219210624695e-02 -1.337188482284545898e-01 -1.042956262826919556e-01 -8.783033490180969238e-02 -8.516322122886776924e-04 7.152348011732101440e-02 2.580804228782653809e-01 -1.889706701040267944e-01 2.996544241905212402e-01 -1.190963163971900940e-01 -1.075225323438644409e-01 3.115605562925338745e-02 3.245031237602233887e-01 -2.646375298500061035e-01 -3.768260776996612549e-01
1.750976778566837311e-02 3.105056285858154297e-02 2.409345805644989014e-01 -2.147573679685592651e-01 -4.010845124721527100e-01 4.604592174291610718e-02 2.417609095573425293e-02 -1.612272709608078003e-01 -4.512419924139976501e-02 1.948966993950307369e-03 5.757731199264526367e-02 -6.841877847909927368e-02 -2.489227503538131714e-01 -5.604048967361450195e-01 -1.373810470104217529e-01 -9.064852446317672729e-02 1.388618499040603638e-01 5.155463144183158875e-02 9.144229441881179810e-02 1.007119044661521912e-01 -9.279999881982803345e-02 1.693599522113800049e-01 -4.599816724658012390e-02 5.346095189452171326e-02 -3.750827908515930176e-02 -2.189084738492965698e-01 -2.007322013378143311e-01 -3.165652155876159668e-01 -2.412115968763828278e-02 2.619805745780467987e-02 -5.195175856351852417e-02 -1.238255575299263000e-01
9.468088857829570770e-03 -3.486188650131225586e-01 2.751736342906951904e-01 2.790738344192504883e-01 -1.431676652282476425e-02 -5.227418616414070129e-02 2.048310488462448120e-01 1.490104198455810547e-01 3.472449481487274170e-01 8.795239776372909546e-02 -5.215681716799736023e-02 -1.199439689517021179e-01 2.520938403904438019e-02 -1.144217625260353088e-01 -1.820922344923019409e-01 1.540730297565460205e-01 7.041179388761520386e-02 1.469481289386749268e-01 -7.059393823146820068e-02 1.374969184398651123e-01 -2.626719512045383453e-02 -3.391323685646057129e-01 -9.926147758960723877e-02 3.096669912338256836e-02 1.797612011432647705e-02 -1.541182696819305420e-01 -3.751800656318664551e-01 -1.563051939010620117e-01 -1.224779337644577026e-01 -9.242255240678787231e-02 -2.062084227800369263e-01 -9.666949510574340820e-02
-1.354022920131683350e-01 -1.802867501974105835e-01 1.836132258176803589e-01 8.444486558437347412e-02 -1.448944956064224243e-01 -1.646927297115325928e-01 5.251903831958770752e-02 1.538170408457517624e-02 3.632129430770874023e-01 3.711074963212013245e-02 6.948607414960861206e-02 8.350527286529541016e-02 1.505675725638866425e-02 -7.647522538900375366e-02 -3.790031373500823975e-01 -1.572525501251220703e-02 -2.078130841255187988e-01 1.120055690407752991e-01 -8.046368509531021118e-02 -2.605450451374053955e-01 -4.859588295221328735e-02 -3.420534729957580566e-02 1.106274873018264771e-01 8.993783593177795410e-02 -8.972936868667602539e-02 4.505097493529319763e-02 -2.112186551094055176e-01 -1.132606901228427887e-02 2.865329198539257050e-02 4.439345896244049072e-01 -5.852306634187698364e-02 -3.899258673191070557e-01
-1.308322697877883911e-01 -2.304210960865020752e-01 1.499081552028656006e-01 -9.583364427089691162e-02 -2.080684453248977661e-01 2.668405771255493164e-01 8.630679547786712646e-02 -1.191638261079788208e-01 2.860469818115234375e-01 -1.754609942436218262e-01 -8.857288211584091187e-02 3.446699678897857666e-01 -1.161209046840667725e-01 -1.442458331584930420e-01 -1.929614692926406860e-02 9.660986065864562988e-02 2.124517858028411865e-01 6.810797750949859619e-02 -2.277880162000656128e-01 -7.915212959051132202e-02 -1.408617645502090454e-01 -6.586806476116180420e-02 -1.383076906204223633e-01 -9.467211365699768066e-02 1.595905125141143799e-01 -3.152181506156921387e-01 -2.950057983398437500e-01 -1.609625816345214844e-01 -2.033433169126510620e-01 -3.100969083607196808e-02 -1.807174980640411377e-01 -7.616628706455230713e-02
-5.789035931229591370e-02 -6.247909367084503174e-02 3.106133639812469482e-01 -2.384015768766403198e-01 -1.895183473825454712e-01 2.565459311008453369e-01 8.781059831380844116e-02 -3.110914826393127441e-01 1.813197135925292969e-01 1.253253668546676636e-01 2.162772230803966522e-02 1.924554705619812012e-01 -5.280027631670236588e-03 -1.204554513096809387e-01 -1.308841109275817871e-01 4.853692278265953064e-02 6.468273699283599854e-02 1.855901032686233521e-01 -3.650089800357818604e-01 1.354431957006454468e-01 -1.333137750625610352e-01 7.172702252864837646e-02 -1.566274613142013550e-01 6.440974771976470947e-02 -1.615981757640838623e-01 -2.590158283710479736e-01 -3.120234012603759766e-01 -2.235013693571090698e-01 -6.688161194324493408e-02 1.153526231646537781e-01 -7.931064069271087646e-02 8.189790695905685425e-02
6.858845707029104233e-03 1.820037513971328735e-01 3.001191616058349609e-01 4.168002679944038391e-02 -8.944204449653625488e-02 1.238721609115600586e-01 5.771349743008613586e-02 -4.814822599291801453e-02 2.660632729530334473e-01 -1.564140170812606812e-01 -1.132619902491569519e-01 2.305725961923599243e-01 -8.671235293149948120e-02 -2.160119265317916870e-01 -2.151601314544677734e-01 -8.687882870435714722e-02 5.170094594359397888e-02 -2.736864052712917328e-02 -1.395075619220733643e-01 1.949659436941146851e-01 -1.190631166100502014e-01 -1.999654471874237061e-01 9.229857474565505981e-03 -1.894360482692718506e-01 -7.186975330114364624e-02 -2.490507066249847412e-02 -3.899425864219665527e-01 3.259710967540740967e-01 2.796500176191329956e-02 6.193126365542411804e-02 3.459419608116149902e-01 -1.932250261306762695e-01
-1.229332163929939270e-01 -1.745601147413253784e-01 5.381546020507812500e-01 7.040852308273315430e-02 -1.072738319635391235e-01 2.779632247984409332e-02 3.367989063262939453e-01 -1.137368008494377136e-02 -7.466801255941390991e-02 -3.247026726603507996e-02 -2.314804345369338989e-01 -9.157541394233703613e-02 -1.375976055860519409e-01 -3.069624006748199463e-01 5.468277260661125183e-02 3.816336020827293396e-02 -3.789425268769264221e-02 1.865551620721817017e-01 -7.238801568746566772e-02 3.348891735076904297e-01 -6.054259836673736572e-03 -1.599859893321990967e-01 7.958880811929702759e-02 2.017912715673446655e-01 2.020933330059051514e-01 -2.992996014654636383e-03 -7.410717755556106567e-02 -1.808182895183563232e-01 -7.346446812152862549e-02 8.380319178104400635e-02 -1.334401965141296387e-01 -1.105473563075065613e-01
-4.097328707575798035e-02 2.172831296920776367e-01 1.773272454738616943e-01 1.121197640895843506e-01 -2.471113801002502441e-01 2.063276246190071106e-02 5.060809478163719177e-02 -4.185688123106956482e-02 2.974846363067626953e-01 -1.234872937202453613e-01 -2.053341642022132874e-02 1.138616576790809631e-01 4.676761105656623840e-02 -5.137435719370841980e-02 -2.248347997665405273e-01 -2.794613838195800781e-01 1.554541662335395813e-02 -3.655929490923881531e-02 -2.781442105770111084e-01 1.098062396049499512e-01 1.236396953463554382e-01 -3.224618136882781982e-01 9.364009648561477661e-02 -1.589751988649368286e-01 -7.947976887226104736e-02 -2.276692241430282593e-01 -4.593805670738220215e-01 2.199379503726959229e-01 -1.674420945346355438e-02 4.912150651216506958e-02 9.458965808153152466e-02 -1.310663819313049316e-01
-1.754546165466308594e-01 -3.251100480556488037e-01 2.522675693035125732e-01 -2.026702761650085449e-01 -1.674143783748149872e-02 -2.808768153190612793e-01 -6.944071501493453979e-02 7.428967952728271484e-02 9.951508790254592896e-02 -8.008058369159698486e-02 -6.215091794729232788e-03 1.824396103620529175e-01 1.742473244667053223e-02 1.091087311506271362e-01 -4.925516247749328613e-01 -4.333864897489547729e-02 -2.053807079792022705e-01 2.707387879490852356e-02 -1.175451129674911499e-01 -5.184087902307510376e-02 1.728215664625167847e-01 -1.145048663020133972e-01 -1.268473267555236816e-01 1.602472066879272461e-01 1.679945923388004303e-02 -9.437878429889678955e-02 -3.232164084911346436e-01 -1.082337945699691772e-01 8.615749329328536987e-02 2.128048986196517944e-01 -7.041645050048828125e-02 -1.890819221735000610e-01
-8.085774630308151245e-02 7.888107746839523315e-02 2.902032434940338135e-01 2.107283174991607666e-01 -2.300923317670822144e-01 -2.286632359027862549e-02 1.243118792772293091e-01 -2.468034625053405762e-02 2.359628304839134216e-02 -8.683893829584121704e-03 7.592543959617614746e-02 1.357520967721939087e-01 -1.492425352334976196e-01 -1.624005585908889771e-01 -2.948643565177917480e-01 -2.301415652036666870e-01 -1.973255425691604614e-01 3.560766344889998436e-03 -1.949459463357925415e-01 1.233780980110168457e-01 -3.694090992212295532e-02 -1.776862293481826782e-01 -9.364911355078220367e-03 1.286568343639373779e-01 -1.844874466769397259e-03 -3.886575400829315186e-01 2.683744952082633972e-02 1.962440162897109985e-01 1.587112843990325928e-01 3.148268759250640869e-01 -1.932713240385055542e-01 -2.863600850105285645e-01
1.624210178852081299e-01 1.013157442212104797e-01 2.707136869430541992e-01 -1.360929608345031738e-01 -2.282809913158416748e-01 1.839622408151626587e-01 -2.101838737726211548e-01 -1.052820757031440735e-01 -6.338909268379211426e-02 3.229441493749618530e-02 3.115499019622802734e-02 1.608981043100357056e-01 -3.759593889117240906e-02 -3.582090437412261963e-01 -2.779381871223449707e-01 -5.165142938494682312e-02 2.831944264471530914e-02 3.924533426761627197e-01 -2.235622555017471313e-01 9.773115813732147217e-02 -7.412955909967422485e-02 -9.311132878065109253e-02 8.023937046527862549e-02 1.823894530534744263e-01 1.990297585725784302e-01 -1.680096983909606934e-01 -3.245758712291717529e-01 -5.226649343967437744e-02 1.784916669130325317e-01 3.956575319170951843e-02 1.043705791234970093e-01 1.746966876089572906e-02
-7.382362335920333862e-02 -5.657392740249633789e-02 1.816234886646270752e-01 6.809948384761810303e-02 -8.835004270076751709e-02 3.367244005203247070e-01 -3.579061925411224365e-01 -1.857619583606719971e-01 2.356611341238021851e-01 -3.762312531471252441e-01 -1.327480822801589966e-01 2.598156034946441650e-01 -9.182650595903396606e-03 -1.078617572784423828e-01 -1.468180865049362183e-01 6.987639516592025757e-02 1.726661771535873413e-01 1.089344471693038940e-01 -2.623558044433593750e-01 -2.357671260833740234e-01 9.830170124769210815e-02 5.460011214017868042e-02 1.251402050256729126e-01 3.944861516356468201e-02 -3.090204671025276184e-02 6.185399834066629410e-04 -1.919474750757217407e-01 -1.213282421231269836e-01 -1.473339498043060303e-01 1.195614784955978394e-01 -5.377735942602157593e-02 -2.493807524442672729e-01
2.492070896551012993e-03 2.450773678719997406e-02 1.866786777973175049e-01 -3.293127194046974182e-02 -3.681708127260208130e-02 -1.043281033635139465e-01 -4.901960119605064392e-02 8.712648600339889526e-02 5.957870930433273315e-02 -5.250221118330955505e-02 -1.273853983730077744e-02 -2.433112561702728271e-01 -2.140512168407440186e-01 -2.580156922340393066e-01 -4.754891395568847656e-01 -1.272771209478378296e-01 -5.735772103071212769e-02 -7.106095552444458008e-02 -3.399221599102020264e-01 2.731643915176391602e-01 -4.561707377433776855e-02 1.891102641820907593e-02 1.928170323371887207e-01 8.823826164007186890e-02 -2.179653644561767578e-01 -3.446232676506042480e-01 -5.600503832101821899e-02 1.968813091516494751e-01 -2.693926542997360229e-02 1.827313154935836792e-01 -1.957509433850646019e-03 -1.807654798030853271e-01
9.956146031618118286e-02 -2.835042774677276611e-02 3.286127448081970215e-01 -2.238889038562774658e-01 -3.037841431796550751e-02 2.097331136465072632e-01 2.847533486783504486e-02 3.636735305190086365e-02 3.272784128785133362e-02 1.928171515464782715e-01 -2.008607611060142517e-02 -1.055838391184806824e-01 -1.290862709283828735e-01 -1.138864606618881226e-01 -4.752058088779449463e-01 -4.193463176488876343e-02 -1.863371580839157104e-02 1.613201051950454712e-01 -1.398604065179824829e-01 1.625916510820388794e-01 -1.584555767476558685e-02 -2.099845707416534424e-01 1.162882968783378601e-01 -6.993775814771652222e-02 -1.767933219671249390e-01 -6.738782674074172974e-02 -4.811402857303619385e-01 -8.320845663547515869e-02 3.786927461624145508e-02 1.289519518613815308e-01 1.673179417848587036e-01 1.473487913608551025e-01
-3.363959491252899170e-02 -9.036176651716232300e-02 2.274331599473953247e-01 8.049152791500091553e-02 -1.023009121417999268e-01 -1.240587010979652405e-01 5.176069959998130798e-02 -1.953023076057434082e-01 6.867065280675888062e-02 -2.528429031372070312e-01 -1.083691492676734924e-01 2.389417141675949097e-01 -1.008718162775039673e-01 -7.834214717149734497e-02 -5.353393554687500000e-01 -2.593063749372959137e-03 1.059676632285118103e-01 -1.870919466018676758e-01 -3.023188374936580658e-02 -2.325162440538406372e-01 3.069156594574451447e-02 -9.006933122873306274e-02 -1.305525004863739014e-01 8.303459733724594116e-02 -1.174373328685760498e-01 1.619900614023208618e-01 -3.017172813415527344e-01 -2.024400047957897186e-02 -1.812504231929779053e-02 2.899475097656250000e-01 -1.467357128858566284e-01 -2.319956272840499878e-01
4.117045551538467407e-02 6.360226124525070190e-02 4.110298454761505127e-01 -2.293581813573837280e-01 -3.421758487820625305e-02 5.833471193909645081e-02 -8.835340291261672974e-02 2.194706052541732788e-01 2.165307700634002686e-01 1.484211534261703491e-01 -1.464979648590087891e-01 6.925642490386962891e-02 -1.855280697345733643e-01 -1.990420520305633545e-01 -3.225941210985183716e-02 -2.226545065641403198e-01 -6.455117464065551758e-02 1.245385929942131042e-01 -5.329694226384162903e-02 -3.281874656677246094e-01 -2.031512856483459473e-01 -2.310054376721382141e-03 2.155565172433853149e-01 -5.551981180906295776e-02 -1.477869749069213867e-01 -1.596771627664566040e-01 -2.399087399244308472e-01 1.001624669879674911e-02 5.219119414687156677e-02 6.436627823859453201e-03 -1.296961307525634766e-01 -3.830235898494720459e-01
-2.416056692600250244e-01 -2.141213789582252502e-02 3.036573231220245361e-01 1.744036674499511719e-01 -2.643841207027435303e-01 -3.187160938978195190e-02 -2.835687994956970215e-02 -2.973032593727111816e-01 2.421114146709442139e-01 -1.760383099317550659e-01 5.990454182028770447e-02 -5.541154742240905762e-02 -1.826608479022979736e-01 -6.527647376060485840e-02 -6.193044036626815796e-02 -8.316322416067123413e-02 3.209491446614265442e-02 -8.637192845344543457e-02 -4.161490201950073242e-01 1.023486778140068054e-01 7.011689245700836182e-03 3.806128501892089844e-01 -2.934617698192596436e-01 3.710223361849784851e-02 3.787624090909957886e-02 -1.785709261894226074e-01 -6.434801965951919556e-02 -7.738132774829864502e-02 -7.066851109266281128e-02 1.070205420255661011e-01 1.573972590267658234e-02 -1.705547571182250977e-01
-1.535382866859436035e-01 -2.050987184047698975e-01 2.384555041790008545e-01 -1.897050291299819946e-01 -4.322092235088348389e-02 1.765854060649871826e-01 1.683891564607620239e-01 -2.371755689382553101e-01 1.307239085435867310e-01 -3.754692375659942627e-01 2.571837306022644043e-01 -1.166075095534324646e-01 -2.674200236797332764e-01 5.499731749296188354e-02 -2.607643604278564453e-01 -1.875033229589462280e-01 7.595671713352203369e-02 -3.424772992730140686e-02 -1.171604990959167480e-01 -1.017836406826972961e-01 -4.415816441178321838e-02 -2.084762752056121826e-01 2.494060695171356201e-01 2.931917011737823486e-01 1.199603751301765442e-01 -1.016208436340093613e-02 -1.961275637149810791e-01 -1.113966703414916992e-01 7.100643962621688843e-02 2.200458012521266937e-02 -1.081782281398773193e-01 3.391143679618835449e-02
-3.277073502540588379e-01 -1.066772714257240295e-01 1.444744318723678589e-01 3.247667849063873291e-02 -2.253662347793579102e-01 2.437855303287506104e-01 -1.296685934066772461e-01 -3.160270750522613525e-01 7.861725240945816040e-02 2.840681970119476318e-01 1.526453495025634766e-01 1.034835577011108398e-01 -1.841911971569061279e-01 -3.105927109718322754e-01 9.867945313453674316e-02 -1.617261469364166260e-01 -2.897422295063734055e-03 3.051494359970092773e-01 -4.494273290038108826e-02 1.662044972181320190e-01 3.685302659869194031e-02 1.761749535799026489e-01 1.672934144735336304e-01 5.654636397957801819e-02 -1.236315909773111343e-02 3.711693361401557922e-02 -2.619761824607849121e-01 -4.838022962212562561e-02 6.297603994607925415e-02 2.263249605894088745e-01 -8.009812980890274048e-02 -1.573647558689117432e-01
-3.759132921695709229e-01 9.332577139139175415e-02 7.940813153982162476e-02 4.297197982668876648e-02 7.204873487353324890e-03 1.424980461597442627e-01 -1.897809952497482300e-01 -2.867950797080993652e-01 3.322472870349884033e-01 -7.553578913211822510e-02 4.600533097982406616e-02 4.737162496894598007e-03 6.008838862180709839e-02 -3.182336986064910889e-01 -1.755385696887969971e-01 1.620073765516281128e-01 1.818131506443023682e-01 2.497195005416870117e-01 -1.402178313583135605e-02 1.260903626680374146e-01 -7.998048514127731323e-02 -4.397473856806755066e-02 -2.285135723650455475e-02 -1.450077891349792480e-01 -2.299341559410095215e-02 -1.100885644555091858e-01 -1.813157200813293457e-01 -2.338236272335052490e-01 8.003889769315719604e-02 4.020806550979614258e-01 9.543375670909881592e-02 6.522229313850402832e-02
-2.087446898221969604e-01 -3.477315232157707214e-02 3.531127572059631348e-01 1.508856862783432007e-01 -1.920482516288757324e-01 -1.528251618146896362e-01 3.201772868633270264e-01 -2.148970663547515869e-01 -1.580030322074890137e-01 5.438848212361335754e-02 -6.158390641212463379e-02 2.992823719978332520e-02 -1.579217314720153809e-01 -1.746718734502792358e-01 -8.386175334453582764e-02 2.853242121636867523e-02 1.426239758729934692e-01 1.628268957138061523e-01 2.492824941873550415e-02 1.987261623144149780e-01 -1.291426122188568115e-01 -2.281828373670578003e-01 -1.452912986278533936e-01 1.524603068828582764e-01 2.540213763713836670e-01 -1.474356837570667267e-02 -3.600068986415863037e-01 9.006427717395126820e-04 1.768226027488708496e-01 5.671586841344833374e-02 -1.387554556131362915e-01 -2.340274304151535034e-01
-6.892626732587814331e-02 -7.877347618341445923e-02 2.520718872547149658e-01 -4.681953415274620056e-02 -8.086992800235748291e-02 1.326576769351959229e-01 -1.257573962211608887e-01 8.618922531604766846e-02 1.457599103450775146e-01 1.462511569261550903e-01 -1.817875355482101440e-01 6.274458765983581543e-02 -1.452823430299758911e-01 -4.363126754760742188e-01 -5.167188867926597595e-02 -1.789199113845825195e-01 -1.756132990121841431e-01 2.468618750572204590e-02 -2.825638949871063232e-01 3.028607368469238281e-01 -3.466279432177543640e-02 -2.128802835941314697e-01 -1.990538537502288818e-01 -1.518421322107315063e-01 -9.329330921173095703e-02 -4.527474939823150635e-01 -5.749464780092239380e-02 -3.528036922216415405e-02 1.044042035937309265e-01 6.300836801528930664e-02 -2.097202464938163757e-02 -6.628902256488800049e-02
-1.885575056076049805e-01 -4.735947772860527039e-02 1.373973190784454346e-01 1.787571012973785400e-01 -1.216607987880706787e-01 2.291437536478042603e-01 -2.139733731746673584e-01 -2.696472704410552979e-01 1.360833495855331421e-01 -1.956084519624710083e-01 -2.485471814870834351e-01 5.253001675009727478e-02 7.572557032108306885e-02 -1.850978434085845947e-01 -1.644744575023651123e-01 -4.259575158357620239e-02 8.389036357402801514e-02 2.097539417445659637e-02 -2.856785356998443604e-01 -1.068627163767814636e-01 1.450348943471908569e-01 1.451243087649345398e-02 1.061578392982482910e-01 -1.526927947998046875e-01 -3.053794056177139282e-02 1.738871186971664429e-01 -3.168918788433074951e-01 -1.451146304607391357e-01 -2.534701228141784668e-01 2.511182427406311035e-01 -1.556272525340318680e-02 -3.144086003303527832e-01
-2.801940739154815674e-01 -7.855041325092315674e-02 2.737816870212554932e-01 2.293367236852645874e-01 -2.604951858520507812e-01 2.068060636520385742e-01 -1.015328802168369293e-02 -7.977125048637390137e-02 -1.897319257259368896e-01 -1.459628045558929443e-01 -1.337347179651260376e-01 -4.447627812623977661e-02 4.227933287620544434e-02 -1.801450997591018677e-01 -2.557739913463592529e-01 -9.552560746669769287e-03 -2.860241532325744629e-01 1.653354167938232422e-01 -3.105413615703582764e-01 6.141807511448860168e-02 -1.399531960487365723e-01 -2.757118940353393555e-01 -6.148438155651092529e-02 -9.626714140176773071e-02 -1.791375875473022461e-01 2.012021094560623169e-02 -7.306445389986038208e-02 -2.662248015403747559e-01 7.116082310676574707e-02 1.904221326112747192e-01 -3.199077770113945007e-02 1.571507304906845093e-01
-1.334715336561203003e-01 -2.509748935699462891e-01 9.288184344768524170e-02 -1.285809278488159180e-01 8.744151890277862549e-02 -8.504828810691833496e-02 -5.139403045177459717e-02 2.968920394778251648e-02 2.956865429878234863e-01 -1.100689917802810669e-01 2.246189266443252563e-01 -1.358367502689361572e-01 1.834882982075214386e-02 -1.553280055522918701e-01 -2.841695845127105713e-01 -2.591822296380996704e-02 2.520422078669071198e-02 8.717407286167144775e-02 -4.399088919162750244e-01 -1.656222194433212280e-01 -2.277245968580245972e-01 -2.206783927977085114e-02 2.249316126108169556e-01 1.542759388685226440e-01 -8.786844462156295776e-02 8.231489360332489014e-02 -1.656915545463562012e-01 3.299625962972640991e-02 1.486243903636932373e-01 2.976758182048797607e-01 -2.518227882683277130e-02 -3.016566634178161621e-01
8.418610692024230957e-02 1.816881150007247925e-01 3.552433252334594727e-01 1.610870808362960815e-01 -1.532687991857528687e-01 -8.823949098587036133e-02 1.187727600336074829e-01 -9.887702763080596924e-02 1.328271776437759399e-01 1.411340851336717606e-02 -5.192872136831283569e-02 1.857018172740936279e-01 1.045757606625556946e-01 -1.652204096317291260e-01 -2.151732146739959717e-01 -1.090144664049148560e-01 1.403588205575942993e-01 -9.769278578460216522e-03 -3.213755786418914795e-01 1.225825324654579163e-01 1.002158671617507935e-01 -1.806761175394058228e-01 1.429626643657684326e-01 -6.648652255535125732e-02 -1.994667500257492065e-01 -2.139429599046707153e-01 -3.937838375568389893e-01 2.765701413154602051e-01 1.366830170154571533e-01 1.517379730939865112e-01 1.131623014807701111e-01 -1.545128375291824341e-01
-2.456976026296615601e-01 -2.950322329998016357e-01 1.054407730698585510e-01 -3.937563300132751465e-02 -1.401911526918411255e-01 4.443084076046943665e-02 -2.073118537664413452e-01 -1.078263018280267715e-02 -1.242771861143410206e-03 -1.607185415923595428e-02 -1.213877834379673004e-02 -3.009729087352752686e-02 -1.732723563909530640e-01 -2.099815607070922852e-01 -2.074125558137893677e-01 -1.268498003482818604e-01 2.860591113567352295e-01 -1.714767664670944214e-01 -1.770243793725967407e-01 -7.247985154390335083e-02 -1.538197845220565796e-01 9.431974589824676514e-02 1.980868875980377197e-01 -1.221647560596466064e-01 5.679746717214584351e-02 -9.958608448505401611e-02 -4.319297075271606445e-01 -2.700516581535339355e-01 -3.269178569316864014e-01 -5.385378375649452209e-02 -9.363218396902084351e-02 -1.222194060683250427e-01
-6.806474924087524414e-02 -7.714591920375823975e-02 -1.262055039405822754e-01 -2.602239251136779785e-01 -4.034931957721710205e-01 -8.901352435350418091e-02 8.593820780515670776e-02 -1.942982226610183716e-01 6.951153278350830078e-02 -1.139786168932914734e-01 -3.468851149082183838e-01 -3.704323200508952141e-03 -1.464086920022964478e-01 -1.717121303081512451e-01 -1.389578878879547119e-01 2.096106857061386108e-02 -1.013216227293014526e-01 1.370818912982940674e-01 -1.244686394929885864e-01 7.935105264186859131e-02 4.073188826441764832e-02 -2.263732403516769409e-01 2.067889422178268433e-01 -4.995374009013175964e-02 -8.563940972089767456e-02 8.366728201508522034e-03 -2.566684186458587646e-01 -1.889287680387496948e-01 -3.517937660217285156e-01 2.708920836448669434e-01 -2.630286477506160736e-02 -1.589062511920928955e-01
8.822783082723617554e-02 -1.482548266649246216e-01 1.427746750414371490e-02 1.004057750105857849e-02 -9.363091737031936646e-02 -1.094199120998382568e-01 -1.043916568160057068e-01 9.692923724651336670e-02 3.425891399383544922e-01 -1.183367744088172913e-01 4.728178679943084717e-02 -6.062056869268417358e-02 5.130941048264503479e-02 -1.148514524102210999e-01 -3.357646763324737549e-01 -7.969664037227630615e-02 -6.294892728328704834e-02 2.632182538509368896e-01 -2.686641812324523926e-01 8.537767082452774048e-02 -2.765876650810241699e-01 -1.918630301952362061e-01 -1.936299959197640419e-03 2.546391785144805908e-01 -1.440789699554443359e-01 1.166614666581153870e-01 -2.171472012996673584e-01 -1.742327399551868439e-02 -6.592544168233871460e-02 1.514560282230377197e-01 -1.157807484269142151e-01 -4.509062170982360840e-01
-8.631737530231475830e-02 -2.716675400733947754e-01 1.136659309267997742e-01 -4.252133145928382874e-02 -2.888478711247444153e-02 -8.464659750461578369e-02 -2.229818850755691528e-01 -1.109909489750862122e-01 8.050458878278732300e-02 -1.049158722162246704e-01 -5.969405919313430786e-02 -2.376758866012096405e-02 -9.491220861673355103e-02 -2.010244131088256836e-02 -7.921769469976425171e-02 -8.467845618724822998e-02 1.335665434598922729e-01 -1.980240345001220703e-01 -1.828035116195678711e-01 2.963954508304595947e-01 -1.430788040161132812e-01 -2.067304402589797974e-01 2.726700007915496826e-01 -2.022958397865295410e-01 -2.452719509601593018e-01 -6.533086299896240234e-02 -4.095285534858703613e-01 -2.577861584722995758e-02 -2.417852282524108887e-01 2.544947862625122070e-01 -2.616322338581085205e-01 -9.065132588148117065e-02
-8.745846897363662720e-02 -7.752123475074768066e-02 1.735378652811050415e-01 3.211179673671722412e-01 -2.009656578302383423e-01 -1.227221414446830750e-01 -1.012961193919181824e-01 1.431438699364662170e-02 6.111763045191764832e-02 -1.674279198050498962e-02 1.103682592511177063e-01 -1.758576929569244385e-01 -1.934338212013244629e-01 -3.020708262920379639e-01 -1.474357582628726959e-02 1.141558066010475159e-01 9.161857515573501587e-02 -7.292030751705169678e-02 -1.123483926057815552e-01 5.941531434655189514e-02 -3.403202295303344727e-01 -5.115441232919692993e-02 -1.254129558801651001e-01 3.184598386287689209e-01 2.400564774870872498e-02 -1.724413782358169556e-01 -2.427209019660949707e-01 -3.290933966636657715e-01 1.144888997077941895e-01 1.957832723855972290e-01 1.042822003364562988e-01 -2.699544727802276611e-01
-2.003798931837081909e-01 -3.182056248188018799e-01 2.138268053531646729e-01 5.634218826889991760e-02 -3.791254162788391113e-01 -2.002573460340499878e-01 -9.582813829183578491e-02 1.077730357646942139e-01 -4.649978876113891602e-02 -2.486515603959560394e-02 3.398352861404418945e-02 -1.390134450048208237e-02 -3.049504160881042480e-01 2.160999737679958344e-02 -2.452261149883270264e-01 -3.644702024757862091e-03 -1.430488843470811844e-02 4.482094198465347290e-02 -2.046539038419723511e-01 -6.877804547548294067e-02 5.648866295814514160e-02 4.755589738488197327e-02 -1.698068231344223022e-01 -2.118032723665237427e-01 1.479460000991821289e-01 -2.784769833087921143e-01 -1.297646164894104004e-01 -2.839969694614410400e-01 2.284601032733917236e-01 1.045114621520042419e-01 -8.553255349397659302e-02 -2.279965430498123169e-01
-1.176879703998565674e-01 -2.337281107902526855e-01 9.391280263662338257e-02 -1.787275820970535278e-02 -1.748009771108627319e-02 -1.876429766416549683e-01 -7.549336552619934082e-02 1.016139760613441467e-01 3.347255289554595947e-01 -7.906405627727508545e-02 2.153040319681167603e-01 -1.714553385972976685e-01 -5.934423953294754028e-02 4.002393782138824463e-02 -3.956399261951446533e-01 -5.955028161406517029e-02 -1.147466152906417847e-01 1.814954280853271484e-01 -3.051989674568176270e-01 -1.949198991060256958e-01 -1.233771741390228271e-01 -1.325700134038925171e-01 2.266105562448501587e-01 1.058615446090698242e-01 -1.338550001382827759e-01 -7.185428589582443237e-02 -1.940207779407501221e-01 -1.145843937993049622e-01 -4.024541005492210388e-02 2.988814115524291992e-01 -3.056544438004493713e-02 -2.706556320190429688e-01
-5.332495272159576416e-02 -3.188054636120796204e-02 3.912498354911804199e-01 3.712060302495956421e-02 -3.597522974014282227e-01 9.493564814329147339e-02 -1.075052097439765930e-01 8.152480423450469971e-02 2.839967310428619385e-01 -2.915709316730499268e-01 8.950008451938629150e-02 3.414668142795562744e-03 -4.356805235147476196e-02 -4.451920986175537109e-01 9.329197555780410767e-02 1.070958469063043594e-02 9.864366054534912109e-02 1.079927608370780945e-01 1.695865020155906677e-02 4.557331651449203491e-02 -4.878796637058258057e-02 2.365998178720474243e-01 -3.201841711997985840e-01 6.915101408958435059e-02 -4.403740912675857544e-02 -9.354156255722045898e-02 -1.159079149365425110e-01 -1.909382343292236328e-01 -6.372116506099700928e-02 2.005405277013778687e-01 -8.973101526498794556e-02 -1.090245693922042847e-02
9.024731814861297607e-02 -5.457520484924316406e-02 2.431052923202514648e-01 -1.308265030384063721e-01 -3.513511419296264648e-01 1.618897467851638794e-01 7.910127192735671997e-02 -1.342241186648607254e-02 2.807910144329071045e-01 -2.453166693449020386e-01 4.690383747220039368e-02 3.143186271190643311e-01 -2.027984559535980225e-01 -1.695678979158401489e-01 -6.890062242746353149e-02 9.448661655187606812e-02 2.276477366685867310e-01 1.987225413322448730e-01 -2.152998000383377075e-01 4.217811301350593567e-02 -2.127134799957275391e-01 8.838800340890884399e-02 -1.733479201793670654e-01 -3.342687338590621948e-02 7.642952352762222290e-02 -2.874597609043121338e-01 -2.026831060647964478e-01 -1.192222014069557190e-01 -1.181136965751647949e-01 -1.632779836654663086e-02 -2.214479297399520874e-01 -4.789121076464653015e-02
6.716657429933547974e-02 -6.531749665737152100e-02 3.064754903316497803e-01 -3.612821921706199646e-02 -2.022755891084671021e-01 2.027737349271774292e-01 -1.411001235246658325e-01 -3.315251469612121582e-01 1.733901947736740112e-01 -6.579244136810302734e-02 2.486039847135543823e-01 7.800709456205368042e-02 5.631236732006072998e-02 -4.008123278617858887e-01 -2.154646366834640503e-01 -1.335171703249216080e-02 -4.271402023732662201e-03 2.058164626359939575e-01 -3.642160072922706604e-02 3.469048067927360535e-02 -6.878697127103805542e-02 1.715061813592910767e-01 -1.953429430723190308e-01 2.223370373249053955e-01 -1.218701153993606567e-01 -1.238356716930866241e-02 -8.905927091836929321e-02 -3.024297058582305908e-01 4.184618964791297913e-02 1.748145222663879395e-01 -1.491583883762359619e-01 -1.892743408679962158e-01
-1.242420226335525513e-01 -2.413722276687622070e-01 3.116885125637054443e-01 6.018230319023132324e-02 -2.598623335361480713e-01 -1.439996361732482910e-01 1.332620903849601746e-02 -2.115469425916671753e-01 2.018008232116699219e-01 -2.610564827919006348e-01 2.532281577587127686e-01 1.802845299243927002e-01 2.924553751945495605e-01 -2.096880227327346802e-01 -1.289231032133102417e-01 6.491372734308242798e-02 1.450440287590026855e-01 -6.827114522457122803e-02 -3.223046064376831055e-01 -1.937313526868820190e-01 -3.704313561320304871e-02 1.806420832872390747e-01 5.579682812094688416e-02 3.827938437461853027e-02 -1.393260508775711060e-01 -1.188951656222343445e-01 -3.586273267865180969e-02 -6.762686651200056076e-03 1.464143046177923679e-03 2.634309232234954834e-01 -1.917583122849464417e-02 -1.617526262998580933e-01
-4.430009052157402039e-02 -3.376947641372680664e-01 -1.155716180801391602e-01 -1.272842288017272949e-01 -2.951156497001647949e-01 8.613509684801101685e-02 -4.454072192311286926e-02 9.954909980297088623e-02 -1.997458487749099731e-01 -2.353866100311279297e-01 -3.368609547615051270e-01 -2.789808511734008789e-01 -1.095282100141048431e-02 -1.992530822753906250e-01 -1.128372475504875183e-01 -1.881031543016433716e-01 -1.364711076021194458e-01 1.005888879299163818e-01 -3.135012984275817871e-01 4.261951148509979248e-02 -2.072612047195434570e-01 8.652579039335250854e-03 8.297454565763473511e-02 1.775402761995792389e-02 -1.051079854369163513e-01 -1.157589629292488098e-01 -3.378837406635284424e-01 -1.419781148433685303e-02 -1.273487508296966553e-01 6.032502651214599609e-02 1.425478756427764893e-01 -1.241852268576622009e-01
-2.368554174900054932e-01 -4.804275184869766235e-02 1.594415903091430664e-01 6.232703104615211487e-02 -2.225437015295028687e-01 -1.095100268721580505e-01 -2.841970026493072510e-01 -3.087902665138244629e-01 2.524787783622741699e-01 -9.060885757207870483e-02 -2.006094604730606079e-01 -6.170594692230224609e-02 2.420986304059624672e-03 -1.008697673678398132e-01 -3.310844302177429199e-01 -7.201130688190460205e-02 -9.045486152172088623e-02 -1.844432204961776733e-01 2.970294281840324402e-02 -1.049681380391120911e-02 5.490753054618835449e-02 1.782644726336002350e-02 6.427562236785888672e-02 8.783148229122161865e-02 2.218518964946269989e-02 2.512243986129760742e-01 -3.271761238574981689e-01 -2.361695766448974609e-01 -5.982644855976104736e-03 3.636536896228790283e-01 -4.691902548074722290e-02 -1.199070587754249573e-01
-2.113608419895172119e-01 4.859520588070154190e-03 2.504926621913909912e-01 1.269694417715072632e-01 -5.539640784263610840e-02 2.948897182941436768e-01 2.550569474697113037e-01 -2.988482117652893066e-01 1.677778363227844238e-01 -1.349675208330154419e-01 1.219636853784322739e-02 1.352567970752716064e-01 -1.789778321981430054e-01 -6.837016344070434570e-02 -9.624750167131423950e-02 -4.169949889183044434e-02 1.371773779392242432e-01 1.471785604953765869e-01 -2.701998455449938774e-03 -2.002439647912979126e-02 2.054943889379501343e-01 -1.313276141881942749e-01 -5.693610012531280518e-02 1.645411550998687744e-01 -1.803609542548656464e-02 -4.430351257324218750e-01 -2.196218222379684448e-01 -1.022743135690689087e-01 2.444692105054855347e-01 -4.413598775863647461e-02 2.217931449413299561e-01 -1.504684388637542725e-01
-1.702427305281162262e-02 -1.900445204228162766e-03 3.998274505138397217e-01 -2.473208308219909668e-01 -2.073546051979064941e-01 2.577069699764251709e-01 4.072600230574607849e-02 -2.913015782833099365e-01 2.183447033166885376e-01 1.579156965017318726e-01 -7.704209536314010620e-02 1.603854000568389893e-01 -7.362610846757888794e-02 -1.437650471925735474e-01 -1.897260695695877075e-01 -9.960845112800598145e-02 -9.481126815080642700e-02 2.628493010997772217e-01 -1.692280173301696777e-01 2.078038901090621948e-01 -4.561207816004753113e-02 1.048919707536697388e-01 4.859318956732749939e-02 -5.438498337753117085e-04 -1.935970336198806763e-01 -1.941054016351699829e-01 -3.087811172008514404e-01 -2.013629823923110962e-01 1.428417488932609558e-02 6.816786527633666992e-02 -8.181193470954895020e-02 1.361527442932128906e-01
-1.470058709383010864e-01 -2.585285305976867676e-01 2.303017079830169678e-01 1.438471674919128418e-02 -6.751456856727600098e-02 5.380291119217872620e-02 1.972307860851287842e-01 2.458897531032562256e-01 1.409496832638978958e-02 -2.081081271171569824e-01 -1.814375165849924088e-03 -1.976504325866699219e-01 1.032803431153297424e-01 -2.154944539070129395e-01 -1.194364726543426514e-01 7.310388237237930298e-02 -1.040666252374649048e-01 1.274425834417343140e-01 -2.223963439464569092e-01 -2.553824186325073242e-01 1.466591143980622292e-03 -4.609997197985649109e-02 1.045761033892631531e-01 -4.072451556567102671e-04 -1.074260771274566650e-01 7.582694757729768753e-03 -2.880667448043823242e-01 -4.055104777216911316e-02 2.277148663997650146e-01 3.488971590995788574e-01 -8.121252059936523438e-02 -4.012261629104614258e-01
1.722105294466018677e-01 -4.036647379398345947e-01 5.660600662231445312e-01 -6.384860724210739136e-02 1.586083471775054932e-01 3.963636234402656555e-02 -2.392705380916595459e-01 -2.772714793682098389e-01 2.223649024963378906e-01 -1.638430804014205933e-01 -5.818565934896469116e-02 1.409024149179458618e-01 -5.882546678185462952e-02 2.628927677869796753e-02 -2.364461869001388550e-01 -3.922665119171142578e-02 -4.203484207391738892e-02 1.800053194165229797e-02 -2.290298342704772949e-01 1.315411180257797241e-01 -2.419442124664783478e-02 6.078271567821502686e-02 -1.184641420841217041e-01 4.778512194752693176e-02 5.044890567660331726e-02 -2.519759722054004669e-02 -1.574369221925735474e-01 -2.144318632781505585e-02 -1.016067061573266983e-02 -1.152970790863037109e-01 -7.193920761346817017e-02 -1.465249806642532349e-01
2.096565067768096924e-02 -1.824321597814559937e-02 3.164072334766387939e-01 -1.335391122847795486e-02 -7.786209881305694580e-02 6.987242400646209717e-02 1.910835355520248413e-01 -4.616818949580192566e-02 1.439480185508728027e-01 -1.353385895490646362e-01 -4.150246381759643555e-01 -2.815289236605167389e-02 -1.347288787364959717e-01 -4.492425620555877686e-01 7.695170491933822632e-02 6.548404693603515625e-02 1.209063977003097534e-01 -3.744604997336864471e-03 -3.538092672824859619e-01 1.001402363181114197e-01 1.807213574647903442e-01 2.317868918180465698e-02 2.500725686550140381e-01 -8.220426738262176514e-02 -1.891334354877471924e-01 -1.348888427019119263e-01 -1.885969340801239014e-01 -1.396502107381820679e-01 -9.719409048557281494e-02 2.069618552923202515e-02 -1.893021315336227417e-01 3.173272823914885521e-03
-1.162608861923217773e-01 2.785398662090301514e-01 3.925783038139343262e-01 1.219903603196144104e-01 -1.611141115427017212e-01 -1.162863001227378845e-01 1.066079512238502502e-01 -2.253570407629013062e-01 1.342132538557052612e-01 -1.574032753705978394e-01 -1.396059542894363403e-01 1.277372688055038452e-01 -1.763781905174255371e-01 -2.940875589847564697e-01 -1.417482085525989532e-02 -2.654182538390159607e-02 1.137234345078468323e-01 3.191863596439361572e-01 1.233525760471820831e-02 -7.101255655288696289e-02 -1.019756682217121124e-02 4.697328060865402222e-02 -5.741855129599571228e-02 -1.768873631954193115e-01 -1.460800915956497192e-01 -2.393152564764022827e-01 -2.664657831192016602e-01 -1.438126266002655029e-01 1.946692168712615967e-02 -1.641934923827648163e-02 -9.300909005105495453e-03 -3.365022242069244385e-01
-1.414340734481811523e-01 -3.335383236408233643e-01 3.112719357013702393e-01 6.562706083059310913e-02 -7.874863594770431519e-02 1.755581498146057129e-01 -1.005544364452362061e-01 -8.210761100053787231e-02 1.847808063030242920e-01 -2.520658969879150391e-01 4.433406889438629150e-02 -3.717240989208221436e-01 4.999002069234848022e-02 8.856175839900970459e-02 -7.950935512781143188e-02 -4.112961143255233765e-02 -4.337926954030990601e-02 -3.650942351669073105e-03 -9.923552721738815308e-02 7.808867096900939941e-02 -2.001946326345205307e-03 1.155642941594123840e-01 5.281500890851020813e-02 -2.960018999874591827e-02 -1.822019219398498535e-01 -2.797941863536834717e-01 -1.884188055992126465e-01 7.593298796564340591e-03 5.255015939474105835e-02 2.200014591217041016e-01 -1.337552815675735474e-01 -4.544621706008911133e-01
-1.180129349231719971e-01 1.856089755892753601e-02 2.104922980070114136e-01 -1.204329309985041618e-03 -1.647655814886093140e-01 -3.026650287210941315e-02 -1.509716808795928955e-01 -2.706634402275085449e-01 2.926703393459320068e-01 -3.513659834861755371e-01 9.736368060111999512e-02 2.465510815382003784e-01 -1.011028513312339783e-01 -1.352229863405227661e-01 -1.683143973350524902e-01 -6.267248839139938354e-02 3.817492350935935974e-02 -1.622998714447021484e-01 -7.536774873733520508e-02 3.246043249964714050e-02 -5.740268155932426453e-02 -1.560012102127075195e-01 -3.586084023118019104e-02 8.522205054759979248e-02 1.140752155333757401e-02 3.733335733413696289e-01 -1.790148168802261353e-01 -2.101200073957443237e-01 -1.690550940111279488e-03 2.698307037353515625e-01 -1.811401396989822388e-01 -2.917508780956268311e-01
-2.102655917406082153e-01 -3.635139763355255127e-02 1.815757602453231812e-01 1.497314572334289551e-01 -4.246876537799835205e-01 8.762795478105545044e-02 -4.191776365041732788e-02 -2.660686075687408447e-01 2.020923793315887451e-01 -1.003867238759994507e-01 -1.092165112495422363e-01 5.905231460928916931e-02 -1.158371791243553162e-01 -6.114147230982780457e-02 -2.442886531352996826e-01 -8.494687080383300781e-02 9.374593198299407959e-02 -8.161127567291259766e-02 -2.583531141281127930e-01 1.153150051832199097e-01 -3.063121736049652100e-01 3.529068827629089355e-01 -2.884027063846588135e-01 -1.960019394755363464e-02 -5.080254375934600830e-02 -7.683112472295761108e-02 -3.843548521399497986e-02 3.319351375102996826e-02 -2.224516868591308594e-02 7.458662241697311401e-02 1.190606355667114258e-01 -2.436932325363159180e-01
-7.095371838659048080e-03 -1.904963403940200806e-01 5.351316332817077637e-01 -3.385136425495147705e-01 -2.441979497671127319e-01 -1.214229241013526917e-01 5.765409395098686218e-02 -2.164852805435657501e-02 3.250167518854141235e-02 4.595821350812911987e-02 -1.145639419555664062e-01 1.677153408527374268e-01 -1.188625097274780273e-01 -1.780570112168788910e-02 -1.654582656919956207e-02 -2.737085223197937012e-01 1.172923818230628967e-01 2.030047327280044556e-01 -1.864513941109180450e-02 -8.765017986297607422e-02 -1.190621852874755859e-01 -2.218998819589614868e-01 1.857821345329284668e-01 8.387944847345352173e-02 1.035353988409042358e-01 -7.441861182451248169e-02 -9.565657377243041992e-02 1.242381185293197632e-01 1.486145108938217163e-01 1.446622163057327271e-01 -1.133762300014495850e-01 -2.929198443889617920e-01
-2.107241302728652954e-01 -4.820198938250541687e-02 5.841885879635810852e-02 -5.915588513016700745e-02 -3.774177134037017822e-01 1.863777786493301392e-01 -9.605033323168754578e-03 1.591374874114990234e-01 2.155104279518127441e-02 3.966710716485977173e-02 2.576778642833232880e-02 9.006129205226898193e-02 -2.115558087825775146e-01 -2.315032482147216797e-01 -4.739149287343025208e-02 -2.371065318584442139e-01 9.869226813316345215e-02 -3.549095094203948975e-01 -6.484831869602203369e-02 2.256529927253723145e-01 -2.222746051847934723e-02 -1.181590333580970764e-01 6.873223185539245605e-02 -2.380658127367496490e-02 1.091147288680076599e-01 -3.209697008132934570e-01 -2.534584105014801025e-01 -1.925775408744812012e-01 -2.574532330036163330e-01 -2.216423302888870239e-02 4.626760259270668030e-02 -2.835364043712615967e-01
-1.162056252360343933e-01 -1.788158528506755829e-02 2.323967218399047852e-01 1.618757992982864380e-01 3.313940018415451050e-02 3.145344555377960205e-03 -3.548939526081085205e-02 -2.874279916286468506e-01 8.244934678077697754e-02 -3.088042326271533966e-02 -1.182799711823463440e-01 1.742828451097011566e-02 -1.417144536972045898e-01 -8.221407979726791382e-02 5.283270776271820068e-02 8.068115450441837311e-03 2.606071531772613525e-01 3.156462311744689941e-01 -3.060538470745086670e-01 5.540071055293083191e-02 -5.648523941636085510e-02 -3.988702967762947083e-02 2.800682485103607178e-01 7.168476004153490067e-03 7.750066369771957397e-02 -9.080408141016960144e-03 -3.819455802440643311e-01 6.023259833455085754e-02 -1.171307340264320374e-01 4.402510821819305420e-02 3.711943328380584717e-02 -4.990443587303161621e-01
-1.779887229204177856e-01 -1.358173787593841553e-01 3.494419157505035400e-01 5.155823752284049988e-02 -5.823601782321929932e-02 1.550945919007062912e-02 4.383882135152816772e-02 -1.448593437671661377e-01 2.479273080825805664e-01 -2.224492132663726807e-01 -3.320232331752777100e-01 -4.917295277118682861e-02 -3.085874915122985840e-01 8.778678625822067261e-02 -1.322092264890670776e-01 -6.221889331936836243e-02 -8.272404223680496216e-02 -1.515052914619445801e-01 -9.303709119558334351e-02 -1.648320257663726807e-01 -1.315453797578811646e-01 3.113279342651367188e-01 1.535810977220535278e-01 -9.495550394058227539e-02 -1.734564453363418579e-02 -1.051364094018936157e-01 -1.442165076732635498e-01 -2.465076893568038940e-01 -1.601345390081405640e-01 2.132433056831359863e-01 -6.801378726959228516e-02 -2.637404799461364746e-01
-2.050889283418655396e-01 -3.337892293930053711e-01 1.705202013254165649e-01 9.543519467115402222e-02 -7.280374411493539810e-03 1.874383389949798584e-01 1.221187040209770203e-01 2.231319844722747803e-01 2.311548963189125061e-02 -1.844793260097503662e-01 -8.392576873302459717e-02 4.321890324354171753e-02 -1.366008371114730835e-01 -5.570147037506103516e-01 8.791480958461761475e-02 -4.313439130783081055e-02 -8.430674672126770020e-02 5.923873931169509888e-02 -3.546865582466125488e-01 5.782551690936088562e-02 -1.082454845309257507e-01 -1.659779101610183716e-01 -5.341022089123725891e-02 1.123988628387451172e-02 -8.504456281661987305e-02 -2.985057532787322998e-01 -6.797713693231344223e-03 -4.241694509983062744e-02 -3.431858867406845093e-02 1.905437409877777100e-01 8.206461369991302490e-02 -4.524632915854454041e-02
1.405352056026458740e-01 -1.491956412792205811e-01 3.547299653291702271e-02 -4.594564810395240784e-02 -1.927381008863449097e-01 -1.913510710000991821e-01 1.537072956562042236e-01 -7.375677675008773804e-02 -8.866338431835174561e-02 -2.962973415851593018e-01 8.770228922367095947e-02 -8.158691227436065674e-02 -1.073970794677734375e-01 -1.777323633432388306e-01 -2.676515579223632812e-01 -8.383496664464473724e-03 -1.609530001878738403e-01 2.488467544317245483e-01 -3.528535068035125732e-01 3.751139640808105469e-01 -2.441540956497192383e-01 1.237616837024688721e-01 1.625235080718994141e-01 5.521408468484878540e-02 1.106394976377487183e-01 -1.238906756043434143e-01 -1.430607885122299194e-01 5.562692880630493164e-03 -2.529745995998382568e-01 2.155840545892715454e-01 7.577037811279296875e-02 -7.226163893938064575e-02
-1.476483494043350220e-01 -5.716502666473388672e-02 1.462451219558715820e-01 1.180236488580703735e-01 -2.669613063335418701e-01 4.990783054381608963e-03 -1.606443226337432861e-01 -7.847553119063377380e-03 1.451793909072875977e-01 9.153489768505096436e-02 5.638857185840606689e-02 -1.673959642648696899e-01 -5.396274104714393616e-02 -2.234067171812057495e-01 -2.093520462512969971e-01 -1.263125091791152954e-01 2.135961055755615234e-01 2.231111824512481689e-01 -2.932996451854705811e-01 -1.037860512733459473e-01 -2.983677387237548828e-01 -1.117378175258636475e-01 1.803211569786071777e-01 -1.050981953740119934e-01 1.002564281225204468e-01 1.569935381412506104e-01 -1.274243146181106567e-01 -1.070951018482446671e-02 -2.950697541236877441e-01 -1.095545813441276550e-01 1.060156375169754028e-01 -4.129956066608428955e-01
-3.279206901788711548e-02 1.036594361066818237e-01 2.639339566230773926e-01 7.198036462068557739e-02 -1.193832308053970337e-01 9.941210597753524780e-02 2.689231000840663910e-02 1.951969563961029053e-01 2.579244375228881836e-01 5.045142490416765213e-03 -5.481065064668655396e-02 8.164286613464355469e-02 -1.925905048847198486e-01 -1.800267845392227173e-01 -5.087200403213500977e-01 -2.580336928367614746e-01 -7.927744090557098389e-02 2.580210380256175995e-02 -3.565905094146728516e-01 1.479275673627853394e-01 1.148486975580453873e-02 -5.698344204574823380e-03 6.813323497772216797e-02 -1.869377307593822479e-02 -9.753671474754810333e-03 -5.639526993036270142e-02 -2.934640347957611084e-01 2.653023004531860352e-01 -1.104649454355239868e-01 9.926177561283111572e-02 1.783409863710403442e-01 -6.700424104928970337e-02
-1.493953466415405273e-01 -3.703236207365989685e-02 4.012763202190399170e-01 -1.377089619636535645e-01 -2.705818414688110352e-01 2.784084379673004150e-01 7.720997184514999390e-02 2.585331797599792480e-01 1.895148307085037231e-01 -4.035668447613716125e-02 -1.733346879482269287e-01 -1.638159453868865967e-01 3.278161864727735519e-03 1.484131217002868652e-01 -2.645760774612426758e-02 -1.021272912621498108e-01 1.907886564731597900e-01 5.284294858574867249e-02 -5.210565403103828430e-02 -1.577530428767204285e-02 -2.412648464087396860e-04 4.149070754647254944e-02 1.743548810482025146e-01 -1.653658300638198853e-01 2.474338561296463013e-01 5.610987916588783264e-02 -2.551551163196563721e-01 -1.190519407391548157e-01 9.901882708072662354e-02 1.985372900962829590e-01 1.741886138916015625e-01 -3.469406664371490479e-01
-1.189316716045141220e-02 -1.317083239555358887e-01 -3.489932790398597717e-02 -1.948482096195220947e-01 -3.937380909919738770e-01 1.676865071058273315e-01 -1.774122714996337891e-01 4.298009350895881653e-02 8.135818690061569214e-02 -1.914970725774765015e-01 -2.251884937286376953e-01 -1.269954293966293335e-01 -8.056627213954925537e-02 -2.600748538970947266e-01 -2.597011923789978027e-01 7.983269542455673218e-02 -2.438117563724517822e-01 9.553139097988605499e-03 2.679005824029445648e-02 8.891641045920550823e-04 -1.571712642908096313e-01 6.055203452706336975e-02 2.943354845046997070e-01 1.289229393005371094e-01 1.091583892703056335e-01 1.357954889535903931e-01 -4.662584960460662842e-01 -4.442145116627216339e-03 -1.251077950000762939e-01 -8.716868609189987183e-02 -2.542731724679470062e-02 -7.234310358762741089e-02
-1.681310087442398071e-01 -1.267640441656112671e-01 2.284807413816452026e-01 1.039267778396606445e-01 -1.392700523138046265e-01 3.209536373615264893e-01 -1.409139782190322876e-01 -2.227341532707214355e-01 1.158073395490646362e-01 3.338679075241088867e-01 1.398334801197052002e-01 1.000448986887931824e-01 -5.160704627633094788e-02 -2.113995701074600220e-01 2.248550206422805786e-02 -1.084224283695220947e-01 1.815921999514102936e-02 3.248725831508636475e-01 -1.864029765129089355e-01 3.825290128588676453e-02 -7.195765525102615356e-02 2.149729579687118530e-01 2.138821333646774292e-01 4.125726874917745590e-03 -5.507063120603561401e-02 1.800434887409210205e-01 -4.053753614425659180e-01 -1.488267034292221069e-01 -2.405454777181148529e-02 1.204177588224411011e-01 -7.667280733585357666e-02 -6.788589060306549072e-02
1.368461102247238159e-01 -3.816272914409637451e-01 2.168088108301162720e-01 2.696407735347747803e-01 -2.169009000062942505e-01 -3.181999325752258301e-01 -1.884059160947799683e-01 1.315991673618555069e-02 1.540148109197616577e-01 1.126532480120658875e-01 -7.719361223280429840e-03 -1.730223298072814941e-01 -1.312427669763565063e-01 -3.312850892543792725e-01 -4.490739852190017700e-02 8.286831900477409363e-03 2.538393437862396240e-01 -6.962922215461730957e-02 -1.297450661659240723e-01 -4.466691240668296814e-02 -2.103841602802276611e-01 -1.182827353477478027e-01 1.275745481252670288e-01 -5.131589248776435852e-02 -3.195093572139739990e-02 4.964484274387359619e-02 -2.547321021556854248e-01 -5.763262044638395309e-03 1.222877278923988342e-01 1.722977459430694580e-01 -2.238670587539672852e-01 8.972239494323730469e-02
-7.453026622533798218e-02 -8.323168009519577026e-02 2.848162055015563965e-01 -7.885079830884933472e-02 -2.661208510398864746e-01 2.582542598247528076e-01 -5.837683007121086121e-02 -1.713408380746841431e-01 1.000131666660308838e-01 8.588254451751708984e-02 -7.468584924936294556e-02 1.382199525833129883e-01 2.008313834667205811e-01 -1.987164318561553955e-01 -1.054098606109619141e-01 7.643613219261169434e-02 1.250839792191982269e-02 4.193705320358276367e-01 -4.125807583332061768e-01 1.439134031534194946e-01 -2.082391977310180664e-01 1.032165959477424622e-01 -1.575057357549667358e-01 -1.233560778200626373e-02 -1.966251619160175323e-02 -9.681613743305206299e-02 -3.520733416080474854e-01 -4.648343473672866821e-02 2.261031046509742737e-02 -5.939818802289664745e-04 9.321083873510360718e-02 6.851799320429563522e-03
-4.268826544284820557e-01 -1.623604595661163330e-01 1.430929154157638550e-01 8.698815852403640747e-02 -2.406980097293853760e-01 4.031872153282165527e-01 -2.380140684545040131e-02 1.193899214267730713e-01 3.902577795088291168e-03 -1.038146540522575378e-01 5.030380934476852417e-02 -1.555749624967575073e-01 -1.197982430458068848e-01 -3.238175511360168457e-01 -6.709839403629302979e-02 -3.259702026844024658e-02 1.551750451326370239e-01 -1.145963519811630249e-01 -2.874775230884552002e-01 1.444275677204132080e-01 -3.388300910592079163e-02 -2.270143777132034302e-01 -2.853846251964569092e-01 1.220478713512420654e-01 -6.965953856706619263e-02 -1.248908489942550659e-01 -1.298663467168807983e-01 -5.391583591699600220e-02 -9.788830764591693878e-03 -1.072071865200996399e-01 1.471387147903442383e-01 -5.051361769437789917e-02
-1.754318363964557648e-02 1.739415228366851807e-01 2.562142014503479004e-01 5.471823737025260925e-02 -2.202595025300979614e-01 6.342244893312454224e-02 1.604885980486869812e-02 -1.171142607927322388e-01 1.174714788794517517e-01 -1.100819185376167297e-01 -3.859956935048103333e-02 1.107627823948860168e-01 5.926925688982009888e-02 -8.430657535791397095e-02 -3.834068477153778076e-01 -1.293456554412841797e-01 7.921320945024490356e-02 8.316547423601150513e-02 -2.576627731323242188e-01 2.911812067031860352e-01 -5.642580240964889526e-02 -2.094366401433944702e-01 4.721279069781303406e-02 -1.823857724666595459e-01 -5.654335021972656250e-03 -2.102681398391723633e-01 -3.369467556476593018e-01 2.846041023731231689e-01 1.137690767645835876e-01 7.911236584186553955e-02 2.733062207698822021e-01 -2.016793340444564819e-01
-1.062599867582321167e-01 2.955272421240806580e-02 2.555939853191375732e-01 -2.757098376750946045e-01 -1.658978462219238281e-01 -9.964018128812313080e-03 4.906303063035011292e-02 1.960542425513267517e-02 -5.358688533306121826e-03 -9.067082405090332031e-02 -5.856788903474807739e-02 2.407472021877765656e-02 -9.753325581550598145e-02 -2.105295807123184204e-01 -4.826112836599349976e-02 1.693662852048873901e-01 1.910461634397506714e-01 1.765606850385665894e-01 3.382174298167228699e-02 1.160412952303886414e-01 -2.354792058467864990e-01 1.311994791030883789e-01 -6.000999361276626587e-02 1.320369392633438110e-01 -1.156303379684686661e-02 -3.192035853862762451e-01 -5.899760127067565918e-01 -3.579197078943252563e-02 1.744681745767593384e-01 1.379368007183074951e-01 1.718912720680236816e-01 1.122454255819320679e-01
-6.042300537228584290e-02 6.966911256313323975e-02 2.297846376895904541e-01 5.490285530686378479e-02 -2.366704642772674561e-01 2.371720969676971436e-02 -9.956417605280876160e-03 -1.566994935274124146e-02 1.003447920083999634e-01 -6.602568924427032471e-02 -2.265271963551640511e-03 1.443576067686080933e-01 8.345715701580047607e-02 -1.648337244987487793e-01 -3.821108937263488770e-01 -1.857408285140991211e-01 8.019490540027618408e-02 5.560402944684028625e-02 -3.686114773154258728e-02 2.222955226898193359e-01 -9.405396133661270142e-02 -2.151711583137512207e-01 4.274436086416244507e-02 -2.706534974277019501e-02 -1.270072907209396362e-01 -1.708131581544876099e-01 -4.290048182010650635e-01 2.297848463058471680e-01 3.405270725488662720e-02 2.260137498378753662e-01 4.187609255313873291e-01 -3.294343128800392151e-02
-2.321802526712417603e-01 -3.037252128124237061e-01 2.960056662559509277e-01 1.252380609512329102e-01 -2.406115978956222534e-01 -1.461186856031417847e-01 1.522722840309143066e-01 -1.292304694652557373e-01 1.828344911336898804e-01 -2.223341614007949829e-01 3.251090049743652344e-01 9.975112229585647583e-02 2.103972285985946655e-01 -8.100761473178863525e-02 -1.765780150890350342e-01 7.603291422128677368e-02 -8.297878317534923553e-03 4.284936003386974335e-03 -1.792696714401245117e-01 -1.554922014474868774e-01 -1.022312492132186890e-01 6.647125631570816040e-02 3.816115856170654297e-02 1.672618836164474487e-02 -8.951416611671447754e-02 -8.440651744604110718e-02 -2.417324483394622803e-01 -1.317934989929199219e-01 1.739135086536407471e-01 2.457524091005325317e-01 -5.548454821109771729e-02 -2.957057356834411621e-01
-1.472376938909292221e-02 1.117559596896171570e-01 3.732382655143737793e-01 -2.075951993465423584e-01 -3.835381940007209778e-02 -6.794325262308120728e-02 -5.929892882704734802e-02 -1.305697560310363770e-01 9.612453728914260864e-02 1.577832102775573730e-01 -8.370184153318405151e-02 -7.297562807798385620e-02 -9.075777977705001831e-02 -2.026006579399108887e-01 -1.898896321654319763e-02 -4.434115812182426453e-02 3.562626987695693970e-02 2.809109985828399658e-01 4.711383208632469177e-02 1.194722875952720642e-01 -2.495855689048767090e-01 -3.487046062946319580e-02 3.157634660601615906e-02 7.470135390758514404e-02 6.294718384742736816e-02 -2.782111167907714844e-01 -5.678905844688415527e-01 -2.929718792438507080e-01 1.176724359393119812e-01 5.749608948826789856e-02 7.430695742368698120e-02 -3.212070837616920471e-02
3.927364572882652283e-02 6.850832700729370117e-02 1.520345211029052734e-01 9.261057525873184204e-02 -4.999594688415527344e-01 1.344668269157409668e-01 -2.391905337572097778e-02 4.266088083386421204e-02 3.408706784248352051e-01 5.723887681961059570e-02 -7.778776437044143677e-02 3.204595148563385010e-01 1.458725929260253906e-01 -9.056065976619720459e-02 -1.693212836980819702e-01 -2.226870208978652954e-01 1.153463125228881836e-01 2.439708858728408813e-01 -7.587606459856033325e-02 1.314983218908309937e-01 -1.258732229471206665e-01 -6.475003808736801147e-02 1.735464930534362793e-01 2.273882031440734863e-01 1.101630106568336487e-01 -3.580903261899948120e-02 -2.910151779651641846e-01 -7.103867828845977783e-02 1.000669039785861969e-02 6.198019161820411682e-02 2.246492207050323486e-01 1.967721246182918549e-02
-8.701312541961669922e-02 2.100337110459804535e-02 2.983237504959106445e-01 -1.740629225969314575e-01 -1.960452795028686523e-01 -1.067522093653678894e-01 -1.304274648427963257e-01 -2.144318968057632446e-01 9.573776274919509888e-02 7.201424986124038696e-02 6.622049212455749512e-02 4.778299946337938309e-03 -1.603606790304183960e-01 -3.665398061275482178e-01 -1.347997337579727173e-01 -1.317964345216751099e-01 1.804489195346832275e-01 3.245406150817871094e-01 1.438385248184204102e-02 2.925387024879455566e-01 -1.978362053632736206e-01 -3.843708336353302002e-02 -2.750318497419357300e-02 -1.584739424288272858e-02 9.852240234613418579e-02 -2.819992005825042725e-01 -2.094787210226058960e-01 -5.039485171437263489e-02 -2.252283692359924316e-01 -7.530636340379714966e-02 -1.855740547180175781e-01 -2.317675203084945679e-01
2.579132094979286194e-03 -3.840066865086555481e-02 3.182276710867881775e-02 -7.049784809350967407e-02 -2.283541113138198853e-01 1.341169327497482300e-01 -1.539579629898071289e-01 1.994349434971809387e-02 2.257923968136310577e-02 3.086654096841812134e-02 -4.928087815642356873e-02 2.310749441385269165e-01 -2.030601166188716888e-02 -1.119343712925910950e-01 -3.790870606899261475e-01 -1.637546420097351074e-01 -3.925416618585586548e-02 2.158636748790740967e-01 -9.516879916191101074e-02 1.827821880578994751e-01 -2.125821411609649658e-01 -9.297578781843185425e-02 8.115488104522228241e-03 -6.811189651489257812e-02 -1.171948164701461792e-01 -2.448083162307739258e-01 -3.043628931045532227e-01 -9.376288950443267822e-02 2.828405499458312988e-01 2.768948078155517578e-01 4.091660380363464355e-01 -9.605038911104202271e-02
-4.726036638021469116e-02 -1.323046684265136719e-01 5.300991609692573547e-02 -1.024805977940559387e-01 -4.910767450928688049e-02 9.643121622502803802e-03 -1.198074892163276672e-01 -1.452777981758117676e-01 2.306492924690246582e-01 -7.413495332002639771e-02 -2.393463701009750366e-01 -1.004064604640007019e-01 -7.734261453151702881e-02 -8.890333771705627441e-02 -1.124647930264472961e-01 9.815201908349990845e-02 1.641033142805099487e-01 2.153618782758712769e-01 -7.440073043107986450e-02 1.078139841556549072e-01 -3.155803382396697998e-01 3.286878764629364014e-02 2.292279154062271118e-01 1.558891385793685913e-01 1.730691343545913696e-01 -1.488228589296340942e-01 -3.256062269210815430e-01 2.944264411926269531e-01 8.416734635829925537e-03 1.278588622808456421e-01 3.839722275733947754e-02 -4.858660697937011719e-01
-3.981758654117584229e-02 -2.404833734035491943e-01 2.520445883274078369e-01 9.374950826168060303e-02 -4.691709280014038086e-01 1.044373214244842529e-01 1.964418590068817139e-02 1.260390728712081909e-01 -4.349662736058235168e-02 -4.907892271876335144e-02 -9.049419313669204712e-03 1.416810750961303711e-01 -2.528720796108245850e-01 -1.460335999727249146e-01 -9.239719808101654053e-02 -2.048635184764862061e-01 2.356332987546920776e-01 -2.808506786823272705e-01 -3.164889514446258545e-01 -9.840808063745498657e-02 1.297720223665237427e-01 -4.888011887669563293e-02 -2.113310843706130981e-01 9.600811451673507690e-02 6.439446657896041870e-02 1.358532607555389404e-01 -1.610713899135589600e-01 -1.156315803527832031e-01 -2.203365229070186615e-02 2.104017883539199829e-01 1.617740094661712646e-01 -1.026327535510063171e-01
-3.375828564167022705e-01 -1.678405702114105225e-02 3.979893624782562256e-01 -3.022280931472778320e-01 -1.525916457176208496e-01 -1.285059899091720581e-01 -9.395449608564376831e-02 1.524335145950317383e-01 6.995206326246261597e-02 -1.408586353063583374e-01 -4.220934212207794189e-02 1.049827784299850464e-01 -2.130522727966308594e-01 -1.418806016445159912e-01 4.741968959569931030e-02 -3.295163810253143311e-01 2.282019704580307007e-02 8.270820230245590210e-02 1.999912969768047333e-02 -6.849052757024765015e-02 -2.905248105525970459e-01 -1.685609668493270874e-01 7.929083891212940216e-03 -1.659531742334365845e-01 -2.211232185363769531e-01 -2.448944188654422760e-02 -1.761637032032012939e-01 1.058736741542816162e-01 3.258305042982101440e-02 1.072631999850273132e-01 -1.783073246479034424e-01 -2.475824654102325439e-01
-9.736781939864158630e-03 5.275227501988410950e-02 2.383462041616439819e-01 -2.755960822105407715e-01 -1.572363078594207764e-01 -6.256045307964086533e-03 8.440530300140380859e-02 -8.791428059339523315e-02 1.515312939882278442e-01 -3.555036336183547974e-02 -1.527444422245025635e-01 -1.458368171006441116e-02 -3.570052385330200195e-01 5.299889482557773590e-03 -3.730393946170806885e-02 9.061732143163681030e-02 5.086997523903846741e-03 -1.005492731928825378e-01 -3.139882087707519531e-01 3.640695288777351379e-02 -1.397250890731811523e-01 1.954832673072814941e-01 1.230495572090148926e-01 -3.074367344379425049e-02 -2.515103220939636230e-01 -4.425955563783645630e-02 -2.779713869094848633e-01 -2.763618715107440948e-02 -3.307208120822906494e-01 1.579362004995346069e-01 -8.184009045362472534e-02 -4.144304394721984863e-01
-2.390717267990112305e-01 -2.086852677166461945e-02 3.480186164379119873e-01 4.461992532014846802e-02 -2.202794849872589111e-01 -2.314884960651397705e-01 2.643238008022308350e-01 -1.300901323556900024e-01 -1.947296410799026489e-01 -1.498425006866455078e-02 -2.230200543999671936e-02 6.801611930131912231e-02 -1.969939768314361572e-01 -1.032311245799064636e-01 -1.703501790761947632e-01 1.230673342943191528e-01 1.184643656015396118e-01 2.738545238971710205e-01 -3.739015758037567139e-02 1.343935579061508179e-01 7.937420159578323364e-02 -2.528811395168304443e-01 -5.594420060515403748e-02 2.053434550762176514e-01 2.656169831752777100e-01 2.284689806401729584e-03 -3.217563629150390625e-01 2.000896027311682701e-03 7.866074889898300171e-02 1.366800516843795776e-01 -2.430904507637023926e-01 -1.068635508418083191e-01
-2.588472664356231689e-01 -2.546488642692565918e-01 2.750178575515747070e-01 1.463943570852279663e-01 -2.771230936050415039e-01 -1.928766518831253052e-01 3.395000472664833069e-02 -6.353255361318588257e-02 1.703817397356033325e-01 -2.195028066635131836e-01 9.190604090690612793e-02 9.521174430847167969e-02 2.335689216852188110e-01 -9.166662581264972687e-03 -2.254239618778228760e-01 -3.022095747292041779e-02 4.049305990338325500e-02 2.559919953346252441e-01 -2.456452250480651855e-01 -3.114021122455596924e-01 -1.086940094828605652e-01 4.665381088852882385e-02 8.827576041221618652e-02 8.322670310735702515e-02 -4.657749086618423462e-02 -3.221702203154563904e-02 -8.300119079649448395e-03 -8.405955880880355835e-02 1.100767329335212708e-01 3.791273236274719238e-01 -1.569078117609024048e-02 -1.765491217374801636e-01
-4.126576334238052368e-02 -8.886412717401981354e-03 2.922344505786895752e-01 2.326473966240882874e-02 -4.759746044874191284e-02 -1.252586673945188522e-02 9.018003195524215698e-02 -2.146894186735153198e-01 1.029754206538200378e-01 5.014531314373016357e-02 -3.288423269987106323e-02 2.694655023515224457e-02 -3.655405715107917786e-02 -3.887417912483215332e-01 1.047398429363965988e-02 -8.806694298982620239e-02 2.118914425373077393e-01 2.458862960338592529e-01 -3.540450036525726318e-01 -9.124811738729476929e-02 -2.111818939447402954e-01 -1.123131215572357178e-01 1.087382510304450989e-01 -9.624979458749294281e-03 -4.388234391808509827e-02 1.093287542462348938e-01 -1.102360710501670837e-01 1.343225240707397461e-01 -1.745094060897827148e-01 8.982623368501663208e-02 1.106596589088439941e-01 -5.266687870025634766e-01
-6.786553561687469482e-02 -2.263642251491546631e-01 2.404812276363372803e-01 -1.823017001152038574e-01 -2.578986883163452148e-01 -1.878969222307205200e-01 -5.665135383605957031e-02 -2.184162735939025879e-01 1.368211656808853149e-01 -1.665318459272384644e-01 3.222515806555747986e-02 2.860259450972080231e-02 -2.102691978216171265e-01 -2.492078840732574463e-01 -3.109599836170673370e-02 2.228298038244247437e-02 1.016585081815719604e-01 1.334256827831268311e-01 7.272791862487792969e-02 1.619914919137954712e-01 8.897116780281066895e-02 4.677650332450866699e-02 5.392587557435035706e-02 1.251434981822967529e-01 2.247640341520309448e-01 -2.654646635055541992e-01 -4.108738601207733154e-01 1.505351811647415161e-01 -3.637463599443435669e-02 -1.943636983633041382e-01 -5.550726130604743958e-02 -3.182379603385925293e-01
-1.052257120609283447e-01 2.516198754310607910e-01 8.478474617004394531e-02 1.618545651435852051e-01 -3.255909681320190430e-01 2.154636681079864502e-01 1.223128214478492737e-01 -2.927730791270732880e-02 -8.868704549968242645e-03 1.570522934198379517e-01 9.949354827404022217e-02 -2.690176665782928467e-02 -8.704183995723724365e-02 -3.128710091114044189e-01 -2.784679830074310303e-01 -1.080415621399879456e-01 -3.941035270690917969e-02 6.292802095413208008e-02 -3.509154915809631348e-01 2.290579862892627716e-02 -1.613475531339645386e-01 -3.516372740268707275e-01 1.005042791366577148e-01 4.744472727179527283e-02 5.370461195707321167e-02 -2.971060276031494141e-01 -2.066524699330329895e-02 4.568720981478691101e-02 2.601706981658935547e-01 8.847195655107498169e-02 -7.574699074029922485e-02 -1.667089015245437622e-01
-9.393868595361709595e-02 -2.084968984127044678e-01 -1.006111409515142441e-02 -1.447076648473739624e-01 -3.035407066345214844e-01 5.427739769220352173e-02 5.817709118127822876e-02 1.295455396175384521e-01 6.486088782548904419e-02 1.121365875005722046e-01 2.218853309750556946e-02 2.331374883651733398e-01 -1.339862402528524399e-02 -2.103997915983200073e-01 -1.203554943203926086e-01 -1.900264620780944824e-01 -2.084728144109249115e-02 9.066630899906158447e-02 -1.262429803609848022e-01 2.436609268188476562e-01 7.814426720142364502e-02 -8.571539074182510376e-02 1.562114208936691284e-01 1.686549931764602661e-02 -2.637500688433647156e-02 -2.147665172815322876e-01 -2.762387096881866455e-01 6.520754843950271606e-02 3.298985064029693604e-01 3.404749333858489990e-01 3.829380571842193604e-01 -1.544744074344635010e-01
-1.193082183599472046e-01 4.398100823163986206e-02 2.194077819585800171e-01 -1.794800162315368652e-01 -5.567491427063941956e-02 -8.809041231870651245e-02 8.143176883459091187e-02 -1.206868235021829605e-02 2.581494450569152832e-01 4.852451384067535400e-02 8.717465400695800781e-02 5.642234161496162415e-02 -2.462390251457691193e-02 -4.544763565063476562e-01 -1.371836364269256592e-01 -1.770626753568649292e-01 -4.672002047300338745e-02 9.591720998287200928e-02 1.719005554914474487e-01 2.154047489166259766e-01 -2.148187011480331421e-01 -8.072736859321594238e-02 9.150825440883636475e-02 1.325646340847015381e-01 -2.905825898051261902e-02 -2.753479480743408203e-01 -1.902514547109603882e-01 -2.833995521068572998e-01 5.504883080720901489e-02 1.520903557538986206e-01 3.708542585372924805e-01 -1.610222011804580688e-01
-1.874110549688339233e-01 -1.150223091244697571e-01 1.089564859867095947e-01 1.806764602661132812e-01 -5.120313763618469238e-01 -1.548630297183990479e-01 -1.552076041698455811e-01 5.722939223051071167e-02 -4.970011115074157715e-02 1.237520389258861542e-02 -2.224425077438354492e-01 -1.595359295606613159e-01 -5.853898078203201294e-02 8.106173574924468994e-02 -4.966919124126434326e-02 -6.002303957939147949e-02 2.073710709810256958e-01 7.034770399332046509e-02 -3.780485689640045166e-01 3.441341221332550049e-01 5.394734442234039307e-02 -1.425449103116989136e-01 -1.759596019983291626e-01 1.532840449362993240e-02 -8.395706862211227417e-02 -7.028234004974365234e-02 -1.578918695449829102e-01 -7.005143910646438599e-02 1.625005453824996948e-01 2.062946408987045288e-01 -7.393803447484970093e-02 -1.414292603731155396e-01
-7.696161419153213501e-02 2.026704847812652588e-01 3.551938831806182861e-01 3.490478172898292542e-02 -2.327229976654052734e-01 2.547671273350715637e-02 -2.367926239967346191e-01 -1.661854237318038940e-02 1.857519745826721191e-01 6.358280777931213379e-02 1.509611755609512329e-01 2.211818546056747437e-01 -2.402381412684917450e-02 -1.594014614820480347e-01 -3.237360417842864990e-01 -2.056216597557067871e-01 -4.084600880742073059e-02 1.368494182825088501e-01 -2.427368164062500000e-01 2.461892068386077881e-01 3.964132815599441528e-02 1.458289287984371185e-02 1.442481949925422668e-02 -1.688438057899475098e-01 1.015698350965976715e-02 -2.304822355508804321e-01 -2.939180135726928711e-01 4.866212233901023865e-02 6.423775106668472290e-02 1.784496605396270752e-01 2.876740694046020508e-01 -9.471146622672677040e-04
-1.584923118352890015e-01 4.699014499783515930e-02 9.242290258407592773e-02 -3.271979093551635742e-01 -1.606239676475524902e-01 3.558420836925506592e-01 3.448022529482841492e-02 7.505636662244796753e-02 2.555079460144042969e-01 -1.332630664110183716e-01 3.285805583000183105e-01 1.694967597723007202e-01 -1.571223288774490356e-01 -1.410085111856460571e-01 -2.889425754547119141e-01 1.736694872379302979e-01 1.085688099265098572e-01 2.306153625249862671e-01 -2.481197267770767212e-01 1.553583294153213501e-01 -1.734202057123184204e-01 -9.296464920043945312e-02 2.823206409811973572e-02 1.458779573440551758e-01 -1.097757294774055481e-01 -2.190260142087936401e-01 -7.868010550737380981e-02 -1.659644544124603271e-01 9.852254390716552734e-02 -4.228334501385688782e-02 1.282358728349208832e-02 -5.464968830347061157e-02
-7.505159825086593628e-02 6.923933327198028564e-02 2.417798340320587158e-01 -1.351061761379241943e-01 -1.461030989885330200e-01 2.637105882167816162e-01 -1.689501702785491943e-01 9.766017645597457886e-02 9.858312457799911499e-02 -1.771592944860458374e-01 -2.702858150005340576e-01 9.190955758094787598e-02 -1.582538150250911713e-02 -5.904849618673324585e-02 -1.084902659058570862e-01 5.356035754084587097e-02 1.055809557437896729e-01 6.287857145071029663e-02 -6.961640715599060059e-02 4.178314656019210815e-02 1.483983397483825684e-01 -1.329969614744186401e-01 1.183901280164718628e-01 6.203087419271469116e-02 -2.541853673756122589e-02 -2.085276097059249878e-01 -2.075224369764328003e-01 1.054188087582588196e-01 3.399329483509063721e-01 3.922031223773956299e-01 -2.565651237964630127e-01 -3.607346713542938232e-01
6.183581426739692688e-02 -2.482714317739009857e-02 2.716437876224517822e-01 -1.760793328285217285e-01 -1.883544176816940308e-01 -6.772042065858840942e-02 -8.127814531326293945e-02 -9.412884712219238281e-02 4.085290431976318359e-02 -3.547501983121037483e-03 -4.231544211506843567e-02 -1.977463662624359131e-01 -3.193651512265205383e-02 -2.042672038078308105e-01 2.151901461184024811e-02 1.244840472936630249e-01 -3.067179396748542786e-02 3.478048741817474365e-01 -1.196081042289733887e-01 1.848717778921127319e-01 -1.619605273008346558e-01 -4.006286337971687317e-02 -3.822403773665428162e-02 1.924680471420288086e-01 -1.586011610925197601e-02 -2.802473604679107666e-01 -5.715271234512329102e-01 -1.628881245851516724e-01 1.912102401256561279e-01 3.994545713067054749e-02 1.530663967132568359e-01 -6.057843565940856934e-02
1.732843555510044098e-02 -1.390698552131652832e-01 1.373959481716156006e-01 -4.530750587582588196e-02 -3.430028855800628662e-01 2.659450173377990723e-01 3.785491362214088440e-02 1.922460645437240601e-01 4.016467183828353882e-02 -1.748725324869155884e-01 -1.859477758407592773e-01 6.698467582464218140e-02 -9.714432060718536377e-02 7.858779281377792358e-02 -2.436320185661315918e-01 2.339895069599151611e-02 1.249009370803833008e-01 -3.357093408703804016e-02 -2.238294780254364014e-01 1.828187406063079834e-01 1.182423681020736694e-01 -3.373949602246284485e-02 3.669615136459469795e-03 -2.386037409305572510e-01 1.135751530528068542e-01 1.717679947614669800e-01 -2.241545021533966064e-01 -1.870510131120681763e-01 1.886884421110153198e-01 2.242365032434463501e-01 -8.569403737783432007e-02 -4.389819502830505371e-01
4.056193679571151733e-02 -4.128992855548858643e-01 3.519956171512603760e-01 2.578652203083038330e-01 2.900552004575729370e-02 2.024416923522949219e-01 5.483071133494377136e-02 1.354087442159652710e-01 1.070112362504005432e-01 7.396541535854339600e-02 5.457825213670730591e-02 -5.205419287085533142e-02 7.307244092226028442e-02 -1.278737485408782959e-01 -2.054364830255508423e-01 4.054123163223266602e-02 2.823929786682128906e-01 1.640210747718811035e-01 -5.961675196886062622e-02 2.064620256423950195e-01 -1.979208737611770630e-01 -3.176896274089813232e-01 -6.814955174922943115e-02 -2.565121650695800781e-02 1.120205745100975037e-01 -1.707646399736404419e-01 -2.247029244899749756e-01 -3.784473240375518799e-02 -2.835069037973880768e-02 6.129971891641616821e-02 -2.906942963600158691e-01 -7.231524586677551270e-02
1.732185482978820801e-01 -1.599986553192138672e-01 2.327845841646194458e-01 -1.280591487884521484e-01 -9.224571287631988525e-02 -1.502226889133453369e-01 5.059659481048583984e-03 2.125957161188125610e-01 2.367475777864456177e-01 4.940409585833549500e-02 2.613826841115951538e-02 -5.915762111544609070e-02 -2.235875725746154785e-01 -3.140149414539337158e-01 -4.250376522541046143e-01 -1.636026650667190552e-01 -1.076451241970062256e-01 6.003930047154426575e-02 -1.893209666013717651e-01 3.601670265197753906e-01 -1.015679240226745605e-01 -8.146148175001144409e-03 8.173106610774993896e-02 -6.611908972263336182e-02 -2.179002761840820312e-01 4.326779767870903015e-02 -1.829530596733093262e-01 1.418507397174835205e-01 -1.077678427100181580e-02 2.605287432670593262e-01 5.344741046428680420e-02 5.323138460516929626e-02
-1.030267030000686646e-01 -1.334839761257171631e-01 1.799144595861434937e-01 -5.563836917281150818e-02 -1.286824941635131836e-01 3.997099697589874268e-01 -1.835086345672607422e-01 1.060406789183616638e-01 1.443128734827041626e-01 -3.548239469528198242e-01 -2.205897821113467216e-03 4.796399921178817749e-02 -7.658255845308303833e-02 -7.847104221582412720e-03 -3.244893550872802734e-01 1.671861261129379272e-01 1.437310725450515747e-01 6.340242177248001099e-02 -4.879655689001083374e-02 1.429579108953475952e-01 1.212716381996870041e-02 1.328056007623672485e-01 1.329662799835205078e-01 3.340511620044708252e-01 -1.367637962102890015e-01 2.610839530825614929e-02 -1.997628509998321533e-01 1.694470047950744629e-01 6.175222806632518768e-03 3.185357153415679932e-01 -1.512923985719680786e-01 -1.403764188289642334e-01
-3.155514299869537354e-01 -9.558124095201492310e-02 3.655922710895538330e-01 2.871663272380828857e-01 -4.376914799213409424e-01 -6.456964462995529175e-02 -1.199817955493927002e-01 3.910619765520095825e-02 -4.873006418347358704e-02 5.131894256919622421e-03 -2.404483705759048462e-01 -1.263192296028137207e-01 -3.745824471116065979e-02 -4.483493790030479431e-02 -7.786486297845840454e-02 -3.683620691299438477e-02 7.394319027662277222e-02 -2.540852688252925873e-02 -2.285724431276321411e-01 2.746437489986419678e-01 -3.332522697746753693e-03 5.847469344735145569e-02 -1.103472337126731873e-01 1.085621044039726257e-01 -2.516062855720520020e-01 -1.072619929909706116e-01 -1.565745621919631958e-01 -3.062523305416107178e-01 -5.439416039735078812e-03 -3.291353955864906311e-02 1.204110607504844666e-01 -8.115576952695846558e-02
-5.592267960309982300e-02 -2.254478633403778076e-01 2.976289391517639160e-01 -2.713336981832981110e-02 -2.156110703945159912e-01 2.778773307800292969e-01 1.964793950319290161e-01 -2.971336990594863892e-02 1.509916335344314575e-01 -1.899641007184982300e-01 -2.131489813327789307e-01 -2.022838741540908813e-01 -5.520517006516456604e-02 -8.695492520928382874e-03 -9.993645548820495605e-02 3.972057625651359558e-02 3.989664092659950256e-02 -2.141000777482986450e-01 5.461899563670158386e-02 6.490822136402130127e-02 -2.830985486507415771e-01 -1.226971819996833801e-01 4.049311876296997070e-01 -2.300922423601150513e-01 -1.944589242339134216e-02 -1.549486964941024780e-01 -2.705146968364715576e-01 -2.180359698832035065e-02 -7.312630861997604370e-02 2.457919120788574219e-01 4.115084931254386902e-02 3.712473809719085693e-02
5.598552897572517395e-02 -4.599807411432266235e-02 1.576761305332183838e-01 -1.802385747432708740e-01 -3.348817229270935059e-01 3.414503931999206543e-01 -9.459047019481658936e-02 -6.362295895814895630e-02 2.196474671363830566e-01 4.132183641195297241e-02 -8.185129612684249878e-02 -5.761865526437759399e-02 2.171521782875061035e-01 -1.184450164437294006e-01 -1.487186700105667114e-01 8.288789540529251099e-02 7.753369957208633423e-02 3.811261355876922607e-01 -3.688730895519256592e-01 1.118844896554946899e-01 -1.069463640451431274e-01 1.468499898910522461e-01 -1.046578660607337952e-01 2.209949791431427002e-01 -1.509346663951873779e-01 -1.644837409257888794e-01 -3.125751614570617676e-01 -9.795418009161949158e-03 1.389351300895214081e-02 -4.512810334563255310e-02 5.464268848299980164e-02 5.436948034912347794e-03
-3.751454949378967285e-01 -8.498570322990417480e-02 3.210890889167785645e-01 -1.330650597810745239e-01 6.919043511152267456e-02 9.937836974859237671e-02 -1.286911517381668091e-01 -1.752308011054992676e-01 2.793482840061187744e-01 -3.495954573154449463e-01 -7.845823466777801514e-02 4.027758911252021790e-02 -1.091660633683204651e-01 7.189516723155975342e-02 -1.932478100061416626e-01 -4.385795071721076965e-02 4.842430725693702698e-02 8.856492489576339722e-02 -1.785006374120712280e-01 1.489462237805128098e-02 1.140160560607910156e-01 -2.652933299541473389e-01 1.616086065769195557e-01 2.808861434459686279e-01 5.089912191033363342e-02 -1.044746562838554382e-01 -2.733016312122344971e-01 1.658233106136322021e-01 1.848038136959075928e-01 9.261234849691390991e-02 2.539985068142414093e-02 -1.232246980071067810e-01
-8.192476630210876465e-02 1.219240874052047729e-01 4.273310005664825439e-01 7.879335433244705200e-02 -5.839576199650764465e-02 -6.602335721254348755e-02 -5.647910386323928833e-02 -2.191917151212692261e-01 1.177678555250167847e-01 -2.118097431957721710e-02 -6.606581062078475952e-02 7.828811556100845337e-02 -1.062116771936416626e-01 -2.132217288017272949e-01 -1.243405742570757866e-03 -1.478716433048248291e-01 -1.622911542654037476e-01 9.673289954662322998e-02 -2.500826716423034668e-01 -1.881583482027053833e-01 -1.630075573921203613e-01 -2.343107163906097412e-01 2.814237773418426514e-01 2.993860244750976562e-01 -3.441337263211607933e-03 -2.715978324413299561e-01 -9.611895680427551270e-02 2.330085188150405884e-01 1.084905117750167847e-01 1.814106255769729614e-01 -7.337113469839096069e-02 -2.363421022891998291e-01
[truncated: 3,282,817 more chars]
