# Supplementary material for: The Language of Innovation
Source: PLoS One. 2020 Apr 30;15(4):e0230107. doi: 10.1371/journal.pone.0230107 (PMC7194493; doi:10.1371/journal.pone.0230107)
Supplement: S21 File — (GZ) [file pone.0230107.s021.tar.gz › 1999-2003/V2Run_21_VS_4500_embeddings1999-2003ED32.txt]

4.914325475692749023e-02 1.514651626348495483e-01 2.767485082149505615e-01 -1.417418718338012695e-01 -2.320178896188735962e-01 -1.503392904996871948e-01 7.552212569862604141e-03 3.884813189506530762e-02 -2.905616909265518188e-02 -5.100897550582885742e-01 -1.084335967898368835e-01 2.378486543893814087e-01 -3.186464309692382812e-01 6.656137108802795410e-02 1.459725052118301392e-01 -1.365151852369308472e-01 -7.804858032613992691e-03 5.886540934443473816e-02 1.094252243638038635e-01 2.852789163589477539e-01 -1.793840676546096802e-01 -2.824220955371856689e-01 -9.419398754835128784e-02 6.373018026351928711e-02 6.078517809510231018e-02 4.200709052383899689e-03 -2.046160548925399780e-01 2.600862830877304077e-02 1.672445088624954224e-01 1.479212194681167603e-02 -1.505673825740814209e-01 7.622760534286499023e-02
-1.940675526857376099e-01 -4.389205947518348694e-02 9.158328920602798462e-02 -1.544278264045715332e-01 1.387924887239933014e-02 -2.595884539186954498e-02 2.989537417888641357e-01 -2.527850568294525146e-01 -5.672963708639144897e-02 -2.016863077878952026e-01 -2.179692536592483521e-01 3.352332115173339844e-01 4.437082447111606598e-03 -1.299046725034713745e-02 -1.146024689078330994e-01 -1.111073717474937439e-01 3.459153929725289345e-03 5.020469054579734802e-02 -1.541960053145885468e-02 7.175832986831665039e-02 -4.203906655311584473e-02 -2.478362917900085449e-01 -1.410745829343795776e-01 -7.485639303922653198e-02 7.962600141763687134e-02 -2.470012009143829346e-01 -4.006997942924499512e-01 -2.925090789794921875e-01 1.587324142456054688e-01 2.545478045940399170e-01 -1.556968092918395996e-01 -1.423452943563461304e-01
1.630756258964538574e-02 2.380146831274032593e-01 2.094628848135471344e-02 -1.119929403066635132e-01 2.544713020324707031e-01 -1.490335315465927124e-01 3.019795715808868408e-01 -2.345140837132930756e-02 -3.873126804828643799e-01 -1.977346837520599365e-01 -2.481783032417297363e-01 8.238163590431213379e-02 -1.427678316831588745e-01 6.055503711104393005e-02 -3.747258707880973816e-02 3.714252263307571411e-02 4.031051993370056152e-01 2.090702205896377563e-01 1.971308141946792603e-01 -1.257469225674867630e-02 1.082770600914955139e-01 -2.030581235885620117e-01 -5.241129174828529358e-02 -1.800591647624969482e-01 -5.392640829086303711e-03 -2.014607936143875122e-02 -5.651687830686569214e-02 -1.901805698871612549e-01 1.105719339102506638e-02 -1.131397560238838196e-01 -2.811787426471710205e-01 -4.406031966209411621e-02
-1.501210629940032959e-01 2.575610578060150146e-01 3.206117777153849602e-03 -9.847749024629592896e-02 1.274875700473785400e-01 1.897823810577392578e-02 -5.550083704292774200e-03 9.983618557453155518e-02 -2.016021758317947388e-01 -9.360779076814651489e-02 -1.082355994731187820e-02 1.774757802486419678e-01 3.871197998523712158e-02 2.052773237228393555e-01 -9.675063192844390869e-02 2.899992167949676514e-01 8.555020391941070557e-02 6.277360022068023682e-02 -5.172466114163398743e-02 4.434055685997009277e-01 -1.118186675012111664e-02 4.275540821254253387e-03 1.433741534128785133e-03 7.353109121322631836e-02 1.689054369926452637e-01 7.227400317788124084e-03 -2.229154407978057861e-01 -2.623366117477416992e-01 3.621830344200134277e-01 -4.300420358777046204e-02 -2.808884680271148682e-01 2.856138944625854492e-01
9.411233663558959961e-02 3.361840546131134033e-01 6.173743307590484619e-02 9.323848038911819458e-02 -4.507045820355415344e-02 -2.081768065690994263e-01 2.314495295286178589e-01 -3.634107708930969238e-01 -2.333348542451858521e-01 -1.356445997953414917e-01 -1.266469806432723999e-01 2.269735559821128845e-02 -6.594312191009521484e-02 2.681681513786315918e-01 7.101741433143615723e-02 -8.607516437768936157e-02 1.344345360994338989e-01 2.479425668716430664e-01 -7.449075579643249512e-02 1.215042844414710999e-01 5.544128268957138062e-02 2.388298511505126953e-02 -2.379745244979858398e-01 1.400090754032135010e-01 -9.844932705163955688e-02 2.230666279792785645e-01 -1.799464225769042969e-01 -1.043713092803955078e-01 2.634347975254058838e-01 -1.328165382146835327e-01 -1.011350452899932861e-01 2.770708799362182617e-01
-2.103557437658309937e-02 2.337177544832229614e-01 8.482082188129425049e-02 -6.170788034796714783e-02 1.166853010654449463e-01 -1.939227581024169922e-01 2.008274048566818237e-01 -1.107938289642333984e-01 -1.653297394514083862e-01 -1.935863643884658813e-01 -1.553087234497070312e-01 -5.408189445734024048e-02 -7.288801670074462891e-02 2.019268721342086792e-01 1.915249079465866089e-01 6.062053889036178589e-02 3.367003500461578369e-01 1.606851816177368164e-01 3.046342730522155762e-01 1.378004103899002075e-01 -9.528282284736633301e-02 -4.695022851228713989e-02 -2.492014765739440918e-01 -1.490215659141540527e-01 -4.888647049665451050e-02 -1.442653387784957886e-01 -3.722704350948333740e-01 -2.476204484701156616e-01 -2.478606998920440674e-03 2.416167221963405609e-02 6.124065816402435303e-02 2.789085805416107178e-01
4.783036932349205017e-02 1.778975501656532288e-02 1.588870286941528320e-01 -1.085273176431655884e-01 1.080086231231689453e-01 -1.658587157726287842e-01 2.083855718374252319e-01 -2.574566304683685303e-01 -2.233569622039794922e-01 -1.730165779590606689e-01 -2.570139057934284210e-02 1.782496273517608643e-01 -3.171123862266540527e-01 1.044602990150451660e-01 3.573821485042572021e-01 -1.816781610250473022e-01 1.663165241479873657e-01 2.039250135421752930e-01 2.824851870536804199e-01 2.223852574825286865e-01 -1.028932258486747742e-02 9.605176746845245361e-02 -2.126457095146179199e-01 5.349739640951156616e-02 -1.359430104494094849e-01 9.710332751274108887e-02 -1.629390865564346313e-01 -1.068883314728736877e-01 8.133903145790100098e-02 -4.506180807948112488e-02 -2.684131562709808350e-01 1.566639840602874756e-01
-6.888370215892791748e-02 1.316875219345092773e-01 -8.923071622848510742e-02 -7.702217251062393188e-02 -3.787207975983619690e-02 -3.385057747364044189e-01 1.677281558513641357e-01 -9.089426696300506592e-02 -2.663167715072631836e-01 -3.880762457847595215e-01 -7.643016427755355835e-02 1.231905445456504822e-02 -1.634874753654003143e-02 -1.028514131903648376e-01 9.132510423660278320e-02 -2.007643133401870728e-01 7.053372263908386230e-02 2.776682972908020020e-01 1.338113844394683838e-01 -6.837060302495956421e-02 -2.192802727222442627e-01 -2.262621745467185974e-02 -2.113088816404342651e-01 -5.974753573536872864e-02 -1.138494387269020081e-01 1.498680561780929565e-01 -2.260305583477020264e-01 -9.537573903799057007e-02 1.970934420824050903e-01 5.325851961970329285e-03 -2.079009115695953369e-01 3.813310563564300537e-01
6.298644095659255981e-02 1.568854898214340210e-01 -1.737591773271560669e-01 -2.751947343349456787e-01 3.333561494946479797e-02 -1.668150275945663452e-01 2.837336994707584381e-02 -3.001851141452789307e-01 -3.722238540649414062e-01 -2.612706720829010010e-01 -5.965617671608924866e-02 4.779337719082832336e-02 6.920488923788070679e-02 8.480358123779296875e-02 4.581639915704727173e-02 5.526436958461999893e-03 3.446886837482452393e-01 2.198422402143478394e-01 3.686474859714508057e-01 2.634451389312744141e-01 -1.513507813215255737e-01 -1.154851093888282776e-01 -1.865139156579971313e-01 -7.698014378547668457e-02 -1.144052520394325256e-01 -1.028818041086196899e-01 -3.406732901930809021e-02 -7.304909825325012207e-02 1.739020794630050659e-01 -1.243951264768838882e-03 2.628527395427227020e-02 -9.147187322378158569e-02
-6.524951010942459106e-02 1.487329751253128052e-01 -1.441148072481155396e-01 -4.579240679740905762e-01 8.208257704973220825e-02 1.235629320144653320e-01 1.127223148941993713e-01 4.136821255087852478e-03 -2.203294485807418823e-01 -3.494464233517646790e-02 -3.271794617176055908e-01 3.656201958656311035e-01 -1.788545958697795868e-02 2.810181304812431335e-02 -5.098714679479598999e-02 -2.190259397029876709e-01 5.970482155680656433e-02 3.024318814277648926e-01 7.784678786993026733e-02 8.178474009037017822e-02 5.213934555649757385e-02 -4.083567112684249878e-02 -1.150877326726913452e-01 -9.040202945470809937e-03 2.702726051211357117e-02 -9.651891142129898071e-02 -3.917709887027740479e-01 -8.535078167915344238e-02 1.723722219467163086e-01 -1.118479743599891663e-01 -2.027160301804542542e-02 1.652754247188568115e-01
-1.040813773870468140e-01 2.274298518896102905e-01 -2.013698220252990723e-02 3.359180688858032227e-02 7.712146639823913574e-02 -6.999691575765609741e-02 -7.317549735307693481e-02 -6.568500306457281113e-03 1.119245495647192001e-02 -1.481060385704040527e-01 -3.168052136898040771e-01 -2.358718030154705048e-02 -2.440721541643142700e-01 1.529399752616882324e-01 2.673006355762481689e-01 1.409305781126022339e-01 -1.462204605340957642e-01 1.342275738716125488e-01 -1.901655830442905426e-02 1.897386610507965088e-01 -6.257198750972747803e-02 -1.685073077678680420e-01 -8.487518876791000366e-02 1.430554091930389404e-01 1.957283765077590942e-01 1.532616317272186279e-01 -2.188794314861297607e-01 -4.278852790594100952e-02 2.770208120346069336e-01 2.980837598443031311e-02 -5.105833411216735840e-01 1.918534934520721436e-01
1.442583352327346802e-01 1.886633783578872681e-01 1.553693413734436035e-01 -3.616376221179962158e-02 -1.603974550962448120e-01 -1.959386169910430908e-01 2.491941899061203003e-01 -1.881286352872848511e-01 -1.571633070707321167e-01 -2.793424725532531738e-01 -3.134748935699462891e-01 -2.025840431451797485e-02 -9.291955083608627319e-02 1.190678775310516357e-02 2.647669017314910889e-01 -1.156743690371513367e-01 1.592249572277069092e-01 1.638563871383666992e-01 2.204456627368927002e-01 9.667303413152694702e-03 -1.836133897304534912e-01 -5.919553339481353760e-02 -2.651743590831756592e-01 -2.406755983829498291e-01 5.094573833048343658e-03 6.467428803443908691e-02 -3.060478866100311279e-01 -1.888953298330307007e-01 1.046362332999706268e-02 -1.126429587602615356e-01 -1.923903822898864746e-01 1.146844699978828430e-01
2.701264619827270508e-02 1.972354352474212646e-01 7.941848039627075195e-02 -7.818527519702911377e-02 -6.256555765867233276e-02 -2.348076552152633667e-01 9.500966221094131470e-02 -2.470156103372573853e-01 -2.099590003490447998e-01 -2.602781951427459717e-01 -2.298064976930618286e-01 1.047840714454650879e-01 6.809581816196441650e-02 1.508202403783798218e-01 -9.371297806501388550e-02 -2.323483824729919434e-01 2.249844670295715332e-01 1.835349388420581818e-02 3.265904486179351807e-01 1.199353560805320740e-01 -1.850974932312965393e-02 -2.675452232360839844e-01 8.777955919504165649e-02 6.096676737070083618e-02 -1.435790210962295532e-01 -2.872773632407188416e-02 -2.658593058586120605e-01 -2.077769637107849121e-01 1.181448902934789658e-02 -1.287126839160919189e-01 -3.565609157085418701e-01 1.363991200923919678e-01
1.319410353899002075e-01 1.016095802187919617e-01 1.088420897722244263e-01 -2.693379819393157959e-01 2.914142012596130371e-01 -2.375661581754684448e-01 2.563254535198211670e-02 -2.115171402692794800e-01 -1.180976778268814087e-01 1.701478511095046997e-01 -4.315941631793975830e-01 2.261240631341934204e-01 -2.448363602161407471e-02 1.968738287687301636e-01 -5.886993929743766785e-02 -2.002759575843811035e-01 4.628666117787361145e-02 2.008180171251296997e-01 8.019037544727325439e-02 1.090553924441337585e-01 -2.237479239702224731e-01 5.866224691271781921e-02 -1.580279320478439331e-01 3.572017326951026917e-02 7.247571647167205811e-02 -8.443522453308105469e-02 -1.552989035844802856e-01 -2.707878053188323975e-01 4.140997305512428284e-02 -5.812205746769905090e-02 -2.729258537292480469e-01 8.904418349266052246e-02
3.436273336410522461e-02 2.087313383817672729e-01 -6.262905895709991455e-02 -2.279171943664550781e-01 8.610665053129196167e-02 1.920481473207473755e-01 1.122037470340728760e-01 -3.933419585227966309e-01 1.633257046341896057e-02 -8.728825300931930542e-02 -7.957843691110610962e-02 8.862302452325820923e-02 -2.073372751474380493e-01 1.692001968622207642e-01 2.594828307628631592e-01 1.154084876179695129e-01 -2.736888825893402100e-03 8.669821172952651978e-02 -8.186529576778411865e-02 5.494669824838638306e-02 -2.017594575881958008e-01 -2.200860530138015747e-01 2.243502251803874969e-02 2.240708768367767334e-01 4.763710498809814453e-02 3.690519556403160095e-02 -2.421741187572479248e-01 -1.076772436499595642e-01 1.705487668514251709e-01 -1.783416233956813812e-02 -4.987266063690185547e-01 6.579291075468063354e-02
7.721018791198730469e-02 1.496711522340774536e-01 -2.588435821235179901e-02 -7.436084747314453125e-02 -2.220118641853332520e-01 -1.230315938591957092e-01 3.027783036231994629e-01 -2.339523285627365112e-01 -4.383217692375183105e-01 -1.025482490658760071e-01 -2.881293557584285736e-02 -2.021106332540512085e-01 -1.705707311630249023e-01 1.261898875236511230e-01 9.253824502229690552e-02 -8.697250485420227051e-02 1.467624008655548096e-01 1.892831549048423767e-02 8.815215528011322021e-02 1.187292560935020447e-01 -1.329542547464370728e-01 -4.079580679535865784e-02 -1.943358927965164185e-01 5.188066978007555008e-03 8.248730748891830444e-02 2.328804694116115570e-02 -3.538412153720855713e-01 -2.501626610755920410e-01 2.403694242238998413e-01 -5.626098811626434326e-02 -3.212458640336990356e-02 3.018787205219268799e-01
-1.303471624851226807e-01 1.131019517779350281e-01 -7.593767344951629639e-02 -2.068039923906326294e-01 1.341037750244140625e-01 -2.579430937767028809e-01 -7.202693819999694824e-02 -1.664849743247032166e-02 -1.523638516664505005e-01 -6.011337041854858398e-02 -2.981892526149749756e-01 6.438116729259490967e-02 -2.794199287891387939e-01 1.195943877100944519e-01 1.395727396011352539e-01 -2.016575634479522705e-01 -2.346643507480621338e-01 2.450796067714691162e-01 -9.009458124637603760e-02 6.030720099806785583e-02 2.040567696094512939e-01 -1.478497833013534546e-01 -3.671888709068298340e-01 -1.814171075820922852e-01 8.341284841299057007e-02 -1.324287354946136475e-01 -2.027413398027420044e-01 -2.237960696220397949e-01 6.360348314046859741e-02 2.495734244585037231e-01 -1.328355967998504639e-01 -3.872435167431831360e-02
3.884639218449592590e-02 2.988502979278564453e-01 -5.990949645638465881e-02 -2.983657643198966980e-02 -1.890654414892196655e-01 -1.147530302405357361e-01 2.448478043079376221e-01 -3.548826873302459717e-01 -6.999455392360687256e-02 -2.058818340301513672e-01 7.120918482542037964e-02 -3.012405149638652802e-02 -6.901490688323974609e-02 -1.582621037960052490e-02 1.503819674253463745e-01 -9.260459244251251221e-02 1.785140931606292725e-01 1.050848588347434998e-01 2.436169385910034180e-01 1.045223325490951538e-01 -7.175466045737266541e-03 -1.023016870021820068e-01 -2.571872472763061523e-01 1.117081269621849060e-01 -2.741957455873489380e-02 2.802003920078277588e-01 -3.197347819805145264e-01 -3.347693979740142822e-01 4.996833205223083496e-02 -9.900557249784469604e-02 -1.143395677208900452e-01 2.432332634925842285e-01
-7.465383410453796387e-02 3.021016120910644531e-01 -1.056148633360862732e-01 -1.712001562118530273e-01 -2.486586570739746094e-02 -1.805610805749893188e-01 1.084895730018615723e-01 -2.403218299150466919e-01 -2.266279757022857666e-01 -8.410893380641937256e-02 -2.656559050083160400e-01 -4.915166273713111877e-02 -1.819206625223159790e-01 -1.625648327171802521e-02 3.288108110427856445e-01 2.860329672694206238e-02 1.581690162420272827e-01 1.133326590061187744e-01 2.768035233020782471e-01 1.163273230195045471e-01 -1.244457662105560303e-01 -3.243827074766159058e-02 -2.830390334129333496e-01 -1.092302352190017700e-01 -1.299510598182678223e-01 4.195754230022430420e-02 -3.639485538005828857e-01 -1.617744117975234985e-01 1.976088732481002808e-01 -1.664450857788324356e-03 -1.805258542299270630e-01 2.684191055595874786e-02
1.165421213954687119e-02 2.260811924934387207e-01 2.052973508834838867e-01 -1.191233247518539429e-01 -5.538599193096160889e-02 -1.981269568204879761e-01 2.730504870414733887e-01 -1.678567975759506226e-01 -2.400744855403900146e-01 -1.075123921036720276e-01 -2.038668990135192871e-01 -6.067351251840591431e-02 1.500405520200729370e-01 -1.140124872326850891e-01 1.102692857384681702e-01 -2.425993978977203369e-02 1.489218324422836304e-01 2.871349453926086426e-01 1.900849640369415283e-01 1.575702428817749023e-01 -2.871281206607818604e-01 4.784983024001121521e-02 -2.683088183403015137e-01 -2.868181793019175529e-03 -9.946046024560928345e-02 1.002889946103096008e-01 -2.575786113739013672e-01 -1.561287492513656616e-01 1.521013975143432617e-01 -1.595340520143508911e-01 -2.333520650863647461e-01 2.205356806516647339e-01
-1.507164258509874344e-02 2.096087187528610229e-01 -2.399170100688934326e-01 -1.661013513803482056e-01 2.547130286693572998e-01 -1.060568541288375854e-02 -1.185403019189834595e-02 -3.995758593082427979e-01 2.969030290842056274e-03 -2.385592907667160034e-01 -3.032920360565185547e-01 -3.783623129129409790e-02 -2.763943374156951904e-01 -2.087787985801696777e-01 -1.718608736991882324e-01 -1.215709224343299866e-01 3.486323654651641846e-01 1.092777922749519348e-01 -1.376560777425765991e-01 2.589008808135986328e-01 4.522914066910743713e-02 9.051003726199269295e-04 -9.035927057266235352e-02 -1.222083494067192078e-01 7.350611686706542969e-02 -1.467368844896554947e-02 -1.286220550537109375e-01 -1.074976250529289246e-01 1.588879972696304321e-01 -1.268486529588699341e-01 -8.463200181722640991e-02 6.657256186008453369e-02
3.277629613876342773e-01 2.904729545116424561e-01 5.283790826797485352e-02 -5.367708951234817505e-02 1.978009492158889771e-01 -3.640606403350830078e-01 2.358064055442810059e-01 4.884150624275207520e-02 -2.271807193756103516e-01 -2.895732522010803223e-01 -1.853188127279281616e-01 -2.788560390472412109e-01 -7.476178556680679321e-02 -8.419940713793039322e-04 1.283038556575775146e-01 -1.609128415584564209e-01 -2.420771121978759766e-02 1.079031527042388916e-01 1.283928304910659790e-01 -6.741226464509963989e-02 -2.323136627674102783e-01 -5.847531557083129883e-02 -1.038658916950225830e-01 -4.846792668104171753e-02 -4.898483864963054657e-03 -1.868971437215805054e-01 -1.794820725917816162e-01 -2.768423855304718018e-01 1.102855131030082703e-01 -9.491743892431259155e-02 -8.693358302116394043e-02 -3.212005272507667542e-02
8.837326616048812866e-02 -2.537913434207439423e-02 -4.894897807389497757e-03 -1.763534098863601685e-01 3.691373765468597412e-01 -2.022449672222137451e-01 4.581918567419052124e-02 -6.594471633434295654e-02 -2.472975552082061768e-01 1.234756410121917725e-01 -2.117975503206253052e-01 1.654756814241409302e-01 -9.879717975854873657e-02 5.169848725199699402e-02 1.454169899225234985e-01 1.855991780757904053e-01 -1.070096530020236969e-02 1.570338904857635498e-01 1.694530695676803589e-01 -2.654890157282352448e-02 -2.138573825359344482e-01 5.170528963208198547e-02 -3.129361271858215332e-01 -9.981466457247734070e-03 1.887821257114410400e-01 -1.476631909608840942e-01 -3.134632706642150879e-01 -1.900961399078369141e-01 1.367961317300796509e-01 7.059381157159805298e-02 -2.979237437248229980e-01 -2.349770367145538330e-01
9.618439525365829468e-02 2.084654718637466431e-01 -6.836807820945978165e-03 -2.421200573444366455e-01 8.807900547981262207e-02 -1.130293309688568115e-01 -2.282982878386974335e-02 -1.022378429770469666e-01 -1.837394898757338524e-03 -7.852533459663391113e-02 -1.620466113090515137e-01 4.115343093872070312e-02 -6.141597777605056763e-02 1.329343914985656738e-01 1.129497066140174866e-01 2.163556516170501709e-01 2.186060883104801178e-02 1.570520699024200439e-01 7.589099556207656860e-02 4.676031768321990967e-01 -1.795225143432617188e-01 -2.028525024652481079e-01 1.307541411370038986e-02 1.176994293928146362e-01 1.687551438808441162e-01 2.232634574174880981e-01 6.251329090446233749e-03 8.531433343887329102e-02 1.856561154127120972e-01 -1.200476810336112976e-01 -4.389086663722991943e-01 2.790365219116210938e-01
-1.377335637807846069e-01 3.284256458282470703e-01 -1.000615432858467102e-01 -2.571599781513214111e-01 1.619617491960525513e-01 6.345678120851516724e-02 -1.816055178642272949e-02 4.260401055216789246e-02 -9.884423017501831055e-02 -2.064085304737091064e-01 3.161656111478805542e-02 7.222797721624374390e-02 -1.176792979240417480e-01 2.301505804061889648e-01 2.432257384061813354e-01 2.561043500900268555e-01 -6.391885131597518921e-02 1.476847529411315918e-01 2.685909904539585114e-02 4.286291301250457764e-01 -1.858460158109664917e-01 5.098087340593338013e-02 -2.228867411613464355e-01 1.460379660129547119e-01 4.544321075081825256e-02 1.447611749172210693e-01 -1.040314584970474243e-01 -9.225020557641983032e-02 1.239067539572715759e-01 -1.109655201435089111e-01 -3.512789905071258545e-01 5.061046779155731201e-02
1.629963964223861694e-01 8.671365678310394287e-02 -1.920469850301742554e-01 1.169814839959144592e-01 1.344671994447708130e-01 -1.679170280694961548e-01 5.051447078585624695e-04 -2.887232303619384766e-01 -6.298833340406417847e-02 -2.277299761772155762e-01 -2.553899586200714111e-01 -1.015881076455116272e-01 -8.816952817142009735e-03 4.361897334456443787e-02 2.417145669460296631e-02 -2.994917035102844238e-01 8.105015754699707031e-02 3.237969577312469482e-01 1.010655090212821960e-01 3.364014625549316406e-01 -6.557047367095947266e-02 -1.559305787086486816e-01 -1.865064203739166260e-01 -1.724441945552825928e-01 9.517891705036163330e-02 -2.194351106882095337e-01 -1.855360269546508789e-01 1.385384202003479004e-01 2.589219510555267334e-01 6.908333301544189453e-02 -2.239116132259368896e-01 -3.699743002653121948e-02
4.385561868548393250e-02 6.502311676740646362e-02 7.776596397161483765e-02 -2.013570368289947510e-01 1.144733745604753494e-02 -4.044292569160461426e-01 2.397489845752716064e-01 -3.470946252346038818e-01 -2.293549627065658569e-01 4.117661342024803162e-02 -1.940835565328598022e-01 -1.230040267109870911e-01 -2.245881557464599609e-01 -1.611551791429519653e-01 5.597281828522682190e-02 -7.482310384511947632e-02 1.697358191013336182e-01 1.844355612993240356e-01 2.370419055223464966e-01 8.326043933629989624e-02 -1.640134155750274658e-01 -1.611607670783996582e-01 -1.695546805858612061e-01 7.456094957888126373e-03 -2.091297693550586700e-02 8.363939076662063599e-02 -3.047348558902740479e-01 -2.353980839252471924e-01 1.696754544973373413e-01 8.063039928674697876e-02 -1.094619780778884888e-01 5.255012214183807373e-02
-4.461685940623283386e-02 1.920071393251419067e-01 1.415307372808456421e-01 4.771844670176506042e-02 -5.464298278093338013e-02 -2.477317154407501221e-01 2.761325240135192871e-01 1.210642084479331970e-01 -2.898702919483184814e-01 -2.029313892126083374e-01 -1.145133003592491150e-01 1.927762031555175781e-01 -3.119807504117488861e-02 -5.450496077537536621e-02 2.387778609991073608e-01 -1.449817717075347900e-01 5.391781404614448547e-02 7.506018877029418945e-02 1.869230717420578003e-01 1.046389434486627579e-02 -2.529364824295043945e-01 -1.093762665987014771e-01 -1.825655102729797363e-01 8.500514179468154907e-02 -1.766986250877380371e-01 -1.259608268737792969e-01 -2.024386376142501831e-01 -1.174848377704620361e-01 1.492489129304885864e-01 -2.488791048526763916e-01 -3.850874006748199463e-01 1.778868138790130615e-01
-4.274578392505645752e-02 1.883983463048934937e-01 6.551682204008102417e-02 1.920217880979180336e-03 2.259577438235282898e-02 7.879813760519027710e-02 1.155974939465522766e-01 -1.119639649987220764e-01 4.952963441610336304e-02 -2.507679760456085205e-01 -1.816344112157821655e-01 7.488287985324859619e-02 -3.828131034970283508e-02 3.067723512649536133e-01 2.237246334552764893e-01 5.799479410052299500e-02 3.667225316166877747e-02 3.020310699939727783e-01 7.649423088878393173e-03 2.132654339075088501e-01 -2.160829603672027588e-01 -2.421789020299911499e-01 6.792911887168884277e-02 9.261368960142135620e-02 -5.472925025969743729e-03 2.766391634941101074e-01 -1.761389225721359253e-01 -7.176368683576583862e-02 1.164821535348892212e-01 -1.526216268539428711e-01 -5.006014108657836914e-01 1.264804005622863770e-01
-6.240306422114372253e-03 3.038213551044464111e-01 -1.309771277010440826e-02 -1.193968504667282104e-01 2.882863767445087433e-02 -3.923310935497283936e-01 1.841006577014923096e-01 4.082635417580604553e-02 -1.635294556617736816e-01 -2.919599711894989014e-01 -2.659206092357635498e-01 5.587321240454912186e-03 2.979695796966552734e-02 4.380497708916664124e-02 2.582563459873199463e-01 1.053439006209373474e-01 -8.463384956121444702e-02 8.667485415935516357e-02 8.736947923898696899e-02 -9.047475457191467285e-02 4.938700422644615173e-02 -1.904935091733932495e-01 -3.047728836536407471e-01 1.721214801073074341e-01 -1.386758089065551758e-01 -7.680241763591766357e-02 -2.169951051473617554e-01 -7.915551215410232544e-02 -8.022929728031158447e-02 -1.408452391624450684e-01 -3.634909391403198242e-01 1.047305762767791748e-01
-1.455025468021631241e-02 2.521556019783020020e-01 -3.212970197200775146e-01 -1.710359454154968262e-01 7.235214859247207642e-02 -5.771632120013237000e-02 3.256144225597381592e-01 3.365135565400123596e-02 -2.935473024845123291e-01 -1.308264285326004028e-01 6.436420977115631104e-02 1.380654722452163696e-01 -1.720045059919357300e-01 -1.115859523415565491e-01 7.499387860298156738e-02 8.953180164098739624e-02 -2.155123800039291382e-01 -2.755291014909744263e-02 6.981201469898223877e-02 2.836215794086456299e-01 -3.648848086595535278e-02 -4.021507501602172852e-02 -6.662958860397338867e-02 -1.055457144975662231e-01 1.019969359040260315e-01 -2.188706025481224060e-02 -9.363021701574325562e-02 -5.735649727284908295e-03 4.363673329353332520e-01 1.016419529914855957e-01 -3.319030404090881348e-01 1.555423736572265625e-01
-9.082394838333129883e-02 1.026918441057205200e-01 -2.699253521859645844e-02 -9.760612249374389648e-02 1.331663578748703003e-01 9.148195385932922363e-02 1.530832201242446899e-01 -3.675463423132896423e-02 1.604205220937728882e-01 -1.218265816569328308e-01 -2.022374868392944336e-01 2.631928622722625732e-01 -1.683896780014038086e-01 -5.488583818078041077e-02 3.695172369480133057e-01 -7.371181249618530273e-02 1.095303893089294434e-02 2.920837700366973877e-01 -1.458456069231033325e-01 9.019434452056884766e-03 -5.375931039452552795e-02 -2.736407816410064697e-01 -3.733108341693878174e-01 -1.453137844800949097e-01 -5.783924087882041931e-02 -2.805383503437042236e-01 -3.153706490993499756e-01 -1.300991624593734741e-01 1.335185021162033081e-01 1.282680034637451172e-01 -1.344344168901443481e-01 1.247760094702243805e-02
-1.163100674748420715e-01 2.676517963409423828e-01 -2.330095879733562469e-02 -4.005936682224273682e-01 6.784593220800161362e-03 7.218451704829931259e-03 1.871685683727264404e-01 -1.812001019716262817e-01 -1.539321094751358032e-01 -1.533713489770889282e-01 2.344652311876416206e-03 -8.593780547380447388e-02 -7.045226544141769409e-02 1.212480738759040833e-01 4.536321014165878296e-02 3.097219020128250122e-02 -1.935462951660156250e-01 -6.068272143602371216e-02 -1.621705740690231323e-01 4.074342846870422363e-01 -2.398772351443767548e-02 -2.330016642808914185e-01 2.464613877236843109e-03 -5.829355120658874512e-02 8.195869624614715576e-02 7.456821203231811523e-02 -9.582820534706115723e-02 -2.300723642110824585e-01 2.347909361124038696e-01 -1.573362052440643311e-01 -4.010433852672576904e-01 4.167868569493293762e-02
-3.628200292587280273e-02 3.612038120627403259e-02 -9.492032229900360107e-02 -7.043793052434921265e-02 1.445390284061431885e-01 -4.199724644422531128e-02 -1.519047468900680542e-01 -3.954721987247467041e-01 -3.753976523876190186e-01 -2.058258652687072754e-01 -1.756123006343841553e-01 4.073091223835945129e-02 -2.963736467063426971e-02 1.478098779916763306e-01 1.128681227564811707e-01 5.115344002842903137e-02 2.387208640575408936e-01 1.375053226947784424e-01 2.667427659034729004e-01 3.419803455471992493e-02 7.668788731098175049e-02 -1.967879682779312134e-01 -2.824308276176452637e-01 -5.759722087532281876e-03 1.103174164891242981e-01 2.941894158720970154e-02 -2.246120721101760864e-01 -2.025096565485000610e-01 -1.008129268884658813e-01 -1.531179845333099365e-01 -1.924031823873519897e-01 2.822476923465728760e-01
-9.505059570074081421e-02 -6.993426382541656494e-02 -1.062233150005340576e-01 -2.283024936914443970e-01 1.731596142053604126e-01 1.331943422555923462e-01 -1.090216934680938721e-01 -8.080041967332363129e-03 -8.243355154991149902e-02 -5.819777026772499084e-02 -2.854676451534032822e-03 2.845402956008911133e-01 -1.987011432647705078e-01 5.153486505150794983e-02 -2.863023662939667702e-03 -6.686453521251678467e-02 2.447140216827392578e-01 3.290927708148956299e-01 2.204235792160034180e-01 1.795735955238342285e-01 1.275498569011688232e-01 -2.507758140563964844e-01 -3.027833700180053711e-01 -2.027204930782318115e-01 -1.831474527716636658e-02 7.305539399385452271e-02 -3.915936052799224854e-01 1.884162053465843201e-02 8.149616420269012451e-02 6.208079680800437927e-02 -3.072045147418975830e-01 -5.308622960001230240e-03
-4.982449486851692200e-02 1.144241392612457275e-01 -6.068988144397735596e-02 -2.060462534427642822e-02 5.008007958531379700e-02 -2.973656058311462402e-01 3.390432000160217285e-01 -1.286264806985855103e-01 -8.599776774644851685e-02 -1.586526781320571899e-01 -1.300658285617828369e-01 3.002931922674179077e-02 -2.461286634206771851e-01 -7.345838844776153564e-02 9.977670013904571533e-02 -9.134964644908905029e-02 1.955467462539672852e-01 2.588446438312530518e-01 2.158134132623672485e-01 -1.343565732240676880e-01 -7.054401189088821411e-02 -2.860918641090393066e-02 -3.106987178325653076e-01 -6.718771904706954956e-02 -3.287520259618759155e-02 -4.736671224236488342e-02 -2.777206599712371826e-01 -3.194678425788879395e-01 -1.872597783803939819e-01 -2.377835959196090698e-01 -2.332975566387176514e-01 -1.340512335300445557e-01
1.088142693042755127e-01 2.182465195655822754e-01 1.003758087754249573e-01 -2.612970769405364990e-01 -3.480304405093193054e-02 -1.483985632658004761e-01 1.707588285207748413e-01 -4.007357656955718994e-01 -2.100955545902252197e-01 -7.141409069299697876e-02 -8.271560072898864746e-02 -3.752083983272314072e-03 -2.383549660444259644e-01 -3.052485734224319458e-02 3.020340017974376678e-02 -7.968220859766006470e-02 1.405306756496429443e-01 2.146669477224349976e-01 2.120126634836196899e-01 -1.032884791493415833e-02 -1.279206424951553345e-01 7.070261240005493164e-02 -2.634102702140808105e-01 -1.394138634204864502e-01 -8.382197469472885132e-02 -6.106962915509939194e-03 -4.051336050033569336e-01 -3.955838084220886230e-02 1.523972302675247192e-01 -2.210255013778805733e-03 -1.822811067104339600e-01 2.789345979690551758e-01
-7.753594219684600830e-02 4.203515946865081787e-01 -6.825014948844909668e-02 1.282256394624710083e-01 1.203467845916748047e-01 -2.827608585357666016e-02 2.067745327949523926e-01 -2.630959264934062958e-02 -2.470294758677482605e-02 -1.712914109230041504e-01 -9.181349724531173706e-02 1.225674524903297424e-01 -3.337801620364189148e-02 2.121468260884284973e-02 -8.992856740951538086e-02 4.801842197775840759e-02 1.335448622703552246e-01 -1.934092044830322266e-01 1.984325936064124107e-03 1.816465109586715698e-01 -2.872957885265350342e-01 -3.033000528812408447e-01 1.212230604141950607e-02 -1.565171927213668823e-01 7.204503566026687622e-02 1.537784934043884277e-02 7.498290389776229858e-02 -1.862540245056152344e-01 2.770819067955017090e-01 1.610267162322998047e-02 -4.905362129211425781e-01 -1.459000110626220703e-01
1.284173280000686646e-01 1.093810796737670898e-01 2.628758782520890236e-03 -3.437785208225250244e-01 2.750372886657714844e-01 -5.211220122873783112e-03 9.258809685707092285e-02 1.702303737401962280e-01 6.667600478976964951e-03 -3.223347365856170654e-01 -5.001242160797119141e-01 1.518796384334564209e-01 1.543742790818214417e-02 -1.866441965103149414e-01 1.890331655740737915e-01 -8.239983767271041870e-02 -1.614345982670783997e-02 8.898442983627319336e-02 8.285990357398986816e-02 4.580721631646156311e-02 -1.966963261365890503e-01 -2.502824664115905762e-01 -1.419103741645812988e-01 8.436986804008483887e-02 -6.582956016063690186e-02 6.166824325919151306e-02 -1.374777853488922119e-01 -1.605333387851715088e-01 2.335551828145980835e-01 1.097649857401847839e-01 -1.623430661857128143e-02 -1.414181143045425415e-01
-1.980299800634384155e-01 2.101163715124130249e-01 2.582371607422828674e-02 -2.419912666082382202e-01 1.218479946255683899e-01 -2.572232298552989960e-02 1.007819250226020813e-01 5.731939896941184998e-02 -1.668668240308761597e-01 -5.354662239551544189e-02 5.417330563068389893e-02 1.344862133264541626e-01 -1.696219444274902344e-01 2.270471602678298950e-01 1.976806521415710449e-01 2.413004636764526367e-01 8.695738017559051514e-02 7.319008558988571167e-02 6.441904604434967041e-02 3.876118063926696777e-01 -8.881997317075729370e-02 -2.910686135292053223e-01 -6.794202607125043869e-03 7.659906148910522461e-02 9.220001101493835449e-02 1.034993678331375122e-01 -8.581321686506271362e-02 -2.558799982070922852e-01 3.164554834365844727e-01 -1.101087853312492371e-01 -3.331714272499084473e-01 1.339470744132995605e-01
1.148878782987594604e-01 7.373934984207153320e-02 8.379439823329448700e-03 -7.119486108422279358e-03 3.090903162956237793e-02 -1.693586707115173340e-01 4.190246015787124634e-02 -1.780729591846466064e-01 -3.021610379219055176e-01 1.110473573207855225e-01 -3.508494794368743896e-02 1.141692623496055603e-01 -2.230474203824996948e-01 7.563616335391998291e-02 -1.917272061109542847e-01 1.925743520259857178e-01 -1.641697138547897339e-01 1.324484497308731079e-01 1.310937255620956421e-01 1.092968210577964783e-01 -1.866513490676879883e-01 -3.647420108318328857e-01 -2.475407347083091736e-02 -7.655859738588333130e-02 2.188059240579605103e-01 4.880561232566833496e-01 -2.451764792203903198e-01 1.001950427889823914e-01 1.691128760576248169e-01 1.004465147852897644e-01 -1.512003839015960693e-01 7.193582504987716675e-02
1.097509935498237610e-01 -2.050061710178852081e-02 -1.899567842483520508e-01 -1.483886092901229858e-01 2.291335612535476685e-01 1.129062101244926453e-01 1.022630557417869568e-01 4.706436023116111755e-02 -7.051595300436019897e-02 -2.063372880220413208e-01 -3.974496722221374512e-01 8.809087425470352173e-02 1.720541119575500488e-01 3.595382673665881157e-03 -1.194209605455398560e-01 -7.881458848714828491e-02 5.063464492559432983e-02 3.644374012947082520e-01 4.671546816825866699e-02 1.784094423055648804e-01 5.811361968517303467e-02 -4.101090431213378906e-01 -1.797645241022109985e-01 3.939364105463027954e-02 8.553158491849899292e-02 -1.635644733905792236e-01 -3.441405296325683594e-01 -1.150545030832290649e-01 -1.592931710183620453e-02 -1.380304843187332153e-01 -1.183842793107032776e-01 1.194225028157234192e-01
-1.231752522289752960e-02 1.658569574356079102e-01 -2.590955495834350586e-01 -8.994793891906738281e-02 -5.960519239306449890e-02 -4.222948104143142700e-02 -7.719375938177108765e-02 -3.950069546699523926e-01 -8.680554106831550598e-03 -2.126690298318862915e-01 -3.286743760108947754e-01 8.309359848499298096e-02 -3.141410052776336670e-01 -2.048179507255554199e-01 -2.103627659380435944e-02 -2.514535188674926758e-01 2.140479981899261475e-01 1.405203193426132202e-01 2.452391088008880615e-01 1.894516050815582275e-01 -1.709334254264831543e-01 -5.381119623780250549e-02 -1.113069653511047363e-01 -1.990895718336105347e-01 1.853407472372055054e-01 -1.968536078929901123e-01 -1.929726451635360718e-02 -5.361291021108627319e-02 1.174794882535934448e-01 -3.001609444618225098e-02 -7.379986345767974854e-02 1.517156511545181274e-01
-1.118619833141565323e-02 -3.629425913095474243e-02 -1.187277361750602722e-01 -2.034707814455032349e-01 2.112057358026504517e-01 1.514322357252240181e-03 6.022365018725395203e-02 4.789233580231666565e-02 -7.723731547594070435e-02 -1.310160309076309204e-01 -1.127219349145889282e-01 2.020052671432495117e-01 -3.702046871185302734e-01 1.497559398412704468e-01 -2.013009041547775269e-01 -1.066403687000274658e-01 -3.310354426503181458e-02 4.431091621518135071e-02 5.887158960103988647e-02 3.036591410636901855e-01 -8.946114778518676758e-02 -2.653297185897827148e-01 -2.022865265607833862e-01 -2.522902786731719971e-01 7.519971579313278198e-02 -1.390032172203063965e-01 -2.058936282992362976e-03 -2.700209021568298340e-01 2.174608111381530762e-01 -3.462858498096466064e-01 -1.149034127593040466e-01 2.109710425138473511e-01
-1.288277357816696167e-01 4.043192565441131592e-01 -5.291909910738468170e-03 -7.096391171216964722e-02 -5.452777072787284851e-02 -1.132995411753654480e-01 1.946506053209304810e-01 -1.023287698626518250e-01 -2.468597739934921265e-01 -3.463379740715026855e-01 -2.783749103546142578e-01 1.448663789778947830e-02 2.703028917312622070e-02 -8.717350661754608154e-02 1.644426286220550537e-01 -6.471313536167144775e-02 1.456023305654525757e-01 7.711707800626754761e-02 1.472824066877365112e-01 2.640576474368572235e-02 -1.283524185419082642e-01 4.954141750931739807e-02 -2.130093984305858612e-02 2.694603428244590759e-02 5.788678303360939026e-02 4.281782358884811401e-02 -3.175081312656402588e-01 -2.558703124523162842e-01 7.919548451900482178e-02 -2.506221234798431396e-01 -1.246715784072875977e-01 3.561004996299743652e-01
1.599235087633132935e-01 2.049992531538009644e-01 -1.144539639353752136e-01 -5.499715730547904968e-02 1.546029448509216309e-01 5.138837173581123352e-02 2.405964285135269165e-01 -1.037530452013015747e-01 1.879490762948989868e-01 -1.703503578901290894e-01 -9.929444640874862671e-02 1.244051083922386169e-01 -2.502243518829345703e-01 6.149178370833396912e-02 -2.177209109067916870e-01 8.117756247520446777e-02 -1.724205613136291504e-01 1.563773453235626221e-01 1.191895380616188049e-01 1.838238686323165894e-01 -1.636916212737560272e-02 -5.361139774322509766e-01 -2.467042952775955200e-01 -3.587933629751205444e-02 9.291059523820877075e-02 -1.879045218229293823e-01 -1.322660893201828003e-01 -5.298574268817901611e-02 1.646072864532470703e-01 -2.441624999046325684e-01 2.548857219517230988e-02 -8.600166440010070801e-02
1.976359188556671143e-01 -1.470352988690137863e-02 2.984737791121006012e-02 -1.699666380882263184e-01 2.504517734050750732e-01 1.851746141910552979e-01 6.469734013080596924e-02 -2.570956051349639893e-01 -1.473174989223480225e-01 -3.605729639530181885e-01 -7.974764704704284668e-02 1.927250027656555176e-01 -6.949164718389511108e-02 3.875563144683837891e-01 1.560088396072387695e-01 -6.037661805748939514e-02 1.677177846431732178e-01 1.215697899460792542e-01 2.065039575099945068e-01 1.006954237818717957e-01 -2.911132574081420898e-01 -4.618989676237106323e-02 -2.051523327827453613e-01 1.289150714874267578e-01 1.804415136575698853e-01 7.906102389097213745e-02 -1.127475574612617493e-01 -4.080365225672721863e-02 1.309521347284317017e-01 1.893640458583831787e-01 -1.093645393848419189e-01 1.611836701631546021e-01
-1.984893977642059326e-01 3.227896392345428467e-01 -6.726484000682830811e-02 -2.104597091674804688e-01 1.038985997438430786e-01 -1.274060606956481934e-01 -5.364799126982688904e-02 2.569917403161525726e-02 -4.722819849848747253e-02 -1.348370462656021118e-01 9.762171655893325806e-02 1.204351708292961121e-01 -6.492508575320243835e-03 7.543334364891052246e-02 1.693420261144638062e-01 2.502406835556030273e-01 -4.189769178628921509e-02 9.709159284830093384e-02 2.071564644575119019e-01 3.917660713195800781e-01 -1.601024568080902100e-01 -2.086811810731887817e-01 6.317190825939178467e-02 9.691005945205688477e-02 1.308874785900115967e-01 1.176950857043266296e-01 -1.776632666587829590e-01 -2.212879657745361328e-01 3.131493926048278809e-01 -1.112186461687088013e-01 -3.050121665000915527e-01 1.744397580623626709e-01
1.030629798769950867e-01 1.614375114440917969e-01 1.521009653806686401e-01 -8.558025211095809937e-02 1.052881702780723572e-01 -2.127060852944850922e-02 1.473860293626785278e-01 9.964288026094436646e-02 -3.347955942153930664e-01 -1.327405571937561035e-01 -2.018886655569076538e-01 2.936192750930786133e-01 7.205799967050552368e-02 1.583731174468994141e-01 1.290212422609329224e-01 -2.021972388029098511e-01 -8.863385766744613647e-02 4.337887167930603027e-01 2.557106018066406250e-01 2.279134988784790039e-01 1.186982318758964539e-01 -1.155204400420188904e-01 -2.928050756454467773e-01 -1.052719131112098694e-01 1.352057699114084244e-02 -1.725130528211593628e-01 -1.534320712089538574e-01 -1.184952333569526672e-01 -4.654341842979192734e-03 -1.792784333229064941e-01 6.176141649484634399e-02 -6.378448009490966797e-02
-5.164574831724166870e-02 -1.118181971833109856e-03 1.205733045935630798e-02 -2.323281764984130859e-02 3.552034199237823486e-01 -1.050975397229194641e-01 1.953195929527282715e-01 5.127596855163574219e-02 -6.344452500343322754e-02 -2.730942666530609131e-01 -2.322538942098617554e-02 1.422531157732009888e-01 -4.205715656280517578e-01 -2.546731382608413696e-02 -1.680364161729812622e-01 -6.400907784700393677e-02 -1.621918082237243652e-01 4.666824266314506531e-02 1.332635134458541870e-01 1.872347891330718994e-01 -2.057898193597793579e-01 -3.942762613296508789e-01 -2.015123516321182251e-01 -2.655231356620788574e-01 4.967314377427101135e-02 -1.415155678987503052e-01 -2.985098585486412048e-02 -1.818307638168334961e-01 1.714406609535217285e-01 -1.441431939601898193e-01 -9.018609672784805298e-02 6.667435169219970703e-02
-6.336479634046554565e-02 2.146425843238830566e-01 2.340329736471176147e-01 -1.177762001752853394e-01 1.646175608038902283e-02 -2.697130739688873291e-01 1.816593110561370850e-01 -3.162561655044555664e-01 -2.315791398286819458e-01 -7.272607088088989258e-02 -3.297360241413116455e-02 -1.808817870914936066e-02 -1.507153809070587158e-01 -6.688255816698074341e-03 1.527321487665176392e-01 -1.109879538416862488e-01 8.106952160596847534e-02 6.626736372709274292e-02 3.977364599704742432e-01 4.126226902008056641e-02 -6.885986775159835815e-02 -2.778938114643096924e-01 -3.289405107498168945e-01 -1.524219065904617310e-01 7.911550812423229218e-03 1.293335556983947754e-01 -1.440664082765579224e-01 -1.114731654524803162e-01 1.501314043998718262e-01 7.755322847515344620e-03 -1.378564238548278809e-01 2.840109765529632568e-01
2.207999080419540405e-01 1.955893039703369141e-01 -2.780787646770477295e-01 -7.587672024965286255e-02 1.710996031761169434e-01 -2.531017959117889404e-01 8.854003250598907471e-02 -3.495860695838928223e-01 -1.327328532934188843e-01 -1.850937455892562866e-01 -2.013464123010635376e-01 -4.161117970943450928e-02 -2.029726505279541016e-01 -2.079945057630538940e-01 1.410283446311950684e-01 -7.942374050617218018e-02 1.983810663223266602e-01 2.851592749357223511e-02 2.574643492698669434e-01 1.651898771524429321e-01 -1.373534351587295532e-01 -1.910246610641479492e-01 -2.978294491767883301e-01 -4.810778796672821045e-02 3.294722735881805420e-02 6.712199747562408447e-02 -2.658219337463378906e-01 -9.757851809263229370e-02 5.876242741942405701e-02 -8.523306250572204590e-02 1.583478599786758423e-01 -5.742670502513647079e-03
3.570316731929779053e-01 1.853137761354446411e-01 -1.611365564167499542e-02 -2.148133963346481323e-01 -1.198177114129066467e-01 -7.173506170511245728e-02 -4.100207611918449402e-02 -1.179883927106857300e-01 -1.619028151035308838e-01 3.652031300589442253e-03 -1.135315448045730591e-01 2.436641901731491089e-01 -3.236178457736968994e-01 2.547491490840911865e-01 -3.232657536864280701e-02 1.856446079909801483e-02 -1.151733770966529846e-01 1.512002795934677124e-01 -2.558901309967041016e-01 2.429044842720031738e-01 -1.674623489379882812e-01 -8.155965805053710938e-02 4.407551512122154236e-02 -5.887254700064659119e-02 2.917093634605407715e-01 2.154064923524856567e-01 -3.223802447319030762e-01 -1.832474470138549805e-01 -3.840041905641555786e-02 3.217574954032897949e-02 1.211428344249725342e-01 1.654877513647079468e-02
1.456334292888641357e-01 3.121796809136867523e-02 6.004218943417072296e-03 -2.376542836427688599e-01 2.702955007553100586e-01 3.619727119803428650e-02 1.432237327098846436e-01 4.509510472416877747e-02 4.319879517424851656e-04 -1.798044443130493164e-01 -4.372576996684074402e-02 2.074073851108551025e-01 -3.301144838333129883e-01 1.127465367317199707e-01 -2.066941857337951660e-01 8.253692090511322021e-02 -2.059994339942932129e-01 -1.716845144983381033e-04 1.486023664474487305e-01 2.562261819839477539e-01 -1.267106831073760986e-01 -3.468689620494842529e-01 -2.886420190334320068e-01 -1.992781609296798706e-01 3.688085358589887619e-03 -1.931259483098983765e-01 -2.245158404111862183e-01 -1.697835177183151245e-01 6.965616345405578613e-02 -1.327335238456726074e-01 4.214659705758094788e-02 2.134028971195220947e-01
2.773612551391124725e-02 7.170314341783523560e-02 1.601828634738922119e-01 -1.367185264825820923e-01 -8.376633375883102417e-02 5.940760299563407898e-02 2.252815477550029755e-02 -2.884567081928253174e-01 -1.627043783664703369e-01 -4.802054762840270996e-01 -1.609282940626144409e-01 -1.627624630928039551e-01 -1.641353517770767212e-01 3.113924264907836914e-01 1.961669474840164185e-01 1.130148861557245255e-02 -4.702624678611755371e-02 2.405593693256378174e-01 2.034928798675537109e-01 4.565285146236419678e-02 1.056497693061828613e-01 5.279624089598655701e-02 -3.480330854654312134e-02 -6.766710430383682251e-02 2.537433505058288574e-01 -1.531720608472824097e-01 -5.519999936223030090e-02 -2.101940661668777466e-01 1.433120667934417725e-01 2.575937891378998756e-03 -3.233074247837066650e-01 6.475931964814662933e-03
6.481268256902694702e-02 2.928246557712554932e-01 2.164788097143173218e-01 -2.376991212368011475e-01 1.775306016206741333e-01 -6.052993983030319214e-02 1.094839125871658325e-01 -1.036874949932098389e-01 -1.993098556995391846e-01 -1.346845924854278564e-01 -1.738417297601699829e-01 3.566822037100791931e-02 -2.513808608055114746e-01 1.882917284965515137e-01 -6.719192862510681152e-02 4.313797503709793091e-02 2.304406277835369110e-02 2.374699562788009644e-01 1.728114634752273560e-01 -1.163800582289695740e-01 -2.300623953342437744e-01 3.592555224895477295e-02 -3.916144967079162598e-01 7.310227304697036743e-02 -1.660506129264831543e-01 4.801097512245178223e-02 -2.470802813768386841e-01 -1.042169183492660522e-01 -1.340022981166839600e-01 1.718738973140716553e-01 -2.219668179750442505e-01 -2.063502818346023560e-01
-4.792732745409011841e-02 3.736464083194732666e-01 1.063793152570724487e-02 -1.618671715259552002e-01 8.196832984685897827e-02 -1.219466254115104675e-01 9.573306143283843994e-02 -1.026923581957817078e-01 -7.422685623168945312e-02 -7.917171716690063477e-02 7.699639350175857544e-02 2.546740174293518066e-01 -2.840686440467834473e-01 -1.370618492364883423e-01 -1.807654649019241333e-02 -2.179428189992904663e-01 -3.054004907608032227e-01 1.927826851606369019e-01 9.151582419872283936e-02 -3.268111962825059891e-03 -2.992282807826995850e-01 -7.069669663906097412e-02 7.931014150381088257e-02 1.307920664548873901e-01 -4.763203859329223633e-02 -3.130796849727630615e-01 -3.736276626586914062e-01 -9.321409463882446289e-02 -1.948108710348606110e-02 -1.495838761329650879e-01 -9.559280425310134888e-02 1.529222875833511353e-01
-5.262687429785728455e-02 2.129611670970916748e-01 1.378539651632308960e-01 -1.804098337888717651e-01 -3.748840466141700745e-02 -2.683245837688446045e-01 2.344957441091537476e-01 -3.997061029076576233e-02 -1.196727976202964783e-01 -2.778591215610504150e-01 -1.944312602281570435e-01 -2.913727797567844391e-02 -2.519696950912475586e-02 -1.284180134534835815e-01 3.367044925689697266e-01 4.517413303256034851e-02 1.927504539489746094e-01 9.306088835000991821e-02 1.393893659114837646e-01 9.102434664964675903e-02 -3.496882319450378418e-01 -8.167008310556411743e-02 -4.683677107095718384e-02 -3.943080082535743713e-02 -9.513975679874420166e-02 -6.622186861932277679e-03 -1.363457292318344116e-01 -2.135569453239440918e-01 2.741228044033050537e-01 -1.699332147836685181e-01 -3.440218046307563782e-02 3.505656123161315918e-01
-2.073295265436172485e-01 1.173999905586242676e-01 -8.712248504161834717e-02 -1.561235934495925903e-01 2.441250681877136230e-01 -1.227032542228698730e-01 1.497617810964584351e-01 -1.442770566791296005e-02 -7.565629482269287109e-02 -2.023020237684249878e-01 -2.424594014883041382e-01 6.757824867963790894e-02 -2.353836447000503540e-01 5.257896333932876587e-02 -1.163360998034477234e-01 -2.785988152027130127e-01 -1.451938040554523468e-02 3.813997805118560791e-01 -3.876533126458525658e-03 -7.864229381084442139e-02 -1.600149869918823242e-01 -2.533785402774810791e-01 -4.425015151500701904e-01 7.074787747114896774e-03 -5.043618753552436829e-02 -1.207667738199234009e-01 -1.373630613088607788e-01 -1.897328943014144897e-01 -1.295131444931030273e-01 -1.888602226972579956e-02 -1.428064107894897461e-01 8.713895827531814575e-02
7.414842396974563599e-02 -1.157744880765676498e-02 -1.574936956167221069e-01 -1.804015487432479858e-01 -1.575598120689392090e-01 -3.679228425025939941e-01 2.245869189500808716e-01 -1.509872525930404663e-01 -1.652617007493972778e-01 8.087690919637680054e-02 -2.726331055164337158e-01 2.945808693766593933e-02 -2.014448195695877075e-01 6.245640292763710022e-02 2.668773382902145386e-02 8.382569253444671631e-02 9.073861688375473022e-02 2.467807382345199585e-01 2.950009703636169434e-01 5.810917913913726807e-02 -1.472557336091995239e-01 -3.353658914566040039e-01 -2.145162224769592285e-01 5.251279473304748535e-02 -3.575693070888519287e-02 -1.091497391462326050e-02 -9.724321961402893066e-02 7.651853561401367188e-02 -1.345300376415252686e-01 -1.137995049357414246e-01 -3.232168853282928467e-01 2.182400673627853394e-01
-8.296439796686172485e-02 1.425966620445251465e-01 -1.504154801368713379e-01 -1.711796820163726807e-01 1.448391377925872803e-01 -1.104113608598709106e-01 2.676363289356231689e-02 2.752668038010597229e-02 -2.277910858392715454e-01 -9.297499805688858032e-02 3.745299205183982849e-02 3.327919170260429382e-02 -2.149829119443893433e-01 2.277595251798629761e-01 2.289215847849845886e-02 3.305315673351287842e-01 -4.267882555723190308e-02 6.823973357677459717e-02 2.147254645824432373e-01 3.637584149837493896e-01 -1.679444462060928345e-01 -2.093368619680404663e-01 7.373854517936706543e-02 1.781926006078720093e-01 5.112092196941375732e-02 1.040391474962234497e-01 -1.673439145088195801e-01 -2.039179503917694092e-01 2.756044864654541016e-01 -1.757767498493194580e-01 -3.613744676113128662e-01 2.662567608058452606e-02
2.925601899623870850e-01 2.164334803819656372e-01 -6.630044430494308472e-02 3.471404546871781349e-03 -3.086685203015804291e-02 -1.931002922356128693e-02 -3.768741339445114136e-02 -3.225936740636825562e-02 -2.057116180658340454e-01 -1.529514342546463013e-01 -2.319263070821762085e-01 9.608387947082519531e-02 -1.399740129709243774e-01 -2.787480130791664124e-02 -1.507802605628967285e-01 4.681172594428062439e-02 2.497187405824661255e-01 -7.511999458074569702e-02 3.649010360240936279e-01 1.355467140674591064e-01 1.992718502879142761e-02 1.744947284460067749e-01 -2.001007348299026489e-01 1.738667637109756470e-01 -1.084659770131111145e-01 -8.106484264135360718e-02 -1.433161050081253052e-01 -3.025729060173034668e-01 3.230373263359069824e-01 2.286294661462306976e-02 -1.832343935966491699e-01 3.095497786998748779e-01
5.837530270218849182e-02 2.350693196058273315e-01 4.014671966433525085e-02 2.951163612306118011e-02 -3.011152707040309906e-02 -6.548219919204711914e-02 1.712891608476638794e-01 1.785903936251997948e-03 -7.454101741313934326e-02 -2.261384017765522003e-02 -5.821984261274337769e-02 1.863801926374435425e-01 -2.750098407268524170e-01 1.783046275377273560e-01 1.804866790771484375e-01 2.215286344289779663e-01 -1.560812741518020630e-01 1.619228720664978027e-01 -3.707171604037284851e-02 2.087452262639999390e-01 -4.627776443958282471e-01 -4.146084561944007874e-02 -1.791707240045070648e-02 1.610250957310199738e-02 1.465626060962677002e-01 1.767986640334129333e-02 -2.108509093523025513e-02 6.082424148917198181e-02 2.003538310527801514e-01 -6.174316257238388062e-02 -4.439409375190734863e-01 3.034460246562957764e-01
8.063845336437225342e-02 1.064135134220123291e-01 -2.211331203579902649e-02 -2.956821322441101074e-01 1.115776449441909790e-01 -2.862545251846313477e-01 2.578063905239105225e-01 -1.616891324520111084e-01 1.109483316540718079e-01 -1.098663285374641418e-01 -1.755800843238830566e-01 1.390019953250885010e-01 -6.201639398932456970e-02 -1.444545388221740723e-01 -9.108309447765350342e-02 -2.209324836730957031e-01 1.050451472401618958e-01 1.143934875726699829e-01 1.966232508420944214e-01 2.483886629343032837e-01 2.334660291671752930e-01 -3.904283940792083740e-01 -4.894886538386344910e-02 -9.150073677301406860e-02 -6.618502736091613770e-02 -7.129159569740295410e-02 -1.679232567548751831e-01 6.424538046121597290e-02 2.231343090534210205e-02 1.032781153917312622e-01 -3.931122422218322754e-01 3.507658466696739197e-02
-7.070961873978376389e-03 2.678244709968566895e-01 -9.318984299898147583e-02 -5.032377690076828003e-02 1.847016066312789917e-01 -7.982962578535079956e-02 3.715075924992561340e-02 -6.668544560670852661e-02 -1.013028025627136230e-01 -2.714472413063049316e-01 -7.039878517389297485e-02 1.234192866832017899e-02 -1.252800822257995605e-01 3.102215528488159180e-01 2.496712058782577515e-01 2.727622985839843750e-01 -7.388866692781448364e-02 6.242101080715656281e-03 -4.502202570438385010e-02 2.101574838161468506e-01 -9.752912074327468872e-02 -1.808927804231643677e-01 -1.552971154451370239e-01 1.568127423524856567e-01 2.699970304965972900e-01 2.189850509166717529e-01 -1.095760837197303772e-01 8.025724440813064575e-03 -2.184720151126384735e-02 -1.763147860765457153e-01 -3.855195641517639160e-01 2.778849601745605469e-01
2.958161942660808563e-02 2.495199292898178101e-01 1.128365173935890198e-01 -1.549512892961502075e-01 -9.723092615604400635e-02 -2.194773256778717041e-01 1.730107665061950684e-01 -3.289606869220733643e-01 -3.785266280174255371e-01 1.222867891192436218e-02 -2.055237768217921257e-03 1.658647209405899048e-01 -2.254581265151500702e-02 -7.022438198328018188e-02 1.679432988166809082e-01 -1.873571574687957764e-01 1.488268226385116577e-01 3.052681088447570801e-01 7.449545711278915405e-02 1.236719489097595215e-01 -2.465159744024276733e-01 -2.071043662726879120e-02 -1.970115303993225098e-01 -1.417741775512695312e-01 -1.563489437103271484e-01 4.174837097525596619e-02 -2.115740627050399780e-01 -2.732940018177032471e-01 -4.563350230455398560e-02 1.029734462499618530e-01 -2.228027284145355225e-01 1.982721686363220215e-02
-1.503971964120864868e-01 3.202455937862396240e-01 -5.515405908226966858e-02 -1.569757610559463501e-01 3.236107900738716125e-02 -1.407877951860427856e-01 3.626705333590507507e-02 -6.344737485051155090e-03 -9.083484858274459839e-02 -1.612583547830581665e-01 5.875791236758232117e-02 1.176447793841362000e-01 -1.022645607590675354e-01 2.128852754831314087e-01 1.320318430662155151e-01 2.457176297903060913e-01 -2.417539991438388824e-02 9.749881178140640259e-02 2.094617784023284912e-01 4.386813938617706299e-01 -1.710082441568374634e-01 -1.679016798734664917e-01 1.333810836076736450e-01 7.146190851926803589e-02 1.419059932231903076e-01 1.499223243445158005e-02 -1.601713001728057861e-01 -3.256032168865203857e-01 3.095225691795349121e-01 -7.119606435298919678e-02 -2.408799976110458374e-01 4.595244303345680237e-02
-3.732115775346755981e-02 3.262564837932586670e-01 -1.105110570788383484e-01 -1.999893933534622192e-01 1.123154237866401672e-01 -1.483998000621795654e-01 -6.829053908586502075e-02 2.467444911599159241e-02 -8.457356691360473633e-02 -1.289358288049697876e-01 5.439881235361099243e-02 1.520254164934158325e-01 -6.951469928026199341e-02 2.619418501853942871e-01 1.785560995340347290e-01 2.409548014402389526e-01 7.849898934364318848e-02 1.710666902363300323e-02 1.118109598755836487e-01 4.552149474620819092e-01 -6.058700010180473328e-02 -1.403975784778594971e-01 -3.686971962451934814e-02 2.095893211662769318e-02 8.205712586641311646e-02 -2.101167477667331696e-02 -1.158606112003326416e-01 -2.713303565979003906e-01 3.340080082416534424e-01 -1.150830686092376709e-01 -3.406591415405273438e-01 1.947866752743721008e-02
-2.157141687348484993e-03 -3.014161251485347748e-02 2.445310056209564209e-01 -4.152704495936632156e-03 -8.599127084016799927e-02 -1.486893892288208008e-01 3.274430334568023682e-01 1.923953294754028320e-01 1.639038771390914917e-01 -8.498463779687881470e-02 -1.410681102424860001e-02 -5.011230241507291794e-03 -1.285680085420608521e-01 -9.445854276418685913e-02 6.630100309848785400e-02 9.704592637717723846e-03 -8.605287969112396240e-02 4.104492068290710449e-01 1.901265382766723633e-01 1.591935306787490845e-01 -5.044339969754219055e-02 -1.651171445846557617e-01 -2.581865489482879639e-01 -2.773306369781494141e-01 1.047808676958084106e-01 2.930899262428283691e-01 -6.914769113063812256e-02 -1.943678259849548340e-01 8.282887190580368042e-02 -3.114817142486572266e-01 -1.525085568428039551e-01 1.547791659832000732e-01
-1.175317838788032532e-01 3.588991165161132812e-01 -7.344796508550643921e-02 -1.799082756042480469e-01 4.239787347614765167e-03 -6.997282058000564575e-02 1.256142407655715942e-01 -1.294081062078475952e-01 -7.628288865089416504e-02 -3.140642344951629639e-01 3.965588286519050598e-02 2.167344465851783752e-02 7.339701056480407715e-02 2.359281480312347412e-02 -4.252413660287857056e-02 -9.365392476320266724e-02 9.406257420778274536e-03 2.351303845643997192e-01 1.153106242418289185e-01 -1.364552825689315796e-01 -1.895367503166198730e-01 -1.958798021078109741e-01 -4.454993903636932373e-01 -7.340522855520248413e-02 4.555639252066612244e-02 -3.180642127990722656e-01 2.620399743318557739e-02 -3.909188210964202881e-01 -1.205433532595634460e-01 7.239805161952972412e-02 -1.067863926291465759e-01 -7.611335068941116333e-02
7.991544157266616821e-02 1.548381596803665161e-01 5.594259127974510193e-02 -8.812345564365386963e-02 -2.520497143268585205e-02 -8.869916945695877075e-02 6.697978824377059937e-02 3.027290664613246918e-02 -2.640051245689392090e-01 -6.459373235702514648e-02 -3.304836750030517578e-01 9.133298695087432861e-02 -3.154584765434265137e-02 2.107652723789215088e-01 7.577965408563613892e-02 -3.674869611859321594e-02 -3.166231140494346619e-02 3.254759907722473145e-01 3.656208217144012451e-01 1.068140268325805664e-01 -6.496190279722213745e-02 2.292488003149628639e-03 -1.989948600530624390e-01 -7.498314231634140015e-02 1.752948462963104248e-01 -3.825906515121459961e-01 -3.050614893436431885e-01 8.197388611733913422e-03 -3.248382732272148132e-02 -2.487464249134063721e-01 -2.381911575794219971e-01 -9.759612381458282471e-02
-5.877757444977760315e-03 2.536235749721527100e-01 -7.151663303375244141e-02 -4.855944216251373291e-02 2.590535879135131836e-01 -4.906745627522468567e-03 2.762794680893421173e-02 -7.637459784746170044e-02 -1.676901429891586304e-01 -1.657067686319351196e-01 1.829882562160491943e-01 1.407009694958105683e-04 -1.537050455808639526e-01 2.272493988275527954e-01 6.876268982887268066e-02 1.573282182216644287e-01 -9.985072910785675049e-02 1.159391701221466064e-01 1.259585767984390259e-01 4.492433071136474609e-01 -4.280241578817367554e-02 -2.327197194099426270e-01 -9.480758756399154663e-02 -6.454612314701080322e-02 1.614443585276603699e-02 -3.355654329061508179e-02 -1.027618348598480225e-01 -3.310649096965789795e-02 2.178346067667007446e-01 -1.026673614978790283e-01 -5.194529294967651367e-01 9.756141901016235352e-02
-6.016180664300918579e-02 1.419122070074081421e-01 1.750615388154983521e-01 -1.164431869983673096e-01 4.676716029644012451e-02 1.996173523366451263e-03 1.370332390069961548e-01 -4.103843867778778076e-01 -2.343633472919464111e-01 -1.549697369337081909e-01 -1.706006228923797607e-01 1.369776017963886261e-02 -3.020932972431182861e-01 2.398048341274261475e-01 3.207469582557678223e-01 8.749862760305404663e-02 -3.752778051421046257e-03 5.033941939473152161e-02 1.241106912493705750e-01 8.391792327165603638e-02 -5.674062296748161316e-02 2.149537764489650726e-02 -1.971668303012847900e-01 8.151749521493911743e-02 -5.754933506250381470e-02 1.937391906976699829e-01 -3.048314154148101807e-01 -2.011485397815704346e-01 2.095956951379776001e-01 -9.174431115388870239e-02 -1.362879872322082520e-01 2.361549288034439087e-01
2.234709113836288452e-01 1.861066222190856934e-01 6.449869275093078613e-02 -2.657886408269405365e-02 1.235235705971717834e-01 -1.842852085828781128e-01 7.471755892038345337e-02 -2.198089361190795898e-01 -3.834019899368286133e-01 -1.542563363909721375e-02 -2.804758548736572266e-01 1.592787951231002808e-01 9.744447655975818634e-03 1.406498849391937256e-01 2.453879117965698242e-01 -1.858227141201496124e-02 8.069694042205810547e-02 2.520977854728698730e-01 3.258518278598785400e-01 5.339169502258300781e-02 -7.049257308244705200e-02 -2.043184638023376465e-01 -1.080378144979476929e-01 -8.157516270875930786e-02 -4.858821630477905273e-02 -1.060439087450504303e-02 -3.918076455593109131e-01 -1.302167028188705444e-01 1.513840109109878540e-01 -1.844774037599563599e-01 3.873122110962867737e-02 1.421373244374990463e-02
-3.442915529012680054e-02 2.328121960163116455e-01 -3.649779409170150757e-02 -1.701268702745437622e-01 2.469403892755508423e-01 -1.953743249177932739e-01 3.738737199455499649e-03 1.466640830039978027e-02 4.385396838188171387e-02 -2.159328907728195190e-01 -1.918635666370391846e-01 -1.390939392149448395e-02 -1.686745584011077881e-01 2.634651362895965576e-01 8.089467883110046387e-02 2.084010839462280273e-01 6.810431182384490967e-02 8.516615629196166992e-02 -1.017841175198554993e-01 2.867799997329711914e-01 -3.136582374572753906e-01 -8.923739939928054810e-02 3.040237911045551300e-02 2.124835401773452759e-01 1.352900266647338867e-01 2.126912176609039307e-01 -2.161936759948730469e-01 -8.084478229284286499e-02 2.441640347242355347e-01 -7.679848372936248779e-02 -3.486655354499816895e-01 1.440556645393371582e-01
1.942469924688339233e-01 -1.893111616373062134e-01 -5.481181666254997253e-02 -4.547601044178009033e-01 9.116759151220321655e-02 -2.405833601951599121e-01 2.531878054141998291e-01 -6.468337029218673706e-02 -2.411504387855529785e-01 -1.646555215120315552e-01 -1.365759819746017456e-01 2.857253253459930420e-01 -2.023447453975677490e-01 2.122900336980819702e-01 -7.449952512979507446e-02 4.429232329130172729e-02 -1.435900181531906128e-01 2.246789932250976562e-01 2.986864745616912842e-01 2.593842893838882446e-02 -1.274334937334060669e-01 1.181138213723897934e-02 -8.020264655351638794e-02 7.433290779590606689e-02 1.920797079801559448e-01 -5.373538658022880554e-02 -1.431940346956253052e-01 -1.826600134372711182e-01 4.159659519791603088e-02 7.856874167919158936e-02 8.446573466062545776e-02 -7.104984670877456665e-02
-1.426927652209997177e-02 1.694357991218566895e-01 -7.277408242225646973e-02 -1.528617143630981445e-01 8.844544738531112671e-02 8.303797803819179535e-03 -1.967514120042324066e-02 -1.102401465177536011e-01 -1.529429703950881958e-01 -1.505400091409683228e-01 -5.125940218567848206e-02 2.585538895800709724e-03 -1.038615331053733826e-01 2.507820427417755127e-01 1.737518757581710815e-01 2.655030190944671631e-01 -1.487620621919631958e-01 7.641852367669343948e-03 5.765796452760696411e-02 5.109096765518188477e-01 -1.659988164901733398e-01 -1.364167332649230957e-01 -5.517985671758651733e-02 1.105754598975181580e-01 1.980189681053161621e-01 1.456112600862979889e-02 -3.967653214931488037e-02 -2.599333524703979492e-01 3.271350562572479248e-01 -1.526901125907897949e-01 -3.211604356765747070e-01 9.448665380477905273e-02
1.294166743755340576e-01 -3.651018813252449036e-02 -1.061556339263916016e-01 -1.497538387775421143e-01 1.872690171003341675e-01 9.650635533034801483e-03 1.278321743011474609e-01 7.570249587297439575e-02 -6.748526357114315033e-03 -1.457005739212036133e-01 -2.129179686307907104e-01 1.101952716708183289e-01 -3.760659098625183105e-01 2.060047090053558350e-01 -1.555900722742080688e-01 -2.482661232352256775e-02 -1.740835011005401611e-01 -4.401878640055656433e-02 1.957765966653823853e-02 4.174463748931884766e-01 -1.077052801847457886e-01 -2.665189504623413086e-01 -2.325114756822586060e-01 -2.073109000921249390e-01 1.799897402524948120e-01 -2.182595282793045044e-01 -1.507026553153991699e-01 -1.015894263982772827e-01 1.912478357553482056e-01 -1.938137561082839966e-01 -1.477805227041244507e-01 8.913712203502655029e-02
-2.142209373414516449e-02 1.765474528074264526e-01 1.082968711853027344e-01 -3.093290925025939941e-01 -4.328539967536926270e-02 -2.397778332233428955e-01 1.660907119512557983e-01 -2.625959217548370361e-01 -1.711811870336532593e-01 -1.113322079181671143e-01 -3.075139038264751434e-02 -2.191615402698516846e-01 -1.791339814662933350e-01 3.410314396023750305e-02 2.380916178226470947e-01 -1.860522478818893433e-01 2.523629963397979736e-01 3.831868991255760193e-02 1.630586832761764526e-01 -3.690946102142333984e-02 -1.249752193689346313e-01 -1.048629134893417358e-01 -3.296084403991699219e-01 -4.166494682431221008e-02 8.395147323608398438e-02 6.196210905909538269e-02 -1.704360395669937134e-01 -8.791106939315795898e-02 1.406176835298538208e-01 -1.555765122175216675e-01 -3.834582865238189697e-01 1.450485736131668091e-01
1.166520044207572937e-01 2.233458310365676880e-01 -1.181275919079780579e-01 5.224810447543859482e-03 2.011422812938690186e-02 -1.589147746562957764e-02 4.555037617683410645e-02 -2.597671188414096832e-02 -4.319439642131328583e-03 3.252343088388442993e-02 -4.703268859884701669e-05 1.536320894956588745e-01 -1.874198615550994873e-01 2.591147422790527344e-01 1.549016833305358887e-01 1.033675447106361389e-01 1.398368030786514282e-01 2.721930854022502899e-02 2.227212116122245789e-02 2.664713263511657715e-01 -2.882691621780395508e-01 -1.305566132068634033e-01 -1.380248814821243286e-01 1.672277152538299561e-01 1.128742098808288574e-01 2.068780213594436646e-01 -5.893718451261520386e-02 1.602573320269584656e-02 3.527640104293823242e-01 -2.459065169095993042e-01 -4.339528381824493408e-01 2.933259308338165283e-01
2.079652100801467896e-01 4.260063469409942627e-01 -1.812608093023300171e-01 1.030962243676185608e-01 -2.301217429339885712e-02 -9.843228757381439209e-02 -1.219781413674354553e-01 -1.242647692561149597e-01 -8.061633259057998657e-02 -3.108799755573272705e-01 4.731268063187599182e-02 2.295914292335510254e-01 6.260960549116134644e-02 -2.401598840951919556e-01 1.411464363336563110e-01 2.970238402485847473e-02 8.852919191122055054e-02 3.497160971164703369e-01 -2.042463123798370361e-01 5.405294522643089294e-02 -1.856500357389450073e-01 9.473686665296554565e-02 -7.617212831974029541e-02 4.142815619707107544e-02 2.319142669439315796e-01 -5.729722231626510620e-02 -2.764222323894500732e-01 -1.010456606745719910e-01 -1.006253212690353394e-01 1.055342555046081543e-01 -2.023124247789382935e-01 1.383193135261535645e-01
-2.011876702308654785e-01 2.903044819831848145e-01 -5.477876216173171997e-02 -1.761050075292587280e-01 3.938631713390350342e-02 -1.540063619613647461e-01 -1.654309220612049103e-02 -4.654317349195480347e-02 -1.456863880157470703e-01 -3.917124122381210327e-02 1.182279810309410095e-01 1.761714071035385132e-01 -1.260405629873275757e-01 1.590503454208374023e-01 9.138941764831542969e-02 4.019448757171630859e-01 2.907374687492847443e-02 -3.251555189490318298e-02 4.385580122470855713e-02 4.090301692485809326e-01 -5.673721805214881897e-02 -1.786807775497436523e-01 -2.433580905199050903e-02 -1.084306538105010986e-01 2.083148956298828125e-01 8.821197785437107086e-03 -6.941176950931549072e-02 -1.999120414257049561e-01 2.874545753002166748e-01 -1.065072938799858093e-01 -3.584755659103393555e-01 7.276471704244613647e-02
-2.899440296459943056e-04 -1.164504215121269226e-01 -3.399253487586975098e-01 -2.625392377376556396e-01 -3.105547837913036346e-02 2.973102033138275146e-02 1.400456577539443970e-01 -2.369029968976974487e-01 1.995576359331607819e-02 5.983765050768852234e-02 -7.341472804546356201e-02 -1.444499492645263672e-01 4.391657188534736633e-02 9.192973375320434570e-02 8.334659785032272339e-02 2.444400452077388763e-02 1.100976914167404175e-01 1.769433766603469849e-01 1.064184606075286865e-01 2.159155160188674927e-01 -7.908561825752258301e-02 -4.221133589744567871e-01 -3.118913471698760986e-01 -8.810728788375854492e-02 1.872430592775344849e-01 -2.117031216621398926e-01 -2.613806128501892090e-01 -1.543194204568862915e-01 1.917997598648071289e-01 -1.958220750093460083e-01 -1.192630920559167862e-02 1.951528042554855347e-01
3.871908783912658691e-02 3.234167993068695068e-01 8.515234291553497314e-02 -5.035822093486785889e-02 1.493664383888244629e-01 -9.488530457019805908e-02 -1.881045475602149963e-02 -4.872020799666643143e-03 -1.604834645986557007e-01 -4.173393920063972473e-02 -1.662131398916244507e-02 1.343843899667263031e-02 -1.426131427288055420e-01 2.003888040781021118e-01 2.121525406837463379e-01 2.650578618049621582e-01 -7.400181889533996582e-02 2.548744678497314453e-01 -7.151839323341846466e-03 4.162870049476623535e-01 -8.357082307338714600e-02 -9.970434755086898804e-02 -4.957058653235435486e-02 1.404466181993484497e-01 1.908362358808517456e-01 2.858881354331970215e-01 -2.176844477653503418e-01 -5.680658668279647827e-02 6.846766918897628784e-02 -6.994143128395080566e-02 -4.307165443897247314e-01 4.428423941135406494e-02
-1.579057276248931885e-01 3.475019931793212891e-01 1.189052872359752655e-02 -1.658421903848648071e-01 6.230081990361213684e-02 -1.171729490160942078e-01 2.739916788414120674e-03 5.888165906071662903e-02 -2.058654725551605225e-01 -8.068224787712097168e-02 8.598275482654571533e-02 -1.761679723858833313e-02 -9.086757153272628784e-02 2.437806874513626099e-01 6.101027131080627441e-02 1.973976194858551025e-01 -4.655000194907188416e-02 1.392861478962004185e-03 2.059955298900604248e-01 3.805301487445831299e-01 -1.903170049190521240e-01 -2.096628248691558838e-01 1.986010931432247162e-02 6.716275215148925781e-02 1.948391199111938477e-01 -2.208744920790195465e-02 -5.796514824032783508e-02 -2.831792235374450684e-01 3.801760077476501465e-01 -2.707806881517171860e-03 -2.701035439968109131e-01 1.569139808416366577e-01
-1.427771002054214478e-01 2.119270414113998413e-01 -1.529518961906433105e-01 -9.463447332382202148e-02 7.751731574535369873e-02 -7.710182573646306992e-03 1.949804574251174927e-01 5.556467920541763306e-02 -2.862754464149475098e-01 -3.998909518122673035e-02 1.613882929086685181e-01 -4.865135625004768372e-02 -1.084612458944320679e-01 1.877501606941223145e-01 1.339125037193298340e-01 3.246797919273376465e-01 -2.017826028168201447e-02 1.260012090206146240e-01 -8.418089710175991058e-03 3.507223725318908691e-01 -7.161186635494232178e-02 -1.662932783365249634e-01 -1.708115935325622559e-01 -1.253072321414947510e-01 2.249540835618972778e-01 2.923545427620410919e-02 -7.059378176927566528e-02 -2.063915580511093140e-01 3.420937955379486084e-01 -1.963253319263458252e-01 -2.966817319393157959e-01 1.148760318756103516e-01
-9.565696120262145996e-03 2.180612832307815552e-01 1.003742441534996033e-01 -2.949250042438507080e-01 1.161354407668113708e-01 -3.550812005996704102e-01 7.910463958978652954e-02 8.013962209224700928e-02 1.186414211988449097e-01 -1.015958786010742188e-01 -1.893255300819873810e-02 6.893202662467956543e-02 -1.047351136803627014e-01 1.633928269147872925e-01 -3.516268357634544373e-02 -2.148824334144592285e-01 2.013659328222274780e-01 1.790259927511215210e-01 1.823305636644363403e-01 -1.622150689363479614e-01 -1.172886565327644348e-01 -1.685436465777456760e-03 -3.808412551879882812e-01 -3.440028131008148193e-01 9.558524936437606812e-02 -1.238989084959030151e-01 -1.223509460687637329e-01 -3.443160355091094971e-01 8.669042587280273438e-02 -8.781839907169342041e-02 -6.959098577499389648e-02 3.304447978734970093e-02
2.295235395431518555e-01 1.816563457250595093e-01 5.822464823722839355e-02 -4.344555735588073730e-01 1.577701792120933533e-02 4.530581831932067871e-02 -1.133683398365974426e-01 -7.968629896640777588e-02 -4.732460901141166687e-02 -2.478628456592559814e-01 1.801387843443080783e-04 -1.100977361202239990e-01 5.910849198698997498e-02 1.457197070121765137e-01 1.524808406829833984e-01 -4.191306233406066895e-02 -4.965693876147270203e-02 1.520967632532119751e-01 -3.995904326438903809e-02 9.002957493066787720e-02 2.283838242292404175e-01 1.347667425870895386e-01 -2.618660330772399902e-01 -7.403607666492462158e-02 1.992846578359603882e-01 2.941239159554243088e-03 -1.152871996164321899e-01 -3.004261851310729980e-01 1.782615333795547485e-01 -1.493661552667617798e-01 -4.040628969669342041e-01 1.866548806428909302e-01
7.449734210968017578e-02 2.795608043670654297e-01 -3.968267440795898438e-01 -3.555488213896751404e-02 1.418119519948959351e-01 3.743393346667289734e-03 6.682609021663665771e-02 3.903928771615028381e-02 -1.459253877401351929e-01 -2.183461487293243408e-01 1.175673976540565491e-01 -1.686610095202922821e-02 -8.832559734582901001e-02 -2.440860494971275330e-02 4.928309842944145203e-02 1.218836382031440735e-01 1.798664778470993042e-02 6.473015993833541870e-02 -2.466069012880325317e-01 3.034753203392028809e-01 -1.036098673939704895e-01 -2.598054707050323486e-01 -1.282136440277099609e-01 -1.298186033964157104e-01 9.181353449821472168e-02 2.961792424321174622e-02 -2.186473459005355835e-01 -1.746493875980377197e-01 4.432537853717803955e-01 1.328321993350982666e-01 -2.247283011674880981e-01 3.873136639595031738e-02
1.595062017440795898e-02 1.033932119607925415e-01 -1.376514136791229248e-01 -1.070985645055770874e-01 5.709949880838394165e-02 -1.144502684473991394e-01 -5.164448916912078857e-02 -4.209569096565246582e-01 -3.294024765491485596e-01 -1.623612046241760254e-01 -3.003504276275634766e-01 -7.070677354931831360e-03 -1.074870452284812927e-01 1.105778962373733521e-01 1.398449391126632690e-01 -2.620842307806015015e-02 1.617101728916168213e-01 2.326542884111404419e-01 3.012625873088836670e-01 6.542212516069412231e-02 3.919019177556037903e-02 -1.594681292772293091e-01 -2.123851180076599121e-01 2.065572887659072876e-01 2.312784083187580109e-02 -1.691434648819267750e-03 -1.131454631686210632e-01 -1.505215764045715332e-01 1.563574373722076416e-01 2.696380950510501862e-02 -2.734202444553375244e-01 2.593607008457183838e-01
-1.140884831547737122e-01 1.398544311523437500e-01 2.757578715682029724e-02 -2.364829368889331818e-02 -1.659791171550750732e-01 -1.774370521306991577e-01 2.690086960792541504e-01 2.986310794949531555e-02 -2.620986700057983398e-01 -4.196062386035919189e-01 -1.059238985180854797e-01 -6.406096369028091431e-02 -4.216703120619058609e-03 -2.669876441359519958e-02 1.200576275587081909e-01 -2.213093684986233711e-03 6.041042506694793701e-02 1.526470184326171875e-01 2.341620028018951416e-01 1.567668914794921875e-01 -1.859231591224670410e-01 -1.824278384447097778e-02 -2.892192900180816650e-01 1.139890681952238083e-02 -2.178106606006622314e-01 -1.613848954439163208e-01 -2.190045267343521118e-01 -1.976520121097564697e-01 2.435423135757446289e-01 -2.157958447933197021e-01 -1.349990516901016235e-01 2.211765199899673462e-01
8.054222166538238525e-02 7.101099472492933273e-03 4.331607371568679810e-02 -3.306267857551574707e-01 9.007256478071212769e-02 -1.614216417074203491e-01 3.283970952033996582e-01 -3.403955698013305664e-01 -5.772515013813972473e-02 -3.996377810835838318e-02 -2.127053737640380859e-01 -8.823554962873458862e-02 -1.282184869050979614e-01 -7.796899229288101196e-02 -3.004279546439647675e-02 -4.261631518602371216e-02 5.792627483606338501e-02 1.192389726638793945e-01 -2.243880182504653931e-01 2.061622142791748047e-01 7.293547689914703369e-02 -2.017732113599777222e-01 -1.748313605785369873e-01 -1.322235167026519775e-01 1.870511099696159363e-02 -3.256594240665435791e-01 -2.734618782997131348e-01 8.691828697919845581e-02 -1.491986121982336044e-02 -6.726037710905075073e-02 -3.782676160335540771e-01 -1.056131254881620407e-02
-2.516125440597534180e-01 1.147722750902175903e-01 -1.873911544680595398e-02 -1.909750998020172119e-01 2.665693461894989014e-01 9.516462683677673340e-02 1.025451123714447021e-01 7.978493347764015198e-03 -2.392234951257705688e-01 2.338622957468032837e-01 -2.075560241937637329e-01 1.867526918649673462e-01 -5.395496264100074768e-02 -5.918752029538154602e-02 -2.792073972523212433e-02 -2.583308890461921692e-02 3.274508565664291382e-02 2.185257077217102051e-01 2.393414080142974854e-01 3.208045661449432373e-01 -1.116587817668914795e-01 -1.413839012384414673e-01 -1.192805543541908264e-01 1.212539598345756531e-01 2.457198798656463623e-01 -2.116794884204864502e-01 -3.765165805816650391e-01 -2.547357678413391113e-01 9.686987102031707764e-02 4.879562184214591980e-02 2.480689436197280884e-02 6.024840846657752991e-02
1.998730003833770752e-01 -1.909385323524475098e-01 1.269227117300033569e-01 -1.345697343349456787e-01 8.785881847143173218e-02 5.167424678802490234e-02 3.592428285628557205e-03 -2.372355163097381592e-01 -2.713475525379180908e-01 -2.832850217819213867e-01 -3.156641423702239990e-01 2.392821311950683594e-01 -1.825637966394424438e-01 8.157619833946228027e-02 1.870631426572799683e-01 1.406654119491577148e-01 2.460088580846786499e-01 1.071583107113838196e-01 1.230429634451866150e-01 5.854505673050880432e-02 -4.892961308360099792e-02 -3.175243139266967773e-01 -2.496425062417984009e-01 2.806138396263122559e-01 4.738604277372360229e-02 -6.173619627952575684e-02 -5.896510183811187744e-02 -1.493686065077781677e-02 2.033755630254745483e-01 1.982418633997440338e-02 -1.447910070419311523e-01 -9.910293668508529663e-02
-9.133315831422805786e-02 2.382426559925079346e-01 -6.018304079771041870e-02 -2.821204364299774170e-01 3.696397691965103149e-02 -4.972270503640174866e-02 -2.490697801113128662e-02 5.561307817697525024e-02 -1.835747212171554565e-01 -3.222966194152832031e-02 -3.035053610801696777e-02 5.570618808269500732e-02 -7.570297271013259888e-02 1.603851914405822754e-01 1.436303704977035522e-01 3.357834219932556152e-01 1.173927634954452515e-02 1.569167375564575195e-01 8.542905747890472412e-02 4.237919449806213379e-01 -1.247819289565086365e-01 -1.171367093920707703e-01 9.645978920161724091e-03 3.441918268799781799e-02 2.290673702955245972e-01 -7.096853107213973999e-02 -9.077761322259902954e-02 -2.255148887634277344e-01 3.260096609592437744e-01 -1.061427146196365356e-01 -4.051385223865509033e-01 4.025165457278490067e-03
-1.477892845869064331e-01 2.729704678058624268e-01 -1.005031764507293701e-01 -1.856235712766647339e-01 -1.611348055303096771e-02 -1.100830882787704468e-01 -4.084627330303192139e-02 1.504161336924880743e-04 -1.901808828115463257e-01 -1.120167151093482971e-01 2.156722545623779297e-02 1.136112585663795471e-01 -1.671824455261230469e-01 2.549643218517303467e-01 1.539909392595291138e-01 3.143105804920196533e-01 4.563981667160987854e-03 4.328399896621704102e-02 -2.681710757315158844e-02 4.551481008529663086e-01 -1.412638425827026367e-01 -1.774355471134185791e-01 1.631779782474040985e-02 9.584233164787292480e-02 5.660912767052650452e-02 2.592580206692218781e-02 -1.677972674369812012e-01 -1.351063549518585205e-01 3.363344073295593262e-01 -2.291003614664077759e-01 -2.538252174854278564e-01 1.284760236740112305e-01
6.577691063284873962e-03 1.021441295742988586e-01 -3.490569442510604858e-02 -1.554018259048461914e-01 1.139409467577934265e-01 -1.464016139507293701e-01 4.292747080326080322e-01 -3.253248631954193115e-01 -1.467418968677520752e-01 -1.271461397409439087e-01 -1.159278303384780884e-01 -2.392771653831005096e-02 -1.443918347358703613e-01 1.630221158266067505e-01 2.938311919569969177e-02 -7.189963757991790771e-02 1.089201308786869049e-02 2.761578932404518127e-02 3.141560256481170654e-01 3.655775636434555054e-02 -7.954294979572296143e-02 -1.463509351015090942e-01 -5.011663436889648438e-01 7.662583887577056885e-02 -5.656842514872550964e-02 -1.959664374589920044e-01 6.125594489276409149e-03 -1.752995401620864868e-01 2.068198919296264648e-01 -4.766443371772766113e-02 -1.588526368141174316e-01 7.816246896982192993e-02
3.368188440799713135e-02 1.090010553598403931e-01 9.512982517480850220e-02 -3.275924921035766602e-01 2.929190695285797119e-01 -3.578634560108184814e-02 9.705734252929687500e-02 -1.221989989280700684e-01 -9.507767856121063232e-02 8.366970717906951904e-02 -6.056103482842445374e-02 5.015357732772827148e-01 -1.230673640966415405e-01 3.231613337993621826e-02 -2.867414653301239014e-01 -4.396969825029373169e-02 -1.025895471684634686e-03 3.206950128078460693e-01 -3.065986745059490204e-02 2.674762606620788574e-01 -1.390869021415710449e-01 -4.357294738292694092e-02 -1.750524789094924927e-01 9.114560484886169434e-02 2.602376639842987061e-01 5.686540901660919189e-02 -1.550707221031188965e-01 -8.584704995155334473e-02 1.206447482109069824e-01 1.314003169536590576e-01 -6.587029993534088135e-02 -1.163367182016372681e-01
1.477929353713989258e-01 1.866652667522430420e-01 2.218787670135498047e-01 -3.511445596814155579e-02 5.116672441363334656e-02 -1.539512351155281067e-02 -1.044420376420021057e-01 -3.686878979206085205e-01 -3.130046427249908447e-01 -7.008852064609527588e-02 -2.313980311155319214e-01 5.014000087976455688e-02 -3.086473047733306885e-02 1.946995258331298828e-01 2.069187164306640625e-01 3.592440858483314514e-02 3.258326649665832520e-01 1.516135782003402710e-01 2.515013217926025391e-01 3.954636678099632263e-02 1.065771933645009995e-02 -2.528946101665496826e-01 -2.535931169986724854e-01 1.372662782669067383e-01 1.517798155546188354e-01 -7.444582879543304443e-02 -1.507700830698013306e-01 -3.460239619016647339e-02 1.658172011375427246e-01 -7.041952759027481079e-02 -2.274839431047439575e-01 1.527865529060363770e-01
-1.016794815659523010e-01 3.666657209396362305e-01 -5.283531919121742249e-02 -1.685035675764083862e-01 3.783394098281860352e-01 -9.057383984327316284e-02 7.586496323347091675e-02 -1.015892177820205688e-01 -1.722349375486373901e-01 -5.903960764408111572e-02 1.833810657262802124e-01 1.513419449329376221e-01 -2.678404748439788818e-01 3.158547356724739075e-02 -1.360002458095550537e-01 -2.636888250708580017e-02 -1.568893194198608398e-01 -7.222904823720455170e-03 2.226616442203521729e-02 2.020067274570465088e-01 -2.696195840835571289e-01 -1.345002651214599609e-01 -1.834610402584075928e-01 2.182797342538833618e-01 1.984784752130508423e-01 1.424810886383056641e-01 -2.987192869186401367e-01 -1.079974770545959473e-01 -2.568847537040710449e-01 -3.481699526309967041e-02 6.343854963779449463e-02 7.159271091222763062e-02
-5.719529464840888977e-02 1.528877913951873779e-01 -5.410236120223999023e-02 -8.275999873876571655e-02 4.146425984799861908e-03 -6.156595423817634583e-02 5.699983239173889160e-02 4.126284271478652954e-02 -4.103764295578002930e-01 -2.690188586711883545e-01 1.774282455444335938e-01 2.091409265995025635e-02 -2.460624463856220245e-02 1.331770122051239014e-01 -3.836133750155568123e-03 1.750626415014266968e-01 5.329349264502525330e-02 -3.409054875373840332e-02 -4.998995363712310791e-02 3.923160731792449951e-01 -1.682129353284835815e-01 -9.773210436105728149e-02 -1.270222514867782593e-01 -9.168103337287902832e-02 1.979953646659851074e-01 -1.067923009395599365e-02 9.477031230926513672e-02 -1.037718281149864197e-01 2.094380259513854980e-01 -4.564977437257766724e-02 -5.192464590072631836e-01 1.889058500528335571e-01
3.268593251705169678e-01 4.351560473442077637e-01 1.339056044816970825e-01 -1.309056431055068970e-01 -7.791157066822052002e-02 1.217241808772087097e-01 1.423195451498031616e-01 -7.034032791852951050e-02 -3.866250067949295044e-02 8.520722389221191406e-02 2.175318077206611633e-02 2.308688759803771973e-01 -2.410538196563720703e-01 8.809439837932586670e-02 1.407063454389572144e-01 -1.031366586685180664e-01 4.877257347106933594e-02 1.305444836616516113e-01 6.721027195453643799e-02 3.032310903072357178e-01 5.902707576751708984e-02 -3.721379637718200684e-01 -3.348200023174285889e-01 -1.972869932651519775e-01 2.080003544688224792e-02 -9.612867981195449829e-02 1.148913502693176270e-01 2.310851775109767914e-02 6.150167807936668396e-02 -2.913095429539680481e-02 -1.625669002532958984e-01 -2.152212522923946381e-02
-2.732405904680490494e-03 1.170064359903335571e-01 -2.850397229194641113e-01 -1.313600391149520874e-01 2.692424058914184570e-01 1.867545582354068756e-02 1.757376641035079956e-01 2.425660379230976105e-03 -1.593183130025863647e-01 -3.087474964559078217e-02 -1.093289554119110107e-01 2.124412059783935547e-01 8.004453778266906738e-02 1.292506307363510132e-01 -2.841714769601821899e-02 -1.454552859067916870e-01 1.002680137753486633e-02 2.230385392904281616e-01 2.173775136470794678e-01 1.696376651525497437e-01 -3.515373170375823975e-02 1.173207834362983704e-01 -2.408394068479537964e-01 1.629758924245834351e-01 3.124697804450988770e-01 -2.060987651348114014e-01 -3.964914381504058838e-01 -3.086998462677001953e-01 8.102365583181381226e-02 -8.236731588840484619e-02 -9.389345347881317139e-02 -1.238956525921821594e-01
-1.617302186787128448e-02 2.955879569053649902e-01 1.009302958846092224e-01 2.331562526524066925e-02 -4.074245318770408630e-02 -1.639722436666488647e-01 1.625621914863586426e-01 -7.754051685333251953e-02 -3.540901243686676025e-01 -4.074276983737945557e-01 -5.148923769593238831e-02 2.381116338074207306e-02 6.864812970161437988e-02 4.235462285578250885e-03 2.071342617273330688e-01 -4.112693294882774353e-02 5.684329569339752197e-02 -6.386482715606689453e-02 2.096978276968002319e-01 1.363668590784072876e-01 -1.473807394504547119e-01 1.182640343904495239e-02 -3.087405562400817871e-01 7.233340293169021606e-02 -1.790820658206939697e-01 3.341211006045341492e-02 -2.821394503116607666e-01 -1.817054450511932373e-01 2.354315519332885742e-01 -1.832325309514999390e-01 -4.422701150178909302e-02 2.601362466812133789e-01
1.059673354029655457e-02 1.523311734199523926e-01 1.306135356426239014e-01 -1.964115202426910400e-01 9.454822540283203125e-02 -1.229911372065544128e-01 -7.459030300378799438e-02 -5.222433805465698242e-02 -2.395758926868438721e-01 -1.096904873847961426e-01 9.215470403432846069e-02 3.571882471442222595e-02 -1.059767603874206543e-01 2.365501224994659424e-01 1.047629769891500473e-02 2.829592823982238770e-01 -1.696882545948028564e-01 2.460534870624542236e-02 -5.828812718391418457e-02 3.265118002891540527e-01 -8.435553312301635742e-02 -1.715752631425857544e-01 -2.034294903278350830e-01 1.228556782007217407e-01 1.810177229344844818e-02 1.638974547386169434e-01 4.420956611284054816e-05 -9.906291961669921875e-02 4.002642333507537842e-01 -1.181017458438873291e-01 -4.667159616947174072e-01 2.653075568377971649e-02
3.053100779652595520e-02 1.195631474256515503e-01 1.894789636135101318e-01 -1.901178807020187378e-01 1.618213206529617310e-01 1.075120866298675537e-01 -2.973203919827938080e-02 -3.209658563137054443e-01 -5.767060816287994385e-02 -2.324400097131729126e-01 -1.375219672918319702e-01 2.265036404132843018e-01 -3.295213878154754639e-01 2.469777017831802368e-01 2.954629063606262207e-01 2.003675252199172974e-01 -1.867241412401199341e-01 2.107852995395660400e-01 1.883243918418884277e-01 5.661674588918685913e-02 -2.896140813827514648e-01 -1.037618052214384079e-02 -1.053356975317001343e-01 1.500613894313573837e-02 2.753416895866394043e-01 1.008959338068962097e-01 -2.012408375740051270e-01 -3.086897311732172966e-03 3.793902695178985596e-02 6.229035183787345886e-02 -2.674426510930061340e-02 -2.591294422745704651e-02
2.567316889762878418e-01 1.034365445375442505e-01 4.468087106943130493e-02 1.259558200836181641e-01 2.576458752155303955e-01 4.671506583690643311e-02 -4.477324709296226501e-02 6.792646646499633789e-02 -1.989479362964630127e-02 -2.816050946712493896e-01 3.551276028156280518e-02 4.507917538285255432e-02 -1.945205926895141602e-01 -2.743837237358093262e-01 1.516860816627740860e-02 1.096070855855941772e-01 2.972224950790405273e-01 1.494602859020233154e-01 3.568149209022521973e-01 -1.239354163408279419e-01 -1.015297099947929382e-01 -1.368866860866546631e-01 -2.218135744333267212e-01 1.213798150420188904e-01 2.663275301456451416e-01 -7.536920905113220215e-02 -5.130201578140258789e-02 -2.380042672157287598e-01 -2.252600854262709618e-03 9.467521309852600098e-02 -1.460754573345184326e-01 3.308394253253936768e-01
5.128287244588136673e-03 2.064989954233169556e-01 -2.566520273685455322e-01 -7.548461854457855225e-02 1.142990067601203918e-01 -1.599152386188507080e-01 -5.847954005002975464e-02 7.447377592325210571e-02 -4.635069519281387329e-02 1.429093927145004272e-01 2.599022351205348969e-02 2.339526563882827759e-01 1.111850142478942871e-01 2.388573437929153442e-01 -6.221916992217302322e-03 -5.488903075456619263e-02 -5.011869594454765320e-02 1.852393746376037598e-01 1.243464723229408264e-01 2.885323762893676758e-01 -1.533950865268707275e-01 -2.936073243618011475e-01 -2.524932846426963806e-02 -4.906309768557548523e-03 2.420586943626403809e-01 1.821727901697158813e-01 -3.691617548465728760e-01 -2.299360185861587524e-01 6.823783367872238159e-02 -3.088068403303623199e-02 -1.521521508693695068e-01 3.634379208087921143e-01
-7.424904406070709229e-02 3.409306406974792480e-01 7.650410290807485580e-03 -1.452462077140808105e-01 3.895909339189529419e-02 -1.088557541370391846e-01 -1.108924001455307007e-01 -5.028905346989631653e-02 4.349065572023391724e-02 -1.410773843526840210e-01 -2.325649559497833252e-01 2.369379550218582153e-01 -2.497873008251190186e-01 2.398094534873962402e-02 -4.077544808387756348e-02 -2.084615975618362427e-01 -2.632759511470794678e-01 1.945330947637557983e-01 -8.226114511489868164e-02 1.301783043891191483e-02 -2.592845559120178223e-01 -2.879255712032318115e-01 9.350577741861343384e-02 2.995976619422435760e-02 -8.547738194465637207e-03 1.274751722812652588e-01 -4.227318465709686279e-01 -1.110123991966247559e-01 -2.448089271783828735e-01 -2.056450247764587402e-01 -2.042837254703044891e-02 7.032165676355361938e-02
1.131776422262191772e-01 1.124946400523185730e-01 2.678774893283843994e-01 -1.749317049980163574e-01 1.869374364614486694e-01 1.055606547743082047e-02 -1.456113755702972412e-01 -3.479518741369247437e-02 3.976197913289070129e-02 -1.185516640543937683e-02 -1.746869087219238281e-01 -1.106244847178459167e-01 -2.231055200099945068e-01 1.636030338704586029e-02 -3.958539068698883057e-01 -4.968719184398651123e-02 1.205890551209449768e-01 2.574591040611267090e-01 2.526717493310570717e-03 6.934896856546401978e-02 3.171725198626518250e-02 -3.362465798854827881e-01 -3.728999197483062744e-01 -1.621888428926467896e-01 1.250772774219512939e-01 -2.078101336956024170e-01 -1.716827750205993652e-01 -2.167331576347351074e-01 1.891119331121444702e-01 -2.663143724203109741e-02 -8.637319505214691162e-02 1.293743550777435303e-01
1.834110915660858154e-02 -9.650794416666030884e-02 -2.728563249111175537e-01 -4.985476657748222351e-02 2.145454436540603638e-01 -2.358708297833800316e-03 1.143819093704223633e-01 -4.682357236742973328e-02 -7.865452021360397339e-02 -7.261469960212707520e-02 -4.645811021327972412e-02 1.136283203959465027e-01 -3.852989897131919861e-02 -4.141199216246604919e-02 1.505767647176980972e-02 -9.822682291269302368e-02 -3.245737552642822266e-01 4.242770075798034668e-01 -4.409464821219444275e-02 2.366183251142501831e-01 -2.248604297637939453e-01 -2.099295407533645630e-01 -3.105759322643280029e-01 1.662334613502025604e-02 1.124035418033599854e-01 1.718766056001186371e-02 -9.897202998399734497e-02 -8.161049336194992065e-02 1.573839932680130005e-01 -4.104586541652679443e-01 -1.575639247894287109e-01 1.743061095476150513e-01
-5.595034919679164886e-03 7.778388261795043945e-02 1.529234796762466431e-01 4.378251731395721436e-02 -1.115183010697364807e-01 1.518171131610870361e-01 1.947707980871200562e-01 -1.133515164256095886e-01 -1.995046883821487427e-01 6.186519935727119446e-02 -1.832827329635620117e-01 2.721156477928161621e-01 -2.455579042434692383e-01 1.546468865126371384e-02 -1.278982907533645630e-01 1.022058278322219849e-01 1.756227463483810425e-01 2.581164473667740822e-03 -3.823012486100196838e-02 2.084586769342422485e-01 -2.360245734453201294e-01 -1.506707519292831421e-01 -1.079185754060745239e-01 -2.475577890872955322e-01 3.142623305320739746e-01 2.029899060726165771e-01 -2.364682108163833618e-01 -4.392013698816299438e-02 -1.709380000829696655e-01 -2.774338722229003906e-01 -2.880125343799591064e-01 1.722688972949981689e-01
9.387843310832977295e-02 2.703467607498168945e-01 4.593427851796150208e-02 -1.040359809994697571e-01 7.481665909290313721e-02 -2.566703259944915771e-01 1.642097979784011841e-01 -8.276110887527465820e-02 -3.662392497062683105e-01 -1.480497717857360840e-01 -3.067008554935455322e-01 1.290480047464370728e-01 8.386715501546859741e-02 2.452552020549774170e-01 1.114398837089538574e-01 -3.682452440261840820e-02 2.335225045680999756e-01 1.809494495391845703e-01 1.582433432340621948e-01 7.180560380220413208e-02 1.354884803295135498e-01 -3.277236819267272949e-01 -6.275878846645355225e-02 -1.578719168901443481e-01 1.312987357378005981e-01 -1.808691322803497314e-01 -2.562730908393859863e-01 1.067074015736579895e-01 1.182528585195541382e-01 -2.457449212670326233e-02 -1.960371136665344238e-01 -4.361452534794807434e-03
3.362966701388359070e-02 2.603349089622497559e-01 9.122966974973678589e-02 -1.268694251775741577e-01 1.083395928144454956e-01 -2.035932242870330811e-02 -1.510195583105087280e-01 6.819435209035873413e-02 -1.162678003311157227e-01 -1.395993381738662720e-01 -2.775138802826404572e-02 8.602892607450485229e-02 -9.665056318044662476e-02 9.374522417783737183e-02 2.630515992641448975e-01 8.975684642791748047e-02 2.370768226683139801e-03 1.695725321769714355e-01 4.975822567939758301e-02 3.570726811885833740e-01 -2.589979469776153564e-01 -4.788115248084068298e-02 -5.523444339632987976e-02 2.156794369220733643e-01 5.696139484643936157e-02 2.481925934553146362e-01 -1.195160672068595886e-01 -2.541545592248439789e-02 2.501275837421417236e-01 -1.521987169981002808e-01 -4.783444702625274658e-01 2.418950200080871582e-01
-8.480256795883178711e-02 1.071464717388153076e-01 1.409029066562652588e-01 -3.703626990318298340e-01 -8.700339123606681824e-03 -8.854450285434722900e-02 1.643284112215042114e-01 1.525031179189682007e-01 -1.865692585706710815e-01 -3.976062834262847900e-01 -4.745267629623413086e-01 5.441587418317794800e-02 1.740528941154479980e-01 3.501435369253158569e-02 1.320701688528060913e-01 5.501282960176467896e-02 1.087274476885795593e-01 8.498955518007278442e-02 2.665808498859405518e-01 6.966561824083328247e-02 -1.378772109746932983e-01 7.856710813939571381e-03 -1.717016994953155518e-01 -1.770986020565032959e-01 7.357598841190338135e-02 -7.141810376197099686e-03 -4.439251497387886047e-02 -1.371321231126785278e-01 1.857305467128753662e-01 5.575633794069290161e-02 -2.329257130622863770e-01 1.113458350300788879e-02
1.351203173398971558e-01 1.722689121961593628e-01 -1.384221948683261871e-02 -1.290276795625686646e-01 1.013447567820549011e-01 4.263608530163764954e-02 3.232298418879508972e-02 9.165840595960617065e-02 -7.733100652694702148e-02 -1.571059525012969971e-01 -4.675711505115032196e-03 1.471578627824783325e-01 -2.757582068443298340e-01 -1.479550302028656006e-01 -3.730135560035705566e-01 -8.393924683332443237e-02 -2.964882254600524902e-01 5.297448020428419113e-03 2.262090891599655151e-01 2.707263529300689697e-01 -5.171436071395874023e-02 -1.062420234084129333e-01 -2.789993882179260254e-01 -2.499095201492309570e-01 1.993534713983535767e-01 -1.759661734104156494e-01 -1.428098827600479126e-01 -3.125424087047576904e-01 1.829022169113159180e-02 -2.117049694061279297e-01 -1.111055687069892883e-01 6.556320935487747192e-02
1.198822036385536194e-01 8.815594017505645752e-02 1.218431890010833740e-01 -3.370401561260223389e-01 2.035329341888427734e-01 -1.275162994861602783e-01 9.087969362735748291e-02 -1.710507273674011230e-01 -6.952089071273803711e-02 5.205330252647399902e-02 -8.570401370525360107e-02 3.313030898571014404e-01 -6.938431411981582642e-02 3.445527553558349609e-01 -1.807075589895248413e-01 1.005245894193649292e-01 -7.422149926424026489e-02 4.212950170040130615e-01 -1.087506115436553955e-01 2.079980969429016113e-01 -1.175842136144638062e-01 -2.633708715438842773e-01 -1.257694214582443237e-01 -3.649023920297622681e-02 2.183812409639358521e-01 -1.120940074324607849e-01 -1.848413944244384766e-01 4.333372227847576141e-03 -2.561875991523265839e-02 -9.328577667474746704e-02 -7.444040966220200062e-04 -1.450613588094711304e-01
3.234942257404327393e-01 1.073496118187904358e-01 3.763391869142651558e-03 1.350912600755691528e-01 -9.316233545541763306e-02 -1.360497176647186279e-01 -5.538898706436157227e-02 1.846493780612945557e-02 -3.178905844688415527e-01 -1.594735831022262573e-01 3.252239199355244637e-03 2.233873121440410614e-02 -2.028630822896957397e-01 1.778962165117263794e-01 1.623519659042358398e-01 -3.171665221452713013e-02 4.418219625949859619e-02 1.590846627950668335e-01 2.690838575363159180e-01 -2.171672135591506958e-02 -2.834545075893402100e-02 -1.345183998346328735e-01 -2.493024468421936035e-01 3.963817656040191650e-02 -2.312193661928176880e-01 -1.206518709659576416e-01 -2.500205934047698975e-01 -3.145231306552886963e-01 1.948519498109817505e-01 -1.984649896621704102e-02 -2.517084777355194092e-01 3.063883185386657715e-01
2.330934256315231323e-01 4.527189433574676514e-01 1.259454488754272461e-01 -2.882912158966064453e-01 7.071063667535781860e-02 1.749310046434402466e-01 2.626638114452362061e-01 -9.390082210302352905e-02 6.318192183971405029e-02 -6.900434382259845734e-03 7.295443862676620483e-02 1.566761881113052368e-01 -2.955319583415985107e-01 -3.607941791415214539e-02 2.033991180360317230e-02 8.774798363447189331e-03 -8.129924535751342773e-02 1.458728220313787460e-02 1.175265088677406311e-01 2.574456036090850830e-01 -7.317870110273361206e-02 -3.062933385372161865e-01 -1.584977507591247559e-01 -2.925774753093719482e-01 9.297442436218261719e-02 1.764831505715847015e-02 -7.671880535781383514e-03 -1.922087669372558594e-01 1.747564822435379028e-01 1.592071503400802612e-01 -3.959771245718002319e-02 7.118504494428634644e-02
-4.762316867709159851e-02 1.677803844213485718e-01 -1.096434295177459717e-01 -8.002553880214691162e-02 1.846625953912734985e-01 -1.729924976825714111e-02 4.429202079772949219e-01 -1.638902723789215088e-01 -6.521625071763992310e-02 -2.381546981632709503e-02 1.372994389384984970e-02 -8.338867872953414917e-02 -1.495172679424285889e-01 -4.782415181398391724e-02 -1.792860217392444611e-02 -2.770788073539733887e-01 1.225574165582656860e-01 1.570092290639877319e-01 2.296540886163711548e-01 1.430916041135787964e-01 -9.393943101167678833e-02 -2.487626671791076660e-01 -2.852376103401184082e-01 1.758317947387695312e-01 1.547932159155607224e-02 -1.415395587682723999e-01 -6.197104603052139282e-02 -2.207441478967666626e-01 2.443094253540039062e-01 1.556498408317565918e-01 -4.940472915768623352e-02 3.534818291664123535e-01
1.878189444541931152e-01 -1.035793125629425049e-01 9.181596338748931885e-02 -1.674911081790924072e-01 3.857128918170928955e-01 -2.085495144128799438e-01 1.142055541276931763e-01 -9.083620272576808929e-03 -1.287828572094440460e-02 -2.129190862178802490e-01 1.824774965643882751e-02 1.238293200731277466e-01 -2.754609286785125732e-01 1.148221641778945923e-01 -1.398208290338516235e-01 -8.935645222663879395e-02 1.948578096926212311e-02 8.952493965625762939e-02 -2.528664469718933105e-01 -6.262915581464767456e-02 -1.727828085422515869e-01 7.229415327310562134e-02 -1.968667805194854736e-01 -1.449271105229854584e-02 4.885024130344390869e-01 -1.200793832540512085e-01 -1.939984112977981567e-01 -8.358566462993621826e-02 5.111658573150634766e-02 -1.182431429624557495e-01 -2.581938803195953369e-01 5.581648647785186768e-02
1.933625638484954834e-01 7.628341764211654663e-02 -1.740192808210849762e-02 -2.944758236408233643e-01 -7.325410842895507812e-02 -3.421307504177093506e-01 3.758694231510162354e-01 -2.307143807411193848e-01 -1.458083093166351318e-01 -1.060583516955375671e-01 -6.440027803182601929e-02 7.100932765752077103e-03 -4.586697742342948914e-02 1.806285046041011810e-02 8.047301322221755981e-02 1.258208751678466797e-01 2.426072955131530762e-01 2.309090793132781982e-01 1.657905280590057373e-01 6.489985436201095581e-02 1.393121294677257538e-02 -3.390052616596221924e-01 -7.688898593187332153e-02 -6.014252547174692154e-03 4.226379096508026123e-02 7.206569612026214600e-02 -2.593028247356414795e-01 -5.776847153902053833e-02 -2.712006568908691406e-01 -7.436404377222061157e-02 -1.774862855672836304e-01 1.957668960094451904e-01
1.403273940086364746e-01 1.581282168626785278e-01 -2.595450356602668762e-02 -1.017596647143363953e-01 3.366502821445465088e-01 3.995638340711593628e-02 -1.206127088516950607e-02 -2.251307070255279541e-01 3.707040846347808838e-02 3.740761429071426392e-02 -1.002415716648101807e-01 3.221803605556488037e-01 -8.680333197116851807e-02 1.829624325037002563e-01 -2.419707737863063812e-02 -9.098079800605773926e-02 1.076743528246879578e-01 1.631753146648406982e-01 -1.029680222272872925e-01 1.802625507116317749e-01 -2.835359275341033936e-01 -1.583590656518936157e-01 -1.664140447974205017e-02 -1.641217321157455444e-01 2.844082117080688477e-01 3.114294111728668213e-01 -2.239405661821365356e-01 -2.738377451896667480e-01 2.850485965609550476e-03 4.907775670289993286e-02 -3.034829199314117432e-01 -2.211596257984638214e-02
-4.533075541257858276e-02 1.794597059488296509e-01 -3.010420314967632294e-02 -1.579075008630752563e-01 -4.171875119209289551e-02 -1.741182208061218262e-01 3.641768395900726318e-01 -3.198193311691284180e-01 -6.094605475664138794e-02 -5.737761035561561584e-02 -1.967503279447555542e-01 5.776065867394208908e-03 -2.403446584939956665e-01 -2.050308324396610260e-02 2.398167550563812256e-01 -2.380535453557968140e-01 7.316736131906509399e-02 5.012414604425430298e-02 1.402133405208587646e-01 5.612859968096017838e-04 -4.430823400616645813e-02 -1.683028042316436768e-01 -3.179042935371398926e-01 9.551649540662765503e-02 1.580424755811691284e-01 -1.944481283426284790e-01 4.844457283616065979e-02 -2.375505566596984863e-01 1.898420900106430054e-01 -6.022009626030921936e-02 -1.183828711509704590e-01 3.340151906013488770e-01
1.086126416921615601e-01 1.357404291629791260e-01 -2.265520393848419189e-02 -2.138354629278182983e-01 6.765380501747131348e-02 -9.485987573862075806e-02 6.014414504170417786e-02 7.894626818597316742e-03 -6.009551882743835449e-02 -2.654476165771484375e-01 -7.055511325597763062e-02 4.014146979898214340e-03 -2.438830882310867310e-01 1.721974760293960571e-01 2.505676746368408203e-01 2.760812342166900635e-01 4.475995525717735291e-02 1.381019949913024902e-01 -1.268017292022705078e-01 3.366147875785827637e-01 -1.476563662290573120e-01 5.915048532187938690e-04 9.829259663820266724e-02 1.205572485923767090e-01 2.385208755731582642e-01 1.009695380926132202e-01 -1.156383603811264038e-01 -1.611652970314025879e-01 1.817183047533035278e-01 -1.766340136528015137e-01 -4.646313190460205078e-01 1.268116980791091919e-01
8.897377550601959229e-02 2.237308919429779053e-01 -1.468319352716207504e-02 -2.277847565710544586e-02 1.519952714443206787e-01 9.795958548784255981e-02 2.395343594253063202e-02 -5.544739589095115662e-02 6.572432070970535278e-02 1.877836510539054871e-02 -1.536398380994796753e-01 1.086116135120391846e-01 -2.139199376106262207e-01 1.646512299776077271e-01 4.594424664974212646e-01 2.271370142698287964e-01 9.870194643735885620e-02 1.136455386877059937e-01 -4.519870877265930176e-02 2.919676601886749268e-01 -3.038147985935211182e-01 -2.549466788768768311e-01 -9.284894913434982300e-02 1.054620742797851562e-01 5.957111343741416931e-02 7.490386813879013062e-02 -2.491796910762786865e-01 -1.250757426023483276e-01 1.273285448551177979e-01 -1.930436789989471436e-01 -2.757903933525085449e-01 1.609344631433486938e-01
6.645886600017547607e-02 -3.463899483904242516e-03 8.344355225563049316e-02 -2.426568418741226196e-01 -1.876673102378845215e-01 -1.201287806034088135e-01 5.268613621592521667e-02 -1.932038217782974243e-01 -2.177237533032894135e-02 -1.388605237007141113e-01 -1.250728219747543335e-01 1.184151172637939453e-01 -3.207849562168121338e-01 -1.739373058080673218e-02 1.539791375398635864e-01 -2.154710143804550171e-01 2.758535444736480713e-01 3.485998511314392090e-02 2.040852606296539307e-01 6.298013031482696533e-02 -3.388808295130729675e-02 1.341674774885177612e-01 -3.590150475502014160e-01 1.620208173990249634e-01 6.290823686867952347e-03 7.097011804580688477e-02 -3.058203160762786865e-01 -2.830593585968017578e-01 2.590710222721099854e-01 2.632058560848236084e-01 -6.857632845640182495e-02 -1.287718769162893295e-02
-1.718217432498931885e-01 2.395146191120147705e-01 1.913102716207504272e-02 -3.778199106454849243e-02 -2.013485133647918701e-01 -1.301291137933731079e-01 2.593269348144531250e-01 -2.613015174865722656e-01 -2.496944814920425415e-01 -2.782846093177795410e-01 -7.671668380498886108e-02 -2.172855585813522339e-01 -2.281810492277145386e-01 -3.901892900466918945e-02 1.391540020704269409e-01 -1.953561902046203613e-01 8.982090651988983154e-02 1.988942772150039673e-01 1.516388356685638428e-01 2.848156094551086426e-01 -5.261324718594551086e-02 -7.719758152961730957e-02 -2.859291136264801025e-01 1.155344247817993164e-01 7.905455678701400757e-02 1.000231653451919556e-01 7.944851368665695190e-02 -2.199210822582244873e-01 2.139202803373336792e-01 -6.278797239065170288e-02 -6.633237004280090332e-02 1.835744976997375488e-01
5.478987470269203186e-02 2.316096127033233643e-01 8.593896031379699707e-02 -1.067753136157989502e-01 -1.397532969713211060e-01 -2.824350595474243164e-01 3.091477155685424805e-01 -3.427991271018981934e-02 -1.691749542951583862e-01 -2.673120200634002686e-01 -1.631692498922348022e-01 1.144020259380340576e-01 9.246312081813812256e-03 -3.294724225997924805e-01 1.147129610180854797e-01 -1.829493418335914612e-02 7.817699760198593140e-02 1.091883033514022827e-01 1.877785921096801758e-01 4.491173475980758667e-02 -2.396531105041503906e-01 -4.151430726051330566e-02 -2.258256971836090088e-01 -1.527800131589174271e-02 -6.807705014944076538e-02 -7.022700458765029907e-02 -1.580313295125961304e-01 2.185532823204994202e-02 8.241150528192520142e-03 2.464122772216796875e-01 -4.284550845623016357e-01 1.467095911502838135e-01
1.340200752019882202e-01 2.198030203580856323e-01 5.409969016909599304e-02 -3.091113567352294922e-01 1.444986164569854736e-01 6.204033643007278442e-02 -1.216404959559440613e-01 -9.169596433639526367e-02 -8.403319865465164185e-02 -4.141871333122253418e-01 7.562394440174102783e-02 4.092010669410228729e-03 -1.120081916451454163e-01 2.608233392238616943e-01 -1.031593978404998779e-01 7.349638640880584717e-02 -2.348373681306838989e-01 3.752987980842590332e-01 -1.181060746312141418e-01 1.811296641826629639e-01 2.238551527261734009e-01 -2.011613100767135620e-01 -1.273146271705627441e-01 1.329603195190429688e-01 5.254301056265830994e-02 1.602390594780445099e-02 -7.369595766067504883e-02 -1.344028711318969727e-01 8.737240731716156006e-02 -1.275905519723892212e-01 -2.343955039978027344e-01 1.837450712919235229e-01
-8.619724772870540619e-03 -2.032041847705841064e-01 -1.725617051124572754e-01 -1.845732331275939941e-01 2.425603568553924561e-01 1.798416227102279663e-01 1.476844549179077148e-01 -7.089576218277215958e-03 -9.263298660516738892e-02 -2.435815185308456421e-01 4.962192103266716003e-02 3.260296583175659180e-01 -1.154659688472747803e-01 -2.170873805880546570e-03 -3.738856688141822815e-02 -2.541587315499782562e-02 -5.618716031312942505e-02 4.250993579626083374e-02 1.336438655853271484e-01 1.720192134380340576e-01 -3.664080426096916199e-02 -4.699994623661041260e-01 -1.792055815458297729e-01 -1.120751500129699707e-01 1.927164047956466675e-01 1.177774965763092041e-01 -2.359379976987838745e-01 -2.342435568571090698e-01 1.464816462248563766e-02 -2.332873791456222534e-01 -2.018267959356307983e-01 1.159548610448837280e-01
3.275484591722488403e-02 1.916413754224777222e-01 2.237639129161834717e-01 -1.488393396139144897e-01 1.645496338605880737e-01 -3.317746222019195557e-01 2.317589521408081055e-01 4.592060670256614685e-02 -2.600829303264617920e-01 -1.350528597831726074e-01 -7.801325619220733643e-02 2.188592553138732910e-01 1.982689835131168365e-02 -3.425745666027069092e-02 9.126482158899307251e-02 -1.153746247291564941e-01 -2.547823190689086914e-01 1.869342029094696045e-01 -4.101149737834930420e-03 -1.296284049749374390e-01 8.431492745876312256e-02 -1.182315945625305176e-01 -3.367001116275787354e-01 1.989474445581436157e-01 -1.335017569363117218e-02 -1.434727609157562256e-01 4.736748524010181427e-03 -1.629990041255950928e-01 3.274390697479248047e-01 -1.315369307994842529e-01 -1.286265701055526733e-01 2.340939491987228394e-01
1.691768169403076172e-01 -6.956832110881805420e-02 -7.122956216335296631e-02 -2.807044088840484619e-01 1.661890894174575806e-01 -1.296755224466323853e-01 -1.174226752482354641e-03 3.412468358874320984e-02 -2.973475754261016846e-01 -2.809831202030181885e-01 -3.484321534633636475e-01 6.423666328191757202e-02 1.038553416728973389e-01 2.017748653888702393e-01 -7.792420685291290283e-02 3.448001667857170105e-02 1.765264570713043213e-01 2.680779099464416504e-01 1.806403547525405884e-01 1.574786007404327393e-01 1.303857564926147461e-01 -1.602616608142852783e-01 -2.604903876781463623e-01 2.027165591716766357e-01 5.236738175153732300e-02 -7.465429604053497314e-02 -3.237775266170501709e-01 -6.588006019592285156e-02 2.021770030260086060e-01 -1.204183995723724365e-01 -1.786097697913646698e-02 1.173509191721677780e-02
3.051510825753211975e-02 5.948001891374588013e-02 -9.470739960670471191e-02 -1.214613616466522217e-01 2.581287026405334473e-01 2.782041393220424652e-02 5.852138996124267578e-02 -2.380304783582687378e-01 5.317020043730735779e-02 -1.392303556203842163e-01 -1.445246338844299316e-01 1.632056981325149536e-01 -1.278563681989908218e-02 -1.996357180178165436e-02 -8.711744099855422974e-02 -1.160127818584442139e-01 -2.416540384292602539e-01 3.824493587017059326e-01 7.379815448075532913e-03 3.610973060131072998e-01 -1.430258899927139282e-01 -2.650571167469024658e-01 -4.079224467277526855e-01 -5.075455084443092346e-02 7.890611886978149414e-02 1.483832448720932007e-01 -1.819413602352142334e-01 -2.189263328909873962e-02 1.420534253120422363e-01 -2.410360276699066162e-01 2.925553359091281891e-02 -1.312156170606613159e-01
1.613819599151611328e-02 1.345103383064270020e-01 1.639231294393539429e-01 2.675309777259826660e-02 -9.504787623882293701e-02 -1.692852973937988281e-01 -6.027789041399955750e-02 -3.633674681186676025e-01 -2.562051713466644287e-01 -8.180868625640869141e-02 -2.681583166122436523e-01 -7.332004606723785400e-02 -1.182466521859169006e-01 9.662743657827377319e-02 9.020286053419113159e-02 -1.095462683588266373e-02 9.446730464696884155e-02 2.151754349470138550e-01 2.334041297435760498e-01 4.255421459674835205e-02 -5.353274196386337280e-02 -8.056653290987014771e-02 -3.903673291206359863e-01 -5.868154391646385193e-02 -1.664759367704391479e-01 9.843745827674865723e-02 -2.615838944911956787e-01 -2.675378322601318359e-01 1.540355198085308075e-02 2.711899206042289734e-02 -3.317419290542602539e-01 1.853988915681838989e-01
3.122079074382781982e-01 3.177264034748077393e-01 -2.038682550191879272e-01 -1.947907805442810059e-01 7.665152847766876221e-02 -1.019051074981689453e-01 -4.238468408584594727e-02 -4.747090861201286316e-02 -2.962013781070709229e-01 -2.665866613388061523e-01 -1.162482798099517822e-01 5.003585666418075562e-02 -1.160358786582946777e-01 1.607733815908432007e-01 1.109955757856369019e-01 -1.465292125940322876e-01 2.734695076942443848e-01 1.322401165962219238e-01 6.120719481259584427e-03 2.119233086705207825e-02 -4.090737923979759216e-02 -3.694167435169219971e-01 -2.040388435125350952e-01 7.876116782426834106e-02 -8.052697032690048218e-02 -1.482652574777603149e-01 -1.813998222351074219e-01 -9.986294806003570557e-02 -2.677268683910369873e-01 -1.660759896039962769e-01 -6.346686929464340210e-02 -2.160345390439033508e-02
-2.847971022129058838e-02 -1.938805282115936279e-01 -1.136582121253013611e-01 -3.986330628395080566e-01 1.125494539737701416e-01 -5.836308002471923828e-02 1.014891788363456726e-01 6.241529434919357300e-02 -1.268948316574096680e-01 -9.115299582481384277e-02 -4.881558418273925781e-01 1.597506850957870483e-01 -1.195353344082832336e-01 -9.782572835683822632e-02 2.908054739236831665e-02 1.628569811582565308e-01 1.214173585176467896e-01 3.716463744640350342e-01 1.524461954832077026e-01 8.299792557954788208e-02 -2.001899480819702148e-01 -1.365573555231094360e-01 -1.272731572389602661e-01 -9.931185282766819000e-03 1.466117799282073975e-01 -1.218978613615036011e-01 -1.384759228676557541e-02 -2.127032279968261719e-01 1.421110928058624268e-01 1.784098744392395020e-01 -1.657200306653976440e-01 2.755703404545783997e-02
8.954415470361709595e-02 3.311918079853057861e-01 1.392374485731124878e-01 -4.004988074302673340e-01 6.556057929992675781e-02 -6.931933015584945679e-02 2.435057191178202629e-03 3.186278510838747025e-03 1.795561052858829498e-02 -1.534417420625686646e-01 1.609574109315872192e-01 2.495245337486267090e-01 -4.392368495464324951e-01 5.434138700366020203e-02 8.018784224987030029e-02 -1.392225474119186401e-01 -1.650805473327636719e-01 7.879517227411270142e-02 2.078579515218734741e-01 -6.990113854408264160e-02 -1.306186616420745850e-01 -1.740441918373107910e-01 -2.607103288173675537e-01 9.065360575914382935e-02 -7.101476937532424927e-02 -9.569252282381057739e-02 -2.694144845008850098e-01 -1.033427752554416656e-02 -1.452680081129074097e-01 -1.971956193447113037e-01 3.456312417984008789e-02 8.055961132049560547e-02
1.386127769947052002e-01 2.410218566656112671e-01 -1.770200580358505249e-01 -2.368848174810409546e-01 -2.908068895339965820e-02 1.842248067259788513e-02 -1.317581087350845337e-01 7.647622842341661453e-04 -1.115934923291206360e-01 4.484073445200920105e-02 -7.550631463527679443e-02 1.547800153493881226e-01 -3.758238255977630615e-01 -3.144534826278686523e-01 4.224713146686553955e-02 9.320138394832611084e-02 5.288409069180488586e-02 3.453031182289123535e-01 -1.556529849767684937e-01 -6.478115450590848923e-03 -2.936659157276153564e-01 -1.933097690343856812e-01 -3.016558103263378143e-02 1.231826692819595337e-01 3.407600522041320801e-01 1.295508146286010742e-01 -2.145320177078247070e-01 -8.786092698574066162e-02 -6.771345436573028564e-02 1.339694857597351074e-01 1.236329087987542152e-03 1.637353003025054932e-01
-1.581787467002868652e-01 2.893164753913879395e-01 2.744137309491634369e-02 -1.650278419256210327e-01 8.878695964813232422e-02 -2.390922755002975464e-01 9.077600389719009399e-02 5.291995778679847717e-02 -1.989616155624389648e-01 -1.743063330650329590e-01 1.711024045944213867e-01 1.887155771255493164e-01 -1.450141221284866333e-01 2.846014499664306641e-01 1.309398710727691650e-01 2.774282395839691162e-01 -3.589228540658950806e-02 -4.521126672625541687e-02 2.691914886236190796e-02 4.241979122161865234e-01 -2.579393424093723297e-02 -1.153752431273460388e-01 2.284269593656063080e-02 8.193273842334747314e-02 1.322623044252395630e-01 2.017570659518241882e-02 -1.332698315382003784e-01 -1.702995151281356812e-01 2.916904687881469727e-01 -1.924475878477096558e-01 -2.234800606966018677e-01 1.194328293204307556e-01
-6.677915900945663452e-02 7.768620550632476807e-02 -1.360133290290832520e-01 -1.765522807836532593e-01 1.840153932571411133e-01 -2.616408169269561768e-01 2.834133207798004150e-01 -1.821337342262268066e-01 -2.850294709205627441e-01 1.146802902221679688e-01 -2.828364372253417969e-01 1.075170934200286865e-01 -4.791270568966865540e-02 4.706396907567977905e-02 5.840366333723068237e-02 -1.597233116626739502e-02 -1.856789924204349518e-02 1.581792384386062622e-01 1.573547720909118652e-02 2.178271412849426270e-01 -2.321017086505889893e-01 2.050010114908218384e-01 -3.458761572837829590e-01 -1.656337827444076538e-01 1.839103251695632935e-01 2.944711409509181976e-02 -8.853475004434585571e-02 -2.030269205570220947e-01 -7.300922274589538574e-02 2.153594195842742920e-01 -2.630511224269866943e-01 9.600771963596343994e-02
1.665294617414474487e-01 -4.945978149771690369e-02 -2.384439483284950256e-02 -3.652592301368713379e-01 1.784414649009704590e-01 -2.641201019287109375e-01 -1.485608965158462524e-01 2.953079156577587128e-02 -2.377452552318572998e-01 -2.455997318029403687e-01 -3.256702125072479248e-01 1.409336924552917480e-01 -1.614716351032257080e-01 1.823773086071014404e-01 7.341084629297256470e-02 4.635857790708541870e-02 3.297612071037292480e-01 -4.177558422088623047e-02 3.928567096590995789e-02 1.190631762146949768e-01 5.089396983385086060e-02 -3.426823914051055908e-01 -1.159139201045036316e-01 1.295084059238433838e-01 1.785078495740890503e-01 -2.439327687025070190e-01 -6.242725625634193420e-02 -1.130003854632377625e-01 1.108676940202713013e-01 -2.719516307115554810e-02 1.107401400804519653e-02 6.349792331457138062e-02
2.293410338461399078e-02 8.489526808261871338e-02 1.147986724972724915e-01 -2.176021337509155273e-01 -1.524618566036224365e-01 -3.182995021343231201e-01 1.660948544740676880e-01 1.148568317294120789e-01 -2.476584315299987793e-01 -3.314120471477508545e-01 -1.487322002649307251e-01 -5.460353195667266846e-02 1.267329156398773193e-01 -1.510392278432846069e-01 1.799265593290328979e-01 -8.383182436227798462e-02 2.077703177928924561e-01 1.747510135173797607e-01 2.320532500743865967e-01 1.048315316438674927e-01 -2.721531391143798828e-01 6.377395987510681152e-02 -2.083981186151504517e-01 -6.973393261432647705e-02 1.102826222777366638e-01 -3.223827853798866272e-02 -2.599521577358245850e-01 -5.908721312880516052e-02 -6.213926523923873901e-02 1.174035668373107910e-01 -3.049619793891906738e-01 1.787879914045333862e-01
2.400753647089004517e-02 -1.338661164045333862e-01 -4.306729824747890234e-04 -2.041837275028228760e-01 8.301934599876403809e-02 6.157911568880081177e-02 1.600613892078399658e-01 -3.502408787608146667e-02 -1.925147473812103271e-01 1.039883047342300415e-01 -6.299097836017608643e-02 3.107173740863800049e-01 -4.446402788162231445e-01 -4.293847456574440002e-02 -3.720700740814208984e-02 6.405636668205261230e-02 -1.288390606641769409e-01 1.072651669383049011e-01 -1.625242084264755249e-01 3.958109021186828613e-01 -1.482845246791839600e-01 -2.381091564893722534e-01 -1.581510305404663086e-01 -1.322220116853713989e-01 1.550221145153045654e-01 -2.695517032407224178e-04 -1.201870143413543701e-01 -8.721052855253219604e-02 3.771666288375854492e-01 -1.483100354671478271e-01 -6.735606491565704346e-02 -4.027883335947990417e-02
1.384664326906204224e-01 -6.366962194442749023e-02 -1.243493333458900452e-01 -2.867317497730255127e-01 3.302121758460998535e-01 -1.753095537424087524e-01 -1.824692785739898682e-01 -5.829482898116111755e-02 -1.518279314041137695e-01 -3.531315624713897705e-01 -2.816353738307952881e-01 1.377113536000251770e-02 4.523137956857681274e-02 -1.115976870059967041e-01 3.674155473709106445e-02 -3.894355613738298416e-03 2.372309267520904541e-01 1.034625545144081116e-01 2.071404010057449341e-01 -7.022835314273834229e-02 -3.877675905823707581e-02 -1.934778988361358643e-01 -2.655915617942810059e-01 -3.417548909783363342e-02 3.205045461654663086e-01 -1.755790263414382935e-01 -2.829286754131317139e-01 -4.039915651082992554e-02 1.014408916234970093e-01 -2.386286109685897827e-02 -6.073343381285667419e-02 6.523176282644271851e-02
-1.502673029899597168e-01 2.602945268154144287e-01 1.201549097895622253e-01 -1.848792135715484619e-01 1.277049183845520020e-01 -8.092474192380905151e-02 8.234248310327529907e-02 5.378895904868841171e-03 -1.401437669992446899e-01 -9.487218409776687622e-02 7.894481718540191650e-02 1.103437542915344238e-01 -2.804961614310741425e-02 3.335940092802047729e-02 1.433001011610031128e-01 3.902762234210968018e-01 -3.198467940092086792e-02 2.632022136822342873e-03 8.983784914016723633e-02 5.147713422775268555e-01 -1.347078531980514526e-01 -1.540224552154541016e-01 9.904629737138748169e-02 1.164616867899894714e-01 2.074381560087203979e-01 -4.477137699723243713e-02 -1.938259899616241455e-01 -2.518866956233978271e-01 2.211886942386627197e-01 -9.779023006558418274e-03 -2.736738920211791992e-01 -1.680890470743179321e-02
1.610490977764129639e-01 1.251594275236129761e-01 -2.445678263902664185e-01 -8.460515178740024567e-03 1.556651294231414795e-01 2.770991809666156769e-02 1.555029302835464478e-01 1.346986889839172363e-01 -3.108862936496734619e-01 -8.275535888969898224e-03 -4.848905839025974274e-03 5.749329552054405212e-02 -1.934195868670940399e-02 -1.938423365354537964e-01 9.811992198228836060e-02 6.707125902175903320e-02 3.354484448209404945e-03 1.438807994127273560e-01 -1.137894019484519958e-01 4.691279232501983643e-01 -6.690579652786254883e-02 -2.249533534049987793e-01 -5.856996774673461914e-02 -1.424725353717803955e-01 -5.061114579439163208e-02 4.475915804505348206e-02 -1.988204568624496460e-01 -1.895878463983535767e-01 4.635857641696929932e-01 -1.315870136022567749e-01 -1.848964989185333252e-01 7.945256307721138000e-03
1.851322501897811890e-01 3.622305989265441895e-01 -3.930632770061492920e-02 1.226931959390640259e-01 -1.279470324516296387e-02 -1.263453215360641479e-01 -1.482004076242446899e-01 -1.921131163835525513e-01 -2.645164728164672852e-01 -3.633408546447753906e-01 1.052663289010524750e-02 1.792991310358047485e-01 -1.489917039871215820e-01 -2.270731478929519653e-01 2.814980149269104004e-01 6.952397525310516357e-02 7.027169317007064819e-02 2.826929688453674316e-01 -3.658439964056015015e-02 3.227273002266883850e-02 -3.194958269596099854e-01 -2.536731585860252380e-02 -1.489837765693664551e-01 -1.219681128859519958e-01 6.093417853116989136e-02 9.368109703063964844e-02 -1.313628107309341431e-01 -1.118623390793800354e-01 -1.852437406778335571e-01 1.110408902168273926e-01 -1.857632696628570557e-01 2.000284194946289062e-02
3.036597743630409241e-02 1.251207739114761353e-01 -2.191519737243652344e-01 -2.678396999835968018e-01 3.052012920379638672e-01 -3.847242519259452820e-02 4.045792296528816223e-02 1.098926588892936707e-01 6.013273075222969055e-02 -1.439662463963031769e-02 -2.396699786186218262e-01 3.372426331043243408e-01 -5.653317645192146301e-02 -2.990863472223281860e-02 -2.093351818621158600e-02 -9.689538925886154175e-02 1.706362068653106689e-01 2.607142627239227295e-01 3.480464220046997070e-01 1.090694814920425415e-01 -1.516797095537185669e-01 4.293987900018692017e-02 -2.210840582847595215e-01 1.074515376240015030e-02 2.097845226526260376e-01 -8.461531996726989746e-02 -3.193833529949188232e-01 -1.860248446464538574e-01 5.715318396687507629e-02 2.358006685972213745e-01 -1.152767539024353027e-01 4.998246207833290100e-02
-9.454816579818725586e-02 4.606836438179016113e-01 1.233373805880546570e-01 -3.950769603252410889e-01 1.847990974783897400e-02 -1.507651060819625854e-01 -1.181069388985633850e-01 2.716864109970629215e-04 -8.101905137300491333e-02 -2.120011150836944580e-01 -2.129622735083103180e-02 2.681848406791687012e-01 -2.431840449571609497e-01 8.357422798871994019e-02 4.709819704294204712e-02 -1.618140935897827148e-01 -1.753005431964993477e-03 -9.439893066883087158e-02 3.273810744285583496e-01 9.370991587638854980e-02 -1.912239938974380493e-01 1.516882330179214478e-01 -1.510426700115203857e-01 7.662446796894073486e-02 -5.323327705264091492e-02 -7.166149467229843140e-02 -1.981159299612045288e-01 -2.245564013719558716e-01 -1.690303832292556763e-01 -4.638904705643653870e-02 -2.091456763446331024e-02 1.008037477731704712e-01
4.684578999876976013e-02 9.410950541496276855e-02 1.075155586004257202e-01 -1.065467894077301025e-01 -1.169057656079530716e-02 -4.041515886783599854e-01 6.595709919929504395e-02 1.130323484539985657e-01 -3.987152576446533203e-01 -1.967919319868087769e-01 -3.884904086589813232e-01 -2.927161008119583130e-02 -3.530877456068992615e-02 -8.646780997514724731e-02 3.549104928970336914e-02 -7.009537518024444580e-02 5.890798941254615784e-02 6.284532602876424789e-03 2.755886688828468323e-02 1.512256860733032227e-01 -1.577184200286865234e-01 -5.943937227129936218e-02 -3.128732442855834961e-01 6.579954922199249268e-02 -7.004116475582122803e-02 2.323220856487751007e-02 -7.315457798540592194e-03 -1.104090362787246704e-01 -2.134315855801105499e-02 5.932904034852981567e-02 -4.523917734622955322e-01 1.922691911458969116e-01
2.059313654899597168e-01 2.050631940364837646e-01 -5.890608951449394226e-02 -1.052462756633758545e-01 -6.202166900038719177e-02 -6.320142000913619995e-02 8.474179357290267944e-02 1.557513922452926636e-01 -2.385683916509151459e-02 -4.315869137644767761e-02 -2.044629901647567749e-01 2.102115452289581299e-01 -1.726787090301513672e-01 2.055704444646835327e-01 2.240301519632339478e-01 2.629497349262237549e-01 -1.282449364662170410e-01 -9.888350963592529297e-02 4.515882954001426697e-02 2.346302121877670288e-01 -3.762157857418060303e-01 -2.267169579863548279e-02 -1.213408634066581726e-01 -2.451516315340995789e-02 1.695274710655212402e-01 9.544023126363754272e-02 -1.001068204641342163e-01 2.727774437516927719e-03 2.816562950611114502e-01 -1.741008460521697998e-01 -3.943731486797332764e-01 1.677430719137191772e-01
2.364626228809356689e-01 1.779809445142745972e-01 7.562950998544692993e-02 -4.510632157325744629e-02 1.694526821374893188e-01 1.149185597896575928e-01 2.790287137031555176e-01 -8.270195126533508301e-02 3.444120287895202637e-01 -1.909275650978088379e-01 -1.390318423509597778e-01 3.870664909482002258e-02 -3.326002359390258789e-01 -2.322787605226039886e-02 -1.008524075150489807e-01 1.098860874772071838e-01 -6.974183022975921631e-02 3.058380186557769775e-01 -1.177108008414506912e-02 2.359629720449447632e-01 -3.052466548979282379e-03 -1.920359581708908081e-01 -1.757643818855285645e-01 -1.065120622515678406e-01 2.219949215650558472e-01 -5.013992637395858765e-02 -2.670581340789794922e-01 -1.816455125808715820e-01 2.007122635841369629e-01 -1.470499187707901001e-01 6.650505214929580688e-02 1.137597262859344482e-01
1.556761679239571095e-03 4.028186798095703125e-01 -1.886288821697235107e-01 -2.415462955832481384e-02 -3.336336091160774231e-02 -2.033656928688287735e-03 -2.796930968761444092e-01 -2.046570032835006714e-01 -1.120376586914062500e-02 -1.253117173910140991e-01 -1.125163063406944275e-01 -2.312517166137695312e-02 -5.201695486903190613e-02 -4.023451730608940125e-02 -7.598549872636795044e-02 3.787079751491546631e-01 1.406633853912353516e-01 8.090919256210327148e-02 -1.090166866779327393e-01 -7.567045837640762329e-02 -1.993328779935836792e-01 9.900087863206863403e-02 -3.521843254566192627e-01 -8.388642221689224243e-02 2.848885953426361084e-01 -7.034803926944732666e-02 -2.940448224544525146e-01 -1.571406126022338867e-01 8.264521509408950806e-02 -1.221430525183677673e-01 -1.811508387327194214e-01 -1.463549882173538208e-01
1.838327497243881226e-01 3.953461647033691406e-01 1.867049932479858398e-01 -5.419887974858283997e-02 1.827066540718078613e-01 -4.336556792259216309e-02 -5.823384344694204628e-05 -9.082390367984771729e-02 -6.979393213987350464e-02 -1.945307999849319458e-01 -1.500956714153289795e-01 1.793104857206344604e-01 -1.868939101696014404e-01 -1.699682474136352539e-01 2.894827164709568024e-02 -5.585111677646636963e-02 1.207240223884582520e-01 1.991462409496307373e-01 2.094365656375885010e-01 -6.199903413653373718e-02 -1.582648307085037231e-01 9.370079636573791504e-02 -2.094855606555938721e-01 1.375704705715179443e-01 -1.250026822090148926e-01 -3.629073128104209900e-02 -1.118051707744598389e-01 -5.337149500846862793e-01 -1.676308214664459229e-01 -1.168175116181373596e-01 -7.152421027421951294e-02 -6.077644601464271545e-02
-7.253570854663848877e-02 -5.083241313695907593e-02 -1.439297758042812347e-02 -5.395145341753959656e-02 5.380771309137344360e-02 -2.194573730230331421e-01 -1.408715359866619110e-02 -3.793857991695404053e-02 -1.225343570113182068e-01 -2.356147915124893188e-01 1.051591858267784119e-01 1.054540053009986877e-01 -1.206359043717384338e-01 -2.982839345932006836e-01 -2.039079219102859497e-01 1.860425472259521484e-01 2.417911440134048462e-01 3.804863989353179932e-01 -3.089115396142005920e-02 3.485862910747528076e-01 -4.481918737292289734e-02 -1.913134008646011353e-01 -1.966638565063476562e-01 -7.787930965423583984e-02 5.703233554959297180e-02 -2.814800441265106201e-01 -9.771808236837387085e-02 -5.729827284812927246e-02 -5.247297510504722595e-02 -1.299691945314407349e-02 -3.282302618026733398e-01 -2.211186289787292480e-01
1.583656668663024902e-01 1.076094657182693481e-01 -6.689706444740295410e-02 -2.145248651504516602e-01 1.561202257871627808e-01 -1.842686384916305542e-01 1.533825546503067017e-01 2.465634606778621674e-02 -1.215452402830123901e-01 -7.090772502124309540e-03 1.679966151714324951e-01 1.978756487369537354e-01 -7.511889934539794922e-02 -6.255629658699035645e-02 1.489574313163757324e-01 -9.879060834646224976e-02 1.017197687178850174e-02 6.956712156534194946e-02 -1.159548461437225342e-01 1.402058601379394531e-01 -2.941010892391204834e-01 -2.069427818059921265e-01 1.188611537218093872e-01 -1.174389198422431946e-01 4.570334553718566895e-01 7.285298407077789307e-02 -4.437332451343536377e-01 -2.762327790260314941e-01 1.128121092915534973e-02 -7.974323630332946777e-02 -1.000919751822948456e-02 1.319557726383209229e-01
-1.381999850273132324e-01 2.104380577802658081e-01 1.419211924076080322e-01 -3.479804378002882004e-03 1.802229695022106171e-02 4.854856431484222412e-02 2.834336757659912109e-01 -3.352554142475128174e-01 -2.581087350845336914e-01 -1.415178477764129639e-01 -3.785648569464683533e-02 -1.617924422025680542e-01 -2.997074425220489502e-01 -6.711219996213912964e-02 1.911882907152175903e-01 -8.999224752187728882e-02 2.525722086429595947e-01 1.079499125480651855e-01 -3.392802178859710693e-02 1.187182366847991943e-01 -4.451390728354454041e-02 -2.359828054904937744e-01 -2.616019248962402344e-01 8.449493348598480225e-02 -2.788092382252216339e-02 1.697114855051040649e-01 -1.950903832912445068e-01 -2.692361176013946533e-01 2.138600945472717285e-01 -1.973163634538650513e-01 -1.204866617918014526e-01 6.754919886589050293e-02
1.782128810882568359e-01 1.180635169148445129e-01 1.640358567237854004e-01 -1.211209669709205627e-01 1.525283306837081909e-01 1.764486730098724365e-01 -3.292552754282951355e-02 -3.524151444435119629e-01 -1.085013225674629211e-01 -2.281832993030548096e-01 -6.831792742013931274e-02 2.684692442417144775e-01 -1.765225380659103394e-01 2.254275530576705933e-01 1.054418459534645081e-01 7.101882249116897583e-02 9.067018330097198486e-02 2.880466580390930176e-01 1.403794139623641968e-01 1.045048683881759644e-01 -2.360567003488540649e-01 -1.825036853551864624e-01 -2.605651505291461945e-02 1.601931266486644745e-02 2.569413781166076660e-01 2.784700393676757812e-01 -1.424763798713684082e-01 6.733936816453933716e-02 2.473975569009780884e-01 9.676215797662734985e-02 -2.073717862367630005e-01 2.377312257885932922e-02
-3.438365459442138672e-02 2.193789184093475342e-01 1.662177592515945435e-01 -1.061409935355186462e-01 -3.174665942788124084e-02 -1.947000771760940552e-01 1.721707731485366821e-01 3.987291827797889709e-02 -3.800385594367980957e-01 -2.830350399017333984e-01 -1.966971457004547119e-01 1.044697966426610947e-02 -6.248418614268302917e-02 -1.433201432228088379e-01 1.275053322315216064e-01 -8.723950013518333435e-03 3.437640517950057983e-02 1.348249018192291260e-01 1.946811825037002563e-01 -6.711468100547790527e-02 -1.094034910202026367e-01 -1.534339040517807007e-01 -2.656179070472717285e-01 2.146526239812374115e-02 -2.524445056915283203e-01 -1.212632954120635986e-01 -2.234207689762115479e-01 -2.716211676597595215e-01 1.504423022270202637e-01 -1.537323147058486938e-01 -2.472996413707733154e-01 2.443177849054336548e-01
1.134824529290199280e-01 2.296451181173324585e-01 1.512653380632400513e-02 -1.835737526416778564e-01 -2.059701383113861084e-01 -3.700375854969024658e-01 1.109695881605148315e-01 -1.289234012365341187e-01 -2.193176746368408203e-01 -3.075427711009979248e-01 -2.133743315935134888e-01 2.112381532788276672e-02 -1.086216196417808533e-01 6.632923334836959839e-02 -4.837584868073463440e-02 -1.734587997198104858e-01 1.866859048604965210e-01 7.565437257289886475e-02 1.914648860692977905e-01 -1.330733895301818848e-01 -2.293219715356826782e-01 7.271455228328704834e-02 -9.942543506622314453e-02 3.307372927665710449e-01 5.307490378618240356e-02 7.186611741781234741e-02 -2.833461463451385498e-01 -2.717074155807495117e-01 1.135016307234764099e-01 -7.203131169080734253e-02 -3.900801017880439758e-02 3.332133963704109192e-02
-1.429832279682159424e-01 1.319225728511810303e-01 1.515368968248367310e-01 -1.449303179979324341e-01 2.248842120170593262e-01 8.029368519783020020e-02 1.056885719299316406e-01 -1.133665069937705994e-01 -1.969743520021438599e-01 -7.590267062187194824e-02 -1.525646820664405823e-02 2.820038199424743652e-01 1.038081869482994080e-01 -7.267785258591175079e-03 -8.450276404619216919e-02 -3.055224418640136719e-01 2.315235137939453125e-01 2.801166474819183350e-01 -2.161197364330291748e-02 8.568948507308959961e-02 -1.862494498491287231e-01 -1.547912955284118652e-01 -1.447097957134246826e-01 1.129829734563827515e-01 3.461351692676544189e-01 -2.024722546339035034e-01 -2.947008609771728516e-01 6.610246747732162476e-02 1.586051881313323975e-01 -2.158488631248474121e-01 -1.982034593820571899e-01 -7.888087630271911621e-02
-7.076296955347061157e-02 2.986019663512706757e-02 1.748631298542022705e-01 -4.398570954799652100e-02 2.853417396545410156e-01 -2.661364674568176270e-01 1.256118156015872955e-02 -7.405748218297958374e-02 -1.039124280214309692e-02 -2.646402716636657715e-01 2.177374362945556641e-01 -1.150759123265743256e-02 6.148660555481910706e-02 5.564452335238456726e-02 1.253663897514343262e-01 9.706713259220123291e-02 1.627119928598403931e-01 2.109119445085525513e-01 -1.765645444393157959e-01 1.721426248550415039e-01 -3.554835021495819092e-01 -9.063887596130371094e-02 -4.174336493015289307e-01 4.442289937287569046e-03 3.178617954254150391e-01 -8.087623864412307739e-02 -1.600881516933441162e-01 -1.141336560249328613e-02 -1.957887709140777588e-01 -1.093341708183288574e-01 -1.724849343299865723e-01 1.637635054066777229e-03
3.964290767908096313e-02 9.511599689722061157e-02 -5.930500850081443787e-02 -1.244605705142021179e-01 2.055100351572036743e-01 -8.688609302043914795e-02 -8.984290063381195068e-03 -3.670744001865386963e-01 -3.581020534038543701e-01 -2.009253799915313721e-01 -5.503024160861968994e-02 -3.481591492891311646e-02 8.452767878770828247e-02 1.109200809150934219e-02 2.513410747051239014e-01 1.084369048476219177e-01 2.705403566360473633e-01 1.263892948627471924e-01 2.745185196399688721e-01 1.607878804206848145e-01 -8.378410339355468750e-02 -2.620371282100677490e-01 -2.920553833246231079e-02 3.447297215461730957e-02 2.729323506355285645e-01 -1.884490400552749634e-01 -3.188224136829376221e-01 -1.720333099365234375e-01 1.625946722924709320e-02 -6.922983378171920776e-02 -1.063372492790222168e-01 7.072142511606216431e-02
9.298093616962432861e-02 1.273598372936248779e-01 -2.759830951690673828e-01 -3.008629083633422852e-01 1.067481115460395813e-01 1.085869669914245605e-01 2.177814096212387085e-01 1.099066287279129028e-01 -1.110969707369804382e-01 8.837416023015975952e-02 3.784498199820518494e-02 1.346921324729919434e-01 6.538738310337066650e-02 -7.783617079257965088e-02 2.747364714741706848e-02 2.089228630065917969e-01 -7.395471632480621338e-02 2.139104157686233521e-01 -4.714597389101982117e-02 1.739144325256347656e-01 -2.105874270200729370e-01 -2.225702106952667236e-01 -2.515483796596527100e-01 -1.545380353927612305e-01 -1.898203045129776001e-01 2.368949055671691895e-01 -2.840384840965270996e-01 -1.097609549760818481e-01 2.397851645946502686e-01 6.293909996747970581e-02 -3.256912827491760254e-01 1.189184486865997314e-01
-9.199650958180427551e-03 1.854928582906723022e-01 5.857355892658233643e-02 -1.747920811176300049e-01 2.053033709526062012e-01 -6.748167425394058228e-02 1.687993407249450684e-01 -1.219042092561721802e-01 1.512890011072158813e-01 -1.196525916457176208e-01 9.075116366147994995e-02 1.089917570352554321e-01 -2.092905640602111816e-01 1.728011965751647949e-01 -1.122003123164176941e-01 -7.940331473946571350e-03 -1.220257431268692017e-01 3.442134559154510498e-01 -9.599726647138595581e-02 2.303255200386047363e-01 4.707164131104946136e-03 -4.270159900188446045e-01 -3.483722507953643799e-01 -1.118151694536209106e-01 1.719709932804107666e-01 -1.869283169507980347e-01 -1.105550080537796021e-01 -1.311836838722229004e-01 1.701344102621078491e-01 -1.587084084749221802e-01 1.396868824958801270e-01 -1.355332285165786743e-01
1.789465546607971191e-01 3.294295668601989746e-01 -2.226963341236114502e-01 -2.252521216869354248e-01 1.285109668970108032e-01 2.856497466564178467e-01 9.602952003479003906e-02 2.916775085031986237e-02 8.986555039882659912e-02 -3.707139194011688232e-01 7.878933101892471313e-02 -5.992831662297248840e-02 -1.950698047876358032e-01 1.309172511100769043e-01 -9.782963991165161133e-02 2.546908557415008545e-01 7.145729660987854004e-02 1.087975725531578064e-01 3.439360111951828003e-02 3.409034311771392822e-01 1.028230488300323486e-01 -7.157235592603683472e-02 -2.000614851713180542e-01 3.108315356075763702e-02 4.159483651164919138e-04 8.728213608264923096e-02 -3.375605642795562744e-01 -1.635729223489761353e-01 6.079659610986709595e-02 -2.033877559006214142e-02 -8.231502026319503784e-02 1.255830377340316772e-01
-2.676645666360855103e-02 4.412756115198135376e-02 -4.949620738625526428e-02 -1.708949357271194458e-01 2.117203474044799805e-01 1.275876462459564209e-01 -2.880699699744582176e-03 -3.258712887763977051e-01 5.612330883741378784e-02 -6.804697215557098389e-02 -9.340604394674301147e-02 2.553029656410217285e-01 1.160091981291770935e-01 2.559975907206535339e-02 -5.023977160453796387e-02 -5.644693225622177124e-02 -2.107152938842773438e-01 2.663410007953643799e-01 1.289028972387313843e-01 3.051534891128540039e-01 -1.188502237200737000e-01 -1.775934994220733643e-01 -4.811529815196990967e-01 3.547269105911254883e-02 2.233332544565200806e-01 8.343034237623214722e-02 -1.955842524766921997e-01 4.798206686973571777e-02 1.149237230420112610e-01 -2.696511447429656982e-01 -6.712025403976440430e-02 -7.447256892919540405e-02
1.908445917069911957e-02 1.763262897729873657e-01 2.005108594894409180e-01 -2.999467849731445312e-01 -5.448629707098007202e-02 -3.919867575168609619e-01 -1.530493348836898804e-01 6.835795193910598755e-02 5.471795424818992615e-02 -2.394449263811111450e-01 -7.983879745006561279e-02 1.579425483942031860e-01 -2.228677272796630859e-01 -2.710584998130798340e-01 -1.253758072853088379e-01 2.029827386140823364e-01 2.572135329246520996e-01 2.484412342309951782e-01 2.330341786146163940e-01 1.251523047685623169e-01 -1.554916352033615112e-01 -7.004009932279586792e-02 -9.499983489513397217e-02 -2.575231902301311493e-02 8.268845826387405396e-02 -2.596134245395660400e-01 -2.002609819173812866e-01 2.060227096080780029e-02 7.487855851650238037e-02 -6.442905217409133911e-02 -1.380091011524200439e-01 4.183308035135269165e-02
1.729314774274826050e-01 1.049946248531341553e-01 2.579728700220584869e-02 -3.089962601661682129e-01 -6.601456552743911743e-02 -1.464971899986267090e-01 -6.156457960605621338e-02 9.508427977561950684e-02 -2.323392927646636963e-01 -1.207846254110336304e-01 -3.335514962673187256e-01 4.793194681406021118e-02 9.592930227518081665e-02 4.203652217984199524e-02 -1.058362796902656555e-01 -2.073420435190200806e-01 2.539877295494079590e-01 2.520374655723571777e-01 3.230101466178894043e-01 1.450640261173248291e-01 7.589650154113769531e-02 -3.144952952861785889e-01 -1.866150349378585815e-01 6.054874509572982788e-03 9.127765148878097534e-02 -6.413589417934417725e-02 -3.156605362892150879e-01 -8.615668118000030518e-02 3.953054174780845642e-02 -1.646651327610015869e-01 -7.611713558435440063e-02 -1.734022647142410278e-01
3.072017729282379150e-01 -4.787037149071693420e-02 -9.002485312521457672e-03 1.148204039782285690e-02 1.392957419157028198e-01 -4.593217968940734863e-01 -2.144936919212341309e-01 4.857968538999557495e-03 7.204636931419372559e-02 2.003866061568260193e-02 -9.995947591960430145e-03 8.062366396188735962e-02 -2.725969851016998291e-01 -5.030295625329017639e-02 1.187411472201347351e-01 -1.348925940692424774e-02 4.628248885273933411e-02 1.538401395082473755e-01 4.372536391019821167e-02 2.915078699588775635e-01 -3.697235137224197388e-02 -1.125610992312431335e-01 -2.561521530151367188e-01 -2.738790810108184814e-01 6.700100004673004150e-02 -2.344710975885391235e-01 -5.060189962387084961e-02 -2.198569029569625854e-01 2.076893597841262817e-01 -2.955218851566314697e-01 4.776702821254730225e-02 1.136975362896919250e-01
-4.768026247620582581e-02 -3.374042361974716187e-02 -1.489746719598770142e-01 -5.992469191551208496e-02 2.605324387550354004e-01 1.405267864465713501e-01 5.690578371286392212e-02 -3.609814122319221497e-02 -1.048184186220169067e-01 -2.556621730327606201e-01 -1.345129758119583130e-01 4.259565845131874084e-02 -3.258604705333709717e-01 4.457728937268257141e-02 -2.228933572769165039e-01 5.058038234710693359e-02 -1.689807474613189697e-01 -6.138386949896812439e-02 -5.513342842459678650e-02 2.658956944942474365e-01 -1.362844556570053101e-01 -3.188470900058746338e-01 -2.348930537700653076e-01 -2.457522451877593994e-01 1.883923262357711792e-01 -7.926142960786819458e-02 -2.036581486463546753e-01 -1.366605609655380249e-01 2.550240755081176758e-01 -2.061331421136856079e-01 -2.283868938684463501e-01 1.359530240297317505e-01
1.827911585569381714e-01 -1.954313553869724274e-02 2.820350229740142822e-01 -2.642928361892700195e-01 -1.738799363374710083e-01 -3.924042582511901855e-01 -1.115679815411567688e-01 1.143980994820594788e-01 -1.467167139053344727e-01 -1.867714375257492065e-01 -2.005173591896891594e-03 1.095386222004890442e-01 -7.079564779996871948e-02 1.859641633927822113e-02 -1.861632913351058960e-01 1.078846156597137451e-01 -5.386391654610633850e-02 3.593342304229736328e-01 1.395421624183654785e-01 1.019777208566665649e-01 3.675086423754692078e-02 -1.301825344562530518e-01 -1.949920952320098877e-01 -3.849121332168579102e-01 -3.975799679756164551e-02 1.414902359247207642e-01 -7.125708460807800293e-02 -2.472768276929855347e-01 -4.462224617600440979e-02 1.296491175889968872e-01 -9.960598498582839966e-02 -6.386879831552505493e-02
1.383910030126571655e-01 1.320877969264984131e-01 1.306521520018577576e-02 -1.022942066192626953e-01 9.948928654193878174e-02 1.614218801259994507e-01 1.718216240406036377e-01 -8.632486313581466675e-02 -5.272924900054931641e-02 -1.121195629239082336e-01 -4.249494522809982300e-02 1.414275169372558594e-01 -3.697038590908050537e-01 3.159210458397865295e-02 4.141390696167945862e-02 7.998368144035339355e-02 -1.238605454564094543e-01 6.940747797489166260e-02 -3.394906222820281982e-02 2.065411657094955444e-01 -2.965516746044158936e-01 -1.095857396721839905e-01 2.312564998865127563e-01 -2.175436466932296753e-01 3.520421981811523438e-01 6.145562231540679932e-02 -4.442809820175170898e-01 -2.107752263545989990e-01 1.280771642923355103e-01 -1.252077668905258179e-01 -1.353259235620498657e-01 -1.106458902359008789e-01
-1.870113164186477661e-01 -1.620971038937568665e-02 -1.038226187229156494e-01 -2.243903279304504395e-01 -1.301887929439544678e-01 -7.290629297494888306e-02 4.830795153975486755e-02 -2.629572153091430664e-02 -9.483496099710464478e-02 -2.733653597533702850e-02 -3.346137329936027527e-02 4.728450905531644821e-03 -1.559576094150543213e-01 1.530978828668594360e-01 7.470180094242095947e-02 3.038865327835083008e-02 8.420181274414062500e-02 5.068774148821830750e-02 -1.242784410715103149e-02 5.109136700630187988e-01 -2.025238424539566040e-01 -1.429959982633590698e-01 -2.605372481048107147e-02 1.939124017953872681e-01 8.702608942985534668e-02 -1.721712946891784668e-01 -2.624014914035797119e-01 -3.628018200397491455e-01 3.211534023284912109e-01 -1.676533930003643036e-02 -3.163866698741912842e-01 3.725063800811767578e-02
-5.113746598362922668e-02 6.123114749789237976e-02 -4.463882446289062500e-01 -1.892943680286407471e-01 2.074624747037887573e-01 -1.536040455102920532e-01 1.390578150749206543e-01 -6.394933164119720459e-02 -2.009403891861438751e-02 -1.885619014501571655e-01 -5.739920213818550110e-02 4.261684045195579529e-02 2.648204937577247620e-02 -5.008144676685333252e-02 1.189532130956649780e-01 -3.990494087338447571e-02 1.022467389702796936e-02 -9.933800436556339264e-03 2.548249065876007080e-01 2.467723935842514038e-01 1.386460661888122559e-02 -2.909432351589202881e-01 -2.823152840137481689e-01 -1.506558656692504883e-01 4.003860056400299072e-01 -3.231940418481826782e-02 -1.915908753871917725e-01 7.108605653047561646e-02 1.446385681629180908e-01 -1.857899278402328491e-01 -7.046484947204589844e-02 1.779479980468750000e-01
3.775481879711151123e-02 2.486113607883453369e-01 -5.852834880352020264e-02 -2.689575850963592529e-01 -1.462893187999725342e-01 -1.173218414187431335e-01 2.048658952116966248e-02 1.135577484965324402e-01 1.399957239627838135e-01 -2.653101384639739990e-01 -1.196833327412605286e-01 6.619470566511154175e-02 -1.835378110408782959e-01 9.665590524673461914e-02 1.195784434676170349e-01 8.855927735567092896e-02 -1.333857178688049316e-01 2.733489573001861572e-01 1.768556386232376099e-01 -1.180378571152687073e-01 -1.616161614656448364e-01 5.758294835686683655e-02 -5.454475283622741699e-01 -8.940307796001434326e-02 1.641060709953308105e-01 -6.074051558971405029e-02 6.704934686422348022e-02 -3.074316084384918213e-01 -2.879827842116355896e-02 -9.660752117633819580e-02 1.326575726270675659e-01 9.276172518730163574e-02
-5.246509611606597900e-02 7.162098586559295654e-02 -1.324877142906188965e-01 7.029007188975811005e-03 1.531783193349838257e-01 -1.838312484323978424e-02 -4.586819559335708618e-02 -2.095499821007251740e-02 7.508189231157302856e-02 -2.987131774425506592e-01 -3.330976143479347229e-02 3.424010276794433594e-01 -1.553442627191543579e-01 1.498263776302337646e-01 7.523020356893539429e-02 -1.783197000622749329e-02 -2.091024518013000488e-01 4.816330596804618835e-02 -2.928757853806018829e-02 4.269796907901763916e-01 -2.276709862053394318e-02 -2.193454056978225708e-01 -1.451282650232315063e-01 -1.710836440324783325e-01 2.901601232588291168e-02 -2.610060572624206543e-02 -2.820926308631896973e-01 -7.019128650426864624e-02 2.313905209302902222e-01 -3.678315281867980957e-01 1.197698712348937988e-01 2.549715340137481689e-01
2.451324313879013062e-01 1.362852156162261963e-01 3.451926633715629578e-03 -1.109719350934028625e-01 1.122810468077659607e-01 9.649915993213653564e-02 -6.458657979965209961e-02 -2.709211111068725586e-01 3.135143592953681946e-02 -1.247264295816421509e-01 -1.822344064712524414e-01 7.144642621278762817e-02 -2.034389227628707886e-01 3.161225914955139160e-01 7.600675523281097412e-02 1.378318667411804199e-01 6.223519891500473022e-02 4.455064237117767334e-02 7.885962724685668945e-02 2.605442702770233154e-02 -3.183472454547882080e-01 -1.438421458005905151e-01 -1.680387854576110840e-01 1.087936386466026306e-02 2.983593344688415527e-01 2.938902080059051514e-01 -1.099722757935523987e-01 7.459796220064163208e-02 1.620837897062301636e-01 -4.837078601121902466e-02 -4.268223941326141357e-01 1.469303369522094727e-01
2.606987059116363525e-01 1.184948682785034180e-01 4.150953888893127441e-02 -1.497732400894165039e-01 2.441209554672241211e-01 1.322906017303466797e-01 3.663775622844696045e-01 -5.086941644549369812e-02 1.082540750503540039e-01 -2.637365162372589111e-01 -1.620052754878997803e-01 1.026619002223014832e-01 -1.853879541158676147e-01 8.109342306852340698e-02 -6.729271262884140015e-02 1.691997982561588287e-02 -6.101655960083007812e-02 3.149885535240173340e-01 5.317575111985206604e-02 2.468646466732025146e-01 8.012673258781433105e-02 -2.891201376914978027e-01 -2.014710009098052979e-01 -4.764337092638015747e-02 1.297896206378936768e-01 -2.276329398155212402e-01 -1.939034312963485718e-01 -9.522607177495956421e-02 1.827355176210403442e-01 -2.230669409036636353e-01 7.954015582799911499e-02 -1.082387119531631470e-01
1.991827636957168579e-01 -9.778439253568649292e-02 1.459391713142395020e-01 -2.537817656993865967e-01 2.180161178112030029e-01 -7.192397862672805786e-02 8.628760278224945068e-02 -2.998237013816833496e-01 -4.070369154214859009e-02 -2.567809075117111206e-03 -1.212104335427284241e-01 4.112955927848815918e-01 -8.734034746885299683e-02 -5.281643941998481750e-02 1.505321264266967773e-01 -7.166165858507156372e-02 2.207391411066055298e-01 8.630481362342834473e-02 -1.112665683031082153e-01 1.729768365621566772e-01 -9.368856996297836304e-02 -1.755851954221725464e-01 -1.175912618637084961e-01 1.571311503648757935e-01 3.427219688892364502e-01 8.833312243223190308e-02 -1.858234554529190063e-01 -1.979829967021942139e-01 1.335060894489288330e-01 1.047342643141746521e-01 -1.934081912040710449e-01 -2.224741131067276001e-01
1.046787481755018234e-02 8.297375589609146118e-02 2.685676217079162598e-01 4.900847375392913818e-02 -5.699761956930160522e-02 -8.521421253681182861e-02 -5.846681445837020874e-02 -1.289114058017730713e-01 2.778332866728305817e-02 -2.193030714988708496e-01 -1.559571176767349243e-01 -4.701611399650573730e-02 -1.938919723033905029e-01 -7.788785547018051147e-02 -1.729197055101394653e-01 2.892851829528808594e-01 3.687053024768829346e-01 1.776376366615295410e-01 7.600107043981552124e-02 1.124107018113136292e-01 7.942194491624832153e-02 -2.952602803707122803e-01 -1.468696892261505127e-01 1.751702725887298584e-01 1.197965741157531738e-01 -6.755208969116210938e-02 1.448833644390106201e-01 -3.022505939006805420e-01 2.888715267181396484e-01 -2.398935854434967041e-01 -1.943306922912597656e-01 1.166532039642333984e-01
9.929265081882476807e-02 1.756178885698318481e-01 -9.433615952730178833e-02 -2.668612003326416016e-01 1.349765807390213013e-01 -3.475713357329368591e-02 5.669104307889938354e-02 1.702118366956710815e-01 -5.413292720913887024e-02 -1.410754919052124023e-01 -1.024733632802963257e-01 4.442373290657997131e-02 -2.035413980484008789e-01 4.375930875539779663e-02 -1.967273205518722534e-01 -1.199004426598548889e-02 -1.336830258369445801e-01 2.620035596191883087e-02 8.401804952882230282e-04 3.506897091865539551e-01 -3.378324955701828003e-02 -3.644884824752807617e-01 -3.079898655414581299e-01 -2.847752273082733154e-01 1.212399154901504517e-01 -2.331312000751495361e-01 -1.292514055967330933e-01 -8.609157055616378784e-03 6.871051341295242310e-02 -2.639906108379364014e-01 -5.129703134298324585e-02 3.093765079975128174e-01
1.070336401462554932e-01 3.331415653228759766e-01 -4.723477363586425781e-02 1.796659640967845917e-02 1.562614552676677704e-02 -8.520898222923278809e-02 8.464914560317993164e-02 3.474513292312622070e-01 -1.123507171869277954e-01 -2.119897603988647461e-01 -1.584002971649169922e-01 2.635437548160552979e-01 8.445018902420997620e-03 1.653305441141128540e-01 -1.854264885187149048e-01 -1.314678043127059937e-01 1.099481806159019470e-01 4.294925928115844727e-01 1.243805587291717529e-01 -7.645986974239349365e-02 -2.208673954010009766e-02 -2.968625426292419434e-01 -1.950142532587051392e-01 2.163911163806915283e-01 1.009047031402587891e-01 2.686074748635292053e-02 -3.747848793864250183e-02 -2.103990614414215088e-01 1.478035897016525269e-01 9.867471456527709961e-02 -1.616519540548324585e-01 5.294917523860931396e-02
-9.437461942434310913e-02 2.940198183059692383e-01 2.342519909143447876e-02 -2.462064176797866821e-01 6.791217625141143799e-02 -1.218648031353950500e-01 3.553041443228721619e-02 2.886679396033287048e-02 -5.780448019504547119e-02 -1.549742966890335083e-01 3.944846242666244507e-02 1.301598995923995972e-01 -1.098055690526962280e-01 2.535096406936645508e-01 8.691063523292541504e-02 2.897100746631622314e-01 -7.810219377279281616e-02 5.917758494615554810e-02 7.126278430223464966e-02 4.069681167602539062e-01 -1.427367180585861206e-01 -1.852873414754867554e-01 1.467475593090057373e-01 6.190792098641395569e-02 1.806938201189041138e-01 -4.626121744513511658e-02 -1.725252419710159302e-01 -2.004530429840087891e-01 3.316264152526855469e-01 -1.205431744456291199e-01 -3.380914330482482910e-01 6.579928845167160034e-02
1.367186903953552246e-01 1.017271424643695354e-04 -1.231650486588478088e-01 -4.171566665172576904e-01 3.523889482021331787e-01 6.424328684806823730e-02 1.891207098960876465e-01 4.156860336661338806e-02 -1.909528672695159912e-01 -1.284282803535461426e-01 -2.221940755844116211e-01 1.243806481361389160e-01 3.392660990357398987e-02 -3.497287165373563766e-03 -1.540674716234207153e-01 -6.558416038751602173e-02 -1.028276830911636353e-01 3.125478923320770264e-01 3.024984896183013916e-02 1.836162060499191284e-01 4.603289067745208740e-02 -3.426333963871002197e-01 -1.114034131169319153e-01 9.664266556501388550e-02 1.721446216106414795e-01 -4.090708494186401367e-02 -3.415301442146301270e-01 -1.085790023207664490e-01 1.114781200885772705e-01 -1.081591993570327759e-01 -7.687075436115264893e-02 7.340992987155914307e-02
3.180538713932037354e-01 1.959685534238815308e-01 4.122771322727203369e-02 -3.576515913009643555e-01 -4.749601334333419800e-02 6.549103558063507080e-02 1.029014438390731812e-01 -2.189020514488220215e-01 -1.488401442766189575e-01 -2.958584427833557129e-01 2.219670861959457397e-01 -1.735515333712100983e-02 -3.440582007169723511e-02 3.971951901912689209e-01 -2.794657647609710693e-02 5.580917000770568848e-02 1.694444566965103149e-01 1.839887052774429321e-01 6.481547653675079346e-02 -4.513522237539291382e-02 1.836829334497451782e-01 -1.332583278417587280e-01 -1.449791640043258667e-01 6.039267033338546753e-02 2.432941645383834839e-01 -9.268131852149963379e-02 -1.011849269270896912e-01 -1.684933602809906006e-01 1.833088248968124390e-01 -9.470749646425247192e-02 -1.880560666322708130e-01 1.198351904749870300e-01
9.615393728017807007e-02 -4.309978336095809937e-02 2.270943224430084229e-01 -5.220302343368530273e-01 1.189994737505912781e-01 1.149198692291975021e-02 -1.360099390149116516e-02 -3.397263213992118835e-02 -3.185134753584861755e-02 -1.949128359556198120e-01 9.897543117403984070e-03 -8.120589703321456909e-02 -2.675699628889560699e-02 2.524241805076599121e-02 1.248255670070648193e-01 -2.409346774220466614e-02 1.945786774158477783e-01 3.505331575870513916e-01 7.191568613052368164e-02 1.142037510871887207e-01 -1.626091450452804565e-01 -2.395690381526947021e-01 -4.011934399604797363e-01 -7.041959464550018311e-02 1.356489062309265137e-01 -1.093454733490943909e-01 -1.551430970430374146e-01 -3.115314990282058716e-02 1.994477063417434692e-01 2.315768301486968994e-01 -1.669033197686076164e-03 -9.197162091732025146e-02
-1.127698644995689392e-02 2.454197555780410767e-01 1.334981620311737061e-01 -1.101724803447723389e-01 5.444285646080970764e-02 -3.575208485126495361e-01 1.425411850214004517e-01 -4.297492653131484985e-02 -1.756176054477691650e-01 -9.051864594221115112e-02 -1.469611227512359619e-01 4.371359199285507202e-02 -5.944173038005828857e-02 -1.349240541458129883e-03 3.183205798268318176e-02 -1.164357215166091919e-01 7.536900043487548828e-02 2.761479914188385010e-01 1.995014846324920654e-01 -6.999421864748001099e-02 -1.093800589442253113e-01 -2.191861867904663086e-01 -3.651687502861022949e-01 -2.035343796014785767e-01 1.124959364533424377e-01 -2.833245694637298584e-01 -2.811677521094679832e-03 -3.169930875301361084e-01 -2.401932701468467712e-02 -3.160145580768585205e-01 1.441650539636611938e-01 4.180090501904487610e-03
-6.811378896236419678e-02 3.277761340141296387e-01 -9.254255332052707672e-03 -3.588451445102691650e-02 -9.849791973829269409e-02 -8.368062227964401245e-02 -2.905851006507873535e-01 -7.156878709793090820e-02 -2.910441756248474121e-01 -2.195672839879989624e-01 6.230191327631473541e-03 5.910749360918998718e-02 -2.779905498027801514e-01 -1.227300614118576050e-01 -7.600771635770797729e-02 1.788584142923355103e-01 2.657020390033721924e-01 9.429185837507247925e-02 -1.756320595741271973e-01 1.263531893491744995e-01 -8.068197965621948242e-02 5.958868935704231262e-02 -7.161120325326919556e-02 1.443778127431869507e-01 -5.536846071481704712e-02 -1.485118865966796875e-01 -3.547165095806121826e-01 -3.077493011951446533e-01 2.209748513996601105e-02 -2.789031863212585449e-01 -9.052101522684097290e-02 1.388086676597595215e-01
1.423275936394929886e-02 1.872299313545227051e-01 -1.131108961999416351e-02 -2.285193055868148804e-01 5.974058061838150024e-02 -2.352773211896419525e-02 1.576969474554061890e-01 1.793418824672698975e-02 -8.021998405456542969e-02 -4.726772904396057129e-01 -2.048589587211608887e-01 -9.018546342849731445e-02 5.038072541356086731e-02 -1.577268242835998535e-01 1.523739993572235107e-01 -1.697636246681213379e-01 4.681543633341789246e-02 7.314264774322509766e-02 2.874913513660430908e-01 8.886558562517166138e-02 -4.069290757179260254e-01 -7.447501271963119507e-02 -2.137096822261810303e-01 1.406588498502969742e-02 -1.609131991863250732e-01 9.417961537837982178e-02 -1.629089713096618652e-01 -1.865686774253845215e-01 1.516229286789894104e-02 -1.996681243181228638e-01 -2.409426718950271606e-01 1.196238994598388672e-01
1.845088154077529907e-01 1.938867568969726562e-01 -1.653467863798141479e-01 -1.426975615322589874e-02 -5.117236450314521790e-02 7.496687024831771851e-02 4.247498810291290283e-01 7.362415082752704620e-03 -5.290384218096733093e-02 -2.038807123899459839e-01 5.849722772836685181e-03 3.589454293251037598e-02 -2.842464148998260498e-01 7.270102202892303467e-02 -1.165221258997917175e-01 1.676482409238815308e-01 -6.681221723556518555e-02 2.822500169277191162e-01 -8.396144211292266846e-02 3.239110484719276428e-02 -1.622698754072189331e-01 -2.421118766069412231e-01 1.279639303684234619e-01 -1.547524780035018921e-01 3.348016440868377686e-01 1.349828988313674927e-01 -1.469755768775939941e-01 -2.790097892284393311e-01 1.870054751634597778e-01 1.820080876350402832e-01 -1.482979208230972290e-01 -3.620266914367675781e-02
1.853279322385787964e-01 3.323416709899902344e-01 -1.453049033880233765e-01 -2.689676880836486816e-01 9.509744495153427124e-02 -1.987849324941635132e-01 4.414440691471099854e-02 -8.355358988046646118e-02 -2.726778984069824219e-01 -2.090710401535034180e-01 -9.627362340688705444e-02 1.607919484376907349e-01 -1.029977053403854370e-01 1.083772182464599609e-01 1.603130102157592773e-01 -1.728376299142837524e-01 4.014919996261596680e-01 1.662320047616958618e-01 9.968481212854385376e-02 1.290841847658157349e-01 -4.483464732766151428e-02 -2.281867414712905884e-01 -3.673774376511573792e-02 6.406988203525543213e-02 1.494034286588430405e-02 -2.443215847015380859e-01 -2.325290590524673462e-01 -9.870631992816925049e-02 -1.739543527364730835e-01 -5.807481706142425537e-02 -1.988827586174011230e-01 3.555467352271080017e-02
1.651071906089782715e-01 1.406188458204269409e-01 -1.220695748925209045e-01 -1.333240866661071777e-01 8.004970103502273560e-02 -1.829092018306255341e-02 1.471771895885467529e-01 7.041236758232116699e-02 -1.773582585155963898e-02 -8.508621901273727417e-02 1.853689434938132763e-03 2.715879976749420166e-01 -1.466786861419677734e-01 -4.666715487837791443e-02 5.576913431286811829e-02 -2.103874385356903076e-01 -1.161279156804084778e-01 3.188084959983825684e-01 -6.201437860727310181e-02 2.462268471717834473e-01 -3.233966231346130371e-01 -8.465682715177536011e-02 -3.293663635849952698e-02 -1.139313057065010071e-01 4.529842436313629150e-01 2.155842930078506470e-01 -3.359933793544769287e-01 -2.145462185144424438e-01 6.721790879964828491e-02 3.275490179657936096e-02 1.631265738978981972e-03 -1.137666627764701843e-01
1.802071183919906616e-01 -5.970295518636703491e-02 1.067291796207427979e-01 -1.236781030893325806e-01 -7.980520278215408325e-02 1.480091363191604614e-01 1.152138113975524902e-01 -9.721027314662933350e-02 -3.163898587226867676e-01 3.133275359869003296e-02 -8.456039428710937500e-02 1.593565493822097778e-01 3.924642503261566162e-02 1.939755827188491821e-01 -1.470330208539962769e-01 -1.439195424318313599e-01 4.351780936121940613e-02 3.772927224636077881e-01 -1.298309564590454102e-01 1.215473189949989319e-01 -9.973246604204177856e-02 -1.922242194414138794e-01 -4.274337589740753174e-01 -2.382999658584594727e-01 -1.785152778029441833e-02 2.036043554544448853e-01 -1.100026816129684448e-01 -1.159668043255805969e-01 2.416538000106811523e-01 5.368338152766227722e-02 -2.675957381725311279e-01 -9.317584335803985596e-02
2.074583172798156738e-01 7.961030304431915283e-02 -1.589638367295265198e-02 -2.676427364349365234e-02 1.053742989897727966e-01 -9.938400983810424805e-02 -8.963596075773239136e-02 -2.046226114034652710e-01 -1.010277308523654938e-02 -3.245313465595245361e-01 -1.715545803308486938e-01 2.084632590413093567e-02 -4.813385009765625000e-01 1.518349349498748779e-01 -1.128546372056007385e-01 4.533556103706359863e-02 3.483938053250312805e-02 9.179859422147274017e-03 9.320610761642456055e-02 -3.691792860627174377e-02 1.584968343377113342e-02 -1.268563419580459595e-01 -3.310416638851165771e-01 -1.223966032266616821e-01 4.623233079910278320e-01 -1.925342599861323833e-03 3.372555598616600037e-02 -7.116176933050155640e-02 8.221232891082763672e-02 1.547585725784301758e-01 -9.134189458563923836e-04 -2.665119171142578125e-01
1.376710683107376099e-01 1.701425462961196899e-01 6.617841124534606934e-02 -7.281671464443206787e-02 8.013209700584411621e-02 9.151789546012878418e-02 -7.167708873748779297e-02 -4.262692853808403015e-02 1.280875951051712036e-01 -2.867676615715026855e-01 -2.440427094697952271e-01 7.066041976213455200e-02 -1.229584440588951111e-01 1.086951941251754761e-01 -4.445056021213531494e-01 3.513815999031066895e-02 -1.978970021009445190e-01 1.935980916023254395e-01 -2.687846682965755463e-02 1.680981218814849854e-01 -1.337133347988128662e-01 -2.775802612304687500e-01 -2.991347014904022217e-01 -1.936201453208923340e-01 1.834305524826049805e-01 -1.318048387765884399e-01 -2.040756791830062866e-01 -1.058152765035629272e-01 1.952221840620040894e-01 -3.437224775552749634e-02 1.653490774333477020e-02 2.465094923973083496e-01
1.397276222705841064e-01 2.201732695102691650e-01 1.256330162286758423e-01 -1.665479391813278198e-01 5.504547432065010071e-02 -4.033914208412170410e-01 2.052947431802749634e-01 1.487896740436553955e-01 -2.049262076616287231e-01 -1.159825921058654785e-01 -2.723890244960784912e-01 2.232472598552703857e-01 4.691965132951736450e-02 -1.967968493700027466e-01 2.200791612267494202e-02 -9.568765014410018921e-02 1.317601650953292847e-01 6.699023395776748657e-02 2.367876768112182617e-01 1.129115149378776550e-01 -1.812832206487655640e-01 1.676063612103462219e-02 -2.303739786148071289e-01 -1.495927423238754272e-01 -7.183162122964859009e-02 1.582160294055938721e-01 -2.618488073348999023e-01 6.769483536481857300e-02 -6.288520991802215576e-02 8.156792819499969482e-02 -2.526977062225341797e-01 2.265448272228240967e-01
8.965197205543518066e-02 3.034411929547786713e-02 -1.135838106274604797e-01 -1.723435148596763611e-02 4.228017106652259827e-02 2.134070694446563721e-01 4.107566177845001221e-01 4.422083869576454163e-02 -1.137156784534454346e-02 -1.642680764198303223e-01 4.925019573420286179e-03 2.789686620235443115e-01 -2.439991980791091919e-01 2.328366599977016449e-02 -5.205389857292175293e-02 -1.606187969446182251e-01 1.549392240121960640e-03 2.673153877258300781e-01 -4.577014967799186707e-02 3.578525185585021973e-01 7.646661251783370972e-02 -1.365572214126586914e-01 -4.354927241802215576e-01 1.218473166227340698e-01 -4.737667273730039597e-03 -2.041834443807601929e-01 -1.261306256055831909e-01 -1.661729812622070312e-01 4.561529681086540222e-02 -2.134006470441818237e-01 -2.962462604045867920e-02 4.412638023495674133e-02
1.880599856376647949e-01 -7.124988734722137451e-02 1.683276891708374023e-01 -1.982749998569488525e-01 -1.735500693321228027e-01 -3.979710638523101807e-01 2.391506582498550415e-01 -1.729878187179565430e-01 -6.662842631340026855e-02 -1.637141779065132141e-02 -2.328760176897048950e-01 -2.440446987748146057e-02 -3.036117851734161377e-01 -7.720687985420227051e-02 -7.038557529449462891e-02 7.640368491411209106e-02 2.108733803033828735e-01 3.203298449516296387e-01 1.050739660859107971e-01 2.600258886814117432e-01 -6.214948743581771851e-02 -1.248091682791709900e-01 -1.399154067039489746e-01 -8.267016708850860596e-02 4.749707505106925964e-02 -2.019553631544113159e-01 -9.648156911134719849e-02 -3.531601279973983765e-02 -2.186289727687835693e-01 3.581000491976737976e-02 -5.979805439710617065e-02 2.645494937896728516e-01
3.507559299468994141e-01 1.731752604246139526e-01 -5.249605700373649597e-02 2.329950034618377686e-01 2.144166268408298492e-02 -1.462446004152297974e-01 2.322490215301513672e-01 -1.009457781910896301e-01 -2.737016677856445312e-01 -6.354463100433349609e-02 9.576414711773395538e-03 1.910223811864852905e-02 4.037068039178848267e-02 4.333217814564704895e-02 1.893096864223480225e-01 1.775038093328475952e-01 1.641678661108016968e-01 1.207605823874473572e-01 1.935648918151855469e-01 1.638479381799697876e-01 2.420809306204319000e-02 -4.354487732052803040e-02 -2.224825173616409302e-01 1.835274398326873779e-01 -6.132983416318893433e-02 -1.283072382211685181e-01 -3.643380701541900635e-01 -3.781037032604217529e-01 1.791395694017410278e-01 -3.114175982773303986e-02 -5.982428789138793945e-02 1.721095144748687744e-01
-1.520898640155792236e-01 2.116237729787826538e-01 -3.019747696816921234e-02 -1.970754265785217285e-01 -2.500744909048080444e-02 -1.018295958638191223e-01 3.692545741796493530e-02 9.216239675879478455e-03 -1.378530561923980713e-01 -2.074229419231414795e-01 2.136190235614776611e-02 8.625313639640808105e-02 -1.157494336366653442e-01 2.016013562679290771e-01 8.287555724382400513e-02 2.883464694023132324e-01 5.032631754875183105e-02 2.791554294526576996e-02 2.363082766532897949e-02 3.874887526035308838e-01 -1.456792503595352173e-01 -1.032367423176765442e-01 7.890628278255462646e-02 1.235849484801292419e-01 1.920014470815658569e-01 -1.107692122459411621e-01 -2.009313702583312988e-01 -2.767753601074218750e-01 3.675034940242767334e-01 -1.099737137556076050e-01 -3.807268440723419189e-01 1.724768243730068207e-02
2.205805778503417969e-01 3.202909827232360840e-01 4.768145456910133362e-02 -4.159747958183288574e-01 -3.209809213876724243e-02 -7.250694930553436279e-02 -1.236417219042778015e-01 -7.975012995302677155e-03 -2.696480154991149902e-01 -3.216446936130523682e-01 -9.549674391746520996e-02 8.969268202781677246e-02 1.450570579618215561e-02 3.233460783958435059e-01 5.667289346456527710e-02 1.224142983555793762e-01 6.040664389729499817e-02 2.684485614299774170e-01 2.033845484256744385e-01 4.267058521509170532e-02 2.486268728971481323e-01 -1.902237832546234131e-01 -9.865032136440277100e-02 5.325580015778541565e-02 1.410443335771560669e-01 1.047954112291336060e-01 -9.490084648132324219e-02 1.529068220406770706e-03 -8.707058429718017578e-02 1.373383402824401855e-01 -1.412055939435958862e-01 1.406652778387069702e-01
-1.754333376884460449e-01 7.655210047960281372e-02 8.589305798523128033e-04 -2.295172065496444702e-01 1.875556260347366333e-01 -2.654422223567962646e-01 1.633211970329284668e-01 -6.965887267142534256e-03 -5.316316615790128708e-03 -6.569481641054153442e-02 -1.979986429214477539e-01 3.809518814086914062e-01 -2.364695966243743896e-01 1.965565830469131470e-01 -6.182334199547767639e-02 -9.992845356464385986e-02 1.575988158583641052e-02 2.746253311634063721e-01 2.964528501033782959e-01 -5.833503603935241699e-02 -4.179951921105384827e-02 -7.050039619207382202e-02 -3.372572362422943115e-01 5.113497003912925720e-02 2.352721430361270905e-02 -1.540883630514144897e-01 -8.039359003305435181e-02 -2.079274654388427734e-01 2.192582041025161743e-01 1.043218299746513367e-01 -2.413117736577987671e-01 -9.018084965646266937e-03
-2.312310636043548584e-01 3.864902555942535400e-01 -8.667546510696411133e-02 -1.189722940325737000e-01 -6.255280971527099609e-02 -1.303063184022903442e-01 2.507013976573944092e-01 -3.454679250717163086e-01 -2.704323828220367432e-01 -8.217991888523101807e-02 -1.135329678654670715e-01 -7.617213577032089233e-02 -2.088288962841033936e-01 -5.704723298549652100e-02 1.332232952117919922e-01 -2.423795312643051147e-01 5.474901944398880005e-02 3.056460525840520859e-03 1.660602986812591553e-01 7.572714984416961670e-02 -9.182398021221160889e-02 -2.324441969394683838e-01 -3.063763678073883057e-01 1.554241776466369629e-01 -2.702698856592178345e-02 1.363118439912796021e-01 -1.099562793970108032e-01 -1.307255774736404419e-01 1.585421562194824219e-01 -1.641170233488082886e-01 -1.167015135288238525e-01 1.395590454339981079e-01
1.766117215156555176e-01 3.166473805904388428e-01 -1.230707392096519470e-03 3.968238458037376404e-02 2.518109232187271118e-02 2.181164175271987915e-01 1.119995638728141785e-01 -2.590820193290710449e-01 -1.871446222066879272e-01 -1.826827526092529297e-01 9.876983612775802612e-02 -6.070582941174507141e-02 4.204961284995079041e-02 -1.657740324735641479e-01 -1.253588777035474777e-02 6.940461695194244385e-03 -7.873077690601348877e-02 -3.956910222768783569e-02 2.144468724727630615e-01 3.879619836807250977e-01 -1.513396650552749634e-01 -1.661672145128250122e-01 -2.646012306213378906e-01 -1.269309818744659424e-01 3.034879863262176514e-01 1.088910270482301712e-02 8.330443874001502991e-03 -2.296990901231765747e-01 2.899954319000244141e-01 1.086768880486488342e-01 -2.748257666826248169e-02 -2.125423401594161987e-01
1.152540743350982666e-01 1.330742537975311279e-01 1.427370607852935791e-01 -2.947486704215407372e-03 9.493284672498703003e-02 -3.197833895683288574e-01 1.040308475494384766e-01 -1.082896664738655090e-01 -4.537185728549957275e-01 -1.124089360237121582e-01 -2.208656370639801025e-01 -2.661988139152526855e-02 5.001135868951678276e-04 -9.340754896402359009e-02 1.924317330121994019e-01 6.580779701471328735e-02 5.764088034629821777e-02 1.674590706825256348e-01 3.005184829235076904e-01 1.435975581407546997e-01 -1.501752436161041260e-01 -2.550571858882904053e-01 4.605126008391380310e-02 -3.143983706831932068e-02 2.097024619579315186e-01 5.022254958748817444e-02 -1.558218747377395630e-01 -1.402156311087310314e-03 -1.347454041242599487e-01 1.829001903533935547e-01 -2.760917544364929199e-01 2.551510632038116455e-01
9.242761135101318359e-02 1.888948678970336914e-01 3.003878705203533173e-02 -7.445229589939117432e-02 2.943528890609741211e-01 -1.409465372562408447e-01 1.696200668811798096e-01 -4.158020019531250000e-01 7.120367139577865601e-02 -1.843234598636627197e-01 -6.137899309396743774e-02 3.003568351268768311e-01 1.063290759921073914e-01 2.704506553709506989e-02 1.691874265670776367e-01 2.722226381301879883e-01 -1.195312067866325378e-01 3.070258796215057373e-01 1.437481492757797241e-01 2.588669955730438232e-02 1.096816584467887878e-01 -4.631786048412322998e-02 -2.444931864738464355e-01 9.772770851850509644e-02 1.474406123161315918e-01 2.826028503477573395e-02 3.228412941098213196e-02 -9.770383685827255249e-02 -1.853487938642501831e-01 8.667854219675064087e-02 -2.819609642028808594e-01 1.596275418996810913e-01
-1.157973110675811768e-01 4.190250635147094727e-01 -1.613954305648803711e-01 -1.082915812730789185e-01 1.469817850738763809e-02 -4.471481442451477051e-01 -3.515534475445747375e-02 -1.453607529401779175e-01 -1.252872217446565628e-02 -6.951631605625152588e-02 -2.703510224819183350e-01 2.396750897169113159e-01 -3.227820694446563721e-01 2.253083735704421997e-01 -1.114484518766403198e-01 3.623940795660018921e-02 6.077983602881431580e-02 2.048426419496536255e-01 1.127692759037017822e-01 9.421904385089874268e-02 -2.742261588573455811e-01 9.855566918849945068e-02 -1.743956804275512695e-01 -3.357007727026939392e-02 2.204943075776100159e-02 -1.131912171840667725e-01 -1.099784448742866516e-01 -6.270335614681243896e-02 -3.854186087846755981e-02 1.019716933369636536e-01 -6.940539181232452393e-02 -1.295060664415359497e-01
2.076825201511383057e-01 1.827565133571624756e-01 6.426117569208145142e-02 5.801889300346374512e-02 -7.280584424734115601e-02 4.804292321205139160e-02 -7.794363796710968018e-02 -2.534942328929901123e-02 -1.297607868909835815e-01 3.003314137458801270e-02 -2.036676742136478424e-02 1.277589946985244751e-01 -1.572319567203521729e-01 1.048296540975570679e-01 -5.365563184022903442e-02 -9.194429963827133179e-03 -2.366557419300079346e-01 1.173116490244865417e-01 1.176684126257896423e-01 -2.705049142241477966e-02 -2.930938601493835449e-01 -2.549018859863281250e-01 -2.131302356719970703e-01 -1.693684756755828857e-01 7.116864621639251709e-02 4.449291825294494629e-01 -2.378572672605514526e-01 -3.998258709907531738e-02 -2.115964516997337341e-02 -2.750390470027923584e-01 -3.602954447269439697e-01 2.281465381383895874e-01
2.635364830493927002e-01 1.095937788486480713e-01 1.820123568177223206e-02 -1.449537277221679688e-01 -1.919108927249908447e-01 1.513744741678237915e-01 5.442842468619346619e-02 -2.043643742799758911e-01 2.258830517530441284e-02 -3.744855821132659912e-01 1.632723659276962280e-01 -2.176537364721298218e-01 -1.340599060058593750e-01 8.244070410728454590e-02 -5.540692061185836792e-02 7.804743945598602295e-02 -1.597765535116195679e-01 1.122325882315635681e-01 -2.566298469901084900e-02 2.109209895133972168e-01 1.447161138057708740e-01 -1.318797022104263306e-01 -1.963811218738555908e-01 2.097836881875991821e-01 1.963060796260833740e-01 -1.065270006656646729e-01 -3.631438016891479492e-01 -1.287793517112731934e-01 1.631845682859420776e-01 -2.323695123195648193e-01 -2.155368328094482422e-01 1.200409457087516785e-01
2.137747555971145630e-01 2.519915699958801270e-01 -2.232856005430221558e-01 6.105249002575874329e-02 4.792028293013572693e-02 -2.144771516323089600e-01 1.592496484518051147e-01 -4.582882523536682129e-01 -1.628783196210861206e-01 -1.375266015529632568e-01 -1.602149009704589844e-01 5.854338034987449646e-02 -8.700308948755264282e-02 1.520367152988910675e-02 1.510218828916549683e-01 -2.398127503693103790e-02 2.433327883481979370e-01 1.817245930433273315e-01 2.229665964841842651e-01 1.613377928733825684e-01 -1.482203453779220581e-01 -1.274778395891189575e-01 -1.930520087480545044e-01 -1.295582950115203857e-01 1.179197281599044800e-01 -1.318299025297164917e-01 -3.006604909896850586e-01 -2.322057262063026428e-02 1.499528735876083374e-01 -1.972937136888504028e-01 2.821997739374637604e-02 5.593416467308998108e-02
2.083628475666046143e-01 -1.687913537025451660e-01 -1.530074398033320904e-03 -4.601739645004272461e-01 1.162958443164825439e-01 -6.822702288627624512e-02 3.418644517660140991e-02 1.112701445817947388e-01 -1.995764523744583130e-01 -3.355403542518615723e-01 -2.110106796026229858e-01 1.950000673532485962e-01 5.018028616905212402e-02 -7.074702531099319458e-02 1.166998893022537231e-01 4.347408190369606018e-02 -1.124998852610588074e-01 2.131017744541168213e-01 2.817796766757965088e-01 5.485881865024566650e-02 -1.555096507072448730e-01 -2.268745005130767822e-01 -2.316032350063323975e-01 9.380427002906799316e-02 1.096242964267730713e-01 -9.805371053516864777e-03 -2.075838744640350342e-01 4.271227493882179260e-02 9.071595966815948486e-02 2.287224680185317993e-01 -1.608326584100723267e-01 -6.775039434432983398e-02
2.124889567494392395e-02 4.737254381179809570e-01 -3.721296042203903198e-02 1.261827498674392700e-01 -6.485917419195175171e-02 -9.547799825668334961e-02 8.076109737157821655e-02 -8.703742176294326782e-02 -9.897074103355407715e-02 -2.888704091310501099e-02 -1.592958718538284302e-02 7.433119416236877441e-02 -1.923220753669738770e-01 -2.217751890420913696e-01 -3.923653438687324524e-02 3.263643244281411171e-03 -4.955313727259635925e-02 7.620520889759063721e-02 2.966085970401763916e-01 -3.893890976905822754e-02 -1.158113777637481689e-01 -1.848703436553478241e-02 -3.509075641632080078e-01 2.144937962293624878e-01 1.225433945655822754e-01 -8.786711841821670532e-02 -2.311781793832778931e-02 -2.885827422142028809e-01 2.572764456272125244e-01 -2.877635061740875244e-01 -1.866218447685241699e-01 -2.350368350744247437e-01
6.323467940092086792e-02 1.908858120441436768e-01 -1.908616721630096436e-02 -6.329157203435897827e-02 -1.422215849161148071e-01 -1.297971308231353760e-01 1.321732252836227417e-01 -1.432072669267654419e-01 -3.497028946876525879e-01 -2.065147757530212402e-01 -1.122555509209632874e-01 4.422627389430999756e-02 -3.927333354949951172e-01 2.105058729648590088e-02 2.164569795131683350e-01 1.356101478450000286e-03 -5.630659312009811401e-02 3.855776190757751465e-01 3.239173591136932373e-01 1.141176298260688782e-01 1.365844458341598511e-01 -1.775598675012588501e-01 -5.773301050066947937e-02 7.731251418590545654e-02 -1.395506411790847778e-01 -3.071650676429271698e-02 -3.037298023700714111e-01 -6.510853022336959839e-02 7.165426015853881836e-02 9.523979574441909790e-02 2.594962250441312790e-03 1.967394500970840454e-01
2.224457412958145142e-01 2.274785637855529785e-01 -6.087850406765937805e-02 -1.651429831981658936e-01 -1.875506341457366943e-01 1.650775223970413208e-01 1.314958035945892334e-01 -1.467388123273849487e-01 -1.066946536302566528e-01 -9.231987595558166504e-02 -7.284984737634658813e-02 1.421817094087600708e-01 -1.050558462738990784e-01 3.014186024665832520e-01 -2.798972427845001221e-01 -9.177969396114349365e-02 -1.770079582929611206e-01 1.735144704580307007e-01 5.142063274979591370e-02 1.277118325233459473e-01 7.990135252475738525e-02 -7.148119807243347168e-02 9.834174066781997681e-03 -7.788798213005065918e-02 1.667502224445343018e-01 2.305904179811477661e-01 -1.800832599401473999e-01 -3.058525025844573975e-01 3.113747239112854004e-01 7.599365711212158203e-02 -3.518801331520080566e-01 -3.009459935128688812e-02
1.470707207918167114e-01 1.365057080984115601e-01 5.855916813015937805e-02 3.788147121667861938e-02 1.652166545391082764e-01 -1.833668798208236694e-01 2.119412273168563843e-01 1.049282550811767578e-01 -2.073110044002532959e-01 -1.162324920296669006e-01 -1.813440322875976562e-01 8.877237886190414429e-02 -2.559931874275207520e-01 1.328493058681488037e-01 1.855078153312206268e-02 -9.626747667789459229e-02 -1.700357198715209961e-01 7.540287915617227554e-03 -2.073346674442291260e-01 1.642049551010131836e-01 5.732367560267448425e-02 -1.150479093194007874e-01 -2.551589310169219971e-01 -5.309206619858741760e-02 3.091349005699157715e-01 3.371047079563140869e-01 -2.597161233425140381e-01 3.011447004973888397e-02 9.897812269628047943e-03 -4.009434282779693604e-01 -1.313911825418472290e-01 -9.449162334203720093e-02
9.928809851408004761e-02 1.611472666263580322e-01 -6.285018473863601685e-02 -2.914402782917022705e-01 -9.550240822136402130e-03 -4.132829606533050537e-02 7.641761004924774170e-02 -3.968898057937622070e-01 -1.601243764162063599e-01 -2.907489240169525146e-01 -6.142477691173553467e-02 2.328094094991683960e-01 6.802137941122055054e-02 4.270472377538681030e-02 1.365483701229095459e-01 7.786090672016143799e-02 1.859723627567291260e-01 2.369973063468933105e-01 1.946400552988052368e-01 3.000091314315795898e-01 2.914185523986816406e-01 1.185334380716085434e-02 6.736057996749877930e-02 1.622120589017868042e-01 2.824919521808624268e-01 -3.696382045745849609e-03 -3.498363867402076721e-02 -2.500434517860412598e-01 -1.213540788739919662e-02 8.324953913688659668e-02 -1.396964788436889648e-01 7.814326882362365723e-02
2.375513613224029541e-01 -3.431533696129918098e-03 1.434243321418762207e-01 1.936250180006027222e-01 -1.318486630916595459e-01 -1.239005569368600845e-02 1.057922169566154480e-01 -1.591839939355850220e-01 -1.935409903526306152e-01 -1.285242587327957153e-01 1.539657544344663620e-02 3.979012966156005859e-01 -2.953918278217315674e-01 8.650185912847518921e-02 -1.057889536023139954e-01 1.047712862491607666e-01 -8.787366747856140137e-02 -1.286012232303619385e-01 -5.561928078532218933e-02 9.668398648500442505e-02 -1.538672596216201782e-01 -1.127891242504119873e-01 -1.227137595415115356e-01 -1.489461213350296021e-01 1.609216779470443726e-01 1.696081012487411499e-01 -4.291084110736846924e-01 -1.129342336207628250e-02 1.372991874814033508e-02 -8.073005825281143188e-02 -3.638747632503509521e-01 1.166384369134902954e-01
5.845159664750099182e-02 2.474666237831115723e-01 -3.199989721179008484e-02 2.815980315208435059e-01 1.288962811231613159e-01 -1.766597181558609009e-01 -1.451603472232818604e-01 -8.099964261054992676e-02 8.275327086448669434e-02 7.488218601793050766e-03 -2.884514629840850830e-02 2.091767787933349609e-01 -2.164703160524368286e-01 -7.913802564144134521e-02 -8.385420590639114380e-02 1.791913509368896484e-01 8.630179218016564846e-04 3.316055536270141602e-01 1.281097810715436935e-02 5.670885555446147919e-03 -9.398130327463150024e-02 -3.314379751682281494e-01 -2.771917283535003662e-01 1.922907829284667969e-01 1.336265802383422852e-01 -1.413522362709045410e-01 1.951976269483566284e-01 -3.498292267322540283e-01 2.133985459804534912e-01 -1.603382676839828491e-01 -9.031498432159423828e-02 1.242400109767913818e-01
-9.533652663230895996e-02 1.686239987611770630e-01 1.497274339199066162e-01 -2.056523263454437256e-01 5.818396434187889099e-02 -3.852604329586029053e-01 1.525812745094299316e-01 -1.185476183891296387e-01 -3.644507229328155518e-01 -1.999706923961639404e-01 -3.743678033351898193e-01 1.293714940547943115e-01 3.357698768377304077e-02 -2.030484378337860107e-01 -1.721053719520568848e-01 -4.528812319040298462e-02 5.715008825063705444e-02 1.127476617693901062e-01 4.806451499462127686e-02 7.363934814929962158e-02 -1.531276553869247437e-01 -1.725481450557708740e-02 -2.279879301786422729e-01 -2.194219082593917847e-02 -1.176803708076477051e-01 5.755127966403961182e-02 -1.960861384868621826e-01 -1.167729962617158890e-02 -4.945785179734230042e-02 9.153580293059349060e-03 -3.614276647567749023e-01 1.267607361078262329e-01
2.317008376121520996e-01 8.551511168479919434e-02 -2.061355412006378174e-01 1.124621033668518066e-01 -2.339177206158638000e-02 -4.300955682992935181e-02 2.931980192661285400e-01 1.278137713670730591e-01 2.490520849823951721e-02 -2.941605448722839355e-01 -4.726146534085273743e-02 2.535434961318969727e-01 -1.694705635309219360e-01 1.821293979883193970e-01 -1.914876103401184082e-01 2.240961939096450806e-01 -2.276479303836822510e-01 1.799328774213790894e-01 -1.060592010617256165e-01 3.524663746356964111e-01 -1.372908949851989746e-01 -1.484976857900619507e-01 -6.230262294411659241e-02 1.252815872430801392e-02 -7.550416886806488037e-02 1.713480353355407715e-01 -6.653162837028503418e-02 -2.496208399534225464e-01 1.251917481422424316e-01 4.005639255046844482e-02 -2.872741520404815674e-01 1.024498343467712402e-01
-1.214679554104804993e-01 2.059682756662368774e-01 4.927309229969978333e-03 -2.786815762519836426e-01 2.963354997336864471e-02 -8.190517872571945190e-02 5.932445079088211060e-02 5.801275372505187988e-02 -2.913771867752075195e-01 -1.493332982063293457e-01 7.933753728866577148e-02 1.062605828046798706e-01 -2.828157320618629456e-02 1.853261291980743408e-01 4.908363521099090576e-02 2.917478084564208984e-01 -8.609154075384140015e-02 1.741060316562652588e-01 1.400356888771057129e-01 3.946882188320159912e-01 -3.969099000096321106e-02 -2.733949720859527588e-01 2.493982389569282532e-02 7.531909644603729248e-02 8.627182990312576294e-02 -3.015345521271228790e-02 -1.013379320502281189e-01 -1.767619103193283081e-01 2.888464033603668213e-01 -1.265385895967483521e-01 -3.888275921344757080e-01 8.354056626558303833e-02
2.076431810855865479e-01 5.174211859703063965e-01 1.923957616090774536e-01 -9.034460783004760742e-02 3.550668433308601379e-02 2.437801361083984375e-01 2.957701086997985840e-01 -6.112947687506675720e-02 -1.070532798767089844e-01 -1.007801443338394165e-01 5.200013890862464905e-02 2.050210237503051758e-01 -1.316185947507619858e-02 4.917127266526222229e-02 -4.649553075432777405e-02 -3.772597759962081909e-02 7.281372696161270142e-02 -3.044011816382408142e-02 3.051851317286491394e-02 3.064999580383300781e-01 -9.383345395326614380e-02 -3.058083951473236084e-01 -2.583484351634979248e-01 -2.039507031440734863e-01 1.170153245329856873e-01 -9.717144072055816650e-02 -1.059607341885566711e-01 -2.150885313749313354e-01 1.565004885196685791e-01 3.261808305978775024e-02 3.530963510274887085e-02 -1.871651038527488708e-02
2.107522487640380859e-01 1.744030416011810303e-02 -6.785487383604049683e-02 -2.367563098669052124e-01 3.197938501834869385e-01 1.979595124721527100e-01 1.189810186624526978e-01 -1.516696065664291382e-01 -4.764536395668983459e-02 -2.108622789382934570e-01 -4.617109522223472595e-02 1.801974028348922729e-01 -1.267633736133575439e-01 1.060251593589782715e-01 -2.400131374597549438e-01 -1.081860065460205078e-02 -1.843421459197998047e-01 2.699565589427947998e-01 6.782442331314086914e-02 3.524520993232727051e-01 -1.013552695512771606e-01 -3.075969815254211426e-01 -2.488826215267181396e-01 -4.137505963444709778e-02 1.642622947692871094e-01 -1.408540606498718262e-01 -1.842364519834518433e-01 -6.193349882960319519e-02 7.788670063018798828e-02 -2.317655980587005615e-01 1.727804355323314667e-02 -2.702994830906391144e-02
1.211783438920974731e-01 1.485887020826339722e-01 -1.250887513160705566e-01 -4.115248098969459534e-03 1.479771435260772705e-01 -2.146450430154800415e-01 -1.580981910228729248e-02 -3.283978700637817383e-01 -3.568548262119293213e-01 -2.165994793176651001e-01 -1.039418131113052368e-01 2.184203825891017914e-02 -9.397993981838226318e-02 1.715478897094726562e-01 1.237301900982856750e-01 4.818963631987571716e-02 2.722499370574951172e-01 1.962700784206390381e-01 3.184937536716461182e-01 1.233305782079696655e-01 7.903480529785156250e-02 -1.941122561693191528e-01 -8.837916702032089233e-02 3.525489196181297302e-02 2.256944328546524048e-01 -1.896470487117767334e-01 -3.103504180908203125e-01 -5.101715400815010071e-02 1.173107102513313293e-01 -1.985007710754871368e-02 -6.855330616235733032e-02 2.076641321182250977e-01
-6.480093300342559814e-02 2.823241949081420898e-01 -1.450236588716506958e-01 -5.117458105087280273e-02 5.270662531256675720e-02 1.229681819677352905e-02 8.930894732475280762e-02 3.320509791374206543e-01 -2.140095084905624390e-01 -2.551976144313812256e-01 -2.797124683856964111e-01 1.126814559102058411e-01 6.992164999246597290e-02 1.173047199845314026e-01 -2.085198163986206055e-01 8.454522490501403809e-02 1.539049446582794189e-01 2.688364684581756592e-01 2.958765327930450439e-01 -3.988715820014476776e-03 -7.305742055177688599e-02 -2.569228410720825195e-01 -2.678168714046478271e-01 1.830168962478637695e-01 2.629783153533935547e-01 -1.670198291540145874e-01 -4.630701243877410889e-02 -1.085858196020126343e-01 1.423296779394149780e-01 1.471065171062946320e-02 -8.852481096982955933e-02 -2.746956236660480499e-02
-7.735231518745422363e-02 3.458631690591573715e-03 -2.648103237152099609e-01 -8.466415852308273315e-02 -1.165367439389228821e-01 -2.898212708532810211e-02 8.256585896015167236e-02 1.030462086200714111e-01 3.886454179883003235e-02 -6.319805979728698730e-02 -6.392806768417358398e-02 4.996930807828903198e-02 -6.893191486597061157e-02 1.591313928365707397e-01 3.755252435803413391e-02 1.910487413406372070e-01 -1.482389569282531738e-01 2.389859408140182495e-01 1.841255426406860352e-01 4.706821739673614502e-01 -1.954150795936584473e-01 -2.284893393516540527e-02 -1.064327210187911987e-01 -3.621631488204002380e-02 -8.257857710123062134e-02 1.227116659283638000e-01 -1.344107836484909058e-01 -4.786381721496582031e-01 1.811095029115676880e-01 -4.557101055979728699e-02 -2.858059704303741455e-01 1.824853718280792236e-01
-5.607020854949951172e-02 1.887158453464508057e-01 1.722585409879684448e-01 -3.470989167690277100e-01 -1.071616932749748230e-01 -3.191942274570465088e-01 -1.406801640987396240e-01 4.257496446371078491e-02 1.048240438103675842e-01 -1.953024603426456451e-02 -7.802851963788270950e-03 1.355729764327406883e-04 -1.546536087989807129e-01 -1.431719511747360229e-01 -1.111395508050918579e-01 3.159449696540832520e-01 1.443870365619659424e-01 3.537756502628326416e-01 1.394229233264923096e-01 5.044793710112571716e-02 -1.618040055036544800e-01 -7.994572818279266357e-02 -1.367713958024978638e-01 -8.881107717752456665e-02 9.202876687049865723e-02 -4.115432202816009521e-01 -2.096451371908187866e-01 -1.581578701734542847e-01 2.729750238358974457e-02 2.188351936638355255e-02 -1.692128777503967285e-01 6.547391414642333984e-02
2.179799228906631470e-01 3.269118368625640869e-01 3.738876804709434509e-02 1.144642904400825500e-01 3.226361796259880066e-02 -2.838975787162780762e-01 -3.324070274829864502e-01 -2.443031966686248779e-01 -2.376042008399963379e-01 -1.974201053380966187e-01 6.335480511188507080e-02 1.873151808977127075e-01 -1.851571351289749146e-01 -1.962299048900604248e-01 8.511860668659210205e-02 -4.530001431703567505e-02 8.250800892710685730e-03 5.086648836731910706e-02 -8.343309909105300903e-02 -3.422919660806655884e-02 -1.088088080286979675e-01 -3.029418922960758209e-02 -1.538998186588287354e-01 2.090531289577484131e-01 6.382188946008682251e-02 4.537543281912803650e-02 -2.447806000709533691e-01 -2.423004060983657837e-01 -1.666924953460693359e-01 -1.689710319042205811e-01 -1.921879798173904419e-01 2.317576110363006592e-01
9.577405452728271484e-02 3.552450612187385559e-02 -4.506569355726242065e-02 8.078286773525178432e-04 -3.067766427993774414e-01 -2.162186801433563232e-01 1.304715722799301147e-01 1.183189302682876587e-01 5.886196717619895935e-02 -1.761841922998428345e-01 -2.570147812366485596e-01 1.884410381317138672e-01 -2.341615706682205200e-01 7.880848646163940430e-02 -2.154230326414108276e-01 2.833020389080047607e-01 5.487043038010597229e-02 4.084788262844085693e-01 2.912216586992144585e-03 -7.876586914062500000e-02 -4.052064381539821625e-03 -1.071075871586799622e-01 -7.791916280984878540e-02 -1.942644566297531128e-01 2.847942411899566650e-01 1.134072318673133850e-01 -1.145610511302947998e-01 -3.633078932762145996e-01 8.573465794324874878e-02 -7.792185246944427490e-02 -8.377252519130706787e-02 3.105735220015048981e-02
-1.599318981170654297e-01 2.464113980531692505e-01 1.841029673814773560e-01 -6.409377604722976685e-02 -5.652203783392906189e-02 -4.839934110641479492e-01 -5.980629473924636841e-02 -5.884774401783943176e-02 2.359638810157775879e-01 -2.954963147640228271e-01 4.425808414816856384e-02 1.366428881883621216e-01 -9.826163947582244873e-02 -1.387541443109512329e-01 -1.009983941912651062e-02 2.010403275489807129e-01 1.263466179370880127e-01 9.339009225368499756e-02 -5.874694790691137314e-03 2.812920808792114258e-01 -1.002503409981727600e-01 -8.102386444807052612e-02 -1.044159978628158569e-01 -7.277157902717590332e-02 4.736481979489326477e-02 -2.869820892810821533e-01 -2.541217207908630371e-01 -8.312787860631942749e-02 -7.845887914299964905e-03 1.955849379301071167e-01 -1.124364808201789856e-01 2.333606183528900146e-01
4.859964922070503235e-02 4.096547961235046387e-01 -4.264415800571441650e-02 1.640659719705581665e-01 -1.929951645433902740e-02 -2.461291700601577759e-01 -2.360564321279525757e-01 -2.121730148792266846e-01 -2.671978473663330078e-01 -7.276277244091033936e-02 8.596490323543548584e-02 2.578688859939575195e-01 -2.669961750507354736e-01 -1.662840992212295532e-01 -7.151550054550170898e-02 5.100846290588378906e-02 1.159946024417877197e-01 1.177518144249916077e-01 -8.438806980848312378e-03 1.538552641868591309e-01 -2.326162457466125488e-01 5.930468905717134476e-03 -1.682322025299072266e-01 6.994453817605972290e-02 -3.261340036988258362e-02 -5.454703792929649353e-02 -1.418099403381347656e-01 -2.267893850803375244e-01 -1.851258128881454468e-01 -2.308011651039123535e-01 -1.975460201501846313e-01 2.039932757616043091e-01
-3.053110092878341675e-02 7.875929027795791626e-02 1.071797981858253479e-01 -9.241347014904022217e-02 3.485807180404663086e-01 -2.211564481258392334e-01 -9.721048921346664429e-02 -1.159352436661720276e-01 1.820737309753894806e-02 -1.709207445383071899e-01 -1.534247547388076782e-01 -7.806133478879928589e-02 -1.350269913673400879e-01 -5.533125996589660645e-02 -3.690382242202758789e-01 4.098860546946525574e-02 -1.823667809367179871e-02 1.385168433189392090e-01 3.242583945393562317e-02 1.400709301233291626e-01 8.112132549285888672e-02 -3.626408278942108154e-01 -2.833269238471984863e-01 1.358439922332763672e-01 3.033071756362915039e-02 7.612106204032897949e-02 -2.158308327198028564e-01 -1.302527040243148804e-01 2.417201101779937744e-01 3.236526250839233398e-01 9.261728264391422272e-03 2.250562906265258789e-01
1.221611276268959045e-01 3.393681347370147705e-01 6.247833743691444397e-02 5.193855240941047668e-02 -1.003621295094490051e-01 -1.958582550287246704e-01 -2.969563901424407959e-01 -5.912499129772186279e-02 1.928791552782058716e-01 -2.494885623455047607e-01 -2.443856000900268555e-01 5.809675529599189758e-02 -3.358949422836303711e-01 1.432544179260730743e-02 -3.118563257157802582e-02 -4.442037269473075867e-02 2.246105521917343140e-01 3.405127823352813721e-01 8.909895271062850952e-02 -1.260847598314285278e-01 -8.159518986940383911e-02 -2.059444487094879150e-01 -4.575460404157638550e-02 -1.292986869812011719e-01 1.106656491756439209e-01 8.057483285665512085e-02 -9.671752154827117920e-02 -3.676775097846984863e-01 8.515773713588714600e-02 -9.100009500980377197e-02 -7.362034171819686890e-02 -4.816308617591857910e-02
2.617444992065429688e-01 2.044766247272491455e-01 3.746701404452323914e-02 -1.020218804478645325e-01 -4.310905933380126953e-02 -1.001172512769699097e-01 1.980481892824172974e-01 -2.993156015872955322e-01 -1.947236210107803345e-01 -1.192042902112007141e-01 -1.822067201137542725e-01 1.622462645173072815e-02 -3.248580545186996460e-02 2.808006480336189270e-02 7.360665500164031982e-02 8.679244667291641235e-02 -1.357503682374954224e-01 2.472650706768035889e-01 3.210034966468811035e-01 6.152282655239105225e-02 -1.860353648662567139e-01 -1.468427330255508423e-01 7.088620960712432861e-02 6.550553441047668457e-02 -1.795101165771484375e-01 -8.922966569662094116e-02 -1.639688313007354736e-01 -4.039109647274017334e-01 1.993502024561166763e-03 -7.346715033054351807e-02 -2.147656977176666260e-01 3.211891651153564453e-01
8.911743760108947754e-02 1.606718450784683228e-01 -7.102894037961959839e-02 8.824200183153152466e-02 -2.757785618305206299e-01 9.887555986642837524e-02 -2.600826136767864227e-02 -7.466944307088851929e-02 -1.386273205280303955e-01 -2.121943384408950806e-01 5.899785459041595459e-02 6.712596118450164795e-02 -5.980064719915390015e-02 1.377274543046951294e-01 -3.158361911773681641e-01 9.431982040405273438e-02 -3.546759113669395447e-02 3.229138255119323730e-01 2.134408950805664062e-01 -1.806466281414031982e-02 -2.218081057071685791e-01 1.589667946100234985e-01 -3.963524401187896729e-01 -1.883408725261688232e-01 2.723411321640014648e-01 2.479452490806579590e-01 -1.665817350149154663e-01 -6.594513356685638428e-02 2.180533558130264282e-01 -1.380204260349273682e-01 -6.637678295373916626e-02 -2.655456587672233582e-02
1.688037663698196411e-01 3.436993360519409180e-01 -2.855320833623409271e-02 -8.919047564268112183e-02 -1.178401708602905273e-01 -1.927781999111175537e-01 1.327561587095260620e-01 -1.425264626741409302e-01 -2.708632946014404297e-01 -2.995301485061645508e-01 -1.355040967464447021e-01 -1.291176583617925644e-02 -1.796633005142211914e-03 1.333190500736236572e-02 -6.486573815345764160e-02 4.511800408363342285e-02 1.806019246578216553e-01 -3.072429262101650238e-02 2.896450161933898926e-01 -1.494588255882263184e-01 -2.711197137832641602e-01 -6.905861198902130127e-02 -6.889140605926513672e-02 3.978733718395233154e-01 1.361358314752578735e-01 3.566208109259605408e-02 -1.524751335382461548e-01 -1.418987959623336792e-01 2.561387419700622559e-01 -7.856149226427078247e-02 1.599077507853507996e-02 2.263620346784591675e-01
-1.674927026033401489e-01 3.091065287590026855e-01 3.300188982393592596e-04 -1.385777145624160767e-01 6.628086417913436890e-02 -1.175842434167861938e-01 4.555233195424079895e-02 -6.963647156953811646e-02 -1.528017967939376831e-01 -1.662313789129257202e-01 3.624508855864405632e-03 1.225687265396118164e-01 -6.895463168621063232e-02 1.064227819442749023e-01 1.233252435922622681e-01 3.704258799552917480e-01 -6.852468103170394897e-02 6.216003559529781342e-03 1.111094504594802856e-01 4.448191821575164795e-01 -4.183547571301460266e-02 -2.238907516002655029e-01 1.426693499088287354e-01 -1.517798868007957935e-03 1.588328778743743896e-01 -1.371964514255523682e-01 -1.134196519851684570e-01 -2.597373723983764648e-01 2.640407681465148926e-01 -4.811437427997589111e-02 -3.210444152355194092e-01 1.042663902044296265e-01
-8.829842507839202881e-02 2.631421983242034912e-01 -4.128830879926681519e-02 -1.921761482954025269e-01 1.027995645999908447e-01 -6.953226029872894287e-02 3.142281770706176758e-01 -2.277528047561645508e-01 -7.874036580324172974e-02 -1.683903485536575317e-01 -2.401058673858642578e-01 -8.524761535227298737e-03 -7.950754463672637939e-02 -7.050813734531402588e-02 1.904879212379455566e-01 -2.201930731534957886e-01 2.183997929096221924e-01 1.483551412820816040e-01 1.265325397253036499e-01 3.921256959438323975e-02 1.915440894663333893e-02 -2.065209895372390747e-01 -2.986565828323364258e-01 1.736644953489303589e-01 5.559758283197879791e-03 -1.840034425258636475e-01 2.511456608772277832e-02 -2.903115451335906982e-01 2.554090321063995361e-01 1.685459315776824951e-01 -1.811416447162628174e-01 1.873111426830291748e-01
3.141090571880340576e-01 3.454757928848266602e-01 -1.919431425631046295e-02 -2.257865965366363525e-01 3.517818078398704529e-02 2.150554358959197998e-01 1.979853659868240356e-01 2.513523958623409271e-02 3.699072822928428650e-02 2.936511766165494919e-03 2.980077825486660004e-02 1.388150639832019806e-02 -1.744713932275772095e-01 1.238174885511398315e-01 -8.129326999187469482e-02 -7.485155016183853149e-02 -1.478045880794525146e-01 1.540248692035675049e-01 -4.924981296062469482e-02 3.834369480609893799e-01 -1.699683964252471924e-01 -3.972911834716796875e-01 -2.829288244247436523e-01 -1.900493651628494263e-01 2.636159956455230713e-02 -1.370728909969329834e-01 -1.665651649236679077e-01 -1.726375073194503784e-01 5.893387645483016968e-02 -6.372009962797164917e-02 1.725348085165023804e-02 9.920449927449226379e-03
-5.343043431639671326e-02 8.776593208312988281e-02 -1.948461383581161499e-01 1.008171290159225464e-01 -1.843569800257682800e-02 -2.623535878956317902e-02 -9.852134436368942261e-02 -3.224085867404937744e-01 -9.695411473512649536e-02 -2.116316705942153931e-01 -3.460269868373870850e-01 -3.638555482029914856e-02 -2.106989026069641113e-01 -1.716559082269668579e-01 5.297227203845977783e-02 -5.293965339660644531e-02 3.430484831333160400e-01 3.197276219725608826e-02 -3.425003960728645325e-02 2.404971420764923096e-01 -5.470824614167213440e-02 -4.273533225059509277e-01 -3.607455790042877197e-01 -1.550069451332092285e-01 1.288194209337234497e-01 -5.748675763607025146e-02 -1.131948307156562805e-01 -1.323800384998321533e-01 3.307642415165901184e-02 -2.113960310816764832e-02 4.714678600430488586e-02 2.027095109224319458e-02
1.760401017963886261e-02 1.899520903825759888e-01 -1.090778633952140808e-01 -1.844993382692337036e-01 2.458827048540115356e-01 -9.959892183542251587e-02 -3.574511501938104630e-03 -1.793676316738128662e-01 -1.111525967717170715e-01 -1.280053555965423584e-01 -2.037588804960250854e-01 4.045020937919616699e-01 -1.944844275712966919e-01 -2.551224827766418457e-01 1.514131128787994385e-01 3.251127004623413086e-01 3.118983283638954163e-02 2.132432758808135986e-01 -7.323627173900604248e-02 -9.946022927761077881e-02 -2.604327909648418427e-02 -1.196230277419090271e-01 -1.714404523372650146e-01 -1.903214305639266968e-01 1.997130066156387329e-01 -2.656211555004119873e-01 -1.504942327737808228e-01 1.549858301877975464e-01 1.332896947860717773e-01 1.839806884527206421e-02 -1.793351769447326660e-01 3.571342909708619118e-03
3.603939712047576904e-02 2.304479330778121948e-01 3.254144638776779175e-02 -4.936987906694412231e-02 1.656454354524612427e-01 -2.530711591243743896e-01 8.154146373271942139e-02 -2.111047357320785522e-01 -2.463896721601486206e-01 -1.267514675855636597e-01 -3.985136449337005615e-01 3.622308373451232910e-01 -5.105364322662353516e-02 1.137904003262519836e-01 -1.122302636504173279e-01 1.013023331761360168e-01 8.936859667301177979e-03 1.401258856058120728e-01 2.864007055759429932e-01 -2.078021317720413208e-02 -1.415001749992370605e-01 2.397296577692031860e-01 -3.743342161178588867e-01 -2.900342829525470734e-02 9.324388578534126282e-03 -1.006786823272705078e-01 -1.153463870286941528e-01 -1.888976246118545532e-01 2.605206705629825592e-02 -5.577418953180313110e-02 -1.018015965819358826e-01 -1.395407319068908691e-02
4.464754089713096619e-02 1.633104532957077026e-01 5.446975585073232651e-03 -4.261050373315811157e-02 1.121151521801948547e-01 -1.531727463006973267e-01 3.631039559841156006e-01 6.234270334243774414e-02 2.231798321008682251e-01 -7.730822265148162842e-02 -5.226668715476989746e-02 4.224633425474166870e-02 -1.736026406288146973e-01 5.301955156028270721e-03 6.145519018173217773e-02 2.539380080997943878e-02 -2.259482443332672119e-01 3.316405415534973145e-01 9.614174813032150269e-02 2.535175681114196777e-01 1.626882888376712799e-02 -1.887423545122146606e-02 -4.342079460620880127e-01 2.916716039180755615e-02 3.002104759216308594e-01 1.973294764757156372e-01 -2.104822099208831787e-01 -2.912189438939094543e-02 2.555917799472808838e-01 -1.913380920886993408e-01 4.194272309541702271e-02 -1.910135149955749512e-02
7.479616999626159668e-02 1.451793778687715530e-02 7.936662435531616211e-02 -5.399473756551742554e-02 3.174175042659044266e-03 -7.745315134525299072e-02 -2.716470360755920410e-01 8.974824845790863037e-02 -1.563627272844314575e-01 -1.118352115154266357e-01 1.186917796730995178e-01 8.984591066837310791e-02 -1.184948384761810303e-01 -1.408021803945302963e-02 -1.738007962703704834e-01 2.714587748050689697e-01 -8.941856771707534790e-02 3.485342562198638916e-01 4.701399430632591248e-02 1.380974054336547852e-01 -1.730714291334152222e-01 -6.943351030349731445e-02 -3.804173767566680908e-01 -2.448746412992477417e-01 2.238937318325042725e-01 -2.676204442977905273e-01 -2.557768821716308594e-01 -1.676546335220336914e-01 1.160334125161170959e-01 -2.365222275257110596e-01 5.694821104407310486e-02 -2.042910903692245483e-01
1.355255953967571259e-02 1.570873409509658813e-01 1.413682699203491211e-01 1.805337071418762207e-01 1.317784488201141357e-01 -3.530189990997314453e-01 4.498328864574432373e-01 2.695905975997447968e-02 8.222733438014984131e-02 -4.418553784489631653e-02 -3.684963285923004150e-02 2.290632575750350952e-01 -6.636688858270645142e-02 -1.199640184640884399e-01 -3.181332722306251526e-02 5.513808690011501312e-03 1.812383532524108887e-02 3.105827867984771729e-01 8.328581601381301880e-02 2.345880568027496338e-01 2.101765573024749756e-02 -7.845717668533325195e-02 -2.107509076595306396e-01 2.504264749586582184e-02 2.676653265953063965e-01 3.191594779491424561e-01 -3.061744198203086853e-02 -2.224452793598175049e-01 1.729345917701721191e-01 -1.545572280883789062e-01 2.258214913308620453e-02 8.055198937654495239e-02
-2.244840189814567566e-02 -8.030530810356140137e-02 -2.688465416431427002e-01 -1.005420610308647156e-01 3.464922308921813965e-01 1.693419367074966431e-01 1.113969609141349792e-01 1.824055165052413940e-01 -2.218572050333023071e-01 -2.516517937183380127e-01 7.594899088144302368e-02 1.370004266500473022e-01 -2.343077510595321655e-01 1.977799646556377411e-02 -1.171354129910469055e-01 3.495876118540763855e-02 3.032515943050384521e-02 8.976349979639053345e-02 -3.649600222706794739e-02 2.441878169775009155e-01 -2.290473580360412598e-01 -9.488940238952636719e-02 -3.061173558235168457e-01 -1.585629731416702271e-01 1.484823375940322876e-01 -1.035547032952308655e-01 -8.799132704734802246e-02 -2.657381892204284668e-01 3.588116466999053955e-01 -1.279340088367462158e-01 1.350355055183172226e-02 4.739303886890411377e-02
-5.059473961591720581e-02 5.820861086249351501e-02 1.322130411863327026e-01 -1.034839451313018799e-01 1.956554055213928223e-01 -3.741996586322784424e-01 2.995860874652862549e-01 -2.714503407478332520e-01 -2.301084399223327637e-01 1.551532000303268433e-01 -1.652862131595611572e-01 1.507978439331054688e-01 -1.413760036230087280e-01 3.895164281129837036e-02 2.343644201755523682e-02 -5.385725758969783783e-03 -7.257844507694244385e-02 1.017320975661277771e-01 2.918543517589569092e-01 1.506617069244384766e-01 -1.827767342329025269e-01 -1.536509022116661072e-02 -3.244288265705108643e-01 -6.241818144917488098e-02 5.207267776131629944e-02 2.667045593261718750e-02 -3.331619799137115479e-01 -1.124688312411308289e-01 -8.874271810054779053e-02 6.215326115489006042e-02 -2.488595694303512573e-01 8.903704583644866943e-02
1.838053613901138306e-01 2.849556505680084229e-02 -1.401241868734359741e-01 8.897411637008190155e-03 2.017580866813659668e-01 -7.054244726896286011e-02 5.398366972804069519e-02 -1.629325598478317261e-01 -5.886249244213104248e-02 -2.038428485393524170e-01 -2.489253282546997070e-01 3.315265476703643799e-01 -7.443711161613464355e-02 -1.546900533139705658e-02 2.532589137554168701e-01 -2.263657152652740479e-01 4.729895591735839844e-01 6.904386729001998901e-02 1.896450817584991455e-01 2.598204910755157471e-01 6.433572620153427124e-02 -2.246653288602828979e-01 -2.509567439556121826e-01 -5.794623494148254395e-02 1.743286997079849243e-01 -9.179031103849411011e-02 -1.053112093359231949e-02 -1.563677638769149780e-01 4.033051803708076477e-02 -1.864057220518589020e-02 -1.192687377333641052e-01 2.848892938345670700e-03
3.182685375213623047e-01 1.958674192428588867e-01 -8.985758572816848755e-02 -2.987925410270690918e-01 -6.695751845836639404e-02 -3.628189861774444580e-01 3.284613490104675293e-01 -5.468629300594329834e-02 -6.955862790346145630e-02 1.283358186483383179e-01 -5.968073755502700806e-02 4.236202687025070190e-02 -1.401132047176361084e-01 -1.651948131620883942e-02 -1.418590247631072998e-01 1.061340868473052979e-01 1.103688031435012817e-01 2.066507935523986816e-01 1.432439237833023071e-01 2.994380332529544830e-02 2.705323882400989532e-02 -2.708224952220916748e-01 -2.999818921089172363e-01 -1.406683474779129028e-01 -6.822387874126434326e-02 -2.551601231098175049e-01 -1.211924552917480469e-01 -2.462083697319030762e-01 -9.443428367376327515e-02 5.870377644896507263e-02 7.394871860742568970e-02 1.223886087536811829e-01
9.205634146928787231e-02 2.208753079175949097e-01 1.561437100172042847e-01 2.127409912645816803e-02 1.603822857141494751e-01 1.891975477337837219e-02 -9.541592746973037720e-02 5.790087580680847168e-02 5.764737352728843689e-02 -3.000609278678894043e-01 -1.160675361752510071e-01 1.567082256078720093e-01 -2.681099474430084229e-01 -1.529171830043196678e-03 -3.534843623638153076e-01 7.805596292018890381e-02 3.281091526150703430e-02 1.017968058586120605e-01 -2.974478993564844131e-03 1.236187070608139038e-01 4.829991981387138367e-02 -2.971361279487609863e-01 -3.255284130573272705e-01 -1.171197742223739624e-01 1.746064722537994385e-01 -9.297141432762145996e-02 -2.843748033046722412e-01 -2.745342254638671875e-02 1.939868032932281494e-01 -9.318662434816360474e-02 1.620866358280181885e-01 3.386334180831909180e-01
1.949780881404876709e-01 -7.873570919036865234e-02 8.495108783245086670e-02 -2.552288472652435303e-01 1.607998311519622803e-01 -3.345995768904685974e-02 5.409799143671989441e-02 -9.645961970090866089e-02 -3.198456466197967529e-01 6.004948168992996216e-02 3.568461164832115173e-03 3.660977482795715332e-01 -9.593327343463897705e-02 -1.146522909402847290e-01 -5.156463012099266052e-02 -3.650258854031562805e-02 -2.053648084402084351e-01 -7.945294678211212158e-02 -8.762025833129882812e-02 1.330486983060836792e-01 -1.635269820690155029e-02 -3.640387952327728271e-02 -5.282772779464721680e-01 -7.755225151777267456e-02 1.347342729568481445e-01 -9.481497108936309814e-02 -2.585777342319488525e-01 -5.210912972688674927e-02 3.047810792922973633e-01 1.234163809567689896e-02 -2.661624550819396973e-02 1.640349924564361572e-01
2.584788203239440918e-01 3.222513198852539062e-01 2.154564559459686279e-01 -2.417949289083480835e-01 1.223934888839721680e-01 9.269160032272338867e-02 1.835687309503555298e-01 -1.096966266632080078e-01 -1.470068246126174927e-01 1.986655220389366150e-02 -3.429230069741606712e-03 4.615008085966110229e-02 -9.893325716257095337e-02 -1.021792218089103699e-01 -1.287399828433990479e-01 -8.237694948911666870e-02 -2.232007086277008057e-01 2.110189571976661682e-02 -6.786910444498062134e-02 3.039413690567016602e-01 -9.187680482864379883e-02 -5.006421208381652832e-01 -1.678012460470199585e-01 -5.868179351091384888e-02 1.135374382138252258e-01 -9.632985293865203857e-02 -1.142154633998870850e-02 -2.349844872951507568e-01 2.416991889476776123e-01 5.103905498981475830e-02 6.021664664149284363e-02 8.553010225296020508e-02
8.983202278614044189e-02 1.601308882236480713e-01 1.407366096973419189e-01 -2.908360585570335388e-02 -4.582972824573516846e-02 1.203537583351135254e-01 7.233260571956634521e-02 -1.637878417968750000e-01 1.957735270261764526e-01 -3.125169277191162109e-01 -1.739150136709213257e-01 1.421842873096466064e-01 -2.757690660655498505e-02 4.943489283323287964e-02 -2.526413202285766602e-01 1.160149350762367249e-01 9.180134534835815430e-02 4.451732933521270752e-01 -5.973307043313980103e-02 2.267408221960067749e-01 -5.503722280263900757e-02 -3.840015828609466553e-01 -1.963239461183547974e-01 -2.311654575169086456e-02 6.585483253002166748e-02 -2.059490084648132324e-01 -1.411756873130798340e-01 -1.347290873527526855e-01 2.238955497741699219e-01 3.185848146677017212e-02 1.768065243959426880e-01 1.079563274979591370e-01
2.624492645263671875e-01 -1.316007412970066071e-02 1.936362981796264648e-01 -1.966235041618347168e-01 4.163786396384239197e-02 -6.431519985198974609e-02 -1.322600543498992920e-01 -1.695621311664581299e-01 -6.142188608646392822e-02 -3.647916913032531738e-01 -3.153817355632781982e-01 1.543342769145965576e-01 -4.901484400033950806e-02 2.454861253499984741e-02 -1.788181811571121216e-02 2.917740941047668457e-01 2.429756969213485718e-01 1.296214014291763306e-01 1.853210777044296265e-01 -1.965275499969720840e-03 -2.584597468376159668e-01 2.161984145641326904e-01 -3.054720461368560791e-01 1.901389448903501034e-03 1.478413343429565430e-01 -1.998501569032669067e-01 -1.320575624704360962e-01 -7.656180113554000854e-02 -7.961658388376235962e-02 -6.799013167619705200e-02 -1.909080296754837036e-01 6.736192852258682251e-02
-8.082132041454315186e-02 4.007688164710998535e-01 4.170399159193038940e-02 -3.070915639400482178e-01 1.390969157218933105e-01 -3.405143320560455322e-02 3.264881297945976257e-02 1.121565140783786774e-02 3.188161179423332214e-02 -2.334671914577484131e-01 -1.744928359985351562e-01 4.987934976816177368e-02 -1.313457340002059937e-01 3.823606297373771667e-02 1.416950225830078125e-01 -1.387741565704345703e-01 3.260468319058418274e-02 2.771292328834533691e-01 -6.268998235464096069e-02 -1.355190426111221313e-01 -2.479392737150192261e-01 -1.323353201150894165e-01 -4.094076156616210938e-01 5.085842311382293701e-02 7.740624994039535522e-02 -1.811921298503875732e-01 7.531685382127761841e-02 -4.055151641368865967e-01 -4.959133267402648926e-02 -6.896241754293441772e-02 -4.854451119899749756e-02 -2.728228271007537842e-02
-3.063180856406688690e-02 8.678849786520004272e-02 1.494840979576110840e-01 1.377408392727375031e-02 -5.459483712911605835e-02 -9.408594667911529541e-02 -5.279024690389633179e-02 -1.386098861694335938e-01 1.673677004873752594e-02 -7.842295616865158081e-02 -1.223705485463142395e-01 -1.616498976945877075e-01 -1.589238047599792480e-01 -1.351964473724365234e-01 -1.194134131073951721e-01 1.029292494058609009e-01 7.912393659353256226e-02 2.252048403024673462e-01 7.962036132812500000e-02 1.001643985509872437e-01 2.383730560541152954e-01 -1.659867465496063232e-01 -2.585305869579315186e-01 8.365394175052642822e-02 4.469987452030181885e-01 -5.965202674269676208e-02 6.231655552983283997e-02 -2.631756365299224854e-01 7.199974358081817627e-02 -2.231357693672180176e-01 -3.245451450347900391e-01 3.884122371673583984e-01
5.110529437661170959e-02 -2.172657102346420288e-02 -8.986952900886535645e-02 -3.734159469604492188e-02 1.713748276233673096e-01 1.081476956605911255e-01 5.633868277072906494e-02 3.070997633039951324e-02 -4.340495914220809937e-02 1.095996354706585407e-03 9.529348462820053101e-02 1.427104175090789795e-01 -3.343357518315315247e-02 -1.477141976356506348e-01 -1.491363495588302612e-01 -2.187992930412292480e-01 -7.220604456961154938e-03 4.840488359332084656e-02 1.712802425026893616e-02 1.733908951282501221e-01 6.336964666843414307e-02 -2.703411579132080078e-01 -1.215596590191125870e-02 1.551959314383566380e-03 2.095975726842880249e-01 -8.332585543394088745e-02 -4.239957630634307861e-01 -5.590955018997192383e-01 6.255325675010681152e-02 -2.713275551795959473e-01 -2.801349759101867676e-01 9.291742742061614990e-02
2.185607254505157471e-01 8.173882216215133667e-02 -7.121575064957141876e-03 7.203143835067749023e-02 9.904193133115768433e-02 -8.768512308597564697e-02 2.623202279210090637e-02 -3.548691272735595703e-01 -3.037528395652770996e-01 -1.468693017959594727e-01 -1.157970502972602844e-01 -2.077160403132438660e-02 -8.569903671741485596e-02 2.272252589464187622e-01 1.291630864143371582e-01 -1.412457600235939026e-02 1.507775038480758667e-01 2.628152370452880859e-01 2.989089190959930420e-01 1.726541072130203247e-01 1.169589385390281677e-01 -3.825305402278900146e-02 -9.875953942537307739e-02 -1.282283850014209747e-02 4.587008059024810791e-02 -1.220375448465347290e-01 -4.040936827659606934e-01 -1.933303326368331909e-01 2.503058612346649170e-01 -1.350936889648437500e-01 -1.771642118692398071e-01 1.633371859788894653e-01
2.339565157890319824e-01 9.333422034978866577e-02 -7.409892231225967407e-02 -1.887599974870681763e-01 2.907215952873229980e-01 -3.346778154373168945e-01 1.397607922554016113e-01 -6.716493517160415649e-02 -3.067807853221893311e-01 -1.223317980766296387e-01 -3.596812784671783447e-01 3.097176849842071533e-01 -5.750790610909461975e-02 -1.064538434147834778e-01 -1.095608845353126526e-01 1.095208451151847839e-01 -9.099504351615905762e-02 -6.164124701172113419e-03 7.997637242078781128e-02 4.579530656337738037e-02 -1.118894070386886597e-01 6.310135871171951294e-02 -1.844732910394668579e-01 -2.492148987948894501e-02 -6.550711393356323242e-02 -1.116383969783782959e-01 -3.675160929560661316e-02 -2.388513684272766113e-01 -1.179670765995979309e-01 -7.487384229898452759e-02 -3.603777587413787842e-01 9.660745412111282349e-02
-3.931026533246040344e-02 3.003949522972106934e-01 5.773561075329780579e-02 3.376201167702674866e-02 -2.408425807952880859e-01 -2.377023696899414062e-01 2.160333245992660522e-01 3.643723577260971069e-02 -1.835799068212509155e-01 -3.574711084365844727e-01 -8.993829041719436646e-02 2.465700730681419373e-02 9.189501404762268066e-02 -4.648154973983764648e-02 1.451067626476287842e-01 -1.919659972190856934e-02 4.495204426348209381e-03 -1.378936879336833954e-02 2.472775280475616455e-01 1.095620617270469666e-01 -2.109333425760269165e-01 -1.542102359235286713e-02 -3.022355735301971436e-01 1.494122575968503952e-02 -8.354633301496505737e-02 -1.152631565928459167e-01 -3.204571604728698730e-01 -1.396062970161437988e-01 2.122951149940490723e-01 -1.801756173372268677e-01 -2.000421285629272461e-01 2.633756697177886963e-01
-2.011483311653137207e-01 1.249089762568473816e-01 -2.020513117313385010e-01 -1.163031086325645447e-01 9.315170347690582275e-02 9.203901141881942749e-02 1.168080866336822510e-01 -1.191029548645019531e-01 -2.534628808498382568e-01 6.663442403078079224e-02 -1.051200255751609802e-01 2.373526096343994141e-01 -3.205639123916625977e-02 2.425887435674667358e-01 -1.305850297212600708e-01 -7.850854843854904175e-02 -1.692943647503852844e-02 3.517796099185943604e-01 2.453657686710357666e-01 2.077820152044296265e-01 -1.765657067298889160e-01 -2.346879988908767700e-01 6.232665851712226868e-02 -6.539992988109588623e-02 3.378252089023590088e-01 -2.583494186401367188e-01 -1.021548211574554443e-01 -1.474525481462478638e-01 1.287486553192138672e-01 -1.896771490573883057e-01 -1.747847795486450195e-01 -8.639668673276901245e-02
1.266459673643112183e-01 2.295271903276443481e-01 -9.248901903629302979e-02 -2.452258318662643433e-01 1.549725085496902466e-01 -2.730470597743988037e-01 1.180477626621723175e-02 -8.983042091131210327e-02 -4.012869670987129211e-02 -4.398349672555923462e-02 1.067889109253883362e-01 3.006382286548614502e-01 -3.682707622647285461e-02 7.291211932897567749e-02 -1.374378949403762817e-01 1.283511370420455933e-01 -1.697186231613159180e-01 1.514835953712463379e-01 9.237097576260566711e-03 -3.247387334704399109e-02 -4.131480753421783447e-01 -3.331256508827209473e-01 1.736140809953212738e-02 -3.193295374512672424e-02 2.927620112895965576e-01 1.870691031217575073e-01 -2.521955966949462891e-01 -1.033781841397285461e-01 -2.188427001237869263e-01 5.190380662679672241e-02 -5.775550752878189087e-02 1.537787020206451416e-01
1.787124574184417725e-01 6.594907492399215698e-02 6.810165196657180786e-02 -1.926869153976440430e-01 -1.351216249167919159e-02 -1.790519803762435913e-01 -6.133297458291053772e-02 -1.331062316894531250e-01 -1.376993358135223389e-01 -7.083988934755325317e-02 -2.416287064552307129e-01 2.292551845312118530e-01 1.831912249326705933e-01 2.314400672912597656e-02 5.751206353306770325e-02 1.973102986812591553e-01 4.233969375491142273e-02 1.015234179794788361e-02 1.492590159177780151e-01 -1.916187405586242676e-01 -7.603617385029792786e-03 -2.063586562871932983e-01 -1.911667734384536743e-01 6.857638806104660034e-02 -3.651650156825780869e-03 -2.158635556697845459e-01 -1.210077782161533833e-03 -2.155035436153411865e-01 3.220122754573822021e-01 -6.587702780961990356e-02 -5.022757053375244141e-01 2.425341904163360596e-01
4.012425243854522705e-01 5.081871747970581055e-01 4.089819639921188354e-02 -8.749693632125854492e-02 -5.562514439225196838e-02 9.342665225267410278e-02 2.915205955505371094e-01 8.288122713565826416e-03 -1.933015510439872742e-02 -2.766472101211547852e-02 -1.400018632411956787e-01 1.494785249233245850e-01 -8.241753280162811279e-02 -5.296432226896286011e-02 -1.963320188224315643e-02 9.042087942361831665e-02 2.903424948453903198e-02 -3.044714778661727905e-02 -8.771183341741561890e-02 4.270784556865692139e-01 1.253802515566349030e-02 -2.801376879215240479e-01 -2.413428723812103271e-01 -3.347002342343330383e-02 1.130325719714164734e-01 -1.309745311737060547e-01 -4.182600229978561401e-02 -9.057749062776565552e-02 1.355417072772979736e-01 1.560611128807067871e-01 2.339131198823451996e-02 -1.688336953520774841e-02
1.476614773273468018e-01 3.403557837009429932e-01 -9.614313393831253052e-02 1.974568888545036316e-02 1.859925985336303711e-01 9.778374433517456055e-02 3.924003839492797852e-01 -6.444682925939559937e-02 2.488660858944058418e-03 -1.123048067092895508e-01 -1.707794070243835449e-01 -1.195037886500358582e-01 -4.188139364123344421e-02 1.414199471473693848e-01 -8.518335409462451935e-03 -1.665090471506118774e-01 1.313252374529838562e-02 1.478997170925140381e-01 6.401386111974716187e-02 2.317078709602355957e-01 7.027332484722137451e-02 -2.755353152751922607e-01 -3.953686356544494629e-01 1.169008687138557434e-01 1.034621447324752808e-01 -2.110678702592849731e-01 -2.089255675673484802e-02 -1.891604661941528320e-01 2.288024872541427612e-01 -1.052276939153671265e-01 6.338866055011749268e-02 2.350115180015563965e-01
3.418132290244102478e-02 3.559692203998565674e-01 -9.201548248529434204e-02 -2.562523819506168365e-02 2.766162753105163574e-01 -5.463421940803527832e-01 -3.521902114152908325e-02 -2.180407345294952393e-01 -1.956954151391983032e-01 -9.495808929204940796e-02 -1.860742568969726562e-01 2.935402989387512207e-01 -7.215851545333862305e-02 1.759617179632186890e-01 -2.002869844436645508e-01 -4.780012369155883789e-02 -5.704240128397941589e-02 9.446926414966583252e-02 1.293144822120666504e-01 6.681434810161590576e-02 -1.809190511703491211e-01 8.635324984788894653e-02 -2.357340455055236816e-01 2.804130502045154572e-02 3.224068135023117065e-02 -7.316802442073822021e-02 -1.556709259748458862e-01 -1.545451730489730835e-01 -7.923504710197448730e-02 3.454257175326347351e-02 2.912106690928339958e-03 -2.515238523483276367e-02
-9.674911946058273315e-02 9.850832819938659668e-02 -7.297836989164352417e-02 -2.233503311872482300e-01 1.651458293199539185e-01 1.695391237735748291e-01 1.227638218551874161e-02 -2.984884083271026611e-01 1.011877954006195068e-01 -9.599826484918594360e-02 3.518015611916780472e-03 2.995905578136444092e-01 3.642948344349861145e-02 8.281848579645156860e-02 -1.082399934530258179e-01 -2.723279967904090881e-02 -2.388141602277755737e-01 4.017812609672546387e-01 4.771080613136291504e-02 2.413019984960556030e-01 -1.192579641938209534e-01 -1.913105249404907227e-01 -3.862352669239044189e-01 -4.113074392080307007e-02 1.366065591573715210e-01 4.106055945158004761e-02 -2.506887316703796387e-01 7.178810238838195801e-02 1.729564219713211060e-01 -1.752682626247406006e-01 -1.392413824796676636e-01 -3.968973085284233093e-02
1.979891397058963776e-02 6.823014467954635620e-02 1.898330003023147583e-01 -6.094394996762275696e-02 -1.729222983121871948e-01 -4.153715968132019043e-01 1.955107152462005615e-01 -3.338821977376937866e-02 -5.624101758003234863e-01 -1.872786879539489746e-01 -9.618587046861648560e-02 -1.486312225461006165e-02 -1.125287264585494995e-01 3.618685901165008545e-02 -2.868012338876724243e-02 4.160731658339500427e-02 1.324827969074249268e-01 6.994739919900894165e-02 2.449030578136444092e-01 1.255901455879211426e-01 -2.685503102838993073e-02 -2.723923325538635254e-01 -1.506787389516830444e-01 1.323382109403610229e-01 -1.006937548518180847e-01 8.602906018495559692e-02 -2.131022661924362183e-01 -3.632534295320510864e-02 -2.742328308522701263e-02 -1.488000005483627319e-01 -1.062903255224227905e-01 1.557417064905166626e-01
1.094288099557161331e-02 1.852214187383651733e-01 1.445138603448867798e-01 -2.241888195276260376e-01 4.918364807963371277e-02 6.136539392173290253e-03 -6.239349767565727234e-02 1.990977823734283447e-01 -1.644813120365142822e-01 6.025668233633041382e-02 -1.071534827351570129e-01 2.353347837924957275e-01 -3.204093277454376221e-01 -8.076129853725433350e-02 4.163699597120285034e-02 1.428030431270599365e-01 1.062869280576705933e-02 -1.919851452112197876e-01 -1.353343855589628220e-02 1.627143919467926025e-01 -2.238582372665405273e-01 -1.008960604667663574e-01 -1.039883568882942200e-01 -2.063917517662048340e-01 1.231657341122627258e-02 1.543277502059936523e-01 7.998572289943695068e-02 -3.075144886970520020e-01 1.699546724557876587e-01 2.163481339812278748e-02 -4.156423211097717285e-01 3.394139707088470459e-01
-1.571225970983505249e-01 -1.822712123394012451e-01 -5.339867249131202698e-02 -1.227452009916305542e-01 1.722567677497863770e-01 -1.369538903236389160e-01 2.400156110525131226e-02 2.719203531742095947e-01 5.169008672237396240e-02 -2.144861966371536255e-01 -6.632574647665023804e-02 3.292097449302673340e-01 -2.084188908338546753e-01 6.854417920112609863e-02 -2.663149731233716011e-03 -2.151784300804138184e-01 -1.042167693376541138e-01 2.925820350646972656e-01 2.773012092802673578e-04 3.012906610965728760e-01 -1.000185757875442505e-01 -1.258061826229095459e-01 -2.677007615566253662e-01 -1.124568879604339600e-01 7.030509412288665771e-02 -2.090056538581848145e-01 -1.536373347043991089e-01 -1.915940940380096436e-01 2.348417639732360840e-01 -1.231376379728317261e-01 -1.140469983220100403e-01 2.359761744737625122e-01
1.148154027760028839e-02 1.318634897470474243e-01 5.743462219834327698e-02 -4.041844010353088379e-01 -1.035554930567741394e-01 3.603146970272064209e-02 3.230591714382171631e-01 1.091880053281784058e-01 -2.655406892299652100e-01 -3.471868038177490234e-01 -2.718149423599243164e-01 5.069642793387174606e-03 2.351196110248565674e-02 -1.061649546027183533e-01 1.473474949598312378e-01 -5.864188447594642639e-02 1.129588186740875244e-01 1.171461939811706543e-01 1.618081927299499512e-01 9.440860152244567871e-02 -3.723609149456024170e-01 -9.650991857051849365e-02 -2.294645607471466064e-01 -1.996185183525085449e-01 -9.001021832227706909e-02 6.764406710863113403e-02 -1.112655848264694214e-01 2.751821093261241913e-02 3.921457380056381226e-02 -5.244306474924087524e-02 -2.290559411048889160e-01 3.091568127274513245e-02
-3.770479559898376465e-02 2.966432571411132812e-01 -6.558296084403991699e-02 -1.790619045495986938e-01 -2.092867530882358551e-02 -5.581863969564437866e-02 1.256828904151916504e-01 -4.549412801861763000e-02 -2.755610048770904541e-01 -2.901986241340637207e-01 2.029234915971755981e-01 1.489626802504062653e-02 -1.173867359757423401e-01 2.257888317108154297e-01 -2.162463031709194183e-02 1.724601536989212036e-01 -1.161731183528900146e-01 1.910659857094287872e-02 -4.260967299342155457e-02 3.774859011173248291e-01 -5.124232545495033264e-02 -1.700449585914611816e-01 2.667787298560142517e-02 -1.167572662234306335e-01 2.226589769124984741e-01 4.819161444902420044e-02 -1.478073596954345703e-01 -1.471167802810668945e-01 2.090581357479095459e-01 3.411494567990303040e-02 -4.576661288738250732e-01 -5.003080144524574280e-02
3.469262719154357910e-01 4.816412627696990967e-01 6.499642133712768555e-02 -1.699877083301544189e-01 -4.951253905892372131e-02 1.702279448509216309e-01 2.210764139890670776e-01 -2.259697616100311279e-01 -5.042266473174095154e-02 4.117842018604278564e-02 -6.374657899141311646e-02 8.722511678934097290e-02 -1.048790141940116882e-01 -1.564527302980422974e-02 5.337622947990894318e-03 -4.769933223724365234e-02 -9.771342575550079346e-02 -3.874718397855758667e-02 4.975143074989318848e-02 2.087267786264419556e-01 -7.907019928097724915e-03 -2.713040113449096680e-01 -4.081721007823944092e-01 -4.219859838485717773e-02 2.912043631076812744e-01 -3.498917818069458008e-02 -4.813928902149200439e-02 -1.450027972459793091e-01 1.908502429723739624e-01 7.823559641838073730e-02 1.076579745858907700e-02 5.046176165342330933e-02
1.412485241889953613e-01 -3.962823376059532166e-02 -1.031646206974983215e-01 -6.639622896909713745e-02 1.367425918579101562e-01 -7.991214841604232788e-02 -1.615949161350727081e-02 2.896486222743988037e-01 -1.710394471883773804e-01 -2.316338568925857544e-01 1.252032071352005005e-01 2.511219680309295654e-01 4.768303036689758301e-02 1.580966562032699585e-01 7.311638444662094116e-02 -1.729908883571624756e-01 -1.377200335264205933e-02 1.100827828049659729e-01 4.511051252484321594e-02 4.052699506282806396e-01 -8.968784660100936890e-02 -2.234328985214233398e-01 -2.211314439773559570e-02 -1.374973952770233154e-01 1.641566306352615356e-01 -2.123690769076347351e-02 -2.870149612426757812e-01 -9.736026823520660400e-02 6.355252116918563843e-02 7.741528004407882690e-02 -4.031558632850646973e-01 2.867560386657714844e-01
5.651296675205230713e-02 8.298087120056152344e-02 2.310626953840255737e-02 -5.271337926387786865e-02 3.258644044399261475e-01 1.094017848372459412e-01 7.238851487636566162e-02 -1.338673681020736694e-01 7.209399342536926270e-02 -1.096164658665657043e-01 3.186897933483123779e-02 1.124570220708847046e-01 -5.193298459053039551e-01 1.800803653895854950e-02 -9.965819120407104492e-02 2.076510787010192871e-01 -2.105598151683807373e-01 3.519005328416824341e-02 1.655939668416976929e-01 8.689413964748382568e-02 -8.749368041753768921e-02 -2.815829515457153320e-01 -2.095434069633483887e-01 -1.845107525587081909e-01 1.618745028972625732e-01 -1.445586085319519043e-01 -3.054507374763488770e-01 -1.570467650890350342e-01 9.783045202493667603e-02 -1.740427315235137939e-01 -5.829135328531265259e-02 1.938314139842987061e-01
2.036971747875213623e-01 1.039907410740852356e-01 2.230864204466342926e-02 -1.758124232292175293e-01 2.013288438320159912e-02 1.638852991163730621e-02 8.600784838199615479e-02 3.073383271694183350e-01 -1.156319677829742432e-01 -3.314189612865447998e-01 -2.692590951919555664e-01 1.092664375901222229e-01 1.109377965331077576e-01 2.796040773391723633e-01 -1.877496838569641113e-01 -1.562518179416656494e-01 9.207188338041305542e-02 1.479817181825637817e-01 1.971740871667861938e-01 -7.326514273881912231e-02 -2.049370259046554565e-01 -2.405649125576019287e-01 -1.925792247056961060e-01 9.548591822385787964e-02 2.566740214824676514e-01 -8.949609100818634033e-02 -2.162651717662811279e-01 -2.229875624179840088e-01 2.188749015331268311e-01 -1.197324916720390320e-01 4.616927728056907654e-02 -2.244022302329540253e-02
-1.889466941356658936e-01 3.310050368309020996e-01 8.777953684329986572e-02 -6.696724891662597656e-02 -2.156859636306762695e-01 -7.485774159431457520e-02 1.392295658588409424e-01 -1.863065510988235474e-01 -2.511761784553527832e-01 -9.219136834144592285e-02 -9.241850674152374268e-02 -9.114256501197814941e-02 -3.746396601200103760e-01 8.040410280227661133e-02 -2.753164246678352356e-02 -5.557263270020484924e-02 2.704718708992004395e-01 1.943744421005249023e-01 3.052305877208709717e-01 1.362512558698654175e-01 4.688776284456253052e-02 -2.644154727458953857e-01 -1.065676510334014893e-01 1.496307998895645142e-01 -6.929445266723632812e-02 -6.232399493455886841e-02 -1.275307238101959229e-01 -2.177440375089645386e-01 2.670040130615234375e-01 -1.237625628709793091e-01 2.806353941559791565e-02 9.453995525836944580e-02
-2.130670286715030670e-02 -4.278690088540315628e-03 -2.338491678237915039e-01 1.197243779897689819e-01 2.280297875404357910e-01 -5.422100052237510681e-02 -1.937018334865570068e-02 -3.183508515357971191e-01 -1.947976797819137573e-01 -2.856130301952362061e-01 -4.635122045874595642e-02 5.812935903668403625e-02 -8.697296679019927979e-02 5.539968609809875488e-02 -2.434941530227661133e-01 -2.072950303554534912e-01 1.002287343144416809e-01 -1.472189743071794510e-02 4.474100098013877869e-02 3.618518710136413574e-01 -2.176368087530136108e-01 -1.117929890751838684e-01 -8.623050153255462646e-02 -2.324491143226623535e-01 3.863373696804046631e-01 -1.783844381570816040e-01 -1.942408382892608643e-01 -1.286295652389526367e-01 1.518525928258895874e-01 -7.652226090431213379e-02 -1.785874925553798676e-02 8.238019794225692749e-02
-5.023203045129776001e-02 7.516372948884963989e-02 -1.409832388162612915e-01 -1.826043576002120972e-01 2.422587722539901733e-01 2.338399738073348999e-02 1.474315822124481201e-01 -2.117242813110351562e-01 9.139322675764560699e-03 -1.658542156219482422e-01 6.673058867454528809e-02 2.634332478046417236e-01 -1.464539207518100739e-02 4.815255105495452881e-02 -6.667717546224594116e-02 -4.698769748210906982e-02 -2.327042222023010254e-01 3.460804522037506104e-01 1.672265082597732544e-01 2.345542162656784058e-01 -2.741437852382659912e-01 -1.438753008842468262e-01 -3.264056444168090820e-01 3.011201275512576103e-03 2.152597606182098389e-01 -1.196057815104722977e-02 -2.952371239662170410e-01 1.489333510398864746e-01 9.480866044759750366e-02 -2.692963778972625732e-01 7.158889621496200562e-02 -2.028121799230575562e-02
2.304766327142715454e-01 2.577551305294036865e-01 8.570209890604019165e-02 -2.411692887544631958e-01 8.300702273845672607e-02 -8.265649527311325073e-02 -1.567992120981216431e-01 -2.730681598186492920e-01 -3.703404217958450317e-02 -3.396341800689697266e-01 2.111446410417556763e-01 -7.044184952974319458e-02 -9.252189774997532368e-04 1.825471818447113037e-01 -1.644596904516220093e-01 1.982669383287429810e-01 -2.331834733486175537e-01 1.575987935066223145e-01 1.688481271266937256e-01 6.176939234137535095e-02 2.804610691964626312e-02 -1.612909883260726929e-01 9.284266829490661621e-02 -1.494887024164199829e-01 1.314152032136917114e-01 9.812204539775848389e-02 -3.313600122928619385e-01 -1.046771407127380371e-01 1.816686987876892090e-01 5.098498612642288208e-02 -2.496308535337448120e-01 1.457202285528182983e-01
-1.403162330389022827e-01 1.609722375869750977e-01 9.019238501787185669e-02 5.191138759255409241e-02 -3.193402662873268127e-02 -2.558593153953552246e-01 2.718525007367134094e-02 -1.140817925333976746e-01 -1.775445183739066124e-03 -3.492973148822784424e-01 -2.745390310883522034e-02 1.583450585603713989e-01 -2.337579727172851562e-01 2.697842121124267578e-01 -1.571418792009353638e-01 2.122909948229789734e-02 7.271973788738250732e-02 -8.299952745437622070e-02 4.870498925447463989e-02 1.600989401340484619e-01 -1.958946138620376587e-01 -1.151394993066787720e-01 -3.034954965114593506e-01 -2.005885839462280273e-01 4.188689887523651123e-01 -1.028217226266860962e-01 2.981515228748321533e-02 1.103095989674329758e-02 1.813218742609024048e-01 2.774641215801239014e-01 1.614185795187950134e-02 -2.039770632982254028e-01
1.158620864152908325e-01 3.775984644889831543e-01 1.480595916509628296e-01 -3.133184462785720825e-02 -7.094081491231918335e-02 -2.754758894443511963e-01 -1.053284779191017151e-01 -6.578638404607772827e-02 -6.972008198499679565e-02 -2.192262858152389526e-01 1.158578544855117798e-01 3.589682877063751221e-01 -3.467832803726196289e-01 -4.608768969774246216e-02 -5.976207554340362549e-02 4.863841831684112549e-02 8.804374933242797852e-02 -2.017142251133918762e-03 3.295962512493133545e-02 7.474838197231292725e-02 -3.387275338172912598e-01 9.704371541738510132e-02 -1.070414632558822632e-01 1.834835112094879150e-01 1.588491201400756836e-01 -1.236569285392761230e-01 -2.010912299156188965e-01 -1.637523323297500610e-01 -1.853732168674468994e-01 -2.469725161790847778e-01 2.015014924108982086e-02 1.182360425591468811e-01
1.404694318771362305e-01 2.856826484203338623e-01 -4.273750819265842438e-03 -2.669266760349273682e-01 2.941393554210662842e-01 -5.828512087464332581e-02 -2.649185247719287872e-02 9.937523305416107178e-02 7.113742828369140625e-02 -1.771641671657562256e-01 9.663823246955871582e-02 8.346305042505264282e-02 -1.082566231489181519e-01 1.388521045446395874e-01 -1.103258412331342697e-02 1.678237468004226685e-01 -2.162943780422210693e-01 2.312060445547103882e-01 -1.484198719263076782e-01 6.901405006647109985e-02 1.538539826869964600e-01 -1.962332725524902344e-01 -1.495194584131240845e-01 -3.250899538397789001e-02 2.340133637189865112e-01 -2.251394465565681458e-02 -1.908186227083206177e-01 4.037521034479141235e-02 2.026648521423339844e-01 -2.957946658134460449e-01 -4.246737957000732422e-01 2.412960631772875786e-03
-8.487331867218017578e-02 -8.722826838493347168e-02 -2.623611688613891602e-01 -1.367516219615936279e-01 1.258252412080764771e-01 -9.838835150003433228e-02 2.058867812156677246e-01 -8.886341750621795654e-02 -9.332515299320220947e-02 -1.671604961156845093e-01 -4.425523057579994202e-02 1.303277462720870972e-01 -6.826286762952804565e-02 1.051205769181251526e-01 -3.897909075021743774e-02 4.145957157015800476e-02 -3.529521822929382324e-01 2.740995287895202637e-01 7.967305183410644531e-02 3.111305534839630127e-01 -1.994922310113906860e-01 -3.141596615314483643e-01 -3.482561707496643066e-01 -6.823974847793579102e-02 2.534664273262023926e-01 -2.854102104902267456e-02 -1.110640987753868103e-01 3.326077759265899658e-02 1.800870448350906372e-01 -2.553958296775817871e-01 -5.857807025313377380e-02 2.076262980699539185e-02
-8.414883166551589966e-02 1.669631302356719971e-01 7.478462159633636475e-02 5.712873488664627075e-02 1.955478079617023468e-02 -1.884288787841796875e-01 3.604298233985900879e-01 5.901786684989929199e-02 -9.827021276578307152e-04 2.689942903816699982e-02 -1.222817674279212952e-01 2.048237174749374390e-01 -2.488889098167419434e-01 -2.967918813228607178e-01 -1.265006214380264282e-01 1.155767366290092468e-01 -6.357015669345855713e-02 3.192125260829925537e-01 3.404262661933898926e-01 1.965465247631072998e-01 7.527315616607666016e-02 -9.484636783599853516e-02 -2.721851766109466553e-01 4.789089784026145935e-02 2.716776728630065918e-01 1.069747284054756165e-01 4.801813047379255295e-04 -5.775043368339538574e-02 3.246028125286102295e-01 -1.489772181957960129e-02 -1.652447506785392761e-02 -6.273213028907775879e-02
6.044112890958786011e-02 1.841112375259399414e-01 1.430988162755966187e-01 -4.575758576393127441e-01 4.847881570458412170e-02 2.587948739528656006e-02 -1.292812079191207886e-01 -2.846618294715881348e-01 -1.993920356035232544e-01 -2.753669321537017822e-01 1.531243175268173218e-01 -3.560304641723632812e-02 4.252266138792037964e-02 1.475631594657897949e-01 -1.357011198997497559e-01 1.029815524816513062e-01 -2.622795104980468750e-01 1.421852707862854004e-01 1.023325398564338684e-01 7.542989403009414673e-02 1.898239105939865112e-01 -2.453741133213043213e-01 -8.348658680915832520e-02 -3.328084945678710938e-02 8.785267174243927002e-02 -4.025298357009887695e-02 -2.293931096792221069e-01 -2.569043040275573730e-01 1.275164932012557983e-01 -1.246910691261291504e-01 -2.636982202529907227e-01 1.169519498944282532e-02
1.018583104014396667e-01 2.028044313192367554e-01 -1.670820862054824829e-01 -1.349813044071197510e-01 1.378670781850814819e-01 -1.013459116220474243e-01 1.696786731481552124e-01 1.049224883317947388e-01 -2.257664874196052551e-02 -1.159088090062141418e-01 1.449064761400222778e-01 1.437085121870040894e-01 3.820269368588924408e-03 -1.867377944290637970e-02 3.494608774781227112e-02 -2.479547709226608276e-01 -1.037973165512084961e-01 2.307041883468627930e-01 -2.631241828203201294e-02 2.008403539657592773e-01 -3.955979347229003906e-01 -2.100371122360229492e-01 -2.377350814640522003e-02 -4.777400754392147064e-03 4.426107704639434814e-01 1.701586693525314331e-01 -2.874838113784790039e-01 -2.684614062309265137e-01 -2.469128556549549103e-02 1.113497093319892883e-01 -5.314083769917488098e-02 1.139399409294128418e-01
-1.829144060611724854e-01 2.928894711658358574e-03 -9.238215535879135132e-02 -1.844798326492309570e-01 -3.876624628901481628e-02 -1.373680830001831055e-01 9.462507069110870361e-02 1.562187373638153076e-01 2.354458719491958618e-02 -7.891336083412170410e-02 -9.877038747072219849e-02 9.378210455179214478e-02 4.576303064823150635e-02 2.264372408390045166e-01 1.327893286943435669e-01 2.010103911161422729e-01 1.868519745767116547e-02 -1.992152072489261627e-03 1.100277807563543320e-02 5.681904554367065430e-01 -1.795855164527893066e-01 -2.973342239856719971e-01 -7.086381316184997559e-02 1.306011080741882324e-01 1.139547601342201233e-01 -1.639357507228851318e-01 -2.095512300729751587e-01 -3.263252973556518555e-01 2.252200990915298462e-01 -5.482427775859832764e-03 -1.477578729391098022e-01 6.781213730573654175e-02
1.170861348509788513e-01 3.712252974510192871e-01 2.586278133094310760e-02 1.146517917513847351e-01 -3.460131958127021790e-02 -2.314178496599197388e-01 -2.169544398784637451e-01 5.291232373565435410e-03 -1.293099373579025269e-01 -1.130312383174896240e-01 4.836057499051094055e-02 6.866196636110544205e-03 -4.257810413837432861e-01 -1.635441482067108154e-01 -1.340423822402954102e-01 6.933084875345230103e-02 1.671020090579986572e-01 3.233872056007385254e-01 -1.350462734699249268e-01 2.294790893793106079e-01 -1.511853486299514771e-01 -3.650685772299766541e-02 -1.506858617067337036e-01 1.352147907018661499e-01 -1.600596755743026733e-01 -9.136375784873962402e-02 -8.895362168550491333e-02 -8.588616549968719482e-02 5.829701200127601624e-02 -2.000598013401031494e-01 -3.214984536170959473e-01 7.421571016311645508e-02
6.193527951836585999e-02 -2.053328454494476318e-01 3.566171228885650635e-02 -7.759951800107955933e-02 1.445352137088775635e-01 -2.026102133095264435e-02 3.190562129020690918e-02 -3.084460794925689697e-01 -5.537496507167816162e-02 2.540057059377431870e-03 -2.026368826627731323e-01 3.128161728382110596e-01 -1.219166209921240807e-03 4.181044921278953552e-02 9.393560141324996948e-02 -1.209492683410644531e-01 2.044821083545684814e-01 2.439777702093124390e-01 1.415853053331375122e-01 1.519707292318344116e-01 1.097211986780166626e-01 -3.189211785793304443e-01 -3.243920207023620605e-01 -9.354465641081333160e-03 9.017471224069595337e-02 9.648086875677108765e-02 -3.003402948379516602e-01 -1.856580972671508789e-01 2.600711286067962646e-01 1.448588818311691284e-01 -2.600152492523193359e-01 -1.308593992143869400e-02
-1.441351324319839478e-01 1.276820451021194458e-01 -1.443630605936050415e-01 -2.983926236629486084e-01 3.301441967487335205e-01 -6.011846289038658142e-02 1.088199988007545471e-01 -6.010245159268379211e-02 -7.912445813417434692e-02 -2.613789439201354980e-01 -8.076603524386882782e-03 2.474595606327056885e-01 -3.620860278606414795e-01 1.264126598834991455e-01 -4.857279360294342041e-02 -1.093024015426635742e-01 -1.997469663619995117e-01 4.895886033773422241e-02 2.791567333042621613e-02 1.420212835073471069e-01 -2.248090058565139771e-01 -2.111422419548034668e-01 -2.464423924684524536e-01 -7.355099171400070190e-02 3.090498745441436768e-01 -2.342497408390045166e-01 -1.245598718523979187e-01 -9.992723912000656128e-02 -1.189713999629020691e-01 -1.131311431527137756e-01 -5.749702919274568558e-03 1.805705577135086060e-02
2.837040647864341736e-02 1.406784951686859131e-01 -3.840610086917877197e-01 -7.778789848089218140e-02 1.276552081108093262e-01 2.910856716334819794e-02 1.168554201722145081e-01 2.482532057911157608e-03 -3.574337959289550781e-01 -6.279901415109634399e-02 -8.055067062377929688e-02 6.296530365943908691e-02 -1.212060675024986267e-01 -8.736450225114822388e-02 -3.574535623192787170e-02 1.117644906044006348e-01 -4.004928469657897949e-02 1.559130549430847168e-01 -8.080907166004180908e-02 3.523723185062408447e-01 -1.059193387627601624e-01 -3.275208473205566406e-01 -1.091125831007957458e-01 -1.064251363277435303e-01 1.664133816957473755e-01 6.580795161426067352e-03 6.074795871973037720e-02 -4.179261252284049988e-02 4.822202026844024658e-01 -1.117982268333435059e-01 -2.005627453327178955e-01 5.840562283992767334e-03
9.388459473848342896e-02 3.912453651428222656e-01 -3.924524039030075073e-02 -8.770518004894256592e-02 -1.814379915595054626e-02 9.455858170986175537e-02 4.838987812399864197e-02 5.892348662018775940e-02 -3.794271871447563171e-02 -6.774897873401641846e-02 1.208317205309867859e-01 3.688741326332092285e-01 -2.806409895420074463e-01 1.856662482023239136e-01 -1.085198000073432922e-01 -2.871176786720752716e-02 -1.056858152151107788e-02 -3.189117088913917542e-02 -4.971150681376457214e-02 1.633711308240890503e-01 -9.341919422149658203e-02 -1.372951120138168335e-01 -2.038720697164535522e-01 -2.857236862182617188e-01 1.810098141431808472e-01 1.226194575428962708e-01 1.353830546140670776e-01 -2.853117585182189941e-01 1.650269031524658203e-01 1.775660365819931030e-01 -3.736385405063629150e-01 -6.554509699344635010e-02
2.559851482510566711e-02 2.507014870643615723e-01 5.995237454771995544e-02 -2.168462276458740234e-01 1.612711995840072632e-01 -1.975136995315551758e-01 2.051440328359603882e-01 -2.317918464541435242e-02 -1.892888545989990234e-02 -3.099383413791656494e-01 -9.018924087285995483e-02 -1.081517152488231659e-02 -1.914611905813217163e-01 1.363767236471176147e-01 1.587138921022415161e-01 -1.863230317831039429e-01 1.483524218201637268e-02 2.493106573820114136e-01 -6.182127445936203003e-02 -1.345034539699554443e-01 -8.648573607206344604e-02 -2.458429038524627686e-01 -3.436232805252075195e-01 2.671131119132041931e-02 1.713848561048507690e-01 -1.307154446840286255e-01 1.151522696018218994e-01 -4.490907788276672363e-01 -4.744656756520271301e-02 1.314317882061004639e-01 -7.669417560100555420e-02 2.438913471996784210e-02
-6.896470487117767334e-02 3.324854969978332520e-01 2.018981240689754486e-02 3.494415804743766785e-02 -6.998372822999954224e-02 -2.071980386972427368e-01 2.261579185724258423e-01 -9.000301361083984375e-03 -2.532775700092315674e-01 -3.436987698078155518e-01 -8.482110686600208282e-03 -8.044666051864624023e-02 9.982844442129135132e-02 -1.869385391473770142e-01 3.338517546653747559e-01 2.419963292777538300e-02 4.813404381275177002e-02 1.779560595750808716e-01 1.897248029708862305e-01 1.229696124792098999e-01 -2.276785373687744141e-01 -5.169157683849334717e-02 -2.373290508985519409e-01 -8.175689727067947388e-02 -8.466666191816329956e-02 -5.297604575753211975e-02 -2.524912059307098389e-01 -1.458194851875305176e-01 2.695443928241729736e-01 -1.277971267700195312e-01 -1.664503365755081177e-01 1.546992957592010498e-01
7.758132368326187134e-02 1.382858455181121826e-01 -1.506016254425048828e-01 3.646101802587509155e-02 1.110864877700805664e-01 -1.340802311897277832e-01 2.743799090385437012e-01 5.204485356807708740e-02 1.336489915847778320e-01 -1.807729303836822510e-01 6.066542118787765503e-02 1.035735979676246643e-01 -3.299104869365692139e-01 1.125984489917755127e-01 -1.880901604890823364e-01 7.949098944664001465e-02 9.537909924983978271e-02 2.936004698276519775e-01 -2.879081480205059052e-02 9.345328807830810547e-02 8.868645131587982178e-02 -3.498771414160728455e-02 -4.805526137351989746e-01 -3.845048695802688599e-02 1.183715164661407471e-01 2.791768312454223633e-01 -1.406012475490570068e-01 -4.841421917080879211e-02 2.349139153957366943e-01 -2.673891484737396240e-01 2.588745206594467163e-02 1.630864292383193970e-01
1.014794409275054932e-01 2.864685356616973877e-01 -7.952163368463516235e-02 -1.667597740888595581e-01 -2.684138119220733643e-01 -1.983287781476974487e-01 2.004232853651046753e-01 -1.192489638924598694e-01 -6.945934891700744629e-02 -2.060866206884384155e-01 -2.253252416849136353e-01 2.721476554870605469e-01 -3.520030379295349121e-01 1.464199274778366089e-01 -1.451230347156524658e-01 1.367625445127487183e-01 2.081714570522308350e-01 2.370017468929290771e-01 5.419623479247093201e-02 -7.536961138248443604e-02 -5.791050940752029419e-02 1.084487512707710266e-01 8.340164273977279663e-02 -1.474766135215759277e-01 -3.065452352166175842e-02 2.064560800790786743e-01 -1.668822765350341797e-01 -2.454411387443542480e-01 1.363832652568817139e-01 -1.176302954554557800e-01 -1.142918169498443604e-01 -1.462726294994354248e-01
2.016018927097320557e-01 1.596936434507369995e-01 -2.480100393295288086e-01 -1.876505166292190552e-01 -1.145030036568641663e-01 -1.291449368000030518e-01 -3.515078425407409668e-01 -9.978397190570831299e-02 -9.129115939140319824e-02 -2.450030297040939331e-01 -9.681751951575279236e-03 1.605834215879440308e-01 -1.715260297060012817e-01 -2.103109657764434814e-01 7.865829020738601685e-02 -9.920641779899597168e-03 -1.039634346961975098e-01 2.949962317943572998e-01 4.194810986518859863e-02 5.746651440858840942e-02 -1.754118204116821289e-01 -5.095423758029937744e-02 -2.538072466850280762e-01 -9.245466440916061401e-02 2.611801922321319580e-01 2.995660603046417236e-01 -1.949027776718139648e-01 -2.075679153203964233e-01 -1.258771568536758423e-01 7.503845542669296265e-02 -1.435355693101882935e-01 9.654391556978225708e-02
5.966771394014358521e-02 1.437418758869171143e-01 2.911392040550708771e-02 1.787811517715454102e-01 1.845897757448256016e-03 -1.963707953691482544e-01 1.159415114670991898e-02 -9.768978506326675415e-02 -1.966131031513214111e-01 -2.047564536333084106e-01 -1.348189711570739746e-01 1.975278258323669434e-01 6.089328974485397339e-02 3.621253371238708496e-02 2.485982701182365417e-02 2.085006833076477051e-01 7.698764093220233917e-03 -4.865144565701484680e-02 2.048073858022689819e-01 -1.398880332708358765e-01 -1.214307267218828201e-02 -2.121082544326782227e-01 -3.144979476928710938e-01 2.485532611608505249e-01 1.168771833181381226e-02 -1.935654282569885254e-01 -6.029315292835235596e-02 -1.352886110544204712e-01 3.487209975719451904e-01 1.589199155569076538e-01 -3.466795384883880615e-01 3.338903486728668213e-01
4.561303257942199707e-01 1.188181787729263306e-01 1.093395426869392395e-01 -1.443294137716293335e-01 -2.397953420877456665e-01 -4.100627452135086060e-02 5.559021979570388794e-02 -4.655087366700172424e-02 -7.226389646530151367e-02 -1.610465943813323975e-01 -5.301822349429130554e-02 1.857449114322662354e-01 -3.729316294193267822e-01 -9.257651865482330322e-02 -3.058290854096412659e-02 6.413190066814422607e-02 -1.014920603483915329e-02 3.006775081157684326e-01 -6.603444367647171021e-02 1.463175378739833832e-02 -1.248579770326614380e-01 -7.626713812351226807e-02 -4.297771304845809937e-02 -2.686903774738311768e-01 3.045240044593811035e-01 1.250128597021102905e-01 -3.307282030582427979e-01 -9.845332801342010498e-02 -2.026606723666191101e-02 1.728899329900741577e-01 1.023183986544609070e-01 -2.633421123027801514e-02
1.807351559400558472e-01 2.787498533725738525e-01 -1.318014562129974365e-01 -4.406172037124633789e-02 -9.656739234924316406e-02 -2.841782569885253906e-01 1.076268479228019714e-01 1.157822683453559875e-01 1.535568237304687500e-01 -2.847328409552574158e-02 -2.752496898174285889e-01 5.946677923202514648e-02 -2.527854740619659424e-01 -1.227582525461912155e-02 -1.108362078666687012e-01 9.423492476344108582e-03 7.565104961395263672e-02 3.551118373870849609e-01 -1.066501513123512268e-01 2.227531187236309052e-02 -2.344934828579425812e-02 6.127892062067985535e-02 4.317247774451971054e-03 -3.099528849124908447e-01 1.144228428602218628e-01 1.875986903905868530e-01 -2.669818103313446045e-01 -2.881833910942077637e-01 1.771208792924880981e-01 6.401217728853225708e-02 -3.046043515205383301e-01 -1.321660727262496948e-02
1.568106710910797119e-01 3.199600279331207275e-01 9.786740690469741821e-02 2.191713638603687286e-02 6.502061337232589722e-02 -8.040880784392356873e-03 -1.476122885942459106e-01 1.875764727592468262e-01 -1.067009419202804565e-01 -5.015717074275016785e-02 -8.724783360958099365e-02 2.608030438423156738e-01 -1.081190258264541626e-01 3.447996452450752258e-02 6.026091985404491425e-03 -1.142179872840642929e-02 2.583137750625610352e-01 2.847528755664825439e-01 3.469926416873931885e-01 -2.557012811303138733e-02 -2.170526683330535889e-01 -1.478782445192337036e-01 -2.321626693010330200e-01 3.479264080524444580e-01 4.132362455129623413e-02 -2.158358544111251831e-01 -4.730817675590515137e-02 -2.104894369840621948e-01 2.585950791835784912e-01 6.240455433726310730e-02 2.107164449989795685e-02 1.424357593059539795e-01
-6.221555918455123901e-02 -1.628221571445465088e-02 2.276844978332519531e-01 -4.557221233844757080e-01 3.321766853332519531e-02 6.503710150718688965e-02 1.065182462334632874e-01 1.720950454473495483e-01 -3.188845217227935791e-01 -3.978780508041381836e-01 -2.666899859905242920e-01 -1.299968082457780838e-02 4.068975895643234253e-02 -2.111588269472122192e-01 -4.390365909785032272e-03 8.849703520536422729e-02 4.277965053915977478e-02 8.483111113309860229e-02 2.709597945213317871e-01 8.444231748580932617e-02 -2.198029756546020508e-01 -1.601299345493316650e-01 -1.090988218784332275e-01 -1.073061600327491760e-01 2.043309248983860016e-02 2.927086129784584045e-02 -2.517326474189758301e-01 -2.171333320438861847e-02 1.600619032979011536e-02 7.658631354570388794e-02 -2.075989991426467896e-01 5.814949795603752136e-02
-1.447105966508388519e-02 -1.171271279454231262e-01 -3.661307990550994873e-01 -6.691136211156845093e-02 4.877688363194465637e-02 2.639471367001533508e-02 1.670392453670501709e-01 -8.243838697671890259e-02 -5.854037404060363770e-02 -1.270340234041213989e-01 -1.376536339521408081e-01 1.230199486017227173e-01 -1.067533418536186218e-01 4.154117777943611145e-02 -2.216119132936000824e-02 -3.161280974745750427e-02 -2.727603316307067871e-01 3.352830708026885986e-01 -4.220816865563392639e-02 3.232932090759277344e-01 -2.573178708553314209e-01 -3.123143613338470459e-01 -2.739581763744354248e-01 -1.250625029206275940e-02 2.566598355770111084e-01 -3.017926588654518127e-02 -1.344583332538604736e-01 2.421397902071475983e-02 1.070826798677444458e-01 -3.008331656455993652e-01 -1.478008329868316650e-01 1.308468077331781387e-02
8.322706073522567749e-02 -9.900022298097610474e-02 -1.586759090423583984e-01 -1.531563699245452881e-01 2.051521837711334229e-01 1.386718899011611938e-01 8.324351161718368530e-02 1.688630133867263794e-01 -1.641859263181686401e-01 -3.196031451225280762e-01 -3.871568292379379272e-02 1.888237595558166504e-01 -4.039778411388397217e-01 2.549420669674873352e-02 -1.512301564216613770e-01 -4.188752919435501099e-02 -8.758622407913208008e-02 3.403095155954360962e-02 2.505956776440143585e-02 3.289795815944671631e-01 -7.622134685516357422e-02 -2.859803140163421631e-01 -2.883069813251495361e-01 -1.061852350831031799e-01 8.044210076332092285e-02 -3.079742565751075745e-02 -2.627678811550140381e-01 -3.680635616183280945e-02 1.935507208108901978e-01 -2.389021664857864380e-01 -1.042071059346199036e-01 1.594205759465694427e-02
-9.537857770919799805e-02 -1.221614424139261246e-02 -1.928815543651580811e-01 -6.261185556650161743e-02 2.604023218154907227e-01 -1.367918848991394043e-01 1.170515865087509155e-01 1.024060845375061035e-01 -2.012805268168449402e-02 -1.683035641908645630e-01 -1.004516407847404480e-01 2.257281392812728882e-01 -2.556833028793334961e-01 1.494255475699901581e-02 -1.153975129127502441e-01 -1.701039373874664307e-01 -1.274176388978958130e-01 1.667486578226089478e-01 -5.054278671741485596e-02 1.440128982067108154e-01 -1.515932828187942505e-01 -2.284375578165054321e-01 -3.970164358615875244e-01 -3.810305893421173096e-01 -7.518056314438581467e-03 -1.212168708443641663e-01 -1.934989988803863525e-01 -2.429361790418624878e-01 1.441489011049270630e-01 -1.792528182268142700e-01 -1.301349103450775146e-01 1.222124174237251282e-01
1.997574716806411743e-01 3.659256696701049805e-01 -1.202825456857681274e-01 -2.040240764617919922e-01 8.569134026765823364e-02 -1.766326874494552612e-01 -4.472995921969413757e-02 2.008579485118389130e-02 -2.670853137969970703e-01 -2.039799541234970093e-01 -1.331994384527206421e-01 2.745526432991027832e-01 -2.391252070665359497e-01 1.353995501995086670e-01 1.481498032808303833e-01 -9.558580815792083740e-02 3.223190307617187500e-01 1.366098225116729736e-01 1.407017409801483154e-01 6.883720867335796356e-03 4.986675083637237549e-02 -3.639575839042663574e-01 -8.241687715053558350e-02 2.783797383308410645e-01 1.027821078896522522e-01 -1.667955815792083740e-01 -9.255907684564590454e-02 8.497543632984161377e-03 1.201539020985364914e-02 1.938477531075477600e-02 -7.627854496240615845e-02 3.865340724587440491e-02
2.165686488151550293e-01 2.125247567892074585e-01 6.456071883440017700e-02 4.912183433771133423e-02 7.458125799894332886e-02 3.651596605777740479e-02 6.903303321450948715e-03 6.721811741590499878e-02 2.273538261651992798e-01 -1.009367033839225769e-01 -1.320206969976425171e-01 -9.172734804451465607e-03 -8.803470432758331299e-02 -1.064608544111251831e-01 -1.765280216932296753e-01 -6.668602675199508667e-02 -7.684583216905593872e-02 4.745497405529022217e-01 1.214386001229286194e-01 -1.940230373293161392e-03 2.062191255390644073e-02 -1.831795871257781982e-01 -3.518380224704742432e-01 1.030767709016799927e-01 -1.322159450501203537e-02 -1.223589330911636353e-01 -7.877978682518005371e-02 -3.302300572395324707e-01 2.714279890060424805e-01 -2.368931174278259277e-01 -7.289528846740722656e-02 2.757629454135894775e-01
1.960620135068893433e-01 1.745447963476181030e-01 1.088510528206825256e-01 1.308336704969406128e-01 3.602403402328491211e-02 -2.505303025245666504e-01 -2.977246940135955811e-01 6.164705753326416016e-02 1.110404655337333679e-01 -2.195651680231094360e-01 -2.225525230169296265e-01 8.912027627229690552e-02 -1.073776856064796448e-01 6.067859008908271790e-03 -4.813192039728164673e-02 2.070112377405166626e-01 2.250578552484512329e-01 6.323763728141784668e-02 1.847808212041854858e-01 2.750070095062255859e-01 -1.653055250644683838e-01 1.223011612892150879e-01 -2.675046324729919434e-01 1.255252980627119541e-03 6.086952984333038330e-03 -1.837252974510192871e-01 -2.878450453281402588e-01 -2.003027647733688354e-01 -1.144472584128379822e-01 -1.255964487791061401e-01 -3.014892041683197021e-01 -1.267800629138946533e-01
1.109955906867980957e-01 1.044894382357597351e-02 -2.232874631881713867e-01 -2.263148725032806396e-01 -7.632403168827295303e-03 -7.061298191547393799e-02 1.870658248662948608e-01 1.455563902854919434e-01 -1.111823320388793945e-01 1.369077116250991821e-01 1.681969910860061646e-01 1.241247802972793579e-01 -4.618825390934944153e-02 -5.987490713596343994e-02 -1.655729413032531738e-01 -9.890944696962833405e-03 1.414029449224472046e-01 2.812795639038085938e-01 -4.091429989784955978e-03 2.750608026981353760e-01 -1.611265838146209717e-01 -2.169854342937469482e-01 -2.236649990081787109e-01 -1.261253207921981812e-01 3.548159962520003319e-03 1.521658301353454590e-01 -1.174298077821731567e-01 -1.010289415717124939e-02 4.562374949455261230e-01 1.006022691726684570e-01 -3.797274827957153320e-01 6.281759589910507202e-02
1.739521026611328125e-01 2.417330592870712280e-01 9.424647316336631775e-03 2.922164974734187126e-03 -6.949565559625625610e-02 -1.384789496660232544e-01 1.942624002695083618e-01 -1.154866740107536316e-01 -4.162978231906890869e-01 -1.997691243886947632e-01 -1.625539958477020264e-01 -1.078177392482757568e-01 1.015465036034584045e-01 5.101598799228668213e-02 -1.975270174443721771e-02 -4.042109847068786621e-02 -4.354681447148323059e-02 1.745764315128326416e-01 3.172664642333984375e-01 -2.598142810165882111e-02 -1.775253862142562866e-01 -8.926673792302608490e-03 -1.984572857618331909e-01 2.888178527355194092e-01 4.157415628433227539e-01 -2.389111816883087158e-01 6.383541226387023926e-02 -1.341953128576278687e-01 1.098686009645462036e-01 4.758118465542793274e-02 -6.150405853986740112e-02 1.081939414143562317e-01
9.692289680242538452e-02 2.226688414812088013e-01 2.510188221931457520e-01 5.998203903436660767e-02 5.610311031341552734e-02 -5.649514868855476379e-02 -3.301672637462615967e-01 -8.021733164787292480e-02 -9.880932420492172241e-02 -2.572120726108551025e-01 6.593460589647293091e-02 3.953672349452972412e-01 -2.161401510238647461e-01 -2.840782701969146729e-02 5.508827045559883118e-02 1.037230789661407471e-01 1.183918714523315430e-01 1.452011317014694214e-01 1.943109184503555298e-01 1.094775274395942688e-01 -2.670607343316078186e-02 2.885459959506988525e-01 -2.771077454090118408e-01 -1.135716214776039124e-02 -9.518944472074508667e-02 8.194746449589729309e-03 -2.229647785425186157e-01 -2.740075886249542236e-01 1.439833939075469971e-01 -2.420945651829242706e-02 -2.082328796386718750e-01 1.019780784845352173e-01
-3.045173548161983490e-02 1.031260751187801361e-02 -1.807942241430282593e-01 -7.667604833841323853e-02 1.161265745759010315e-01 -1.363148838281631470e-01 1.810119897127151489e-01 5.633948743343353271e-02 -3.114755451679229736e-02 -9.096860140562057495e-02 -7.315193861722946167e-02 1.452340483665466309e-01 1.039114370942115784e-01 3.052197098731994629e-01 1.066539287567138672e-01 6.428661197423934937e-02 -4.602018743753433228e-02 4.656739532947540283e-02 3.688894957304000854e-02 5.439805388450622559e-01 -1.835265308618545532e-01 -2.366820722818374634e-01 -3.079057298600673676e-02 1.271898448467254639e-01 2.620976567268371582e-01 -1.540520489215850830e-01 -1.361487507820129395e-01 -3.853819370269775391e-01 1.181142926216125488e-01 8.327681571245193481e-02 -2.067813277244567871e-01 7.566264271736145020e-02
3.935462795197963715e-03 1.160405948758125305e-01 -8.606805466115474701e-03 5.483864620327949524e-02 -2.512790858745574951e-01 8.975691348314285278e-02 1.717073768377304077e-01 -3.592523038387298584e-01 5.298299249261617661e-03 -1.253298074007034302e-01 -2.086825370788574219e-01 2.767381072044372559e-01 -1.197736263275146484e-01 1.122336164116859436e-01 -6.768292933702468872e-02 1.231365464627742767e-02 1.273657828569412231e-01 1.852327585220336914e-01 -4.468857496976852417e-02 3.175463378429412842e-01 -1.795970201492309570e-01 -1.491739004850387573e-01 -3.222838938236236572e-01 1.197496280074119568e-01 -9.056425653398036957e-03 -5.441879108548164368e-02 1.654961407184600830e-01 -2.255230545997619629e-01 -2.786759473383426666e-02 3.531507253646850586e-01 -2.041670233011245728e-01 1.077116802334785461e-01
-5.172025877982378006e-03 1.130625307559967041e-01 -1.184480078518390656e-02 -2.194607853889465332e-01 7.318018376827239990e-02 -1.775768846273422241e-01 2.428445965051651001e-01 -3.352647423744201660e-01 -2.126546502113342285e-01 8.644656091928482056e-02 -1.914862245321273804e-01 1.363856792449951172e-01 -1.876640021800994873e-01 1.132514327764511108e-02 -6.043887510895729065e-02 -1.156442984938621521e-01 -4.395935311913490295e-02 7.581268996000289917e-02 2.662577331066131592e-01 2.045473605394363403e-01 -3.423400595784187317e-02 1.511459052562713623e-01 -3.585852086544036865e-01 -1.328424662351608276e-01 1.457744538784027100e-01 -3.126613423228263855e-02 -1.843288093805313110e-01 -2.658267915248870850e-01 -9.734321385622024536e-02 1.785717308521270752e-01 -3.288333117961883545e-01 5.711952969431877136e-02
2.813413441181182861e-01 9.817382693290710449e-02 7.812368124723434448e-02 1.609371304512023926e-01 -3.385601192712783813e-02 -1.619180887937545776e-01 2.191411405801773071e-01 8.352972799912095070e-04 -3.235069811344146729e-01 -1.478728502988815308e-01 -4.689519479870796204e-02 3.988743573427200317e-02 -7.771827280521392822e-02 -5.072743166238069534e-03 1.501726657152175903e-01 2.008562237024307251e-01 5.729031562805175781e-02 -6.659540534019470215e-02 2.164740413427352905e-01 -3.971195966005325317e-02 -1.030206531286239624e-01 5.911287851631641388e-03 -3.548602759838104248e-01 1.135783270001411438e-01 -6.730280071496963501e-02 -2.084366828203201294e-01 -3.288080990314483643e-01 -1.361228674650192261e-01 2.590488195419311523e-01 -2.561194077134132385e-02 -3.160133361816406250e-01 2.380497306585311890e-01
-9.011276066303253174e-02 1.405759155750274658e-01 -8.819230645895004272e-02 -2.860483527183532715e-01 -1.788197755813598633e-01 -2.700355947017669678e-01 3.221480175852775574e-02 -2.649454176425933838e-01 -8.939807862043380737e-02 -1.727126240730285645e-01 1.146464273333549500e-01 1.836807876825332642e-01 -2.327585667371749878e-01 6.885639857500791550e-03 -2.232660055160522461e-01 1.240204740315675735e-02 1.350771933794021606e-01 3.693259134888648987e-02 2.233195006847381592e-01 -3.427336812019348145e-01 -1.501763164997100830e-01 -1.469005048274993896e-01 -8.694529533386230469e-02 -4.549078643321990967e-02 1.610013842582702637e-01 3.156488835811614990e-01 -1.781493723392486572e-01 -1.474951114505529404e-02 1.942768543958663940e-01 -2.390712797641754150e-01 -1.445333510637283325e-01 5.873088166117668152e-02
1.615314781665802002e-01 4.554306566715240479e-01 1.191251724958419800e-01 -6.945095956325531006e-02 8.060120791196823120e-02 8.590506762266159058e-02 -1.129754632711410522e-01 -4.026921987533569336e-01 -1.283450126647949219e-01 -3.299290835857391357e-01 1.522777527570724487e-01 -5.074788257479667664e-02 3.014369681477546692e-02 2.430008351802825928e-01 -9.946247935295104980e-02 1.129874214529991150e-01 -1.143345460295677185e-01 9.252087026834487915e-02 1.963678598403930664e-01 1.367898434400558472e-01 1.108282282948493958e-01 -7.747934758663177490e-02 -1.043255403637886047e-01 -1.032046228647232056e-01 1.794995963573455811e-01 2.447714470326900482e-02 -8.091108500957489014e-02 -1.617944091558456421e-01 1.520063430070877075e-01 -1.486147642135620117e-01 -3.080759644508361816e-01 2.444248460233211517e-02
-5.038888752460479736e-02 5.649216845631599426e-02 8.767236769199371338e-02 -1.878709346055984497e-01 1.813247352838516235e-01 -2.710421681404113770e-01 1.030894219875335693e-01 -1.670339703559875488e-01 -3.444699943065643311e-01 -7.963461801409721375e-03 -4.388885498046875000e-01 1.406337022781372070e-01 -1.922107338905334473e-01 -7.506582885980606079e-02 5.467479676008224487e-02 9.447401016950607300e-02 1.971554243937134743e-03 7.632137835025787354e-02 1.356076747179031372e-01 3.195795044302940369e-02 -1.396574527025222778e-01 2.064788937568664551e-01 -4.195028245449066162e-01 1.287494041025638580e-02 6.405644118785858154e-02 6.534221768379211426e-02 -2.105836421251296997e-01 -2.550379633903503418e-01 -2.929971367120742798e-02 7.591720670461654663e-02 -1.737152338027954102e-01 5.207401514053344727e-02
1.147609427571296692e-01 4.342592507600784302e-02 2.437987923622131348e-02 -1.505073755979537964e-01 -3.667508438229560852e-02 -4.175263643264770508e-01 2.091168910264968872e-01 -1.716090142726898193e-01 -6.659983098506927490e-02 -5.634479224681854248e-02 -1.776449233293533325e-01 1.828100532293319702e-01 -1.099738702178001404e-01 -2.547051198780536652e-02 -7.997999340295791626e-02 1.791167557239532471e-01 2.488273233175277710e-01 3.194086253643035889e-01 -1.118369698524475098e-01 1.158425468020141125e-03 -1.146305948495864868e-01 -3.710492551326751709e-01 -2.941893339157104492e-01 -1.216225698590278625e-01 3.014862909913063049e-02 -2.215057462453842163e-01 9.134517982602119446e-03 1.309013366699218750e-01 3.700039163231849670e-02 1.068377569317817688e-01 -1.492932438850402832e-01 2.411789596080780029e-01
-4.404886811971664429e-02 5.139283463358879089e-02 1.706999093294143677e-01 -2.876265048980712891e-01 2.819794714450836182e-01 -2.931527197360992432e-01 3.529890775680541992e-01 -2.858288772404193878e-02 -2.940384484827518463e-02 -2.604626715183258057e-01 -2.371129989624023438e-01 3.237767145037651062e-02 -1.819298416376113892e-01 -2.937671169638633728e-02 -3.266362240538001060e-03 -1.715976893901824951e-01 -1.013184115290641785e-01 2.107638120651245117e-01 -7.512290775775909424e-02 3.119757212698459625e-02 1.060787588357925415e-01 -2.010319568216800690e-02 -2.380607873201370239e-01 -1.072948426008224487e-01 1.382991522550582886e-01 -1.621227413415908813e-01 -9.020174294710159302e-02 -2.725841104984283447e-01 9.396556764841079712e-02 -3.516781926155090332e-01 3.279181569814682007e-02 2.665936760604381561e-02
1.123156994581222534e-01 1.770585328340530396e-01 1.747418195009231567e-01 -6.953410059213638306e-02 1.490817405283451080e-02 -1.936659961938858032e-01 2.992951273918151855e-01 -1.395143382251262665e-02 2.778653502464294434e-01 3.443647921085357666e-02 -1.121499538421630859e-01 1.230364590883255005e-01 -3.452990949153900146e-01 -2.531022205948829651e-02 2.498909458518028259e-02 -1.148411538451910019e-02 -1.242019981145858765e-02 3.050874173641204834e-01 6.313617527484893799e-02 2.666551172733306885e-01 1.171531435102224350e-02 -6.514740735292434692e-02 -2.964219450950622559e-01 -1.032118424773216248e-01 2.497519701719284058e-01 2.024656832218170166e-01 -1.586863845586776733e-01 -1.119960448704659939e-03 2.901173830032348633e-01 -2.782418131828308105e-01 -2.405726118013262749e-04 -7.116388529539108276e-02
2.937892675399780273e-01 5.229616910219192505e-02 -5.501529946923255920e-02 -5.894194170832633972e-02 -2.114782780408859253e-01 -2.168938070535659790e-01 1.870348900556564331e-01 6.521558761596679688e-02 -1.288985759019851685e-01 8.491715416312217712e-03 -2.607563734054565430e-01 1.334115117788314819e-01 -3.717220127582550049e-01 -1.147533766925334930e-02 -1.698044836521148682e-01 1.010468378663063049e-01 1.334037780761718750e-01 3.437983989715576172e-01 -3.646180778741836548e-02 3.633264824748039246e-02 3.326683863997459412e-02 4.958326369524002075e-02 -9.308926761150360107e-02 -1.827802807092666626e-01 3.173626363277435303e-01 2.759546041488647461e-01 -2.046084254980087280e-01 -1.643216162919998169e-01 1.421400904655456543e-01 1.419922560453414917e-01 -1.032750084996223450e-01 -1.121076270937919617e-01
1.073275282979011536e-01 6.520751863718032837e-02 4.292317852377891541e-02 -1.726682633161544800e-01 -2.996157705783843994e-01 -3.231346309185028076e-01 1.843954920768737793e-01 -5.684997141361236572e-02 -4.779963493347167969e-01 -1.739791780710220337e-01 -1.787168383598327637e-01 2.831204235553741455e-02 -4.557673633098602295e-02 1.118926033377647400e-01 -7.884183526039123535e-02 1.653618179261684418e-02 2.936514019966125488e-01 5.148801952600479126e-02 1.551587581634521484e-01 1.139142364263534546e-01 -1.449246075935661793e-03 -1.524582505226135254e-01 -1.296395510435104370e-01 -2.916055172681808472e-02 -4.029640927910804749e-02 1.480489224195480347e-02 -1.489463448524475098e-01 -1.832702606916427612e-01 5.350412800908088684e-03 -2.016787230968475342e-01 -2.484382241964340210e-01 2.858321964740753174e-01
-3.154524564743041992e-01 1.848836541175842285e-01 2.842862904071807861e-01 -1.346173584461212158e-01 2.976096570491790771e-01 -1.498542428016662598e-01 8.636871725320816040e-02 -2.350391894578933716e-01 -1.212064735591411591e-02 -4.036389291286468506e-02 -1.163028478622436523e-01 2.324361205101013184e-01 -4.418428987264633179e-02 -3.627924621105194092e-02 8.181774988770484924e-03 1.810797154903411865e-01 2.093079872429370880e-02 1.857675760984420776e-01 -9.039177000522613525e-02 2.838546037673950195e-01 4.247061908245086670e-02 -6.751406937837600708e-02 -3.947038650512695312e-01 -5.466612428426742554e-02 2.854460775852203369e-01 -1.580506563186645508e-01 -9.953769855201244354e-03 -3.989157080650329590e-02 -1.446654349565505981e-01 6.611131131649017334e-02 -1.118173301219940186e-01 2.310784757137298584e-01
-1.738001406192779541e-02 3.470731973648071289e-01 -1.609724164009094238e-01 -5.273430421948432922e-02 -9.165625087916851044e-03 -2.035538200289011002e-03 -1.171224564313888550e-01 -5.744766443967819214e-02 -1.849473565816879272e-01 -5.918540805578231812e-02 2.091461606323719025e-02 7.783257961273193359e-02 9.606634266674518585e-03 2.563742697238922119e-01 -1.092880293726921082e-01 -3.605076111853122711e-03 -3.874183446168899536e-02 -1.285329610109329224e-01 1.247284337878227234e-01 1.789368242025375366e-01 -2.776513695716857910e-01 -1.489749699831008911e-01 -1.857562214136123657e-01 -2.647582888603210449e-01 7.064477354288101196e-02 1.039937883615493774e-01 4.773713648319244385e-02 -2.862695455551147461e-01 3.288352787494659424e-01 4.381742700934410095e-02 -4.811940789222717285e-01 1.844249479472637177e-02
3.726315684616565704e-03 1.468717604875564575e-01 2.955357357859611511e-02 -3.606138229370117188e-01 9.538415074348449707e-02 -1.054541990160942078e-01 1.811410784721374512e-01 1.209211722016334534e-02 5.206617712974548340e-02 1.219811569899320602e-02 -8.135497570037841797e-02 1.639720946550369263e-01 -2.620540559291839600e-01 2.299622148275375366e-01 -4.798088595271110535e-02 6.359597295522689819e-02 -4.000735655426979065e-02 -6.576550006866455078e-02 -4.439700394868850708e-02 1.549179106950759888e-01 -3.127679824829101562e-01 -1.482913792133331299e-01 -1.122437193989753723e-01 -9.666633605957031250e-02 3.902653455734252930e-01 -3.677323833107948303e-02 -4.383542537689208984e-01 1.097065731883049011e-01 -1.449930816888809204e-01 -2.782647497951984406e-02 -1.858885139226913452e-01 -2.054279446601867676e-01
-2.671393752098083496e-02 8.615418523550033569e-02 1.298239231109619141e-01 -1.794992685317993164e-01 5.554477870464324951e-02 -2.754414379596710205e-01 2.763713598251342773e-01 -3.792928457260131836e-01 -1.809588521718978882e-01 -2.357563702389597893e-03 -2.435654848814010620e-01 1.904619932174682617e-01 -2.122970670461654663e-01 -2.836463972926139832e-02 1.758070141077041626e-01 -1.086518689990043640e-01 -1.111341640353202820e-01 4.853779077529907227e-02 1.451092064380645752e-01 1.347415596246719360e-01 -3.149605691432952881e-01 -8.888707309961318970e-02 -3.050284683704376221e-01 -9.086759388446807861e-02 1.008321195840835571e-01 5.462299659848213196e-02 -3.212783485651016235e-02 -5.857251957058906555e-02 -3.915157914161682129e-02 1.958312988281250000e-01 -3.143454194068908691e-01 -8.957873284816741943e-02
8.101405948400497437e-02 2.505392767488956451e-02 4.971753060817718506e-02 -2.814597487449645996e-01 3.146330416202545166e-01 -1.563414037227630615e-01 4.623386636376380920e-02 1.112786978483200073e-01 -1.837113797664642334e-01 -2.042928487062454224e-01 -3.275900185108184814e-01 1.716180592775344849e-01 5.130180343985557556e-02 1.812390238046646118e-02 -1.065970584750175476e-01 1.298733148723840714e-02 1.559671461582183838e-01 1.231556758284568787e-01 8.129619061946868896e-03 8.315977454185485840e-02 2.031828314065933228e-01 -4.456774294376373291e-01 -2.085498422384262085e-01 1.045113652944564819e-01 1.975372284650802612e-01 -5.309761688113212585e-02 -3.650001585483551025e-01 1.170280482620000839e-02 8.974155038595199585e-02 1.074510999023914337e-02 -5.901173129677772522e-02 1.369642913341522217e-01
5.356937274336814880e-02 2.661913931369781494e-01 7.487060129642486572e-02 -2.725651264190673828e-01 2.466842532157897949e-01 -9.139244258403778076e-02 2.331942021846771240e-01 -1.574376821517944336e-01 -5.789725482463836670e-02 -4.186549484729766846e-01 9.476562589406967163e-02 8.711649477481842041e-02 -3.061094284057617188e-01 5.149734765291213989e-02 9.833490848541259766e-02 2.125679701566696167e-01 -2.695868909358978271e-01 5.952047929167747498e-02 1.863986849784851074e-01 -3.261842578649520874e-02 2.442829757928848267e-01 6.790737807750701904e-02 -4.152848571538925171e-02 8.930131047964096069e-02 1.572958976030349731e-01 2.809261158108711243e-02 -7.981624454259872437e-02 -2.020005285739898682e-01 3.841908276081085205e-02 3.801021352410316467e-02 -2.981584966182708740e-01 3.257286921143531799e-02
1.069775149226188660e-01 1.306847631931304932e-01 -2.559504210948944092e-01 -9.659863263368606567e-02 -1.893376000225543976e-02 1.721696853637695312e-01 2.840311825275421143e-01 -4.833523184061050415e-02 -9.992204606533050537e-02 4.602831974625587463e-02 2.207978516817092896e-01 2.041287422180175781e-01 -1.128902584314346313e-01 1.471643298864364624e-01 -2.103763073682785034e-01 1.046078801155090332e-01 1.482511460781097412e-01 1.514136493206024170e-01 -1.398249864578247070e-01 1.228011995553970337e-01 -7.607051730155944824e-02 -1.096264347434043884e-01 -3.196642398834228516e-01 -1.680617928504943848e-01 2.118111960589885712e-02 -1.475890353322029114e-02 -2.358717024326324463e-01 -8.198802173137664795e-02 4.504216313362121582e-01 -6.068684160709381104e-02 -3.025012910366058350e-01 5.133102834224700928e-02
-2.582138180732727051e-01 2.539989538490772247e-02 1.268339753150939941e-01 -2.201872020959854126e-01 1.088055744767189026e-01 -1.589813977479934692e-01 1.776200830936431885e-01 -2.583524584770202637e-02 -1.816616207361221313e-01 -4.576436430215835571e-02 -1.550816148519515991e-01 2.100230604410171509e-01 -1.122098937630653381e-01 6.275759637355804443e-02 4.700350761413574219e-02 -1.425941288471221924e-01 2.328330129384994507e-01 3.650432527065277100e-01 5.230674147605895996e-02 1.705170720815658569e-01 -1.477320194244384766e-01 -1.419212222099304199e-01 -4.136932082474231720e-03 1.684576272964477539e-01 4.003500938415527344e-01 -1.434225142002105713e-01 -2.067416310310363770e-01 1.454489827156066895e-01 7.938422262668609619e-02 -3.386007249355316162e-01 -5.948739126324653625e-03 -3.282072022557258606e-02
1.873074620962142944e-01 1.849876940250396729e-01 1.596154719591140747e-01 -2.604155242443084717e-01 4.090003669261932373e-02 -3.698299527168273926e-01 1.997063755989074707e-01 -1.482829898595809937e-01 -2.329994738101959229e-01 -1.258606314659118652e-01 -1.755113154649734497e-01 -1.821530982851982117e-02 6.047729868441820145e-03 -2.133393101394176483e-02 8.433992415666580200e-02 7.745406776666641235e-02 2.185953035950660706e-02 1.781433075666427612e-01 3.544853031635284424e-01 2.641767561435699463e-01 -1.047675982117652893e-01 -1.347901672124862671e-01 -2.196588367223739624e-02 -7.361661642789840698e-02 -1.796733736991882324e-01 1.124640810303390026e-03 5.092931911349296570e-02 -1.722963452339172363e-01 5.542716477066278458e-03 -4.820649698376655579e-02 -3.263452351093292236e-01 2.934055626392364502e-01
-1.381781548261642456e-01 2.895405888557434082e-02 3.218036890029907227e-01 -5.156715959310531616e-02 1.082864031195640564e-01 -1.537257134914398193e-01 -1.374818682670593262e-01 -4.728635028004646301e-02 -1.696493774652481079e-01 -2.026865929365158081e-01 1.966972500085830688e-01 -4.857147112488746643e-02 -1.463311612606048584e-01 1.006950587034225464e-01 8.885237574577331543e-02 1.034552883356809616e-02 2.095745205879211426e-01 3.038606941699981689e-01 -1.092773973941802979e-01 2.510064542293548584e-01 -2.540909945964813232e-01 -2.159978300333023071e-01 -3.911028802394866943e-01 -1.286916136741638184e-01 3.067286610603332520e-01 7.324096281081438065e-03 4.818691685795783997e-02 -1.602033711969852448e-02 -1.278545409440994263e-01 -1.501552015542984009e-01 -1.793605983257293701e-01 -8.469828963279724121e-02
-2.103480398654937744e-01 -5.795468762516975403e-02 -2.286451682448387146e-02 -6.950916349887847900e-02 -7.557989656925201416e-02 -1.173075959086418152e-01 8.244751952588558197e-03 8.475168794393539429e-02 -1.098227500915527344e-01 -6.482961773872375488e-02 -7.756138592958450317e-02 1.454060077667236328e-01 -7.724315673112869263e-02 2.790271043777465820e-01 1.206204667687416077e-01 9.988313913345336914e-02 1.010104417800903320e-01 1.474078148603439331e-01 3.020724747329950333e-03 5.911244750022888184e-01 -1.538394391536712646e-02 -2.719495892524719238e-01 -1.062968373298645020e-01 1.239775270223617554e-01 2.831015177071094513e-02 -9.097521752119064331e-02 -1.113795861601829529e-01 -3.788654506206512451e-01 2.424819171428680420e-01 -6.407050043344497681e-02 -2.414116263389587402e-01 1.042045745998620987e-02
3.387822806835174561e-01 2.321980595588684082e-01 4.761511087417602539e-02 1.846677362918853760e-01 -2.674897015094757080e-01 -1.110495999455451965e-01 -3.944327309727668762e-02 -4.893310740590095520e-02 -7.565910369157791138e-02 -1.147552654147148132e-01 -4.162675514817237854e-02 8.303435146808624268e-02 1.764745102263987064e-03 -2.722891271114349365e-01 4.907347634434700012e-02 1.134589016437530518e-01 3.405333459377288818e-01 2.649920880794525146e-01 -1.260975748300552368e-01 -3.652955219149589539e-02 -1.958981901407241821e-01 -1.452621519565582275e-01 -2.729868590831756592e-01 1.861467659473419189e-01 2.081197127699851990e-02 -6.650409102439880371e-02 -1.546253859996795654e-01 -2.796204388141632080e-01 2.242144793272018433e-01 -1.944174766540527344e-01 -1.155388876795768738e-01 -9.859809279441833496e-02
-2.091693505644798279e-02 -3.601119294762611389e-02 1.791419684886932373e-01 -2.636598348617553711e-01 -7.019998505711555481e-03 -4.480578601360321045e-01 1.075817421078681946e-01 5.814263131469488144e-03 -2.772598862648010254e-01 -1.681398600339889526e-01 -3.186751306056976318e-01 1.914615780115127563e-01 -1.312928181141614914e-02 7.375880330801010132e-02 -9.861392900347709656e-03 -6.677518784999847412e-02 7.126952707767486572e-02 5.057328939437866211e-02 4.173426330089569092e-02 1.347913742065429688e-01 7.375841587781906128e-02 1.464472413063049316e-01 -3.296382427215576172e-01 -2.601253986358642578e-01 1.859450340270996094e-02 7.643673568964004517e-02 -2.174873501062393188e-01 -1.220740973949432373e-01 -1.059767305850982666e-01 3.649129299446940422e-03 -2.421098351478576660e-01 2.484075129032135010e-01
2.572344243526458740e-01 2.810587882995605469e-01 1.409040838479995728e-01 -2.290317565202713013e-01 6.540318578481674194e-02 -3.679731488227844238e-01 8.666030317544937134e-02 -1.905797980725765228e-02 -7.754563540220260620e-02 -1.857594996690750122e-01 -8.422838896512985229e-02 1.083568185567855835e-01 -5.829031020402908325e-02 3.128106705844402313e-03 1.535078585147857666e-01 6.852187961339950562e-02 -1.057869493961334229e-01 2.985946536064147949e-01 1.553511917591094971e-01 -1.531383842229843140e-01 5.675555765628814697e-02 -3.425899446010589600e-01 3.401729743927717209e-03 -1.169550493359565735e-01 -5.404962599277496338e-02 -2.316513955593109131e-01 -6.016182247549295425e-03 -1.497364342212677002e-01 7.563184946775436401e-02 -2.345638424158096313e-01 -1.312410086393356323e-01 3.236192166805267334e-01
-3.071011900901794434e-01 4.323510825634002686e-01 -8.961475640535354614e-02 -1.739584654569625854e-01 2.279381155967712402e-01 -1.005117893218994141e-01 1.409276872873306274e-01 -1.073904894292354584e-02 -1.006604917347431183e-02 -2.188085019588470459e-01 -6.786141544580459595e-02 3.236447870731353760e-01 -6.790428608655929565e-02 -3.981834650039672852e-02 -7.796669006347656250e-02 7.180206477642059326e-02 9.253789484500885010e-02 2.534316778182983398e-01 -2.433435320854187012e-01 8.721708506345748901e-02 6.694521009922027588e-02 1.537110060453414917e-01 -3.209339976310729980e-01 -3.063651733100414276e-02 1.052361428737640381e-01 -1.974138319492340088e-01 -8.281141519546508789e-02 -1.115472987294197083e-01 -6.284977495670318604e-02 1.372126769274473190e-02 -2.024498134851455688e-01 1.937596648931503296e-01
2.196291647851467133e-02 2.068310528993606567e-01 -3.728447854518890381e-02 -1.483142375946044922e-02 -5.141793936491012573e-02 -7.039530575275421143e-02 2.535074055194854736e-01 -2.138152718544006348e-01 -1.524371504783630371e-01 -1.049979105591773987e-01 -1.323815733194351196e-01 -1.782581806182861328e-01 -2.919953763484954834e-01 -4.040356352925300598e-02 6.989037245512008667e-02 -1.529571413993835449e-01 3.278176784515380859e-01 8.193356543779373169e-02 1.638426929712295532e-01 1.652636229991912842e-01 -6.358398497104644775e-02 -2.265107929706573486e-01 -3.655529320240020752e-01 1.412886083126068115e-01 2.263471670448780060e-02 1.552864462137222290e-01 -5.595505237579345703e-02 -3.053840100765228271e-01 2.958944737911224365e-01 -2.639009989798069000e-02 2.659394778311252594e-02 2.270684242248535156e-01
2.264824807643890381e-01 1.704468876123428345e-01 -1.155291423201560974e-01 -2.167146056890487671e-01 6.488549709320068359e-02 8.134678006172180176e-02 2.770403623580932617e-01 -5.014578998088836670e-02 2.360672801733016968e-01 -2.569342851638793945e-01 -6.353563070297241211e-02 -1.213757917284965515e-01 -2.435829490423202515e-01 -1.709128618240356445e-01 -1.829655021429061890e-01 2.126132398843765259e-01 -4.455008357763290405e-02 4.733454808592796326e-02 -1.228757724165916443e-01 2.397090047597885132e-01 -1.676881760358810425e-01 -1.254078298807144165e-01 -1.899602264165878296e-01 -5.620866548269987106e-03 2.331342399120330811e-01 2.536174282431602478e-02 -4.158312976360321045e-01 -1.522934734821319580e-01 1.220632269978523254e-01 -1.860275119543075562e-01 2.195901609957218170e-02 6.060277298092842102e-02
1.671667546033859253e-01 4.716198444366455078e-01 9.543658047914505005e-02 3.154393285512924194e-02 2.060198411345481873e-02 -3.537748456001281738e-01 -1.256235837936401367e-01 1.644592359662055969e-02 -1.799094527959823608e-01 -1.615003198385238647e-01 1.064054071903228760e-01 2.913195788860321045e-01 -3.166698515415191650e-01 -1.230319887399673462e-01 -3.937549144029617310e-02 1.924281381070613861e-02 1.903359405696392059e-02 2.818688750267028809e-01 -1.123106852173805237e-01 2.013414502143859863e-01 -1.499812006950378418e-01 7.475568354129791260e-02 -8.123045414686203003e-02 1.260764300823211670e-01 -2.533490769565105438e-02 -6.996210664510726929e-02 -2.361723929643630981e-01 -1.213868856430053711e-01 -1.230699419975280762e-01 -1.313388794660568237e-01 -3.039156086742877960e-02 1.816817522048950195e-01
1.290381550788879395e-01 2.181786298751831055e-01 -1.016095094382762909e-02 -1.133353039622306824e-01 -4.491870477795600891e-02 -3.677442073822021484e-01 3.871276974678039551e-01 -1.562199741601943970e-01 -1.629554182291030884e-01 -2.822734117507934570e-01 -1.614621281623840332e-01 -9.786403179168701172e-02 -2.251816689968109131e-01 1.352892667055130005e-01 6.401287764310836792e-02 2.422880977392196655e-01 3.502177447080612183e-02 1.755354553461074829e-01 2.721920907497406006e-01 3.063217154704034328e-04 -4.532443359494209290e-02 -1.929827034473419189e-01 -6.492320448160171509e-02 -4.713265970349311829e-02 -1.263642311096191406e-01 -2.973181009292602539e-02 -1.020921617746353149e-01 -2.196382731199264526e-01 1.956276968121528625e-02 -1.932574622333049774e-02 -1.309521645307540894e-01 3.038103580474853516e-01
-6.957701593637466431e-02 1.374661624431610107e-01 8.426155149936676025e-02 -3.021619319915771484e-01 1.358332037925720215e-01 -3.380971252918243408e-01 6.574431806802749634e-02 -1.140486896038055420e-01 -4.169745445251464844e-01 -3.495313972234725952e-02 -4.203848838806152344e-01 1.958422362804412842e-01 -1.757905930280685425e-01 -1.713714301586151123e-01 -7.070435583591461182e-02 1.181549727916717529e-01 1.801163516938686371e-02 -1.911197006702423096e-01 -2.944328263401985168e-02 9.209910780191421509e-02 -1.016959846019744873e-01 -8.869707584381103516e-02 -2.184041589498519897e-01 9.477616846561431885e-02 -9.500864148139953613e-02 -1.584653109312057495e-01 -1.692322492599487305e-01 -6.531415134668350220e-02 1.447307318449020386e-02 -1.056561619043350220e-01 -2.415530383586883545e-01 2.273581922054290771e-02
1.097584962844848633e-01 -8.705185353755950928e-02 1.059523597359657288e-01 -2.014929354190826416e-01 3.362179994583129883e-01 -1.807532757520675659e-01 5.107893422245979309e-02 8.299458026885986328e-02 -2.219261378049850464e-01 3.807015717029571533e-02 -1.721687018871307373e-01 3.628653585910797119e-01 -4.537015408277511597e-02 5.733869969844818115e-02 -1.856569349765777588e-01 1.732727587223052979e-01 -1.432758271694183350e-01 3.873163163661956787e-01 7.375434786081314087e-02 9.359987825155258179e-02 -2.086759507656097412e-01 -2.485818788409233093e-02 -5.520628392696380615e-02 1.149622574448585510e-01 2.542400956153869629e-01 -4.957690462470054626e-02 -2.598290741443634033e-01 3.472539782524108887e-02 1.615617871284484863e-01 1.589645296335220337e-01 -2.391094714403152466e-01 4.424951970577239990e-02
1.982190012931823730e-01 2.372216880321502686e-01 -1.496051251888275146e-01 -2.913456857204437256e-01 -2.072783261537551880e-01 -1.983885169029235840e-01 -2.107470780611038208e-01 -1.187936589121818542e-02 -1.551264375448226929e-01 -2.538863420486450195e-01 -6.862918287515640259e-02 9.007035195827484131e-02 -1.643971502780914307e-01 -2.957111895084381104e-01 2.501942515373229980e-01 -7.219848781824111938e-02 -7.269968092441558838e-02 2.685067355632781982e-01 -1.720852106809616089e-01 3.099393844604492188e-01 -2.314665019512176514e-01 -3.112247399985790253e-02 -8.354608714580535889e-02 -1.216513589024543762e-01 1.775269955396652222e-01 -1.069389805197715759e-01 -2.744811028242111206e-02 -1.421873122453689575e-01 1.250549871474504471e-02 -1.275405883789062500e-01 -1.518377661705017090e-01 -6.233441457152366638e-02
2.019927203655242920e-01 7.715515792369842529e-02 2.063336372375488281e-01 -3.882720172405242920e-01 1.496878266334533691e-01 -1.657994538545608521e-01 3.991705924272537231e-02 -9.583693742752075195e-02 -8.273895829916000366e-02 8.866452425718307495e-02 -5.515280645340681076e-03 4.379934370517730713e-01 -4.065181314945220947e-02 4.952781647443771362e-02 2.745460532605648041e-02 -3.120135888457298279e-02 9.577993303537368774e-03 2.528559863567352295e-01 -9.322159737348556519e-02 -5.301617830991744995e-02 -1.518506705760955811e-01 -2.261694967746734619e-01 -1.348587125539779663e-01 2.776236087083816528e-02 2.711727321147918701e-01 1.695194095373153687e-01 -1.953068971633911133e-01 -1.219334825873374939e-01 6.894545257091522217e-02 1.443035900592803955e-01 -2.832942605018615723e-01 -2.387889623641967773e-01
1.776790320873260498e-01 1.738644391298294067e-01 7.331445813179016113e-02 1.390993595123291016e-02 -1.855320185422897339e-01 -1.300312131643295288e-01 1.721098721027374268e-01 -2.275243550539016724e-01 -2.205566465854644775e-01 -1.745391637086868286e-01 -1.665464788675308228e-01 2.188247591257095337e-01 -3.095435798168182373e-01 3.387233882676810026e-04 2.207823991775512695e-01 4.260772094130516052e-02 1.909520924091339111e-01 1.592703610658645630e-01 1.455559134483337402e-01 -1.383105218410491943e-01 -2.456597387790679932e-01 1.124289110302925110e-01 -2.809262871742248535e-01 1.133464053273200989e-01 -1.070471573621034622e-02 2.018826454877853394e-01 -3.901579082012176514e-01 -1.789799630641937256e-01 6.098073348402976990e-02 5.229537934064865112e-02 1.493330858647823334e-02 9.898764081299304962e-03
-1.661018580198287964e-01 1.435445696115493774e-01 1.372242625802755356e-02 -5.100400745868682861e-02 -2.395762801170349121e-01 6.120203807950019836e-02 3.407372236251831055e-01 -1.640338748693466187e-01 -3.320189118385314941e-01 -1.691550910472869873e-01 -6.816421449184417725e-02 -7.440781593322753906e-02 -2.933396697044372559e-01 -5.337002500891685486e-02 -1.339479386806488037e-01 7.010892033576965332e-02 1.007456183433532715e-01 3.900391459465026855e-01 2.589600682258605957e-01 5.489377304911613464e-02 7.790932059288024902e-02 -2.327508479356765747e-01 -2.740586996078491211e-01 6.020663678646087646e-02 -3.589709848165512085e-02 -1.806724667549133301e-01 -1.414963603019714355e-01 -2.349972724914550781e-01 4.642089083790779114e-02 3.098955564200878143e-02 1.890691369771957397e-02 -9.929143823683261871e-03
-6.544456817209720612e-03 1.820339858531951904e-01 4.098393768072128296e-02 -1.737402938306331635e-02 -2.812148444354534149e-02 -3.405638337135314941e-01 2.196283042430877686e-01 2.317255884408950806e-01 -3.690840303897857666e-01 -2.110818326473236084e-01 -1.036526560783386230e-01 1.542082428932189941e-02 1.962943933904170990e-02 -2.705373167991638184e-01 9.114295989274978638e-02 9.942936711013317108e-03 -4.504515323787927628e-03 2.274217456579208374e-02 1.939509660005569458e-01 1.521343886852264404e-01 -1.837481409311294556e-01 1.576478220522403717e-02 -2.592108845710754395e-01 -3.354758024215698242e-02 -2.459067292511463165e-02 -1.969263404607772827e-01 -2.411346435546875000e-01 -1.165352389216423035e-02 9.000427275896072388e-02 1.175077408552169800e-01 -4.042438268661499023e-01 1.605430245399475098e-01
2.894566394388675690e-02 4.001836478710174561e-01 1.054164767265319824e-01 1.259395331144332886e-01 -3.597090020775794983e-02 -1.876106858253479004e-01 -7.553805410861968994e-02 -1.517479419708251953e-01 -2.471397370100021362e-01 -2.412157207727432251e-01 -1.317783147096633911e-01 1.858859062194824219e-01 -1.724384129047393799e-01 -2.701527178287506104e-01 1.882514506578445435e-01 -1.398365646600723267e-01 3.170523047447204590e-02 1.712710969150066376e-02 2.852908968925476074e-01 -1.029926072806119919e-02 -1.100077331066131592e-01 -7.217632234096527100e-02 -1.630659103393554688e-01 2.491060346364974976e-01 9.066542983055114746e-02 -8.753413707017898560e-02 2.710802666842937469e-02 -3.732630014419555664e-01 1.916567534208297729e-01 -1.348797529935836792e-01 -1.331276297569274902e-01 2.413810417056083679e-02
6.782630085945129395e-02 1.028783842921257019e-01 2.201303690671920776e-01 1.135367229580879211e-01 -1.976226717233657837e-01 -9.169901721179485321e-03 3.599700331687927246e-01 -1.563835889101028442e-01 -1.629586070775985718e-01 -2.716792188584804535e-02 -1.152830943465232849e-01 3.801943063735961914e-01 -2.248528599739074707e-01 5.754933506250381470e-02 1.081480458378791809e-01 -1.194642037153244019e-01 1.857644915580749512e-01 5.223180726170539856e-02 4.432351514697074890e-02 2.087459266185760498e-01 7.687712460756301880e-02 -6.208932399749755859e-02 -3.664607703685760498e-01 1.281194984912872314e-01 1.170224174857139587e-01 1.365167647600173950e-01 5.979088693857192993e-02 -3.311292529106140137e-01 -4.618402943015098572e-02 2.045527994632720947e-01 -1.242226455360651016e-02 1.799820661544799805e-01
5.828860774636268616e-02 -2.012055963277816772e-01 -1.728373765945434570e-01 -2.210931181907653809e-01 2.088138908147811890e-01 1.584607809782028198e-01 -1.538650598376989365e-02 -9.379211813211441040e-03 -1.558084934949874878e-01 -2.143978327512741089e-01 5.172410607337951660e-02 2.081361413002014160e-01 -3.022784292697906494e-01 6.669019907712936401e-02 -1.030977293848991394e-01 -4.863761365413665771e-02 -1.285672932863235474e-01 4.201230406761169434e-02 1.533933728933334351e-01 2.991612851619720459e-01 -5.386527627706527710e-02 -4.008120000362396240e-01 -1.452852040529251099e-01 -6.568198557943105698e-03 1.022210046648979187e-01 4.928278177976608276e-02 -2.408070564270019531e-01 -2.491316497325897217e-01 -2.543563395738601685e-02 -2.765989601612091064e-01 -2.083157896995544434e-01 1.173302158713340759e-01
-2.166516035795211792e-01 -4.487977549433708191e-02 -6.344293802976608276e-02 -1.301787644624710083e-01 -1.973728984594345093e-01 -1.362202465534210205e-01 1.333420872688293457e-01 1.532610505819320679e-01 -6.095360592007637024e-02 -1.021747738122940063e-01 -1.319462619721889496e-02 2.030293345451354980e-01 -5.995785072445869446e-02 2.086109668016433716e-01 1.712529957294464111e-01 1.591058820486068726e-01 -4.315471742302179337e-03 1.454503536224365234e-01 2.686088718473911285e-02 4.723070561885833740e-01 2.286010794341564178e-02 -2.253872901201248169e-01 -9.930288791656494141e-02 2.189478576183319092e-01 1.481221467256546021e-01 -1.366733461618423462e-01 -1.720508635044097900e-01 -3.069581687450408936e-01 3.148348629474639893e-01 3.066302835941314697e-02 -2.329864501953125000e-01 3.331561014056205750e-02
3.941100537776947021e-01 1.073335558176040649e-01 1.001098528504371643e-01 -9.467421472072601318e-02 -4.023500531911849976e-02 5.686068162322044373e-02 3.336954861879348755e-02 -1.378691475838422775e-02 9.379784017801284790e-02 -2.132763117551803589e-01 -4.231578856706619263e-02 1.094204634428024292e-01 -3.851437270641326904e-01 -1.955453678965568542e-02 -9.296575188636779785e-02 6.787570565938949585e-02 1.921214163303375244e-02 3.323140740394592285e-01 -2.276329100131988525e-01 2.325750142335891724e-01 -1.675719469785690308e-01 -1.084200590848922729e-01 6.588848680257797241e-02 -1.880246698856353760e-01 2.462845444679260254e-01 1.846865117549896240e-01 -3.789446055889129639e-01 1.691540516912937164e-02 1.463865954428911209e-02 -7.164239883422851562e-02 1.962439715862274170e-02 1.933337599039077759e-01
-9.310019761323928833e-02 1.280302554368972778e-01 5.735968798398971558e-02 -9.667835384607315063e-02 1.730863600969314575e-01 -2.570323050022125244e-01 5.364761129021644592e-02 -3.178769052028656006e-01 -2.096488475799560547e-01 -9.242915362119674683e-02 -2.137216031551361084e-01 2.683551609516143799e-01 2.435008734464645386e-01 2.973638847470283508e-02 1.635955572128295898e-01 4.635956510901451111e-02 -2.014664188027381897e-02 2.302944064140319824e-01 2.681367993354797363e-01 2.431007623672485352e-01 5.914562568068504333e-02 -9.687815606594085693e-02 4.955660551786422729e-02 1.876123547554016113e-01 4.490137696266174316e-01 8.195786178112030029e-02 -1.214121878147125244e-01 -1.407549232244491577e-01 -9.141363552771508694e-04 1.294209212064743042e-01 -8.465407043695449829e-02 3.611077368259429932e-02
1.819753944873809814e-01 -4.170117154717445374e-02 2.420972138643264771e-01 -6.552699208259582520e-02 1.745351403951644897e-01 -1.112169995903968811e-01 -3.856401890516281128e-03 -3.645933568477630615e-01 -1.908588781952857971e-02 -4.463717043399810791e-01 -2.657732069492340088e-01 2.398305535316467285e-01 -1.141014471650123596e-01 6.137873604893684387e-02 1.440190076828002930e-01 3.110166788101196289e-01 1.762262880802154541e-01 1.441406756639480591e-01 2.147170342504978180e-02 9.731616079807281494e-02 -5.657695606350898743e-02 1.779526472091674805e-02 -2.753165364265441895e-01 1.724126935005187988e-01 6.804718822240829468e-02 -1.634103506803512573e-01 -1.240495964884757996e-01 -1.169848293066024780e-01 -3.577311336994171143e-02 -7.154898345470428467e-02 -1.337314844131469727e-01 -9.457214176654815674e-02
-1.910281330347061157e-01 1.877905577421188354e-01 1.769754439592361450e-01 -2.561178803443908691e-02 3.990545868873596191e-01 -1.999533772468566895e-01 9.458518028259277344e-02 -3.352986276149749756e-02 -1.342223584651947021e-01 -1.432069540023803711e-01 -1.805292442440986633e-02 4.046446830034255981e-02 2.824518829584121704e-02 -1.837071403861045837e-02 -1.003475785255432129e-01 5.580417811870574951e-02 -2.156171947717666626e-03 4.105998873710632324e-01 -6.237556040287017822e-02 3.022843301296234131e-01 -1.811442822217941284e-01 -4.854663461446762085e-02 -3.116675019264221191e-01 -1.126303374767303467e-01 2.742646932601928711e-01 -1.141400858759880066e-01 9.328625351190567017e-02 1.412287950515747070e-01 -1.381333470344543457e-01 -2.065361663699150085e-02 -1.574848890304565430e-01 2.492037266492843628e-01
2.136563211679458618e-01 5.294131040573120117e-01 9.653412550687789917e-02 4.127265140414237976e-02 -2.165051549673080444e-01 2.312261462211608887e-01 1.728600263595581055e-01 1.326004695147275925e-02 1.520101912319660187e-02 -1.170641779899597168e-01 1.011971831321716309e-01 6.208151951432228088e-02 4.987726733088493347e-02 4.823523759841918945e-02 -7.243187725543975830e-02 1.201445236802101135e-01 -1.471054553985595703e-01 8.998434990644454956e-02 1.874693334102630615e-01 3.295953571796417236e-01 -7.765737920999526978e-02 -2.257712781429290771e-01 -3.638951182365417480e-01 -1.052213758230209351e-01 6.033165007829666138e-02 -2.432924360036849976e-01 -1.273075938224792480e-01 1.311059482395648956e-02 2.297762595117092133e-02 1.021903567016124725e-02 -1.439467221498489380e-01 7.453722506761550903e-02
1.648048162460327148e-01 2.853049635887145996e-01 1.024387478828430176e-01 -1.486168652772903442e-01 2.461439818143844604e-01 1.598737388849258423e-01 -1.522222757339477539e-01 -2.924795448780059814e-01 1.096723899245262146e-01 -1.829139590263366699e-01 -6.643895804882049561e-02 2.270076572895050049e-01 -2.102228067815303802e-02 9.505793452262878418e-02 1.845609247684478760e-01 -3.586298553273081779e-03 6.813495419919490814e-03 2.930322289466857910e-01 9.839088469743728638e-02 9.322281926870346069e-02 -1.465746760368347168e-01 -2.213036864995956421e-01 -9.292596578598022461e-02 -9.580678492784500122e-02 2.348867654800415039e-01 2.240509688854217529e-01 -1.860011070966720581e-01 8.998371660709381104e-02 1.858109533786773682e-01 1.838937550783157349e-01 -2.516160607337951660e-01 2.161830812692642212e-01
5.002277903258800507e-04 8.762811869382858276e-02 -1.055957898497581482e-01 -3.674260675907135010e-01 1.870376169681549072e-01 1.165687385946512222e-02 2.767289243638515472e-02 -1.312084048986434937e-01 -1.030926555395126343e-01 -3.353188037872314453e-01 3.966145217418670654e-02 -4.399108141660690308e-02 -1.258524060249328613e-01 3.769880160689353943e-02 4.985507577657699585e-02 1.273593753576278687e-01 1.377913504838943481e-01 2.414429336786270142e-01 1.332271099090576172e-01 1.121185794472694397e-01 3.293719589710235596e-01 -9.786659479141235352e-02 -1.360710561275482178e-01 6.125203892588615417e-02 3.412479758262634277e-01 1.515024900436401367e-01 3.647679463028907776e-02 -2.115351855754852295e-01 1.814848333597183228e-01 -2.057634294033050537e-02 -3.950236439704895020e-01 -8.781000971794128418e-02
1.528700441122055054e-01 -1.980384811758995056e-02 -2.051792740821838379e-01 -1.941983550786972046e-01 1.196702346205711365e-01 7.270542439073324203e-03 3.129921853542327881e-01 2.029847726225852966e-02 1.666812151670455933e-01 -3.070140779018402100e-01 -8.201363496482372284e-03 4.150847718119621277e-02 -2.540542483329772949e-01 -1.095439046621322632e-01 -1.837408542633056641e-01 1.248997673392295837e-01 4.529369529336690903e-03 1.272407025098800659e-01 -1.314439922571182251e-01 2.147289663553237915e-01 -2.379815131425857544e-01 -2.157445438206195831e-02 -2.567080222070217133e-02 -1.891360804438591003e-02 1.016702428460121155e-01 -5.360088869929313660e-02 -3.662607669830322266e-01 -1.058725640177726746e-01 3.779574930667877197e-01 -2.151927351951599121e-01 -9.010141342878341675e-02 2.009595334529876709e-01
-4.209848865866661072e-02 1.306751072406768799e-01 9.482804685831069946e-02 -3.073022663593292236e-01 -2.564897835254669189e-01 6.692154705524444580e-02 1.261921226978302002e-01 2.543577179312705994e-02 8.489522337913513184e-02 -3.697490096092224121e-01 -2.431782037019729614e-01 1.378441601991653442e-01 -7.156166713684797287e-03 8.130079507827758789e-02 1.292842328548431396e-01 5.285368300974369049e-03 -5.600353330373764038e-02 1.871012337505817413e-02 1.115740090608596802e-02 1.606180891394615173e-02 -4.032032489776611328e-01 -1.536888480186462402e-01 -4.096537828445434570e-01 -2.951136790215969086e-02 1.236066073179244995e-01 -1.033771112561225891e-01 1.591761261224746704e-01 -2.620283365249633789e-01 2.843552082777023315e-02 -2.321481257677078247e-01 1.025373041629791260e-01 -3.873511031270027161e-02
-1.028292346745729446e-02 2.582939267158508301e-01 -4.456343501806259155e-02 8.053433150053024292e-02 -9.241434186697006226e-02 -6.974606215953826904e-02 2.113820016384124756e-01 1.448633223772048950e-01 1.351190060377120972e-01 9.975652396678924561e-02 -3.719584345817565918e-01 -7.809348404407501221e-03 -3.499889373779296875e-01 4.967549815773963928e-02 -2.369996905326843262e-01 -7.006084173917770386e-02 -2.810945361852645874e-02 4.012212157249450684e-02 3.384942933917045593e-02 3.992624878883361816e-01 -1.420917212963104248e-01 -2.290481925010681152e-01 -2.732611298561096191e-01 5.315006896853446960e-02 3.187653049826622009e-02 3.341841399669647217e-01 -5.870601907372474670e-02 -2.226394116878509521e-01 -1.247077155858278275e-02 -9.765147417783737183e-02 -6.441155076026916504e-02 -1.784477941691875458e-02
-1.247995942831039429e-01 -4.802089184522628784e-02 -7.821922749280929565e-02 3.808067739009857178e-02 2.294410169124603271e-01 -1.464101672172546387e-01 -1.544464528560638428e-01 -2.351566106081008911e-01 8.132946491241455078e-02 -3.462960124015808105e-01 -8.239820599555969238e-02 7.764768600463867188e-02 -3.541365265846252441e-01 -1.243432387709617615e-01 -1.888101249933242798e-01 5.236284807324409485e-02 1.033071577548980713e-01 1.258941590785980225e-01 1.432777941226959229e-01 4.315054118633270264e-01 -1.516357213258743286e-01 -1.028668507933616638e-01 -3.383749723434448242e-01 -1.993993520736694336e-01 1.910608857870101929e-01 -1.293939650058746338e-01 -4.808106645941734314e-02 -1.859852485358715057e-02 6.574524939060211182e-02 -1.244703307747840881e-01 -3.256760537624359131e-02 6.956760585308074951e-02
2.015523463487625122e-01 -2.065180540084838867e-01 2.725094854831695557e-01 -1.070405766367912292e-01 1.403389722108840942e-01 -1.357031613588333130e-02 -7.590065896511077881e-02 -2.830241918563842773e-01 -3.161323815584182739e-02 -3.631042540073394775e-01 -1.924610137939453125e-01 2.099812179803848267e-01 -1.205033734440803528e-01 1.254397332668304443e-01 1.109891384840011597e-01 2.230625450611114502e-01 3.428858220577239990e-01 5.792279262095689774e-03 4.112464934587478638e-02 9.618607908487319946e-02 -1.024142354726791382e-01 -1.049916595220565796e-01 -3.810886442661285400e-01 1.063055917620658875e-01 -4.093893244862556458e-02 3.577832505106925964e-02 -2.201577723026275635e-01 -1.347094029188156128e-01 1.025737747550010681e-01 -9.567645378410816193e-03 -1.756828725337982178e-01 -3.630090877413749695e-02
1.145478338003158569e-01 2.473753094673156738e-01 5.866315588355064392e-02 -3.935425728559494019e-02 1.127240955829620361e-01 1.498715579509735107e-01 6.250023096799850464e-02 -4.334872663021087646e-01 1.429996639490127563e-01 -2.529254257678985596e-01 -1.890779435634613037e-01 2.976641356945037842e-01 -9.816023707389831543e-02 1.838330179452896118e-01 1.559041887521743774e-01 1.321283578872680664e-01 -1.602502726018428802e-02 7.968156039714813232e-02 1.736130267381668091e-01 2.779218927025794983e-02 -1.881091892719268799e-01 -2.511107921600341797e-01 -1.442606300115585327e-01 -4.192529991269111633e-02 1.248223707079887390e-01 2.879772782325744629e-01 -2.004537731409072876e-01 -2.086890488862991333e-02 2.092321217060089111e-01 1.375745832920074463e-01 -1.949521750211715698e-01 3.700787574052810669e-02
6.407424807548522949e-02 1.161674186587333679e-01 1.629177629947662354e-01 -1.277563571929931641e-01 1.587673872709274292e-01 -4.775689169764518738e-02 -1.029059439897537231e-01 -2.270032465457916260e-01 -2.508650124073028564e-01 -2.655571699142456055e-01 -3.198953866958618164e-01 6.160658597946166992e-02 -2.739090658724308014e-02 -1.040407270193099976e-01 7.264791429042816162e-02 2.843050658702850342e-01 -4.028246551752090454e-02 1.093325912952423096e-01 -8.556618541479110718e-02 -2.512763142585754395e-01 -2.422663420438766479e-01 -3.422183543443679810e-02 -6.897391378879547119e-02 6.946872174739837646e-02 2.283095568418502808e-01 1.645067930221557617e-01 -2.286732941865921021e-01 -2.848069965839385986e-01 3.536292016506195068e-01 1.470894552767276764e-02 -1.455494463443756104e-01 -1.139369513839483261e-02
-1.957668513059616089e-01 2.212802767753601074e-01 2.048083096742630005e-01 -3.967060744762420654e-01 -6.544191855937242508e-03 4.270066693425178528e-02 -1.850087381899356842e-02 6.494362652301788330e-02 1.432512402534484863e-01 -1.395807564258575439e-01 -1.610744446516036987e-01 5.474918335676193237e-02 -2.578926980495452881e-01 -9.922531247138977051e-02 1.755103021860122681e-01 -1.488025039434432983e-01 5.318631231784820557e-02 1.550801396369934082e-01 1.241306122392416000e-02 -4.009134694933891296e-02 -1.690136045217514038e-01 -2.008591741323471069e-01 -4.518670737743377686e-01 8.615928143262863159e-02 1.911989301443099976e-01 -2.067061066627502441e-01 -3.935984149575233459e-02 -3.102689981460571289e-01 -7.048240303993225098e-02 9.327453374862670898e-02 -7.885085046291351318e-02 5.072015151381492615e-02
-3.815536946058273315e-02 2.303605675697326660e-01 1.141424030065536499e-01 1.067868694663047791e-01 9.080819040536880493e-02 -1.847599148750305176e-01 -1.793290078639984131e-01 -4.980352148413658142e-02 -4.054794460535049438e-02 7.166332006454467773e-02 -1.039804071187973022e-01 5.247643217444419861e-02 -1.636819541454315186e-01 -1.700069010257720947e-01 -1.189566403627395630e-01 8.844732493162155151e-02 -4.319616779685020447e-02 3.152619004249572754e-01 3.460362255573272705e-01 -4.046355187892913818e-02 -4.423730820417404175e-02 -1.716634035110473633e-01 -3.743331134319305420e-01 1.374144554138183594e-01 1.843406558036804199e-01 -1.596615165472030640e-01 9.382209926843643188e-02 -2.969979643821716309e-01 3.971834778785705566e-01 -7.230498641729354858e-02 -7.968632131814956665e-02 8.442378044128417969e-02
-9.832631796598434448e-02 2.296801805496215820e-01 -1.569805145263671875e-01 -8.468545973300933838e-02 -3.018983304500579834e-01 -3.448335230350494385e-01 -9.044053405523300171e-02 -9.790672361850738525e-02 1.660509705543518066e-01 -2.142731696367263794e-01 5.117890983819961548e-02 8.435579389333724976e-02 -2.027023136615753174e-01 1.679480522871017456e-01 5.025126039981842041e-02 1.827505603432655334e-02 1.274703145027160645e-01 1.400441024452447891e-02 -8.955415338277816772e-03 5.299093574285507202e-02 1.152440831065177917e-01 -6.231668964028358459e-02 -9.053667634725570679e-02 -2.184016257524490356e-01 2.561395168304443359e-01 -3.825664520263671875e-02 -3.873631358146667480e-01 -3.275237381458282471e-01 -4.141438379883766174e-02 -8.200757205486297607e-02 -2.681343555450439453e-01 -1.595246791839599609e-01
-8.155442774295806885e-03 -4.780550673604011536e-02 -4.918137937784194946e-02 -8.063213527202606201e-02 -2.979486286640167236e-01 -1.404360234737396240e-01 1.734145581722259521e-01 -8.636403828859329224e-02 -2.845691442489624023e-01 -1.893116533756256104e-01 -1.655329763889312744e-01 2.367160022258758545e-01 -1.489332318305969238e-01 8.375244587659835815e-02 -2.540313005447387695e-01 -7.614284753799438477e-02 2.100107222795486450e-01 -1.319048851728439331e-01 -1.440737694501876831e-01 8.730392158031463623e-02 -4.314316511154174805e-01 -9.983846545219421387e-02 -9.862856566905975342e-02 -7.971668988466262817e-02 3.155722022056579590e-01 1.486501693725585938e-01 -1.939832270145416260e-01 -1.465650349855422974e-01 -9.124560654163360596e-02 -7.113324850797653198e-02 -2.118456065654754639e-01 4.239951074123382568e-02
2.217289507389068604e-01 1.044649258255958557e-01 -2.809821665287017822e-01 -4.302183166146278381e-02 -1.565014198422431946e-02 -4.446719586849212646e-02 3.008918836712837219e-02 -2.445521503686904907e-01 1.168576185591518879e-03 -1.130017936229705811e-01 -2.186838537454605103e-01 -4.682266712188720703e-02 -5.044505745172500610e-02 -3.684201464056968689e-02 1.765407919883728027e-01 5.923669040203094482e-02 2.963490486145019531e-01 1.680304855108261108e-01 7.461717352271080017e-03 3.838405609130859375e-01 -2.955678999423980713e-01 -1.481235325336456299e-01 -3.949159383773803711e-01 -3.076248429715633392e-02 3.147579496726393700e-03 -1.427068114280700684e-01 -2.770347893238067627e-01 1.514457613229751587e-01 7.037121802568435669e-02 -3.171970695257186890e-02 3.610543906688690186e-02 1.945551037788391113e-01
-2.413697540760040283e-02 2.308881282806396484e-01 1.634502708911895752e-01 -4.348751604557037354e-01 -2.762662060558795929e-02 -3.351594507694244385e-02 1.969888247549533844e-02 -1.574065536260604858e-01 -1.564344316720962524e-01 -1.349917948246002197e-01 -1.214589625597000122e-01 2.681719362735748291e-01 -2.898510098457336426e-01 1.616380512714385986e-01 2.245906889438629150e-01 -2.502241730690002441e-01 7.670992519706487656e-03 1.333428323268890381e-01 -2.387649193406105042e-02 7.003415375947952271e-03 -2.742392122745513916e-01 -3.973200172185897827e-02 -3.098386228084564209e-01 1.047105714678764343e-01 6.753778085112571716e-03 -7.743354141712188721e-02 6.102106720209121704e-02 -1.046465188264846802e-01 2.601860463619232178e-02 1.113180369138717651e-01 -2.725658714771270752e-01 -2.009542584419250488e-01
3.525032699108123779e-01 2.235135585069656372e-01 2.396425008773803711e-01 -1.073810532689094543e-01 7.804153114557266235e-02 -2.336384803056716919e-01 8.508867770433425903e-02 5.684103071689605713e-02 -1.009955778717994690e-01 -1.814277283847332001e-02 -2.042357623577117920e-01 -2.772266278043389320e-03 -1.283406764268875122e-01 -7.695347070693969727e-02 -1.087097600102424622e-01 3.151461109519004822e-02 1.532963663339614868e-01 2.608182728290557861e-01 2.153328061103820801e-01 -1.808163970708847046e-01 3.201580047607421875e-02 -2.361525446176528931e-01 -1.759775578975677490e-01 9.012095630168914795e-02 1.768115721642971039e-02 -2.599589526653289795e-01 -6.937875598669052124e-02 -3.782238066196441650e-01 5.183280259370803833e-02 -2.319968640804290771e-01 -6.532612442970275879e-02 2.349806874990463257e-01
3.466049209237098694e-02 3.065227270126342773e-01 -2.799832075834274292e-02 -1.766996532678604126e-01 2.031922489404678345e-01 -2.550818584859371185e-02 5.985910445451736450e-02 -9.536199271678924561e-03 -9.115919470787048340e-02 -8.210090547800064087e-02 -1.916073113679885864e-01 9.048343449831008911e-02 -2.291725724935531616e-01 2.268888652324676514e-01 2.508135735988616943e-01 4.705270379781723022e-02 -4.973655939102172852e-02 2.666346728801727295e-01 -7.269908487796783447e-02 2.623250782489776611e-01 -2.293090671300888062e-01 -1.759867966175079346e-01 1.349640488624572754e-01 1.464143097400665283e-01 1.421389728784561157e-01 2.578971385955810547e-01 -2.445627897977828979e-01 5.530994967557489872e-04 2.205502539873123169e-01 -9.764761477708816528e-02 -3.501084148883819580e-01 7.708383782301098108e-05
2.901101708412170410e-01 1.932557076215744019e-01 2.098911851644515991e-01 2.597174420952796936e-02 -1.229030489921569824e-01 -3.916886635124683380e-03 -1.024440377950668335e-01 -1.271516829729080200e-01 -8.190838247537612915e-02 1.767267845571041107e-02 -8.709803223609924316e-02 1.297359913587570190e-01 -2.136246263980865479e-01 -1.327439546585083008e-01 -2.136611491441726685e-01 1.256971657276153564e-01 -1.080655455589294434e-01 2.328809797763824463e-01 -1.957448124885559082e-01 1.551148854196071625e-02 -1.535259932279586792e-01 -3.427726924419403076e-01 -6.595031917095184326e-02 -1.612288951873779297e-01 -3.874240815639495850e-02 2.983586192131042480e-01 -4.155283570289611816e-01 2.652910351753234863e-02 1.446826159954071045e-01 -7.319524884223937988e-02 -1.796784698963165283e-01 1.936324834823608398e-01
2.775799334049224854e-01 1.324895769357681274e-01 9.235818684101104736e-02 -2.426884509623050690e-02 1.526886820793151855e-01 5.750063434243202209e-02 4.131183326244354248e-01 -6.915821880102157593e-02 3.142198026180267334e-01 -1.838786453008651733e-01 -1.205189339816570282e-02 1.305704116821289062e-01 -2.304647415876388550e-01 6.787641346454620361e-02 -1.146944686770439148e-01 1.125838160514831543e-01 3.527138009667396545e-02 3.504483997821807861e-01 1.703860610723495483e-02 1.665044128894805908e-01 -3.202609717845916748e-02 -3.478520512580871582e-01 -2.283884137868881226e-01 -2.905092015862464905e-02 2.170153111219406128e-01 -7.486546039581298828e-02 -2.122720032930374146e-01 -8.877661079168319702e-02 1.366153657436370850e-01 -5.208077654242515564e-02 6.314662098884582520e-02 5.298740416765213013e-02
-1.275214254856109619e-01 -3.910411894321441650e-02 1.055716816335916519e-02 -1.655700355768203735e-01 -6.724715232849121094e-02 -7.898700237274169922e-02 1.721385568380355835e-01 2.472293749451637268e-02 5.218820273876190186e-02 -7.078085094690322876e-02 -5.885063670575618744e-03 7.737028598785400391e-02 -3.252919018268585205e-02 3.180634081363677979e-01 1.315293610095977783e-01 1.257995665073394775e-01 1.230056807398796082e-01 8.680300414562225342e-02 3.500383347272872925e-02 6.153337955474853516e-01 -1.017819643020629883e-01 -1.041746512055397034e-01 -9.013993293046951294e-02 2.564870379865169525e-02 1.337121576070785522e-01 -1.306134909391403198e-01 -1.454483866691589355e-01 -4.384774565696716309e-01 1.534016728401184082e-01 -9.807254374027252197e-02 -2.207613885402679443e-01 4.259531944990158081e-02
3.203535452485084534e-02 -5.974326655268669128e-02 2.280259579420089722e-01 -2.133711725473403931e-01 1.395225822925567627e-01 -1.046909689903259277e-01 3.578827530145645142e-02 -3.627966940402984619e-01 -1.250319927930831909e-01 -9.829545021057128906e-02 -3.561366349458694458e-02 3.381808102130889893e-01 1.057274267077445984e-01 2.085625976324081421e-01 2.059545069932937622e-01 4.316890984773635864e-02 2.631349563598632812e-01 3.360052704811096191e-01 1.151741817593574524e-01 1.128538921475410461e-01 -9.633832424879074097e-02 -1.571908742189407349e-01 -7.487630844116210938e-02 1.359601765871047974e-01 2.264495044946670532e-01 2.290307134389877319e-01 -5.485435202717781067e-02 -1.651578843593597412e-01 1.077189967036247253e-01 1.423264145851135254e-01 -2.472607940435409546e-01 -3.774150088429450989e-02
-4.854509606957435608e-02 1.597852855920791626e-01 -1.743307858705520630e-01 -1.751249283552169800e-01 1.048559248447418213e-01 4.314102604985237122e-02 -1.878313720226287842e-02 6.349182128906250000e-02 3.920117393136024475e-03 -1.151683479547500610e-01 -2.036388367414474487e-01 1.899393945932388306e-01 -4.519359022378921509e-02 5.828268453478813171e-02 -1.581946909427642822e-01 -4.465223103761672974e-02 -1.643626391887664795e-01 7.017368823289871216e-02 7.493590563535690308e-02 4.255229234695434570e-01 -1.054454147815704346e-01 -4.507255852222442627e-01 -6.972426176071166992e-02 -1.244980171322822571e-01 2.279987037181854248e-01 1.640698686242103577e-02 -1.802099496126174927e-02 -2.093969099223613739e-02 -4.088587313890457153e-02 -2.195598036050796509e-01 -1.251414120197296143e-01 4.457758665084838867e-01
8.225918561220169067e-02 1.742474287748336792e-01 2.379087731242179871e-02 -3.975735306739807129e-01 1.586980745196342468e-02 5.141881108283996582e-02 -6.362859904766082764e-02 -1.320510506629943848e-01 -1.684771031141281128e-01 -4.181272685527801514e-01 9.496656060218811035e-02 2.749951556324958801e-02 7.519620656967163086e-02 8.055184036493301392e-03 2.843056619167327881e-02 9.628386795520782471e-02 5.837043002247810364e-02 3.724560439586639404e-01 -5.953873693943023682e-02 2.393024973571300507e-02 3.011856079101562500e-01 -1.458049714565277100e-01 -1.036893650889396667e-01 3.359550982713699341e-02 2.438871860504150391e-01 -5.797310173511505127e-02 9.668108820915222168e-02 -1.463840901851654053e-01 2.496996074914932251e-01 2.786243800073862076e-03 -2.972982823848724365e-01 1.913354992866516113e-01
2.588433325290679932e-01 1.495638489723205566e-01 -1.027921885251998901e-01 -1.640478074550628662e-01 1.045716181397438049e-01 -6.802608072757720947e-02 6.421022117137908936e-03 -3.020455539226531982e-01 -1.909962594509124756e-01 -2.937825620174407959e-01 -7.848196476697921753e-02 -3.394144028425216675e-02 -1.697077229619026184e-02 1.441776603460311890e-01 2.035771757364273071e-01 2.448813319206237793e-01 -8.830491453409194946e-02 2.874384820461273193e-01 1.214537397027015686e-01 -5.177302658557891846e-02 1.354418992996215820e-01 -1.280312389135360718e-01 -9.591241180896759033e-02 -7.759269326925277710e-02 1.677304655313491821e-01 -1.398571878671646118e-01 1.547548174858093262e-01 -2.698881030082702637e-01 2.812031209468841553e-01 7.768117636442184448e-02 -3.214224874973297119e-01 1.517295986413955688e-01
-6.687691062688827515e-02 3.024611771106719971e-01 1.872607916593551636e-01 -2.688234448432922363e-01 -1.148635149002075195e-01 -3.843339681625366211e-01 -4.387551918625831604e-02 5.706247687339782715e-02 8.288867026567459106e-02 -7.285822182893753052e-02 -2.948220074176788330e-02 1.468412876129150391e-01 -7.171830534934997559e-02 -1.302374601364135742e-01 -8.128847181797027588e-02 2.825035154819488525e-01 1.659961044788360596e-01 3.970046043395996094e-01 1.624334901571273804e-01 2.826385498046875000e-01 -9.466047585010528564e-02 1.913837529718875885e-02 -1.047049183398485184e-02 -2.267428487539291382e-02 1.012767925858497620e-01 -2.625992894172668457e-01 -2.437236309051513672e-01 4.237385466694831848e-02 -2.139666350558400154e-03 7.784450054168701172e-02 -1.432619392871856689e-01 1.382223516702651978e-01
-2.102101892232894897e-01 2.531791031360626221e-01 1.498461067676544189e-01 -5.770496651530265808e-02 -6.457481533288955688e-02 -2.121662646532058716e-01 1.821983307600021362e-01 -3.245937526226043701e-01 -3.415611982345581055e-01 -3.892226144671440125e-02 -7.463740557432174683e-02 -1.110748127102851868e-01 -1.098776906728744507e-01 -1.561380457133054733e-02 1.056424155831336975e-01 -1.200044974684715271e-01 1.193881705403327942e-01 1.347153782844543457e-01 3.206101655960083008e-01 1.876174509525299072e-01 1.134756952524185181e-02 -8.257798850536346436e-02 -2.163453400135040283e-01 -7.469712942838668823e-02 1.759093999862670898e-01 1.454569026827812195e-02 -1.527515053749084473e-01 -1.884052753448486328e-01 1.113876793533563614e-02 -9.562206268310546875e-02 -3.088567852973937988e-01 2.825770974159240723e-01
-4.600567370653152466e-02 5.308309104293584824e-03 -1.286288201808929443e-01 -2.038762122392654419e-01 1.671908646821975708e-01 -1.598975248634815216e-02 -3.174077719449996948e-02 -5.717336386442184448e-02 -3.116487525403499603e-03 -1.174887269735336304e-01 -9.288346767425537109e-02 1.684480458498001099e-01 -1.652383953332901001e-01 3.074620664119720459e-02 2.246123403310775757e-01 2.383684962987899780e-01 1.004791110754013062e-01 -2.440115809440612793e-02 4.405171424150466919e-02 1.305402368307113647e-01 -3.849242031574249268e-01 -1.335260868072509766e-01 -8.938858658075332642e-02 -4.835341125726699829e-02 2.097320258617401123e-01 1.249283850193023682e-01 -5.382022261619567871e-02 -7.725559175014495850e-02 3.179463148117065430e-01 8.858170360326766968e-03 -5.122922062873840332e-01 2.878485620021820068e-01
1.072159707546234131e-01 1.326971054077148438e-01 1.931044273078441620e-03 1.201483532786369324e-01 2.323294281959533691e-01 -4.096173867583274841e-02 6.384285539388656616e-02 -2.975301146507263184e-01 -1.989226490259170532e-01 -1.993806809186935425e-01 -1.194037199020385742e-01 3.112720549106597900e-01 6.763261556625366211e-02 3.481942415237426758e-02 -1.044449657201766968e-01 -4.082171246409416199e-02 -2.104489654302597046e-01 -2.477746829390525818e-02 -6.824674457311630249e-02 2.353553771972656250e-01 -2.577291727066040039e-01 -1.997697055339813232e-01 -1.315394490957260132e-01 -3.066859543323516846e-01 1.474736183881759644e-01 3.352448344230651855e-01 -1.663818657398223877e-01 -1.090377271175384521e-01 2.009978592395782471e-01 -1.111472229240462184e-04 -1.840752512216567993e-01 1.695077866315841675e-01
-2.151341736316680908e-02 4.574935883283615112e-03 -1.641534417867660522e-01 6.446699611842632294e-03 2.792063355445861816e-01 2.044886946678161621e-01 2.112132459878921509e-01 -1.267942041158676147e-01 -6.978547573089599609e-02 -8.063924312591552734e-02 6.264417618513107300e-02 3.622360229492187500e-01 -6.494115106761455536e-03 8.062574081122875214e-03 -9.138058871030807495e-02 -9.685107320547103882e-02 3.579027354717254639e-01 2.599706947803497314e-01 1.248120963573455811e-01 2.750251591205596924e-01 -5.912560597062110901e-02 -3.134168088436126709e-01 -1.071830540895462036e-01 2.329335175454616547e-02 1.050398051738739014e-01 -1.079463493078947067e-02 -1.858188509941101074e-01 1.550049055367708206e-02 1.462911665439605713e-01 -1.117406710982322693e-01 -2.316925674676895142e-01 3.059065639972686768e-01
-5.391766130924224854e-02 4.198544472455978394e-02 -7.258588820695877075e-02 -1.401896029710769653e-01 5.804106593132019043e-02 -5.324815213680267334e-02 7.085539400577545166e-02 9.730382263660430908e-02 -6.165797263383865356e-02 2.560672815889120102e-03 2.123647779226303101e-01 2.014053761959075928e-01 -3.533099545165896416e-03 -8.588121272623538971e-03 3.041279315948486328e-02 -9.021253138780593872e-02 -1.338566839694976807e-01 1.219760030508041382e-01 1.524943858385086060e-01 2.546136975288391113e-01 -2.100629657506942749e-01 -3.254612088203430176e-01 9.101057797670364380e-02 -7.981207221746444702e-02 4.400745630264282227e-01 -6.768185645341873169e-02 -3.308491408824920654e-01 -3.614288866519927979e-01 8.973999321460723877e-02 -2.435610629618167877e-02 -1.369973719120025635e-01 3.158465921878814697e-01
2.260079830884933472e-01 3.728285431861877441e-01 2.276751548051834106e-01 1.830435357987880707e-02 -6.592760980129241943e-02 5.282597150653600693e-03 3.192590922117233276e-02 -1.828269362449645996e-01 -2.761463820934295654e-01 -4.266491234302520752e-01 -1.302001774311065674e-01 2.796737849712371826e-02 -6.725026667118072510e-02 1.653838753700256348e-01 -5.904840305447578430e-02 3.055112808942794800e-02 2.336912602186203003e-02 2.733952552080154419e-02 2.703886628150939941e-01 -1.720681488513946533e-01 -1.738025099039077759e-01 -8.914165198802947998e-03 -1.307629644870758057e-01 3.031727373600006104e-01 1.340537518262863159e-01 2.714076638221740723e-02 -1.606599241495132446e-01 -1.477753221988677979e-01 1.576327681541442871e-01 -1.782125085592269897e-01 -1.634863615036010742e-01 1.166696175932884216e-01
-7.845512777566909790e-02 3.523626625537872314e-01 1.305997520685195923e-01 -2.968920171260833740e-01 9.314309060573577881e-02 -2.729412019252777100e-01 1.609128266572952271e-01 -5.160449072718620300e-02 -2.102914750576019287e-01 -3.460847139358520508e-01 -3.508284687995910645e-01 1.505616307258605957e-01 3.004946187138557434e-02 -1.400240510702133179e-01 1.261471360921859741e-01 3.122392855584621429e-02 1.002846732735633850e-01 9.078080207109451294e-02 7.356387376785278320e-02 -4.821789637207984924e-02 -2.038104981184005737e-01 -8.107982575893402100e-02 -1.168128028512001038e-01 8.256046473979949951e-02 -8.689195662736892700e-02 5.503603816032409668e-02 3.156430274248123169e-02 -2.248135805130004883e-01 -1.363939493894577026e-01 -9.646821022033691406e-02 -2.858768999576568604e-01 1.981176733970642090e-01
1.159308478236198425e-01 1.788953877985477448e-02 4.145291820168495178e-02 -7.900837063789367676e-02 2.304099202156066895e-01 -1.931005269289016724e-01 2.652675211429595947e-01 -5.577512085437774658e-02 5.398773774504661560e-02 -1.786234080791473389e-01 7.883299142122268677e-02 1.957719773054122925e-01 -2.698139548301696777e-01 2.501685172319412231e-03 -6.558550149202346802e-02 -9.810082614421844482e-02 -1.687204241752624512e-01 3.349165916442871094e-01 -1.279681026935577393e-01 -2.512612845748662949e-03 -1.512475758790969849e-01 -2.147498577833175659e-01 -2.640600502490997314e-01 -7.102101296186447144e-02 4.335457086563110352e-01 7.723366469144821167e-02 -1.946551203727722168e-01 1.652338355779647827e-01 1.492743790149688721e-01 -6.184484064579010010e-02 -1.565223783254623413e-01 -1.944792270660400391e-01
2.663623392581939697e-01 4.572663009166717529e-01 1.989307254552841187e-01 -2.014863789081573486e-01 1.193957254290580750e-01 1.684506982564926147e-01 1.058619394898414612e-01 -2.614617049694061279e-01 -3.288331627845764160e-02 2.070117276161909103e-03 5.625588446855545044e-02 -5.253184586763381958e-02 7.848318666219711304e-02 -2.806175053119659424e-01 -1.613375991582870483e-01 -1.688498258590698242e-02 9.977568686008453369e-02 2.807899191975593567e-02 -5.462743341922760010e-02 1.529452949762344360e-01 -1.510001718997955322e-01 -1.874180734157562256e-01 -1.779629439115524292e-01 -1.899230778217315674e-01 1.328993588685989380e-01 -2.953094057738780975e-02 -3.047694079577922821e-02 -2.985278367996215820e-01 3.344546854496002197e-01 -1.294322684407234192e-02 -1.226241439580917358e-01 3.038894198834896088e-02
1.044334378093481064e-02 2.088017463684082031e-01 6.779745966196060181e-02 -2.713973522186279297e-01 -9.756852686405181885e-02 -1.614509373903274536e-01 1.384703516960144043e-01 9.402280300855636597e-02 -4.008312821388244629e-01 -3.596825599670410156e-01 -2.219740599393844604e-01 2.069905772805213928e-02 -4.257721081376075745e-02 -7.900870591402053833e-02 9.245139360427856445e-02 -6.525215506553649902e-02 -3.480065241456031799e-02 2.994975447654724121e-02 1.891156136989593506e-01 2.841790020465850830e-02 -2.397790402173995972e-01 1.846219040453433990e-02 -2.640383839607238770e-01 1.516657471656799316e-01 -9.046091139316558838e-02 -1.674813032150268555e-01 -1.617463231086730957e-01 5.672406777739524841e-02 1.171322017908096313e-01 9.536451101303100586e-02 -3.976372182369232178e-01 1.344044655561447144e-01
1.274958997964859009e-01 1.105763390660285950e-01 2.695634961128234863e-01 -3.969816491007804871e-03 1.914387345314025879e-01 -8.317618072032928467e-02 -1.781477481126785278e-01 -1.246959120035171509e-01 8.191437274217605591e-02 -2.289940714836120605e-01 -1.363997459411621094e-01 1.758274435997009277e-01 -3.045176863670349121e-01 -1.410442963242530823e-02 -3.057305812835693359e-01 6.414046883583068848e-02 -1.686387136578559875e-02 2.876128256320953369e-01 1.272655874490737915e-01 1.682209521532058716e-01 1.212151423096656799e-01 -2.371588796377182007e-01 -3.856309652328491211e-01 -7.944280654191970825e-02 9.533811360597610474e-02 -1.365855336189270020e-01 -1.465643346309661865e-01 -1.428529918193817139e-01 1.390763372182846069e-01 9.347292594611644745e-03 1.342319399118423462e-01 2.196818143129348755e-01
-4.677606374025344849e-02 -2.746263751760125160e-03 -3.962584957480430603e-02 -1.814952790737152100e-01 2.871713936328887939e-01 -8.599288016557693481e-02 4.754960536956787109e-02 1.217190548777580261e-01 -7.560008764266967773e-02 -2.312933355569839478e-01 -1.066339984536170959e-01 4.235292226076126099e-02 -4.966498613357543945e-01 -4.282803833484649658e-02 -1.889661997556686401e-01 -4.286207631230354309e-02 -5.077216029167175293e-02 5.997345224022865295e-02 -1.028245687484741211e-02 1.813816577196121216e-01 -1.840999424457550049e-01 -2.844723761081695557e-01 -2.973366677761077881e-01 -2.707842886447906494e-01 1.098178774118423462e-01 -1.541637182235717773e-01 -7.842037081718444824e-02 -9.873814135789871216e-02 1.621115505695343018e-01 -2.635625004768371582e-01 -6.819860637187957764e-02 1.734526008367538452e-01
-1.363665461540222168e-01 5.284252762794494629e-02 1.306689344346523285e-02 -1.507671773433685303e-01 -4.054485354572534561e-03 -1.136830821633338928e-01 1.527427416294813156e-02 3.599923849105834961e-02 -2.238587662577629089e-02 -1.159527152776718140e-02 -2.222668007016181946e-02 1.325438767671585083e-01 -3.405078127980232239e-02 3.465949892997741699e-01 4.196681454777717590e-02 2.388051897287368774e-02 1.001981124281883240e-01 1.370597779750823975e-01 7.347704470157623291e-02 5.900505185127258301e-01 3.307337686419487000e-02 -2.584536075592041016e-01 -4.851801693439483643e-02 8.865140378475189209e-02 -9.073340333998203278e-03 -1.319623738527297974e-01 -1.997536569833755493e-01 -4.084286689758300781e-01 2.131610810756683350e-01 3.814670443534851074e-02 -2.505955994129180908e-01 6.732532382011413574e-02
-4.809720441699028015e-02 1.691542267799377441e-01 -1.905932091176509857e-02 -7.894121855497360229e-02 3.643012046813964844e-02 1.936578601598739624e-01 -8.781095966696739197e-03 -3.967213928699493408e-01 -1.930410116910934448e-01 -1.347165852785110474e-01 -1.050250232219696045e-01 6.251720339059829712e-02 1.667167246341705322e-01 -1.673922240734100342e-01 -2.366012334823608398e-01 3.717363998293876648e-02 -7.641206681728363037e-02 2.380877733230590820e-01 -1.158626005053520203e-01 8.175121247768402100e-02 -1.050086989998817444e-01 -1.425655633211135864e-01 -3.893977105617523193e-01 -3.729049861431121826e-02 3.188626468181610107e-01 2.645224928855895996e-01 -1.644728779792785645e-01 -1.637317687273025513e-01 1.834406703710556030e-01 -4.688885062932968140e-02 -1.646536290645599365e-01 -1.648781001567840576e-01
-2.936384081840515137e-01 6.429465860128402710e-02 -1.048639938235282898e-01 -2.272875756025314331e-01 -9.757236391305923462e-02 -9.277029335498809814e-02 -2.956371754407882690e-02 -9.042270481586456299e-03 -7.193240523338317871e-02 -1.021048650145530701e-01 -8.192129433155059814e-02 1.417958736419677734e-01 1.730036688968539238e-03 3.058593571186065674e-01 1.527412235736846924e-01 -2.220546081662178040e-02 4.855607077479362488e-02 5.779017880558967590e-02 1.173219680786132812e-01 4.836528003215789795e-01 -9.623803943395614624e-02 -2.733822166919708252e-01 -3.270727023482322693e-02 1.826127767562866211e-01 9.228544682264328003e-02 -1.852327883243560791e-01 -2.156120091676712036e-01 -1.834148466587066650e-01 2.380893230438232422e-01 -1.156455352902412415e-01 -3.161596357822418213e-01 5.777615681290626526e-02
1.331687811762094498e-02 1.270134150981903076e-01 3.372138738632202148e-01 -1.322114467620849609e-01 1.049443110823631287e-01 -4.454624056816101074e-01 2.142654657363891602e-01 2.404696494340896606e-02 -1.418765932321548462e-01 -5.233728885650634766e-02 -1.289822906255722046e-01 4.562358930706977844e-02 -9.359209239482879639e-02 -4.272846505045890808e-02 5.510910600423812866e-02 -1.438593585044145584e-02 1.823501288890838623e-01 1.684453934431076050e-01 1.121837198734283447e-01 2.388035878539085388e-02 -2.407053411006927490e-01 -1.876308470964431763e-01 -2.088753581047058105e-01 1.020607277750968933e-01 -4.188735783100128174e-02 1.472549587488174438e-01 -1.638296097517013550e-01 1.939686387777328491e-01 6.473588198423385620e-02 2.038699835538864136e-01 -3.863047957420349121e-01 1.904880106449127197e-01
6.331690400838851929e-02 1.249765977263450623e-01 1.670403331518173218e-01 -1.918801069259643555e-01 2.405273169279098511e-01 2.248066514730453491e-01 -1.237897388637065887e-02 -2.025967389345169067e-01 9.137076884508132935e-02 -1.428904235363006592e-01 -1.757576465606689453e-01 3.140929341316223145e-01 -5.755312740802764893e-02 1.342983841896057129e-01 1.445486247539520264e-01 1.062361299991607666e-01 2.001210898160934448e-01 2.407650947570800781e-01 7.056711614131927490e-02 1.233078315854072571e-01 -2.298140078783035278e-01 -4.454864561557769775e-02 1.777661219239234924e-02 4.962909966707229614e-02 1.771859973669052124e-01 2.033230513334274292e-01 -2.844713628292083740e-01 -4.270223900675773621e-03 1.850365549325942993e-01 -3.157998248934745789e-02 -4.020121097564697266e-01 1.670780926942825317e-01
1.235366314649581909e-01 -2.381154000759124756e-01 -2.021852284669876099e-01 -1.417904049158096313e-01 2.107009887695312500e-01 2.215723991394042969e-01 1.283767074346542358e-01 3.422119840979576111e-02 -1.582116931676864624e-01 -2.040701955556869507e-01 -7.094994932413101196e-02 2.710128426551818848e-01 -2.395805120468139648e-01 4.169105552136898041e-03 -1.589439995586872101e-02 -1.306295543909072876e-01 -3.686918318271636963e-02 1.199564337730407715e-02 2.580000832676887512e-02 3.359847664833068848e-01 -4.150540381669998169e-02 -2.711333930492401123e-01 -2.138524353504180908e-01 3.444974496960639954e-02 2.044244855642318726e-02 2.091008871793746948e-01 -3.022864460945129395e-01 -1.275947690010070801e-01 5.941689014434814453e-02 -2.364889830350875854e-01 -2.947243452072143555e-01 2.639111503958702087e-02
2.125419229269027710e-01 1.615229398012161255e-01 3.902303799986839294e-02 -1.443600952625274658e-01 9.491348266601562500e-02 -5.940245464444160461e-02 1.912279576063156128e-01 -1.827899813652038574e-01 -2.629727423191070557e-01 -1.558909565210342407e-01 -2.401570416986942291e-02 2.439725100994110107e-01 -2.942079603672027588e-01 1.118436269462108612e-02 1.450579315423965454e-01 9.718468785285949707e-02 8.046565204858779907e-02 2.459250092506408691e-01 1.298584938049316406e-01 -6.192047894001007080e-02 -1.241302713751792908e-01 1.566595025360584259e-02 -1.729153543710708618e-01 -3.577997162938117981e-02 3.441973403096199036e-02 -3.472633957862854004e-01 -1.584679037332534790e-01 -2.988721132278442383e-01 2.229708731174468994e-01 -2.499728202819824219e-01 2.568655610084533691e-01 6.518942117691040039e-02
1.553330421447753906e-01 3.478097915649414062e-01 1.922861635684967041e-01 -5.220908671617507935e-02 8.748373016715049744e-03 7.339222356677055359e-03 1.762526631355285645e-01 -3.916061669588088989e-02 3.974575921893119812e-02 -1.902017593383789062e-01 2.156502596335485578e-04 3.678891807794570923e-02 -1.401929557323455811e-01 1.953479200601577759e-01 2.019408643245697021e-01 2.714695930480957031e-01 -1.509250104427337646e-01 2.907684072852134705e-03 1.324422005563974380e-02 2.655337750911712646e-01 -3.221881389617919922e-01 3.537387773394584656e-02 -7.948485016822814941e-02 2.694236636161804199e-01 8.289952576160430908e-02 1.688678264617919922e-01 -8.460417389869689941e-02 -1.876938790082931519e-01 2.307986170053482056e-01 2.928883535787463188e-03 -3.469541966915130615e-01 2.054451555013656616e-01
-2.195979468524456024e-02 9.370548278093338013e-02 -1.798523962497711182e-01 -1.031436473131179810e-01 1.790947318077087402e-01 -2.161611430346965790e-02 1.463863998651504517e-01 2.634089253842830658e-02 -3.421107232570648193e-01 -8.701983094215393066e-02 1.714363843202590942e-01 1.093665733933448792e-01 -8.085349947214126587e-02 -1.639851033687591553e-01 1.015434935688972473e-01 7.614638656377792358e-02 -1.263069212436676025e-01 2.107553631067276001e-01 -1.423959765816107392e-04 4.577818810939788818e-01 -9.423990547657012939e-02 -1.947515010833740234e-01 -9.687522053718566895e-02 -1.201219037175178528e-01 3.327696770429611206e-02 2.084016799926757812e-01 -3.889511153101921082e-02 -1.783629953861236572e-01 4.373672902584075928e-01 -5.018029734492301941e-02 -2.103236615657806396e-01 1.453183442354202271e-01
-1.071791499853134155e-01 1.222830191254615784e-01 1.471892744302749634e-01 -1.904285252094268799e-01 1.442444231361150742e-02 -4.454685449600219727e-01 4.330167174339294434e-02 -8.434183150529861450e-02 -3.045990169048309326e-01 -5.650826171040534973e-02 -4.321714341640472412e-01 2.273022383451461792e-01 3.748864680528640747e-02 -3.345468640327453613e-02 5.306395888328552246e-02 2.081712335348129272e-02 -3.831799328327178955e-02 1.152876615524291992e-01 1.015989109873771667e-01 8.431877940893173218e-02 -9.649992734193801880e-02 1.202817633748054504e-01 -3.843140006065368652e-01 -1.855704784393310547e-01 9.932234138250350952e-02 4.171037301421165466e-02 -1.692854315042495728e-01 -8.010001480579376221e-02 -7.406818866729736328e-02 6.220663711428642273e-02 -1.879593729972839355e-01 1.958042383193969727e-01
3.009358346462249756e-01 9.503786265850067139e-02 -3.033763030543923378e-03 -3.041390478610992432e-01 -5.202121566981077194e-03 -1.037230044603347778e-01 -7.662986405193805695e-03 1.885425858199596405e-02 -4.363135397434234619e-01 -4.301190078258514404e-01 -1.960808783769607544e-01 1.552860885858535767e-01 7.812390476465225220e-02 1.291792094707489014e-01 -2.912137471139431000e-02 -1.271890848875045776e-01 1.337531507015228271e-01 1.876424103975296021e-01 -3.292554989457130432e-02 -3.013182803988456726e-02 2.129812687635421753e-01 -3.062346875667572021e-01 3.159040957689285278e-02 3.672619909048080444e-02 1.189701259136199951e-01 1.327188909053802490e-01 -1.051206812262535095e-01 -2.095970511436462402e-01 1.284936219453811646e-01 -5.847751721739768982e-02 -6.066600605845451355e-02 1.095804572105407715e-01
-8.916354179382324219e-02 2.365136891603469849e-01 3.029426336288452148e-01 -1.822907477617263794e-01 -8.978929370641708374e-02 -2.980988323688507080e-01 -6.580306682735681534e-03 -4.554346948862075806e-02 2.697521746158599854e-01 -1.124267354607582092e-01 -5.208322778344154358e-02 6.104030832648277283e-02 -1.550703644752502441e-01 1.168504171073436737e-02 -8.444542996585369110e-03 1.692192107439041138e-01 1.457046866416931152e-01 3.287623524665832520e-01 -1.060298457741737366e-01 1.827390789985656738e-01 -1.276238411664962769e-01 2.205538749694824219e-02 -2.751510739326477051e-01 -6.888797879219055176e-02 1.537243872880935669e-01 -3.692925870418548584e-01 -1.882652491331100464e-01 2.297103777527809143e-02 6.799631565809249878e-02 7.085787504911422729e-02 -1.387208551168441772e-01 2.669913172721862793e-01
-1.010204479098320007e-01 1.179962456226348877e-01 -2.536569535732269287e-01 1.710279732942581177e-01 2.850439772009849548e-02 3.548571839928627014e-02 1.196068227291107178e-01 -2.510098218917846680e-01 -1.181922629475593567e-01 -3.417137563228607178e-01 -2.826634049415588379e-01 6.952214241027832031e-02 -1.658729463815689087e-01 -1.178290098905563354e-01 1.575963944196701050e-01 5.041002109646797180e-02 3.257211446762084961e-01 6.593734771013259888e-02 -1.266400213353335857e-03 4.100417792797088623e-01 -1.968280822038650513e-01 -2.331549972295761108e-01 -2.890547215938568115e-01 3.231966122984886169e-02 1.956796944141387939e-01 -7.861053943634033203e-02 -2.893305616453289986e-03 -4.645175859332084656e-02 -4.270583391189575195e-02 7.335733622312545776e-02 6.009267643094062805e-02 7.014838606119155884e-02
-2.092941105365753174e-02 1.604653447866439819e-01 -9.153215214610099792e-03 -3.915264308452606201e-01 2.615833282470703125e-01 1.084311753511428833e-01 1.079312115907669067e-01 -9.447479993104934692e-02 1.413839310407638550e-01 -2.454477399587631226e-01 -2.204163372516632080e-01 1.083308383822441101e-01 -1.597137153148651123e-01 -5.387209728360176086e-02 4.112279973924160004e-03 -7.627768069505691528e-02 -2.567668855190277100e-01 2.281310856342315674e-01 5.822233855724334717e-02 1.371523141860961914e-01 -2.721727490425109863e-01 -1.393489241600036621e-01 -2.526036500930786133e-01 -1.828650943934917450e-02 2.828956544399261475e-01 -1.252943426370620728e-01 -5.417005624622106552e-03 -2.757834196090698242e-01 -2.525727748870849609e-01 -7.764275372028350830e-02 -5.547853931784629822e-02 -4.850932955741882324e-02
-1.240884959697723389e-01 3.934779167175292969e-01 -2.881584689021110535e-02 -2.154180109500885010e-01 1.650552004575729370e-01 1.930484548211097717e-02 -4.931457806378602982e-04 -2.766264416277408600e-02 -1.285348981618881226e-01 -6.214940547943115234e-02 -1.753755286335945129e-02 5.296814441680908203e-02 -3.430864512920379639e-01 6.166565418243408203e-02 1.154477298259735107e-01 -9.448719210922718048e-04 -3.126665949821472168e-01 7.258810102939605713e-02 1.317880004644393921e-01 1.241463944315910339e-01 -2.192583382129669189e-01 -8.346891403198242188e-02 -1.527806073427200317e-01 1.723647862672805786e-02 1.400995701551437378e-01 -2.065034210681915283e-01 -4.456073939800262451e-01 -5.122211948037147522e-02 -2.565971016883850098e-01 -2.097190469503402710e-01 -2.929517067968845367e-02 8.479314297437667847e-02
4.396267980337142944e-02 5.020402744412422180e-02 1.093045771121978760e-01 -1.702294498682022095e-01 1.035439744591712952e-01 2.621060907840728760e-01 -5.710254237055778503e-02 -3.585847318172454834e-01 2.377728372812271118e-02 1.659504487179219723e-03 -1.836176365613937378e-01 2.664757966995239258e-01 1.520198583602905273e-01 -4.575154557824134827e-02 -2.420954871922731400e-03 -4.474123194813728333e-02 3.660332784056663513e-02 1.272393614053726196e-01 8.977102488279342651e-02 3.132815062999725342e-01 -1.086154654622077942e-01 -1.371029764413833618e-01 -5.115005970001220703e-01 -1.404023170471191406e-02 6.047110632061958313e-02 1.617856696248054504e-02 -2.428249269723892212e-01 3.704147180542349815e-03 2.033711671829223633e-01 -2.291299700736999512e-01 -1.400193274021148682e-01 -1.353975236415863037e-01
1.950080543756484985e-01 2.004940807819366455e-01 1.050977781414985657e-01 -6.167287006974220276e-02 8.018248528242111206e-02 2.476595342159271240e-02 -1.105864346027374268e-01 -1.750538051128387451e-01 -1.775523126125335693e-01 -5.037224292755126953e-02 1.605878472328186035e-01 2.155135571956634521e-01 -3.391792476177215576e-01 1.674486398696899414e-01 3.403036622330546379e-03 -1.134291291236877441e-01 -1.606397628784179688e-01 2.157584726810455322e-01 9.590113908052444458e-02 1.422859877347946167e-01 -2.575545608997344971e-01 -2.105924189090728760e-01 1.172064170241355896e-01 -3.463349342346191406e-01 1.112815886735916138e-01 7.396802306175231934e-02 -3.183775246143341064e-01 5.948470439761877060e-03 2.070505619049072266e-01 -1.407544314861297607e-01 -2.517632246017456055e-01 5.713111534714698792e-02
2.423358149826526642e-02 3.339000642299652100e-01 -6.590087432414293289e-03 1.421534921973943710e-02 1.834221333265304565e-01 -2.276814877986907959e-01 2.284657210111618042e-01 -1.030894219875335693e-01 -2.131534665822982788e-01 -3.016732037067413330e-01 -8.822210133075714111e-02 2.958842217922210693e-01 -1.770960092544555664e-01 9.363653510808944702e-02 1.015764325857162476e-01 1.626108400523662567e-02 9.252437949180603027e-02 2.279933243989944458e-01 -1.607674732804298401e-02 -7.361576706171035767e-02 -1.899053156375885010e-01 4.584544524550437927e-02 -2.295453101396560669e-01 9.340551495552062988e-02 9.129317104816436768e-02 -1.961594521999359131e-01 -4.962489381432533264e-02 -3.551034629344940186e-01 1.079911068081855774e-01 -9.192024916410446167e-02 3.055830597877502441e-01 4.710705205798149109e-02
9.823729842901229858e-02 8.774267882108688354e-02 1.713822223246097565e-02 -1.922318786382675171e-01 3.277752548456192017e-02 -2.846451997756958008e-01 -5.725257843732833862e-02 -2.857576310634613037e-01 -2.033079415559768677e-01 1.412303373217582703e-02 -6.173409149050712585e-02 5.367666482925415039e-02 2.036950364708900452e-02 -2.128802090883255005e-01 -1.592295169830322266e-01 1.566315442323684692e-01 -9.069693088531494141e-02 -4.914185497909784317e-03 -2.907197736203670502e-02 4.557791631668806076e-03 -3.969576656818389893e-01 -1.483318805694580078e-01 4.657590296119451523e-03 -5.335598438978195190e-02 5.326400324702262878e-02 4.586233571171760559e-02 -2.963398993015289307e-01 4.699854180216789246e-02 2.807635962963104248e-01 -3.790870904922485352e-01 -3.312909901142120361e-01 -1.253285557031631470e-01
-1.562129426747560501e-02 2.757899165153503418e-01 9.681525081396102905e-02 -1.642468757927417755e-02 -5.420757085084915161e-02 -2.398166209459304810e-01 1.388659775257110596e-01 7.222983986139297485e-02 -2.276778072118759155e-01 -3.872987329959869385e-01 -1.309661716222763062e-01 1.635557785630226135e-02 7.653478533029556274e-02 -8.955039829015731812e-02 2.160736322402954102e-01 -1.235429346561431885e-01 9.321341663599014282e-02 1.467115879058837891e-01 1.821434795856475830e-01 9.527792781591415405e-02 -1.743183284997940063e-01 2.167587541043758392e-02 -3.725029230117797852e-01 1.475267950445413589e-02 -2.202474921941757202e-01 -6.269485224038362503e-03 -2.092205733060836792e-01 -8.384797722101211548e-03 3.078484833240509033e-01 -2.323624938726425171e-01 -1.598637253046035767e-01 1.581317633390426636e-01
-1.634951829910278320e-01 -6.629357486963272095e-02 -3.106453269720077515e-02 -1.446813344955444336e-01 -1.922196708619594574e-02 -1.360200941562652588e-01 1.686027199029922485e-01 -1.060691773891448975e-01 -1.975610665977001190e-02 -1.397218257188796997e-01 -9.702561423182487488e-03 1.994241178035736084e-01 -9.342093765735626221e-02 2.890690267086029053e-01 1.518772989511489868e-01 -6.595876067876815796e-03 1.191261187195777893e-01 1.004220023751258850e-01 8.947981148958206177e-02 5.837334394454956055e-01 -3.838311135768890381e-02 -1.548198908567428589e-01 5.893294513225555420e-02 2.567356452345848083e-02 1.632079929113388062e-01 -2.112652659416198730e-01 -2.438632547855377197e-01 -8.257508277893066406e-02 2.159070968627929688e-01 -1.411844193935394287e-01 -3.248079121112823486e-01 3.232212364673614502e-02
1.193223223090171814e-01 1.218851655721664429e-01 1.874234080314636230e-01 -5.350808426737785339e-02 2.799402363598346710e-02 -2.103370428085327148e-01 9.111531078815460205e-02 4.349352791905403137e-02 1.005786880850791931e-01 -1.418837010860443115e-01 -9.884247183799743652e-02 -1.807712763547897339e-02 -1.574925035238265991e-01 8.476776629686355591e-02 -1.986959017813205719e-02 1.332890838384628296e-01 1.461687535047531128e-01 3.478635847568511963e-01 8.823711425065994263e-02 1.687438637018203735e-01 -1.295693870633840561e-02 -1.316658500581979752e-02 -4.414857327938079834e-01 2.500799484550952911e-02 2.857110202312469482e-01 -9.226059913635253906e-02 1.033507585525512695e-01 -3.793071806430816650e-01 2.326246351003646851e-01 -2.612434029579162598e-01 2.129897475242614746e-01 1.632048189640045166e-02
3.978348150849342346e-02 1.429195553064346313e-01 8.173105120658874512e-02 -8.390377461910247803e-02 1.384228318929672241e-01 -3.939841687679290771e-01 1.094446703791618347e-01 1.796414144337177277e-02 1.716460138559341431e-01 1.385369151830673218e-02 -2.658188939094543457e-01 9.779357351362705231e-03 -7.779322564601898193e-02 -3.159672021865844727e-02 -2.290098518133163452e-01 6.962534785270690918e-02 -1.882697939872741699e-01 1.956937611103057861e-01 3.038805127143859863e-01 3.334820270538330078e-01 -5.305995419621467590e-02 3.640944883227348328e-02 -1.926767528057098389e-01 -6.036285310983657837e-02 3.418376669287681580e-02 3.517647087574005127e-01 -1.304485797882080078e-01 -2.107080072164535522e-01 2.147976905107498169e-01 2.427558600902557373e-02 -9.107651561498641968e-02 -2.220026254653930664e-01
-7.312949746847152710e-02 2.339245229959487915e-01 5.705771222710609436e-02 -1.850946247577667236e-01 3.806888684630393982e-02 -8.155149966478347778e-02 1.868437230587005615e-01 -1.046263724565505981e-01 -2.071160674095153809e-01 -4.629490077495574951e-01 -1.302670389413833618e-01 -1.327254921197891235e-01 5.292816460132598877e-02 -2.486854940652847290e-01 2.016628235578536987e-01 4.581065475940704346e-02 6.616789102554321289e-02 1.072848886251449585e-01 8.480750769376754761e-02 1.192892044782638550e-01 -4.042362868785858154e-01 -2.036154270172119141e-01 -9.170146286487579346e-02 -1.496085524559020996e-01 -1.931692659854888916e-01 -5.103519931435585022e-02 -1.684489995241165161e-01 -1.762736141681671143e-01 7.381712645292282104e-02 -1.119806990027427673e-01 -2.073717862367630005e-01 1.261549890041351318e-01
3.941162303090095520e-02 2.562662363052368164e-01 1.281278952956199646e-02 -1.445850431919097900e-01 -2.436388581991195679e-01 -8.882702142000198364e-02 2.167843431234359741e-01 -5.836278945207595825e-02 2.008727006614208221e-02 4.587653651833534241e-02 -3.129746392369270325e-02 2.574758231639862061e-01 -3.045675456523895264e-01 -5.573234707117080688e-02 -2.580176293849945068e-02 3.542274236679077148e-02 4.124591499567031860e-02 7.613664865493774414e-02 2.481119781732559204e-01 -9.617314487695693970e-02 4.531514644622802734e-02 -2.416402548551559448e-01 -7.881235331296920776e-02 -2.983883619308471680e-01 3.312073647975921631e-01 2.396762557327747345e-02 -3.069287165999412537e-02 -3.866086006164550781e-01 3.222336769104003906e-01 -1.191712990403175354e-01 -2.141855889931321144e-03 1.173238977789878845e-01
-8.888559043407440186e-02 -3.492226824164390564e-02 5.273623764514923096e-02 -2.900354564189910889e-01 2.928101830184459686e-02 -2.390543669462203979e-01 -1.087768822908401489e-01 1.957394368946552277e-02 -2.728652060031890869e-01 -2.303092032670974731e-01 6.712505966424942017e-02 1.801161766052246094e-01 -1.317874193191528320e-01 -1.487940549850463867e-01 -4.063851013779640198e-02 2.268466055393218994e-01 1.351195871829986572e-01 3.493400812149047852e-01 -1.190976575016975403e-01 6.812315899878740311e-03 -1.434432268142700195e-01 -2.531601190567016602e-01 -2.195167988538742065e-01 6.347388494759798050e-03 1.430372893810272217e-01 2.971071898937225342e-01 -4.067434072494506836e-01 -7.118827104568481445e-02 -7.016403973102569580e-02 -2.594986557960510254e-02 4.111076891422271729e-02 -5.241406336426734924e-02
1.123641654849052429e-01 -1.661093533039093018e-01 8.335603773593902588e-02 8.675622753798961639e-03 9.594446048140525818e-03 -2.468782514333724976e-01 4.570180084556341171e-03 -7.096461206674575806e-02 -1.807711124420166016e-01 -3.650464713573455811e-01 1.091912239789962769e-01 1.878698170185089111e-02 -1.775520145893096924e-01 -7.899840176105499268e-02 -1.700571477413177490e-01 3.053568601608276367e-01 1.353343278169631958e-01 3.737336695194244385e-01 6.783483549952507019e-03 3.721880018711090088e-01 -1.609378457069396973e-01 -1.023628786206245422e-01 -1.961183398962020874e-01 -5.696180742233991623e-03 -1.104705557227134705e-01 -2.546229958534240723e-01 -1.787104271352291107e-02 -1.672236472368240356e-01 -9.482221305370330811e-02 -1.861970173195004463e-03 -2.301807552576065063e-01 -9.892553836107254028e-02
5.451257806271314621e-03 2.306006550788879395e-01 2.034588158130645752e-01 3.003048151731491089e-02 -1.283782273530960083e-01 -2.901832759380340576e-01 5.356511846184730530e-02 1.028028354048728943e-01 -2.353407442569732666e-01 -3.553868830204010010e-01 -1.715892404317855835e-01 -5.049697309732437134e-02 1.320714652538299561e-01 -6.696049124002456665e-02 6.074362993240356445e-02 -1.700499206781387329e-01 1.262391209602355957e-01 4.876548424363136292e-02 1.156554222106933594e-01 1.785356700420379639e-01 -2.410394698381423950e-01 2.107664383947849274e-02 -2.187122404575347900e-01 -3.609661757946014404e-02 -9.303390979766845703e-02 -4.155271500349044800e-02 -3.273828923702239990e-01 8.659865707159042358e-03 2.175786793231964111e-01 -1.122033149003982544e-01 -3.599843680858612061e-01 2.091819643974304199e-01
-3.234045580029487610e-02 1.710315644741058350e-01 2.232237756252288818e-01 -3.731620609760284424e-01 2.260031104087829590e-01 -2.831929326057434082e-01 3.017641231417655945e-02 -6.824565678834915161e-02 8.362866193056106567e-02 -1.519111990928649902e-01 1.187435761094093323e-01 1.354274433106184006e-02 -1.917518675327301025e-01 -1.451418176293373108e-02 -1.268272846937179565e-01 -7.644452899694442749e-02 -9.607077389955520630e-02 2.583704292774200439e-01 -2.388408780097961426e-01 1.989189833402633667e-01 -5.625664070248603821e-02 4.276594892144203186e-02 -2.891622185707092285e-01 -7.369679957628250122e-02 3.384795486927032471e-01 -5.671262741088867188e-02 -2.030778825283050537e-01 1.203302666544914246e-01 -3.325193002820014954e-02 5.551955848932266235e-02 -2.509050071239471436e-01 1.822989583015441895e-01
1.191882938146591187e-01 1.251169592142105103e-01 2.222461104393005371e-01 -7.945649325847625732e-02 3.135620951652526855e-01 -5.200173705816268921e-02 -6.537197530269622803e-02 -3.606337308883666992e-02 1.573116034269332886e-01 -1.469601392745971680e-01 -1.612432003021240234e-01 8.952369098551571369e-04 -3.283592760562896729e-01 5.765918642282485962e-02 -4.023510217666625977e-01 -8.036031574010848999e-02 -6.845398992300033569e-02 1.127744466066360474e-01 -7.835441827774047852e-02 1.889614313840866089e-01 7.911172695457935333e-03 -2.509128451347351074e-01 -3.633187115192413330e-01 6.603519618511199951e-02 4.622980207204818726e-02 -8.027732372283935547e-03 -2.833068668842315674e-01 -2.560566924512386322e-02 1.872685253620147705e-01 -1.302585452795028687e-01 1.435772702097892761e-02 2.490122914314270020e-01
-1.680200099945068359e-01 2.760444283485412598e-01 7.128840684890747070e-02 -1.156827136874198914e-01 4.140147566795349121e-01 -6.812430173158645630e-02 3.129639625549316406e-01 -1.563470065593719482e-02 -1.253910958766937256e-01 -1.175568178296089172e-01 -2.176850885152816772e-01 1.797259151935577393e-01 -3.273677825927734375e-01 8.520762622356414795e-02 -1.616064906120300293e-01 2.428393065929412842e-02 -1.301075667142868042e-01 2.352936565876007080e-01 -2.784271240234375000e-01 6.288523226976394653e-02 -7.162868231534957886e-02 -1.258042454719543457e-01 -2.567367553710937500e-01 8.339092135429382324e-02 3.831449523568153381e-02 -1.441688239574432373e-01 -1.371309608221054077e-01 -4.119095951318740845e-02 -7.592691481113433838e-02 1.547667011618614197e-02 -2.366511672735214233e-01 -1.192145328968763351e-02
1.077998895198106766e-02 2.126283049583435059e-01 1.566293276846408844e-02 -2.592480778694152832e-01 1.936161331832408905e-02 -3.188447654247283936e-01 1.786699295043945312e-01 1.128059346228837967e-02 -2.285606414079666138e-01 -6.215598061680793762e-02 -1.736603230237960815e-01 1.000817399471998215e-02 -1.052462682127952576e-02 -9.929783642292022705e-02 -6.079302169382572174e-03 -8.532940596342086792e-02 -1.204379573464393616e-01 1.030579674988985062e-03 -1.287584006786346436e-01 -1.449437886476516724e-01 -1.047265008091926575e-01 -2.873203158378601074e-01 -1.197312995791435242e-01 2.323592752218246460e-01 3.145782649517059326e-02 -2.613293230533599854e-01 -3.309698030352592468e-02 -3.491280972957611084e-01 3.756439983844757080e-01 -1.147807389497756958e-01 -2.948799729347229004e-01 4.510365426540374756e-02
4.892294853925704956e-02 4.321647807955741882e-02 1.675028800964355469e-01 9.015966951847076416e-02 -1.338254958391189575e-01 -1.876808851957321167e-01 1.421973854303359985e-01 5.011430755257606506e-02 -7.644569128751754761e-02 -1.182533055543899536e-01 -2.267981469631195068e-01 1.059140041470527649e-01 -1.029749810695648193e-01 -2.218751460313796997e-01 2.232970669865608215e-02 -2.041374973487108946e-04 -3.640241175889968872e-02 -1.362644284963607788e-01 2.158709019422531128e-01 1.825460940599441528e-01 -1.861654967069625854e-01 -2.841111719608306885e-01 -3.868454098701477051e-01 -1.761123687028884888e-01 1.698856800794601440e-01 4.066617190837860107e-01 -9.258522838354110718e-02 -1.872571855783462524e-01 2.072326838970184326e-01 -1.520318686962127686e-01 3.337396308779716492e-02 -1.999262422323226929e-01
-3.764291480183601379e-02 3.974910080432891846e-01 6.932220607995986938e-02 -6.152978166937828064e-02 1.679252982139587402e-01 -2.741940617561340332e-01 1.839421689510345459e-01 -2.055028975009918213e-01 -1.290340125560760498e-01 -3.033882081508636475e-01 -2.126123905181884766e-01 1.094549745321273804e-01 -2.848737835884094238e-01 1.560701243579387665e-02 6.978955864906311035e-02 -1.068144366145133972e-01 -3.435053676366806030e-02 2.567250132560729980e-01 1.067478954792022705e-01 -3.323541209101676941e-02 -2.962839901447296143e-01 2.256679236888885498e-01 -2.749859690666198730e-01 -4.219047352671623230e-02 1.866914331912994385e-02 3.083475306630134583e-02 -9.848014265298843384e-02 -9.089460968971252441e-02 6.524221599102020264e-02 2.530482709407806396e-01 -6.559068709611892700e-02 3.798848390579223633e-02
-3.477805480360984802e-02 -2.868908271193504333e-02 -1.759731471538543701e-01 2.715666487347334623e-04 2.893881499767303467e-01 -5.040708929300308228e-02 -1.763378977775573730e-01 -3.892508447170257568e-01 -1.081041991710662842e-01 -1.782966777682304382e-02 -1.592071354389190674e-01 3.150315582752227783e-02 -8.552113175392150879e-02 1.424856185913085938e-01 -1.658713668584823608e-01 -9.318335354328155518e-02 8.324567228555679321e-02 -5.102189257740974426e-02 6.105611473321914673e-02 4.443226754665374756e-01 -1.306533366441726685e-01 -9.230410307645797729e-02 -1.799619495868682861e-01 -2.243547886610031128e-01 2.227785736322402954e-01 -6.363065540790557861e-02 -2.945302724838256836e-01 -2.677925229072570801e-01 1.114084273576736450e-01 -1.132241860032081604e-01 -1.137624830007553101e-01 -1.632113158702850342e-01
-7.282938808202743530e-02 -3.554509952664375305e-03 -9.997580200433731079e-02 -7.193436473608016968e-02 2.905738055706024170e-01 -5.399401113390922546e-02 1.981560140848159790e-01 9.544915705919265747e-02 -7.579925656318664551e-02 -1.915016919374465942e-01 -9.417744725942611694e-02 -3.235295787453651428e-02 -3.894047439098358154e-01 4.914519935846328735e-02 -1.924995779991149902e-01 -4.109200090169906616e-02 -5.016822740435600281e-02 4.546783491969108582e-02 -4.158100485801696777e-02 1.463112384080886841e-01 -2.747401297092437744e-01 -2.445180267095565796e-01 -1.628174781799316406e-01 -2.436977624893188477e-01 2.981299757957458496e-01 -2.378122359514236450e-01 -4.212812334299087524e-02 -1.225903928279876709e-01 3.028386831283569336e-01 -2.679511606693267822e-01 -1.071266829967498779e-01 1.120016202330589294e-01
3.379351496696472168e-01 1.162522509694099426e-01 6.130628660321235657e-02 -1.072815898805856705e-02 -1.621021479368209839e-01 -6.262614578008651733e-02 4.768368974328041077e-02 -5.209654569625854492e-02 -3.224974572658538818e-01 -2.144187390804290771e-01 -1.094452813267707825e-01 5.382056161761283875e-02 7.003764063119888306e-02 -1.595566719770431519e-01 2.521281242370605469e-01 1.800036728382110596e-01 -2.226357534527778625e-02 -5.636892840266227722e-02 1.971907913684844971e-01 -3.909823019057512283e-03 -5.379547923803329468e-02 -1.051768884062767029e-01 -2.778466641902923584e-01 7.691920548677444458e-02 -7.690070569515228271e-02 -1.960952877998352051e-01 -2.753004431724548340e-01 -1.605361104011535645e-01 3.234379589557647705e-01 -1.605143304914236069e-03 -3.307214379310607910e-01 2.060864716768264771e-01
1.799200624227523804e-01 8.159574121236801147e-02 -1.316856872290372849e-02 -2.290573418140411377e-01 -1.344732344150543213e-01 -2.117976844310760498e-01 4.301840662956237793e-01 -1.198369488120079041e-01 -4.831220023334026337e-03 4.830792918801307678e-02 -1.349221765995025635e-01 4.733360186219215393e-02 -6.179619953036308289e-02 2.176982350647449493e-02 -2.661194838583469391e-02 1.275139302015304565e-01 1.727211624383926392e-01 2.272232994437217712e-02 6.656991690397262573e-02 1.058586984872817993e-01 5.913764238357543945e-02 -5.414032936096191406e-01 -3.308744430541992188e-01 -1.660258919000625610e-01 -2.744153328239917755e-02 -1.863990724086761475e-01 -1.710615307092666626e-01 -1.111491620540618896e-01 1.122763659805059433e-02 1.846920698881149292e-01 7.168344222009181976e-03 1.042169332504272461e-01
1.992606930434703827e-02 1.195628121495246887e-01 2.658133767545223236e-02 2.145704254508018494e-02 -1.707352846860885620e-01 -4.110140725970268250e-02 -5.489882081747055054e-02 -1.976295858621597290e-01 -4.605311842169612646e-04 -9.789586812257766724e-02 1.639188081026077271e-01 -5.117571726441383362e-02 -1.345831304788589478e-01 5.288528744131326675e-03 -2.799873650074005127e-01 -1.578560099005699158e-02 -2.263879776000976562e-01 2.511945366859436035e-01 3.253491818904876709e-01 -1.920179091393947601e-02 4.667780175805091858e-02 -2.037081718444824219e-01 -2.574014663696289062e-01 1.487721800804138184e-01 3.028973340988159180e-01 3.961498439311981201e-01 -2.708016037940979004e-01 -1.660928279161453247e-01 2.026710063219070435e-01 -9.541597217321395874e-02 -1.508926600217819214e-01 -1.374517846852540970e-02
-2.393534779548645020e-01 2.313857339322566986e-02 1.922947913408279419e-02 -2.228835523128509521e-01 -5.209906492382287979e-03 -9.714906103909015656e-03 9.719492867588996887e-03 8.779271505773067474e-03 -1.836275607347488403e-01 -1.439691614359617233e-02 -3.032276332378387451e-01 2.386126816272735596e-01 2.193964645266532898e-02 -1.075795590877532959e-01 1.603939570486545563e-02 -4.172162115573883057e-01 9.051924198865890503e-02 1.238385289907455444e-01 3.064450435340404510e-02 1.701945066452026367e-01 -5.406682193279266357e-02 -1.326262950897216797e-01 -2.443395853042602539e-01 8.607389032840728760e-02 3.651929199695587158e-01 -7.933375425636768341e-03 -3.650017082691192627e-01 -2.328166272491216660e-03 -1.594034396111965179e-02 -3.351295590400695801e-01 -4.155399277806282043e-02 -2.514585293829441071e-02
-1.325641423463821411e-01 3.470612466335296631e-01 2.934678457677364349e-02 -8.064644783735275269e-02 -1.057906895875930786e-01 -1.202369853854179382e-01 4.136940464377403259e-02 -2.624610066413879395e-01 -3.126522898674011230e-01 -2.138070389628410339e-02 -6.344716250896453857e-02 -1.188376545906066895e-01 -7.531370967626571655e-02 -8.077479153871536255e-02 1.411325782537460327e-01 -1.686516851186752319e-01 1.050002127885818481e-01 8.245255053043365479e-02 3.301358819007873535e-01 -6.900066882371902466e-02 -3.108716942369937897e-02 -9.688761085271835327e-02 -2.992325723171234131e-01 2.693376541137695312e-01 1.421585083007812500e-01 -1.146888807415962219e-01 -9.359030425548553467e-02 -2.806629240512847900e-01 2.205715179443359375e-01 -8.545739203691482544e-02 -3.135322928428649902e-01 4.783237352967262268e-02
3.314067050814628601e-02 3.195842504501342773e-01 -4.753575846552848816e-02 -2.656212449073791504e-01 4.850682243704795837e-02 -3.413953483104705811e-01 8.057615160942077637e-02 -1.844695806503295898e-01 -2.063477933406829834e-01 -1.048370674252510071e-01 -3.015069961547851562e-01 2.679164707660675049e-01 -3.015542924404144287e-01 1.081656664609909058e-01 -1.207179650664329529e-01 1.312076579779386520e-02 -9.788397001102566719e-04 -7.474353164434432983e-02 1.970090568065643311e-01 8.736035972833633423e-02 -2.334967255592346191e-01 2.870096266269683838e-01 -2.973004579544067383e-01 -5.045688897371292114e-02 3.350292146205902100e-02 -8.139441907405853271e-02 -1.733259707689285278e-01 -3.677196055650711060e-02 1.193799730390310287e-02 -3.781239967793226242e-03 -2.000149339437484741e-02 -1.064575612545013428e-01
-2.538329660892486572e-01 2.376088649034500122e-01 1.704531461000442505e-01 -2.693184018135070801e-01 -3.588981553912162781e-02 -2.877344191074371338e-01 -1.280974298715591431e-01 7.823339104652404785e-02 2.992286980152130127e-01 -2.256733477115631104e-01 -1.678668856620788574e-01 2.153124362230300903e-01 -2.014994025230407715e-01 -1.151762902736663818e-01 5.749872326850891113e-02 1.777814924716949463e-01 1.196304634213447571e-01 1.940136104822158813e-01 1.048659011721611023e-01 2.264051735401153564e-01 -4.352825134992599487e-02 -2.794513478875160217e-02 -2.035452425479888916e-01 -2.118333615362644196e-02 5.105698481202125549e-02 -1.830185204744338989e-01 -2.484675049781799316e-01 -1.112303733825683594e-01 -1.606035083532333374e-01 1.010050177574157715e-01 -3.406122326850891113e-02 2.469824403524398804e-01
1.718612909317016602e-01 -7.211044430732727051e-02 -4.503995925188064575e-02 -3.141517937183380127e-01 2.335455864667892456e-01 -1.381335109472274780e-01 -1.249070838093757629e-01 6.658150255680084229e-02 -1.157878935337066650e-01 -1.998803764581680298e-01 -3.626331984996795654e-01 7.909692823886871338e-02 -7.159547507762908936e-02 1.739324182271957397e-01 5.944483727216720581e-02 -3.404145594686269760e-03 4.093829989433288574e-01 1.682516187429428101e-01 -4.163324460387229919e-02 2.553508579730987549e-01 1.788785010576248169e-01 -3.039574921131134033e-01 -1.250302195549011230e-01 -1.542145945131778717e-02 1.416002959012985229e-01 7.556927949190139771e-02 -2.233230024576187134e-01 -1.563768535852432251e-01 3.960794210433959961e-02 -1.819908060133457184e-02 -8.151073940098285675e-03 1.889167279005050659e-01
1.924716979265213013e-01 1.656426936388015747e-01 -2.037205267697572708e-03 -2.133543342351913452e-01 -1.734879463911056519e-01 7.634884212166070938e-03 -8.288990706205368042e-02 1.305814087390899658e-01 -1.192491799592971802e-01 -6.620144098997116089e-02 -2.814731746912002563e-02 8.187325298786163330e-02 -2.166544646024703979e-01 -2.333801686763763428e-01 1.963078081607818604e-01 1.107908859848976135e-01 -6.820321828126907349e-02 4.031351804733276367e-01 -1.176594048738479614e-01 1.756819784641265869e-01 -4.116541445255279541e-01 -6.064179912209510803e-02 -1.906973272562026978e-01 -8.129516988992691040e-02 2.371308654546737671e-01 2.302685230970382690e-01 -9.274055808782577515e-02 -3.066970407962799072e-01 -1.169577315449714661e-01 -2.456516027450561523e-02 3.846728801727294922e-02 -4.393082484602928162e-02
8.214283734560012817e-02 1.939014196395874023e-01 -1.213409192860126495e-02 3.898748010396957397e-02 3.997416794300079346e-02 5.261293426156044006e-02 2.074130177497863770e-01 2.694613635540008545e-01 -1.999872177839279175e-01 -7.206974923610687256e-02 -2.514387071132659912e-01 9.773330390453338623e-02 -4.761240258812904358e-02 2.098363935947418213e-01 -6.004086136817932129e-02 -1.937214583158493042e-01 1.038894429802894592e-01 3.801753222942352295e-01 3.622307181358337402e-01 1.905670203268527985e-02 -1.142276152968406677e-01 -1.625002324581146240e-01 -2.760899066925048828e-01 1.047065407037734985e-01 1.728166341781616211e-01 -6.782664358615875244e-02 -2.053667455911636353e-01 -1.467227488756179810e-01 2.134140431880950928e-01 -7.582104951143264771e-02 1.863013207912445068e-01 1.757356673479080200e-01
-2.863250114023685455e-02 1.446752101182937622e-01 2.105130851268768311e-01 6.282758712768554688e-02 -5.490535497665405273e-02 -2.871757447719573975e-01 8.503066748380661011e-02 -6.548984348773956299e-02 3.175122197717428207e-03 -6.111819669604301453e-02 -1.672991812229156494e-01 2.888894975185394287e-01 -1.650000363588333130e-01 -3.256328105926513672e-01 -1.485064346343278885e-02 2.101442217826843262e-01 -3.959701862186193466e-03 1.507828086614608765e-01 3.849264383316040039e-01 -5.705217644572257996e-02 -5.928512290120124817e-02 6.633369624614715576e-02 -2.320240139961242676e-01 1.783628016710281372e-01 2.687486112117767334e-01 -2.125453054904937744e-01 -1.598246246576309204e-01 -1.754967421293258667e-01 2.847941815853118896e-01 -6.623996794223785400e-02 -1.143563762307167053e-01 9.658236987888813019e-03
2.382577657699584961e-01 7.522351294755935669e-02 1.631175428628921509e-01 1.017404198646545410e-01 -1.877337098121643066e-01 5.832232162356376648e-02 -2.344419062137603760e-01 -1.654585748910903931e-01 -6.779581308364868164e-02 -1.496564298868179321e-01 1.227049808949232101e-02 1.204935759305953979e-01 -2.987778782844543457e-01 -1.722195297479629517e-01 -1.535137742757797241e-01 7.333458960056304932e-02 -4.401493072509765625e-02 3.256920576095581055e-01 7.834067195653915405e-02 1.444572396576404572e-02 -2.044519484043121338e-01 -2.943101823329925537e-01 -1.206391751766204834e-01 -2.761918604373931885e-01 7.238721847534179688e-02 2.599588334560394287e-01 -2.995836138725280762e-01 3.733383258804678917e-03 1.681506484746932983e-01 -1.098269224166870117e-01 -2.222732454538345337e-01 6.448440998792648315e-02
1.491982839070260525e-03 6.755913794040679932e-02 7.435008883476257324e-02 2.102079838514328003e-01 -1.879005692899227142e-02 -2.231762185692787170e-02 2.127982676029205322e-01 2.293617874383926392e-01 4.460721276700496674e-03 -4.006204754114151001e-02 -3.463006615638732910e-01 -7.485011965036392212e-02 -2.433612942695617676e-01 1.041555255651473999e-01 -1.713264733552932739e-02 1.930024921894073486e-01 -4.473269358277320862e-02 -7.135826349258422852e-02 5.056309048086404800e-03 3.475922346115112305e-01 -1.817077547311782837e-01 -1.851168125867843628e-01 -3.320813477039337158e-01 -7.232505083084106445e-02 1.096867546439170837e-01 3.972345888614654541e-01 -1.754217743873596191e-01 -2.616035640239715576e-01 -2.570111304521560669e-02 -1.953894644975662231e-02 -1.372208893299102783e-01 1.121051311492919922e-01
4.517449066042900085e-02 4.590800404548645020e-01 8.398084342479705811e-02 -1.940290778875350952e-01 -3.290192037820816040e-02 -1.941573470830917358e-01 1.993591189384460449e-01 3.901141881942749023e-01 1.153451278805732727e-01 -1.626243889331817627e-01 2.512130886316299438e-02 1.540746092796325684e-01 8.640041574835777283e-03 9.226153045892715454e-02 8.510338142514228821e-03 4.249079897999763489e-02 1.952688395977020264e-01 3.263847827911376953e-01 2.042155861854553223e-01 -6.348840892314910889e-02 -2.129780501127243042e-01 -2.386276423931121826e-01 -1.121257618069648743e-01 2.480087876319885254e-01 1.514756679534912109e-01 -3.241787105798721313e-02 -1.061496958136558533e-01 -7.281605154275894165e-02 6.894520670175552368e-02 -8.218419551849365234e-02 -8.234461396932601929e-02 -1.075953468680381775e-01
-1.737329214811325073e-01 2.113976627588272095e-01 1.270145922899246216e-01 -1.923798322677612305e-01 -7.915658876299858093e-03 -7.444862276315689087e-02 9.631698578596115112e-02 1.005736063234508038e-03 -1.298520900309085846e-02 -2.347845882177352905e-01 2.626787871122360229e-02 1.456301659345626831e-01 -2.159638851881027222e-01 1.433811187744140625e-01 1.116257607936859131e-01 2.210182398557662964e-01 1.551727503538131714e-01 1.192831201478838921e-03 7.348785642534494400e-03 4.580624401569366455e-01 -9.227894991636276245e-02 -6.511738151311874390e-02 5.965284630656242371e-02 9.395544230937957764e-02 2.763178050518035889e-01 4.590967670083045959e-02 -3.373279422521591187e-02 -1.883600503206253052e-01 3.253123462200164795e-01 -2.045028209686279297e-01 -3.599674403667449951e-01 -1.989053562283515930e-03
2.146438360214233398e-01 2.542241811752319336e-01 1.132401898503303528e-01 2.209258973598480225e-01 1.031491905450820923e-01 -3.596282005310058594e-02 -2.321938872337341309e-01 -1.011524870991706848e-01 -2.966564595699310303e-01 -2.289943546056747437e-01 1.338134258985519409e-01 2.646185159683227539e-01 -2.901313900947570801e-01 -1.069470867514610291e-01 -5.493416264653205872e-02 1.464235037565231323e-01 1.113527342677116394e-01 1.227024197578430176e-01 1.007991358637809753e-01 1.236277148127555847e-01 -1.591809839010238647e-01 -7.461827248334884644e-02 -2.855740785598754883e-01 2.786145210266113281e-01 -1.380508393049240112e-01 -7.109045982360839844e-02 -2.264593727886676788e-03 -2.341092228889465332e-01 2.073418647050857544e-01 6.788591388612985611e-03 -1.762635856866836548e-01 8.443521708250045776e-02
2.230584174394607544e-01 -7.144124060869216919e-02 1.081101223826408386e-01 7.128216326236724854e-02 -2.078716009855270386e-01 -1.465374231338500977e-01 4.431923627853393555e-01 -1.407519727945327759e-01 6.459429115056991577e-02 -2.924271225929260254e-01 -6.753865629434585571e-02 2.586637064814567566e-02 -9.638693928718566895e-02 -1.841218769550323486e-01 1.619469821453094482e-01 4.631171002984046936e-02 2.803945243358612061e-01 4.641432315111160278e-02 8.743335306644439697e-02 2.237903326749801636e-01 -1.306982636451721191e-01 -1.507031619548797607e-01 -2.954083979129791260e-01 -1.156724467873573303e-01 1.278628259897232056e-01 2.502712905406951904e-01 -3.393911570310592651e-02 -1.702556312084197998e-01 1.380876451730728149e-01 -1.934842765331268311e-01 -2.745855785906314850e-02 -1.888248920440673828e-01
-1.240912005305290222e-01 1.376893520355224609e-01 -1.583424508571624756e-01 -4.244256615638732910e-01 1.419909447431564331e-01 1.508051343262195587e-02 3.553236648440361023e-02 3.942939266562461853e-02 4.911903664469718933e-02 -1.704734414815902710e-01 -2.073249667882919312e-01 1.497654318809509277e-01 -2.697186768054962158e-01 -1.505778729915618896e-01 -1.724500395357608795e-02 -2.461950480937957764e-02 -1.159506887197494507e-01 3.174615278840065002e-02 -2.278840169310569763e-02 1.004094332456588745e-01 -1.507278084754943848e-01 -1.212597936391830444e-01 -3.278938829898834229e-01 -6.872823461890220642e-03 1.795695871114730835e-01 -1.898392438888549805e-01 1.676416993141174316e-01 -4.302616119384765625e-01 -4.265319928526878357e-02 -1.233707070350646973e-01 5.018636211752891541e-02 2.700099349021911621e-01
-1.222188174724578857e-01 4.596353769302368164e-01 5.774887278676033020e-02 -1.430006921291351318e-01 1.072056032717227936e-02 -2.110159248113632202e-01 5.075127258896827698e-02 -2.015105038881301880e-01 -1.079791858792304993e-01 -1.515544503927230835e-01 1.168052777647972107e-01 2.376715093851089478e-02 -2.520186007022857666e-01 1.665975153446197510e-01 -2.207923531532287598e-01 8.983699977397918701e-02 8.420636504888534546e-02 -9.269461780786514282e-02 5.475465953350067139e-02 -1.036304831504821777e-01 -1.617633849382400513e-01 -3.482566177845001221e-01 -2.973702847957611084e-01 -2.242010086774826050e-01 1.880423128604888916e-01 7.827988266944885254e-02 2.239046618342399597e-02 -1.383777614682912827e-02 2.547183036804199219e-01 1.974106878042221069e-01 1.276361476629972458e-02 5.918497219681739807e-02
5.954110622406005859e-02 1.403613202273845673e-02 -3.488609939813613892e-02 -2.649345993995666504e-01 7.133535295724868774e-02 6.239737197756767273e-02 2.993293479084968567e-02 8.196349255740642548e-03 -1.602204889059066772e-01 -8.911138772964477539e-02 -1.877304017543792725e-01 1.000037491321563721e-01 -4.965248703956604004e-01 -2.821853943169116974e-02 -2.060264796018600464e-01 -1.229554265737533569e-01 -1.256358325481414795e-01 -1.856726594269275665e-02 6.917279958724975586e-02 2.290560603141784668e-01 7.038743793964385986e-02 -3.386733233928680420e-01 -2.211832553148269653e-01 -1.871828287839889526e-01 1.674612239003181458e-02 -7.556653022766113281e-02 -2.492543756961822510e-01 -2.625754177570343018e-01 1.190284714102745056e-01 -2.575926184654235840e-01 -1.568999290466308594e-01 1.093355044722557068e-01
4.271300733089447021e-01 2.765370905399322510e-01 -4.706904664635658264e-02 -3.294167667627334595e-02 -2.940274076536297798e-03 -2.864405512809753418e-01 -3.669958710670471191e-01 -1.123815923929214478e-01 -3.450883924961090088e-02 -8.710979670286178589e-02 -1.490969955921173096e-01 1.900267750024795532e-01 1.769671589136123657e-02 -2.922163903713226318e-01 -1.482263654470443726e-01 8.101425319910049438e-02 -9.642843902111053467e-02 2.251055538654327393e-01 -9.163054823875427246e-02 1.613685041666030884e-01 -1.171305328607559204e-01 -1.686476171016693115e-01 5.087773781269788742e-03 -6.897953152656555176e-02 1.704631149768829346e-01 7.220618426799774170e-02 -2.015915215015411377e-01 -1.119176670908927917e-01 2.932332158088684082e-01 7.572646439075469971e-02 -8.081530779600143433e-02 -4.125310573726892471e-03
-1.329405605792999268e-01 6.359969079494476318e-02 -1.604947447776794434e-01 -1.868683099746704102e-01 1.522553060203790665e-02 -8.482240885496139526e-02 5.350852757692337036e-02 -9.006289765238761902e-03 -1.422429829835891724e-02 -4.172376543283462524e-02 -1.003648117184638977e-01 1.848580539226531982e-01 -1.454856246709823608e-02 2.665121853351593018e-01 1.447195261716842651e-01 -1.162009462714195251e-01 4.232471983414143324e-04 1.414819359779357910e-01 1.191021176055073738e-03 5.777660012245178223e-01 -1.368256807327270508e-01 -2.627651393413543701e-01 5.069153010845184326e-02 1.656414419412612915e-01 1.371882110834121704e-01 -1.244200319051742554e-01 -1.851482093334197998e-01 -3.021771311759948730e-01 2.943025231361389160e-01 6.449616700410842896e-02 -1.812182366847991943e-01 1.567492261528968811e-02
-3.381875157356262207e-02 -6.012282520532608032e-02 -2.752404510974884033e-01 -1.311783939599990845e-01 1.156650930643081665e-01 -4.333693534135818481e-02 2.039962820708751678e-02 -8.527936041355133057e-02 2.314723655581474304e-02 -1.953195482492446899e-01 2.893560193479061127e-02 2.938521206378936768e-01 -6.823649257421493530e-02 -1.886156499385833740e-01 7.144695520401000977e-02 1.267312616109848022e-01 -3.868281543254852295e-01 2.778830826282501221e-01 7.801628857851028442e-02 2.605558931827545166e-01 -8.844255469739437103e-03 -2.913186848163604736e-01 -2.791935801506042480e-01 1.502559799700975418e-02 1.018597260117530823e-01 -8.590188622474670410e-02 -1.303587406873703003e-01 -2.170043997466564178e-02 1.894162297248840332e-01 -2.790494859218597412e-01 -3.976258262991905212e-02 2.785035669803619385e-01
-1.272076368331909180e-01 5.348489060997962952e-02 -2.003466486930847168e-01 -9.538530558347702026e-02 -2.554845064878463745e-02 -6.453351676464080811e-02 3.054420277476310730e-02 1.487712860107421875e-01 -2.176366001367568970e-01 -3.272489830851554871e-02 2.948063611984252930e-02 2.105242311954498291e-01 -4.736562073230743408e-02 3.681912720203399658e-01 2.067346125841140747e-01 8.543400466442108154e-02 5.116877611726522446e-03 4.344198480248451233e-02 8.839710615575313568e-03 4.451188743114471436e-01 -1.367742568254470825e-01 -3.339382112026214600e-01 -7.497461140155792236e-02 -1.404577516950666904e-03 2.481412738561630249e-01 3.487779572606086731e-02 -2.948415279388427734e-01 -3.024948239326477051e-01 1.096508055925369263e-01 4.604045301675796509e-02 -1.549034416675567627e-01 8.386985212564468384e-02
1.326430775225162506e-02 1.410835683345794678e-01 1.604656726121902466e-01 -2.386629581451416016e-01 -6.705854088068008423e-02 -3.049586415290832520e-01 1.306486129760742188e-01 7.480029761791229248e-02 -2.319477200508117676e-01 -1.970975250005722046e-01 -1.843797713518142700e-01 8.108523674309253693e-03 -5.246720090508460999e-02 2.474293112754821777e-02 -4.153318330645561218e-02 1.543268002569675446e-02 -2.302796393632888794e-01 8.042669296264648438e-02 1.631116680800914764e-02 -2.082474231719970703e-01 6.569674611091613770e-02 -1.692340224981307983e-01 -2.821922004222869873e-01 2.184915989637374878e-01 5.262082442641258240e-03 -1.685639023780822754e-01 -1.263406723737716675e-01 -1.849340051412582397e-01 3.197060823440551758e-01 -1.130719482898712158e-01 -4.209588170051574707e-01 1.036694124341011047e-01
1.742870509624481201e-01 -5.347512662410736084e-02 -2.690447270870208740e-01 -1.261260360479354858e-01 2.300512790679931641e-01 -1.059225853532552719e-02 8.192772418260574341e-02 8.700545877218246460e-03 -9.677085280418395996e-02 -1.300052404403686523e-01 -1.110948249697685242e-01 3.102888464927673340e-01 -1.653775870800018311e-01 -4.696502164006233215e-02 4.738108813762664795e-02 -2.459241263568401337e-02 -3.217190802097320557e-01 4.037231206893920898e-01 -8.736555278301239014e-02 2.856426537036895752e-01 -1.297289431095123291e-01 -1.602429747581481934e-01 -1.782654225826263428e-01 -8.486060798168182373e-02 1.433905512094497681e-01 -7.831320911645889282e-02 -1.375990509986877441e-01 -8.682471513748168945e-02 3.143558204174041748e-01 -2.030266225337982178e-01 -7.458283007144927979e-02 -1.240183562040328979e-01
1.358660683035850525e-02 8.728711307048797607e-02 -1.156443729996681213e-01 -2.178589701652526855e-01 -1.536439172923564911e-02 1.079725474119186401e-01 4.404624924063682556e-02 2.070695348083972931e-02 1.067857369780540466e-01 -2.640998922288417816e-02 1.422926783561706543e-01 3.308836221694946289e-01 -6.949058920145034790e-02 -8.713823556900024414e-02 -2.935463786125183105e-01 -2.198638767004013062e-01 -1.245066002011299133e-01 -4.278539493680000305e-02 2.477023452520370483e-01 1.537938565015792847e-01 -1.318155229091644287e-01 -2.076825797557830811e-01 -2.629519253969192505e-02 1.147097125649452209e-01 1.843027770519256592e-01 -1.172428503632545471e-01 -3.740242421627044678e-01 -3.807424604892730713e-01 5.500279739499092102e-02 -2.588515914976596832e-02 -2.982391119003295898e-01 1.625449508428573608e-01
2.634692490100860596e-01 1.423959732055664062e-01 9.694957733154296875e-02 -1.931877434253692627e-01 2.807748019695281982e-01 5.096919089555740356e-02 3.665839731693267822e-01 -1.211055591702461243e-01 4.301070421934127808e-02 -6.989023089408874512e-02 -8.927647024393081665e-02 2.241859883069992065e-01 -1.009663343429565430e-01 8.492374420166015625e-02 -1.435869038105010986e-01 -3.539315983653068542e-02 -2.160036861896514893e-01 3.181428313255310059e-01 5.309942737221717834e-02 3.132975995540618896e-01 -7.966318726539611816e-02 -3.325552046298980713e-01 -4.951438307762145996e-02 -2.299310453236103058e-02 2.830383181571960449e-01 -9.279748052358627319e-02 -1.477908641099929810e-01 -7.195818424224853516e-02 6.825849413871765137e-02 -1.518836170434951782e-01 4.978907853364944458e-02 -1.189437210559844971e-01
5.423189699649810791e-02 6.097678467631340027e-02 -1.060299128293991089e-01 -1.116716414690017700e-01 4.825587943196296692e-02 -2.297525256872177124e-01 -1.444939225912094116e-01 2.549356222152709961e-01 -7.900173962116241455e-02 -1.875685900449752808e-01 -6.867879536002874374e-03 2.644526362419128418e-01 9.647969156503677368e-02 2.262122184038162231e-01 1.228875592350959778e-01 -1.528408229351043701e-01 -6.632873415946960449e-02 -5.550245940685272217e-02 2.954703755676746368e-02 3.256994485855102539e-01 -8.487612009048461914e-02 -3.623645901679992676e-01 -4.399941489100456238e-02 -2.038954496383666992e-01 2.355422824621200562e-01 4.686025157570838928e-02 -3.477203547954559326e-01 -2.279546707868576050e-01 1.938319504261016846e-01 4.549727216362953186e-02 -1.414962410926818848e-01 1.778463274240493774e-01
9.356871992349624634e-02 1.598674803972244263e-01 -6.247977167367935181e-02 -5.174194648861885071e-02 -6.646601110696792603e-02 5.386301316320896149e-03 3.297517895698547363e-01 1.768159717321395874e-01 -1.951261013746261597e-01 -1.546795517206192017e-01 -3.257451951503753662e-01 -1.248738244175910950e-01 -1.442166864871978760e-01 1.303745657205581665e-01 -3.338219225406646729e-02 -1.948237717151641846e-01 2.448286861181259155e-01 2.414918690919876099e-01 2.813783884048461914e-01 1.926367282867431641e-01 1.600716263055801392e-01 -1.267611384391784668e-01 -2.362828403711318970e-01 8.881942182779312134e-02 -1.803835667669773102e-02 1.319847106933593750e-01 -2.448539733886718750e-01 -2.470834255218505859e-01 2.431337982416152954e-01 9.503642104391474277e-06 8.640196174383163452e-02 9.385794401168823242e-02
-6.284328177571296692e-03 5.505948513746261597e-02 -2.036957889795303345e-01 -2.618756592273712158e-01 -1.186829134821891785e-01 -1.800643503665924072e-01 -3.280239701271057129e-01 -1.825256943702697754e-01 -2.790382364764809608e-03 -2.225202918052673340e-01 -2.132725901901721954e-02 -4.969348013401031494e-02 -1.733742952346801758e-01 -3.762969076633453369e-01 2.104482203722000122e-01 1.030055955052375793e-01 2.907997183501720428e-02 2.148766070604324341e-01 -1.435039006173610687e-02 2.775110304355621338e-01 -2.668741941452026367e-01 -2.864261530339717865e-02 -2.218251228332519531e-01 2.438383549451828003e-01 2.109912037849426270e-01 -7.280431687831878662e-02 -2.342122495174407959e-01 -8.461445569992065430e-02 -9.601417928934097290e-03 -1.540261227637529373e-02 -5.244443193078041077e-02 -2.399397268891334534e-02
3.959338366985321045e-01 1.474233865737915039e-01 -7.544080168008804321e-02 -1.810470223426818848e-01 2.205855399370193481e-01 -2.689604461193084717e-01 -5.759663879871368408e-02 5.404295399785041809e-02 -3.655185699462890625e-01 -2.938356697559356689e-01 -1.746691018342971802e-01 1.617089658975601196e-01 -1.250079721212387085e-01 9.771468490362167358e-02 8.514758944511413574e-02 6.342018395662307739e-02 2.596121430397033691e-01 -8.826332539319992065e-02 -3.843063861131668091e-02 1.902630627155303955e-01 9.986644238233566284e-02 -2.638323605060577393e-01 -8.896325528621673584e-02 2.189284414052963257e-01 4.348464310169219971e-02 -7.479310780763626099e-02 -2.074158936738967896e-01 -1.051325649023056030e-01 -9.592364728450775146e-02 -3.014121763408184052e-02 -1.183377280831336975e-01 -9.372418373823165894e-02
1.840325295925140381e-01 3.268674761056900024e-02 1.246746778488159180e-01 8.033530414104461670e-02 2.751085720956325531e-02 -2.391966134309768677e-01 2.574534714221954346e-01 9.574384987354278564e-02 7.493850588798522949e-02 -2.031891494989395142e-01 -3.353223204612731934e-01 2.857016324996948242e-01 -2.639926373958587646e-01 -2.265024334192276001e-01 -2.574546635150909424e-02 1.117392033338546753e-01 2.251986227929592133e-02 1.717301309108734131e-01 4.436711966991424561e-01 1.037685573101043701e-01 -8.652356453239917755e-03 -1.052543595433235168e-01 -1.148677840828895569e-01 9.687186684459447861e-04 2.681566476821899414e-01 7.155406475067138672e-02 3.047109954059123993e-02 -5.606096982955932617e-02 2.462034076452255249e-01 -1.121611967682838440e-01 -8.011244982481002808e-02 -1.089041009545326233e-01
-7.770409807562828064e-03 1.877922266721725464e-01 3.097487241029739380e-02 -3.237760365009307861e-01 3.141236677765846252e-02 2.188636213541030884e-01 1.099250162951648235e-03 -3.364863395690917969e-01 1.164976209402084351e-01 -3.293414786458015442e-02 -1.724485903978347778e-01 2.814061343669891357e-01 2.202191054821014404e-01 5.691077560186386108e-02 2.884045802056789398e-02 -1.723833614960312843e-03 -1.025734003633260727e-02 1.777662634849548340e-01 1.545748710632324219e-01 2.950823605060577393e-01 -6.171579286456108093e-02 -1.063070222735404968e-01 -4.723381102085113525e-01 -1.278460025787353516e-01 2.136508747935295105e-02 3.285297006368637085e-02 -1.154096722602844238e-01 -5.919130053371191025e-03 1.469586342573165894e-01 -2.199973762035369873e-01 -1.359417587518692017e-01 -1.414907127618789673e-01
2.088033035397529602e-02 2.088923603296279907e-01 4.597738757729530334e-02 -3.089526295661926270e-01 -3.335765749216079712e-02 -2.621194422245025635e-01 1.088593825697898865e-01 1.160353869199752808e-01 -2.902812659740447998e-01 -2.376711517572402954e-01 -5.420675128698348999e-02 2.941767685115337372e-03 4.605668038129806519e-02 -1.029404476284980774e-01 2.502716146409511566e-02 7.232249528169631958e-02 -1.083469688892364502e-01 -4.678376391530036926e-02 6.416401825845241547e-03 -1.798186004161834717e-01 -6.252411752939224243e-02 -1.532928794622421265e-01 -3.074985742568969727e-01 1.839048564434051514e-01 -2.434448525309562683e-02 -2.523638308048248291e-01 -1.391104459762573242e-01 -1.405250281095504761e-01 2.415644228458404541e-01 4.239213839173316956e-02 -4.475359320640563965e-01 1.872156113386154175e-01
3.208462521433830261e-02 2.859558463096618652e-01 -1.413557082414627075e-01 -5.945001170039176941e-02 -5.026692152023315430e-02 -1.072057709097862244e-01 2.415535738691687584e-03 2.218389809131622314e-01 -1.640529632568359375e-01 -1.865503191947937012e-01 -3.605855405330657959e-01 2.677828371524810791e-01 6.770714372396469116e-02 2.733561992645263672e-01 -7.256434112787246704e-02 -1.605804711580276489e-01 1.310877352952957153e-01 3.077381551265716553e-01 2.554487884044647217e-01 -6.728570442646741867e-03 -1.721948198974132538e-02 -2.825019061565399170e-01 -2.684988677501678467e-01 9.716157801449298859e-03 3.125193715095520020e-01 -8.037588559091091156e-03 -1.055023521184921265e-01 2.251820871606469154e-03 1.320789009332656860e-01 1.120942272245883942e-02 -2.497136034071445465e-02 1.018560584634542465e-02
7.889772206544876099e-02 7.586302608251571655e-02 -4.533556103706359863e-02 -1.125954315066337585e-01 1.983884721994400024e-01 -7.491397112607955933e-02 3.600361943244934082e-01 -7.278411090373992920e-02 7.695999462157487869e-03 -2.486303597688674927e-01 -7.898028194904327393e-02 -2.263818308711051941e-02 -1.599745475687086582e-03 6.293813139200210571e-02 -1.848805882036685944e-02 -1.296701431274414062e-01 1.742674037814140320e-02 3.491397798061370850e-01 2.775942906737327576e-02 2.703862786293029785e-01 -4.921723622828722000e-03 -1.946175098419189453e-01 -3.576754331588745117e-01 1.623632609844207764e-01 1.840995997190475464e-01 7.225451618432998657e-02 -2.286577522754669189e-01 5.634209513664245605e-02 3.746673166751861572e-01 1.401938050985336304e-01 2.442889958620071411e-01 3.304824978113174438e-02
7.058146595954895020e-02 7.503133267164230347e-02 -2.723456546664237976e-02 -3.099236190319061279e-01 3.532066568732261658e-02 1.187749207019805908e-01 7.587955147027969360e-02 -2.653497755527496338e-01 -4.641459882259368896e-02 -2.363170832395553589e-01 -7.256856560707092285e-02 1.877690316177904606e-03 -2.333382666110992432e-01 3.036102950572967529e-01 2.681284248828887939e-01 -9.558672457933425903e-02 1.169298402965068817e-02 1.180831715464591980e-01 -4.493384063243865967e-02 8.413190394639968872e-02 -3.575281500816345215e-01 -2.113467007875442505e-01 9.623276442289352417e-02 -3.023509867489337921e-02 2.801812291145324707e-01 1.978170126676559448e-01 -3.161216974258422852e-01 -1.963309757411479950e-02 2.227659225463867188e-01 -4.824656352866441011e-04 -1.641883105039596558e-01 -9.881862252950668335e-02
6.924931704998016357e-02 1.023874431848526001e-01 -1.557532399892807007e-01 -1.215435490012168884e-01 -4.608088359236717224e-02 -7.040511816740036011e-02 -1.734854131937026978e-01 1.527494341135025024e-01 -7.674536108970642090e-02 -1.616415828466415405e-01 1.413593441247940063e-01 3.473202586174011230e-01 7.891385257244110107e-02 1.133442968130111694e-01 5.737888067960739136e-02 -9.016759693622589111e-02 1.248331293463706970e-01 7.097004447132349014e-03 -8.410589396953582764e-02 3.409230113029479980e-01 -1.706070750951766968e-01 -1.871080845594406128e-01 2.293140627443790436e-03 -1.154150888323783875e-01 3.719135820865631104e-01 -2.116327639669179916e-03 -3.286489844322204590e-01 -1.706616729497909546e-01 7.548632472753524780e-02 1.374897658824920654e-01 -2.126872688531875610e-01 3.469518721103668213e-01
2.280728071928024292e-01 1.403438299894332886e-01 -6.210672855377197266e-02 -3.333882242441177368e-02 1.275325417518615723e-01 -8.991689980030059814e-02 1.124464049935340881e-01 2.019284963607788086e-01 -1.026543304324150085e-01 -9.158521890640258789e-02 1.103336364030838013e-01 1.077004522085189819e-01 -1.568556725978851318e-01 3.109405050054192543e-03 9.139340370893478394e-02 -1.405920982360839844e-01 -8.013878762722015381e-02 2.610828280448913574e-01 2.694538608193397522e-02 2.245540618896484375e-01 -3.180948793888092041e-01 -2.555969059467315674e-01 -6.808802951127290726e-03 -1.587712615728378296e-01 5.125318765640258789e-01 1.028281599283218384e-01 -3.350769281387329102e-01 -1.637080162763595581e-01 7.171200960874557495e-02 1.220287531614303589e-01 -5.529427900910377502e-03 1.444044895470142365e-02
-4.849758371710777283e-02 2.760361135005950928e-01 1.865494847297668457e-01 -3.000232577323913574e-01 -1.263669431209564209e-01 -2.723471522331237793e-01 6.274334341287612915e-02 2.894848212599754333e-02 1.459850929677486420e-02 -1.717064082622528076e-01 2.727192342281341553e-01 9.331979602575302124e-02 -1.696887165307998657e-01 -6.844107806682586670e-02 1.961043290793895721e-02 1.618330329656600952e-01 9.315299987792968750e-02 2.231705486774444580e-01 -2.879000306129455566e-01 1.036016121506690979e-01 4.640552401542663574e-02 -8.177883177995681763e-02 -6.947532296180725098e-02 -4.748221486806869507e-02 -5.533903092145919800e-02 -1.453782767057418823e-01 -4.283701479434967041e-01 -1.670230031013488770e-01 2.012298554182052612e-01 -7.911146618425846100e-03 -1.900484859943389893e-01 -2.204390019178390503e-01
-9.616535902023315430e-02 1.701107807457447052e-02 -8.600824326276779175e-02 -1.030651926994323730e-01 1.867854297161102295e-01 7.892904430627822876e-02 8.429364114999771118e-02 9.115447849035263062e-02 -1.258125621825456619e-02 9.303135424852371216e-02 9.863377362489700317e-02 2.261505424976348877e-01 -1.311689168214797974e-01 1.434090137481689453e-01 1.269319057464599609e-01 5.570269376039505005e-02 -1.030174046754837036e-01 6.462941318750381470e-02 8.044461905956268311e-02 4.322422742843627930e-01 -2.411583513021469116e-01 -2.499151229858398438e-01 -1.262532770633697510e-01 -7.659420371055603027e-02 2.814140617847442627e-01 -9.880711138248443604e-02 -2.023738175630569458e-01 -2.931322753429412842e-01 5.624217540025711060e-02 -1.897728890180587769e-01 -4.234972000122070312e-01 6.600899249315261841e-02
2.808044850826263428e-01 6.277322769165039062e-02 -8.909423649311065674e-02 -3.159397244453430176e-01 9.855533391237258911e-02 -5.608272179961204529e-02 1.226905956864356995e-01 1.008659973740577698e-02 1.192975789308547974e-01 -2.060152441263198853e-01 -1.923386454582214355e-01 1.588634699583053589e-01 -2.129132747650146484e-01 -9.447693079710006714e-02 -2.366789132356643677e-01 4.109266400337219238e-02 -1.536041498184204102e-01 -1.370735615491867065e-01 -5.975721869617700577e-03 4.097954928874969482e-01 -1.686687320470809937e-01 -5.518117919564247131e-02 5.905959755182266235e-02 7.948465645313262939e-03 1.936554759740829468e-01 -1.380510926246643066e-01 -2.317433506250381470e-01 -6.855044513940811157e-02 4.836523160338401794e-02 -2.887303829193115234e-01 -8.553709834814071655e-02 3.117493093013763428e-01
1.716521084308624268e-01 2.690151035785675049e-01 9.600352495908737183e-03 -7.996951043605804443e-02 4.471947997808456421e-02 -6.601493060588836670e-02 5.413083732128143311e-02 -2.829745113849639893e-01 -2.040021568536758423e-01 -4.805687069892883301e-02 -1.246608886867761612e-02 -2.564831078052520752e-02 -9.164230525493621826e-02 1.998058110475540161e-01 1.412313580513000488e-01 9.803234785795211792e-02 1.071780622005462646e-01 3.415739536285400391e-01 4.106639325618743896e-01 1.107937023043632507e-01 1.831802725791931152e-01 -1.356377303600311279e-01 7.818329613655805588e-04 1.944696344435214996e-02 6.538519263267517090e-02 -1.509134173393249512e-01 -4.504403471946716309e-01 -1.940193176269531250e-01 1.001753583550453186e-01 -1.044354587793350220e-02 -2.011564671993255615e-01 9.494630619883537292e-03
1.278680413961410522e-01 -1.041277647018432617e-01 -2.871817946434020996e-01 -1.178916394710540771e-01 3.315744549036026001e-02 4.784412682056427002e-02 2.792271412909030914e-02 -8.905476890504360199e-03 -7.282733917236328125e-02 -3.151204586029052734e-01 -6.267916411161422729e-02 2.709521055221557617e-01 -1.928803771734237671e-01 -1.155419554561376572e-02 7.161695510149002075e-02 -2.669592387974262238e-02 -3.596327602863311768e-01 3.495662212371826172e-01 3.406837955117225647e-02 2.517513334751129150e-01 -8.179451525211334229e-02 -1.769498884677886963e-01 -3.054744005203247070e-01 3.515453310683369637e-03 1.078832298517227173e-01 -3.047395963221788406e-03 -1.659404933452606201e-01 2.227333374321460724e-02 2.014396935701370239e-01 -3.406259119510650635e-01 -5.752677470445632935e-02 8.214353583753108978e-03
1.484447717666625977e-01 3.101081252098083496e-01 1.632402390241622925e-01 4.068491607904434204e-02 -8.090720325708389282e-02 -1.357727590948343277e-02 -1.953123956918716431e-01 -1.063885092735290527e-01 -3.564627468585968018e-01 -3.394896388053894043e-01 -1.870676688849925995e-02 1.505827456712722778e-01 -2.329976856708526611e-01 -1.608599126338958740e-01 -1.109639778733253479e-01 3.781887143850326538e-02 1.423177421092987061e-01 2.500328123569488525e-01 -1.928037106990814209e-01 6.519927829504013062e-02 -7.824772596359252930e-02 4.598598927259445190e-02 -1.096316054463386536e-01 -3.360651805996894836e-02 -1.149420440196990967e-01 -2.071255445480346680e-01 -8.112233877182006836e-02 -3.150929212570190430e-01 -1.276091579347848892e-02 -1.803555488586425781e-01 -2.480274140834808350e-01 1.904761195182800293e-01
3.187552094459533691e-01 5.278717279434204102e-01 2.530799210071563721e-01 -1.086155399680137634e-01 1.244300901889801025e-01 2.330827116966247559e-01 3.519296273589134216e-02 -6.544694304466247559e-02 -1.528927981853485107e-01 -5.267746374011039734e-02 7.018994539976119995e-02 3.620834276080131531e-02 7.398699969053268433e-02 -1.754743009805679321e-01 -1.462053954601287842e-01 1.377581059932708740e-01 9.392601437866687775e-03 3.967192023992538452e-02 9.294126182794570923e-02 7.365283370018005371e-02 -9.131871163845062256e-02 -3.764307498931884766e-01 -2.498305737972259521e-01 -1.033739373087882996e-01 1.975824087858200073e-01 -1.822208054363727570e-02 -4.346092045307159424e-02 -1.486929059028625488e-01 2.113597989082336426e-01 5.892917141318321228e-02 -9.565403312444686890e-02 -5.453716032207012177e-03
7.447741180658340454e-02 3.035479784011840820e-01 1.468247082084417343e-02 -1.349825691431760788e-02 -1.308160424232482910e-01 8.280368149280548096e-02 9.013741463422775269e-02 1.561607420444488525e-01 -2.407109141349792480e-01 -1.268459409475326538e-01 8.683573454618453979e-03 7.160117477178573608e-02 -2.098400294780731201e-01 2.015473246574401855e-01 1.657072454690933228e-01 1.259682029485702515e-01 -1.442944407463073730e-01 -8.699832111597061157e-02 -5.312906205654144287e-02 3.225574195384979248e-01 -2.968332171440124512e-01 -1.565644592046737671e-01 -1.028883308172225952e-01 -1.752864718437194824e-01 1.164423897862434387e-01 -1.323496270924806595e-02 3.740373253822326660e-02 -1.587887555360794067e-01 1.389379650354385376e-01 -2.034170925617218018e-01 -4.755820631980895996e-01 1.477233469486236572e-01
-4.409418627619743347e-02 3.838368058204650879e-01 -3.061676770448684692e-02 6.503771245479583740e-02 -1.647131294012069702e-01 -6.212665233761072159e-03 3.457023203372955322e-01 -1.179957985877990723e-01 -2.093729674816131592e-01 -1.548846960067749023e-01 -1.753555536270141602e-01 -1.155093461275100708e-01 -2.870318591594696045e-01 -1.524968165904283524e-02 6.267093122005462646e-02 1.855192780494689941e-01 -1.354864686727523804e-01 3.362236917018890381e-01 2.684867084026336670e-01 1.844388097524642944e-01 -1.587250083684921265e-02 -1.334476917982101440e-01 1.798541285097599030e-02 1.262304335832595825e-01 2.867593429982662201e-02 -5.268333479762077332e-02 -3.899199664592742920e-01 -3.210785984992980957e-02 -5.561634898185729980e-03 6.924614310264587402e-02 5.856644362211227417e-02 1.238007545471191406e-01
4.819265380501747131e-02 1.841948926448822021e-01 1.418854594230651855e-01 -2.988946139812469482e-01 -2.951401770114898682e-01 -1.609030514955520630e-01 -6.562788784503936768e-02 -1.221538782119750977e-01 3.981533274054527283e-02 -2.162697166204452515e-01 7.621945440769195557e-02 -9.292405843734741211e-02 -1.346781402826309204e-01 2.876286208629608154e-02 -1.285703629255294800e-01 1.835160329937934875e-02 5.055347084999084473e-02 2.485892772674560547e-01 -1.642257422208786011e-01 1.940023303031921387e-01 -1.221009865403175354e-01 2.701148204505443573e-02 -7.410491257905960083e-02 -3.342230021953582764e-01 7.629618048667907715e-02 -2.983593344688415527e-01 -3.265488743782043457e-01 -3.154727220535278320e-01 7.240247726440429688e-02 -1.899608783423900604e-02 -1.028457283973693848e-01 -2.108281552791595459e-01
2.140364348888397217e-01 2.069808840751647949e-01 3.076945245265960693e-01 3.564223051071166992e-01 -2.351111471652984619e-01 -1.461202353239059448e-01 -7.605031877756118774e-02 -1.548257768154144287e-01 -5.987408384680747986e-02 -2.869207970798015594e-02 -1.343782544136047363e-01 1.889400184154510498e-01 -1.359335184097290039e-01 5.282769724726676941e-02 -5.642748437821865082e-03 -5.717350542545318604e-02 -3.685321658849716187e-02 1.209311783313751221e-01 -1.628981530666351318e-02 5.065916478633880615e-02 -1.921582594513893127e-02 -1.715744584798812866e-01 -2.445020526647567749e-01 -3.086072625592350960e-03 3.105163872241973877e-01 7.894210517406463623e-02 -3.755975887179374695e-02 -4.152967631816864014e-01 1.724657416343688965e-01 -1.483124494552612305e-01 -1.217984333634376526e-01 2.213499993085861206e-01
-4.461181163787841797e-02 -1.649145036935806274e-02 -1.593397557735443115e-01 -3.068515658378601074e-01 -7.261166721582412720e-02 2.055072635412216187e-01 1.092360541224479675e-02 1.952322274446487427e-01 -1.850059926509857178e-01 -1.612050831317901611e-01 -5.318135023117065430e-02 9.823138266801834106e-02 -4.177009761333465576e-01 -1.193823069334030151e-01 -1.813008487224578857e-01 2.745134569704532623e-02 -6.155481934547424316e-02 1.227461174130439758e-01 6.922483444213867188e-02 1.627998501062393188e-01 -3.561437828466296196e-03 -4.129136502742767334e-01 -2.265632152557373047e-01 -1.215818226337432861e-01 1.415794366039335728e-03 -1.376618742942810059e-01 -1.833495348691940308e-01 -1.724063009023666382e-01 1.316779404878616333e-01 -2.951500415802001953e-01 -1.445572674274444580e-01 5.468415096402168274e-02
2.848937809467315674e-01 2.142981439828872681e-01 -2.934438288211822510e-01 1.117100566625595093e-01 2.640757709741592407e-03 -1.793107241392135620e-01 1.258161365985870361e-01 -3.859509229660034180e-01 -2.721514403820037842e-01 -1.375181227922439575e-01 -1.271461993455886841e-01 -1.951630041003227234e-02 2.754630334675312042e-02 9.031652659177780151e-02 1.833036541938781738e-01 -1.163149178028106689e-01 1.541129052639007568e-01 2.568480670452117920e-01 1.366388648748397827e-01 2.660937607288360596e-01 -5.022590234875679016e-02 -1.731399744749069214e-01 -2.441733479499816895e-01 -9.728121012449264526e-02 1.060097441077232361e-01 -5.482007190585136414e-02 -2.976413667201995850e-01 -9.100145846605300903e-02 4.257628694176673889e-02 -7.448522001504898071e-02 8.827998489141464233e-02 6.895633786916732788e-02
-2.546360902488231659e-02 8.913740515708923340e-03 -1.061355546116828918e-01 -3.145432472229003906e-01 3.425809368491172791e-02 1.644087284803390503e-01 -7.829087972640991211e-02 -2.214410305023193359e-01 -2.828457057476043701e-01 -3.709438443183898926e-01 -3.925304114818572998e-01 3.351622819900512695e-02 -3.012473694980144501e-02 1.633951961994171143e-01 9.198539704084396362e-02 -3.322677314281463623e-02 8.727107197046279907e-02 2.083676010370254517e-01 2.595978677272796631e-01 8.290762454271316528e-02 -1.556297838687896729e-01 -1.510846614837646484e-01 -8.526626229286193848e-02 8.420619368553161621e-02 2.037504166364669800e-01 1.068809852004051208e-01 -2.121219784021377563e-01 1.028486266732215881e-01 2.320238351821899414e-01 1.082508191466331482e-01 -1.785887032747268677e-01 5.532197654247283936e-02
-9.218396246433258057e-02 2.310587167739868164e-01 -5.158931016921997070e-02 -1.072952449321746826e-01 -1.389939337968826294e-01 2.479076758027076721e-02 5.210806801915168762e-02 -3.550456762313842773e-01 -2.907890081405639648e-01 2.832197211682796478e-02 -1.015634313225746155e-01 -1.722470521926879883e-01 -2.665531933307647705e-01 1.265182942152023315e-01 8.018238842487335205e-02 -6.111117079854011536e-02 1.828885525465011597e-01 8.152570575475692749e-02 7.434008270502090454e-02 3.457314968109130859e-01 -1.508314609527587891e-01 -1.722079813480377197e-01 -3.036406934261322021e-01 3.204789161682128906e-01 -6.972088944166898727e-03 8.736141771078109741e-02 -1.150403916835784912e-01 -1.779454350471496582e-01 2.759820781648159027e-03 -2.500480413436889648e-01 1.491111963987350464e-01 5.348828807473182678e-02
[truncated: 3,277,708 more chars]
