# Supplementary material for: The Language of Innovation
Source: PLoS One. 2020 Apr 30;15(4):e0230107. doi: 10.1371/journal.pone.0230107 (PMC7194493; doi:10.1371/journal.pone.0230107)
Supplement: S21 File — (GZ) [file pone.0230107.s021.tar.gz › 1999-2003/V2Run_22_VS_4500_embeddings1999-2003ED32.txt]

1.198609024286270142e-01 -2.073053121566772461e-01 6.627546250820159912e-02 -9.742955118417739868e-02 -1.117494106292724609e-01 -1.841605156660079956e-01 -1.600775122642517090e-01 2.007790468633174896e-02 2.245041728019714355e-01 -2.525113224983215332e-01 3.376649916172027588e-01 -4.347283244132995605e-01 8.495854586362838745e-02 -1.071765273809432983e-01 -9.691509604454040527e-02 1.963259577751159668e-01 -3.449636101722717285e-01 -4.462433233857154846e-02 -1.672392897307872772e-02 2.623340785503387451e-01 -5.524794757366180420e-02 -1.276010572910308838e-01 -1.144877728074789047e-02 -3.343372419476509094e-02 9.244813024997711182e-02 -5.385855957865715027e-02 -1.058307513594627380e-01 2.099280059337615967e-01 2.103832215070724487e-01 9.760129451751708984e-02 -2.032337337732315063e-01 6.975098978728055954e-03
5.258645862340927124e-02 -1.978327184915542603e-01 1.407008171081542969e-01 1.317376196384429932e-01 -3.111844062805175781e-01 -9.746747463941574097e-02 6.491948664188385010e-02 -1.860169917345046997e-01 3.254934847354888916e-01 -6.637396290898323059e-03 2.469878457486629486e-02 -2.302585989236831665e-01 -1.069301068782806396e-01 -1.747798770666122437e-01 1.451428383588790894e-01 3.538764715194702148e-01 1.196953356266021729e-01 1.929057985544204712e-01 -6.992793828248977661e-02 3.140893876552581787e-01 -1.779927462339401245e-01 -2.102733105421066284e-01 2.444976866245269775e-01 -1.763015240430831909e-01 1.561041623353958130e-01 -7.760868407785892487e-03 4.315061122179031372e-02 -2.293397486209869385e-02 1.010148748755455017e-01 5.715063959360122681e-02 -5.564417317509651184e-02 -2.503482103347778320e-01
1.096417233347892761e-01 -1.736461073160171509e-01 3.607020080089569092e-01 -3.277142941951751709e-01 -2.450701594352722168e-01 -3.834706917405128479e-02 9.758761525154113770e-02 -4.348877668380737305e-01 9.300079196691513062e-02 -1.006953790783882141e-02 2.345861494541168213e-02 -2.333543151617050171e-01 -9.614380449056625366e-02 -1.098751127719879150e-01 -4.160317033529281616e-02 6.532929837703704834e-02 -1.776040792465209961e-01 -7.182557135820388794e-02 -1.656867116689682007e-01 1.988251358270645142e-01 8.521481417119503021e-03 6.937939673662185669e-02 2.790851518511772156e-02 9.593629091978073120e-02 -9.341408312320709229e-02 -6.859419494867324829e-02 1.067111734300851822e-02 2.952428162097930908e-01 1.854841262102127075e-01 -4.036364704370498657e-02 -3.644658485427498817e-03 -3.372796177864074707e-01
-7.808652240782976151e-03 -2.459875196218490601e-01 8.742053806781768799e-02 -2.570016682147979736e-01 3.579449653625488281e-02 -2.253312766551971436e-01 -1.247749850153923035e-01 -2.540872097015380859e-01 -9.849826991558074951e-02 -2.624675333499908447e-01 2.638127505779266357e-01 -2.514261938631534576e-02 2.039616107940673828e-01 -2.379491180181503296e-01 1.758345663547515869e-01 9.510608762502670288e-02 -2.874495983123779297e-01 2.107219994068145752e-01 -1.454773843288421631e-01 -4.297437518835067749e-02 1.452292501926422119e-01 -2.934831678867340088e-01 5.363084375858306885e-02 5.737892910838127136e-02 -9.311559796333312988e-02 7.977134734392166138e-02 4.506195709109306335e-02 -4.425986856222152710e-02 1.664095669984817505e-01 -5.612115934491157532e-02 -1.036848947405815125e-01 -3.499988317489624023e-01
1.784626096487045288e-01 -1.444577276706695557e-01 7.090078294277191162e-02 -3.356354534626007080e-01 1.034061014652252197e-01 -2.860993444919586182e-01 -1.927887946367263794e-01 -1.294448524713516235e-01 -5.752548575401306152e-02 -1.476158052682876587e-01 6.443606317043304443e-02 -1.562227904796600342e-01 -1.018685474991798401e-01 1.578598618507385254e-01 -2.709088325500488281e-01 6.921777874231338501e-02 -2.119788378477096558e-01 1.457382887601852417e-01 9.793552570044994354e-03 1.088580638170242310e-01 -6.712350249290466309e-02 6.481797248125076294e-02 2.152490913867950439e-01 -3.243855834007263184e-01 1.255070418119430542e-01 -2.719283401966094971e-01 -1.086536701768636703e-02 3.600524067878723145e-01 1.358070671558380127e-01 -1.204683855175971985e-01 -1.586692333221435547e-01 5.323043558746576309e-03
2.106642872095108032e-01 -1.150717437267303467e-01 2.077412456274032593e-01 -1.877831667661666870e-01 -6.106592714786529541e-02 -2.854222953319549561e-01 -8.803679049015045166e-02 -2.157647460699081421e-01 -1.255146041512489319e-02 3.043907135725021362e-02 4.483614489436149597e-02 -1.556848436594009399e-01 -1.353880763053894043e-01 -9.272084385156631470e-02 -1.202163696289062500e-01 9.408359974622726440e-02 -8.096747845411300659e-02 -2.226957082748413086e-01 -3.073392510414123535e-01 1.086979731917381287e-01 -1.263902485370635986e-01 -1.434401571750640869e-01 1.404350101947784424e-01 -3.150765001773834229e-01 -3.341567935422062874e-03 -2.544245123863220215e-01 2.394224554300308228e-01 1.037957966327667236e-01 2.344284057617187500e-01 1.677255183458328247e-01 -1.575061082839965820e-01 -2.969757914543151855e-01
1.188537850975990295e-01 -1.039428263902664185e-01 2.630437910556793213e-02 -1.896754056215286255e-01 -2.339600026607513428e-02 -1.234253644943237305e-01 4.870868101716041565e-02 -2.329061627388000488e-01 -1.023918762803077698e-01 9.679766744375228882e-02 1.155183985829353333e-01 -2.437946498394012451e-01 -1.207224801182746887e-01 4.956060647964477539e-02 -3.892883360385894775e-01 2.323035001754760742e-01 -1.555082648992538452e-01 1.513715386390686035e-01 -1.441691368818283081e-01 -5.193974450230598450e-02 -4.376135766506195068e-02 -3.685379326343536377e-01 9.666392952203750610e-02 -3.580148145556449890e-02 4.705498740077018738e-02 -2.968429923057556152e-01 -2.836336009204387665e-02 3.511659801006317139e-01 2.330775558948516846e-01 -1.635262817144393921e-01 -1.095508784055709839e-01 -1.561038494110107422e-01
4.897695034742355347e-02 8.137547969818115234e-02 3.798102587461471558e-02 -3.385767936706542969e-01 2.024134621024131775e-02 -6.400652229785919189e-02 -2.404762208461761475e-01 -2.650295495986938477e-01 2.139290571212768555e-01 -7.389308512210845947e-02 8.968810737133026123e-02 -2.933548092842102051e-01 -7.478792965412139893e-02 5.761136487126350403e-02 -3.444473445415496826e-01 3.880273434333503246e-04 -9.198009036481380463e-03 8.660130202770233154e-02 -1.093286871910095215e-01 -4.850545525550842285e-02 -6.645561754703521729e-02 -1.024401932954788208e-01 9.754218161106109619e-02 -8.275946974754333496e-02 3.103044033050537109e-01 -2.510699629783630371e-01 5.409827828407287598e-02 6.102357804775238037e-02 1.512826681137084961e-01 -2.072876505553722382e-02 -1.950553804636001587e-01 -4.346739053726196289e-01
1.826253980398178101e-01 -1.366125196218490601e-01 9.911179542541503906e-02 -2.592515349388122559e-01 6.205471232533454895e-02 7.800104469060897827e-02 -8.162713050842285156e-02 -4.981471002101898193e-01 8.439329266548156738e-02 1.974238157272338867e-01 6.838026642799377441e-02 -2.986558675765991211e-01 -1.392029374837875366e-01 -6.059804186224937439e-02 9.100662171840667725e-02 2.862392663955688477e-01 -1.745183616876602173e-01 9.069414436817169189e-02 -3.208982646465301514e-01 5.566259846091270447e-02 8.890242129564285278e-02 1.305091753602027893e-02 9.546456485986709595e-02 -2.627797126770019531e-01 -1.448363531380891800e-02 -2.828010916709899902e-01 -5.666217580437660217e-02 8.733568340539932251e-02 1.880382373929023743e-02 6.864977534860372543e-03 -6.215618923306465149e-02 -1.633483320474624634e-01
2.343838959932327271e-01 -4.693854600191116333e-02 3.499239385128021240e-01 -1.377762258052825928e-01 1.434876173734664917e-01 2.329508401453495026e-02 -5.722033232450485229e-02 -3.385843336582183838e-01 2.191964685916900635e-01 8.537670224905014038e-02 -8.650945872068405151e-02 -1.795647144317626953e-01 4.696804285049438477e-02 -3.105587959289550781e-01 7.808263599872589111e-02 1.059310212731361389e-01 2.653665468096733093e-02 1.061111986637115479e-01 6.709741801023483276e-02 1.002894118428230286e-01 -3.790527954697608948e-02 -2.519422769546508789e-01 2.273320704698562622e-01 -2.045873254537582397e-01 2.803514711558818817e-02 1.088549941778182983e-02 -1.653815060853958130e-01 2.354359775781631470e-01 1.568376868963241577e-01 -1.711820960044860840e-01 -2.566187679767608643e-01 -2.508801519870758057e-01
-9.782186895608901978e-02 -2.196301370859146118e-01 -3.028893657028675079e-02 -2.322144210338592529e-01 -1.254108548164367676e-01 -3.118413388729095459e-01 -2.948813140392303467e-01 -8.303461968898773193e-02 1.547377556562423706e-01 -1.453512310981750488e-01 2.661893963813781738e-01 -1.332687288522720337e-01 6.457568705081939697e-02 -1.039541512727737427e-01 -5.128748342394828796e-02 3.645669519901275635e-01 -1.226243302226066589e-01 2.376894354820251465e-01 -1.410973817110061646e-01 -4.264102876186370850e-02 -1.666072458028793335e-01 -2.062752246856689453e-01 2.649839222431182861e-01 2.422530204057693481e-01 -3.905234858393669128e-02 -1.186644881963729858e-01 -1.485858112573623657e-01 -2.969183586537837982e-02 1.326594054698944092e-01 -1.729692518711090088e-01 -1.313439160585403442e-01 2.284376136958599091e-02
8.679507672786712646e-02 -1.832764223217964172e-02 7.676088809967041016e-02 -1.035024076700210571e-01 -2.481520175933837891e-02 -2.182175815105438232e-01 -1.380835771560668945e-01 -4.243398606777191162e-01 5.002831295132637024e-02 -1.401160359382629395e-01 2.480086497962474823e-02 -2.869106829166412354e-01 -2.118012309074401855e-01 2.933283522725105286e-02 -2.754276394844055176e-01 7.750663906335830688e-02 -2.650941610336303711e-01 2.584407106041908264e-03 -7.029331475496292114e-02 3.438805788755416870e-02 -1.836712807416915894e-01 -9.942356497049331665e-02 -5.315150320529937744e-02 -1.220634058117866516e-01 -2.410276420414447784e-02 -1.837163567543029785e-01 -7.225960493087768555e-02 1.769320517778396606e-01 3.592726588249206543e-01 1.219017505645751953e-01 -2.301524430513381958e-01 -2.999790012836456299e-01
-1.395707670599222183e-02 -2.307484447956085205e-01 2.086864560842514038e-01 -1.552654802799224854e-01 2.089840322732925415e-01 -7.541621476411819458e-02 -1.131351143121719360e-01 -2.943484187126159668e-01 6.904456019401550293e-02 -9.825047105550765991e-02 1.594264507293701172e-01 -3.292084485292434692e-02 -1.389493793249130249e-01 -2.488358877599239349e-02 -1.197708472609519958e-01 2.001986950635910034e-01 -1.969312131404876709e-02 -2.398031763732433319e-02 -4.575602114200592041e-01 1.972493976354598999e-01 5.408799275755882263e-02 5.850856192409992218e-03 1.043203379958868027e-02 -7.774134725332260132e-02 2.460045972838997841e-03 -9.378282353281974792e-03 3.521770238876342773e-02 3.338936865329742432e-01 1.658718883991241455e-01 -1.620535254478454590e-01 -1.668602377176284790e-01 -4.025528430938720703e-01
7.147654891014099121e-02 1.234225090593099594e-02 -1.992895454168319702e-02 -1.192937046289443970e-02 -9.512243419885635376e-02 -9.664595872163772583e-02 -3.146147727966308594e-02 -2.920722663402557373e-01 1.218058541417121887e-01 1.507560163736343384e-02 -1.484426409006118774e-01 -4.617276042699813843e-02 -1.673983968794345856e-02 -1.362373977899551392e-01 1.454018950462341309e-01 2.509202361106872559e-01 -1.493404805660247803e-01 6.209865957498550415e-02 -1.905199587345123291e-01 8.643125742673873901e-02 -1.739163547754287720e-01 -3.599004149436950684e-01 8.986631780862808228e-02 7.553644478321075439e-02 5.451362207531929016e-02 -2.766700275242328644e-02 1.434753537178039551e-01 3.973817825317382812e-01 2.947564423084259033e-02 4.101397097110748291e-02 -3.807667791843414307e-01 -4.172374010086059570e-01
-5.661479011178016663e-02 -2.048085778951644897e-01 -1.117378473281860352e-01 -3.087966144084930420e-01 6.693287193775177002e-02 1.225138008594512939e-01 -1.502181440591812134e-01 3.309114649891853333e-02 1.954138576984405518e-01 -9.465531446039676666e-03 2.547774314880371094e-01 -8.028260618448257446e-02 -3.581048455089330673e-03 -1.703441739082336426e-01 -1.358907967805862427e-01 3.967586159706115723e-01 -4.211702942848205566e-02 2.008560150861740112e-01 -1.145237162709236145e-01 -7.738368731224909425e-05 -2.360501289367675781e-01 -2.186146527528762817e-01 3.115589022636413574e-01 -6.087443977594375610e-02 -1.549979206174612045e-02 -9.448634088039398193e-02 1.710854619741439819e-01 2.448961511254310608e-02 2.740414142608642578e-01 -1.704086959362030029e-01 -2.449037283658981323e-01 -1.632103621959686279e-01
2.080021053552627563e-01 -1.037648692727088928e-01 2.582911029458045959e-02 -2.006012648344039917e-01 -4.630877450108528137e-02 -1.540815830230712891e-01 -1.881608963012695312e-01 -3.442687392234802246e-01 6.493861228227615356e-02 -1.492921113967895508e-01 2.383640706539154053e-01 -1.498505175113677979e-01 -1.716880202293395996e-01 -1.321829557418823242e-01 -6.104658544063568115e-02 -9.180255979299545288e-02 -1.352150831371545792e-02 1.371910423040390015e-01 -1.858817487955093384e-01 -6.253629922866821289e-02 -1.409982889890670776e-01 -1.085126027464866638e-02 1.259834468364715576e-01 -3.041062951087951660e-01 2.267703264951705933e-01 -3.102190196514129639e-01 -1.722348928451538086e-01 2.838318645954132080e-01 2.836875915527343750e-01 3.444522619247436523e-02 -2.694163657724857330e-02 -1.851294785737991333e-01
-2.556728757917881012e-02 1.544858962297439575e-01 9.610389173030853271e-02 2.533356472849845886e-02 -1.948084086179733276e-01 -1.546988636255264282e-01 -1.143923178315162659e-01 -8.403803408145904541e-02 2.947405278682708740e-01 -4.093237966299057007e-02 -2.263242900371551514e-01 -2.972291409969329834e-01 5.449203401803970337e-02 -1.064019054174423218e-01 1.004235520958900452e-01 -5.992457270622253418e-03 -2.111714333295822144e-01 5.783892422914505005e-02 4.583942517638206482e-02 3.204180896282196045e-01 -1.611428335309028625e-02 -2.035639435052871704e-01 4.348651170730590820e-01 5.826404318213462830e-02 2.461446374654769897e-01 -2.115494757890701294e-01 -1.243797391653060913e-01 2.128997445106506348e-01 7.876706868410110474e-02 -9.466809779405593872e-02 -1.676238775253295898e-01 -1.863779127597808838e-01
2.208879441022872925e-01 -1.652638912200927734e-01 -1.393196755088865757e-03 -1.542510539293289185e-01 -1.604734808206558228e-01 -2.706062197685241699e-01 -1.906972974538803101e-01 -2.793307304382324219e-01 -6.642577052116394043e-02 -9.429567307233810425e-02 1.353100240230560303e-01 -1.322047412395477295e-01 -1.028282567858695984e-01 3.955759480595588684e-02 -3.044793009757995605e-01 3.726793453097343445e-02 -2.788927257061004639e-01 3.996064141392707825e-02 -2.345911562442779541e-01 -6.120398640632629395e-02 -2.610729932785034180e-01 2.558347769081592560e-02 1.623010933399200439e-01 -1.225083544850349426e-01 2.046877890825271606e-01 -1.693010181188583374e-01 3.985098004341125488e-02 3.194733858108520508e-01 2.777158617973327637e-01 -1.095498800277709961e-01 6.168440729379653931e-02 -1.262556463479995728e-01
1.273088008165359497e-01 -1.828379034996032715e-01 5.863165482878684998e-02 -2.292001247406005859e-01 -2.546578831970691681e-02 -2.551978826522827148e-01 -1.355772465467453003e-01 -1.159505024552345276e-01 1.686348319053649902e-01 -2.714329399168491364e-02 -1.205962374806404114e-01 -3.702044188976287842e-01 -1.943058520555496216e-01 -1.642544716596603394e-01 -2.927487492561340332e-01 1.745149940252304077e-01 -7.486470788717269897e-02 2.572662383317947388e-02 -2.703527212142944336e-01 -6.942234933376312256e-03 -1.080247759819030762e-01 -1.211862787604331970e-01 -5.561729893088340759e-02 -2.570150792598724365e-01 5.004778504371643066e-02 -2.103278338909149170e-01 -1.158344447612762451e-01 2.503916025161743164e-01 2.386398911476135254e-01 9.859876334667205811e-02 -1.729283481836318970e-01 -2.019643336534500122e-01
2.165542244911193848e-01 -1.135909780859947205e-01 2.203237116336822510e-01 -2.016114294528961182e-01 -6.569746136665344238e-02 -1.206882372498512268e-01 -3.379446268081665039e-01 -3.070832490921020508e-01 5.572218447923660278e-02 -1.645409315824508667e-01 9.704564511775970459e-02 -2.535623311996459961e-01 1.238304097205400467e-02 1.068197786808013916e-01 -4.103780090808868408e-01 -4.695442039519548416e-03 -1.858038753271102905e-01 3.638818860054016113e-02 -1.915973871946334839e-01 1.028048023581504822e-01 5.753982346504926682e-03 -1.177531257271766663e-01 -1.626730337738990784e-02 -2.672776281833648682e-01 1.362238377332687378e-01 -1.145008131861686707e-01 -8.262072503566741943e-02 1.548620164394378662e-01 9.479996562004089355e-02 -1.682037301361560822e-02 -2.422427833080291748e-01 -2.014522850513458252e-01
2.740737795829772949e-01 -1.297060251235961914e-01 -6.183646246790885925e-02 -2.128694206476211548e-01 6.302278488874435425e-02 -4.654689505696296692e-02 -1.567692607641220093e-01 -2.538720667362213135e-01 3.629550039768218994e-01 1.518086194992065430e-01 6.995679438114166260e-02 -3.032801449298858643e-01 4.572487622499465942e-02 -9.478130191564559937e-02 -2.249445952475070953e-02 1.125031858682632446e-01 -1.443106979131698608e-01 -2.818576693534851074e-01 -8.313833922147750854e-02 3.373604714870452881e-01 -2.768719792366027832e-01 -2.651820704340934753e-02 1.254853699356317520e-02 -1.005664914846420288e-01 -1.603822559118270874e-01 1.699851080775260925e-02 -2.355385869741439819e-01 -1.892637908458709717e-01 1.686108857393264771e-01 6.225696997717022896e-04 8.156430721282958984e-02 -1.638449132442474365e-01
2.366608530282974243e-01 1.687742024660110474e-02 1.888910830020904541e-01 -1.866495758295059204e-01 -9.629310667514801025e-02 -8.156594634056091309e-02 -2.833707630634307861e-01 -4.414537250995635986e-01 1.355114281177520752e-01 -1.491041034460067749e-01 -2.909540757536888123e-02 -1.894796341657638550e-01 -2.122479677200317383e-02 -1.802829466760158539e-02 -1.985443383455276489e-01 3.236874639987945557e-01 -1.189998537302017212e-01 -2.575885653495788574e-01 -8.353271335363388062e-02 1.149641573429107666e-01 1.672019809484481812e-01 -8.354647085070610046e-03 -2.512694336473941803e-02 -4.561354964971542358e-02 2.955138683319091797e-01 -3.154071792960166931e-02 1.034805923700332642e-01 -4.836386814713478088e-02 2.307662814855575562e-01 2.905991859734058380e-02 5.136128887534141541e-02 -2.649872899055480957e-01
1.452488601207733154e-01 2.294026315212249756e-02 1.045908480882644653e-01 -1.005410775542259216e-01 -2.036477774381637573e-01 -1.557320505380630493e-01 -1.822924427688121796e-02 -7.116990536451339722e-02 2.145090699195861816e-01 -5.520666949450969696e-03 -8.370284736156463623e-02 -3.128739297389984131e-01 1.629737764596939087e-01 -1.202317103743553162e-01 3.183049708604812622e-02 2.855277657508850098e-01 -8.688109368085861206e-02 1.994001120328903198e-01 -9.485658258199691772e-02 8.350972086191177368e-02 3.819327801465988159e-02 -4.854067265987396240e-01 2.120951190590858459e-02 2.564499974250793457e-01 -1.527140587568283081e-01 9.372862987220287323e-03 -2.036263421177864075e-02 3.092034459114074707e-01 1.874106228351593018e-01 7.076130062341690063e-02 -1.278624981641769409e-01 -2.631072700023651123e-01
-2.861729450523853302e-02 -1.795234680175781250e-01 2.121822163462638855e-02 -4.299113452434539795e-01 -9.273275732994079590e-02 -2.482541799545288086e-01 -1.782827526330947876e-01 -1.860156953334808350e-01 7.687936723232269287e-02 -8.392493426799774170e-02 4.134048819541931152e-01 -8.967930823564529419e-02 7.154095172882080078e-02 -3.730350360274314880e-02 -5.813836306333541870e-02 2.615359723567962646e-01 -3.007640242576599121e-01 1.690280041657388210e-03 -1.687066443264484406e-02 -1.302350908517837524e-01 -1.090009585022926331e-01 -1.319185644388198853e-01 1.842810027301311493e-02 5.379904434084892273e-02 -2.081733047962188721e-01 -8.344486355781555176e-02 -2.213359996676445007e-02 -1.329479813575744629e-01 2.592430114746093750e-01 -2.362420111894607544e-01 -6.392811238765716553e-02 -1.976817548274993896e-01
-1.262104362249374390e-01 -2.336271554231643677e-01 1.108545660972595215e-01 -3.826163709163665771e-01 -8.360286056995391846e-02 -2.454537898302078247e-01 -2.640374600887298584e-01 -1.000889241695404053e-01 1.735758408904075623e-02 -1.413114815950393677e-01 8.565560728311538696e-02 5.501580610871315002e-02 1.580451428890228271e-01 -4.923745989799499512e-02 -1.901277899742126465e-02 3.614584505558013916e-01 -3.186274468898773193e-01 1.286412030458450317e-01 7.440721988677978516e-02 -6.520063430070877075e-02 9.932876378297805786e-02 -1.136075258255004883e-01 3.086183667182922363e-01 -1.284938901662826538e-01 1.604327932000160217e-02 -5.811139196157455444e-02 -1.527190022170543671e-02 -1.274491399526596069e-01 2.297820001840591431e-01 -2.306536436080932617e-01 -7.786823809146881104e-02 -2.005515694618225098e-01
4.170446097850799561e-02 -1.149204969406127930e-01 9.124204516410827637e-03 -1.907067745923995972e-01 6.704918295145034790e-02 1.393618527799844742e-02 -3.804103434085845947e-01 -9.994377940893173218e-02 3.821716606616973877e-01 2.525674998760223389e-01 9.408604353666305542e-02 -3.450869023799896240e-01 -2.160744220018386841e-01 -1.010814905166625977e-01 2.071668207645416260e-01 -2.729395590722560883e-02 -9.336366318166255951e-03 -1.569762378931045532e-01 -1.896709203720092773e-01 2.823248505592346191e-02 -8.978597819805145264e-02 -1.075490489602088928e-01 2.698231637477874756e-01 4.334437102079391479e-02 -4.877201467752456665e-02 -2.445951551198959351e-01 9.757825732231140137e-02 2.661018669605255127e-01 1.091483384370803833e-01 -8.599577844142913818e-02 -9.949677437543869019e-02 -1.526494473218917847e-01
2.716497182846069336e-01 -2.930567562580108643e-01 8.309031277894973755e-02 -1.588536202907562256e-01 -1.693150252103805542e-01 -1.791829615831375122e-01 -2.093133777379989624e-01 -3.038113713264465332e-01 1.977923959493637085e-01 -8.263249695301055908e-02 -1.659129858016967773e-01 -1.418123692274093628e-01 -2.953973412513732910e-01 -8.243195712566375732e-02 -1.858701854944229126e-01 9.513124823570251465e-02 -2.128489762544631958e-01 1.462219804525375366e-01 -2.606391608715057373e-01 5.809867754578590393e-02 -1.215323358774185181e-01 -2.879270017147064209e-01 -2.041273191571235657e-02 -8.298128098249435425e-02 1.639752238988876343e-01 -1.655720621347427368e-01 -3.159444406628608704e-02 4.784021899104118347e-02 1.117222160100936890e-01 1.406794227659702301e-02 -1.502305567264556885e-01 -2.103613018989562988e-01
-1.253136992454528809e-01 -6.754529476165771484e-02 3.131856620311737061e-01 -1.391305178403854370e-01 -1.168626323342323303e-01 -9.999714791774749756e-02 -1.661282181739807129e-01 -2.703238129615783691e-01 5.331398174166679382e-02 -8.303233981132507324e-02 2.309478074312210083e-01 -2.987613081932067871e-01 1.344588957726955414e-02 -2.869751537218689919e-03 -1.471017897129058838e-01 1.416962146759033203e-01 -1.285113841295242310e-01 -1.721899062395095825e-01 -3.653621971607208252e-01 -1.168040484189987183e-01 -2.254290506243705750e-02 1.527231279760599136e-02 2.486373484134674072e-02 -6.331566721200942993e-02 3.267670571804046631e-01 -1.838970780372619629e-01 -3.166384249925613403e-02 1.430348306894302368e-01 4.149074479937553406e-02 6.840549409389495850e-02 -2.696334719657897949e-01 -3.223336935043334961e-01
2.600151300430297852e-02 -1.007717326283454895e-01 -1.304246634244918823e-01 -3.802393674850463867e-01 -1.984162777662277222e-01 -1.007156968116760254e-01 -3.582422137260437012e-01 -1.870253533124923706e-01 1.815018653869628906e-01 -5.584902316331863403e-02 3.097011446952819824e-01 -5.684939771890640259e-02 8.706716448068618774e-02 -6.859281659126281738e-02 -1.978005766868591309e-01 1.090372726321220398e-01 -2.747679352760314941e-01 1.712048500776290894e-01 1.423324272036552429e-02 2.523216977715492249e-02 -3.857933729887008667e-02 -2.021684944629669189e-01 2.612592577934265137e-01 4.846322536468505859e-02 -7.832641154527664185e-02 -2.018003724515438080e-02 7.128479331731796265e-02 6.424228101968765259e-02 3.141294121742248535e-01 -2.114473730325698853e-01 -1.899834722280502319e-01 4.892854765057563782e-02
-1.009714882820844650e-02 -6.123353540897369385e-02 3.314996063709259033e-01 -4.382920637726783752e-02 -1.339615285396575928e-01 2.037088014185428619e-02 -2.154676467180252075e-01 -2.835806012153625488e-01 1.276597380638122559e-01 -2.846833765506744385e-01 -1.894480735063552856e-02 -9.359683096408843994e-02 -5.969218537211418152e-02 -7.440453022718429565e-02 -2.194076180458068848e-01 2.102945894002914429e-01 -1.316771060228347778e-01 -8.422411233186721802e-02 -2.188372761011123657e-01 -1.550817210227251053e-02 6.823008507490158081e-02 -2.173517048358917236e-01 1.345880031585693359e-01 1.197228059172630310e-01 2.080835849046707153e-01 -2.132838666439056396e-01 -2.566322088241577148e-01 2.289331108331680298e-01 4.905469249933958054e-03 -1.720524579286575317e-02 -1.818853169679641724e-01 -3.658384978771209717e-01
4.429907724261283875e-02 -4.440896213054656982e-02 2.640130221843719482e-01 -2.067971378564834595e-01 -1.867212057113647461e-01 -1.209779977798461914e-01 -1.996106207370758057e-01 -1.065423861145973206e-01 -1.946323812007904053e-01 -3.388417363166809082e-01 3.540047109127044678e-01 -1.213675737380981445e-01 1.118627339601516724e-01 -1.400303542613983154e-01 1.566595584154129028e-01 1.661812365055084229e-01 -9.991423785686492920e-02 -3.221779316663742065e-02 -4.029457271099090576e-02 2.003749459981918335e-01 -7.218454778194427490e-02 1.616494171321392059e-02 2.235776633024215698e-01 -1.465156525373458862e-01 -3.059441782534122467e-02 1.311023235321044922e-01 2.294400893151760101e-02 -6.624891422688961029e-03 -6.681971251964569092e-02 -3.844884335994720459e-01 -4.278292134404182434e-02 -3.214579224586486816e-01
1.257854998111724854e-01 1.141201257705688477e-01 1.395903676748275757e-01 8.365402370691299438e-02 -4.240834712982177734e-01 5.731499567627906799e-02 -1.971444040536880493e-01 -1.597803235054016113e-01 1.640291064977645874e-01 1.441151797771453857e-01 -1.618648171424865723e-01 -1.949266046285629272e-01 8.140987716615200043e-03 -2.475299239158630371e-01 -8.576909080147743225e-03 2.053498774766921997e-01 -1.957919746637344360e-01 -5.819102376699447632e-02 -1.775863468647003174e-01 6.533670425415039062e-02 -1.445883810520172119e-01 -2.706660032272338867e-01 3.734279870986938477e-01 -2.016751170158386230e-01 1.695229858160018921e-01 -8.705329149961471558e-03 6.396572291851043701e-02 1.249403282999992371e-01 1.061900109052658081e-01 -1.376869082450866699e-01 9.256904944777488708e-03 -2.259289920330047607e-01
1.484867036342620850e-01 -3.011670708656311035e-01 2.077812105417251587e-01 -3.442450463771820068e-01 -4.880269989371299744e-02 -2.653654664754867554e-02 -2.779830098152160645e-01 4.556860774755477905e-02 1.638874113559722900e-01 -1.458652764558792114e-01 2.960988283157348633e-01 5.225079134106636047e-02 9.598053246736526489e-02 -1.638307273387908936e-01 2.856365442276000977e-01 2.030255794525146484e-01 -9.395115822553634644e-02 1.563845872879028320e-01 -1.921133548021316528e-01 -3.860178589820861816e-02 -7.256706804037094116e-02 -2.160196453332901001e-01 7.341311778873205185e-03 -3.091178238391876221e-01 4.476956650614738464e-02 2.483358420431613922e-02 -1.390916407108306885e-01 -4.339163750410079956e-02 1.728206723928451538e-01 -1.838163137435913086e-01 -8.522564172744750977e-02 -1.781762540340423584e-01
1.206391453742980957e-01 -1.127465963363647461e-01 7.554724812507629395e-02 -3.083185851573944092e-01 1.175374165177345276e-01 -2.108361274003982544e-01 3.862819401547312737e-03 -4.290794134140014648e-01 8.043947629630565643e-03 -4.923620820045471191e-02 2.676849663257598877e-01 -1.932749897241592407e-01 -3.067726269364356995e-02 -2.850261330604553223e-01 -1.393912583589553833e-01 1.104312911629676819e-01 -1.397526711225509644e-01 -2.924057887867093086e-03 -2.419011890888214111e-01 3.481852114200592041e-01 -1.292594987899065018e-02 -1.219600439071655273e-01 1.913939714431762695e-01 -8.640737086534500122e-02 4.596892371773719788e-02 -1.716675758361816406e-01 7.374367117881774902e-02 2.768300473690032959e-01 -4.204184561967849731e-02 -1.856992579996585846e-02 -1.683888286352157593e-01 4.146754741668701172e-02
2.698388183489441872e-03 -2.271972447633743286e-01 1.049946770071983337e-01 -1.620566397905349731e-01 -3.126158118247985840e-01 -1.554581522941589355e-01 -4.001672938466072083e-02 -2.746983468532562256e-01 1.717186570167541504e-01 2.071825116872787476e-01 1.396747678518295288e-01 -2.955773472785949707e-01 3.404129296541213989e-02 -2.400361597537994385e-01 2.292446494102478027e-01 -8.919006586074829102e-02 -1.031834781169891357e-01 2.598143182694911957e-02 -1.575110256671905518e-01 2.071967422962188721e-01 -1.683468371629714966e-01 -1.442228406667709351e-01 1.374908089637756348e-01 2.008851058781147003e-02 1.205153241753578186e-01 1.123575419187545776e-01 4.083654657006263733e-02 3.526672720909118652e-01 -6.532067060470581055e-02 -2.226884067058563232e-01 -2.385525852441787720e-01 -4.578278586268424988e-02
1.851119995117187500e-01 -1.076506301760673523e-01 4.805894941091537476e-02 -1.115151718258857727e-01 -2.402382642030715942e-01 -1.907185167074203491e-01 -1.753319501876831055e-01 -3.128792047500610352e-01 2.171052992343902588e-01 -8.672450482845306396e-02 -1.354729533195495605e-01 -1.924065053462982178e-01 -1.180075630545616150e-01 1.482961028814315796e-01 -1.399410218000411987e-01 1.373269110918045044e-01 2.566281892359256744e-02 -1.886370778083801270e-01 -2.559549510478973389e-01 2.098972052335739136e-01 -2.880869060754776001e-02 -2.976372539997100830e-01 -1.352661252021789551e-01 1.292094308882951736e-02 -2.010554447770118713e-02 -1.497498005628585815e-01 -1.330636590719223022e-01 2.414759993553161621e-01 1.767384409904479980e-01 -7.987324148416519165e-02 9.355630725622177124e-02 -3.652113974094390869e-01
3.431268632411956787e-01 -1.467563677579164505e-02 9.210541844367980957e-02 -1.933382153511047363e-01 -8.262477815151214600e-02 -2.761121094226837158e-01 -1.123073250055313110e-01 -1.887545734643936157e-01 9.788298606872558594e-02 1.463694777339696884e-02 1.539702266454696655e-01 -2.455208152532577515e-01 -2.712393999099731445e-01 9.169301390647888184e-02 -2.139034122228622437e-01 4.340672865509986877e-03 -1.315366476774215698e-01 1.460314989089965820e-01 -2.368515431880950928e-01 4.544857144355773926e-02 1.149078644812107086e-02 -2.336577773094177246e-01 1.715238839387893677e-01 -2.199366539716720581e-01 1.189516410231590271e-01 -4.074916988611221313e-02 -1.105029135942459106e-01 1.797914355993270874e-01 2.999781668186187744e-01 -1.572209410369396210e-02 -1.644889414310455322e-01 -2.763994932174682617e-01
2.630380094051361084e-01 -1.027702689170837402e-01 -3.143680095672607422e-02 -3.375393748283386230e-01 -1.319924741983413696e-01 -6.721623986959457397e-02 -2.248018980026245117e-01 -2.403601258993148804e-01 3.103367090225219727e-01 -2.056798338890075684e-01 1.670480519533157349e-01 2.604504674673080444e-02 5.545286461710929871e-02 -2.281911075115203857e-01 9.441136568784713745e-02 9.862829744815826416e-02 -3.322767019271850586e-01 1.497655808925628662e-01 2.220090664923191071e-02 1.003363057971000671e-01 -1.077308878302574158e-02 8.923446387052536011e-02 8.743039332330226898e-03 -2.738991193473339081e-02 2.305558323860168457e-01 6.458789110183715820e-02 -2.482702285051345825e-01 -1.861961930990219116e-01 1.134027540683746338e-01 -2.908292114734649658e-01 1.406844705343246460e-01 -1.045168936252593994e-01
-2.016436867415904999e-02 1.828469336032867432e-01 2.787399291992187500e-01 -1.149982213973999023e-02 -7.022799551486968994e-02 1.232056543231010437e-01 -8.934266865253448486e-02 -1.285493820905685425e-01 4.594625830650329590e-01 1.359530985355377197e-01 2.886792123317718506e-01 -1.476000547409057617e-01 5.465048551559448242e-02 -1.090617179870605469e-01 -6.713473796844482422e-02 1.022220999002456665e-01 6.072415970265865326e-03 -4.593810066580772400e-02 6.337371468544006348e-02 1.253956407308578491e-01 -2.536134608089923859e-02 -2.614074647426605225e-01 1.067248731851577759e-01 7.048864383250474930e-03 -8.707427978515625000e-02 1.282303631305694580e-01 -9.439628571271896362e-03 2.281447350978851318e-01 3.230650424957275391e-01 -1.556136608123779297e-01 -5.857894942164421082e-02 -4.107050299644470215e-01
1.282605994492769241e-02 -2.731917202472686768e-01 1.498990356922149658e-01 -3.631504178047180176e-01 1.122900694608688354e-01 -3.329197764396667480e-01 -3.392089307308197021e-01 -5.354927852749824524e-02 5.942310020327568054e-02 -1.204093024134635925e-01 2.728115022182464600e-01 -6.171329412609338760e-03 5.971038714051246643e-02 -2.125210762023925781e-01 1.187889836728572845e-02 1.126820668578147888e-01 -2.031296640634536743e-01 2.551862299442291260e-01 -4.618447273969650269e-02 -7.888492196798324585e-03 5.730695649981498718e-02 -1.716886758804321289e-01 6.479079276323318481e-02 -1.431570500135421753e-01 -6.110116839408874512e-02 2.536196820437908173e-02 8.815955370664596558e-02 -9.787555783987045288e-02 9.088857471942901611e-02 -2.936347723007202148e-01 -1.727005392313003540e-01 -2.516955137252807617e-01
1.441101282835006714e-01 -2.305302768945693970e-01 -8.452894538640975952e-02 -2.878848016262054443e-01 -3.056417703628540039e-01 1.532296091318130493e-01 1.620006002485752106e-02 -2.983137965202331543e-01 -1.255242973566055298e-01 -7.866419106721878052e-02 1.989867985248565674e-01 -2.841244637966156006e-01 2.865091264247894287e-01 2.623461186885833740e-02 -2.737842500209808350e-02 8.197019994258880615e-02 -2.159043997526168823e-01 2.299687862396240234e-01 1.841509491205215454e-01 -2.059176117181777954e-01 -1.515327692031860352e-01 5.715699493885040283e-02 1.206065937876701355e-01 -1.826429367065429688e-02 -3.979567438364028931e-02 -2.326000295579433441e-02 1.734805060550570488e-03 1.095082834362983704e-01 -1.194859966635704041e-01 1.510466821491718292e-02 -1.330616325139999390e-01 -3.662666082382202148e-01
-8.336210995912551880e-02 -2.470839619636535645e-01 1.906539499759674072e-01 -2.270826511085033417e-02 1.599014736711978912e-02 1.358960866928100586e-01 2.360657043755054474e-02 -4.216732680797576904e-01 1.028997376561164856e-01 -6.959112826734781265e-03 1.709820628166198730e-01 -2.703219354152679443e-01 1.151075959205627441e-01 -1.704246848821640015e-01 6.501491367816925049e-02 5.546443536877632141e-02 -2.163864076137542725e-01 -2.100781053304672241e-01 1.666795760393142700e-01 1.766408979892730713e-01 -8.277543634176254272e-02 -2.237064689397811890e-01 1.979789137840270996e-01 -1.360730677843093872e-01 8.558543398976325989e-03 -3.947610035538673401e-02 1.988792121410369873e-01 1.709075272083282471e-01 2.654132843017578125e-01 6.646182388067245483e-02 -3.203309774398803711e-01 -1.519490629434585571e-01
1.787539571523666382e-01 3.710022894665598869e-03 -2.111260294914245605e-01 -2.535408437252044678e-01 1.951581537723541260e-01 -2.419973015785217285e-01 -1.341847628355026245e-01 -3.534486293792724609e-01 2.621175050735473633e-01 4.363946244120597839e-02 -4.979179054498672485e-02 -3.134805262088775635e-01 1.096708998084068298e-01 -1.588676869869232178e-01 1.720155216753482819e-02 8.710283786058425903e-02 1.827182620763778687e-02 -1.456698626279830933e-01 -2.935063838958740234e-01 2.989666759967803955e-01 -1.961145848035812378e-01 -2.115353643894195557e-01 4.095451906323432922e-03 -5.984684918075799942e-03 -8.223389834165573120e-02 -2.029700726270675659e-01 -1.335162222385406494e-01 7.969389110803604126e-02 5.256146937608718872e-02 -5.074474588036537170e-02 1.570241451263427734e-01 -1.435753256082534790e-01
6.855481117963790894e-02 6.118846312165260315e-02 1.017858460545539856e-01 2.199970185756683350e-03 1.144963409751653671e-02 -9.872283041477203369e-02 -4.185853060334920883e-03 -2.849097847938537598e-01 -6.049198284745216370e-02 -1.420722901821136475e-01 1.516541540622711182e-01 -4.631303846836090088e-01 1.755652427673339844e-01 -1.206350401043891907e-01 2.128344327211380005e-01 1.492023319005966187e-01 -2.240456938743591309e-01 -1.403480917215347290e-01 1.730218678712844849e-01 3.970519080758094788e-02 -2.071985416114330292e-02 -3.631177842617034912e-01 1.306213140487670898e-01 -6.063250079751014709e-02 -5.539708957076072693e-02 6.874020397663116455e-02 -2.244558930397033691e-01 5.220646969974040985e-03 1.059902366250753403e-02 -3.133632540702819824e-01 -9.537003189325332642e-02 -3.095467984676361084e-01
1.844254732131958008e-01 -1.224737390875816345e-01 1.388034820556640625e-01 -3.745653629302978516e-01 5.003277212381362915e-02 -1.478135138750076294e-01 -2.592217922210693359e-01 -1.601035892963409424e-01 3.308536112308502197e-02 -1.431620121002197266e-01 1.537035405635833740e-01 -5.794916301965713501e-02 2.081324113532900810e-03 -1.030046269297599792e-01 -3.648565709590911865e-01 7.422214001417160034e-02 -7.648771256208419800e-02 -1.749532818794250488e-01 -1.194887161254882812e-01 -4.905182495713233948e-02 -1.799684832803905010e-03 4.394391085952520370e-03 -4.135277494788169861e-02 -1.201339662075042725e-01 7.732659578323364258e-02 -2.764929831027984619e-01 -1.139524802565574646e-01 2.706901133060455322e-01 1.386905759572982788e-01 7.759302109479904175e-02 -1.459034234285354614e-01 -4.380492269992828369e-01
1.452280115336179733e-02 -2.218008190393447876e-01 9.211776405572891235e-02 9.755259379744529724e-03 -9.816407412290573120e-02 -5.229520425200462341e-02 1.488859113305807114e-02 -2.470706105232238770e-01 2.942044436931610107e-01 -1.012926846742630005e-01 7.782968133687973022e-02 -3.884139358997344971e-01 6.656958907842636108e-02 1.678380072116851807e-01 2.506217658519744873e-01 1.263008713722229004e-01 -2.712996602058410645e-01 -1.089536920189857483e-01 2.413877695798873901e-01 -9.342714399099349976e-02 -4.760595783591270447e-02 -2.345931082963943481e-01 1.379241049289703369e-01 -1.980935782194137573e-01 -6.366592645645141602e-02 -7.681088149547576904e-02 -1.146443784236907959e-01 2.205878496170043945e-01 1.853321790695190430e-01 -3.525925874710083008e-01 6.482255458831787109e-02 -2.469588071107864380e-02
-1.538053750991821289e-01 -2.308523803949356079e-01 2.688184082508087158e-01 -1.981759220361709595e-01 1.163540259003639221e-01 3.310703858733177185e-02 -1.938945204019546509e-01 -1.867917180061340332e-01 4.444650188088417053e-02 2.460752129554748535e-01 1.885981857776641846e-01 -1.251498013734817505e-01 -1.524930913001298904e-02 -2.674158662557601929e-02 -2.115924954414367676e-01 2.275335639715194702e-01 -3.499605059623718262e-01 1.638329178094863892e-01 7.481886446475982666e-02 1.724676936864852905e-01 -2.005886882543563843e-01 -1.867803931236267090e-01 3.137985169887542725e-01 -1.649045795202255249e-01 -2.024209946393966675e-01 -8.957654237747192383e-02 2.919563837349414825e-02 2.514011263847351074e-01 -9.762515872716903687e-02 -9.778011590242385864e-04 -5.368215590715408325e-02 -4.726472124457359314e-02
-1.186243966221809387e-01 -2.748112678527832031e-01 1.097006872296333313e-01 -2.882688045501708984e-01 -1.156012639403343201e-01 -2.431504130363464355e-01 -1.992771029472351074e-01 -9.690829366445541382e-02 1.230397298932075500e-01 -1.587903946638107300e-01 3.928047120571136475e-01 1.366703063249588013e-01 2.315390855073928833e-02 -1.941712647676467896e-01 -1.577660441398620605e-02 2.200563549995422363e-01 -2.488156855106353760e-01 1.655227392911911011e-01 5.228580534458160400e-02 -1.279289834201335907e-02 3.841093182563781738e-02 -2.031290531158447266e-01 7.544399797916412354e-02 7.491683959960937500e-02 3.598227351903915405e-02 1.013426333665847778e-01 -1.626608148217201233e-02 3.794900327920913696e-02 1.439916640520095825e-01 -2.602975666522979736e-01 -2.265000790357589722e-01 -3.068220317363739014e-01
2.170251160860061646e-01 -2.246601693332195282e-02 3.949561715126037598e-01 -1.595812886953353882e-01 -1.290338188409805298e-01 -6.314962357282638550e-02 -2.170598059892654419e-01 -1.614937782287597656e-01 2.051741331815719604e-01 -4.648851603269577026e-02 -4.294126108288764954e-02 -2.574144005775451660e-01 -1.264356076717376709e-01 7.041791081428527832e-02 1.609460562467575073e-01 2.840141952037811279e-01 -4.842389747500419617e-02 -4.937879368662834167e-02 1.593316793441772461e-01 4.834725521504878998e-03 2.393339946866035461e-02 -1.415139287710189819e-01 1.335052698850631714e-01 -1.227581501007080078e-01 3.688421100378036499e-02 -1.756424754858016968e-01 1.481116265058517456e-01 4.222863018512725830e-01 1.183252334594726562e-01 5.680056288838386536e-02 -2.621172070503234863e-01 -1.874527037143707275e-01
6.877187639474868774e-02 -7.954077422618865967e-02 1.372124850749969482e-01 9.988217800855636597e-02 -9.828095883131027222e-02 -1.754386574029922485e-01 -1.341035217046737671e-01 -2.615292072296142578e-01 -9.711007587611675262e-03 -9.758987277746200562e-02 1.752834916114807129e-01 -3.280280232429504395e-01 2.668441236019134521e-01 -1.522463560104370117e-01 3.262154161930084229e-01 1.914541423320770264e-01 -1.644204854965209961e-01 -1.467374712228775024e-01 1.586120016872882843e-02 1.795083470642566681e-02 -9.703046828508377075e-02 -3.643434643745422363e-01 7.964894175529479980e-02 -1.893260031938552856e-01 -9.914872050285339355e-02 -9.713006019592285156e-02 -3.201969563961029053e-01 1.623959690332412720e-01 -7.295820862054824829e-02 -2.358038127422332764e-01 8.886169642210006714e-03 -7.254261523485183716e-02
2.130673527717590332e-01 -2.002991884946823120e-01 1.284413486719131470e-01 -2.123655378818511963e-02 1.775050014257431030e-01 -2.176153510808944702e-01 1.404919177293777466e-01 -2.980579733848571777e-01 5.901247262954711914e-02 -2.150413691997528076e-01 -2.655324526131153107e-02 -2.318934053182601929e-01 -1.877520978450775146e-01 -1.214633733034133911e-01 -3.313180208206176758e-01 6.194210611283779144e-03 -1.915493309497833252e-01 3.606063872575759888e-02 -2.796965241432189941e-01 8.566680364310741425e-03 -2.438974082469940186e-01 -2.439203858375549316e-01 8.472835272550582886e-02 -1.853137910366058350e-01 1.055686399340629578e-01 -1.657200902700424194e-01 -3.154369071125984192e-02 9.784608334302902222e-02 6.684602051973342896e-02 -2.836163528263568878e-02 -3.090733289718627930e-02 -3.374484777450561523e-01
3.426076173782348633e-01 4.591879248619079590e-02 -4.535327851772308350e-02 -2.066302150487899780e-01 1.467615514993667603e-01 -1.697119027376174927e-01 -2.721859514713287354e-01 -3.050031960010528564e-01 1.870135217905044556e-01 1.559998244047164917e-01 9.470015019178390503e-02 -2.400081157684326172e-01 -2.391462922096252441e-01 -2.077530771493911743e-01 -1.313706208020448685e-02 3.241428434848785400e-01 -1.022441983222961426e-01 -8.452777564525604248e-02 -1.794527620077133179e-01 8.781044185161590576e-02 -1.860886216163635254e-01 -1.139741092920303345e-01 -9.060460329055786133e-02 -1.715167015790939331e-01 2.009936720132827759e-01 -2.297053486108779907e-01 1.454400364309549332e-02 2.436551079154014587e-02 1.130113825201988220e-01 -1.290974318981170654e-01 3.247415274381637573e-02 -1.400369554758071899e-01
1.383699327707290649e-01 6.412804126739501953e-02 -2.501105666160583496e-01 -1.287406086921691895e-01 -3.031439483165740967e-01 3.672155737876892090e-02 -3.528401553630828857e-01 -1.791863888502120972e-01 2.356973588466644287e-01 -1.944926828145980835e-01 5.307494476437568665e-02 -1.409185230731964111e-01 2.569501399993896484e-01 5.451578274369239807e-02 5.296280607581138611e-02 9.490080922842025757e-02 -1.416212320327758789e-01 1.265505552291870117e-01 2.127840220928192139e-01 -5.576198175549507141e-02 -4.133531451225280762e-02 -1.266014426946640015e-01 1.734504401683807373e-01 -1.517278850078582764e-01 -2.225084602832794189e-01 -1.334280818700790405e-01 4.880774393677711487e-02 1.787142902612686157e-01 -7.128570973873138428e-02 2.091812193393707275e-01 1.475405097007751465e-01 -3.512256443500518799e-01
2.145823836326599121e-02 -1.267190426588058472e-01 2.760041356086730957e-01 4.887711256742477417e-02 -1.079327166080474854e-01 -8.309891074895858765e-02 -1.605481505393981934e-01 -1.766202598810195923e-01 2.403888851404190063e-01 -2.019029110670089722e-02 1.527257561683654785e-01 -4.164007604122161865e-01 1.064828485250473022e-01 6.721630692481994629e-02 1.062639579176902771e-01 3.374213352799415588e-03 -2.749476730823516846e-01 -1.072985008358955383e-01 1.091267988085746765e-01 -4.327290505170822144e-02 -1.333782821893692017e-01 -3.671025037765502930e-01 7.496508210897445679e-02 -2.219076156616210938e-01 -1.029051169753074646e-01 -4.442549869418144226e-02 -1.926278471946716309e-01 -3.869189694523811340e-02 5.184912681579589844e-02 -3.689804971218109131e-01 -1.602393835783004761e-01 -1.527598351240158081e-01
-1.194387953728437424e-02 -2.556018233299255371e-01 -7.624003291130065918e-02 -3.689209222793579102e-01 -6.748705357313156128e-02 -2.948642522096633911e-02 -1.834198273718357086e-02 -3.317751288414001465e-01 2.902866005897521973e-01 -1.148179396986961365e-01 1.410961449146270752e-01 1.120689809322357178e-01 5.761891603469848633e-02 1.032597646117210388e-01 -1.035328954458236694e-01 2.321165949106216431e-01 -3.731261566281318665e-02 -4.349340125918388367e-02 -3.044507801532745361e-01 1.251127570867538452e-01 2.943497523665428162e-02 -2.609033286571502686e-01 2.701161205768585205e-01 -9.720455855131149292e-02 -1.237284392118453979e-01 6.989436596632003784e-02 -2.735626399517059326e-01 1.919991970062255859e-01 2.085422128438949585e-01 5.906597524881362915e-02 8.930058777332305908e-02 -1.358486115932464600e-01
4.313620179891586304e-02 1.083989962935447693e-01 1.260030865669250488e-01 -1.607787758111953735e-01 -4.706633985042572021e-01 -3.122638165950775146e-01 -1.540957987308502197e-01 -2.778725326061248779e-01 1.245022639632225037e-01 2.045519500970840454e-01 8.505246043205261230e-02 -1.628417521715164185e-01 -1.033050846308469772e-02 6.300494819879531860e-02 -1.724430471658706665e-01 1.905524730682373047e-01 -7.495098561048507690e-02 7.472904771566390991e-02 -1.118540093302726746e-01 2.302831560373306274e-01 4.019014071673154831e-03 -1.717902123928070068e-01 8.836367726325988770e-02 -7.073078304529190063e-02 1.410085707902908325e-01 1.562708020210266113e-01 -1.950424462556838989e-01 2.303735464811325073e-01 6.415896862745285034e-02 -2.010975405573844910e-02 -2.409797012805938721e-01 -2.153180539608001709e-01
-1.080837920308113098e-01 -7.302937656641006470e-02 -2.970001101493835449e-02 5.630875378847122192e-02 -5.838026478886604309e-02 -1.107019260525703430e-01 -2.487048804759979248e-01 -2.082378119230270386e-01 6.641268730163574219e-02 1.265042275190353394e-01 1.218837201595306396e-01 -3.534270823001861572e-02 1.203622668981552124e-03 2.154376059770584106e-01 1.332407146692276001e-01 3.026756048202514648e-01 1.309866011142730713e-01 4.123762995004653931e-02 -6.829612702131271362e-02 -4.268576856702566147e-03 1.722203493118286133e-01 -2.515160441398620605e-01 2.025214135646820068e-01 -3.168013393878936768e-01 5.597572401165962219e-02 -3.283701837062835693e-01 -1.842783838510513306e-01 -1.007744818925857544e-01 7.700899988412857056e-02 -1.120343506336212158e-01 -2.859582901000976562e-01 -3.906214535236358643e-01
-1.640956476330757141e-02 -1.551559865474700928e-01 1.371399313211441040e-01 -2.006315737962722778e-01 -1.189492940902709961e-01 -1.098212227225303650e-01 -1.540715694427490234e-01 -3.183231651782989502e-01 -5.553572624921798706e-02 9.107673540711402893e-04 8.565594255924224854e-02 -2.421719431877136230e-01 -7.351242005825042725e-02 -1.000074595212936401e-01 -4.618704319000244141e-01 9.674838185310363770e-02 -1.107523664832115173e-01 -8.128825575113296509e-02 -6.168793514370918274e-02 -7.994906604290008545e-02 1.832680106163024902e-01 8.910282514989376068e-03 1.989845186471939087e-01 -2.205134183168411255e-01 1.412705630064010620e-01 -2.115570455789566040e-01 -1.235813349485397339e-01 6.625654548406600952e-02 1.732123047113418579e-01 -8.442852646112442017e-02 -2.267359197139739990e-01 -3.664502501487731934e-01
-1.041369661688804626e-01 1.058074533939361572e-01 2.721408009529113770e-02 -6.297904253005981445e-02 -2.709700167179107666e-01 -2.549940943717956543e-01 9.187489002943038940e-02 -2.001397609710693359e-01 2.043787688016891479e-01 1.698654331266880035e-02 -5.640807747840881348e-02 -1.922200173139572144e-01 3.741643950343132019e-02 -3.250253619626164436e-03 2.507246471941471100e-02 1.382483541965484619e-01 -8.224051445722579956e-02 -2.645840346813201904e-01 -6.562550365924835205e-02 2.953697443008422852e-01 5.037720501422882080e-02 -3.588186502456665039e-01 2.340441346168518066e-01 -1.647666096687316895e-01 2.388571947813034058e-01 -7.950321584939956665e-02 -4.855755716562271118e-02 3.077234923839569092e-01 1.262109577655792236e-01 -1.257801651954650879e-01 -8.428967744112014771e-02 -3.196200132369995117e-01
1.910755932331085205e-01 -2.150709629058837891e-01 3.181054815649986267e-02 1.109801325947046280e-02 -1.093595176935195923e-01 -5.749731138348579407e-02 7.877372205257415771e-02 -1.655302494764328003e-01 2.593745291233062744e-01 -1.426084488630294800e-01 1.836654543876647949e-01 -1.568014323711395264e-01 -4.479142725467681885e-01 -1.079567745327949524e-01 -1.317796111106872559e-01 6.649079918861389160e-02 -1.827129870653152466e-01 3.969621658325195312e-02 -1.316831111907958984e-01 1.090599074959754944e-01 1.286900937557220459e-01 -3.190625691786408424e-03 -1.795412003993988037e-01 -1.020998358726501465e-01 9.184198826551437378e-02 -1.740245968103408813e-01 -3.848274797201156616e-02 2.266969680786132812e-01 5.390805378556251526e-02 -2.091647535562515259e-01 -4.140153825283050537e-01 -2.326928973197937012e-01
-5.640185251832008362e-02 -2.142672687768936157e-01 -5.291916895657777786e-03 -3.489432036876678467e-01 -2.093698084354400635e-02 -2.897468805313110352e-01 -3.953225314617156982e-01 -5.766747519373893738e-02 1.812501996755599976e-01 -2.320635020732879639e-01 2.093520462512969971e-01 4.736105725169181824e-02 3.921117633581161499e-03 -1.046176627278327942e-01 3.186848387122154236e-02 2.389679402112960815e-01 -2.198555916547775269e-01 1.256193071603775024e-01 8.738052845001220703e-02 -5.836869031190872192e-02 5.470865964889526367e-02 -2.450532019138336182e-01 -5.830866843461990356e-02 6.943192332983016968e-02 2.931851148605346680e-02 1.675729751586914062e-01 2.751731500029563904e-02 4.737044125795364380e-02 3.718055039644241333e-02 -2.454828470945358276e-01 -1.226342022418975830e-01 -3.580718934535980225e-01
2.602193132042884827e-02 1.761956512928009033e-01 2.775632031261920929e-02 -3.521469235420227051e-02 1.208979487419128418e-01 -3.294129073619842529e-01 -3.157686442136764526e-02 -3.862321972846984863e-01 -7.177992165088653564e-02 -1.450639367103576660e-01 8.773213624954223633e-02 -1.527701914310455322e-01 5.382723361253738403e-02 -1.418354064226150513e-01 -2.326361387968063354e-01 2.059296965599060059e-01 -8.624201267957687378e-02 -1.904653199017047882e-02 -2.208366245031356812e-01 5.207233130931854248e-03 1.412918865680694580e-01 1.341089308261871338e-01 3.791007995605468750e-01 -1.092303842306137085e-01 -3.848268836736679077e-02 -1.324231177568435669e-01 -1.373332589864730835e-01 3.213059604167938232e-01 2.370520234107971191e-01 1.021958142518997192e-01 -2.117308788001537323e-02 -2.404138296842575073e-01
-4.084279760718345642e-02 -2.081918418407440186e-01 -1.079336255788803101e-01 -3.440087735652923584e-01 -2.155899703502655029e-01 -2.331184409558773041e-02 -2.646706104278564453e-01 -1.578544080257415771e-01 1.369994133710861206e-01 -2.191639989614486694e-01 1.180936694145202637e-01 -1.816997490823268890e-02 9.119733422994613647e-02 -6.742261350154876709e-02 1.283003110438585281e-02 2.286732196807861328e-01 -2.985017001628875732e-01 1.261938959360122681e-01 -2.201653830707073212e-02 -2.278408557176589966e-01 -8.503794670104980469e-02 -6.294561922550201416e-02 2.269326709210872650e-02 2.348741441965103149e-01 3.754507005214691162e-02 -9.787531942129135132e-02 -2.545285522937774658e-01 8.491605520248413086e-02 1.543035954236984253e-01 -2.610119581222534180e-01 -2.876465320587158203e-01 -2.337682992219924927e-01
-2.571201026439666748e-01 -2.486830800771713257e-01 1.460323035717010498e-01 -3.370780125260353088e-02 -3.734204173088073730e-02 -1.176611036062240601e-01 -6.027264893054962158e-02 -2.583119571208953857e-01 3.799786567687988281e-01 1.726697385311126709e-01 -1.604953221976757050e-02 -2.217933088541030884e-01 -2.804138660430908203e-01 -7.233148068189620972e-02 1.275095641613006592e-01 -7.001484930515289307e-02 -2.092023789882659912e-01 7.499756664037704468e-02 -1.326566636562347412e-01 1.723565459251403809e-01 2.676697447896003723e-02 -1.577396243810653687e-01 1.207902729511260986e-01 -8.787073194980621338e-03 1.678364276885986328e-01 -9.628986567258834839e-02 1.326957345008850098e-01 3.754599951207637787e-03 3.652420043945312500e-01 -2.585999667644500732e-01 -1.657974720001220703e-01 -1.246066093444824219e-01
2.873787190765142441e-03 -5.388236418366432190e-02 -6.368762999773025513e-02 -4.455130398273468018e-01 -6.105184555053710938e-02 -2.640236020088195801e-01 -2.405509054660797119e-01 -4.653776437044143677e-02 8.665627241134643555e-02 -1.306123733520507812e-01 2.709695398807525635e-01 -9.232684969902038574e-02 4.706331342458724976e-02 -5.576140433549880981e-02 -7.011914998292922974e-02 4.011988043785095215e-01 -2.955044209957122803e-01 2.013693302869796753e-01 3.636121004819869995e-02 -1.943489909172058105e-01 1.270750612020492554e-01 -2.558082044124603271e-01 7.413909584283828735e-02 -7.824536412954330444e-02 -3.734684735536575317e-02 -2.315620034933090210e-01 -9.464433044195175171e-02 -8.305427432060241699e-02 5.948771163821220398e-02 -1.426377743482589722e-01 -1.640605479478836060e-01 -3.902129828929901123e-02
6.416999548673629761e-02 -8.351208269596099854e-02 2.187163829803466797e-01 -1.330704838037490845e-01 -1.154807731509208679e-01 -2.473128587007522583e-01 -1.798074990510940552e-01 -1.676363050937652588e-01 2.297146320343017578e-01 4.899516701698303223e-02 2.008438482880592346e-02 -3.342754244804382324e-01 -1.594661474227905273e-01 1.934559643268585205e-01 -2.481708526611328125e-01 7.059679180383682251e-02 -1.456201225519180298e-01 1.581211537122726440e-01 -3.061513900756835938e-01 -1.190529763698577881e-02 -2.576621174812316895e-01 -1.997986435890197754e-01 -7.164732087403535843e-04 -1.190498992800712585e-01 2.408187650144100189e-02 -3.376373946666717529e-01 -4.641140624880790710e-02 1.284287571907043457e-01 8.135840296745300293e-02 -4.331403598189353943e-02 -2.429509311914443970e-01 -1.743077635765075684e-01
7.626361399888992310e-02 -3.456684947013854980e-01 1.542207002639770508e-01 -2.743642032146453857e-01 -2.310642227530479431e-02 -3.407641649246215820e-01 -1.128036379814147949e-01 -2.827909216284751892e-02 1.215282753109931946e-01 -2.338518947362899780e-01 2.946450412273406982e-01 1.026833057403564453e-01 7.456336170434951782e-02 -2.419502437114715576e-01 4.001379478722810745e-03 1.468666195869445801e-01 -2.506775856018066406e-01 2.274413257837295532e-01 1.219760552048683167e-01 1.997724920511245728e-02 1.312086284160614014e-01 -2.083512246608734131e-01 8.459523320198059082e-02 8.468315750360488892e-02 -1.317705400288105011e-02 1.225505098700523376e-01 4.683874174952507019e-02 8.514841645956039429e-02 5.757417157292366028e-02 -1.787694692611694336e-01 -1.379132270812988281e-01 -3.304976224899291992e-01
1.046931892633438110e-01 -3.130733072757720947e-01 2.003186941146850586e-02 -2.891409993171691895e-01 9.022129327058792114e-02 -3.172131180763244629e-01 -2.329283952713012695e-01 -7.135178148746490479e-02 1.299772560596466064e-01 -1.315567493438720703e-01 2.859970927238464355e-01 9.983068704605102539e-02 9.701729565858840942e-02 -2.386186569929122925e-01 7.323503494262695312e-02 2.105406224727630615e-01 -2.859063446521759033e-01 2.351968586444854736e-01 -4.208220168948173523e-03 2.851390093564987183e-02 7.725090533494949341e-02 -1.765149831771850586e-01 4.913904890418052673e-02 -5.765956640243530273e-02 -3.829877078533172607e-02 8.104579895734786987e-02 5.771563947200775146e-02 -4.483183845877647400e-02 4.805105924606323242e-02 -2.771485745906829834e-01 -1.797720640897750854e-01 -3.022190630435943604e-01
2.419099025428295135e-02 -9.399180114269256592e-02 -1.314633786678314209e-01 5.522988736629486084e-02 -1.125645413994789124e-01 -1.914795190095901489e-01 3.676152974367141724e-02 -1.128648370504379272e-01 2.499548643827438354e-01 -4.731518924236297607e-01 -9.158856421709060669e-02 -3.326882719993591309e-01 3.202885687351226807e-01 6.095633376389741898e-03 -6.373179703950881958e-02 2.852021455764770508e-01 6.960836052894592285e-02 8.827913552522659302e-03 2.497937344014644623e-02 6.349547952413558960e-02 7.363434135913848877e-02 -1.389906462281942368e-02 -3.912719711661338806e-02 -6.617392599582672119e-02 2.506023645401000977e-01 -9.642677754163742065e-02 1.470933556556701660e-01 2.389664202928543091e-01 2.830559313297271729e-01 -2.454742342233657837e-01 -2.550760284066200256e-02 2.010887488722801208e-02
1.189455389976501465e-01 -3.185022622346878052e-02 2.563346624374389648e-01 -8.145212382078170776e-02 -2.162459045648574829e-01 -3.795107603073120117e-01 -7.182677835226058960e-02 -1.275587826967239380e-01 3.883219063282012939e-01 9.759544581174850464e-02 -8.991510421037673950e-02 1.146490424871444702e-01 1.883902959525585175e-02 -9.960499405860900879e-02 -1.392589956521987915e-01 2.370499968528747559e-01 -1.782782971858978271e-01 -1.943580657243728638e-01 1.075901910662651062e-01 8.670465648174285889e-02 1.421408206224441528e-01 -4.509574919939041138e-02 1.371180117130279541e-01 -3.225277364253997803e-01 3.130998611450195312e-01 -4.502912238240242004e-02 -2.217905670404434204e-01 1.162114962935447693e-01 -2.046320959925651550e-02 -1.483674943447113037e-01 -8.048267662525177002e-02 -8.652082830667495728e-02
2.067942023277282715e-01 -1.468234062194824219e-01 2.638331353664398193e-01 -8.088333904743194580e-02 -1.009801402688026428e-01 2.029240690171718597e-02 -2.201531231403350830e-01 -3.069669902324676514e-01 9.048974514007568359e-02 -1.079403609037399292e-02 -3.729549644049257040e-04 -1.782699227333068848e-01 7.158342748880386353e-02 8.499807119369506836e-02 9.181617945432662964e-02 1.940608024597167969e-01 -6.663486361503601074e-02 -1.347436606884002686e-01 -8.161069452762603760e-02 -9.796974807977676392e-02 -1.740644127130508423e-02 -2.731789946556091309e-01 1.233298704028129578e-01 2.023803144693374634e-01 -8.458308130502700806e-02 -2.689386904239654541e-01 4.867384210228919983e-02 3.435270190238952637e-01 2.531209588050842285e-01 1.530750393867492676e-01 -3.368310332298278809e-01 -1.921677291393280029e-01
-7.953159511089324951e-02 -2.266748994588851929e-01 -1.116712167859077454e-01 -4.414094090461730957e-01 -9.400428831577301025e-02 -2.485115975141525269e-01 -1.994227468967437744e-01 -7.131401449441909790e-02 7.168832421302795410e-02 -1.786769479513168335e-01 2.927692830562591553e-01 -3.865581750869750977e-02 1.014020070433616638e-01 -1.872685551643371582e-02 2.102114707231521606e-01 4.254551604390144348e-02 -2.714019119739532471e-01 3.826568648219108582e-02 -1.637263968586921692e-02 1.272216141223907471e-01 -5.111267417669296265e-02 -2.141828536987304688e-01 8.009083569049835205e-02 -2.382666468620300293e-01 1.258829385042190552e-01 7.417829334735870361e-02 1.013135015964508057e-01 -1.484622061252593994e-01 1.111404150724411011e-01 -2.136677354574203491e-01 -2.743232548236846924e-01 -2.201434075832366943e-01
8.064409345388412476e-02 -2.981142997741699219e-01 5.117115005850791931e-02 -2.939335703849792480e-01 -9.060506522655487061e-02 -3.312070965766906738e-01 5.307580158114433289e-02 -2.762043178081512451e-01 -7.275799661874771118e-02 -4.058221727609634399e-02 1.659393161535263062e-01 -1.256691813468933105e-01 -2.222008705139160156e-01 2.761841937899589539e-02 -3.033905923366546631e-01 1.989525109529495239e-01 -1.970173120498657227e-01 2.308990806341171265e-01 -2.938079088926315308e-02 -2.230960503220558167e-02 -1.577503383159637451e-01 -2.455327957868576050e-01 2.376537472009658813e-01 -1.957309097051620483e-01 6.048033758997917175e-02 -1.488651521503925323e-02 -1.532864421606063843e-01 1.407792717218399048e-01 1.287434995174407959e-01 7.788332551717758179e-02 -2.075163125991821289e-01 -1.453398261219263077e-02
1.924343705177307129e-01 2.248189412057399750e-03 3.266614675521850586e-01 -2.900830507278442383e-01 1.821514219045639038e-02 -1.222159862518310547e-01 -1.686240583658218384e-01 -3.071949779987335205e-01 7.339100539684295654e-02 -1.624799668788909912e-01 3.781019896268844604e-02 -2.407468557357788086e-01 -1.953986287117004395e-01 -9.594389051198959351e-02 4.530605301260948181e-02 3.430686593055725098e-01 -1.597968190908432007e-01 2.512208186089992523e-02 -1.591940969228744507e-01 4.833650961518287659e-02 -6.166511774063110352e-02 -1.945849210023880005e-01 -4.879007861018180847e-02 -5.468444526195526123e-02 -1.092113032937049866e-01 -1.976720839738845825e-01 1.674662977457046509e-01 3.294213712215423584e-01 1.855886578559875488e-01 1.396486908197402954e-01 -1.106736958026885986e-01 -1.452140212059020996e-01
6.701798643916845322e-03 -2.500788271427154541e-01 5.078000575304031372e-02 -3.239634931087493896e-01 -1.442489027976989746e-01 -3.165724277496337891e-01 -1.349071264266967773e-01 -3.852387145161628723e-02 1.433222740888595581e-01 -1.236386075615882874e-01 1.591060310602188110e-01 -8.009543269872665405e-02 1.075528338551521301e-01 -6.517968326807022095e-02 -4.296227358281612396e-03 3.493543863296508789e-01 -3.239132761955261230e-01 1.094630733132362366e-01 2.044122852385044098e-02 -2.030912190675735474e-01 -8.593674004077911377e-02 -1.726319938898086548e-01 1.460279375314712524e-01 3.003417141735553741e-02 -1.838229298591613770e-01 5.989298969507217407e-02 -7.420776784420013428e-02 3.464844077825546265e-03 3.354831337928771973e-01 -1.195307448506355286e-01 -2.965963482856750488e-01 -8.973459899425506592e-02
6.492915749549865723e-02 1.223867982625961304e-01 5.850011110305786133e-02 -2.385913282632827759e-01 8.993763476610183716e-02 6.373932212591171265e-02 7.089155912399291992e-02 -3.626999258995056152e-01 9.786529839038848877e-02 2.607708796858787537e-02 -3.794519975781440735e-02 -2.907944619655609131e-01 1.194109171628952026e-01 2.841488644480705261e-02 5.421911180019378662e-02 3.711918294429779053e-01 -1.165426522493362427e-01 2.358317822217941284e-01 1.696472018957138062e-01 2.518509030342102051e-01 6.003464758396148682e-02 -2.205091863870620728e-01 6.275238096714019775e-02 2.124951686710119247e-03 1.630657464265823364e-01 -2.415985912084579468e-01 5.394942685961723328e-02 2.415925860404968262e-01 -8.739306032657623291e-02 -3.699189797043800354e-02 -2.625576555728912354e-01 -2.791449427604675293e-01
-4.022086411714553833e-02 -2.962126731872558594e-01 6.472510844469070435e-02 -3.532505035400390625e-01 1.342655532062053680e-02 -3.211780488491058350e-01 -2.969614565372467041e-01 2.626444026827812195e-02 3.512715548276901245e-02 -1.285967975854873657e-01 3.097758293151855469e-01 3.853247314691543579e-02 1.260941177606582642e-01 -1.545678824186325073e-01 6.927601993083953857e-02 2.939480841159820557e-01 -3.033130168914794922e-01 4.707326740026473999e-02 -3.021599026396870613e-03 8.011378347873687744e-02 -1.727576740086078644e-02 -2.643499374389648438e-01 9.848582744598388672e-02 -5.083667114377021790e-02 -8.170611411333084106e-02 1.045557558536529541e-01 -8.243330568075180054e-02 -9.190632030367851257e-03 7.341817021369934082e-02 -2.037224471569061279e-01 -1.975963450968265533e-02 -2.972622513771057129e-01
-5.019227042794227600e-02 -5.166336148977279663e-02 7.146011292934417725e-02 -5.148745700716972351e-02 -8.806063979864120483e-02 -8.089498430490493774e-02 -2.040539681911468506e-01 -1.726830452680587769e-01 1.810596734285354614e-01 -2.770909480750560760e-02 2.286079972982406616e-01 -4.289446473121643066e-01 8.467487990856170654e-02 -1.282826662063598633e-01 3.613092005252838135e-01 2.572433352470397949e-01 -2.972460985183715820e-01 -1.153353750705718994e-01 1.612044721841812134e-01 3.310702368617057800e-02 1.366439741104841232e-02 -2.847982347011566162e-01 5.296834185719490051e-02 -1.657725274562835693e-01 2.353573963046073914e-02 -3.439547121524810791e-02 -2.578512132167816162e-01 6.501501053571701050e-02 -5.463645979762077332e-02 -2.802219986915588379e-01 -1.037161871790885925e-01 -7.814373075962066650e-02
8.963239938020706177e-02 -2.186478078365325928e-01 2.088006436824798584e-01 1.700001955032348633e-02 1.492205411195755005e-01 -1.445889025926589966e-01 -1.436369866132736206e-01 -2.176642864942550659e-01 5.234280228614807129e-02 -1.241390705108642578e-01 4.348855093121528625e-02 -3.014166951179504395e-01 -1.835856139659881592e-01 -9.259852021932601929e-02 -3.301924765110015869e-01 -3.757866099476814270e-02 -1.524832546710968018e-01 1.446017324924468994e-01 -2.117270529270172119e-01 2.096791714429855347e-01 -1.220602616667747498e-01 -8.928781002759933472e-02 1.471060216426849365e-01 -1.177410781383514404e-01 9.643404930830001831e-02 -2.157273143529891968e-01 -2.807054519653320312e-01 1.049649417400360107e-01 2.612125575542449951e-01 -6.271784007549285889e-02 7.424337416887283325e-02 -3.328999876976013184e-01
2.997519215568900108e-03 -2.193005383014678955e-01 -9.352207928895950317e-02 -4.698276519775390625e-01 -1.562493443489074707e-01 -1.633023917675018311e-01 -1.722196191549301147e-01 4.266212508082389832e-02 -1.846422441303730011e-02 -1.486587822437286377e-01 3.110496103763580322e-01 -2.570230066776275635e-01 9.980393946170806885e-02 -1.269982010126113892e-01 -5.604219436645507812e-02 3.310585618019104004e-01 -2.610887289047241211e-01 -3.480714187026023865e-02 3.493095189332962036e-02 -6.123001128435134888e-02 -3.124928846955299377e-02 -2.414390444755554199e-03 7.274845242500305176e-02 2.319817990064620972e-01 -1.334170997142791748e-01 9.141455404460430145e-03 -1.441909670829772949e-01 1.026560366153717041e-01 1.563132405281066895e-01 -1.969068795442581177e-01 -7.460980862379074097e-02 -2.516858577728271484e-01
1.981674283742904663e-01 -2.019064426422119141e-01 -2.104282937943935394e-02 1.614374071359634399e-01 -3.379199281334877014e-02 -1.970247030258178711e-01 -6.654788553714752197e-02 9.531880170106887817e-02 1.454892158508300781e-01 -8.031348139047622681e-02 2.607288062572479248e-01 -2.018308639526367188e-01 -9.695652872323989868e-02 8.595430105924606323e-02 -3.617213964462280273e-01 1.574167460203170776e-01 -8.012559264898300171e-02 4.308938235044479370e-02 1.317025721073150635e-01 -1.606027409434318542e-02 -2.228368259966373444e-02 -5.801514163613319397e-02 2.546493411064147949e-01 -2.755007520318031311e-02 -1.697638034820556641e-01 -3.516386449337005615e-01 3.596496209502220154e-02 4.027637094259262085e-02 -2.047970592975616455e-01 9.797875583171844482e-02 -3.165288269519805908e-01 -3.588520586490631104e-01
-7.641793042421340942e-02 -1.925458759069442749e-01 1.035165265202522278e-01 -2.110964208841323853e-01 2.287276275455951691e-02 -3.601742982864379883e-01 -1.499507576227188110e-01 7.720544189214706421e-02 1.455534398555755615e-01 -1.650191247463226318e-01 3.378456532955169678e-01 9.358655661344528198e-02 1.566174477338790894e-01 -2.723152339458465576e-01 9.676031023263931274e-02 1.818732619285583496e-01 -3.411635458469390869e-01 3.354662060737609863e-01 2.480718120932579041e-02 -6.964773405343294144e-03 1.162757650017738342e-01 -1.162076592445373535e-01 2.075045928359031677e-02 -1.097657680511474609e-01 -2.652613446116447449e-02 8.388953655958175659e-02 5.371534451842308044e-02 -2.299116551876068115e-02 8.876349031925201416e-02 -2.100353240966796875e-01 -1.178738176822662354e-01 -2.907467186450958252e-01
2.638741163536906242e-03 -1.842453628778457642e-01 8.961515873670578003e-02 -9.091613441705703735e-02 -7.532326132059097290e-02 -1.022925414144992828e-02 -4.307067394256591797e-02 -1.907305270433425903e-01 2.076026052236557007e-02 9.570365771651268005e-03 2.165492326021194458e-01 -3.340341746807098389e-01 -3.313678801059722900e-01 -3.122087717056274414e-01 1.717117577791213989e-01 1.914868503808975220e-01 -3.484879136085510254e-01 -1.738685816526412964e-01 1.320596486330032349e-01 -1.191169545054435730e-01 -2.059654146432876587e-01 -1.873449087142944336e-01 -2.537063788622617722e-03 -3.355714678764343262e-01 3.270968422293663025e-02 -1.963311880826950073e-01 1.217274963855743408e-01 -1.723878458142280579e-02 -1.474253740161657333e-02 -5.826871842145919800e-02 -8.471217751502990723e-02 -1.853528022766113281e-01
-1.137604862451553345e-01 -1.316995918750762939e-01 2.219364345073699951e-01 -4.310929477214813232e-01 -1.314730495214462280e-01 -1.747824698686599731e-01 -2.124197930097579956e-01 -1.218693405389785767e-01 2.174760997295379639e-01 -1.852072030305862427e-01 3.293385803699493408e-01 -1.197775676846504211e-01 2.202763259410858154e-01 -4.506077989935874939e-02 -5.104727577418088913e-03 2.811102867126464844e-01 -2.728278338909149170e-01 1.237237602472305298e-01 2.552708052098751068e-02 -4.079400748014450073e-02 -1.653573103249073029e-02 -3.172959014773368835e-02 1.944731771945953369e-01 7.891482859849929810e-02 -8.487560600042343140e-02 3.652557730674743652e-02 -3.866488113999366760e-02 -1.603814959526062012e-01 4.968994483351707458e-02 -6.139652803540229797e-02 -2.585741281509399414e-01 -2.157748788595199585e-01
7.397259771823883057e-02 -2.695828676223754883e-01 1.090120375156402588e-01 -3.292452394962310791e-01 -4.308000952005386353e-02 -3.536863625049591064e-01 -1.762364506721496582e-01 -2.552609890699386597e-02 4.125791043043136597e-02 -1.697759032249450684e-01 2.992699444293975830e-01 6.649409979581832886e-02 4.072327166795730591e-02 -3.259117007255554199e-01 4.067686200141906738e-02 7.217302918434143066e-02 -3.526167571544647217e-01 2.125982046127319336e-01 3.650539368391036987e-02 -3.922320157289505005e-02 5.682319402694702148e-03 -2.218549400568008423e-01 -4.782894253730773926e-02 1.045475341379642487e-02 5.214368924498558044e-02 4.314275458455085754e-02 -1.595811098814010620e-01 9.058618545532226562e-02 5.780390929430723190e-03 -2.274704277515411377e-01 -1.201180815696716309e-01 -2.741214036941528320e-01
8.371335454285144806e-03 -2.227231264114379883e-01 1.501747369766235352e-01 -3.616175651550292969e-01 6.898088753223419189e-02 -2.148836255073547363e-01 -2.145133614540100098e-01 3.059613052755594254e-03 8.251457475125789642e-03 -1.179495900869369507e-01 4.108001887798309326e-01 -8.295641094446182251e-02 9.697563201189041138e-02 -1.160217076539993286e-01 2.183751016855239868e-01 1.543070077896118164e-01 -2.489035278558731079e-01 1.402758359909057617e-01 4.562495648860931396e-02 3.535303100943565369e-02 2.228957116603851318e-01 -9.801467508077621460e-02 6.220274791121482849e-02 -1.017267853021621704e-01 -3.999477624893188477e-02 3.629146516323089600e-02 -8.932044729590415955e-03 -5.362237617373466492e-02 5.865184217691421509e-02 -2.454316467046737671e-01 -1.090805977582931519e-01 -4.196998178958892822e-01
3.101067245006561279e-01 6.199948862195014954e-02 1.951113045215606689e-01 -1.055964082479476929e-01 -1.760662049055099487e-01 -2.329232990741729736e-01 1.611198633909225464e-01 -1.868482679128646851e-01 3.298877775669097900e-01 -7.294254004955291748e-02 -1.981640756130218506e-01 -1.132455915212631226e-01 1.740107536315917969e-01 -1.035109981894493103e-01 -3.831938281655311584e-02 9.808149188756942749e-02 -1.504867672920227051e-01 -1.798997074365615845e-01 -3.246058151125907898e-02 1.226992830634117126e-01 7.575478404760360718e-02 -3.094144761562347412e-01 -3.285719826817512512e-02 -2.426084280014038086e-01 2.351413667201995850e-01 -2.819647789001464844e-01 -3.876969218254089355e-02 1.851360499858856201e-01 -1.300833076238632202e-01 5.842944607138633728e-02 7.541622966527938843e-02 -2.391506731510162354e-01
1.837139427661895752e-01 -1.186330243945121765e-01 1.472173184156417847e-01 -4.287832379341125488e-01 2.003343105316162109e-01 1.549065462313592434e-03 -5.385054741054773331e-03 6.003173068165779114e-02 2.992281019687652588e-01 -1.474002748727798462e-01 2.682764828205108643e-01 -2.206786721944808960e-02 2.174229025840759277e-01 9.852214157581329346e-02 -4.352605715394020081e-02 1.692495048046112061e-01 -2.650403678417205811e-01 -5.730310454964637756e-03 -1.359401047229766846e-01 2.182980030775070190e-01 1.249690055847167969e-01 -3.942449390888214111e-01 -3.094518743455410004e-02 -1.835002303123474121e-01 -9.158878587186336517e-03 -3.579408675432205200e-02 -3.003693372011184692e-02 1.967854499816894531e-01 -1.122809946537017822e-01 -1.384827494621276855e-01 1.023790091276168823e-01 -7.930057495832443237e-02
3.977059200406074524e-02 -3.512077927589416504e-01 2.580838510766625404e-03 -2.553378939628601074e-01 -1.605415940284729004e-01 -2.985209226608276367e-01 -1.574804484844207764e-01 -4.114631935954093933e-02 -1.006062626838684082e-01 -2.748298048973083496e-01 2.494415491819381714e-01 -1.701472997665405273e-01 -2.837433852255344391e-02 -6.974938511848449707e-02 2.457805871963500977e-01 1.355735361576080322e-01 -1.096907109022140503e-01 7.476218789815902710e-02 -1.753724217414855957e-01 9.334605187177658081e-02 1.986812353134155273e-01 -1.006944701075553894e-01 1.205484345555305481e-01 -1.705735325813293457e-01 1.193682923913002014e-01 6.165742874145507812e-02 -1.977550834417343140e-01 5.196980014443397522e-02 1.536592561751604080e-02 -3.899597227573394775e-01 5.575206875801086426e-02 -2.039622217416763306e-01
1.122573614120483398e-01 -2.317936420440673828e-01 1.847283542156219482e-01 -2.163107097148895264e-01 4.275683313608169556e-02 -1.168316975235939026e-01 -1.230124905705451965e-01 -2.634819746017456055e-01 8.804050087928771973e-02 -6.702049076557159424e-02 1.113095209002494812e-01 -1.010757982730865479e-01 -2.979804873466491699e-01 -2.740459144115447998e-01 -2.514927685260772705e-01 1.460693329572677612e-01 -1.827804148197174072e-01 6.374410539865493774e-02 -2.520422935485839844e-01 1.288671642541885376e-01 -2.800171263515949249e-02 -1.227407902479171753e-01 3.506328165531158447e-01 -7.181832939386367798e-02 -5.489617958664894104e-02 -1.940271407365798950e-01 -1.109627820551395416e-02 3.788197934627532959e-01 -3.927414491772651672e-02 -5.420775339007377625e-02 -1.375922262668609619e-01 -1.183997932821512222e-02
-5.509934574365615845e-02 -1.533195674419403076e-01 1.494712233543395996e-01 -1.881273686885833740e-01 2.842659503221511841e-02 -1.254252195358276367e-01 -2.940618097782135010e-01 -2.793051600456237793e-01 -5.539892986416816711e-02 -1.427256464958190918e-01 -2.043360471725463867e-02 -3.159283399581909180e-01 -6.655587255954742432e-02 1.146405842155218124e-02 -1.889446526765823364e-01 2.383686155080795288e-01 -1.166740655899047852e-01 -8.675798773765563965e-02 -2.081825882196426392e-01 -1.970932483673095703e-01 1.104044839739799500e-01 -3.283591940999031067e-02 5.095301195979118347e-02 -1.712959408760070801e-01 2.475754767656326294e-01 -2.929500937461853027e-01 -5.576793104410171509e-02 2.267352789640426636e-01 8.461578935384750366e-02 1.523211449384689331e-01 -1.859526336193084717e-01 -3.144008815288543701e-01
1.467299740761518478e-02 -2.738046050071716309e-01 4.031132161617279053e-02 -1.958580315113067627e-02 2.833166532218456268e-02 -1.670937389135360718e-01 2.068466246128082275e-01 -9.911801666021347046e-02 3.026900887489318848e-01 1.470848768949508667e-01 -2.107546329498291016e-01 -3.174726665019989014e-01 -9.004621952772140503e-02 -2.460105717182159424e-01 8.781129121780395508e-02 -1.259732153266668320e-02 -1.438072919845581055e-01 6.899426877498626709e-02 -1.682883203029632568e-01 2.621386349201202393e-01 -7.256522029638290405e-02 5.280463024973869324e-02 1.715671718120574951e-01 -4.373412951827049255e-02 1.657225936651229858e-01 -1.113213375210762024e-01 -9.739571064710617065e-02 1.102787535637617111e-02 3.412066698074340820e-01 -3.181679546833038330e-01 -2.362976819276809692e-01 -1.472410857677459717e-01
2.286846004426479340e-02 -1.260208040475845337e-01 7.211393862962722778e-02 -9.132688492536544800e-02 -7.625146210193634033e-02 -3.152772486209869385e-01 -1.955646872520446777e-01 -2.755097448825836182e-01 2.222483307123184204e-01 4.882970824837684631e-02 -1.935284435749053955e-01 -1.619305610656738281e-01 -1.146968081593513489e-01 -3.050742447376251221e-01 2.211353033781051636e-01 2.979815602302551270e-01 -1.625893414020538330e-01 6.080020964145660400e-02 3.011574447154998779e-01 1.141444295644760132e-01 7.515519857406616211e-02 -2.580069005489349365e-01 7.308030873537063599e-02 -6.269524991512298584e-02 -1.174334883689880371e-01 -2.537816017866134644e-02 -1.080463603138923645e-01 2.034994214773178101e-01 2.096604555845260620e-01 8.659148961305618286e-02 -2.073332518339157104e-01 -1.183611676096916199e-01
6.693378090858459473e-02 -2.865738049149513245e-02 2.723522298038005829e-02 6.941581517457962036e-02 7.373991608619689941e-02 3.675044700503349304e-02 1.343839466571807861e-01 -3.160310983657836914e-01 1.385700255632400513e-01 2.127472013235092163e-01 2.913365662097930908e-01 -2.045951187610626221e-01 -1.152326166629791260e-01 -3.904927894473075867e-02 -1.750626862049102783e-01 3.725061416625976562e-01 -2.391086369752883911e-01 1.180138140916824341e-01 -1.269332170486450195e-01 6.466134637594223022e-02 8.879850059747695923e-02 -1.663994640111923218e-01 2.735885679721832275e-01 -1.057054009288549423e-02 -4.085809737443923950e-02 1.080711707472801208e-01 8.063091337680816650e-02 4.898440837860107422e-01 2.410139702260494232e-02 -9.713122993707656860e-02 4.815912398044019938e-04 -1.313866078853607178e-01
7.143682986497879028e-02 -2.063724100589752197e-01 1.539984196424484253e-01 -2.902072370052337646e-01 -9.560477919876575470e-03 -2.523776590824127197e-01 -2.060885280370712280e-01 -9.207496047019958496e-02 8.902081102132797241e-02 -1.545216888189315796e-01 3.272109925746917725e-01 6.489956378936767578e-02 1.574609577655792236e-01 -2.246235609054565430e-01 1.370129138231277466e-01 1.903927028179168701e-01 -2.991218864917755127e-01 2.356615066528320312e-01 8.263878524303436279e-02 -1.176084131002426147e-01 1.026786938309669495e-01 -2.891699671745300293e-01 7.171775400638580322e-02 5.980600416660308838e-02 4.120499640703201294e-02 -5.652809888124465942e-02 9.847515076398849487e-02 3.442005254328250885e-03 -2.733368799090385437e-02 -2.816736996173858643e-01 -1.449522227048873901e-01 -2.683815062046051025e-01
1.774419657886028290e-02 -2.742832899093627930e-01 2.888824045658111572e-02 -2.994658648967742920e-01 -4.506376385688781738e-02 -3.291054666042327881e-01 -3.105541765689849854e-01 3.389112278819084167e-02 9.873578697443008423e-02 -2.517475783824920654e-01 2.643245458602905273e-01 3.908181190490722656e-02 1.372307986021041870e-01 -2.146032005548477173e-01 2.311467193067073822e-02 1.996960788965225220e-01 -2.557691633701324463e-01 1.888176500797271729e-01 -3.805171325802803040e-02 -7.037133723497390747e-02 9.343247860670089722e-02 -2.614354789257049561e-01 1.830360293388366699e-02 -2.090610750019550323e-02 -7.018422335386276245e-02 4.812028259038925171e-02 9.508819133043289185e-02 -2.570953965187072754e-02 1.982422322034835815e-01 -1.589284837245941162e-01 -6.879723072052001953e-02 -3.234658241271972656e-01
2.505498006939888000e-02 -2.270436733961105347e-01 2.174497842788696289e-01 -1.265155430883169174e-02 -1.538759469985961914e-01 -1.440052390098571777e-01 5.590056534856557846e-03 -2.178474664688110352e-01 1.130438446998596191e-01 -3.970602527260780334e-02 8.790725469589233398e-02 -3.211753964424133301e-01 -2.158608287572860718e-01 1.524112932384014130e-02 -9.830019623041152954e-02 2.015261948108673096e-01 -2.090276628732681274e-01 -2.303132563829421997e-01 -1.534632742404937744e-01 9.376621246337890625e-02 -2.962920963764190674e-01 -2.001209706068038940e-01 3.179616481065750122e-02 -1.801557093858718872e-01 2.859131693840026855e-01 -1.954353153705596924e-01 -1.493130773305892944e-01 3.707885444164276123e-01 7.367328554391860962e-02 -7.155491411685943604e-02 4.254775121808052063e-02 -6.059541553258895874e-02
1.449082326143980026e-02 -8.749461174011230469e-02 -6.523585319519042969e-02 3.622321039438247681e-02 -2.864933013916015625e-01 -8.662253618240356445e-02 -8.780910074710845947e-02 -7.681206613779067993e-02 3.266599476337432861e-01 1.875385344028472900e-01 -7.403408735990524292e-02 -2.512549459934234619e-01 -5.878891330212354660e-03 -1.921457424759864807e-02 2.235133200883865356e-01 2.014512419700622559e-01 -3.291367888450622559e-01 3.070279359817504883e-01 2.527395784854888916e-01 1.253272891044616699e-01 -8.813636004924774170e-02 -1.351593732833862305e-01 3.811525553464889526e-02 -6.795573234558105469e-02 -1.356468647718429565e-01 -6.292111426591873169e-02 -1.149745844304561615e-02 3.500810265541076660e-01 1.794741675257682800e-02 5.678450223058462143e-03 -8.918916434049606323e-02 -3.380784988403320312e-01
6.249269098043441772e-02 -1.444400697946548462e-01 1.161557286977767944e-01 -1.770362704992294312e-01 5.192197859287261963e-02 -7.421883195638656616e-02 -1.357894837856292725e-01 -2.044060975313186646e-01 6.813806295394897461e-02 -4.811793565750122070e-02 4.129463732242584229e-01 -1.489566713571548462e-01 -3.200196921825408936e-01 -1.515980809926986694e-01 -1.625145673751831055e-01 2.383584827184677124e-01 -1.891945302486419678e-01 1.072266921401023865e-01 -2.136421948671340942e-01 1.949825584888458252e-01 -9.098789654672145844e-03 -6.457375735044479370e-02 2.240803092718124390e-01 -1.335000842809677124e-01 -1.181042119860649109e-01 -1.065810844302177429e-01 -5.190746113657951355e-02 4.355925023555755615e-01 -2.126972936093807220e-02 1.168042719364166260e-01 -1.134714558720588684e-01 -7.567378878593444824e-02
1.420559734106063843e-01 1.035627722740173340e-01 -8.969671279191970825e-02 -7.848136126995086670e-02 -2.488521486520767212e-01 -2.662119865417480469e-01 -2.188805490732192993e-01 -2.893926203250885010e-01 -1.083765774965286255e-01 1.351940631866455078e-01 -5.847793817520141602e-02 -1.813741475343704224e-01 2.173256874084472656e-01 -1.169693074189126492e-03 9.970390051603317261e-02 1.707364469766616821e-01 -2.287157997488975525e-02 1.371953934431076050e-01 1.055947989225387573e-01 6.716471398249268532e-04 -7.528385613113641739e-03 -1.471465229988098145e-01 1.051348075270652771e-01 -3.430716693401336670e-01 -2.519108355045318604e-01 -1.631013900041580200e-01 3.270379081368446350e-02 -1.358170360326766968e-01 2.217820137739181519e-01 -1.877116560935974121e-01 -1.120315864682197571e-01 -3.876425325870513916e-01
8.937935531139373779e-02 -1.490608006715774536e-01 1.855384930968284607e-02 -2.237819880247116089e-01 -3.773494856432080269e-03 -1.300287097692489624e-01 -3.515679538249969482e-01 1.015926301479339600e-01 8.642705157399177551e-03 -2.310717105865478516e-01 3.182317614555358887e-01 -2.825532667338848114e-02 2.112374901771545410e-01 -7.633934915065765381e-02 2.264124900102615356e-01 4.878173768520355225e-02 -3.631649315357208252e-01 2.178631573915481567e-01 -2.713821530342102051e-01 4.608311876654624939e-02 2.233493141829967499e-02 -9.832435101270675659e-02 1.474811136722564697e-01 -1.035002917051315308e-01 1.152349784970283508e-01 -4.997586831450462341e-02 -1.480199396610260010e-02 -1.269353181123733521e-01 -1.684064790606498718e-02 -2.718285620212554932e-01 -5.497809499502182007e-02 -3.191189765930175781e-01
2.134958505630493164e-01 6.611207127571105957e-02 4.263234883546829224e-02 -9.230463206768035889e-02 -2.145594805479049683e-01 -1.364004015922546387e-01 -1.792226284742355347e-01 -2.571675777435302734e-01 4.512852802872657776e-02 -1.405014991760253906e-01 7.686945796012878418e-02 -1.601773351430892944e-01 -1.429238021373748779e-01 3.334104716777801514e-01 3.931373357772827148e-01 1.773681938648223877e-01 -2.888067960739135742e-01 1.081760674715042114e-01 1.871557347476482391e-02 3.827344626188278198e-02 -8.611046522855758667e-02 -1.856118254363536835e-02 -1.208717003464698792e-01 -1.187562495470046997e-01 1.706941574811935425e-01 -5.203539133071899414e-02 8.869282901287078857e-02 2.878737449645996094e-01 2.155140228569507599e-02 -3.557232320308685303e-01 -1.313445717096328735e-01 -7.502951472997665405e-02
9.150554984807968140e-02 -1.524601131677627563e-01 2.083448171615600586e-01 -1.488503217697143555e-01 -2.575300633907318115e-02 -2.317469865083694458e-01 -8.382678776979446411e-02 -2.474242746829986572e-01 -9.779893793165683746e-03 1.521774232387542725e-01 -9.620556980371475220e-02 -1.426009386777877808e-01 -2.208653092384338379e-02 -2.846412956714630127e-01 1.330540329217910767e-01 2.745087444782257080e-01 -9.728571772575378418e-02 1.424698233604431152e-01 2.918291687965393066e-01 8.640586584806442261e-02 -7.666962593793869019e-02 -3.184811472892761230e-01 1.263567358255386353e-01 -5.125486478209495544e-02 -1.103721931576728821e-01 -3.631166219711303711e-01 1.834558248519897461e-01 9.347931295633316040e-02 1.869926303625106812e-01 -3.153796494007110596e-02 -3.055912256240844727e-02 -2.849091887474060059e-01
2.788556553423404694e-02 -2.027976326644420624e-02 2.132768929004669189e-01 -2.346753478050231934e-01 9.147814661264419556e-02 -2.542624175548553467e-01 -2.907964587211608887e-01 -3.649908304214477539e-01 -1.642320305109024048e-01 -1.873705387115478516e-01 1.621118783950805664e-01 -1.200565025210380554e-01 3.645861893892288208e-02 -4.997832700610160828e-02 -2.268234044313430786e-01 1.371146589517593384e-01 3.377572167664766312e-03 -1.391383633017539978e-02 -2.111479640007019043e-01 -1.559434086084365845e-01 4.819778352975845337e-02 -3.526717051863670349e-02 1.748180240392684937e-01 -1.782967150211334229e-01 2.398061603307723999e-01 -1.269535571336746216e-01 -6.814797222614288330e-02 2.184228152036666870e-01 1.258698254823684692e-01 7.243101019412279129e-03 -1.132451742887496948e-01 -3.753416836261749268e-01
-6.023449450731277466e-02 -2.895801961421966553e-01 -3.917256370186805725e-02 -4.681810140609741211e-01 -1.244257509824819863e-05 -1.377871483564376831e-01 -1.724923849105834961e-01 -3.669811412692070007e-02 1.048455834388732910e-01 -2.669193446636199951e-01 2.071143239736557007e-01 5.505721084773540497e-03 3.925491273403167725e-01 -1.691631674766540527e-01 9.584200382232666016e-02 2.888395786285400391e-01 -2.757093310356140137e-01 5.048221722245216370e-02 -1.731253415346145630e-01 1.017488539218902588e-01 -5.193824693560600281e-02 -7.100704312324523926e-02 -4.850659146904945374e-02 -4.400044307112693787e-02 3.340128064155578613e-02 -1.161109805107116699e-01 3.721518814563751221e-02 -3.744185343384742737e-02 6.967592239379882812e-02 -2.417028695344924927e-01 -1.182815879583358765e-01 -1.250751465559005737e-01
-1.922334581613540649e-01 -8.409081399440765381e-02 -1.509062387049198151e-02 -2.247288674116134644e-01 -3.213274180889129639e-01 -5.031618848443031311e-02 5.650720093399286270e-03 -2.002671062946319580e-01 8.912387490272521973e-02 1.310102790594100952e-01 7.962296158075332642e-02 -6.365730613470077515e-02 5.911296606063842773e-02 -5.528685823082923889e-02 -2.716174423694610596e-01 2.660620212554931641e-01 -2.624206840991973877e-01 1.850066930055618286e-01 -2.718839049339294434e-02 8.670967817306518555e-02 -1.937984079122543335e-01 -2.009379863739013672e-01 4.438042342662811279e-01 -1.701890826225280762e-01 -2.531257271766662598e-01 -2.727500349283218384e-02 -1.379306167364120483e-01 -1.280281785875558853e-02 5.473401397466659546e-02 -1.652569696307182312e-02 3.323714714497327805e-03 -2.649757862091064453e-01
-1.470152735710144043e-01 1.502584517002105713e-01 2.168264091014862061e-01 -4.941553622484207153e-02 -9.003165364265441895e-02 -2.238585352897644043e-01 -1.256884783506393433e-01 -3.598100841045379639e-01 3.066779971122741699e-01 -1.110043227672576904e-01 2.964521348476409912e-01 -3.943286538124084473e-01 1.354746073484420776e-01 1.618031561374664307e-01 -2.347932159900665283e-01 1.058724746108055115e-01 -1.293504089117050171e-01 -1.277289837598800659e-01 -7.303857803344726562e-02 1.050482839345932007e-01 -2.039764076471328735e-02 -2.875154092907905579e-02 1.957560479640960693e-01 1.341017037630081177e-01 -1.884773671627044678e-01 -2.174697816371917725e-01 1.588804274797439575e-02 1.483963876962661743e-01 7.082031574100255966e-03 -6.442644447088241577e-02 -7.396552246063947678e-03 1.610675305128097534e-01
-1.472774744033813477e-01 -1.888724416494369507e-01 -1.202599406242370605e-01 -8.960663527250289917e-02 -2.646798491477966309e-01 -1.850775629281997681e-01 -2.300601154565811157e-01 -3.047690391540527344e-01 1.714488267898559570e-01 -2.359186261892318726e-01 2.625339329242706299e-01 -5.338118225336074829e-02 -9.667477570474147797e-03 -2.976273000240325928e-01 5.198159441351890564e-02 -5.011381953954696655e-02 2.511716447770595551e-02 1.349713951349258423e-01 1.315775960683822632e-01 6.490446627140045166e-02 1.194599941372871399e-01 -3.173928558826446533e-01 2.966570258140563965e-01 1.348955929279327393e-01 -1.058581471443176270e-01 -1.611387431621551514e-01 -8.314196765422821045e-02 1.834135949611663818e-01 -2.900945395231246948e-02 -1.573297977447509766e-01 -4.322995245456695557e-02 -2.292087078094482422e-01
7.093142718076705933e-02 -3.612180799245834351e-02 -2.570620477199554443e-01 3.080376237630844116e-02 -2.590571641921997070e-01 3.600758034735918045e-03 -2.279243171215057373e-01 -3.432056307792663574e-01 2.716183960437774658e-01 2.973460964858531952e-02 8.346679061651229858e-02 -5.894410982728004456e-02 5.117005109786987305e-02 1.350913792848587036e-01 7.982250303030014038e-02 5.921145156025886536e-02 -1.369519978761672974e-01 1.781645715236663818e-01 -1.160932052880525589e-02 4.287501424551010132e-02 1.384927481412887573e-01 -2.520991265773773193e-01 2.145449444651603699e-02 -4.086943566799163818e-01 2.237645164132118225e-02 -2.801322638988494873e-01 -1.357111483812332153e-01 -2.531203441321849823e-02 -1.374858170747756958e-01 1.667214371263980865e-02 -3.452844619750976562e-01 -1.865248084068298340e-01
4.889119789004325867e-02 -1.400829851627349854e-01 1.998841613531112671e-01 1.384593695402145386e-01 1.643988639116287231e-01 -1.718995571136474609e-01 6.815005093812942505e-02 -2.411992102861404419e-01 4.411312639713287354e-01 5.904803052544593811e-02 -9.641464054584503174e-02 -1.988259106874465942e-01 1.933679878711700439e-01 5.538062378764152527e-02 2.717005275189876556e-02 2.536017633974552155e-02 -4.736746549606323242e-01 -1.190147772431373596e-01 -6.456936709582805634e-03 4.714680835604667664e-03 -1.870179772377014160e-01 -2.237362414598464966e-01 1.313951760530471802e-01 -3.688073158264160156e-02 -4.789246246218681335e-02 -1.016865000128746033e-01 -7.334781438112258911e-02 9.226492792367935181e-02 -1.547709107398986816e-01 -2.488672137260437012e-01 -2.235384732484817505e-01 -7.793370634317398071e-02
-1.279463768005371094e-01 -2.538367807865142822e-01 -1.614119671285152435e-02 -1.562498509883880615e-01 -1.475904434919357300e-01 -8.629065006971359253e-02 -4.909861460328102112e-02 5.005059018731117249e-02 -1.350587755441665649e-01 1.564984582364559174e-02 7.430996745824813843e-02 -3.899084031581878662e-01 1.145372688770294189e-01 -2.058997750282287598e-01 1.775567382574081421e-01 7.793555408716201782e-02 -2.103755921125411987e-01 -2.617233991622924805e-01 2.673644423484802246e-01 -1.534212529659271240e-01 -1.893316954374313354e-01 -1.129495128989219666e-01 2.213693708181381226e-01 -2.294726818799972534e-01 6.787979602813720703e-02 -1.385823637247085571e-01 -5.075320228934288025e-02 1.701587140560150146e-01 1.147663146257400513e-01 -1.210781931877136230e-01 -1.522957533597946167e-01 -3.561099171638488770e-01
6.597764790058135986e-02 -8.111624419689178467e-02 -2.229506373405456543e-01 -2.280145697295665741e-02 -2.721314430236816406e-01 -1.728986799716949463e-01 -2.559075057506561279e-01 -2.701643407344818115e-01 -8.198083192110061646e-02 -2.627137005329132080e-01 5.442366749048233032e-02 -2.228599190711975098e-01 2.088189274072647095e-01 -2.275812774896621704e-01 -1.921344101428985596e-01 3.475713431835174561e-01 -1.982024163007736206e-01 1.292266547679901123e-01 1.813213080167770386e-01 5.257009342312812805e-02 -2.033240795135498047e-01 1.571981906890869141e-01 -3.811190277338027954e-02 -1.303076148033142090e-01 -1.601807624101638794e-01 -9.593641012907028198e-02 -6.264732778072357178e-02 2.193133533000946045e-01 -1.230584606528282166e-01 -1.759025752544403076e-01 -3.749782592058181763e-02 -6.663528084754943848e-02
1.806190460920333862e-01 -3.138424754142761230e-01 4.179108440876007080e-01 -1.470681130886077881e-01 4.108563065528869629e-02 9.188910573720932007e-02 -7.651568204164505005e-02 -1.856843531131744385e-01 1.468130946159362793e-01 -2.584803476929664612e-02 4.832063615322113037e-02 -2.921135425567626953e-01 -7.318919152021408081e-02 -6.884761899709701538e-02 1.000068988651037216e-02 1.836545318365097046e-01 -1.343992650508880615e-01 2.067861519753932953e-02 -1.323449015617370605e-01 1.983124166727066040e-01 1.993753947317600250e-03 3.981393575668334961e-02 3.832373069599270821e-03 3.569131717085838318e-02 -1.094485446810722351e-01 -2.647380530834197998e-01 2.195292264223098755e-01 2.953311204910278320e-01 2.143592834472656250e-01 -3.284622356295585632e-02 -8.574628829956054688e-02 -3.438774347305297852e-01
-8.528455509804189205e-04 -2.567168474197387695e-01 -2.050693519413471222e-02 -3.874938189983367920e-01 -5.305547639727592468e-02 -1.590635925531387329e-01 -3.239082396030426025e-01 -7.970152050256729126e-02 1.335575729608535767e-01 -1.319258660078048706e-01 1.688254028558731079e-01 -1.555672585964202881e-01 1.674161702394485474e-01 2.107522822916507721e-02 -9.981514513492584229e-02 3.150628507137298584e-01 -3.453733921051025391e-01 1.037376672029495239e-01 -8.116332814097404480e-03 8.022137731313705444e-02 2.884516492486000061e-02 -9.160305559635162354e-02 1.616488248109817505e-01 1.920887231826782227e-01 -9.934812039136886597e-02 -6.019148230552673340e-02 -1.362369358539581299e-01 -1.424929797649383545e-01 2.770951986312866211e-01 -1.943461298942565918e-01 -7.132321596145629883e-02 -1.941635161638259888e-01
-5.863266438245773315e-02 -1.257520169019699097e-01 2.193515002727508545e-01 -2.307366430759429932e-01 -1.128077730536460876e-01 1.515415608882904053e-01 -4.666999727487564087e-02 -2.341227531433105469e-01 3.565548360347747803e-01 1.206936612725257874e-01 2.008085101842880249e-01 -1.918921619653701782e-01 6.618968397378921509e-02 8.122202754020690918e-02 -1.003726273775100708e-01 1.700254529714584351e-01 -1.748310476541519165e-01 -3.091239370405673981e-02 -3.547915071249008179e-02 -9.282227605581283569e-02 4.626389220356941223e-02 -1.579946726560592651e-01 -1.248762980103492737e-01 1.101906877011060715e-02 2.622326016426086426e-01 6.948516517877578735e-02 -1.867829263210296631e-01 3.334153592586517334e-01 2.659327685832977295e-01 8.700022101402282715e-02 -2.241062670946121216e-01 -2.924561500549316406e-01
1.239210516214370728e-01 -8.096576482057571411e-02 -5.166643857955932617e-02 1.430079787969589233e-01 -1.476481370627880096e-02 -6.250595301389694214e-02 -1.271079331636428833e-01 -1.685371249914169312e-01 3.353541195392608643e-01 -1.954058855772018433e-01 1.350920647382736206e-01 -2.445876300334930420e-01 1.285389661788940430e-01 -3.317022696137428284e-02 3.266250193119049072e-01 1.404583603143692017e-01 -1.047555506229400635e-01 -2.126026451587677002e-01 2.186206169426441193e-02 5.483393091708421707e-03 3.112539276480674744e-02 -2.096465826034545898e-01 4.683200269937515259e-02 -2.941285073757171631e-01 1.180061772465705872e-01 -2.161568403244018555e-02 -3.750229477882385254e-01 -1.002142876386642456e-01 -3.865692764520645142e-02 -2.738518416881561279e-01 -2.069486528635025024e-01 -2.425407171249389648e-01
2.132551670074462891e-01 -1.041597351431846619e-01 2.633983385749161243e-04 -4.616818949580192566e-02 -2.572977542877197266e-01 2.541923895478248596e-03 -6.314208358526229858e-02 1.165213342756032944e-02 2.888373136520385742e-01 5.781048908829689026e-02 -7.025609165430068970e-02 -2.094468921422958374e-01 7.407099008560180664e-02 7.605663686990737915e-02 3.582072556018829346e-01 2.223841995000839233e-01 -2.705336809158325195e-01 9.012373536825180054e-02 9.841672331094741821e-02 1.783686429262161255e-01 2.352797426283359528e-03 -1.834359019994735718e-01 4.806985333561897278e-02 -1.287655085325241089e-01 -1.180781573057174683e-01 -1.951141506433486938e-01 1.758218109607696533e-01 3.602418601512908936e-01 9.222761541604995728e-02 -9.230975061655044556e-02 -3.577889800071716309e-01 -1.161972209811210632e-01
3.696988150477409363e-02 -1.164255291223526001e-02 2.284216731786727905e-01 -2.047308087348937988e-01 1.051010284572839737e-02 -3.934722244739532471e-01 -6.264416873455047607e-02 -3.512281179428100586e-01 8.264826238155364990e-02 -8.504389226436614990e-02 2.003931701183319092e-01 -3.102011680603027344e-01 7.970158755779266357e-02 1.543159689754247665e-02 8.110611699521541595e-03 2.385654151439666748e-01 7.752074301242828369e-02 8.071374148130416870e-02 -2.670729458332061768e-01 -1.252753883600234985e-01 1.144273877143859863e-01 8.177185058593750000e-02 2.794458866119384766e-01 1.237158030271530151e-01 1.678037643432617188e-01 -1.948679387569427490e-01 -8.013672381639480591e-02 1.037822812795639038e-01 2.867756187915802002e-01 1.383398473262786865e-01 -1.030816808342933655e-01 -1.117513049393892288e-02
8.599434979259967804e-03 -1.054763346910476685e-01 1.572976261377334595e-02 -1.386440098285675049e-01 -3.152921423316001892e-02 6.143216788768768311e-02 -8.384872972965240479e-02 -1.294626891613006592e-01 2.429665178060531616e-01 -3.165015280246734619e-01 7.675752043724060059e-02 -1.444076150655746460e-01 -7.885844260454177856e-02 2.148267924785614014e-01 2.779068648815155029e-01 1.297978609800338745e-01 -4.472597241401672363e-01 1.708248108625411987e-01 2.926839701831340790e-02 1.548769623041152954e-01 -2.866768538951873779e-01 -9.282752126455307007e-02 -2.864554524421691895e-02 -1.837829202413558960e-01 1.485523730516433716e-01 -1.495121270418167114e-01 -5.312786623835563660e-02 1.325989514589309692e-01 1.322365831583738327e-02 -3.437848389148712158e-01 1.445335801690816879e-02 -2.133311480283737183e-01
7.216032594442367554e-02 -2.356504946947097778e-01 1.785850971937179565e-01 4.768510907888412476e-02 -1.356863998807966709e-03 -4.727186169475317001e-03 -6.443103402853012085e-02 -2.011121064424514771e-01 2.225284930318593979e-03 -1.054256260395050049e-01 1.249683275818824768e-01 -4.183350503444671631e-02 -2.160447239875793457e-01 -1.060637459158897400e-01 -6.158641725778579712e-02 2.051968574523925781e-01 -1.263661235570907593e-01 -3.375206589698791504e-01 -1.276545822620391846e-01 1.447124332189559937e-01 -2.624732553958892822e-01 -2.320673912763595581e-01 1.898004263639450073e-01 -3.389181792736053467e-01 1.301135271787643433e-01 -1.225723102688789368e-01 -1.229490265250205994e-01 2.344610691070556641e-01 2.718821763992309570e-01 -3.127511739730834961e-01 3.812900558114051819e-02 -1.103234961628913879e-01
-7.598349452018737793e-02 1.613481342792510986e-02 1.799573306925594807e-03 7.545668631792068481e-02 -2.516954839229583740e-01 -2.605818212032318115e-02 4.636025428771972656e-02 1.211728677153587341e-01 1.993481516838073730e-01 7.992640137672424316e-02 1.410762220621109009e-01 -2.372066080570220947e-01 2.472719103097915649e-01 -1.970639228820800781e-01 1.287548691034317017e-01 1.619359999895095825e-01 -9.571908414363861084e-02 -5.524770822376012802e-03 -2.676413394510746002e-02 -1.251615136861801147e-01 -1.383651345968246460e-01 -3.196474611759185791e-01 -6.882249563932418823e-02 -3.427041769027709961e-01 -2.459506988525390625e-01 -2.618248462677001953e-01 -1.076647266745567322e-01 3.423328995704650879e-01 -4.914964735507965088e-02 1.054499149322509766e-01 -2.493874877691268921e-01 -1.992432475090026855e-01
1.159500181674957275e-01 -4.179492965340614319e-02 1.612991988658905029e-01 -2.547303028404712677e-02 -7.017958909273147583e-02 -1.358028352260589600e-01 5.985864624381065369e-02 -1.336973011493682861e-01 1.214120984077453613e-01 -2.383082211017608643e-01 6.418629735708236694e-02 -1.208042800426483154e-01 -3.659890592098236084e-01 -1.638260930776596069e-01 8.332144469022750854e-03 -1.334562152624130249e-01 -3.474059998989105225e-01 1.131535023450851440e-01 -2.892412245273590088e-01 1.861265152692794800e-01 1.227294057607650757e-01 -1.309284716844558716e-01 -2.626905404031276703e-02 -1.296762377023696899e-01 -6.763762235641479492e-02 -2.974976897239685059e-01 3.441572189331054688e-02 2.458190768957138062e-01 2.669045329093933105e-01 -1.810258328914642334e-01 -1.612511277198791504e-01 -2.412346601486206055e-01
-1.407699380069971085e-02 -3.184232711791992188e-01 -3.957826271653175354e-02 -2.267099767923355103e-01 -2.648091018199920654e-01 -1.306415628641843796e-02 -2.583553791046142578e-01 -2.094443589448928833e-01 2.872324883937835693e-01 -1.564301699399948120e-01 -2.205702215433120728e-01 -2.335799634456634521e-01 1.304217427968978882e-01 -1.195236742496490479e-01 -6.722921878099441528e-02 1.058380976319313049e-01 -1.997200995683670044e-01 2.282580286264419556e-01 1.212076321244239807e-01 2.854366302490234375e-01 -8.568586409091949463e-02 -1.111024990677833557e-01 2.129358053207397461e-01 -1.386773586273193359e-01 -2.092029899358749390e-01 -3.767257928848266602e-02 1.489818654954433441e-02 9.215451031923294067e-02 -1.547670513391494751e-01 -9.098232537508010864e-02 -2.004844695329666138e-01 -9.271627664566040039e-02
1.325866729021072388e-01 -1.423124670982360840e-01 -2.737344056367874146e-02 1.609006337821483612e-02 -1.073504388332366943e-01 -1.016371995210647583e-01 -6.002857163548469543e-02 -1.548826843500137329e-01 1.347662955522537231e-01 -7.892666757106781006e-02 1.603979617357254028e-01 -1.300478577613830566e-01 -2.403149306774139404e-01 9.253760427236557007e-02 -1.853651702404022217e-01 1.668521612882614136e-01 -2.562245428562164307e-01 -2.951075434684753418e-01 -6.802129745483398438e-02 9.697259962558746338e-02 -2.046333104372024536e-01 -7.938719540834426880e-02 1.182670444250106812e-01 -1.478383541107177734e-01 3.853073120117187500e-01 -4.250223040580749512e-01 -1.909505692310631275e-03 2.709461152553558350e-01 1.866672337055206299e-01 -2.280803211033344269e-02 -7.738303393125534058e-02 -1.466397047042846680e-01
-1.272540260106325150e-02 -1.479443460702896118e-01 4.284583777189254761e-02 -4.190897345542907715e-01 -5.701589956879615784e-02 -2.047637552022933960e-01 -2.416640818119049072e-01 5.145581439137458801e-02 2.848978936672210693e-01 -2.928971648216247559e-01 1.860155612230300903e-01 -9.354931116104125977e-02 7.605680823326110840e-02 -5.813998356461524963e-02 -1.665785908699035645e-02 2.833349704742431641e-01 -3.413584828376770020e-01 6.711255759000778198e-02 -3.563908487558364868e-02 -1.932976245880126953e-01 9.554772637784481049e-03 -2.517091631889343262e-01 9.965373575687408447e-02 6.089171394705772400e-02 -1.475489139556884766e-01 6.152583751827478409e-03 -4.035985469818115234e-02 -7.670614868402481079e-03 1.684385985136032104e-01 -1.806869059801101685e-01 -2.031249254941940308e-01 -1.780276596546173096e-01
-1.339535117149353027e-01 -8.933246135711669922e-02 -3.765546903014183044e-02 -4.516915380954742432e-01 -1.804468631744384766e-01 -1.706333309412002563e-01 -3.374752998352050781e-01 4.980596527457237244e-02 1.593087613582611084e-01 -8.884129673242568970e-02 1.860264390707015991e-01 -1.843666285276412964e-01 3.960777446627616882e-02 -2.333427518606185913e-01 -1.938669383525848389e-01 2.364322245121002197e-01 -1.349523961544036865e-01 8.035776764154434204e-02 6.240019202232360840e-02 -1.042217537760734558e-01 -6.456433981657028198e-02 -2.217381745576858521e-01 2.831278443336486816e-01 1.393506824970245361e-01 -3.601616621017456055e-02 -1.038103029131889343e-01 -2.278445102274417877e-02 2.479112334549427032e-02 1.418312788009643555e-01 -1.507320851087570190e-01 -8.159451931715011597e-02 -2.901235818862915039e-01
-4.140515252947807312e-02 4.474645014852285385e-03 -8.729305118322372437e-02 6.846915930509567261e-03 -9.371354430913925171e-02 -4.294700026512145996e-01 -1.260649263858795166e-01 -2.571909129619598389e-01 6.884680595248937607e-03 1.201080530881881714e-01 7.075541466474533081e-02 -7.477895915508270264e-02 -1.864248961210250854e-01 3.178748115897178650e-02 -1.961734592914581299e-01 2.065030634403228760e-01 -1.287733763456344604e-01 2.778126299381256104e-01 -1.798529475927352905e-01 1.240930408239364624e-01 -1.356808543205261230e-01 -3.130817413330078125e-01 -7.508847117424011230e-02 -1.960559040307998657e-01 1.086184531450271606e-01 -6.606805324554443359e-02 1.748713850975036621e-01 3.550714850425720215e-01 1.747019439935684204e-01 -3.292657434940338135e-02 1.644894927740097046e-01 -1.996848732233047485e-01
8.111343532800674438e-02 -3.712678551673889160e-01 -1.155556440353393555e-01 -1.123526021838188171e-01 8.570473641157150269e-02 -1.578673124313354492e-01 -1.558196693658828735e-01 -3.037802875041961670e-01 -4.829342290759086609e-02 1.196027640253305435e-02 3.963332157582044601e-03 -1.690181344747543335e-01 -5.618703365325927734e-02 1.615023016929626465e-01 -1.358052194118499756e-01 -2.034356631338596344e-02 -2.027962207794189453e-01 -9.086368605494499207e-03 -1.489444971084594727e-01 -1.367383450269699097e-01 -1.666949391365051270e-01 -3.858280926942825317e-02 2.368029952049255371e-01 -8.740662038326263428e-02 2.755350470542907715e-01 -2.593186199665069580e-01 -2.734031975269317627e-01 3.191443383693695068e-01 1.981818974018096924e-01 6.893595680594444275e-03 -7.635837793350219727e-02 -2.482247650623321533e-01
-4.401919897645711899e-03 6.303641945123672485e-02 9.346023947000503540e-02 -6.378242373466491699e-02 -9.597584605216979980e-02 9.641112387180328369e-02 -1.845778673887252808e-01 -8.359396457672119141e-02 1.910956501960754395e-01 -9.810013324022293091e-02 9.862402221187949181e-04 -1.723223477602005005e-01 -7.614134997129440308e-02 -1.612697392702102661e-01 -3.665733635425567627e-01 1.688770353794097900e-01 -3.892291784286499023e-01 7.992298156023025513e-02 -3.637740910053253174e-01 -4.147387295961380005e-02 1.143474970012903214e-02 -1.400813907384872437e-01 -1.074395328760147095e-01 -1.156866848468780518e-01 2.346750944852828979e-01 -1.585201472043991089e-01 3.539020195603370667e-02 1.342424303293228149e-01 1.355306953191757202e-01 -2.253309823572635651e-02 -2.505122125148773193e-01 -3.679353892803192139e-01
-1.027967482805252075e-01 2.010971121490001678e-02 5.357228964567184448e-02 -3.839576542377471924e-01 3.319804370403289795e-02 -1.168304607272148132e-01 -5.277768895030021667e-02 -1.197291165590286255e-01 3.918888568878173828e-01 -1.315668672323226929e-01 2.129126489162445068e-01 -2.529230155050754547e-02 2.030664384365081787e-01 7.623440027236938477e-02 1.451210975646972656e-01 1.491650342941284180e-01 -1.999827325344085693e-01 1.362145096063613892e-01 -4.750358313322067261e-02 5.739002022892236710e-03 2.670172154903411865e-01 -3.144637644290924072e-01 2.121367156505584717e-01 -2.130048424005508423e-01 1.071077585220336914e-01 -1.246603801846504211e-01 1.076985821127891541e-01 1.427267193794250488e-01 2.639130316674709320e-02 -2.719073593616485596e-01 -1.869910657405853271e-01 9.835216403007507324e-02
-1.890987157821655273e-01 -3.821971416473388672e-01 3.774339333176612854e-02 -1.214869394898414612e-01 -2.679359614849090576e-01 -7.915442436933517456e-02 6.972061842679977417e-02 -3.201901018619537354e-01 1.315815299749374390e-01 -1.024199649691581726e-01 1.213126853108406067e-01 -3.878827989101409912e-01 4.341493919491767883e-02 -3.131986558437347412e-01 1.600714474916458130e-01 1.826690696179866791e-02 -6.192591041326522827e-02 -7.380994409322738647e-02 -6.082089617848396301e-02 2.261621318757534027e-02 -4.988653585314750671e-03 -3.380354046821594238e-01 -6.448540836572647095e-02 -1.834621578454971313e-01 -4.154160618782043457e-03 1.074770614504814148e-01 -2.313946187496185303e-02 4.814179241657257080e-02 7.366383913904428482e-03 -2.347085028886795044e-01 -8.285236358642578125e-02 -2.358090132474899292e-01
-2.462789416313171387e-01 4.337508580647408962e-04 1.824512183666229248e-01 -1.964067295193672180e-02 3.179204091429710388e-02 -1.685117036104202271e-01 -1.191926077008247375e-01 -4.698641225695610046e-02 3.067741990089416504e-01 -2.311933487653732300e-01 7.867918163537979126e-02 -1.853618323802947998e-01 8.027630299329757690e-02 -3.796733915805816650e-02 -7.214637100696563721e-02 1.397946029901504517e-01 -1.958270967006683350e-01 -3.802236616611480713e-01 -1.082970649003982544e-01 1.823353171348571777e-01 1.353286206722259521e-01 2.587965456768870354e-03 1.858152002096176147e-01 -1.659709811210632324e-01 2.227267175912857056e-01 -2.844105064868927002e-01 -2.381908148527145386e-01 2.748974561691284180e-01 1.986457258462905884e-01 3.282903879880905151e-02 -1.016603410243988037e-01 -1.309487670660018921e-01
1.986647993326187134e-01 -1.518224179744720459e-01 2.758699953556060791e-01 -7.494583725929260254e-02 1.171407476067543030e-01 2.482938580214977264e-02 9.829785674810409546e-03 -3.423957824707031250e-01 2.094259709119796753e-01 1.154417395591735840e-01 2.377416491508483887e-01 -1.557656228542327881e-01 -2.051136642694473267e-02 -1.869141012430191040e-01 1.546745840460062027e-02 2.005373984575271606e-01 -1.746747344732284546e-01 -7.255621999502182007e-02 1.120586786419153214e-02 -1.124640088528394699e-02 1.970692723989486694e-01 -1.914340555667877197e-01 -8.394178003072738647e-02 -2.187584042549133301e-01 1.693422673270106316e-04 7.585328072309494019e-02 1.791124641895294189e-01 4.146585762500762939e-01 1.548681259155273438e-01 1.232986524701118469e-01 -2.672652602195739746e-01 -1.533053815364837646e-01
-1.906026341021060944e-02 -2.045125663280487061e-01 -1.548444181680679321e-01 -1.904242038726806641e-01 -8.353079855442047119e-02 -1.383166313171386719e-01 -1.716258972883224487e-01 -8.485212922096252441e-02 1.225583180785179138e-01 6.621604412794113159e-02 -1.771292239427566528e-01 -4.586290419101715088e-01 1.900387704372406006e-01 -3.907097503542900085e-02 2.673257291316986084e-01 1.197812482714653015e-01 -1.872384399175643921e-01 -1.434870958328247070e-01 1.567728817462921143e-01 5.715773254632949829e-02 -1.124407574534416199e-01 -4.635011777281761169e-03 2.523440122604370117e-01 -2.226535975933074951e-01 7.780952006578445435e-02 -7.679104804992675781e-02 2.574651241302490234e-01 1.960901319980621338e-01 1.526131331920623779e-01 -2.192380577325820923e-01 -8.602046221494674683e-02 -2.130308896303176880e-01
1.106829047203063965e-01 -1.742601841688156128e-01 1.464894264936447144e-01 -9.197178483009338379e-02 1.001972123049199581e-03 -3.485738337039947510e-01 -1.388719528913497925e-01 -1.699877977371215820e-01 3.996084630489349365e-02 -1.855117380619049072e-01 1.725343801081180573e-02 -3.376626372337341309e-01 -3.446965813636779785e-01 1.799943298101425171e-02 -2.211764603853225708e-01 1.559984833002090454e-01 -1.390489637851715088e-01 2.243078351020812988e-01 -3.472450077533721924e-01 8.491656929254531860e-02 -1.713238060474395752e-01 -1.400207877159118652e-01 1.543195098638534546e-01 -1.377270370721817017e-01 1.202554535120725632e-02 -8.868892490863800049e-02 -6.495062261819839478e-02 1.088076233863830566e-01 2.265718951821327209e-02 1.070782169699668884e-01 -2.154262214899063110e-01 -2.083845138549804688e-01
2.582488059997558594e-01 -2.444981336593627930e-01 2.844969332218170166e-01 1.960335113108158112e-02 -5.285005271434783936e-02 -9.601317346096038818e-03 -2.774676978588104248e-01 -4.516443312168121338e-01 2.335424870252609253e-01 -8.252834528684616089e-02 1.884993463754653931e-01 7.767757866531610489e-03 -1.329245418310165405e-01 4.177269339561462402e-02 -8.567451685667037964e-02 1.346391290426254272e-01 -2.370615303516387939e-02 -1.623165160417556763e-01 -3.927343711256980896e-02 2.847652435302734375e-01 1.610642671585083008e-01 -1.729134470224380493e-01 -5.735961720347404480e-02 -1.087211444973945618e-01 -1.340507417917251587e-01 -1.467801034450531006e-01 1.516225337982177734e-01 1.718048304319381714e-01 -1.302353590726852417e-01 -1.083522811532020569e-01 5.243930965662002563e-03 -2.554983198642730713e-01
2.448825240135192871e-01 2.641138434410095215e-02 8.050139993429183960e-02 -2.105391025543212891e-01 1.826097816228866577e-02 2.005495876073837280e-01 1.159673780202865601e-01 -1.080323755741119385e-01 2.007811814546585083e-01 2.295406460762023926e-01 8.546587079763412476e-02 -1.230349242687225342e-01 8.058320730924606323e-02 -1.240516304969787598e-01 1.686704307794570923e-01 1.266315579414367676e-01 -3.701443970203399658e-01 2.506280504167079926e-02 -1.825104840099811554e-02 1.674616634845733643e-01 -6.723415851593017578e-02 -2.294988930225372314e-01 -3.642534464597702026e-02 -8.065043389797210693e-02 1.845034658908843994e-01 1.152073815464973450e-01 5.185323581099510193e-02 2.029749751091003418e-01 1.140158101916313171e-01 7.126142829656600952e-02 -1.745557636022567749e-01 -5.198660492897033691e-01
1.722468063235282898e-02 1.754682213068008423e-01 2.183954268693923950e-01 -1.060777902603149414e-01 -2.570743858814239502e-01 -1.450051516294479370e-01 -1.461644470691680908e-01 -3.413157165050506592e-01 1.746834814548492432e-01 1.104721054434776306e-01 7.513231039047241211e-02 -3.092992305755615234e-01 8.320266753435134888e-02 3.101398050785064697e-01 1.943012624979019165e-01 -6.176049355417490005e-03 -6.310378015041351318e-02 9.988966584205627441e-02 -1.313842684030532837e-01 1.922009885311126709e-02 1.665117293596267700e-01 -1.303163319826126099e-01 1.450728178024291992e-01 -2.710079550743103027e-01 8.369513601064682007e-02 -2.972863912582397461e-01 -9.899293631315231323e-02 -1.191807612776756287e-01 1.287696957588195801e-01 -9.831272065639495850e-02 9.153165668249130249e-02 -2.743306457996368408e-01
-6.435292307287454605e-03 -8.504807949066162109e-02 -2.816422581672668457e-01 6.020335480570793152e-02 -3.615981340408325195e-01 -1.821625381708145142e-01 -7.288678735494613647e-02 5.465609580278396606e-02 2.339598089456558228e-01 -2.411244213581085205e-01 2.891796827316284180e-01 -1.607085615396499634e-01 5.067025870084762573e-02 1.432881802320480347e-01 -1.678518950939178467e-01 1.378842592239379883e-01 -1.135674715042114258e-01 3.523300960659980774e-02 6.423231959342956543e-02 2.115691751241683960e-01 7.361947000026702881e-02 -5.288337916135787964e-02 5.845682322978973389e-02 -3.744708895683288574e-01 -9.633372724056243896e-02 -2.172469049692153931e-01 1.735081821680068970e-01 9.701091051101684570e-02 -1.663281321525573730e-01 -6.854036450386047363e-02 2.866854891180992126e-02 -3.175865411758422852e-01
2.634410746395587921e-02 -2.209656834602355957e-01 2.346279658377170563e-02 -3.329823017120361328e-01 -1.866716146469116211e-02 -3.264434933662414551e-01 -1.467062979936599731e-01 3.459755703806877136e-02 1.288058608770370483e-01 -2.479848712682723999e-01 2.260643094778060913e-01 7.399202138185501099e-02 7.357809692621231079e-02 -3.548339307308197021e-01 9.045110084116458893e-03 2.125583738088607788e-01 -2.814343869686126709e-01 1.564440429210662842e-01 -3.942617774009704590e-02 2.235097438097000122e-02 1.727804392576217651e-01 -2.324276119470596313e-01 -2.511824481189250946e-03 -1.858940348029136658e-02 1.184175163507461548e-02 1.042563654482364655e-02 5.278130620718002319e-02 -9.735201299190521240e-02 5.792191997170448303e-02 -1.821865141391754150e-01 -1.131505966186523438e-01 -3.825494647026062012e-01
2.044647037982940674e-01 -7.236092537641525269e-02 8.292604237794876099e-02 -1.579775810241699219e-01 -2.153200060129165649e-01 -2.399202287197113037e-01 1.752632409334182739e-01 -1.367895025759935379e-02 1.364700943231582642e-01 7.833109796047210693e-02 6.438730657100677490e-02 -2.611049115657806396e-01 -7.051896303892135620e-02 -4.175047576427459717e-02 -4.209991171956062317e-02 7.802953571081161499e-02 -1.048797443509101868e-01 2.078075557947158813e-01 -7.409252226352691650e-02 3.053675638511776924e-03 -2.713150978088378906e-01 -3.778367042541503906e-01 -7.223359495401382446e-02 1.931980997323989868e-01 6.754024326801300049e-02 -2.264608740806579590e-01 -1.773590594530105591e-01 1.306673437356948853e-01 1.958189606666564941e-01 -6.137623265385627747e-02 -3.100565671920776367e-01 -3.367719352245330811e-01
1.600504219532012939e-01 -1.876616477966308594e-01 1.986585557460784912e-01 1.203367207199335098e-02 2.809191346168518066e-01 4.638823866844177246e-02 1.794265508651733398e-01 -3.228120207786560059e-01 2.015740722417831421e-01 1.259775012731552124e-01 3.199045062065124512e-01 -2.344922572374343872e-01 -6.727026402950286865e-02 -7.813437283039093018e-02 -1.626173220574855804e-02 1.136547774076461792e-01 -1.792068332433700562e-01 -8.251676335930824280e-03 -3.202824853360652924e-03 1.755487620830535889e-01 1.386014968156814575e-01 -2.475258708000183105e-01 1.086121648550033569e-01 7.604730129241943359e-02 -3.979545459151268005e-02 -9.197973459959030151e-02 1.849113106727600098e-01 3.160725831985473633e-01 -1.280445605516433716e-01 -2.680050581693649292e-02 -1.069866418838500977e-01 -3.326862156391143799e-01
7.221736758947372437e-02 1.013235375285148621e-01 1.709858328104019165e-01 -1.478283554315567017e-01 -5.152509734034538269e-02 1.137571409344673157e-01 -1.932595670223236084e-01 -3.030354678630828857e-01 2.018342018127441406e-01 -1.421426087617874146e-01 1.090396493673324585e-01 -3.129031062126159668e-01 6.102522835135459900e-03 -8.091138303279876709e-02 -2.007427513599395752e-01 3.139329701662063599e-02 -2.442914694547653198e-01 1.494295448064804077e-01 -3.139843046665191650e-01 -1.577037200331687927e-02 6.397966295480728149e-02 -1.305658519268035889e-01 -1.209233775734901428e-01 -1.382365524768829346e-01 9.964554011821746826e-02 -1.561832278966903687e-01 -1.892832070589065552e-01 8.784385025501251221e-02 2.104461789131164551e-01 1.030159443616867065e-01 -2.177306413650512695e-01 -3.926300406455993652e-01
3.155392780900001526e-02 -1.406930983066558838e-01 1.254151612520217896e-01 -6.606424599885940552e-02 -2.897152006626129150e-01 -2.689416408538818359e-01 -6.668271124362945557e-02 -4.188977926969528198e-02 9.577452391386032104e-02 -1.057570800185203552e-01 -3.532372042536735535e-02 -5.557731389999389648e-01 8.650458604097366333e-02 -1.513608992099761963e-01 2.244844138622283936e-01 2.090441882610321045e-01 -2.479557693004608154e-01 1.396141797304153442e-01 3.134404420852661133e-01 -4.074636846780776978e-02 7.096381485462188721e-02 -1.258807480335235596e-01 -7.505098823457956314e-03 -2.490209415555000305e-02 -2.762754075229167938e-02 2.320399507880210876e-02 -1.418805867433547974e-01 1.101924702525138855e-01 4.199012741446495056e-02 -3.115714490413665771e-01 4.270104691386222839e-02 -7.071544229984283447e-02
5.736699327826499939e-03 -1.302096098661422729e-01 1.475319117307662964e-01 -2.382914572954177856e-01 1.190257966518402100e-01 -7.578509300947189331e-02 -3.674748912453651428e-02 -2.740652859210968018e-01 2.319349199533462524e-01 3.031060397624969482e-01 3.582297638058662415e-02 -2.035802006721496582e-01 7.883240282535552979e-02 -4.246536195278167725e-01 -3.428079932928085327e-02 1.212242618203163147e-01 -3.258180022239685059e-01 -1.541449874639511108e-01 -1.553439646959304810e-01 8.796571195125579834e-02 1.568772047758102417e-01 -2.618838846683502197e-01 -4.974716156721115112e-02 -7.401559501886367798e-02 1.334191411733627319e-01 -1.996841467916965485e-02 2.017876654863357544e-01 1.878807544708251953e-01 4.938981682062149048e-02 1.359041929244995117e-01 -1.102187857031822205e-01 -1.645349711179733276e-01
2.135242708027362823e-02 -2.467927336692810059e-01 1.849166452884674072e-01 -2.253807187080383301e-01 1.449039205908775330e-02 -2.861410379409790039e-01 -1.322817951440811157e-01 -6.593979895114898682e-02 1.807316094636917114e-01 -2.917127907276153564e-01 2.556691765785217285e-01 8.448246121406555176e-02 6.333822757005691528e-02 -2.001371830701828003e-01 6.505937874317169189e-02 2.548518478870391846e-01 -3.322164714336395264e-01 2.614596486091613770e-01 5.475842580199241638e-02 5.621319264173507690e-02 8.803549408912658691e-02 -2.224026173353195190e-01 -1.744009554386138916e-02 -7.422687858343124390e-02 -1.600650884211063385e-02 6.491011381149291992e-02 -3.251385688781738281e-02 -1.123706251382827759e-01 1.156797185540199280e-01 -2.241506725549697876e-01 -2.016240060329437256e-01 -2.754178047180175781e-01
-9.335121512413024902e-02 -6.760537624359130859e-02 7.493285927921533585e-03 -1.752318888902664185e-01 3.596684336662292480e-02 -2.020119726657867432e-01 -3.463537395000457764e-01 -9.855286777019500732e-02 -1.607452034950256348e-01 -2.036242485046386719e-01 3.026029169559478760e-01 -1.725093573331832886e-01 -5.818112567067146301e-02 -1.508811861276626587e-01 3.483197689056396484e-01 1.991623938083648682e-01 -9.108041971921920776e-02 6.008611992001533508e-02 -9.723829478025436401e-02 3.727658838033676147e-02 2.309116125106811523e-01 -6.952787935733795166e-02 1.949727237224578857e-01 -1.530261188745498657e-01 1.971566490828990936e-02 1.140985079109668732e-02 -1.279501020908355713e-01 1.043821051716804504e-01 -4.152251407504081726e-02 -3.333714902400970459e-01 1.196695566177368164e-01 -3.333177268505096436e-01
3.983149304986000061e-02 -6.093508750200271606e-02 -5.603422969579696655e-02 6.183680146932601929e-02 7.619277387857437134e-02 -3.105572462081909180e-01 -8.678849786520004272e-02 -8.958326652646064758e-03 1.488675028085708618e-01 -9.316102415323257446e-02 2.428807765245437622e-01 -1.403546631336212158e-01 5.353340506553649902e-02 1.015949342399835587e-02 -4.686019420623779297e-01 1.198184490203857422e-01 -4.629987478256225586e-02 7.423614710569381714e-02 4.927347600460052490e-02 2.679805159568786621e-01 1.146538928151130676e-02 -1.658636182546615601e-01 2.552360892295837402e-01 -9.549196064472198486e-02 -2.295181304216384888e-01 -3.830726742744445801e-01 4.821425676345825195e-02 -1.548244431614875793e-02 2.206796035170555115e-02 2.734111621975898743e-02 -2.113941311836242676e-01 -3.157796859741210938e-01
-6.101783737540245056e-02 7.913777977228164673e-02 1.257901787757873535e-01 -5.262601003050804138e-02 2.380824983119964600e-01 -1.402307450771331787e-01 1.750309579074382782e-02 -1.361242383718490601e-01 1.145613566040992737e-01 3.836387395858764648e-02 2.220084518194198608e-02 -1.863745599985122681e-01 1.114746183156967163e-01 -3.721360266208648682e-01 3.111873567104339600e-02 3.747986555099487305e-01 -1.670237928628921509e-01 3.192117437720298767e-02 2.123640179634094238e-01 1.323868036270141602e-01 -9.067046642303466797e-02 -3.954235017299652100e-01 -4.795529693365097046e-02 3.458688780665397644e-02 4.136178642511367798e-02 -9.987283498048782349e-02 -8.038125932216644287e-02 3.705780506134033203e-01 -5.310043226927518845e-03 1.734640002250671387e-01 -1.268485486507415771e-01 -2.697366774082183838e-01
1.348060071468353271e-01 2.084432542324066162e-01 1.728504896163940430e-01 -1.189486235380172729e-01 -9.627189487218856812e-02 -2.815947234630584717e-01 6.961281597614288330e-02 -2.971408367156982422e-01 2.012543007731437683e-02 7.037536799907684326e-02 1.343368589878082275e-01 -8.645851910114288330e-02 2.099379003047943115e-01 4.296861216425895691e-02 -9.922453761100769043e-02 2.492454499006271362e-01 -1.235533431172370911e-01 7.962691783905029297e-02 -7.967472821474075317e-02 2.084175124764442444e-02 2.161773443222045898e-01 -2.700049579143524170e-01 -2.627138607203960419e-02 -1.250819563865661621e-01 6.186947226524353027e-02 -4.723442494869232178e-01 -2.125855535268783569e-01 -7.882277667522430420e-02 9.356620907783508301e-02 8.548557013273239136e-02 -1.325004547834396362e-01 -2.959080040454864502e-01
2.200209163129329681e-02 2.750582993030548096e-02 2.597518563270568848e-01 -6.010607350617647171e-03 1.282984483987092972e-02 7.346440106630325317e-02 -8.613879233598709106e-02 -8.997022360563278198e-02 1.220837756991386414e-01 -3.396001160144805908e-01 8.089993149042129517e-02 -2.684754133224487305e-01 -1.139732375741004944e-01 3.380073979496955872e-02 -2.634304463863372803e-01 3.117222785949707031e-01 -2.819755077362060547e-01 2.117579989135265350e-02 -1.441372632980346680e-01 1.685880869626998901e-01 -8.777915686368942261e-02 8.721165359020233154e-02 6.114066764712333679e-02 1.100072264671325684e-02 2.108486443758010864e-01 -6.160191819071769714e-02 -1.270944923162460327e-01 7.587853074073791504e-02 7.299631834030151367e-02 -8.108600229024887085e-02 -3.792385756969451904e-01 -3.826310634613037109e-01
2.668588794767856598e-02 -1.622274965047836304e-01 -1.208169087767601013e-01 -3.595657348632812500e-01 -1.314873546361923218e-01 -7.495791465044021606e-02 -2.398078143596649170e-01 -1.034870818257331848e-01 1.420356333255767822e-01 -3.276970088481903076e-01 9.933667629957199097e-02 -1.737802922725677490e-01 1.159762889146804810e-01 -2.277682274580001831e-01 -5.149707198143005371e-02 3.904418647289276123e-01 -2.478705495595932007e-01 6.516685336828231812e-02 2.074028179049491882e-02 -2.489791363477706909e-01 -1.532127112150192261e-01 -2.610778994858264923e-02 1.502117514610290527e-01 2.271777987480163574e-01 7.003865391016006470e-02 -1.046724990010261536e-01 -7.666642195545136929e-04 -2.754399739205837250e-02 1.424515545368194580e-01 -2.558886706829071045e-01 -3.084274567663669586e-02 -1.418741792440414429e-01
-6.873101741075515747e-02 -2.391831390559673309e-02 7.034025341272354126e-02 -1.818848960101604462e-02 -2.162481844425201416e-01 3.108439408242702484e-02 9.843059629201889038e-02 -2.068991959095001221e-01 1.693900078535079956e-01 -2.027190774679183960e-01 1.532960385084152222e-01 -4.085815548896789551e-01 7.715589553117752075e-02 1.480665951967239380e-01 4.191213101148605347e-02 2.494570761919021606e-01 -3.627490997314453125e-01 -1.116884872317314148e-01 1.657819449901580811e-01 -1.103345304727554321e-02 -2.516015060245990753e-02 -1.019884198904037476e-01 1.272930353879928589e-01 -4.273606836795806885e-01 -3.114023059606552124e-02 -6.363699585199356079e-02 1.109304949641227722e-01 1.100703105330467224e-01 1.984199583530426025e-01 -2.783188819885253906e-01 -7.514800131320953369e-02 6.041330099105834961e-02
6.805478036403656006e-02 -3.144722580909729004e-01 -8.167348802089691162e-02 -1.155616492033004761e-01 1.189752593636512756e-01 -2.779453992843627930e-01 4.935011640191078186e-02 -3.657266870141029358e-02 1.629207432270050049e-01 1.193547323346138000e-01 1.730435192584991455e-01 -5.433369055390357971e-02 2.775013148784637451e-01 1.641532965004444122e-02 -1.487674564123153687e-01 -2.189641445875167847e-01 -1.829973310232162476e-01 -5.011163651943206787e-02 -2.241379618644714355e-01 4.579647630453109741e-02 -2.668302357196807861e-01 1.564556173980236053e-02 -7.518400903791189194e-03 -1.593891233205795288e-01 -1.509153693914413452e-01 -1.767597645521163940e-01 2.468688935041427612e-01 -4.690222814679145813e-02 -3.801463916897773743e-02 -3.200430050492286682e-02 -2.685433328151702881e-01 -4.280691742897033691e-01
1.020023450255393982e-01 5.864510312676429749e-02 2.299175411462783813e-01 1.094962432980537415e-01 -2.339117527008056641e-01 -4.354332983493804932e-01 -2.723094522953033447e-01 -1.979534626007080078e-01 3.438956737518310547e-01 -5.190159380435943604e-02 1.189924180507659912e-01 -8.203836530447006226e-02 1.733306348323822021e-01 1.029574200510978699e-01 -3.006559312343597412e-01 1.718377768993377686e-01 1.190031617879867554e-01 -1.655515134334564209e-01 -9.869346767663955688e-02 1.171655356884002686e-01 1.413598358631134033e-01 -9.978873282670974731e-02 4.811563342809677124e-02 -1.223388761281967163e-01 -1.493174731731414795e-01 -2.047120630741119385e-01 -1.260942667722702026e-01 1.424854993820190430e-01 1.167828440666198730e-01 -6.924282759428024292e-02 -1.460075825452804565e-01 -9.392146021127700806e-02
7.584438472986221313e-02 -2.837637066841125488e-01 -7.705293595790863037e-02 2.015467733144760132e-01 -3.494128584861755371e-02 -3.344823420047760010e-01 -1.573878377676010132e-01 -1.173676177859306335e-02 2.409293353557586670e-01 2.756581008434295654e-01 -9.822435677051544189e-02 -4.765066504478454590e-01 4.046655818819999695e-02 -7.160528004169464111e-02 8.961106836795806885e-02 3.690851107239723206e-02 -2.520600855350494385e-01 5.104376748204231262e-02 -2.562108337879180908e-01 3.441400080919265747e-02 2.440932840108871460e-01 1.268145442008972168e-02 9.098302572965621948e-02 4.118766263127326965e-02 -6.967397779226303101e-02 -2.241523377597332001e-02 -1.777623444795608521e-01 -8.477818220853805542e-03 1.428873240947723389e-01 3.529455140233039856e-02 7.224525511264801025e-02 -2.750758826732635498e-01
4.172030091285705566e-02 -2.483841627836227417e-01 -1.201531812548637390e-01 -1.082040220499038696e-01 -4.296856373548507690e-02 -5.934937298297882080e-02 -9.213019907474517822e-02 -1.218292042613029480e-01 1.658908724784851074e-01 -1.491936445236206055e-01 1.175273135304450989e-01 -2.249404489994049072e-01 1.359120905399322510e-01 -2.068869173526763916e-01 -7.935882546007633209e-03 -5.649326369166374207e-02 5.933637171983718872e-02 1.475369185209274292e-01 1.178647056221961975e-01 2.410403788089752197e-01 1.653120070695877075e-01 -1.460607349872589111e-01 2.407531589269638062e-01 -1.770844757556915283e-01 -4.188852906227111816e-01 -2.543999552726745605e-01 -2.223841995000839233e-01 1.908773481845855713e-01 2.326120156794786453e-03 -1.725729405879974365e-01 -1.078714132308959961e-01 -3.166121542453765869e-01
2.323941886425018311e-01 -1.779820322990417480e-01 -2.429950386285781860e-01 -2.160708755254745483e-01 -9.144174307584762573e-02 -2.551890909671783447e-01 -1.207740381360054016e-01 -2.264349907636642456e-01 -1.588785648345947266e-01 -1.898423284292221069e-01 1.441625207662582397e-01 -2.010174542665481567e-01 -1.505136042833328247e-01 2.013039961457252502e-02 -1.822052597999572754e-01 2.347995936870574951e-01 -1.297723501920700073e-01 -1.100321784615516663e-01 -1.228803023695945740e-01 7.174320518970489502e-02 -2.639955282211303711e-01 -3.439914807677268982e-02 1.971826702356338501e-01 -2.008150815963745117e-01 1.991651058197021484e-01 -1.761728525161743164e-01 -2.143334150314331055e-01 2.318390458822250366e-01 1.618448048830032349e-01 -2.369245328009128571e-02 -1.090318039059638977e-01 -1.645095199346542358e-01
3.484411910176277161e-02 -3.264937698841094971e-01 -6.005215272307395935e-02 -2.268206328153610229e-01 -1.740638613700866699e-01 9.823469817638397217e-02 2.395849674940109253e-02 -1.699689775705337524e-01 3.163609206676483154e-01 5.984891951084136963e-02 2.166830748319625854e-01 -4.973267391324043274e-02 1.030654832720756531e-01 4.491114523261785507e-03 -2.244120091199874878e-01 2.019304484128952026e-01 -4.031834006309509277e-01 2.973083555698394775e-01 -1.625948026776313782e-02 1.081896126270294189e-01 -2.498663067817687988e-01 -1.634924858808517456e-01 2.359383106231689453e-01 -5.234010517597198486e-02 -2.093328088521957397e-01 8.843609131872653961e-03 2.000509947538375854e-02 1.321349591016769409e-01 1.146896854043006897e-01 -1.423755586147308350e-01 -7.393433898687362671e-02 -4.141309484839439392e-02
6.158644333481788635e-03 -2.145881019532680511e-02 2.341120988130569458e-01 -2.428133934736251831e-01 -4.899823293089866638e-02 -1.380874663591384888e-01 -2.384267747402191162e-01 -1.842407435178756714e-01 4.843741282820701599e-02 -2.098086923360824585e-01 7.572978734970092773e-02 -2.911822199821472168e-01 -1.234153434634208679e-01 6.817954778671264648e-02 -2.529562413692474365e-01 2.990010678768157959e-01 -5.661623924970626831e-02 -1.621391624212265015e-01 -2.599476277828216553e-01 -2.299127914011478424e-02 5.869301781058311462e-02 -4.859092459082603455e-02 1.069518625736236572e-01 -1.442573964595794678e-01 2.019089460372924805e-01 -1.800882667303085327e-01 -1.468543559312820435e-01 2.260814160108566284e-01 1.659735739231109619e-01 4.401106853038072586e-03 -1.470522433519363403e-01 -3.641397356986999512e-01
7.514245808124542236e-02 -3.054651804268360138e-02 2.338389456272125244e-01 -1.752481609582901001e-01 1.727011203765869141e-01 -2.588199675083160400e-01 -1.222259551286697388e-01 -3.426410257816314697e-01 2.441526502370834351e-01 -2.352706901729106903e-02 8.744478970766067505e-02 1.779540181159973145e-01 -4.610625281929969788e-02 -1.642979532480239868e-01 -1.940730363130569458e-01 2.112603038549423218e-01 -1.243818104267120361e-01 1.428193300962448120e-01 -2.392852008342742920e-01 5.901160836219787598e-02 2.631347253918647766e-02 4.857442528009414673e-02 -1.666121929883956909e-01 -3.242843151092529297e-01 2.159043252468109131e-01 -2.873117029666900635e-01 7.690844591706991196e-03 1.576984524726867676e-01 1.119492724537849426e-01 2.519790083169937134e-02 -1.039955094456672668e-01 -2.394290268421173096e-01
4.910182580351829529e-02 -2.715495228767395020e-01 1.887752413749694824e-01 1.879364252090454102e-01 -6.935115903615951538e-02 5.784010887145996094e-02 -2.981718182563781738e-01 -1.846511662006378174e-01 2.438461594283580780e-02 1.955544501543045044e-01 -4.404815658926963806e-02 -1.985563337802886963e-02 8.643020689487457275e-02 -2.003330141305923462e-01 1.109315529465675354e-01 4.477694630622863770e-01 -6.828671693801879883e-02 1.577472686767578125e-02 7.468579709529876709e-02 5.094577744603157043e-02 -6.298910826444625854e-03 -2.642478793859481812e-02 3.134261071681976318e-01 -1.849838793277740479e-01 -1.769334971904754639e-01 -7.451572269201278687e-02 -3.108253702521324158e-02 3.176455199718475342e-01 1.960319131612777710e-01 -1.569579243659973145e-01 -1.321249157190322876e-01 -2.337442040443420410e-01
8.987614512443542480e-02 -2.109895944595336914e-01 -1.583912372589111328e-01 9.632475674152374268e-03 -1.663013249635696411e-01 -1.096984446048736572e-01 -9.326869249343872070e-02 2.266584038734436035e-01 -7.876153104007244110e-03 2.184210866689682007e-01 -6.194319948554039001e-02 -2.965747565031051636e-02 3.408314883708953857e-01 -1.013808976858854294e-02 1.331799477338790894e-01 3.022243380546569824e-01 -2.698941528797149658e-01 -1.505549401044845581e-01 -2.911802828311920166e-01 -3.319951146841049194e-02 1.595279127359390259e-01 -2.790161408483982086e-03 4.095073416829109192e-02 -1.590420901775360107e-01 -6.892180442810058594e-02 -8.673778176307678223e-02 -2.196153625845909119e-03 2.968235015869140625e-01 2.132108658552169800e-01 -1.152922138571739197e-01 -2.802833542227745056e-02 -3.884392976760864258e-01
1.963550746440887451e-01 -9.557107090950012207e-02 5.393226444721221924e-02 -1.997379660606384277e-01 6.140631064772605896e-02 -8.580376207828521729e-02 -2.316846139729022980e-02 -2.659768164157867432e-01 5.044561810791492462e-03 -3.254036977887153625e-02 1.221870556473731995e-01 -1.490249186754226685e-01 -1.604316383600234985e-02 -3.362654149532318115e-01 -4.495782777667045593e-02 3.461781442165374756e-01 -3.302156627178192139e-01 -5.325946584343910217e-02 -3.851460516452789307e-01 3.178573250770568848e-01 6.790773477405309677e-03 -6.996840983629226685e-02 5.357593670487403870e-02 -6.050148978829383850e-02 -4.548730701208114624e-02 -1.451765149831771851e-01 1.148072928190231323e-01 3.528116047382354736e-01 8.398314565420150757e-02 9.467125684022903442e-02 -5.888349190354347229e-02 -2.591236494481563568e-02
8.490639925003051758e-02 -2.457032650709152222e-01 8.407105505466461182e-02 -1.934348195791244507e-01 9.033986181020736694e-02 -1.948007568717002869e-02 -2.953169941902160645e-01 -1.228730753064155579e-01 -1.644460409879684448e-01 -1.735408902168273926e-01 3.099526092410087585e-02 -3.536735475063323975e-01 -3.832165151834487915e-02 -6.212724000215530396e-02 2.359706442803144455e-03 1.508532315492630005e-01 -5.110210925340652466e-02 2.144137769937515259e-01 3.550755605101585388e-02 -3.907927870750427246e-02 4.750314354896545410e-02 -4.239505529403686523e-02 2.826184928417205811e-01 -1.441015005111694336e-01 1.640843693166971207e-03 1.921660155057907104e-01 -1.654208600521087646e-01 1.922912597656250000e-01 -7.999660074710845947e-02 -4.598001837730407715e-01 -1.853161677718162537e-02 -3.004917204380035400e-01
8.403030037879943848e-02 -1.555579751729965210e-01 2.903650701045989990e-02 7.606241106986999512e-02 -1.244767978787422180e-01 -6.685021519660949707e-02 1.058765649795532227e-01 -5.012239888310432434e-02 2.314772009849548340e-01 6.957574281841516495e-03 -9.857216477394104004e-02 -2.778783738613128662e-01 2.089670598506927490e-01 7.320316135883331299e-02 2.008650898933410645e-01 2.007531225681304932e-01 -2.994075715541839600e-01 -1.240732371807098389e-01 1.080088168382644653e-01 1.036972552537918091e-01 -2.262119203805923462e-02 -2.760251760482788086e-01 2.732223868370056152e-01 -2.282085418701171875e-01 -1.261536963284015656e-02 -3.461421430110931396e-01 -2.363762073218822479e-02 1.331132948398590088e-01 2.360256910324096680e-01 -3.291528224945068359e-01 1.108593121170997620e-01 -1.127333492040634155e-01
2.255673110485076904e-01 1.183790434151887894e-02 -4.130289424210786819e-03 -3.019416034221649170e-01 4.815318807959556580e-02 8.548664301633834839e-02 -8.484464138746261597e-02 -1.615399718284606934e-01 1.071907356381416321e-01 -3.201235830783843994e-01 2.305453121662139893e-01 -2.610818445682525635e-01 9.200686961412429810e-02 1.210797578096389771e-01 1.357940733432769775e-01 2.744734883308410645e-01 -3.033491075038909912e-01 6.784706562757492065e-02 -1.433318108320236206e-02 -9.103204309940338135e-02 8.319182693958282471e-02 -3.023683130741119385e-01 2.186284363269805908e-01 -3.407306373119354248e-01 6.246264651417732239e-02 9.270611405372619629e-02 1.576618701219558716e-01 -1.522894501686096191e-01 8.749093115329742432e-02 -1.382943987846374512e-01 8.945189416408538818e-02 -1.251799752935767174e-03
9.256291389465332031e-02 -2.609048187732696533e-01 -4.650909453630447388e-02 -2.608725726604461670e-01 -1.399105638265609741e-01 -2.595819234848022461e-01 -1.133501082658767700e-01 -4.832858964800834656e-02 1.095070093870162964e-01 1.307143121957778931e-01 -1.449546217918395996e-01 -4.136257469654083252e-01 1.019185632467269897e-01 -7.822409272193908691e-02 2.200838476419448853e-01 1.756719350814819336e-01 -1.471184045076370239e-01 -1.882564872503280640e-01 1.042558327317237854e-01 1.377187389880418777e-02 -1.227640435099601746e-01 -4.204839468002319336e-02 1.465858072042465210e-01 -3.094165921211242676e-01 -1.730396151542663574e-01 8.401945233345031738e-02 2.906517982482910156e-01 1.963735967874526978e-01 4.291884228587150574e-02 -1.946146935224533081e-01 1.847974956035614014e-02 -1.780781596899032593e-01
1.666292361915111542e-02 -3.082701861858367920e-01 -4.393365979194641113e-02 7.667917013168334961e-02 -1.756248921155929565e-01 -3.167021870613098145e-01 -4.608562216162681580e-02 -1.795900166034698486e-01 3.646002411842346191e-01 1.524602025747299194e-01 1.740459501743316650e-01 -2.813228666782379150e-01 3.134006261825561523e-02 -1.347834616899490356e-01 8.830349147319793701e-02 5.643224716186523438e-02 -2.455448508262634277e-01 -1.852681338787078857e-01 -1.488020718097686768e-01 -1.272032782435417175e-02 2.644329369068145752e-01 5.723315104842185974e-02 -5.631992593407630920e-02 2.647817879915237427e-02 5.034146830439567566e-02 -3.807812035083770752e-01 9.970080852508544922e-02 8.790738135576248169e-02 -1.191330328583717346e-02 2.241673767566680908e-01 -9.859489649534225464e-02 -1.277254372835159302e-01
5.782028660178184509e-02 -1.550566405057907104e-01 2.979552447795867920e-01 -1.050668656826019287e-01 5.941249430179595947e-02 -5.074740573763847351e-02 -2.089487463235855103e-01 -4.125981628894805908e-01 1.587254256010055542e-01 5.789207667112350464e-02 9.985609352588653564e-02 -2.205968797206878662e-01 1.663250029087066650e-01 -2.484492771327495575e-02 2.572619915008544922e-01 -2.022566832602024078e-02 -6.240620836615562439e-02 2.047025412321090698e-02 -1.250109672546386719e-01 1.111482828855514526e-01 2.099384516477584839e-01 -1.886774152517318726e-01 -1.475470513105392456e-01 -5.574621632695198059e-02 5.273569747805595398e-02 -1.836592704057693481e-01 1.296361684799194336e-01 4.256159663200378418e-01 2.598595917224884033e-01 8.850292861461639404e-02 -8.081853389739990234e-02 -1.324328333139419556e-01
2.058326005935668945e-01 -1.122654378414154053e-01 -4.852684587240219116e-02 8.356422185897827148e-02 -8.677755296230316162e-02 -2.784059643745422363e-01 2.492408603429794312e-01 -2.245497703552246094e-01 2.277775257825851440e-01 1.008962169289588928e-01 1.734713613986968994e-01 -4.926027953624725342e-01 1.995550990104675293e-01 -5.912267789244651794e-02 -1.049672067165374756e-01 -6.036990880966186523e-02 -2.228688597679138184e-01 -2.536467909812927246e-01 -8.772538602352142334e-02 8.833467215299606323e-02 1.218297258019447327e-01 5.903305485844612122e-02 -1.157747879624366760e-01 -4.922369122505187988e-02 -3.603361919522285461e-02 -2.240397967398166656e-02 2.347419410943984985e-02 -7.520350813865661621e-02 3.213299214839935303e-01 -8.258789777755737305e-02 -1.077142432332038879e-01 -2.279730141162872314e-01
-5.851976200938224792e-02 -1.681873202323913574e-01 6.999202817678451538e-02 -9.127087146043777466e-02 -1.709844470024108887e-01 -8.265578746795654297e-02 -1.340401023626327515e-01 -3.090099394321441650e-01 7.945348322391510010e-02 -9.348249435424804688e-02 2.101801037788391113e-01 -4.118750095367431641e-01 2.537870705127716064e-01 -1.530338674783706665e-01 2.893514931201934814e-01 1.837318241596221924e-01 -2.481282502412796021e-01 -7.069622725248336792e-02 -2.501089870929718018e-02 2.672828361392021179e-02 -8.415141701698303223e-02 -2.291682958602905273e-01 3.769784048199653625e-02 -1.230907142162322998e-01 -2.811860991641879082e-03 1.315723359584808350e-01 -2.540286183357238770e-01 -7.813932746648788452e-02 -8.860850334167480469e-02 -3.222590088844299316e-01 -1.137671992182731628e-01 -1.211690977215766907e-01
3.000458776950836182e-01 -7.554662227630615234e-02 8.732786029577255249e-02 -3.273862600326538086e-02 -1.279971152544021606e-01 -2.376117408275604248e-01 -4.123274236917495728e-02 4.798175767064094543e-02 3.075143098831176758e-01 5.835358053445816040e-03 -2.089376002550125122e-01 -2.365921288728713989e-01 1.352090537548065186e-01 -2.954377420246601105e-02 7.875897735357284546e-02 1.195469275116920471e-01 -2.690063714981079102e-01 1.738304346799850464e-01 6.400213390588760376e-02 -2.354255616664886475e-01 2.115567177534103394e-01 1.292636841535568237e-01 1.797113269567489624e-01 3.210455924272537231e-02 1.240831539034843445e-01 -3.571287095546722412e-01 -1.360831968486309052e-02 6.573844701051712036e-02 -5.643449351191520691e-02 2.121743261814117432e-01 1.768525689840316772e-01 -3.178437054157257080e-01
1.036923825740814209e-01 -2.961176335811614990e-01 6.262826919555664062e-02 -1.227859184145927429e-01 -2.106665968894958496e-01 2.032278664410114288e-02 -1.601791530847549438e-01 -1.728839725255966187e-01 7.701236754655838013e-02 -3.277438282966613770e-01 1.272383630275726318e-01 -1.815935522317886353e-01 1.718589514493942261e-01 1.042742002755403519e-02 -4.841870814561843872e-02 1.392797827720642090e-01 -8.215335756540298462e-02 2.780323326587677002e-01 2.068323343992233276e-01 5.375013686716556549e-03 -1.429087072610855103e-01 -2.089387327432632446e-01 5.532108619809150696e-02 -3.681474328041076660e-01 -3.296380937099456787e-01 -7.193879783153533936e-02 -1.141400635242462158e-01 4.239407181739807129e-02 2.538412064313888550e-02 -2.442216277122497559e-01 -1.820725500583648682e-01 -1.291987895965576172e-01
2.555000185966491699e-01 -3.239353299140930176e-01 1.137883737683296204e-01 -1.552112847566604614e-01 1.567738205194473267e-01 -1.042296737432479858e-01 -3.482794761657714844e-01 1.138550881296396255e-02 1.636800318956375122e-01 -6.800081580877304077e-02 1.084983497858047485e-01 -3.013265505433082581e-02 3.933087736368179321e-02 -2.511377036571502686e-01 9.263276308774948120e-02 1.892757788300514221e-02 -2.985172271728515625e-01 3.810526803135871887e-02 1.047621071338653564e-01 -2.373631671071052551e-02 1.808616071939468384e-01 -3.449432551860809326e-01 1.898140907287597656e-01 9.941311180591583252e-02 -7.098213769495487213e-03 5.163266509771347046e-02 -4.992271214723587036e-02 -4.646300897002220154e-02 1.327066421508789062e-01 -1.396004110574722290e-01 -1.008904427289962769e-01 -4.048063158988952637e-01
-2.130946703255176544e-02 -3.627046197652816772e-02 9.486807510256767273e-03 -2.498227357864379883e-01 -1.413528174161911011e-01 -1.407461166381835938e-01 -1.530387252569198608e-01 -2.890686690807342529e-01 -5.296873301267623901e-02 1.327282655984163284e-02 8.428799360990524292e-02 -3.219283819198608398e-01 -1.702947467565536499e-01 -3.946126103401184082e-01 2.559083104133605957e-01 2.648325264453887939e-01 -2.631495893001556396e-01 -1.225638091564178467e-01 5.389161035418510437e-02 -3.550366964191198349e-04 6.019141152501106262e-02 -1.559628099203109741e-01 1.042093336582183838e-01 -1.375924348831176758e-01 1.116143092513084412e-01 -3.084123730659484863e-01 1.365897804498672485e-01 2.603640221059322357e-02 1.352972686290740967e-01 -2.306964844465255737e-01 1.005174890160560608e-01 3.788235783576965332e-02
3.201166689395904541e-01 1.330145299434661865e-01 1.723500043153762817e-01 -1.587740629911422729e-01 -6.171807646751403809e-02 -2.970009148120880127e-01 2.798731997609138489e-02 -5.086088553071022034e-02 3.966324329376220703e-01 8.251579850912094116e-02 -2.447649091482162476e-02 -1.196726262569427490e-01 2.028889507055282593e-01 2.484230995178222656e-01 -8.656519651412963867e-02 2.649713754653930664e-01 -4.581781104207038879e-02 -1.442763507366180420e-01 1.586174219846725464e-01 -8.203078061342239380e-02 7.189662009477615356e-02 5.614707618951797485e-02 9.602030366659164429e-02 -1.569667160511016846e-01 1.462084352970123291e-01 2.347612753510475159e-02 -1.471890956163406372e-01 1.943833529949188232e-01 -2.508489228785037994e-02 -3.057902753353118896e-01 -3.507343307137489319e-02 -3.101187348365783691e-01
-2.267055362462997437e-01 -9.456901252269744873e-02 1.000500768423080444e-01 -1.141854152083396912e-01 1.107669696211814880e-01 -2.795601077377796173e-02 -1.517683863639831543e-01 -7.144150882959365845e-02 2.469048053026199341e-01 -1.930554211139678955e-01 3.927139937877655029e-02 -4.407646656036376953e-01 1.263840645551681519e-01 -2.629412114620208740e-01 1.999896615743637085e-01 1.571504771709442139e-01 -8.389278501272201538e-02 -1.568350195884704590e-01 -2.557365223765373230e-02 -1.431304216384887695e-01 -5.234257504343986511e-02 -3.021229505538940430e-01 3.586615920066833496e-01 -1.340408325195312500e-01 -7.178648840636014938e-03 -1.906878203153610229e-01 -6.554404646158218384e-02 4.965995624661445618e-02 -1.298333406448364258e-01 -2.415502518415451050e-01 6.347422301769256592e-02 -1.255668550729751587e-01
-4.572972655296325684e-02 -3.013281226158142090e-01 -1.663026660680770874e-01 -3.519912064075469971e-01 -9.423023462295532227e-02 8.396371454000473022e-02 -6.008229032158851624e-02 -2.370564937591552734e-01 2.816984355449676514e-01 -1.448259800672531128e-01 6.628213822841644287e-02 -2.085455060005187988e-01 4.583489894866943359e-02 -1.479821056127548218e-01 -2.256547212600708008e-01 4.437479078769683838e-01 -2.774350047111511230e-01 2.487022727727890015e-01 8.240168099291622639e-04 -9.135760366916656494e-03 -1.043502986431121826e-01 -1.461849063634872437e-01 9.827961213886737823e-03 6.610913574695587158e-02 -1.932381093502044678e-01 -4.609847068786621094e-02 -4.205814003944396973e-02 6.520053744316101074e-02 2.700468525290489197e-02 -1.694593131542205811e-01 -8.776521682739257812e-02 -3.883576393127441406e-02
9.276121854782104492e-02 -8.247208595275878906e-02 1.779539734125137329e-01 3.474705386906862259e-03 -1.089723482728004456e-01 8.474848419427871704e-02 -8.275192230939865112e-03 -1.944237053394317627e-01 2.949498295783996582e-01 -1.157950833439826965e-01 1.230161078274250031e-02 -3.140425682067871094e-01 2.647650614380836487e-02 1.536767482757568359e-01 2.585895061492919922e-01 2.223467230796813965e-01 -2.158145159482955933e-01 -8.345333486795425415e-02 1.735446155071258545e-01 -1.006890982389450073e-01 -6.708656437695026398e-03 -2.673555016517639160e-01 2.414290010929107666e-01 -2.385100722312927246e-01 -3.131588920950889587e-02 -1.235100030899047852e-01 1.275323927402496338e-01 2.767833471298217773e-01 2.807369530200958252e-01 -2.755693197250366211e-01 -9.356714040040969849e-02 -5.545060336589813232e-02
-1.662424951791763306e-02 -1.316843032836914062e-01 4.243272822350263596e-03 6.655414402484893799e-02 -2.242358624935150146e-01 3.137936815619468689e-02 -8.929732441902160645e-02 -9.987632185220718384e-02 9.706307202577590942e-02 1.346646994352340698e-02 -1.478783041238784790e-01 -1.204052716493606567e-01 4.083846136927604675e-02 -1.395966857671737671e-01 -8.970853686332702637e-02 2.835346162319183350e-01 -3.011915385723114014e-01 3.305734992027282715e-01 -1.143107488751411438e-01 2.155250012874603271e-01 6.030906736850738525e-02 -1.288369148969650269e-01 2.122302800416946411e-01 -1.454479247331619263e-01 -5.008452013134956360e-02 1.906530559062957764e-01 3.282177746295928955e-01 2.625117897987365723e-01 1.296530514955520630e-01 1.205802429467439651e-02 -2.978520095348358154e-01 -2.933321893215179443e-01
-7.793611288070678711e-02 4.995106719434261322e-03 9.963911771774291992e-02 1.193934381008148193e-01 -1.037572920322418213e-01 -3.454452455043792725e-01 -1.208474412560462952e-01 -2.340061366558074951e-01 1.731689721345901489e-01 -1.940738409757614136e-01 5.573019757866859436e-02 -6.694517284631729126e-02 8.256995119154453278e-03 1.118755713105201721e-01 -6.232406571507453918e-02 1.162663996219635010e-01 -3.448290228843688965e-01 -2.717225849628448486e-01 -2.936620116233825684e-01 -4.686635360121726990e-02 5.225587636232376099e-03 -6.095317751169204712e-02 -8.388011716306209564e-03 -1.303159594535827637e-01 -3.312743306159973145e-01 -5.406730808317661285e-03 1.827214956283569336e-01 3.667551279067993164e-01 -1.774549782276153564e-01 -7.845883071422576904e-02 7.179500162601470947e-02 -2.063806205987930298e-01
-1.252868771553039551e-01 -5.132605507969856262e-02 6.358399242162704468e-02 8.220503479242324829e-02 -4.605767130851745605e-02 -1.570646613836288452e-01 -2.578966021537780762e-01 -1.502069830894470215e-01 1.598113179206848145e-01 -1.796573102474212646e-01 7.678238302469253540e-02 -2.935718297958374023e-01 9.681735932826995850e-02 -3.256583213806152344e-02 3.148971498012542725e-01 -3.477593883872032166e-02 -2.703015208244323730e-01 -2.318210601806640625e-01 3.515248373150825500e-02 1.465317755937576294e-01 -2.142754495143890381e-01 -3.690885603427886963e-01 1.092763170599937439e-01 -2.678692340850830078e-01 -1.274605561047792435e-02 -8.545857667922973633e-02 -1.043461039662361145e-01 -6.630488671362400055e-03 1.273706704378128052e-01 -2.502901256084442139e-01 -2.373771816492080688e-01 -1.591975092887878418e-01
4.713910818099975586e-02 4.244631156325340271e-02 3.091702163219451904e-01 -8.713443577289581299e-02 1.887025982141494751e-01 -3.181290030479431152e-01 -8.948854357004165649e-02 -1.101209819316864014e-01 6.209261715412139893e-02 1.906152069568634033e-01 3.247283101081848145e-01 -1.321608573198318481e-01 1.915294528007507324e-01 -1.615311019122600555e-02 2.277987152338027954e-01 2.318099737167358398e-01 2.615642268210649490e-03 -4.420772939920425415e-02 2.018930464982986450e-01 -7.259114831686019897e-02 5.741656571626663208e-02 -2.750956453382968903e-02 1.686468720436096191e-02 -1.408627480268478394e-01 1.111643165349960327e-01 -9.225875884294509888e-02 3.000610694289207458e-02 3.536998927593231201e-01 1.622734218835830688e-01 -1.536247599869966507e-02 -1.887821555137634277e-01 -3.858998417854309082e-01
-4.820285364985466003e-02 -2.476353049278259277e-01 9.430079162120819092e-02 -2.975307404994964600e-01 -1.240417012013494968e-03 -2.909733057022094727e-01 -1.081086024641990662e-01 -6.940528284758329391e-03 2.190792560577392578e-01 -1.555736213922500610e-01 3.629530072212219238e-01 3.498579934239387512e-02 1.509436666965484619e-01 -2.958662509918212891e-01 2.847628854215145111e-02 1.693237125873565674e-01 -2.796711623668670654e-01 1.619126945734024048e-01 6.174968183040618896e-02 -1.289667040109634399e-01 1.010108366608619690e-01 -2.094278335571289062e-01 1.169313192367553711e-01 3.536260128021240234e-02 6.427173316478729248e-02 1.098362952470779419e-01 6.248921155929565430e-02 -7.510053366422653198e-02 1.329537779092788696e-01 -2.033437341451644897e-01 -9.020499140024185181e-02 -3.328773379325866699e-01
-1.595313847064971924e-01 -2.439235746860504150e-01 3.078775703907012939e-01 -9.167765825986862183e-02 -1.218700781464576721e-02 1.157696917653083801e-01 4.013045132160186768e-02 -3.328287005424499512e-01 2.074582874774932861e-01 -1.718210987746715546e-02 -1.288658659905195236e-02 -2.448737174272537231e-01 1.546538770198822021e-01 -2.458649724721908569e-01 1.754189729690551758e-01 1.336765140295028687e-01 -3.171449303627014160e-01 5.934106651693582535e-03 2.320532202720642090e-01 1.464221924543380737e-01 1.518969833850860596e-01 -2.272063642740249634e-01 7.307906448841094971e-02 -2.434239685535430908e-01 1.276026852428913116e-02 -1.455252524465322495e-02 3.254002332687377930e-02 1.512078642845153809e-01 1.469149887561798096e-01 -1.209836155176162720e-01 -2.107847481966018677e-01 -1.711877137422561646e-01
-3.726649284362792969e-02 -2.933599054813385010e-01 9.038081765174865723e-02 -4.505421519279479980e-01 1.196743249893188477e-01 -1.521134525537490845e-01 1.781227439641952515e-01 -2.402087599039077759e-01 2.455281466245651245e-01 -1.741507053375244141e-01 1.213047802448272705e-01 -1.007042750716209412e-01 1.784823536872863770e-01 2.053626775741577148e-01 1.322954744100570679e-01 1.868523955345153809e-01 -1.921853423118591309e-01 1.228493750095367432e-01 -1.602283567190170288e-01 5.479816347360610962e-02 8.628066629171371460e-02 -2.496243119239807129e-01 1.383571326732635498e-01 -1.390704512596130371e-01 8.984509110450744629e-02 -7.909448817372322083e-03 9.546998143196105957e-02 3.078324496746063232e-01 1.627073585987091064e-01 8.078341372311115265e-03 3.256205096840858459e-02 6.355374306440353394e-02
1.271644085645675659e-01 -2.343675494194030762e-01 7.659317553043365479e-02 -1.523842196911573410e-02 4.669995512813329697e-03 7.394161820411682129e-02 8.564982563257217407e-02 1.891175843775272369e-02 3.496356308460235596e-01 2.390570938587188721e-01 1.523607224225997925e-01 -1.210589334368705750e-01 2.273427397012710571e-01 -1.568620800971984863e-01 -2.439998497720807791e-04 -2.461077086627483368e-02 -2.179320603609085083e-01 5.254508927464485168e-02 -1.254163235425949097e-01 2.760417163372039795e-01 -4.254524782299995422e-02 -3.740062713623046875e-01 4.639791324734687805e-03 -2.529874444007873535e-01 7.182575017213821411e-02 -1.961610615253448486e-01 1.406053006649017334e-01 4.006561636924743652e-01 1.255538761615753174e-01 -1.136718392372131348e-01 6.618809700012207031e-02 -1.027762740850448608e-01
2.258362770080566406e-01 9.392189793288707733e-03 1.460146605968475342e-01 -6.171001866459846497e-02 6.035234406590461731e-02 -2.520388662815093994e-01 -9.549718350172042847e-02 -1.589534431695938110e-01 2.824260890483856201e-01 -3.133979067206382751e-02 -2.432631105184555054e-01 -1.155784875154495239e-01 -1.875605806708335876e-02 1.363360583782196045e-01 -5.591345205903053284e-02 1.707673817873001099e-01 -1.199048608541488647e-01 -3.959340751171112061e-01 2.064636675640940666e-03 1.390320509672164917e-01 7.477207481861114502e-02 -2.537426054477691650e-01 3.216699138283729553e-02 -1.918533891439437866e-01 1.274099200963973999e-01 -2.659085988998413086e-01 9.908683598041534424e-02 1.759119331836700439e-01 -5.379263777285814285e-03 -1.069320291280746460e-01 5.348972603678703308e-02 -4.211869537830352783e-01
2.045724838972091675e-01 1.084457989782094955e-02 -3.541432023048400879e-01 1.078060865402221680e-01 -3.157316148281097412e-02 -4.443926215171813965e-01 6.344782561063766479e-02 -3.660437762737274170e-01 9.005139023065567017e-02 -1.421812083572149277e-02 2.149564921855926514e-01 -3.033928014338016510e-02 1.171801611781120300e-01 -1.385600417852401733e-01 -1.134236827492713928e-01 1.947411894798278809e-01 -9.792908094823360443e-03 -1.099798530340194702e-01 -1.774185001850128174e-01 -1.211707070469856262e-01 1.807342097163200378e-02 3.622427955269813538e-02 3.030711412429809570e-01 1.614485308527946472e-02 -8.179895579814910889e-02 -1.432532221078872681e-01 1.802608519792556763e-01 4.479448497295379639e-02 1.831775764003396034e-03 4.829402267932891846e-02 -1.045581772923469543e-01 -3.438843786716461182e-01
1.526946425437927246e-01 -3.750875964760780334e-02 2.154724895954132080e-01 -1.603272259235382080e-01 9.109605103731155396e-02 7.079819589853286743e-02 -1.733166575431823730e-01 -2.634342908859252930e-01 7.192970719188451767e-03 1.030189841985702515e-01 9.220858663320541382e-02 -1.930259019136428833e-01 1.379803419113159180e-01 4.641091451048851013e-02 -2.815140485763549805e-01 6.120558828115463257e-02 -1.566903591156005859e-01 -7.859300076961517334e-02 -2.203276753425598145e-01 -2.030645757913589478e-01 -2.437339909374713898e-02 -1.732325255870819092e-01 -4.555705562233924866e-02 -2.456890791654586792e-01 9.656707942485809326e-02 -1.054902821779251099e-01 7.279925048351287842e-02 -1.963164657354354858e-02 3.145270049571990967e-01 -2.309859730303287506e-02 -1.438862681388854980e-01 -5.195471644401550293e-01
-2.694287337362766266e-02 -3.118271827697753906e-01 -1.812186986207962036e-01 -2.311942577362060547e-01 -1.088463142514228821e-02 1.014765277504920959e-01 -1.831119507551193237e-01 -3.274034708738327026e-02 1.138210743665695190e-01 -3.794271051883697510e-01 5.067260563373565674e-02 -1.584057062864303589e-01 1.510612219572067261e-01 2.026700973510742188e-01 1.163213849067687988e-01 3.186005055904388428e-01 -1.548473536968231201e-01 8.352777361869812012e-02 3.010295927524566650e-01 1.478896737098693848e-01 1.032035350799560547e-01 -5.584177374839782715e-02 -6.274526473134756088e-03 -2.135723233222961426e-01 -2.994139678776264191e-02 -6.578198820352554321e-02 -1.085431966930627823e-02 1.919819116592407227e-01 -7.820634543895721436e-02 -1.109873801469802856e-01 1.396224498748779297e-01 -3.524533510208129883e-01
2.354765832424163818e-01 -1.262171566486358643e-01 1.793926805257797241e-01 -1.093312129378318787e-01 -1.890849322080612183e-02 1.088264677673578262e-02 -1.383547931909561157e-01 -4.868049621582031250e-01 1.485613435506820679e-01 -5.494345352053642273e-02 2.215871512889862061e-01 -8.585155010223388672e-02 -1.814372837543487549e-01 -8.059027791023254395e-02 -1.843329891562461853e-02 1.275634318590164185e-01 -1.034805104136466980e-01 -1.295469552278518677e-01 -1.713968068361282349e-01 2.882581949234008789e-01 2.416534423828125000e-01 -1.715554147958755493e-01 1.275990307331085205e-01 -4.082809388637542725e-02 -7.754155993461608887e-02 -1.843910664319992065e-01 8.240513503551483154e-02 1.525355279445648193e-01 1.204812377691268921e-01 -5.607030540704727173e-02 1.577097363770008087e-02 -3.957089781761169434e-01
-3.447985649108886719e-02 -2.418946623802185059e-01 5.934020504355430603e-03 -2.406400814652442932e-02 -1.051689684391021729e-01 4.328071605414152145e-03 -1.699800342321395874e-01 -7.444916665554046631e-02 1.833969205617904663e-01 -2.909417450428009033e-01 2.592880278825759888e-02 -3.158311247825622559e-01 1.512042731046676636e-01 -9.733597189188003540e-02 1.221913024783134460e-01 3.149243816733360291e-02 9.552607312798500061e-03 1.663806587457656860e-01 3.293069899082183838e-01 7.976781576871871948e-02 6.237597763538360596e-02 -9.488274902105331421e-02 2.131532132625579834e-01 -3.066581487655639648e-01 -3.016521930694580078e-01 -3.587734997272491455e-01 6.871698051691055298e-02 2.319876402616500854e-01 1.352615002542734146e-02 -1.399480402469635010e-01 -2.186642028391361237e-02 -1.837391406297683716e-01
1.505607515573501587e-01 -3.058081865310668945e-01 8.643176406621932983e-02 -1.935168206691741943e-01 -1.183967143297195435e-01 -6.873644888401031494e-03 -2.004507035017013550e-01 5.364140495657920837e-02 3.547959402203559875e-02 -4.005342349410057068e-02 -3.074666671454906464e-02 -4.704616665840148926e-01 8.478348702192306519e-02 2.774785272777080536e-02 -3.582797572016716003e-02 8.499459177255630493e-02 -1.712661832571029663e-01 2.121959626674652100e-01 4.990295693278312683e-02 1.276275515556335449e-01 -1.321907937526702881e-01 -3.183996072039008141e-03 1.407946944236755371e-01 -3.706049174070358276e-02 7.426664233207702637e-02 3.077956140041351318e-01 1.126581504940986633e-01 3.514086008071899414e-01 -1.699785888195037842e-01 -2.010153792798519135e-02 1.447381079196929932e-01 -3.488025367259979248e-01
4.287867248058319092e-02 3.420225530862808228e-02 1.177655681967735291e-01 -2.295784503221511841e-01 4.803453013300895691e-02 -1.644840240478515625e-01 -5.991125851869583130e-02 -8.640886843204498291e-02 1.134490668773651123e-01 -1.350205391645431519e-02 -1.899420768022537231e-01 -2.135440260171890259e-01 2.646043598651885986e-01 3.176377713680267334e-02 2.620845660567283630e-02 2.603442966938018799e-01 -3.575789630413055420e-01 -9.517116844654083252e-02 -8.308595418930053711e-02 1.294749081134796143e-01 -1.021106243133544922e-01 -6.395257078111171722e-03 -6.898716092109680176e-02 -4.204030334949493408e-01 -1.781595870852470398e-02 -3.861996904015541077e-02 -1.313094235956668854e-02 3.150327801704406738e-01 -3.782092928886413574e-01 1.229826267808675766e-02 -2.398061305284500122e-01 -3.599790856242179871e-02
-1.020593103021383286e-02 -2.086081355810165405e-01 -1.742455549538135529e-02 9.420754015445709229e-02 9.697508066892623901e-02 -3.126818686723709106e-02 -1.798953264951705933e-01 -3.322810828685760498e-01 2.265420407056808472e-01 3.938133269548416138e-02 2.484182128682732582e-03 -3.182919025421142578e-01 3.237521350383758545e-01 6.384149193763732910e-02 2.837147749960422516e-02 2.741979062557220459e-01 -3.042228221893310547e-01 -8.308114111423492432e-02 9.558470547199249268e-02 1.508457213640213013e-02 -1.861977875232696533e-01 -2.106645256280899048e-01 9.589021652936935425e-02 -2.941232919692993164e-01 9.136987477540969849e-02 3.808422759175300598e-02 -8.967092633247375488e-02 -1.082403957843780518e-01 3.744285553693771362e-02 -3.348991572856903076e-01 -5.377107113599777222e-02 -1.593713611364364624e-01
1.274412572383880615e-01 -6.848698481917381287e-03 4.346739351749420166e-01 -1.125227138400077820e-01 1.322581898421049118e-02 -7.180851697921752930e-02 -1.049005612730979919e-01 -1.025718450546264648e-01 1.997527331113815308e-01 -2.224974781274795532e-01 4.295108839869499207e-02 -2.790912985801696777e-01 8.467155694961547852e-02 -4.699331521987915039e-02 -2.424271404743194580e-01 5.907739698886871338e-02 -2.286598235368728638e-01 2.036045193672180176e-01 -2.744234502315521240e-01 1.125673279166221619e-01 1.335292402654886246e-02 -2.191096395254135132e-01 -1.796391904354095459e-01 9.547924995422363281e-02 2.593896687030792236e-01 1.057815458625555038e-02 -5.832738429307937622e-02 7.164393365383148193e-02 1.959453225135803223e-01 -2.450950071215629578e-02 -1.028806343674659729e-01 -3.430271744728088379e-01
3.704179525375366211e-01 7.640641182661056519e-03 2.691325359046459198e-02 -1.132623031735420227e-01 -1.957127451896667480e-01 1.142412330955266953e-02 3.340749070048332214e-02 -1.144177913665771484e-01 2.117940783500671387e-01 -1.067209690809249878e-01 2.795548737049102783e-02 -3.220097124576568604e-01 5.462417844682931900e-03 -1.031770333647727966e-01 2.906541824340820312e-01 -7.993749342858791351e-03 -1.250367760658264160e-01 -9.867115318775177002e-02 5.804977566003799438e-02 -2.389136701822280884e-01 -3.331238776445388794e-02 -3.076384961605072021e-01 1.771141588687896729e-01 -2.531207501888275146e-01 2.287076860666275024e-01 6.082525849342346191e-02 -2.701764926314353943e-02 2.892915904521942139e-01 1.488485187292098999e-01 -2.496687769889831543e-01 1.259964555501937866e-01 -1.509916931390762329e-01
2.816939055919647217e-01 -1.929618716239929199e-01 6.746597588062286377e-02 -5.925072357058525085e-02 -2.429435029625892639e-02 -2.592462897300720215e-01 1.001960560679435730e-01 -7.366058975458145142e-02 3.247845768928527832e-01 1.390582788735628128e-02 -3.122841380536556244e-02 -1.544157564640045166e-01 -1.787133812904357910e-01 -7.853838801383972168e-02 -1.843925192952156067e-02 -3.022174537181854248e-02 -4.730163216590881348e-01 3.082553669810295105e-02 -1.234379187226295471e-01 1.633831113576889038e-01 1.630607843399047852e-01 1.317520719021558762e-02 -1.388164758682250977e-01 6.733874976634979248e-02 9.795182384550571442e-03 -4.068869650363922119e-01 8.397483825683593750e-02 1.325543522834777832e-01 1.978008598089218140e-01 -7.795608043670654297e-02 -2.636620402336120605e-01 6.486140657216310501e-03
2.130557149648666382e-01 1.305780410766601562e-01 1.887668520212173462e-01 -1.302919685840606689e-01 -1.838956177234649658e-01 -2.870731949806213379e-01 -1.991095840930938721e-01 -3.229115605354309082e-01 -1.365375518798828125e-01 -1.572203040122985840e-01 2.401556968688964844e-01 -1.243556886911392212e-01 -4.920744150876998901e-02 -1.878273859620094299e-02 4.501372948288917542e-02 2.608105242252349854e-01 -7.399663329124450684e-02 6.700148433446884155e-02 -2.518878281116485596e-01 -2.068755924701690674e-01 7.941898703575134277e-02 2.164344862103462219e-02 2.539420723915100098e-01 -7.275402545928955078e-02 1.147950366139411926e-01 -1.431429684162139893e-01 1.636391282081604004e-01 3.988404273986816406e-01 1.050287261605262756e-01 9.875449538230895996e-02 4.267485812306404114e-02 -2.431457675993442535e-02
9.792921692132949829e-02 -2.950535118579864502e-01 9.960760176181793213e-02 -3.461286127567291260e-01 1.376975979655981064e-02 -3.108565211296081543e-01 -2.260301858186721802e-01 -7.065793871879577637e-02 1.186724677681922913e-01 -9.884387999773025513e-02 2.325042039155960083e-01 9.751304984092712402e-02 1.897362172603607178e-01 -3.250755369663238525e-01 1.595280133187770844e-02 8.901976794004440308e-02 -2.170198112726211548e-01 2.475990206003189087e-01 1.307283807545900345e-02 1.913118921220302582e-02 4.400376603007316589e-02 -2.603955864906311035e-01 2.248956635594367981e-02 8.126859553158283234e-03 6.390378624200820923e-02 1.848002336919307709e-02 8.382508158683776855e-02 -9.211396425962448120e-02 1.249114498496055603e-01 -2.456839233636856079e-01 -6.391297280788421631e-02 -3.228171169757843018e-01
4.836623743176460266e-02 -1.026035025715827942e-01 2.886392921209335327e-02 -4.036812484264373779e-01 2.157993465662002563e-01 7.260966300964355469e-02 2.228050380945205688e-01 -3.666822612285614014e-01 3.092932403087615967e-01 -2.102422267198562622e-01 2.591786682605743408e-01 -7.515741884708404541e-02 1.405662894248962402e-01 -6.714691221714019775e-02 -7.335453480482101440e-02 9.391832351684570312e-02 -7.689101248979568481e-02 1.988198012113571167e-01 -9.484273381531238556e-03 2.144260257482528687e-01 1.381701081991195679e-01 -2.734428048133850098e-01 1.446489542722702026e-01 -1.429965049028396606e-01 -4.217347875237464905e-02 -1.499706655740737915e-01 8.528279513120651245e-02 1.561359465122222900e-01 1.603838503360748291e-01 7.456166297197341919e-02 -1.319991541095077991e-03 -1.493247449398040771e-01
7.530593872070312500e-02 -1.028154697269201279e-02 1.440289616584777832e-01 -3.083682060241699219e-02 -2.063126862049102783e-01 -2.725630998611450195e-01 1.139741763472557068e-01 -1.089547649025917053e-01 1.469864845275878906e-01 1.007022038102149963e-01 -1.451171785593032837e-01 -1.447216123342514038e-01 6.966780126094818115e-02 -2.001694738864898682e-01 1.342778503894805908e-01 2.961345911026000977e-01 -2.370566427707672119e-01 -7.181620597839355469e-02 -7.520415633916854858e-02 1.095462664961814880e-01 1.893957331776618958e-02 -3.198575377464294434e-01 8.012845367193222046e-02 -6.600996013730764389e-03 3.616930544376373291e-01 -9.883086383342742920e-02 -7.611644268035888672e-02 3.776056766510009766e-01 -3.142812848091125488e-02 -1.917351596057415009e-02 -3.197551518678665161e-02 -3.562669157981872559e-01
6.070189177989959717e-02 -2.063655406236648560e-01 -5.754620209336280823e-02 -2.677232772111892700e-02 2.099754288792610168e-02 -2.956342995166778564e-01 -1.535834968090057373e-01 -1.597114801406860352e-01 -9.191070497035980225e-02 -1.363696157932281494e-01 -5.078111216425895691e-02 -1.004028692841529846e-01 -2.830276787281036377e-01 -9.664513170719146729e-02 -2.362949699163436890e-01 5.465222895145416260e-02 -2.762152254581451416e-01 -1.317454874515533447e-01 -1.610108911991119385e-01 1.031406372785568237e-01 -1.508068442344665527e-01 -7.539052516222000122e-02 1.515598744153976440e-01 -2.760089039802551270e-01 2.459395229816436768e-01 -2.631398141384124756e-01 -1.969455480575561523e-01 3.090063631534576416e-01 5.186851322650909424e-02 -1.558882296085357666e-01 6.140979006886482239e-02 -2.687700092792510986e-01
1.372192502021789551e-01 -1.141135543584823608e-01 -1.020169332623481750e-01 -1.571816802024841309e-01 2.199072390794754028e-01 -1.278955042362213135e-01 -1.945898383855819702e-01 -9.754948318004608154e-02 7.508529722690582275e-02 -1.903538554906845093e-01 1.918106526136398315e-02 -6.876599788665771484e-02 -1.016699820756912231e-01 1.117975935339927673e-01 4.500479996204376221e-01 2.478991448879241943e-01 -7.879547029733657837e-02 1.326906532049179077e-01 -2.028982788324356079e-01 -7.537064142525196075e-03 -2.262555062770843506e-01 -5.130074918270111084e-02 2.559973299503326416e-01 -2.581078112125396729e-01 6.174562498927116394e-02 -1.182995066046714783e-01 1.628396958112716675e-01 5.997385084629058838e-02 -2.128249555826187134e-01 -2.215072512626647949e-01 3.689032420516014099e-02 -3.040999174118041992e-01
2.246088683605194092e-01 -7.511280477046966553e-02 2.135366499423980713e-01 -2.085060030221939087e-01 -1.818421855568885803e-02 1.055460516363382339e-02 -9.381907433271408081e-02 2.439161762595176697e-03 2.083168327808380127e-01 -1.527559012174606323e-01 2.223004847764968872e-01 -2.337914258241653442e-01 -1.568338423967361450e-01 -2.708948850631713867e-01 -3.449351787567138672e-01 7.106274366378784180e-02 -2.840779125690460205e-01 1.498866826295852661e-01 -3.451522290706634521e-01 1.735384315252304077e-01 4.298910126090049744e-02 -2.557971142232418060e-02 -8.687756024301052094e-03 8.056782931089401245e-02 -1.268086284399032593e-01 -2.593120634555816650e-01 3.996526822447776794e-02 1.042444482445716858e-01 5.856309086084365845e-03 -2.483166754245758057e-02 -2.069832086563110352e-01 -2.280522584915161133e-01
2.052649706602096558e-01 -2.524989545345306396e-01 -6.452326476573944092e-02 -2.354975193738937378e-01 -2.173882275819778442e-01 -1.184748113155364990e-01 2.182754278182983398e-01 5.928917974233627319e-02 2.808372974395751953e-01 -7.535036653280258179e-02 1.240632236003875732e-01 1.583938598632812500e-01 -8.646512031555175781e-02 1.807310618460178375e-02 -5.329766869544982910e-02 2.981620132923126221e-01 -3.285020589828491211e-01 -3.619756549596786499e-02 -9.013484418392181396e-02 8.938740938901901245e-02 -1.918818205595016479e-01 -1.272574216127395630e-01 1.192660331726074219e-01 -1.856594905257225037e-02 -1.184515506029129028e-01 -1.668750494718551636e-01 -7.516381889581680298e-02 3.776216506958007812e-01 7.628805935382843018e-02 1.954730227589607239e-02 -3.278943896293640137e-01 -2.646673098206520081e-02
2.119447886943817139e-01 -1.863948814570903778e-02 1.653034538030624390e-01 -2.195371985435485840e-01 -1.824620515108108521e-01 -2.568336129188537598e-01 -1.665262430906295776e-01 -1.828560531139373779e-01 9.068608283996582031e-02 1.534700989723205566e-01 2.708076685667037964e-02 4.401762038469314575e-02 2.171049118041992188e-01 5.614678561687469482e-02 6.642107665538787842e-02 1.297443956136703491e-01 -1.432716846466064453e-01 1.163028404116630554e-01 -2.111039161682128906e-01 2.327426224946975708e-01 -5.562285333871841431e-02 -1.722015142440795898e-01 4.710258543491363525e-02 1.157011613249778748e-01 1.018209606409072876e-01 -3.789806067943572998e-01 -1.746680140495300293e-01 9.553237259387969971e-02 -1.852878034114837646e-01 3.322701156139373779e-02 3.358408063650131226e-02 -4.488586783409118652e-01
-9.766899794340133667e-02 -3.344148099422454834e-01 -5.875915288925170898e-03 5.978454276919364929e-02 -1.981044262647628784e-01 2.914817072451114655e-02 -2.043443322181701660e-01 -1.672896593809127808e-01 -1.323819719254970551e-02 -1.639425754547119141e-01 2.812915146350860596e-01 -2.319045662879943848e-01 3.022097647190093994e-01 5.121392197906970978e-03 -1.507839262485504150e-01 1.126341894268989563e-01 -1.761510968208312988e-01 3.465957343578338623e-01 2.655665948987007141e-02 -3.012728691101074219e-01 -9.096379578113555908e-02 1.015477702021598816e-01 2.335252165794372559e-01 -3.201078251004219055e-02 -8.032497018575668335e-02 -1.679726839065551758e-01 -2.757362835109233856e-02 1.880114227533340454e-01 -1.211333125829696655e-01 -2.254794985055923462e-01 6.210675463080406189e-02 -1.467124670743942261e-01
1.185905486345291138e-01 -6.977254897356033325e-02 -2.120961397886276245e-01 -2.793791294097900391e-01 -1.068737283349037170e-01 3.744495287537574768e-02 1.843353658914566040e-01 -1.628254055976867676e-01 2.206767946481704712e-01 -3.752568662166595459e-01 2.431627810001373291e-01 -2.017149031162261963e-01 1.788246035575866699e-01 2.270324379205703735e-01 6.620476394891738892e-02 9.265666455030441284e-02 -1.634307205677032471e-01 -3.688804432749748230e-02 -2.643122673034667969e-01 -2.652791142463684082e-02 -2.184343291446566582e-03 -4.197070896625518799e-01 5.145538970828056335e-02 -1.552520990371704102e-01 -6.400384008884429932e-02 7.014041393995285034e-02 7.957740873098373413e-02 1.468511968851089478e-01 1.699756085872650146e-01 -1.629557013511657715e-01 -1.276464667171239853e-02 -6.945268064737319946e-02
3.902474641799926758e-01 -4.002816230058670044e-02 -4.744016565382480621e-03 -2.114025950431823730e-01 6.272416561841964722e-02 -1.708974987268447876e-01 -2.252353578805923462e-01 -3.343410491943359375e-01 1.352235823869705200e-01 4.659705795347690582e-03 3.946776315569877625e-02 -3.577294647693634033e-01 -2.374586164951324463e-01 -9.366039931774139404e-02 2.303522080183029175e-02 1.184523254632949829e-01 -2.420770376920700073e-01 -1.713844388723373413e-01 -3.117324113845825195e-01 1.701772212982177734e-02 -1.140879243612289429e-01 -1.061244532465934753e-01 1.403836347162723541e-02 -1.244888901710510254e-01 -7.366380840539932251e-02 -2.121086716651916504e-01 5.548343434929847717e-02 2.418116778135299683e-01 1.715987473726272583e-01 1.348932459950447083e-02 2.533151768147945404e-02 -1.026112660765647888e-01
-1.263823956251144409e-01 9.402861446142196655e-02 2.177808135747909546e-01 -2.359313666820526123e-01 3.430423885583877563e-02 1.697836369276046753e-01 -1.383838206529617310e-01 -1.113885194063186646e-01 2.428898811340332031e-01 2.352699190378189087e-01 1.595697849988937378e-01 -2.574054598808288574e-01 3.309877216815948486e-02 -7.029065489768981934e-02 -3.633255511522293091e-02 1.340181231498718262e-01 -3.224025070667266846e-01 1.293154656887054443e-01 2.239057607948780060e-02 1.430344134569168091e-01 1.804030388593673706e-01 -2.639908790588378906e-01 3.839574381709098816e-02 -1.913123428821563721e-01 1.843477040529251099e-01 3.513344749808311462e-02 1.790158897638320923e-01 2.258487790822982788e-01 1.543712764978408813e-01 7.468875497579574585e-02 -8.445044606924057007e-02 -3.773564994335174561e-01
-1.331211775541305542e-01 -1.303230524063110352e-01 1.385571360588073730e-01 1.271582543849945068e-01 -9.035073220729827881e-02 -3.413277566432952881e-01 -2.224003523588180542e-01 -2.722227871417999268e-01 3.668009936809539795e-01 -1.775279045104980469e-01 1.221144422888755798e-01 7.512547820806503296e-02 -1.826739609241485596e-01 3.736412897706031799e-02 -5.002423655241727829e-03 1.995899379253387451e-01 -1.556383371353149414e-01 -8.437420427799224854e-02 -2.177475579082965851e-02 -1.581701487302780151e-01 6.948293652385473251e-03 1.141356751322746277e-01 -4.766084253787994385e-02 -1.485690027475357056e-01 1.277732104063034058e-01 -3.526181578636169434e-01 -5.091803148388862610e-02 2.225209623575210571e-01 -1.926679164171218872e-01 -1.034995093941688538e-01 1.795542687177658081e-01 -2.309758216142654419e-01
3.672910928726196289e-01 -1.286200433969497681e-01 8.169001340866088867e-02 -1.614800393581390381e-01 -8.217126131057739258e-02 -2.006341069936752319e-01 -1.470044814050197601e-02 -1.987807154655456543e-01 -1.157673150300979614e-01 -2.416921108961105347e-01 -3.177743777632713318e-02 -2.802899107336997986e-02 -2.705329060554504395e-01 -9.287956357002258301e-02 -7.207717746496200562e-02 2.503373622894287109e-01 -2.908297181129455566e-01 -2.672647498548030853e-02 -2.255909293889999390e-01 -1.344532221555709839e-01 8.491720259189605713e-02 -2.325616180896759033e-01 6.700099259614944458e-02 -7.819411903619766235e-02 -6.114516407251358032e-02 -1.580641120672225952e-01 -4.470516741275787354e-02 3.472833335399627686e-01 2.584665715694427490e-01 3.911456093192100525e-02 9.527448564767837524e-02 -2.255525141954421997e-01
-1.214875355362892151e-01 -3.210018277168273926e-01 4.786185547709465027e-02 -3.072124123573303223e-01 -2.402971498668193817e-02 1.555588394403457642e-01 -2.026457786560058594e-01 -1.570321619510650635e-01 1.247700974345207214e-01 -3.623574972152709961e-01 9.440840035676956177e-02 -8.101696521043777466e-02 1.845533400774002075e-01 1.148907542228698730e-01 1.107422560453414917e-01 3.435261249542236328e-01 -1.338628232479095459e-01 2.044452875852584839e-01 1.548995673656463623e-01 1.414317935705184937e-01 -1.313043236732482910e-01 -1.302100419998168945e-01 1.788415759801864624e-01 -1.468946039676666260e-01 2.149815708398818970e-01 5.772654339671134949e-02 -2.725373767316341400e-02 2.264225929975509644e-01 -9.461727738380432129e-02 -9.580560028553009033e-03 1.280020326375961304e-01 -1.915386468172073364e-01
-7.593879848718643188e-02 4.701381176710128784e-02 -1.421195864677429199e-01 -1.645580977201461792e-01 -1.402312368154525757e-01 -1.484227739274501801e-02 -9.323839098215103149e-02 -1.326313912868499756e-01 1.754923462867736816e-01 -1.807322353124618530e-01 1.636002510786056519e-01 -3.113873600959777832e-01 1.907999515533447266e-01 -2.702261805534362793e-01 -1.705073714256286621e-01 1.822145879268646240e-01 -5.898538604378700256e-02 -1.308984011411666870e-01 1.907561719417572021e-02 -3.908363729715347290e-02 -1.126339957118034363e-01 -3.214300796389579773e-02 -1.473412960767745972e-01 -2.614513337612152100e-01 -1.441897451877593994e-02 -2.315357178449630737e-01 -9.366045892238616943e-02 3.232128918170928955e-01 -2.575634978711605072e-02 -3.973740637302398682e-01 -2.149252444505691528e-01 -2.039035707712173462e-01
3.063870966434478760e-01 -2.506025433540344238e-01 -1.320792585611343384e-01 -3.240125179290771484e-01 3.831967711448669434e-02 3.599638119339942932e-02 3.198157064616680145e-03 -2.260841131210327148e-01 2.632267475128173828e-01 -1.159380301833152771e-01 6.869002431631088257e-02 7.966013252735137939e-02 3.645821660757064819e-02 -1.063821166753768921e-01 -2.463031373918056488e-02 4.177863597869873047e-01 -2.229538708925247192e-01 7.505577057600021362e-02 -4.413187503814697266e-02 2.237747460603713989e-01 9.955865144729614258e-02 -6.186075136065483093e-02 1.657468676567077637e-01 -9.908113628625869751e-03 5.100500211119651794e-02 -1.340500414371490479e-01 1.725945770740509033e-01 3.011085093021392822e-01 2.825896739959716797e-01 1.221117675304412842e-01 -1.146653015166521072e-02 2.856680005788803101e-02
1.851905137300491333e-01 -1.339830458164215088e-01 -1.168634667992591858e-01 -1.288265287876129150e-01 -6.621745228767395020e-02 -6.619291752576828003e-02 -3.033561408519744873e-01 -3.239201605319976807e-01 1.087387353181838989e-01 -1.394145488739013672e-01 2.012601122260093689e-02 -1.991138160228729248e-01 3.148879408836364746e-01 -2.967485189437866211e-01 -1.173041537404060364e-01 1.498634219169616699e-01 -3.680640086531639099e-02 3.468713164329528809e-01 1.456742361187934875e-02 -2.606213688850402832e-01 -1.496676802635192871e-01 4.595608264207839966e-02 1.194293275475502014e-01 -1.685298085212707520e-01 -9.268459677696228027e-02 -1.460571438074111938e-01 -1.442608833312988281e-01 2.144772708415985107e-01 -1.678389459848403931e-01 -1.660824418067932129e-01 1.946454122662544250e-02 -8.475639671087265015e-02
2.303909137845039368e-02 1.759384125471115112e-01 1.966993957757949829e-01 1.477088034152984619e-01 1.997855007648468018e-01 -3.534629344940185547e-01 -5.853239819407463074e-02 -2.764175236225128174e-01 3.297414481639862061e-01 -4.155147820711135864e-02 1.215739622712135315e-01 -2.048597633838653564e-01 1.263577193021774292e-01 5.234700068831443787e-02 -6.604587659239768982e-03 4.977868124842643738e-02 -4.431072473526000977e-01 -1.130682453513145447e-01 5.601965822279453278e-03 -9.855239093303680420e-02 4.264117777347564697e-02 8.445940911769866943e-02 -8.564203232526779175e-02 -1.661553829908370972e-01 -3.446592986583709717e-01 -1.845002472400665283e-01 -6.879553664475679398e-03 3.399911150336265564e-02 6.264106184244155884e-02 -1.278685927391052246e-01 -1.721834205090999603e-02 -1.937036067247390747e-01
1.755065619945526123e-01 8.413791656494140625e-02 3.101139366626739502e-01 -1.316094249486923218e-01 -1.094975844025611877e-01 1.305169463157653809e-01 -2.322825640439987183e-01 4.564342275261878967e-02 2.544890046119689941e-01 2.356724254786968231e-02 7.913754880428314209e-02 -1.547965556383132935e-01 -1.399629116058349609e-01 -2.229636721312999725e-02 -8.724118024110794067e-02 2.356032282114028931e-01 -2.861030995845794678e-01 1.546572893857955933e-01 -3.176402151584625244e-01 4.903656896203756332e-03 -5.702998861670494080e-02 -2.108288928866386414e-02 1.230411976575851440e-02 1.682359911501407623e-02 2.922288775444030762e-01 -9.993683546781539917e-02 -2.051966786384582520e-01 8.792203664779663086e-02 1.898627281188964844e-01 -1.057891398668289185e-01 -2.208206206560134888e-01 -3.643702864646911621e-01
-1.602751016616821289e-01 -2.975590229034423828e-01 -3.022294305264949799e-02 -5.622569471597671509e-02 9.560716152191162109e-02 3.572400659322738647e-02 -3.586149513721466064e-01 -1.992142051458358765e-01 -1.927482336759567261e-02 -3.917861580848693848e-01 3.110498487949371338e-01 -2.234742045402526855e-01 1.335302442312240601e-01 -6.166868656873703003e-02 1.588617712259292603e-01 3.021296858787536621e-01 -1.015649959444999695e-01 1.249426044523715973e-02 1.700618416070938110e-01 -7.342977821826934814e-02 6.214699521660804749e-02 -3.565817326307296753e-02 2.896027266979217529e-01 -2.040185928344726562e-01 1.642242670059204102e-01 7.061561197042465210e-02 -1.344162225723266602e-01 2.553492970764636993e-02 1.775732077658176422e-02 -4.107386991381645203e-02 -8.418380469083786011e-02 -1.705802381038665771e-01
5.150473490357398987e-02 -1.579276770353317261e-01 1.842446327209472656e-01 -2.378016710281372070e-01 1.503613144159317017e-01 -1.778510361909866333e-01 -1.480733454227447510e-01 -3.211341425776481628e-02 2.673696912825107574e-02 -3.148843646049499512e-01 3.144030272960662842e-01 1.107303798198699951e-01 1.139862760901451111e-01 -2.176838070154190063e-01 9.082929044961929321e-02 1.865867674350738525e-01 -2.427892386913299561e-01 1.107757762074470520e-01 5.245625972747802734e-03 -6.050038710236549377e-02 4.359091445803642273e-02 -3.929550051689147949e-01 1.846510022878646851e-01 -3.412903472781181335e-02 5.229292437434196472e-02 9.290660172700881958e-02 1.066892147064208984e-01 3.796807676553726196e-02 1.201770454645156860e-02 -2.381626963615417480e-01 -1.636466830968856812e-01 -3.405523300170898438e-01
2.355345338582992554e-01 -2.374967485666275024e-01 7.184440642595291138e-02 -2.629822306334972382e-02 -1.345022395253181458e-02 -1.303360760211944580e-01 -1.735210046172142029e-02 -2.257725000381469727e-01 1.259522587060928345e-01 -2.300703227519989014e-01 1.927287429571151733e-01 -9.472635388374328613e-02 -1.496417727321386337e-02 2.452707290649414062e-01 4.373785853385925293e-01 1.883851736783981323e-01 -3.284448087215423584e-01 9.521228075027465820e-02 2.297941595315933228e-02 7.597367465496063232e-02 -3.348748087882995605e-01 1.913749612867832184e-02 3.546934574842453003e-02 -1.861593872308731079e-01 1.236233860254287720e-01 -1.864422708749771118e-01 3.109906427562236786e-02 4.647341743111610413e-02 2.403984591364860535e-02 -2.500424683094024658e-01 1.025686878710985184e-02 -1.539528816938400269e-01
-1.019209772348403931e-01 -2.297377288341522217e-01 1.021553128957748413e-01 -1.773478537797927856e-01 -1.858206652104854584e-02 -1.075995061546564102e-02 -6.600134074687957764e-02 -1.985522806644439697e-01 1.445086449384689331e-01 2.334495447576045990e-02 6.214196793735027313e-03 -4.299879670143127441e-01 8.432825654745101929e-02 4.438247531652450562e-02 3.373980522155761719e-01 2.250316441059112549e-01 -3.015796840190887451e-01 -1.277416050434112549e-01 1.353455632925033569e-01 4.050080478191375732e-02 -1.159216761589050293e-01 -2.833375036716461182e-01 1.369426250457763672e-01 -3.130338788032531738e-01 1.080857496708631516e-02 -3.584654629230499268e-02 1.306221354752779007e-02 5.961883440613746643e-02 1.163258329033851624e-01 -2.144975513219833374e-01 -2.136052846908569336e-01 -1.510208100080490112e-01
3.359165787696838379e-01 -1.396823227405548096e-01 1.203026175498962402e-01 -2.385791391134262085e-01 7.575497031211853027e-02 -5.394483730196952820e-02 -1.133671998977661133e-01 -2.879053950309753418e-01 8.659666776657104492e-02 -5.613393336534500122e-02 1.798219829797744751e-01 -1.514614522457122803e-01 1.254369318485260010e-02 -2.600511312484741211e-01 -1.878598704934120178e-02 2.258711606264114380e-01 -1.789152324199676514e-01 -3.429475240409374237e-03 -3.554058074951171875e-01 2.033936679363250732e-01 3.225621953606605530e-02 1.228790171444416046e-02 9.106605499982833862e-02 -3.613464534282684326e-02 -5.617192015051841736e-02 -2.713295221328735352e-01 6.336396932601928711e-02 4.243314266204833984e-01 1.398708075284957886e-01 1.185385584831237793e-01 -3.264558687806129456e-02 -2.759636752307415009e-02
1.116633042693138123e-01 -1.535331457853317261e-02 3.996712565422058105e-01 -1.055967509746551514e-01 2.633802220225334167e-02 -1.088943183422088623e-01 2.591226249933242798e-03 -2.458161860704421997e-01 1.641403287649154663e-01 1.515293270349502563e-01 3.587370216846466064e-01 -1.115065738558769226e-01 1.988291144371032715e-01 -1.155728474259376526e-01 2.011774033308029175e-01 2.039175182580947876e-01 -1.025924310088157654e-01 -6.934652477502822876e-02 2.333630174398422241e-01 -1.139770224690437317e-01 -1.234837323427200317e-01 -6.672962754964828491e-02 -4.309187084436416626e-02 -1.338856220245361328e-01 8.229845017194747925e-02 -1.744131892919540405e-01 3.680236637592315674e-02 2.554713785648345947e-01 1.124269813299179077e-01 2.083293050527572632e-01 -6.172668561339378357e-02 -3.626556098461151123e-01
-8.743914216756820679e-02 -4.591061770915985107e-01 1.153169721364974976e-01 -9.598451852798461914e-02 1.248383298516273499e-01 -1.934889853000640869e-01 -3.351952135562896729e-01 -2.204977124929428101e-01 5.979450047016143799e-02 -2.581505775451660156e-01 2.944585382938385010e-01 -2.644621431827545166e-01 -3.216115385293960571e-02 -2.198421508073806763e-01 -1.763621531426906586e-02 1.455666571855545044e-01 -1.492352485656738281e-01 8.168708533048629761e-02 2.677536904811859131e-01 -9.169169515371322632e-02 8.817388117313385010e-02 -2.279871851205825806e-01 -2.904336154460906982e-02 -4.468911141157150269e-02 1.105110123753547668e-01 1.070185005664825439e-01 -1.070495396852493286e-01 -9.373812377452850342e-02 7.468872517347335815e-02 2.317653596401214600e-02 -1.123227551579475403e-02 -1.598376035690307617e-01
1.389110982418060303e-01 -2.641254067420959473e-01 1.219700369983911514e-02 5.983217433094978333e-02 -2.843236327171325684e-01 -1.719589978456497192e-01 -9.573447518050670624e-03 -5.061367899179458618e-02 3.776530921459197998e-01 2.634015679359436035e-01 1.617185473442077637e-01 -1.487566381692886353e-01 -5.384018644690513611e-03 -2.949564903974533081e-02 -2.498986199498176575e-02 6.272888928651809692e-02 -3.652374744415283203e-01 -1.778919845819473267e-01 -3.175598382949829102e-02 -1.395755559206008911e-01 1.952309906482696533e-01 6.602847576141357422e-02 5.256899446249008179e-02 1.262701116502285004e-02 1.173023041337728500e-02 -4.459837377071380615e-01 -2.432107552886009216e-02 8.732233941555023193e-02 4.475500807166099548e-02 9.460034966468811035e-02 4.354051873087882996e-02 -2.781586349010467529e-01
2.780949510633945465e-02 -3.428620100021362305e-02 -2.815685048699378967e-02 1.328171640634536743e-01 -7.165299728512763977e-03 -4.736460149288177490e-01 -2.530036568641662598e-01 -2.476242929697036743e-01 -9.771603345870971680e-02 -7.163029909133911133e-02 3.508667051792144775e-01 -1.444939374923706055e-01 1.384495794773101807e-01 -8.679169113747775555e-04 -2.653521001338958740e-01 5.108118802309036255e-02 -1.058263033628463745e-01 -5.490862578153610229e-02 -1.064674854278564453e-01 -5.095110827824100852e-05 4.123329743742942810e-02 -1.157457455992698669e-01 8.305992186069488525e-02 -7.527956366539001465e-02 -2.129369974136352539e-01 -2.392481714487075806e-01 4.093429446220397949e-02 6.837432831525802612e-02 -1.552572548389434814e-01 2.864673733711242676e-01 -6.768932938575744629e-02 -3.258014619350433350e-01
1.773923635482788086e-01 -2.030906528234481812e-01 1.188313402235507965e-02 5.094984173774719238e-02 9.004919975996017456e-02 -9.114275127649307251e-02 -1.439521163702011108e-01 -1.859216988086700439e-01 3.144077956676483154e-01 -1.067655161023139954e-01 -1.626985669136047363e-01 -1.094585657119750977e-01 2.930815815925598145e-01 1.620793193578720093e-01 -1.175666376948356628e-01 1.456511318683624268e-01 -1.808661222457885742e-01 1.082134395837783813e-01 4.313249513506889343e-02 -6.373994052410125732e-02 2.577474415302276611e-01 1.277963072061538696e-01 -5.456354096531867981e-02 -3.815687298774719238e-01 5.647640302777290344e-02 3.190928325057029724e-02 9.316845098510384560e-04 2.178465873003005981e-01 1.731119863688945770e-02 1.271913293749094009e-02 1.917763799428939819e-01 -4.316823482513427734e-01
1.614023596048355103e-01 -1.693278700113296509e-01 5.865455418825149536e-02 -1.398502383381128311e-02 -3.839085400104522705e-01 -3.522121906280517578e-01 3.634399175643920898e-02 -1.463599205017089844e-01 1.655906438827514648e-01 1.674257516860961914e-01 1.722162067890167236e-01 3.995358571410179138e-02 1.516386866569519043e-01 -1.456584185361862183e-01 2.183973044157028198e-01 -1.374292373657226562e-01 -3.497934341430664062e-01 -5.115331709384918213e-02 -1.639637351036071777e-01 -5.030542239546775818e-02 1.144247874617576599e-01 9.243901073932647705e-02 1.974737048149108887e-01 -4.535347968339920044e-02 -1.164684966206550598e-01 -3.281810283660888672e-01 -5.004905164241790771e-02 1.820647269487380981e-01 2.047661691904067993e-01 1.135939583182334900e-01 6.904938258230686188e-03 -1.451920866966247559e-01
1.507969200611114502e-01 2.936273347586393356e-03 -7.416988909244537354e-02 1.069899126887321472e-01 -5.502382665872573853e-02 -5.055328607559204102e-01 -2.372464686632156372e-01 -2.472680062055587769e-01 -3.354785591363906860e-02 3.026078455150127411e-03 3.696340322494506836e-01 -1.381666064262390137e-01 7.558094710111618042e-02 7.563518825918436050e-03 -8.937903493642807007e-02 1.098979264497756958e-01 -3.592133894562721252e-02 9.494742006063461304e-02 -2.058945447206497192e-01 -4.004007577896118164e-02 1.794420629739761353e-01 -1.503545343875885010e-01 1.968089491128921509e-01 -7.796251028776168823e-02 -7.858764380216598511e-02 -3.023068904876708984e-01 6.123695150017738342e-02 -5.614021047949790955e-02 -7.232654839754104614e-02 3.701508417725563049e-02 -1.089498028159141541e-01 -3.531827330589294434e-01
-1.430372148752212524e-01 -1.790294647216796875e-01 2.885330915451049805e-01 1.390648782253265381e-01 2.308707237243652344e-01 -1.465433388948440552e-01 -1.038405448198318481e-01 -7.372134923934936523e-02 4.099278748035430908e-01 7.734343409538269043e-03 -1.753785908222198486e-01 -2.733659148216247559e-01 2.784299552440643311e-01 -5.478147044777870178e-02 -1.052030175924301147e-02 1.956010907888412476e-01 -3.869168758392333984e-01 -4.727740585803985596e-02 -1.576371043920516968e-01 1.257406920194625854e-01 -1.468490660190582275e-01 -2.449322193861007690e-01 3.327313438057899475e-02 -1.106822043657302856e-01 4.350626841187477112e-02 1.101220399141311646e-01 4.756564274430274963e-02 8.780825138092041016e-02 1.732169091701507568e-02 -1.962571442127227783e-01 -4.488801583647727966e-02 -9.531062841415405273e-02
5.354284495115280151e-02 -2.073938027024269104e-02 2.690534107387065887e-02 5.111651867628097534e-02 -4.470697045326232910e-02 -3.421163558959960938e-01 -7.987602800130844116e-02 -4.158554673194885254e-01 2.660101652145385742e-01 -1.344306021928787231e-01 -1.437234580516815186e-01 4.596013575792312622e-02 3.829231560230255127e-01 1.121800690889358521e-01 -7.743124663829803467e-02 1.544076651334762573e-01 -3.262862563133239746e-01 -7.444588840007781982e-02 -5.006233695894479752e-03 1.178799122571945190e-01 1.436688750982284546e-01 8.000347018241882324e-02 1.088806688785552979e-01 -2.384981960058212280e-01 -1.142729967832565308e-01 -2.330365180969238281e-01 2.080027610063552856e-01 2.167487516999244690e-02 -1.819228600652422756e-05 1.641952693462371826e-01 -1.168537810444831848e-01 -1.446956545114517212e-01
2.796725034713745117e-01 -1.240746304392814636e-01 2.067527025938034058e-01 -2.553153932094573975e-01 -9.669155627489089966e-02 -1.375101357698440552e-01 -2.260630577802658081e-01 -2.435177862644195557e-01 2.567424178123474121e-01 -2.578159570693969727e-01 1.180031672120094299e-01 -3.062327392399311066e-02 -2.182883471250534058e-01 1.117298826575279236e-01 -1.953446120023727417e-01 1.898065209388732910e-01 -1.313952058553695679e-01 9.704528376460075378e-03 -2.660985589027404785e-01 -1.189396679401397705e-01 1.451228857040405273e-01 7.816200703382492065e-02 2.048353254795074463e-01 -1.873214691877365112e-01 -4.676583409309387207e-02 -2.609108388423919678e-01 6.677232682704925537e-02 3.884892910718917847e-02 2.607876658439636230e-01 -5.384139344096183777e-02 -1.314179599285125732e-01 -8.535218983888626099e-02
-5.299719516187906265e-03 -1.934044957160949707e-01 9.222037345170974731e-02 9.960395097732543945e-02 -1.049236059188842773e-01 -1.033557355403900146e-01 8.471253514289855957e-02 -6.673394888639450073e-02 2.960089445114135742e-01 -2.461669296026229858e-01 6.342882756143808365e-03 -5.006445199251174927e-02 3.549909293651580811e-01 -3.040896542370319366e-02 -7.180396467447280884e-02 -1.049139257520437241e-02 7.239875942468643188e-02 6.003923714160919189e-02 -1.676235198974609375e-01 -1.864670664072036743e-01 -3.828170299530029297e-01 1.057944446802139282e-01 1.726906746625900269e-01 -1.554424017667770386e-01 6.783659011125564575e-02 5.726224184036254883e-02 -3.938560932874679565e-02 3.109381794929504395e-01 -6.414882838726043701e-02 -8.972956985235214233e-02 3.421536879613995552e-03 -4.755130112171173096e-01
-1.304547786712646484e-01 -4.406256228685379028e-02 2.330443710088729858e-01 -2.332363426685333252e-01 5.548005551099777222e-02 -1.818074285984039307e-01 -1.288800965994596481e-02 -3.828679323196411133e-01 1.511938273906707764e-01 -5.617221817374229431e-02 2.496518641710281372e-01 1.489727497100830078e-01 -2.973608486354351044e-02 -6.569504737854003906e-02 -2.601506710052490234e-01 2.479861676692962646e-01 -1.252808421850204468e-01 7.762201130390167236e-02 -1.807435154914855957e-01 2.557471860200166702e-03 9.315740317106246948e-02 1.702003628015518188e-01 1.038946136832237244e-01 -2.938998341560363770e-01 1.286548972129821777e-01 -2.982871234416961670e-01 -1.738116890192031860e-02 1.635626554489135742e-01 6.495959311723709106e-02 4.365931078791618347e-02 8.028625696897506714e-02 -3.319171667098999023e-01
1.560750454664230347e-01 -2.921183109283447266e-01 1.259169578552246094e-01 -2.582044899463653564e-01 -6.530763953924179077e-02 -3.840662539005279541e-01 -1.618621349334716797e-01 -1.294621080160140991e-02 1.178540661931037903e-01 -2.978095412254333496e-01 2.323473989963531494e-01 1.266507208347320557e-01 1.135026812553405762e-01 -1.106343567371368408e-01 2.771924249827861786e-02 1.761381924152374268e-01 -2.959525287151336670e-01 2.066252976655960083e-01 4.099601134657859802e-02 -3.118042275309562683e-02 2.002357095479965210e-01 -2.233925908803939819e-01 -2.031167410314083099e-02 -4.539088532328605652e-02 -7.605319470167160034e-02 7.283882051706314087e-02 -2.152410801500082016e-03 -7.284998893737792969e-02 4.553777351975440979e-02 -1.727895587682723999e-01 -1.909661293029785156e-01 -2.998615801334381104e-01
7.272695004940032959e-02 -1.635156124830245972e-01 1.520137637853622437e-01 -1.263718008995056152e-01 -1.021506562829017639e-01 -4.119209572672843933e-02 -6.321875005960464478e-02 -2.127812504768371582e-01 2.758622467517852783e-01 1.498861797153949738e-02 1.410576552152633667e-01 -3.542543947696685791e-02 -2.418839931488037109e-01 -6.186661776155233383e-03 -1.299591660499572754e-01 2.053107172250747681e-01 -1.921265274286270142e-01 -3.324840962886810303e-01 -1.417443454265594482e-01 1.611133217811584473e-01 -2.585172355175018311e-01 -4.220574162900447845e-03 1.346481591463088989e-01 -2.367669641971588135e-01 2.526855468750000000e-01 -1.871413886547088623e-01 -1.183812692761421204e-01 3.569379448890686035e-01 2.064165771007537842e-01 -3.531168028712272644e-02 -9.157936275005340576e-02 -1.592154204845428467e-01
-1.606072857975959778e-02 -1.323088705539703369e-01 -3.482064604759216309e-02 1.549799442291259766e-01 -3.562472760677337646e-02 4.810592904686927795e-02 -6.262368708848953247e-02 -2.030089795589447021e-01 5.742434412240982056e-02 -1.273770779371261597e-01 2.379991859197616577e-01 -1.939552724361419678e-01 -9.492475539445877075e-02 1.383907496929168701e-01 3.723888397216796875e-01 1.659974008798599243e-01 -4.376261234283447266e-01 1.691929623484611511e-02 1.771362125873565674e-01 -5.007970333099365234e-02 -2.545949518680572510e-01 -9.668899327516555786e-02 1.003573685884475708e-01 -3.256852328777313232e-01 8.459594100713729858e-02 -1.962078176438808441e-02 -7.414242625236511230e-02 5.104905739426612854e-02 2.305967509746551514e-01 -2.419097423553466797e-01 -9.984236955642700195e-02 -2.163451910018920898e-01
1.947982609272003174e-01 -2.120746858417987823e-02 -2.879801690578460693e-01 -9.514617919921875000e-02 2.466457933187484741e-01 -1.478763669729232788e-01 -3.076073229312896729e-01 -2.966597974300384521e-01 2.045604735612869263e-01 2.130494564771652222e-01 1.030986458063125610e-01 -3.376209437847137451e-01 -1.734569072723388672e-01 -6.848345696926116943e-02 3.841833397746086121e-02 8.237610757350921631e-02 -2.846194207668304443e-01 -1.296891868114471436e-01 -6.294514238834381104e-02 2.209424227476119995e-01 -7.521137595176696777e-02 -3.599785640835762024e-02 2.452251017093658447e-01 -1.508191376924514771e-01 1.266666203737258911e-01 -9.665659070014953613e-02 -9.166879206895828247e-02 1.784189939498901367e-01 -1.201593354344367981e-01 -2.796315401792526245e-02 -4.343117401003837585e-02 -1.619470715522766113e-01
9.004732966423034668e-02 1.258342862129211426e-01 -3.226935490965843201e-02 -3.933930695056915283e-01 -1.326659321784973145e-01 -1.169840767979621887e-01 2.333782315254211426e-01 6.486324220895767212e-02 2.378598898649215698e-01 1.023783609271049500e-01 3.081286326050758362e-02 -4.175585210323333740e-01 7.085793465375900269e-02 -4.653280973434448242e-02 -2.352618845179677010e-03 2.701956927776336670e-01 -2.025357633829116821e-01 -9.730682522058486938e-02 -1.460256129503250122e-01 1.650916188955307007e-01 1.364105194807052612e-01 -1.440395712852478027e-01 5.403722822666168213e-02 -7.343152165412902832e-02 -9.895052015781402588e-02 -1.163756400346755981e-01 9.774029254913330078e-02 8.194848150014877319e-02 -2.026837617158889771e-01 1.300895214080810547e-01 -2.331240028142929077e-01 -3.302267789840698242e-01
1.063846051692962646e-01 3.918260335922241211e-02 2.234218120574951172e-01 -1.930433362722396851e-01 -1.222537457942962646e-01 -3.875676393508911133e-01 -5.296110361814498901e-02 -1.288945525884628296e-01 1.333455890417098999e-01 5.885564163327217102e-02 7.859633862972259521e-02 -5.844182521104812622e-02 -1.427143812179565430e-01 -1.789345778524875641e-02 -1.540021132677793503e-02 3.384199738502502441e-01 -2.487871795892715454e-01 -4.091834276914596558e-02 -1.192582100629806519e-01 1.778311878442764282e-01 -1.401203125715255737e-01 -1.422711312770843506e-01 -9.394477307796478271e-02 1.795517206192016602e-01 1.355175673961639404e-01 -9.916467964649200439e-02 -4.187110811471939087e-02 2.797275185585021973e-01 -6.347049027681350708e-02 1.730955541133880615e-01 -2.859659194946289062e-01 -3.671223223209381104e-01
-1.769745722413063049e-03 3.459256514906883240e-02 -5.303258821368217468e-02 -6.765488535165786743e-02 1.258720159530639648e-01 -6.827439367771148682e-02 4.667720943689346313e-02 -9.331872314214706421e-02 3.158258795738220215e-01 -1.826046556234359741e-01 -6.867914646863937378e-02 -3.649159073829650879e-01 1.236272379755973816e-01 -1.924491375684738159e-01 7.576146721839904785e-02 3.169775307178497314e-01 -4.223303869366645813e-02 -3.424723073840141296e-02 1.286896467208862305e-01 -1.816765516996383667e-01 -6.817488372325897217e-02 -9.134347550570964813e-03 -6.898498535156250000e-02 -4.504733979701995850e-01 8.131039142608642578e-02 -1.868946105241775513e-01 1.804652810096740723e-01 1.825538128614425659e-01 2.485294342041015625e-01 -2.665649950504302979e-01 -5.791998654603958130e-02 -1.481856405735015869e-01
1.573938727378845215e-01 -6.989189982414245605e-02 -1.469780802726745605e-01 2.202456891536712646e-01 -5.675696954131126404e-02 -1.925427168607711792e-01 -8.869129233062267303e-03 8.100450783967971802e-02 4.808291494846343994e-01 1.886826753616333008e-01 4.455498978495597839e-02 -4.319518804550170898e-01 1.168131977319717407e-01 1.089886575937271118e-01 1.362897753715515137e-01 3.485560044646263123e-02 -2.275171577930450439e-01 -1.026622951030731201e-02 -1.136088557541370392e-02 -2.690970897674560547e-01 1.102311387658119202e-01 2.094448916614055634e-02 6.449501216411590576e-02 -1.345221698284149170e-01 1.107108220458030701e-01 -2.329615205526351929e-01 -6.438898295164108276e-02 1.030133962631225586e-01 1.009480748325586319e-02 4.632819816470146179e-02 -4.183499515056610107e-02 -3.287506103515625000e-01
-8.596277236938476562e-02 -2.107276022434234619e-02 -4.499674588441848755e-02 -1.737363636493682861e-02 -2.901298366487026215e-02 -1.906171292066574097e-01 1.877246946096420288e-01 -2.183404564857482910e-01 2.066186964511871338e-01 -2.038641571998596191e-01 2.380262129008769989e-02 -2.701200842857360840e-01 2.298312336206436157e-01 -8.270125836133956909e-02 -1.643439978361129761e-01 1.299223303794860840e-01 -6.214971467852592468e-02 -1.044313535094261169e-01 1.534986048936843872e-01 2.275985199958086014e-03 -1.027673557400703430e-01 6.178580224514007568e-02 -1.280891150236129761e-01 -9.704892337322235107e-02 2.148647159337997437e-01 -2.472108155488967896e-01 2.196320742368698120e-01 1.719122231006622314e-01 3.336095511913299561e-01 -4.010668992996215820e-01 4.500953853130340576e-02 -2.657606899738311768e-01
1.035731937736272812e-02 -4.687336087226867676e-02 2.065794616937637329e-01 -1.025671660900115967e-01 -4.414361715316772461e-02 -1.431344002485275269e-01 -2.777016721665859222e-02 -2.475393563508987427e-02 8.239192888140678406e-03 -8.743413537740707397e-02 1.088953688740730286e-01 -5.251880884170532227e-01 2.073609977960586548e-01 -2.574420534074306488e-02 4.252085387706756592e-01 1.066323518753051758e-01 -1.698458194732666016e-01 -1.486653927713632584e-02 6.747866980731487274e-03 2.076456993818283081e-01 1.915844529867172241e-01 -1.922634094953536987e-01 1.531663089990615845e-01 -1.404751557856798172e-02 1.753504574298858643e-01 -1.923127914778888226e-03 -1.754478812217712402e-01 4.585157334804534912e-02 -2.970311418175697327e-02 -2.879919707775115967e-01 -1.780323684215545654e-02 -2.685531079769134521e-01
3.325296342372894287e-01 -2.673461437225341797e-01 1.087519899010658264e-01 -8.284477144479751587e-02 -1.148810088634490967e-01 -2.141781747341156006e-01 8.020151406526565552e-02 -1.845302283763885498e-01 1.620243042707443237e-01 6.886911392211914062e-02 -8.302915841341018677e-02 -3.503645658493041992e-01 -1.246775314211845398e-01 1.461991518735885620e-01 -3.037781454622745514e-02 2.306031733751296997e-01 -9.740721434354782104e-02 1.091013625264167786e-01 -1.993276476860046387e-01 5.440447106957435608e-02 -5.200971290469169617e-02 -3.249679505825042725e-01 -4.180124402046203613e-02 2.415960840880870819e-02 1.951196491718292236e-01 2.158105373382568359e-02 -5.057340115308761597e-02 4.388751462101936340e-02 1.412045210599899292e-01 -8.477569371461868286e-02 -3.352904021739959717e-01 -3.012531697750091553e-01
2.724869251251220703e-01 -1.356488466262817383e-01 -9.840690344572067261e-02 -6.442161649465560913e-02 1.929922401905059814e-01 -1.239204779267311096e-02 -2.404828518629074097e-01 -4.321369528770446777e-01 8.836228400468826294e-02 2.335765063762664795e-01 6.194655597209930420e-02 -3.047613501548767090e-01 -1.449842602014541626e-01 -1.522117406129837036e-01 1.010003387928009033e-01 1.597680002450942993e-01 -1.690244525671005249e-01 -5.417865514755249023e-02 -1.197261065244674683e-01 1.563684195280075073e-01 6.733490526676177979e-02 -9.704034030437469482e-02 1.072296053171157837e-01 -5.007105693221092224e-02 5.300281569361686707e-02 1.232845410704612732e-01 4.399016499519348145e-02 4.181661009788513184e-01 1.881176792085170746e-02 6.098927184939384460e-02 5.367016047239303589e-02 -2.693273723125457764e-01
2.625009119510650635e-01 -8.990493416786193848e-02 1.730728149414062500e-01 3.151824325323104858e-02 -3.398809209465980530e-02 -2.331553995609283447e-01 -7.273605559021234512e-03 -4.414128139615058899e-02 4.315351545810699463e-01 -6.875667721033096313e-02 -2.438354492187500000e-02 -6.908484548330307007e-02 -4.104120433330535889e-01 5.725738778710365295e-02 6.680001318454742432e-02 6.399878859519958496e-02 -2.771794199943542480e-01 -7.786421477794647217e-02 8.404511958360671997e-02 2.211081385612487793e-01 1.212424933910369873e-01 -5.441064760088920593e-02 1.884066872298717499e-02 -1.391627043485641479e-01 1.154683008790016174e-01 -1.790906637907028198e-01 5.034948512911796570e-02 -3.344574198126792908e-02 2.899550199508666992e-01 -1.128545925021171570e-01 -3.963652998208999634e-02 -3.664511442184448242e-01
-8.229856379330158234e-03 -2.841090224683284760e-02 4.166528210043907166e-02 2.528513073921203613e-01 6.517481058835983276e-02 -1.105154231190681458e-01 -2.593334317207336426e-01 -3.312877416610717773e-01 3.693836331367492676e-01 -6.868661195039749146e-02 -8.775345981121063232e-02 -2.344749718904495239e-01 2.554876506328582764e-01 -2.018263936042785645e-02 4.507555440068244934e-02 2.432889044284820557e-01 -2.280702292919158936e-01 -1.470025032758712769e-01 -1.146193295717239380e-01 -6.217408180236816406e-02 -1.339829415082931519e-01 -4.161661863327026367e-01 4.176471382379531860e-02 -1.944393366575241089e-01 5.683647096157073975e-02 1.074990555644035339e-01 3.362109512090682983e-02 -6.785432994365692139e-02 6.573251634836196899e-02 -2.255662530660629272e-01 1.428840495645999908e-02 -1.095129549503326416e-01
1.631119102239608765e-01 -9.856694377958774567e-03 1.581826657056808472e-01 1.044144034385681152e-01 -1.219005975872278214e-02 -2.398146986961364746e-01 -1.090965941548347473e-01 7.049696892499923706e-02 -3.016237169504165649e-02 8.426908403635025024e-02 4.046096000820398331e-03 -4.880661964416503906e-01 -9.883859753608703613e-02 -4.867840930819511414e-02 -3.674640506505966187e-02 -2.644934225827455521e-03 -1.671213209629058838e-01 3.807052373886108398e-01 4.795916005969047546e-02 5.355251580476760864e-02 -2.790349125862121582e-01 -1.961025893688201904e-01 2.475332766771316528e-01 -8.839547634124755859e-02 -2.052969299256801605e-02 -2.063045650720596313e-02 4.150266945362091064e-02 2.845867536962032318e-02 6.354372948408126831e-02 -3.697042763233184814e-01 -2.133910953998565674e-01 -2.236925065517425537e-01
-6.180448085069656372e-02 -1.248949393630027771e-01 -9.301372617483139038e-02 1.293229162693023682e-01 -4.903281107544898987e-02 -1.391208022832870483e-01 -1.537810415029525757e-01 -2.439110726118087769e-01 1.597831994295120239e-01 -2.406169474124908447e-01 -3.896026685833930969e-02 -9.076599776744842529e-02 -3.684536740183830261e-02 1.422482877969741821e-01 2.896097898483276367e-01 1.672280579805374146e-01 -3.584266304969787598e-01 1.988972723484039307e-02 3.544924780726432800e-02 1.659567803144454956e-01 -3.633870184421539307e-01 -1.430778503417968750e-01 1.094602197408676147e-01 -1.227690130472183228e-01 4.592555761337280273e-02 -6.792295724153518677e-02 7.857155054807662964e-02 -6.286695599555969238e-02 8.940520882606506348e-02 -4.448171854019165039e-01 -6.516867876052856445e-02 -2.439287155866622925e-01
1.033561304211616516e-01 -1.144558563828468323e-01 8.057421445846557617e-02 1.361292153596878052e-01 1.491550654172897339e-01 -3.051991015672683716e-02 1.133677512407302856e-01 -1.617875993251800537e-01 5.126309990882873535e-01 7.425869256258010864e-02 1.029804050922393799e-01 -1.649488210678100586e-01 3.190218284726142883e-02 1.549631357192993164e-01 2.765960432589054108e-02 1.028301343321800232e-01 -4.134568572044372559e-01 -6.641675531864166260e-02 6.762051582336425781e-02 -6.965386122465133667e-02 -7.802552729845046997e-02 -2.015539556741714478e-01 2.390769869089126587e-01 -3.249343931674957275e-01 9.182931482791900635e-02 -3.715423122048377991e-02 6.884279102087020874e-02 7.794850319623947144e-02 -4.109482094645500183e-02 -3.194828331470489502e-01 8.459513634443283081e-02 -1.439539045095443726e-01
1.523539870977401733e-01 -1.724940985441207886e-01 8.619855344295501709e-02 4.109412804245948792e-02 -2.308029681444168091e-02 -2.911471426486968994e-01 2.084590867161750793e-02 -1.795344054698944092e-01 4.710696339607238770e-01 2.687419056892395020e-01 2.575879693031311035e-01 7.075955718755722046e-02 -8.799836784601211548e-02 -1.669581532478332520e-01 -8.011542260646820068e-02 2.414440661668777466e-01 -2.404999583959579468e-01 -1.069941297173500061e-01 -2.192710787057876587e-01 8.367669582366943359e-02 -1.008986309170722961e-01 -7.020247727632522583e-02 1.598898172378540039e-01 5.861901678144931793e-03 -6.030898075550794601e-03 1.480436772108078003e-01 -8.142108470201492310e-02 1.121752262115478516e-01 1.852869689464569092e-01 1.742469370365142822e-01 -1.884628981351852417e-01 -2.183431237936019897e-01
1.824268698692321777e-01 1.611745059490203857e-01 9.276867657899856567e-02 -9.828026592731475830e-02 -3.735405504703521729e-01 -2.534891068935394287e-01 1.835674978792667389e-02 -2.418062835931777954e-02 3.380051851272583008e-01 1.287527084350585938e-01 1.055712252855300903e-01 -7.158634811639785767e-02 1.268214732408523560e-01 1.413624035194516182e-03 -7.779000699520111084e-02 2.432436794042587280e-01 -2.948778308928012848e-02 -2.796781957149505615e-01 7.048463821411132812e-02 -2.854344900697469711e-03 5.645413696765899658e-02 -5.728483945131301880e-02 2.934779524803161621e-01 -1.324851214885711670e-01 2.641991078853607178e-01 -2.168875783681869507e-01 1.734085939824581146e-02 2.253030687570571899e-01 7.552653551101684570e-02 -2.104953676462173462e-01 -1.373408883810043335e-01 -2.416065037250518799e-01
9.878440946340560913e-02 -3.555454313755035400e-02 5.267598107457160950e-02 -1.038959771394729614e-01 -1.025374531745910645e-01 -2.610162198543548584e-01 -7.757371664047241211e-02 -3.126012682914733887e-01 3.788979053497314453e-01 -3.915746510028839111e-01 -2.270922996103763580e-02 -1.471604853868484497e-01 9.491457021795213223e-04 5.558580160140991211e-02 -8.834579586982727051e-02 4.077399522066116333e-02 -2.535917758941650391e-01 -3.385209441184997559e-01 -2.183719575405120850e-01 8.992203511297702789e-03 8.031274192035198212e-03 -3.889929503202438354e-02 3.309195116162300110e-02 -9.632234275341033936e-02 -1.641594022512435913e-01 3.095882236957550049e-01 1.230674535036087036e-01 -6.946207024157047272e-03 -1.348560396581888199e-02 -4.434236139059066772e-02 7.154340296983718872e-02 -2.784362137317657471e-01
8.562377654016017914e-03 -2.265863120555877686e-01 -2.234813123941421509e-01 2.417928539216518402e-02 -1.825937330722808838e-01 -1.683274209499359131e-01 1.203941106796264648e-01 -3.758182227611541748e-01 1.690755188465118408e-01 -8.515580743551254272e-02 1.889838278293609619e-01 -1.801992654800415039e-01 2.056659944355487823e-02 -1.972039043903350830e-01 3.123075366020202637e-01 -3.301850706338882446e-02 1.111273989081382751e-01 1.442807354032993317e-02 2.454530633985996246e-02 -1.102231144905090332e-01 5.244997888803482056e-02 -2.739050984382629395e-01 3.385057672858238220e-02 -1.077874824404716492e-01 6.446057558059692383e-02 -5.789317563176155090e-02 8.100578561425209045e-04 -1.340198423713445663e-02 5.103430245071649551e-03 -2.601501941680908203e-01 -2.703032791614532471e-01 -4.175902605056762695e-01
2.077931016683578491e-01 -3.802362084388732910e-02 9.547946602106094360e-02 -2.116084396839141846e-01 7.754364609718322754e-02 -3.145357668399810791e-01 -1.767467260360717773e-01 -3.119326829910278320e-01 -1.300069540739059448e-01 1.937520131468772888e-02 1.443577557802200317e-01 -2.405140548944473267e-01 -1.550825536251068115e-01 -1.335235387086868286e-01 2.142061246559023857e-03 2.413325160741806030e-01 -2.789133787155151367e-01 8.560077846050262451e-02 -2.405344545841217041e-01 1.570357680320739746e-01 6.131689995527267456e-02 -1.010275445878505707e-02 2.343780994415283203e-01 -1.378939300775527954e-02 -4.589499160647392273e-02 -1.379130035638809204e-01 4.528208822011947632e-02 3.051445782184600830e-01 3.105795085430145264e-01 8.300279825925827026e-02 -1.601271033287048340e-01 -2.004335401579737663e-03
2.811357378959655762e-01 3.784092143177986145e-02 2.188460528850555420e-01 -3.981740400195121765e-02 -8.647387474775314331e-02 6.932807620614767075e-03 6.109223887324333191e-02 5.296148732304573059e-02 -2.949239872395992279e-02 -4.801060259342193604e-02 5.290047824382781982e-02 -1.003941968083381653e-01 -4.007589071989059448e-02 -1.607410013675689697e-01 -1.205872148275375366e-01 4.848847985267639160e-01 -3.050965964794158936e-01 -2.494390681385993958e-02 -1.718598753213882446e-01 1.460750102996826172e-01 3.633190691471099854e-02 -1.726518273353576660e-01 7.270061224699020386e-02 1.858913451433181763e-01 2.425162494182586670e-01 -4.019818827509880066e-02 5.972482264041900635e-02 1.510734409093856812e-01 5.844580754637718201e-02 -2.872730977833271027e-02 -2.410966306924819946e-01 -4.450839757919311523e-01
-8.202173560857772827e-02 -7.262484729290008545e-02 1.499729603528976440e-01 -2.455955147743225098e-01 5.058547947555780411e-03 -1.969683915376663208e-01 -2.703777253627777100e-01 -2.809664309024810791e-01 1.719974726438522339e-02 -1.907930970191955566e-01 1.517275273799896240e-01 -1.734360307455062866e-01 -6.789346691220998764e-03 -2.911022678017616272e-02 -2.700996398925781250e-01 8.991098403930664062e-02 -1.907078325748443604e-01 -8.427055925130844116e-02 -1.543323248624801636e-01 -1.764486432075500488e-01 1.008161008358001709e-01 -9.675001353025436401e-02 2.408464811742305756e-02 -1.521226465702056885e-01 3.502196073532104492e-01 -1.235626637935638428e-01 -1.809816807508468628e-01 2.874467670917510986e-01 1.003711968660354614e-01 1.101347282528877258e-01 -1.223674044013023376e-01 -3.323273956775665283e-01
-7.074663043022155762e-02 -2.533659934997558594e-01 -1.166618056595325470e-02 -1.921683400869369507e-01 -6.091972813010215759e-02 2.926440909504890442e-03 -2.379411607980728149e-01 -3.293113708496093750e-01 6.715373694896697998e-02 1.143276765942573547e-01 9.360976517200469971e-03 -7.113463431596755981e-02 7.433839887380599976e-02 -2.665814757347106934e-01 4.086464047431945801e-01 2.993720769882202148e-01 -9.607449918985366821e-02 -1.729647070169448853e-02 1.026163250207901001e-01 -2.935605589300394058e-03 5.033576115965843201e-02 -2.197294235229492188e-01 1.238051205873489380e-01 1.752290278673171997e-01 -9.533647447824478149e-02 -2.809430658817291260e-01 -8.027646690607070923e-02 2.613420188426971436e-01 -7.002438884228467941e-03 -2.342090383172035217e-02 -1.378798335790634155e-01 -2.640684247016906738e-01
7.674633711576461792e-02 -4.284154623746871948e-02 -2.216390371322631836e-01 -2.746736817061901093e-02 -3.593533635139465332e-01 9.621771425008773804e-02 -1.748932600021362305e-01 -3.340523242950439453e-01 1.397546976804733276e-01 -1.426062434911727905e-01 1.158524528145790100e-01 -4.060531035065650940e-02 2.012724429368972778e-01 -5.623771250247955322e-02 2.846912667155265808e-02 3.869901970028877258e-02 -1.783295738277956843e-04 2.086674720048904419e-01 -2.785201370716094971e-02 2.268933802843093872e-01 7.517772912979125977e-02 4.390703514218330383e-02 2.304613739252090454e-01 -3.087246417999267578e-01 -7.310364395380020142e-02 -2.895319759845733643e-01 -3.617312386631965637e-02 -1.580964028835296631e-01 1.059505268931388855e-01 -1.711862683296203613e-01 -1.770517975091934204e-01 -3.489273190498352051e-01
-9.214029647409915924e-03 -1.925094723701477051e-01 3.250725567340850830e-01 -1.205818727612495422e-01 9.803035110235214233e-02 -8.396855741739273071e-02 -1.342642307281494141e-01 -8.694750070571899414e-02 2.931563854217529297e-01 -4.039306566119194031e-02 2.676560282707214355e-01 -1.613434851169586182e-01 1.878293007612228394e-01 -3.494331240653991699e-02 -1.129221022129058838e-01 3.944083154201507568e-01 -9.225761890411376953e-02 -1.060904264450073242e-01 -3.428410291671752930e-01 1.480234861373901367e-01 1.703477203845977783e-01 -9.744192473590373993e-03 3.654755651950836182e-01 -1.691395789384841919e-02 1.712392121553421021e-01 2.326609380543231964e-02 2.382701635360717773e-02 1.050358787178993225e-01 6.387020647525787354e-02 1.936377882957458496e-01 -5.345756188035011292e-02 -4.748976230621337891e-02
9.616508334875106812e-02 -1.764260679483413696e-01 -1.703226268291473389e-01 5.838771909475326538e-02 1.089910697191953659e-02 -8.385981619358062744e-02 -1.028558611869812012e-01 -2.328811138868331909e-01 2.299477607011795044e-01 -2.634178400039672852e-01 2.031069844961166382e-01 -1.303141564130783081e-01 -2.286160588264465332e-01 2.859953641891479492e-01 3.178902566432952881e-01 2.232646346092224121e-01 -2.067968696355819702e-01 3.838462755084037781e-02 5.632162466645240784e-02 1.611059606075286865e-01 -2.510068416595458984e-01 -3.664141893386840820e-02 1.214494705200195312e-01 -5.411821976304054260e-02 1.485942155122756958e-01 -5.835854634642601013e-02 1.425077170133590698e-01 7.721963524818420410e-02 3.069409132003784180e-01 -1.876929402351379395e-01 2.595953643321990967e-02 -2.291722148656845093e-01
3.872837498784065247e-02 -1.302131712436676025e-01 1.844243407249450684e-01 1.692181080579757690e-02 6.396873295307159424e-02 -7.564406841993331909e-02 -8.768987655639648438e-02 -2.732559740543365479e-01 2.179640978574752808e-01 -1.631817668676376343e-01 1.694343239068984985e-01 -7.276891171932220459e-02 -2.124612331390380859e-01 -7.034875452518463135e-02 1.736895143985748291e-01 2.361353784799575806e-01 -1.745258569717407227e-01 -2.094111442565917969e-01 6.125193461775779724e-02 4.745529964566230774e-02 -2.992754280567169189e-01 -1.069873273372650146e-01 2.224726229906082153e-01 -2.790038585662841797e-01 1.967831999063491821e-01 -2.542718648910522461e-01 3.021546266973018646e-02 9.487221390008926392e-02 3.269206583499908447e-01 -2.739978134632110596e-01 1.129150739870965481e-03 8.370697498321533203e-02
1.935762763023376465e-01 -1.313318125903606415e-02 2.417124807834625244e-01 -1.566592156887054443e-01 -1.508077234029769897e-01 -3.172088265419006348e-01 -2.593492567539215088e-01 -5.355755612254142761e-02 7.107099890708923340e-02 2.021710723638534546e-01 2.560492791235446930e-02 2.032714523375034332e-02 8.612126111984252930e-03 1.123494952917098999e-01 2.086125612258911133e-01 2.184841185808181763e-01 -2.182570993900299072e-01 -2.013560943305492401e-02 -3.062494993209838867e-01 2.262149751186370850e-01 6.992353498935699463e-02 -2.951990664005279541e-01 -1.488986890763044357e-02 -3.072411194443702698e-02 6.183969229459762573e-02 -1.177157685160636902e-01 -1.431598812341690063e-01 1.704222112894058228e-01 -1.447866484522819519e-02 1.440291106700897217e-01 -8.045044541358947754e-02 -3.925593793392181396e-01
-4.431550856679677963e-03 -3.920212090015411377e-01 -1.011832728981971741e-01 -2.426275163888931274e-01 -1.263205856084823608e-01 -1.118569299578666687e-01 -8.884741365909576416e-02 -8.267740905284881592e-02 1.355106532573699951e-01 1.737694591283798218e-01 -1.575461775064468384e-01 -3.791343271732330322e-01 1.403412222862243652e-01 -9.099122881889343262e-02 1.542773097753524780e-01 2.800598740577697754e-01 -2.372029870748519897e-01 -8.920755982398986816e-02 1.754736155271530151e-01 -1.888546161353588104e-02 -1.691567003726959229e-01 -1.236797869205474854e-01 1.855031698942184448e-01 -2.374668270349502563e-01 -5.204619467258453369e-02 1.175669282674789429e-01 1.748168170452117920e-01 1.792422980070114136e-01 1.201786100864410400e-01 -1.588178128004074097e-01 -1.696281135082244873e-02 -1.934062689542770386e-01
5.703149735927581787e-02 -6.874694675207138062e-02 2.224587947130203247e-01 -4.874057695269584656e-02 -8.765283972024917603e-02 -3.907077014446258545e-02 -5.074825137853622437e-02 -2.820176482200622559e-01 9.938554465770721436e-02 -2.819380462169647217e-01 1.485595554113388062e-01 -1.488271206617355347e-01 -1.934751570224761963e-01 -1.080878823995590210e-02 -1.266131252050399780e-01 5.463225767016410828e-02 -1.130661964416503906e-01 1.560990810394287109e-01 -2.629709243774414062e-01 8.951324969530105591e-03 1.533430367708206177e-01 1.373372375965118408e-01 4.321531951427459717e-02 -3.366119414567947388e-02 2.708880603313446045e-01 -1.750709563493728638e-01 1.734585687518119812e-02 4.780620634555816650e-01 1.238426044583320618e-01 -1.372036039829254150e-01 -5.358165875077247620e-02 -3.701616525650024414e-01
-3.041093423962593079e-02 -2.139184027910232544e-01 -1.430105566978454590e-01 -2.004421055316925049e-01 1.388135999441146851e-01 -1.459911018610000610e-01 -1.187604069709777832e-01 -3.124844096601009369e-02 7.833879441022872925e-03 -3.565946221351623535e-01 6.149176880717277527e-02 -2.235399782657623291e-01 -5.884041544049978256e-03 -2.641445696353912354e-01 -1.636480726301670074e-02 2.541971504688262939e-01 -4.105188846588134766e-01 1.971602439880371094e-01 -4.012453928589820862e-02 -6.930840760469436646e-02 -2.296555638313293457e-01 3.873907402157783508e-02 -7.645253092050552368e-02 5.051355063915252686e-02 2.851641476154327393e-01 -2.298827320337295532e-01 -7.591001689434051514e-02 -1.232190057635307312e-01 9.504844434559345245e-03 -2.437518835067749023e-01 -5.463194102048873901e-02 -1.652522683143615723e-01
-5.892646312713623047e-02 1.828117072582244873e-01 -1.614861935377120972e-02 7.297982275485992432e-02 -2.338248491287231445e-01 -1.819926053285598755e-01 7.245064526796340942e-02 -8.744485676288604736e-02 1.397380232810974121e-01 -1.314077377319335938e-01 7.011839747428894043e-02 -2.962259054183959961e-01 1.102697178721427917e-01 -4.040294587612152100e-01 2.657133936882019043e-01 2.138419598340988159e-01 -1.620575636625289917e-01 -1.307186335325241089e-01 6.576748192310333252e-02 1.142604351043701172e-01 5.465277284383773804e-02 -4.464131593704223633e-01 2.142129987478256226e-01 -9.247577190399169922e-02 8.650323003530502319e-02 3.314571827650070190e-02 2.872723899781703949e-02 4.809521883726119995e-02 -2.302729524672031403e-02 -1.492414772510528564e-01 2.535367198288440704e-02 -2.881489396095275879e-01
-2.268925867974758148e-02 -1.341466605663299561e-01 3.462268114089965820e-01 -1.261970251798629761e-01 -5.015316978096961975e-02 1.592983454465866089e-01 -2.247778326272964478e-01 -2.063214778900146484e-01 9.873925149440765381e-02 9.396214783191680908e-02 1.576336920261383057e-01 -2.631457746028900146e-01 1.547749787569046021e-01 -4.480089992284774780e-02 -2.479772418737411499e-01 7.876881957054138184e-02 -7.956647872924804688e-02 2.806946448981761932e-02 -1.455743908882141113e-01 1.213661598740145564e-04 -8.092528581619262695e-02 -1.171137988567352295e-01 -5.329237505793571472e-02 -3.019868731498718262e-01 1.823550164699554443e-01 -6.210835650563240051e-02 -3.756149113178253174e-02 1.161712482571601868e-01 3.439763784408569336e-01 -1.633724421262741089e-01 -1.673386394977569580e-01 -3.882433176040649414e-01
9.906180202960968018e-02 -2.496695667505264282e-01 8.048222213983535767e-02 -3.146007955074310303e-01 -5.033344775438308716e-02 -7.577967643737792969e-02 -1.820789426565170288e-01 3.312521055340766907e-02 1.104574725031852722e-01 -3.811382055282592773e-01 3.545838594436645508e-01 -3.253259882330894470e-02 2.456764280796051025e-01 -3.045922704041004181e-02 2.636519074440002441e-01 1.426246613264083862e-01 -1.796699762344360352e-01 2.940371334552764893e-01 -4.211922734975814819e-02 -8.635890670120716095e-03 6.129951402544975281e-02 -1.749562472105026245e-01 1.059970706701278687e-01 -2.121865898370742798e-01 2.052110433578491211e-01 -2.687619067728519440e-02 9.637239575386047363e-02 -2.433493919670581818e-02 8.588056266307830811e-02 -1.460289508104324341e-01 -1.675541549921035767e-01 -1.542051285505294800e-01
1.253098398447036743e-01 -1.979328393936157227e-01 5.582921952009201050e-02 -4.221333935856819153e-02 4.477616399526596069e-02 -7.652723789215087891e-02 -4.581027477979660034e-02 -3.303292989730834961e-01 2.566725015640258789e-01 -2.718734741210937500e-01 3.799353912472724915e-02 -1.373526901006698608e-01 -5.600944533944129944e-02 2.647007405757904053e-01 3.376179039478302002e-01 1.336610168218612671e-01 -2.741101980209350586e-01 1.629957929253578186e-02 -3.093079105019569397e-02 1.288093775510787964e-01 -3.530871570110321045e-01 4.803748801350593567e-02 1.844522804021835327e-01 -7.566823065280914307e-02 6.543178111314773560e-02 -1.906459033489227295e-01 -2.079280838370323181e-02 2.319904863834381104e-01 -2.564219944179058075e-02 -2.692768871784210205e-01 9.276801347732543945e-02 -1.401932388544082642e-01
5.969692766666412354e-02 -1.355214267969131470e-01 -1.799541711807250977e-01 -8.998110145330429077e-02 -1.834456771612167358e-01 -7.442482560873031616e-02 -1.745957285165786743e-01 -7.983898371458053589e-02 9.331801533699035645e-02 -3.862432837486267090e-01 1.771727502346038818e-01 -1.461602449417114258e-01 1.965383766219019890e-03 -4.579648971557617188e-01 3.240588903427124023e-01 -1.277553886175155640e-01 -1.753787398338317871e-01 5.458489060401916504e-02 -4.095276072621345520e-02 8.332654088735580444e-02 -4.876940045505762100e-03 -3.172714114189147949e-01 1.212715879082679749e-01 5.838583689182996750e-03 -8.923342078924179077e-02 3.541179373860359192e-02 9.081888943910598755e-03 2.939194440841674805e-01 7.758902013301849365e-02 -7.460734993219375610e-02 -6.507978588342666626e-02 -2.247920483350753784e-01
5.383824184536933899e-02 -1.863674074411392212e-02 1.217393726110458374e-01 -8.135606348514556885e-02 -9.367547929286956787e-02 -2.044484764337539673e-01 -5.994980782270431519e-02 -3.044574558734893799e-01 2.326322495937347412e-01 -4.886208847165107727e-02 7.285703439265489578e-03 -3.405897021293640137e-01 1.259437203407287598e-01 -5.976537615060806274e-02 1.022561341524124146e-01 1.305092871189117432e-01 -2.316630929708480835e-01 7.868663221597671509e-02 7.222400605678558350e-02 -2.424456626176834106e-01 -1.225027889013290405e-01 -3.174190819263458252e-01 9.694745391607284546e-02 -4.030077159404754639e-01 -1.523830592632293701e-01 5.661862716078758240e-02 -2.550317943096160889e-01 -1.632629036903381348e-01 -6.092340126633644104e-02 -2.640557289123535156e-01 -7.231922447681427002e-02 -2.737141959369182587e-02
5.495053157210350037e-02 -9.308271855115890503e-02 2.997274994850158691e-01 -2.025348991155624390e-01 1.264283508062362671e-01 -1.585187315940856934e-01 -1.889463216066360474e-01 -3.366056382656097412e-01 1.236243471503257751e-01 1.051328256726264954e-01 1.691769808530807495e-01 -8.257817476987838745e-02 2.689504027366638184e-01 -4.718669503927230835e-02 2.528461255133152008e-02 1.871396452188491821e-01 -1.701631844043731689e-01 -1.963525116443634033e-01 3.219313323497772217e-01 -2.836389094591140747e-02 9.104440361261367798e-02 -2.735655009746551514e-01 4.583706706762313843e-02 -1.246682330965995789e-01 1.448684483766555786e-01 1.462519448250532150e-02 1.450806260108947754e-01 3.048916459083557129e-01 1.998682469129562378e-01 5.774943530559539795e-02 3.034489415585994720e-02 -2.078687995672225952e-01
3.730717599391937256e-01 -3.088024556636810303e-01 5.006188899278640747e-02 -1.063971295952796936e-01 -1.312073972076177597e-02 -1.276671439409255981e-01 -6.922211498022079468e-02 -2.317288368940353394e-01 -1.676625460386276245e-01 -2.625503838062286377e-01 8.691685646772384644e-02 -1.569183170795440674e-01 -1.803345084190368652e-01 5.341980606317520142e-02 -1.324499677866697311e-02 1.241264641284942627e-01 -1.845056116580963135e-01 -6.410770863294601440e-02 -8.385790884494781494e-02 1.348413527011871338e-01 -1.704321503639221191e-01 9.273377805948257446e-02 1.211393699049949646e-01 -1.238832101225852966e-01 1.448240280151367188e-01 -3.208151161670684814e-01 3.227048367261886597e-02 2.320422232151031494e-01 1.201316490769386292e-01 1.534695029258728027e-01 1.613610684871673584e-01 -3.502205312252044678e-01
2.930355668067932129e-01 -5.942623689770698547e-02 1.402433365583419800e-01 -2.040137946605682373e-01 1.878101527690887451e-01 -1.387475878000259399e-01 -2.182780504226684570e-01 -1.019243448972702026e-01 1.177316531538963318e-01 2.234236598014831543e-01 1.748223453760147095e-01 -3.512038588523864746e-01 1.589535623788833618e-01 -2.912371158599853516e-01 1.853749901056289673e-01 8.019208908081054688e-02 -9.889845736324787140e-03 5.630775541067123413e-02 -9.282828867435455322e-02 7.131345570087432861e-02 -2.359468042850494385e-01 -7.751924544572830200e-02 1.221127435564994812e-01 -9.555149078369140625e-02 -1.236626729369163513e-01 -2.471264004707336426e-01 -3.212148696184158325e-02 2.399939578026533127e-03 -2.106145769357681274e-01 -3.640291094779968262e-01 -1.035649403929710388e-01 -2.213640697300434113e-02
-7.630676776170730591e-02 -3.125809431076049805e-01 1.903631165623664856e-02 -2.467983514070510864e-01 -2.193833589553833008e-01 -2.041385918855667114e-01 -3.222313150763511658e-02 -6.330112367868423462e-02 7.926775515079498291e-02 1.214361190795898438e-01 -1.275686919689178467e-01 -4.275830388069152832e-01 1.020582169294357300e-01 -1.423001009970903397e-02 2.453554719686508179e-01 2.834514677524566650e-01 -2.169227302074432373e-01 -1.837082058191299438e-01 1.944766193628311157e-01 4.049848299473524094e-03 -1.413732673972845078e-02 -4.906364530324935913e-02 9.545418620109558105e-02 -3.525996804237365723e-01 -9.336742758750915527e-02 -1.519544422626495361e-01 5.727053806185722351e-02 1.335532516241073608e-01 1.863209307193756104e-01 -1.036124303936958313e-01 -9.760137647390365601e-02 -8.043787628412246704e-02
-7.837440073490142822e-02 -2.085184901952743530e-01 -4.752058163285255432e-02 -3.815409541130065918e-01 8.776734583079814911e-03 7.210513204336166382e-02 2.972677163779735565e-02 -1.154732555150985718e-01 4.088675975799560547e-01 -5.769345164299011230e-02 2.423745691776275635e-01 1.313356775790452957e-02 1.702544093132019043e-01 4.456440359354019165e-02 9.846676141023635864e-02 5.075406655669212341e-02 -3.120263814926147461e-01 2.619704902172088623e-01 -1.935966610908508301e-01 -1.785319000482559204e-01 -3.691094927489757538e-03 -3.066867589950561523e-01 6.266666948795318604e-02 -1.701730191707611084e-01 -2.540940791368484497e-02 -1.886841058731079102e-01 -4.439143463969230652e-02 -7.758630067110061646e-02 -1.131315529346466064e-01 1.121328547596931458e-01 1.656448692083358765e-01 -2.259236276149749756e-01
-4.920740798115730286e-02 6.185859441757202148e-02 -6.113266944885253906e-02 -2.274552285671234131e-01 1.043692245730198920e-04 -2.406384348869323730e-01 -2.012858092784881592e-01 2.428079955279827118e-02 2.140142917633056641e-01 -1.894642226397991180e-02 -1.983757168054580688e-01 -1.245341822504997253e-01 1.118290275335311890e-01 -7.843765616416931152e-02 2.862069606781005859e-01 3.384646773338317871e-01 -4.000039398670196533e-01 7.989669591188430786e-02 -1.677403897047042847e-01 1.699824482202529907e-01 -9.157262742519378662e-02 9.226401150226593018e-02 -1.257637739181518555e-01 -3.021269440650939941e-01 1.323233097791671753e-01 -1.919509917497634888e-01 -8.000081032514572144e-02 3.087382018566131592e-01 -1.225988790392875671e-01 6.575538963079452515e-02 -6.027263589203357697e-03 1.534724421799182892e-02
9.742370247840881348e-02 -1.096178889274597168e-01 5.815505981445312500e-02 1.554969400167465210e-01 -2.175155133008956909e-01 -5.080910325050354004e-01 -1.666700690984725952e-01 -3.693730533123016357e-01 9.172797203063964844e-02 -2.757993713021278381e-02 1.366637945175170898e-01 -1.291911751031875610e-01 2.432835251092910767e-01 3.385683894157409668e-02 -6.560523062944412231e-02 1.963305473327636719e-01 7.881853729486465454e-02 1.105853021144866943e-01 -1.420563012361526489e-01 2.320994436740875244e-01 2.654750645160675049e-01 -2.256063744425773621e-02 1.081020012497901917e-01 -1.131248325109481812e-01 -8.593603968620300293e-03 -2.088863104581832886e-01 -1.100607141852378845e-01 -1.587701886892318726e-01 2.350276336073875427e-02 6.671555340290069580e-02 -1.178899407386779785e-01 -2.136132121086120605e-01
-2.973569035530090332e-01 -2.185965776443481445e-01 1.784889400005340576e-02 -2.744627296924591064e-01 4.754574596881866455e-02 4.865683242678642273e-02 6.735287606716156006e-02 5.420132353901863098e-02 2.027995735406875610e-01 -6.728108972311019897e-02 2.205139696598052979e-01 -9.599002450704574585e-02 3.082255721092224121e-01 -2.846739068627357483e-02 1.917048939503729343e-04 2.327902168035507202e-01 -1.978104561567306519e-01 4.631858691573143005e-02 -1.061387807130813599e-01 -4.652219940908253193e-04 1.978381723165512085e-01 -3.536735773086547852e-01 1.143549904227256775e-01 -1.921135485172271729e-01 1.588325016200542450e-02 -6.286282837390899658e-02 -5.472986400127410889e-02 1.956297270953655243e-02 -9.650282561779022217e-03 -4.526468515396118164e-01 -7.469490170478820801e-02 -1.940378546714782715e-01
-4.784864187240600586e-02 -3.214626014232635498e-01 1.875023730099201202e-02 -2.296855300664901733e-01 -1.420323699712753296e-01 -3.081942349672317505e-02 -4.918772354722023010e-02 -4.368834942579269409e-02 -3.811133652925491333e-02 -5.608564708381891251e-03 7.894387096166610718e-02 -4.879545867443084717e-01 1.684730201959609985e-01 -2.529251575469970703e-01 3.191690742969512939e-01 1.331633180379867554e-01 -1.469856649637222290e-01 -2.896082997322082520e-01 1.599331349134445190e-01 -1.049498543143272400e-01 -3.745394945144653320e-02 -1.502139680087566376e-02 1.600624024868011475e-01 -1.337390244007110596e-01 -7.601361721754074097e-02 -2.192802578210830688e-01 -5.019840598106384277e-02 1.233667880296707153e-01 1.803454905748367310e-01 -1.488156169652938843e-01 -4.229472484439611435e-03 -2.110636234283447266e-01
-1.690339744091033936e-01 -1.571729630231857300e-01 5.666257068514823914e-02 -1.677441596984863281e-02 3.165038526058197021e-01 -2.423730641603469849e-01 1.072812732309103012e-02 -2.241913527250289917e-01 3.520923554897308350e-01 -8.575238287448883057e-02 -8.687891811132431030e-02 -3.354758918285369873e-01 2.693162113428115845e-02 -2.335277758538722992e-02 -1.302037760615348816e-02 1.796859353780746460e-01 -2.378045581281185150e-02 3.414927050471305847e-02 2.012224942445755005e-01 -3.107691183686256409e-02 -1.076746284961700439e-01 -3.861282020807266235e-02 -1.323560029268264771e-01 -2.128331065177917480e-01 9.028882533311843872e-02 -2.511825561523437500e-01 -1.248918566852807999e-02 1.673426330089569092e-01 1.024405285716056824e-01 -2.862957417964935303e-01 1.294866055250167847e-01 -3.479581475257873535e-01
-5.463211983442306519e-02 -2.300124168395996094e-01 1.759464293718338013e-02 -2.040836215019226074e-01 8.377822488546371460e-02 -1.325637698173522949e-01 1.018596515059471130e-01 -1.297083962708711624e-02 3.396237790584564209e-01 -1.951023489236831665e-01 1.738033443689346313e-01 1.318714320659637451e-01 2.213858366012573242e-01 8.965029567480087280e-02 1.320866495370864868e-01 2.744461297988891602e-01 -2.562090158462524414e-01 1.592021435499191284e-02 -1.913105249404907227e-01 1.860555410385131836e-01 7.024046033620834351e-02 -4.435590803623199463e-01 1.251626312732696533e-01 -1.901089698076248169e-01 -4.585244506597518921e-02 -2.613281309604644775e-01 4.915926605463027954e-02 9.832274913787841797e-02 -1.380496770143508911e-01 -8.072099834680557251e-02 1.259175390005111694e-01 -4.104892909526824951e-02
5.701237171888351440e-02 -2.818311154842376709e-01 -1.720720827579498291e-01 -1.598152071237564087e-01 -2.150498479604721069e-01 -7.974386960268020630e-02 -7.941473275423049927e-02 -9.273403882980346680e-02 2.002717554569244385e-01 -2.071516811847686768e-01 9.746848046779632568e-02 -1.951397210359573364e-01 9.032409638166427612e-02 -1.201877817511558533e-01 7.176468521356582642e-02 -3.137116506695747375e-02 8.165303617715835571e-02 9.688207507133483887e-02 2.328159064054489136e-01 9.875898808240890503e-02 1.535380780696868896e-01 -1.477706581354141235e-01 2.461025118827819824e-01 -3.010028898715972900e-01 -2.902273535728454590e-01 -3.010615408420562744e-01 -8.299075812101364136e-02 1.562934666872024536e-01 -8.908915519714355469e-02 -1.758344024419784546e-01 -7.697291672229766846e-02 -3.282795846462249756e-01
8.380553871393203735e-02 -3.764856159687042236e-01 7.079873979091644287e-02 2.970120683312416077e-02 1.676563289947807789e-03 -2.783427238464355469e-01 -3.923904001712799072e-01 -1.136695221066474915e-01 1.842657625675201416e-01 -7.120663672685623169e-02 1.747355908155441284e-01 2.425650134682655334e-02 8.952400833368301392e-02 -2.956004142761230469e-01 2.038457244634628296e-01 1.508390717208385468e-02 -1.739974766969680786e-01 1.327897608280181885e-01 9.056337922811508179e-02 3.881879150867462158e-02 1.316056549549102783e-01 -3.684739470481872559e-01 2.521007955074310303e-01 1.650240272283554077e-01 8.743015676736831665e-02 -3.138932585716247559e-02 7.545987516641616821e-02 1.924637146294116974e-02 1.505339443683624268e-01 -1.099901050329208374e-01 -4.359154775738716125e-02 -2.019948214292526245e-01
2.776149213314056396e-01 -9.410061687231063843e-02 -2.172337174415588379e-01 7.257458567619323730e-02 1.376782953739166260e-01 -5.361170172691345215e-01 -9.422877430915832520e-02 -2.567814886569976807e-01 3.081239759922027588e-02 -5.261168349534273148e-03 3.405621945858001709e-01 -9.439954161643981934e-02 1.391825079917907715e-01 -1.414638478308916092e-02 8.160285651683807373e-02 2.884169518947601318e-01 -2.148007750511169434e-01 1.946934149600565434e-03 -1.197930946946144104e-01 -1.841204017400741577e-01 1.430372595787048340e-01 -6.788622587919235229e-02 7.639200985431671143e-02 -3.201945871114730835e-02 -5.710574984550476074e-02 -2.241859734058380127e-01 7.031378149986267090e-02 -1.613099873065948486e-01 3.385152667760848999e-03 5.989893898367881775e-02 1.678672619163990021e-02 -1.744970977306365967e-01
-2.999098971486091614e-02 -1.121874079108238220e-01 -3.597512841224670410e-02 3.533530235290527344e-02 -2.339568585157394409e-01 -1.050491482019424438e-01 -8.644524216651916504e-02 -3.241916596889495850e-01 1.083301231265068054e-01 6.107162684202194214e-02 4.052408505231142044e-03 -3.598702251911163330e-01 -2.124151140451431274e-01 -1.722343862056732178e-01 7.064793258905410767e-02 1.679403185844421387e-01 -1.244269683957099915e-01 2.075233608484268188e-01 -2.081979811191558838e-01 1.869583576917648315e-01 -5.396184697747230530e-02 -1.778309494256973267e-01 2.082795202732086182e-01 -1.545152664184570312e-01 -5.414690449833869934e-02 1.894824057817459106e-01 1.768085956573486328e-01 4.211670458316802979e-01 8.565068244934082031e-02 -7.571531832218170166e-02 -1.558403074741363525e-01 -1.708423048257827759e-01
1.512437500059604645e-02 1.448650509119033813e-01 6.418927013874053955e-02 -1.636911630630493164e-01 -3.167689442634582520e-01 -1.492159217596054077e-01 -2.129886895418167114e-01 -1.786175966262817383e-01 1.635543406009674072e-01 1.813441216945648193e-01 -9.238978475332260132e-02 -2.573670148849487305e-01 2.255730479955673218e-01 -1.385556608438491821e-01 2.381944954395294189e-01 1.158220544457435608e-01 -4.380872845649719238e-02 -3.646123036742210388e-02 4.677169770002365112e-02 7.328642997890710831e-03 -2.828170172870159149e-02 -2.830547690391540527e-01 3.042559027671813965e-01 -3.531978726387023926e-01 -3.357309103012084961e-02 -1.274117678403854370e-01 -2.062672972679138184e-01 -4.196810349822044373e-02 1.115769371390342712e-01 -1.078361496329307556e-01 -1.908154487609863281e-01 -2.178653031587600708e-01
-3.169108927249908447e-02 -1.381541043519973755e-01 5.244341120123863220e-02 -2.636516094207763672e-01 4.879569262266159058e-02 -1.917436122894287109e-01 -1.770993918180465698e-01 -5.100925639271736145e-02 -1.219273433089256287e-01 -2.520685195922851562e-01 2.775865495204925537e-01 -2.380962371826171875e-01 8.493103086948394775e-02 -1.276180446147918701e-01 3.367419540882110596e-01 1.905984580516815186e-01 -1.412735730409622192e-01 -2.302590943872928619e-02 -1.441714167594909668e-01 1.458640843629837036e-01 1.394941508769989014e-01 3.612178936600685120e-02 1.963650286197662354e-01 -1.751075387001037598e-01 -7.906264066696166992e-02 -5.201287195086479187e-02 -7.708483189344406128e-02 1.593958288431167603e-01 -5.206904560327529907e-02 -4.523703157901763916e-01 -2.623144909739494324e-02 -2.197353988885879517e-01
1.818936318159103394e-02 -1.925762295722961426e-01 -1.026322096586227417e-01 -1.842095702886581421e-01 2.642999775707721710e-02 -2.172283083200454712e-02 -1.177395284175872803e-01 -1.509731560945510864e-01 1.256223171949386597e-01 -3.424153327941894531e-01 5.109225213527679443e-02 -1.274183392524719238e-01 1.651518791913986206e-02 -1.102771237492561340e-01 3.169308006763458252e-01 2.351950556039810181e-01 -4.959707856178283691e-01 3.170036077499389648e-01 6.971725076436996460e-02 9.407293796539306641e-02 -1.601234376430511475e-01 1.724289059638977051e-01 3.580726683139801025e-02 -1.412857919931411743e-01 1.379110366106033325e-01 -8.965362212620675564e-04 -9.381754696369171143e-02 -6.304814666509628296e-02 1.853038221597671509e-01 2.409534156322479248e-02 -7.979998737573623657e-02 -2.243515253067016602e-01
2.658416628837585449e-01 -5.151322111487388611e-03 2.924867272377014160e-01 8.776902407407760620e-02 -2.282119989395141602e-01 -2.591764032840728760e-01 -9.434450417757034302e-02 -6.976228952407836914e-02 1.606168001890182495e-01 1.040506437420845032e-01 5.114734545350074768e-02 -1.946862787008285522e-01 4.355342313647270203e-02 -9.028743952512741089e-02 -2.897260487079620361e-01 1.806966960430145264e-01 -1.265106350183486938e-01 -3.083411157131195068e-01 7.480771839618682861e-02 1.937751173973083496e-01 -1.197643019258975983e-02 -1.066882088780403137e-01 2.127954959869384766e-01 -1.467178612947463989e-01 2.098273038864135742e-01 -2.522043287754058838e-01 -7.119877636432647705e-02 1.752529889345169067e-01 -7.511564344167709351e-02 -2.819571793079376221e-01 -2.821950986981391907e-02 -1.932117342948913574e-01
-8.322658948600292206e-03 -1.771663725376129150e-01 8.019229024648666382e-02 -1.960472017526626587e-01 6.364993751049041748e-02 -1.546904593706130981e-01 -3.349686264991760254e-01 -2.449985593557357788e-01 6.253862753510475159e-03 -5.045422539114952087e-02 5.004806071519851685e-02 -2.879332304000854492e-01 6.588767468929290771e-02 5.190110206604003906e-02 -3.069012165069580078e-01 6.684103608131408691e-02 -8.187262713909149170e-02 -4.002837091684341431e-02 -2.093100994825363159e-01 -2.038495540618896484e-01 1.731795072555541992e-01 -3.470094874501228333e-02 3.035275824368000031e-02 -1.202638372778892517e-01 3.160812854766845703e-01 -2.037752568721771240e-01 -7.793297618627548218e-02 1.991023421287536621e-01 1.566195040941238403e-01 1.145149245858192444e-01 -1.760580018162727356e-02 -4.055015444755554199e-01
9.450227022171020508e-02 1.433909088373184204e-01 -1.064221840351819992e-02 5.928754061460494995e-02 -2.487020939588546753e-02 -3.575143218040466309e-02 1.606179326772689819e-01 -2.567331679165363312e-02 1.821890473365783691e-01 -4.124361574649810791e-01 -3.303586039692163467e-03 -3.829557597637176514e-01 2.986329793930053711e-01 -1.389831155538558960e-01 2.437832299619913101e-03 1.586908698081970215e-01 -1.726712733507156372e-01 -1.175883486866950989e-01 -3.622033819556236267e-02 -7.702206075191497803e-02 -3.233953416347503662e-01 -4.331265762448310852e-02 -5.413905158638954163e-02 -2.536133825778961182e-01 8.872892707586288452e-02 2.717567794024944305e-02 1.665918678045272827e-01 1.808585077524185181e-01 2.780690789222717285e-01 -1.793791949748992920e-01 1.825053431093692780e-02 -2.266554683446884155e-01
2.467206269502639771e-01 -2.348018288612365723e-01 7.067013997584581375e-03 -9.492755681276321411e-02 3.579914104193449020e-03 -2.113039940595626831e-01 -5.118254944682121277e-02 -3.168975114822387695e-01 1.066810116171836853e-01 -7.787567377090454102e-02 -9.226119518280029297e-02 1.564444303512573242e-01 2.596611380577087402e-01 1.790240705013275146e-01 -2.955047488212585449e-01 1.842406243085861206e-01 -2.113735377788543701e-01 2.657438218593597412e-01 -2.228984236717224121e-02 1.968417763710021973e-01 5.852634459733963013e-02 -3.732541948556900024e-02 -1.584600657224655151e-01 -1.340110152959823608e-01 1.633264310657978058e-02 -9.616937488317489624e-02 -5.018040165305137634e-02 1.636309772729873657e-01 9.956989437341690063e-02 1.008582413196563721e-01 1.129099875688552856e-01 -4.265953898429870605e-01
5.350424349308013916e-02 6.828144192695617676e-03 -1.723447293043136597e-01 1.497726589441299438e-01 -3.141458332538604736e-02 -1.260353475809097290e-01 -1.258135437965393066e-01 -1.008393056690692902e-02 4.154163300991058350e-01 -2.901253104209899902e-01 2.031038701534271240e-01 -1.320286840200424194e-01 4.772144556045532227e-02 7.317182421684265137e-02 -1.155055463314056396e-01 1.138835623860359192e-01 -2.589598894119262695e-01 2.578588947653770447e-02 6.461125612258911133e-02 1.621504276990890503e-01 -2.052908577024936676e-02 1.153083890676498413e-02 3.878126740455627441e-01 -2.513664662837982178e-01 -5.893872678279876709e-02 -1.440121829509735107e-01 -1.638442836701869965e-02 -1.350295990705490112e-01 -1.544389724731445312e-01 1.564995050430297852e-01 -1.531540304422378540e-01 -3.687002062797546387e-01
-2.534063756465911865e-01 -4.940387234091758728e-02 2.464664727449417114e-01 -5.935771018266677856e-02 4.415385797619819641e-02 -3.151282966136932373e-01 -1.110292151570320129e-01 -2.427348345518112183e-01 2.153196781873703003e-01 -8.256202191114425659e-02 2.387971878051757812e-01 -1.086385026574134827e-01 -4.011455550789833069e-02 -1.024529486894607544e-01 -8.705349266529083252e-02 2.285799384117126465e-01 -1.712507307529449463e-01 -1.306416988372802734e-01 -3.215511441230773926e-01 6.771256681531667709e-03 1.209999807178974152e-02 1.039452701807022095e-01 4.619343876838684082e-01 7.859781384468078613e-02 1.869602501392364502e-01 1.750970631837844849e-02 -1.846702545881271362e-01 1.928425133228302002e-01 -6.441656965762376785e-03 6.731227785348892212e-02 -6.738040596246719360e-02 -8.137751370668411255e-02
2.378594577312469482e-01 -3.867420926690101624e-02 -1.594892442226409912e-01 -8.049548417329788208e-02 -1.385541260242462158e-01 -1.690897345542907715e-01 -1.449654549360275269e-01 -6.786552071571350098e-02 2.177185118198394775e-01 -1.424706280231475830e-01 4.432378336787223816e-02 -2.331005930900573730e-01 2.549650073051452637e-01 1.215555146336555481e-01 -1.570253968238830566e-01 2.371234446763992310e-01 -1.673018038272857666e-01 1.807171255350112915e-01 2.889262139797210693e-01 -7.512394338846206665e-02 -9.466613084077835083e-02 -1.799287796020507812e-01 1.903106123208999634e-01 -3.274436593055725098e-01 -1.272837072610855103e-01 -1.632218211889266968e-01 5.353111773729324341e-02 8.260389417409896851e-02 -2.317071408033370972e-01 1.194801628589630127e-01 2.554388940334320068e-01 -1.778939515352249146e-01
1.929550915956497192e-01 -2.688117325305938721e-01 -5.720440670847892761e-02 1.486926223151385784e-03 -5.452767945826053619e-03 -1.551195383071899414e-01 -1.874831132590770721e-02 -2.519697844982147217e-01 1.647334396839141846e-01 -2.005233913660049438e-01 -1.327862143516540527e-01 6.489504873752593994e-02 2.870346009731292725e-01 1.547799408435821533e-01 -1.377772632986307144e-02 1.721144467592239380e-01 -2.637214958667755127e-01 2.434351146221160889e-01 1.761116236448287964e-01 2.287529408931732178e-02 1.819377839565277100e-01 1.035389006137847900e-01 1.092698499560356140e-01 -3.333857953548431396e-01 -5.054068937897682190e-02 -2.287010848522186279e-01 2.262117713689804077e-01 8.942952007055282593e-02 1.779319941997528076e-01 -3.843107819557189941e-02 1.598530262708663940e-01 -2.719912230968475342e-01
6.613181903958320618e-03 5.017776787281036377e-02 3.970589041709899902e-01 -6.423620879650115967e-02 2.143552601337432861e-01 -3.691900074481964111e-01 -1.498407274484634399e-01 -3.208196461200714111e-01 2.044032514095306396e-01 4.839065298438072205e-02 3.029189407825469971e-01 -2.187618911266326904e-01 2.158901393413543701e-01 8.218126371502876282e-03 -7.850971817970275879e-02 2.851578891277313232e-01 2.569182403385639191e-02 -1.432904005050659180e-01 1.132666915655136108e-01 5.396213382482528687e-02 -1.975483261048793793e-02 1.602728664875030518e-02 1.985323131084442139e-01 1.214626803994178772e-01 -3.305574506521224976e-02 -1.568086594343185425e-01 4.654427990317344666e-02 1.472121924161911011e-01 6.766924168914556503e-03 7.832761108875274658e-02 -1.229354515671730042e-01 -2.181132435798645020e-01
-2.848696336150169373e-02 -3.630166500806808472e-02 4.032044708728790283e-01 -2.459933012723922729e-01 -5.489346012473106384e-02 2.104439884424209595e-01 -1.777294129133224487e-01 -1.767092496156692505e-01 2.969754040241241455e-01 1.522194892168045044e-01 2.209915518760681152e-01 -2.510942518711090088e-01 8.165319263935089111e-02 1.468397490680217743e-02 -1.028267219662666321e-01 1.149389222264289856e-01 -1.338774710893630981e-01 9.513189643621444702e-02 -1.358330994844436646e-01 -1.031122636049985886e-02 3.066515363752841949e-02 -7.050702720880508423e-02 5.438772961497306824e-02 -2.074093520641326904e-01 9.235447645187377930e-02 1.629359871149063110e-01 -1.342290490865707397e-01 1.361997425556182861e-01 8.373704552650451660e-02 5.177835747599601746e-02 -1.209338083863258362e-01 -4.662303924560546875e-01
-7.361606508493423462e-02 -1.839560121297836304e-01 6.155382841825485229e-02 -1.400711238384246826e-01 -1.638764142990112305e-01 -7.263574749231338501e-02 -1.431326866149902344e-01 -1.377203762531280518e-01 -3.144097328186035156e-02 -1.143172830343246460e-01 3.129447251558303833e-02 -4.654298722743988037e-01 1.256295144557952881e-01 -2.539461851119995117e-01 2.329788804054260254e-01 2.096459567546844482e-01 -1.660412847995758057e-01 -3.124498426914215088e-01 2.105375379323959351e-01 -2.779008075594902039e-02 -3.252594545483589172e-02 3.149796649813652039e-02 2.516958713531494141e-01 -2.403862625360488892e-01 -6.585323810577392578e-02 -1.782177388668060303e-01 -4.015063866972923279e-02 9.005825966596603394e-02 1.527558267116546631e-01 -1.638758480548858643e-01 -6.411346793174743652e-02 -2.489642947912216187e-01
3.170176222920417786e-02 -1.493451744318008423e-01 1.219805181026458740e-01 -4.493525251746177673e-02 -1.384967863559722900e-01 -6.644591689109802246e-02 -5.822500959038734436e-02 -1.512424498796463013e-01 2.499253861606121063e-02 -3.671629726886749268e-02 2.167309820652008057e-01 -5.467240214347839355e-01 2.191098779439926147e-01 -1.501423567533493042e-01 3.111608922481536865e-01 8.970484137535095215e-02 -1.456213593482971191e-01 -1.211593374609947205e-01 4.490948282182216644e-03 -1.128165572881698608e-01 -4.948556050658226013e-02 -3.376044631004333496e-01 -5.249655246734619141e-02 -2.233589738607406616e-01 1.018270924687385559e-01 7.440670579671859741e-02 -1.063746511936187744e-01 8.117895573377609253e-02 8.699434250593185425e-02 -2.111220210790634155e-01 -1.770235449075698853e-01 -2.273044288158416748e-01
-6.333594769239425659e-02 5.728610977530479431e-02 -5.879057198762893677e-02 2.307435870170593262e-02 -2.664284110069274902e-01 -1.378608047962188721e-01 1.903983578085899353e-02 -1.690356284379959106e-01 1.230312287807464600e-01 5.721156485378742218e-03 5.112594366073608398e-02 -4.043717682361602783e-01 9.795911610126495361e-02 -1.832752078771591187e-01 1.698744744062423706e-01 1.564607322216033936e-01 -2.801221013069152832e-01 -2.068812847137451172e-01 -1.841760240495204926e-02 -3.889440745115280151e-02 7.687876373529434204e-02 -4.256741106510162354e-01 2.666596174240112305e-01 3.574742749333381653e-02 1.422558426856994629e-01 -3.038659505546092987e-02 -2.440500706434249878e-01 5.298015195876359940e-03 -8.316122740507125854e-02 -1.897179037332534790e-01 6.615178287029266357e-02 -2.851707637310028076e-01
1.711731255054473877e-01 -1.287637799978256226e-01 3.563760817050933838e-01 -1.027235090732574463e-01 1.294525116682052612e-01 -4.310658667236566544e-03 -1.618708819150924683e-01 -4.276397228240966797e-01 1.471561342477798462e-01 8.361157774925231934e-02 2.618763446807861328e-01 8.343788981437683105e-02 -2.174979075789451599e-02 -1.114424765110015869e-01 -2.950097993016242981e-02 7.410700619220733643e-02 -1.181026697158813477e-01 3.520192811265587807e-03 -9.645728766918182373e-02 1.001002565026283264e-01 1.311520487070083618e-01 -6.583186984062194824e-02 1.822713315486907959e-01 -3.288323804736137390e-02 -3.195610269904136658e-02 -3.524507582187652588e-01 7.403539121150970459e-02 3.563906848430633545e-01 -1.059118732810020447e-01 -9.183069318532943726e-02 8.174587041139602661e-02 -3.067134618759155273e-01
-6.159937940537929535e-03 -9.953890740871429443e-02 2.918289899826049805e-01 1.949261277914047241e-01 2.243370711803436279e-01 -3.326291739940643311e-01 -9.393744170665740967e-02 -1.445454806089401245e-01 3.645254671573638916e-01 -1.668360829353332520e-01 -3.452711924910545349e-02 -3.102534413337707520e-01 9.373817592859268188e-02 9.933698177337646484e-02 -1.025376562029123306e-02 1.184723898768424988e-01 -2.526605725288391113e-01 -2.566318213939666748e-01 4.337760061025619507e-02 -7.125058025121688843e-02 1.380032896995544434e-01 1.914888992905616760e-02 1.939215064048767090e-01 -2.023055404424667358e-01 -1.815016269683837891e-01 -1.281321644783020020e-01 -1.002499833703041077e-01 1.567932069301605225e-01 1.316780894994735718e-01 -2.055040150880813599e-01 -3.409906057640910149e-03 8.409027010202407837e-02
3.100006878376007080e-01 -9.203415364027023315e-02 -1.521951109170913696e-01 7.332590222358703613e-02 4.659853875637054443e-02 -3.255655467510223389e-01 -1.054582968354225159e-01 -1.319911777973175049e-01 4.306345582008361816e-01 6.201404705643653870e-02 3.801122903823852539e-01 -6.977085769176483154e-02 1.655860841274261475e-01 -8.429478108882904053e-02 -8.530838042497634888e-02 -1.535524241626262665e-02 -1.409918665885925293e-01 -9.741543233394622803e-02 -1.633266806602478027e-01 5.929101631045341492e-02 7.615160197019577026e-02 -7.958663254976272583e-02 2.754079736769199371e-02 2.861504852771759033e-01 -8.996836841106414795e-02 -1.672352254390716553e-01 -2.774403989315032959e-01 2.557339668273925781e-01 8.467678725719451904e-02 3.012921474874019623e-02 -1.469546929001808167e-02 -9.185197949409484863e-02
5.254532024264335632e-02 -2.091138213872909546e-01 -8.269618265330791473e-03 -2.285202890634536743e-01 -2.918785437941551208e-02 8.528219163417816162e-02 -1.572672575712203979e-01 -1.163792684674263000e-01 -1.938721239566802979e-01 -2.018077224493026733e-01 1.057139113545417786e-01 -4.499459564685821533e-01 -5.692089721560478210e-02 -7.197523117065429688e-02 4.751265048980712891e-02 1.448197364807128906e-01 -9.356365352869033813e-02 9.126948565244674683e-02 2.789864689111709595e-02 5.355252884328365326e-03 2.458574995398521423e-02 -7.646109908819198608e-02 2.203387022018432617e-01 1.256923973560333252e-01 -3.390233963727951050e-02 1.113218218088150024e-01 -1.482308655977249146e-01 1.283457577228546143e-01 2.450961433351039886e-02 -2.783743441104888916e-01 1.684089601039886475e-01 -5.330073833465576172e-01
-1.728918030858039856e-02 -1.110409721732139587e-01 2.772644460201263428e-01 -9.752294421195983887e-02 1.417927742004394531e-01 -9.124812483787536621e-02 2.974207513034343719e-02 -3.547006249427795410e-01 2.713522613048553467e-01 -1.540082097053527832e-01 1.545942425727844238e-01 2.644367143511772156e-02 -6.137256696820259094e-02 -1.665339618921279907e-01 -1.722005903720855713e-01 3.724040389060974121e-01 -9.513536840677261353e-02 -1.441803853958845139e-02 -4.639674350619316101e-02 1.620146781206130981e-01 -1.262950301170349121e-01 1.405623108148574829e-01 1.165961846709251404e-01 -1.590801477432250977e-01 1.494487673044204712e-01 -3.615704178810119629e-01 -1.759664267301559448e-01 2.529336512088775635e-01 -5.538561940193176270e-02 -7.754179649055004120e-03 1.644216924905776978e-01 -1.833841055631637573e-01
1.251821666955947876e-01 2.008651569485664368e-02 -1.395902633666992188e-01 3.531499579548835754e-02 2.464650757610797882e-02 -4.229559898376464844e-01 8.264686912298202515e-02 -2.211316525936126709e-01 2.008536010980606079e-01 5.524132028222084045e-02 2.880276441574096680e-01 -2.541793882846832275e-01 8.525989204645156860e-02 1.631182134151458740e-01 -1.558952480554580688e-01 9.605399519205093384e-02 -1.799854338169097900e-01 6.270341575145721436e-02 -2.787539660930633545e-01 -1.559110134840011597e-01 2.033437974750995636e-02 2.258310653269290924e-02 1.468722075223922729e-01 1.275735497474670410e-01 -1.057017687708139420e-02 -7.442970573902130127e-02 -2.581408619880676270e-01 1.875245124101638794e-01 -8.667208999395370483e-02 2.686687931418418884e-02 -3.864087164402008057e-01 -1.658000051975250244e-01
1.839204132556915283e-01 -2.770162522792816162e-01 5.477737635374069214e-02 -1.277363598346710205e-01 1.342689059674739838e-02 -2.078309506177902222e-01 -2.314187884330749512e-01 -1.621931791305541992e-01 6.713224202394485474e-02 -2.423828393220901489e-01 2.492031455039978027e-01 -5.467136576771736145e-02 2.042018063366413116e-02 -2.963171303272247314e-01 2.145330011844635010e-01 6.491476297378540039e-02 -2.117536067962646484e-01 1.127527058124542236e-01 2.353720366954803467e-01 3.057075664401054382e-02 1.692375242710113525e-01 -3.170365989208221436e-01 2.398070991039276123e-01 5.579955875873565674e-02 -1.913314312696456909e-02 -8.660706132650375366e-02 4.813753813505172729e-02 -1.434660516679286957e-02 1.153246611356735229e-01 -5.904057621955871582e-02 -2.774139940738677979e-01 -2.688499093055725098e-01
3.831969499588012695e-01 5.800399184226989746e-02 -1.712180078029632568e-01 -6.288138777017593384e-02 7.605103892274200916e-04 -2.492112517356872559e-01 -5.074648559093475342e-02 -3.140450119972229004e-01 -2.473061345517635345e-02 4.769878461956977844e-02 3.036276698112487793e-01 -1.450857669115066528e-01 5.239729955792427063e-02 -1.459674211218953133e-03 -1.163765341043472290e-01 2.004248499870300293e-01 -2.320778518915176392e-01 2.140846401453018188e-01 9.978180378675460815e-02 1.455090045928955078e-01 -2.424637526273727417e-01 -1.596628874540328979e-01 1.332792639732360840e-01 -2.295260280370712280e-01 3.280006051063537598e-01 1.478558182716369629e-01 5.127871409058570862e-02 2.007293403148651123e-01 -1.292706280946731567e-01 -1.440166495740413666e-02 5.035096779465675354e-02 -5.712379887700080872e-02
2.746948003768920898e-01 -2.320873141288757324e-01 6.924519687891006470e-02 7.496969401836395264e-02 -1.042221933603286743e-01 -2.827169895172119141e-01 -3.463532309979200363e-03 -1.514148265123367310e-01 1.015433818101882935e-01 3.652125224471092224e-02 4.207147657871246338e-02 -2.582825422286987305e-01 -2.050727456808090210e-01 1.234399527311325073e-01 -1.266955733299255371e-01 1.599706113338470459e-01 5.747743416577577591e-03 1.725277900695800781e-01 8.229715377092361450e-02 7.095366716384887695e-02 -1.474907696247100830e-01 -2.747621536254882812e-01 4.649629443883895874e-02 9.345950931310653687e-02 3.698994591832160950e-02 -1.077192798256874084e-01 -2.200499922037124634e-01 1.977395564317703247e-01 3.737996146082878113e-02 -8.045800775289535522e-02 -4.063763022422790527e-01 -3.797584474086761475e-01
-2.593614906072616577e-02 1.588191837072372437e-01 2.540982961654663086e-01 -1.212353333830833435e-01 1.377259846776723862e-02 -2.010327875614166260e-01 -1.600676774978637695e-01 -2.096278369426727295e-01 -3.064974397420883179e-02 -9.852213412523269653e-02 3.192575275897979736e-01 -2.703281044960021973e-01 8.091741055250167847e-02 5.450426787137985229e-02 -8.561784774065017700e-02 2.592394053936004639e-01 -1.317203789949417114e-01 9.484738856554031372e-02 -3.395940959453582764e-01 -1.139795333147048950e-01 8.474144339561462402e-02 4.416140913963317871e-02 2.905031740665435791e-01 5.721455812454223633e-02 2.333839684724807739e-01 -1.248379051685333252e-01 -3.387599065899848938e-02 2.855527997016906738e-01 1.743831187486648560e-01 1.377890557050704956e-01 9.830915927886962891e-02 -2.273954153060913086e-01
-9.040812402963638306e-02 -5.285266041755676270e-02 5.631813034415245056e-02 -1.170606091618537903e-01 -1.251629292964935303e-01 -5.376175045967102051e-02 7.572495192289352417e-02 -3.076256811618804932e-01 4.334312304854393005e-02 -2.496934682130813599e-01 5.363647942431271076e-04 7.706446200609207153e-02 3.615741133689880371e-01 -1.929665356874465942e-02 -1.474362760782241821e-01 8.395769447088241577e-02 -2.658600509166717529e-01 1.115685105323791504e-01 -1.164500191807746887e-01 1.746358871459960938e-01 -1.694386601448059082e-01 2.437422126531600952e-01 4.981080070137977600e-02 -3.077897429466247559e-01 -6.420494057238101959e-03 -4.397810623049736023e-02 -2.416992187500000000e-02 4.610331729054450989e-02 1.367795765399932861e-01 7.510944455862045288e-02 -1.085097864270210266e-01 -5.194640159606933594e-01
-7.650462444871664047e-03 -2.682049572467803955e-01 -1.477385759353637695e-01 -3.602649569511413574e-01 1.351673901081085205e-01 -1.686481982469558716e-01 1.329807788133621216e-01 -2.181231677532196045e-01 3.837184906005859375e-01 -1.903645992279052734e-01 1.663236021995544434e-01 1.697627156972885132e-01 1.684473901987075806e-01 7.761745154857635498e-02 1.288278847932815552e-01 2.285778522491455078e-01 -1.944947838783264160e-01 1.846934556961059570e-01 -1.838992387056350708e-01 -9.494310943409800529e-04 -1.617153286933898926e-01 -3.135786652565002441e-01 1.622285097837448120e-01 -8.682580292224884033e-02 9.791517257690429688e-02 -9.471230208873748779e-02 -2.469431236386299133e-02 5.820802971720695496e-02 -6.664171814918518066e-02 -4.523268342018127441e-02 1.493277680128812790e-02 -1.668693572282791138e-01
2.833489179611206055e-01 -5.214755982160568237e-02 2.208561897277832031e-01 -2.080263793468475342e-01 -7.237929850816726685e-02 -2.201520204544067383e-01 -8.037929981946945190e-02 3.539844974875450134e-02 1.324277222156524658e-01 -1.326729655265808105e-01 -5.385903059504926205e-04 -1.161357536911964417e-01 -2.338038571178913116e-02 9.370010346174240112e-02 -1.728221774101257324e-01 3.028355538845062256e-01 -8.880390226840972900e-02 1.917657442390918732e-02 -1.362811774015426636e-01 2.090478837490081787e-01 -1.880703717470169067e-01 -4.326286315917968750e-01 4.331065341830253601e-02 1.016734912991523743e-01 1.203916221857070923e-01 3.495381772518157959e-02 -1.021778285503387451e-01 1.837757080793380737e-01 1.627706438302993774e-01 -1.178585290908813477e-01 -3.351796865463256836e-01 -2.570077776908874512e-01
2.047155797481536865e-01 -1.964770108461380005e-01 1.063794568181037903e-01 1.440556813031435013e-02 -1.953185200691223145e-01 -2.097934037446975708e-01 9.766598790884017944e-02 4.915247857570648193e-02 4.091965556144714355e-01 1.065438389778137207e-01 1.545784324407577515e-01 -1.410150825977325439e-01 -2.936562299728393555e-01 -2.334801247343420982e-03 7.407851517200469971e-02 -1.146809980273246765e-01 -2.972968518733978271e-01 -6.756331771612167358e-03 -1.851569712162017822e-01 1.474041342735290527e-01 -5.013720691204071045e-02 -1.696575582027435303e-01 -5.549328029155731201e-02 -5.127193778753280640e-02 -1.608687192201614380e-01 -2.289170622825622559e-01 2.017796933650970459e-01 1.434383839368820190e-01 1.162333264946937561e-01 -1.869485676288604736e-01 -1.753725558519363403e-01 -2.935303151607513428e-01
1.342713534832000732e-01 4.392068833112716675e-02 1.234188750386238098e-01 -1.219794750213623047e-01 -9.491811692714691162e-02 -1.677494309842586517e-02 8.188288658857345581e-02 -9.196200221776962280e-02 2.866167426109313965e-01 -4.037986975163221359e-03 -2.088266313076019287e-01 -2.748501300811767578e-01 1.502979844808578491e-01 2.188632078468799591e-02 -4.189205914735794067e-02 2.082918733358383179e-01 -5.514753237366676331e-02 -3.261730968952178955e-01 -1.217201128602027893e-01 1.475690752267837524e-01 8.154205977916717529e-02 -1.794699579477310181e-01 1.386135350912809372e-02 -2.385744154453277588e-01 2.506314590573310852e-02 -1.978796571493148804e-01 -1.917814314365386963e-01 3.212461471557617188e-01 3.135493993759155273e-01 -2.316821366548538208e-01 -5.839595105499029160e-03 -2.866601347923278809e-01
-1.108894646167755127e-01 -4.878348112106323242e-02 -1.201518252491950989e-01 4.485676065087318420e-02 3.586188331246376038e-02 -1.927278644870966673e-04 1.367528140544891357e-01 -8.351241052150726318e-02 2.933207154273986816e-01 -3.095596134662628174e-01 -4.918731376528739929e-02 -3.882080018520355225e-01 2.380841076374053955e-01 -1.101418659090995789e-01 -1.161382570862770081e-01 2.192045748233795166e-01 -1.714534163475036621e-01 -4.148342087864875793e-02 -1.315296906977891922e-02 -2.835813723504543304e-02 -1.208700165152549744e-01 -9.526534378528594971e-02 -1.959145218133926392e-01 -2.259536385536193848e-01 1.559845060110092163e-01 -2.599366009235382080e-01 1.303372681140899658e-01 1.766973882913589478e-01 2.642107605934143066e-01 -3.071603178977966309e-01 -3.427365794777870178e-02 -1.609841734170913696e-01
2.843716144561767578e-01 -1.865078657865524292e-01 -1.084526479244232178e-01 -2.199848890304565430e-01 -3.124562464654445648e-02 -8.244902640581130981e-02 6.350553035736083984e-02 -2.452261596918106079e-01 2.284885346889495850e-01 -2.053671516478061676e-02 -4.854870960116386414e-02 -6.005036458373069763e-02 2.141671627759933472e-01 1.052129715681076050e-01 -8.973002433776855469e-02 1.988378018140792847e-01 -1.237459108233451843e-01 2.435764670372009277e-01 3.053639233112335205e-01 2.121338434517383575e-02 7.721689343452453613e-02 3.252683579921722412e-02 -1.135784909129142761e-01 -3.970918953418731689e-01 -2.722631394863128662e-02 -1.105594485998153687e-01 7.221289724111557007e-02 1.343351155519485474e-01 1.837858259677886963e-01 2.530679665505886078e-02 2.010705024003982544e-01 -3.634801208972930908e-01
7.246237248182296753e-02 -8.152155578136444092e-02 9.227237850427627563e-02 -9.266529232263565063e-02 -1.419778615236282349e-01 -2.476214244961738586e-02 -1.458818651735782623e-02 -3.123863339424133301e-01 1.213023141026496887e-01 -3.916432559490203857e-01 2.463222295045852661e-02 -2.414298802614212036e-01 2.728883363306522369e-02 -2.442433731630444527e-03 -1.624449193477630615e-01 4.823656752705574036e-02 -1.504761632531881332e-02 4.275559261441230774e-02 -3.540412485599517822e-01 1.287976056337356567e-01 1.397000849246978760e-01 1.000329181551933289e-01 -4.823670908808708191e-02 -1.191856432706117630e-02 1.280677914619445801e-01 -2.798430025577545166e-01 1.140896826982498169e-01 4.039149880409240723e-01 1.413158178329467773e-01 -8.036286383867263794e-02 -8.559061586856842041e-02 -3.396502137184143066e-01
2.351494878530502319e-02 -6.322472542524337769e-02 -4.361921176314353943e-02 -3.692370653152465820e-02 -2.105940580368041992e-01 -2.783299088478088379e-01 8.756461739540100098e-02 1.396423578262329102e-01 1.643425226211547852e-01 1.617603302001953125e-01 2.914347278419882059e-04 -8.932999521493911743e-02 6.053281202912330627e-02 8.237685076892375946e-03 2.433250397443771362e-01 2.479932457208633423e-01 -3.193060755729675293e-01 -1.181311383843421936e-01 -9.824042022228240967e-02 2.508886158466339111e-01 -1.853129714727401733e-01 -5.222716927528381348e-02 2.729327976703643799e-01 -1.447218358516693115e-01 -1.205893158912658691e-01 -2.650716006755828857e-01 -1.617525219917297363e-01 2.424972206354141235e-01 2.809900343418121338e-01 -9.352370351552963257e-02 -2.080060094594955444e-01 -1.893389970064163208e-01
1.524066329002380371e-01 -2.055023461580276489e-01 -1.220676079392433167e-01 -2.006964832544326782e-01 -2.259475737810134888e-02 -1.338243484497070312e-01 -2.466621845960617065e-01 -8.997567743062973022e-02 1.472506672143936157e-01 -2.714362442493438721e-01 2.634176611900329590e-01 3.605921287089586258e-03 1.416795700788497925e-01 -2.039784044027328491e-01 3.085989356040954590e-01 1.583873182535171509e-01 -2.457735091447830200e-01 3.039618432521820068e-01 -2.003614306449890137e-01 -7.000687532126903534e-03 -1.778457760810852051e-01 1.270283162593841553e-01 4.987092316150665283e-02 3.549294918775558472e-02 2.183137089014053345e-01 -3.768963273614645004e-03 -1.128152534365653992e-01 -1.566194929182529449e-02 -8.505921065807342529e-02 -1.862948536872863770e-01 -2.564093843102455139e-02 -3.122377991676330566e-01
-5.581591278314590454e-02 3.613234311342239380e-02 -3.346826508641242981e-02 -7.716425508260726929e-02 -3.958535790443420410e-01 -4.980973899364471436e-02 -1.783719956874847412e-01 -1.093454360961914062e-01 1.394289284944534302e-01 -1.076404452323913574e-01 5.201760306954383850e-02 -2.980307936668395996e-01 8.539951592683792114e-02 -6.514377892017364502e-02 1.638360917568206787e-01 2.324471622705459595e-01 -1.663249731063842773e-01 3.603261411190032959e-01 8.411657810211181641e-02 1.671171784400939941e-01 8.137822151184082031e-02 -1.852094531059265137e-01 -1.550702899694442749e-01 -2.448989748954772949e-01 -3.396751880645751953e-01 -8.014322072267532349e-02 -1.146672666072845459e-01 1.332433521747589111e-01 1.484162658452987671e-01 -2.119505405426025391e-02 -1.417756676673889160e-01 -2.405273765325546265e-01
1.672467142343521118e-01 -2.195377349853515625e-01 3.287516534328460693e-02 6.443930417299270630e-02 -1.888731867074966431e-01 -1.937433630228042603e-01 1.871149986982345581e-01 -4.848336055874824524e-02 1.658687293529510498e-01 -2.647555060684680939e-02 -6.892923731356859207e-03 -1.739337891340255737e-01 -5.339374393224716187e-02 7.071860879659652710e-02 -2.723594307899475098e-01 2.451837658882141113e-01 -1.275246143341064453e-01 1.471787989139556885e-01 -1.286260634660720825e-01 6.399650126695632935e-02 -1.100371554493904114e-01 -4.270099699497222900e-01 -3.098671138286590576e-02 -8.025513589382171631e-02 1.282964348793029785e-01 -1.818556636571884155e-01 -6.583501398563385010e-02 1.791920512914657593e-01 1.265919655561447144e-01 -7.540348172187805176e-02 -4.135783314704895020e-01 -2.611909508705139160e-01
1.815829984843730927e-02 -2.116406857967376709e-01 1.769821196794509888e-01 -8.787094615399837494e-03 1.963032931089401245e-01 2.540587075054645538e-02 3.044507652521133423e-02 -3.076294362545013428e-01 3.054762780666351318e-01 5.845560133457183838e-02 9.624591469764709473e-02 -2.529100179672241211e-01 1.587515771389007568e-01 -1.795999705791473389e-01 3.240840137004852295e-02 2.049672901630401611e-01 -2.102606445550918579e-01 -1.639652848243713379e-01 1.119219437241554260e-01 2.845693528652191162e-01 1.591435819864273071e-01 -1.996509581804275513e-01 -3.846256295219063759e-03 3.877436276525259018e-03 5.093461275100708008e-02 5.773531645536422729e-02 2.930426299571990967e-01 2.570973336696624756e-01 9.858629107475280762e-02 -1.478865593671798706e-01 -2.778119444847106934e-01 -1.475417017936706543e-01
6.152126938104629517e-02 -7.071619480848312378e-02 2.497825175523757935e-01 -4.678990542888641357e-01 -1.803654134273529053e-01 -4.489853978157043457e-02 -4.615255165845155716e-03 -1.645350642502307892e-02 1.385701745748519897e-01 -2.621786892414093018e-01 -4.072450101375579834e-03 1.037454083561897278e-01 2.039609551429748535e-01 1.366243064403533936e-01 -3.914741054177284241e-02 2.568080425262451172e-01 -2.607378065586090088e-01 -8.635250478982925415e-02 -1.676952242851257324e-01 4.705140739679336548e-02 -2.040135115385055542e-02 -3.557527661323547363e-01 2.520872056484222412e-01 -2.913410067558288574e-01 6.954552978277206421e-02 -1.809202879667282104e-01 1.036637928336858749e-03 1.260707676410675049e-01 -3.467770665884017944e-02 -2.540884725749492645e-02 -9.892924129962921143e-02 -4.802750423550605774e-02
5.733747035264968872e-02 -1.069270744919776917e-01 -1.142069324851036072e-01 -2.211080789566040039e-01 -1.962661370635032654e-02 2.668039873242378235e-02 -3.278615772724151611e-01 -1.446512639522552490e-01 -1.604069471359252930e-01 -2.474877089262008667e-01 6.983960047364234924e-03 -3.745718300342559814e-01 1.017579585313796997e-01 7.182332128286361694e-02 8.232513815164566040e-02 1.452046036720275879e-01 -2.241596393287181854e-02 1.162167787551879883e-01 2.598201110959053040e-02 1.486193686723709106e-01 -2.543267793953418732e-02 -1.220962330698966980e-01 2.917588949203491211e-01 3.368079289793968201e-02 2.321163862943649292e-01 1.226942837238311768e-01 4.889229685068130493e-02 1.138661429286003113e-01 -1.808988861739635468e-02 -3.793665766716003418e-01 1.301933079957962036e-01 -3.729025721549987793e-01
-5.201993510127067566e-02 2.913087606430053711e-02 1.167874336242675781e-01 2.560448087751865387e-02 -1.298595368862152100e-01 2.698661992326378822e-03 -1.477345824241638184e-01 -2.302155345678329468e-01 -5.539322271943092346e-02 5.666888132691383362e-02 3.646104782819747925e-02 1.186921913176774979e-02 6.057888269424438477e-02 -2.162330597639083862e-01 1.900253593921661377e-01 2.454894036054611206e-01 -8.680822700262069702e-02 4.820722341537475586e-02 -3.676756471395492554e-02 1.748862713575363159e-01 1.713734269142150879e-01 2.268741279840469360e-02 8.650872111320495605e-02 -1.952463388442993164e-01 -2.179415822029113770e-01 -1.961356699466705322e-01 6.422089785337448120e-02 4.362852275371551514e-01 4.206367731094360352e-01 -2.460145801305770874e-01 -2.097200751304626465e-01 -2.382030040025711060e-01
1.758798807859420776e-01 -2.431299388408660889e-01 2.376132160425186157e-01 -1.129113659262657166e-01 -2.839101292192935944e-02 2.335540018975734711e-02 -5.611787736415863037e-02 -2.210601568222045898e-01 1.043600440025329590e-01 -2.434988170862197876e-01 9.202127903699874878e-02 -1.955976188182830811e-01 -1.367261409759521484e-01 2.495823055505752563e-02 -3.385583162307739258e-01 1.232637837529182434e-01 -2.107009440660476685e-01 -6.859602034091949463e-02 -3.351141810417175293e-01 -3.676154185086488724e-03 7.346331328153610229e-02 8.436980098485946655e-02 1.237822994589805603e-01 -1.132417321205139160e-01 4.988136887550354004e-02 -2.813601791858673096e-01 2.488342672586441040e-02 3.236935287714004517e-02 1.845788061618804932e-01 -2.088480442762374878e-01 -3.302577435970306396e-01 -2.217731326818466187e-01
4.754535853862762451e-02 -2.032484114170074463e-01 -1.130137778818607330e-02 1.038700267672538757e-01 -9.741882979869842529e-02 -1.343481987714767456e-01 -1.153774559497833252e-01 1.567671746015548706e-01 1.538026332855224609e-01 3.996750712394714355e-02 4.949177801609039307e-02 -1.067828461527824402e-01 2.595306634902954102e-01 -1.989380419254302979e-01 6.842577457427978516e-02 3.510541319847106934e-01 -2.332834750413894653e-01 -3.655874356627464294e-02 -4.119548797607421875e-01 2.213227152824401855e-01 7.713184505701065063e-02 8.762691169977188110e-02 -6.725679337978363037e-02 -1.669029295444488525e-01 -2.748113870620727539e-01 -1.180556342005729675e-01 1.640053689479827881e-01 1.329661458730697632e-01 2.063033580780029297e-01 -1.234207525849342346e-01 1.466986835002899170e-01 -2.689240872859954834e-01
2.544102370738983154e-01 -2.942514419555664062e-01 1.243973895907402039e-01 -1.030252501368522644e-01 1.007908061146736145e-01 -2.013904750347137451e-01 -4.509683847427368164e-01 -1.097018346190452576e-01 7.686121016740798950e-02 -1.433845162391662598e-01 1.716804504394531250e-01 2.696728892624378204e-02 -2.279459498822689056e-02 -2.958071827888488770e-01 1.290915906429290771e-01 9.758596122264862061e-02 -2.624762952327728271e-01 -4.625567048788070679e-02 7.334570586681365967e-02 -1.154377833008766174e-01 1.319934129714965820e-01 -3.345724642276763916e-01 1.016269177198410034e-01 -3.649955615401268005e-02 -1.309989988803863525e-01 -1.125172246247529984e-02 3.567845746874809265e-02 -3.364085033535957336e-02 5.533537641167640686e-02 -2.362607978284358978e-02 -2.625875174999237061e-01 -2.501538395881652832e-01
1.361169219017028809e-01 3.049194999039173126e-02 2.733220346271991730e-02 1.497382074594497681e-01 5.231306329369544983e-02 -4.204736053943634033e-01 -1.557401120662689209e-01 -1.548068523406982422e-01 2.943766713142395020e-01 -1.836335957050323486e-01 1.670169085264205933e-01 -2.605130374431610107e-01 1.932770907878875732e-01 2.836916223168373108e-02 -1.509265601634979248e-01 1.400389820337295532e-01 2.789265103638172150e-02 1.195853427052497864e-01 -1.781082153320312500e-01 -1.444043591618537903e-02 -5.662994459271430969e-02 1.311701238155364990e-01 -2.032223157584667206e-02 8.667837828397750854e-02 -2.585106194019317627e-01 -3.750160038471221924e-01 2.502265870571136475e-01 2.149219810962677002e-01 4.999716207385063171e-02 1.151723787188529968e-01 -1.006174907088279724e-01 -1.241839900612831116e-01
3.263724744319915771e-01 -1.124797910451889038e-01 2.407717853784561157e-01 -1.285887658596038818e-01 -2.731878682971000671e-02 4.535161331295967102e-02 -3.031354583799839020e-02 3.085555881261825562e-02 2.736427485942840576e-01 -1.552699506282806396e-01 -1.161247864365577698e-01 -2.966378927230834961e-01 4.134159907698631287e-02 8.631866425275802612e-03 -5.022286251187324524e-02 6.121759861707687378e-02 -2.694129645824432373e-01 5.271514412015676498e-03 -2.607139050960540771e-01 2.387880682945251465e-01 -1.251241117715835571e-01 -1.689002215862274170e-01 4.366214945912361145e-02 1.064176112413406372e-01 2.083231359720230103e-01 -7.083274424076080322e-02 -1.652702540159225464e-01 1.635592244565486908e-02 1.842211931943893433e-01 6.090858951210975647e-02 -2.042848765850067139e-01 -4.274730086326599121e-01
2.023892849683761597e-01 -1.120101362466812134e-01 2.227090448141098022e-01 -1.990900337696075439e-01 -1.267198473215103149e-01 -1.228934153914451599e-01 -2.276567183434963226e-02 -3.914238512516021729e-02 3.938535451889038086e-01 -1.533383131027221680e-01 3.954512532800436020e-03 -6.368082016706466675e-02 -1.800529807806015015e-01 1.394496392458677292e-02 1.609374582767486572e-02 2.308480739593505859e-01 -4.173066839575767517e-02 -2.549589872360229492e-01 -2.021171599626541138e-01 -9.044164419174194336e-02 4.580390155315399170e-01 6.893499754369258881e-03 1.957299262285232544e-01 -1.769283413887023926e-01 1.431496292352676392e-01 -2.311692014336585999e-02 -7.203854620456695557e-02 2.313768416643142700e-01 -2.677502110600471497e-03 -5.507083609700202942e-02 -1.079341396689414978e-01 -2.559278607368469238e-01
2.757012657821178436e-02 -9.769192896783351898e-03 1.526139527559280396e-01 -1.174704208970069885e-01 -4.043524563312530518e-01 -3.338311016559600830e-01 1.016574352979660034e-01 1.482081413269042969e-01 9.248965978622436523e-02 -7.005205750465393066e-02 -2.807848341763019562e-02 1.438615005463361740e-02 2.685328125953674316e-01 6.291542202234268188e-02 2.123085111379623413e-01 3.408549726009368896e-01 -1.795561462640762329e-01 -1.227808147668838501e-01 -1.323193162679672241e-01 1.009012460708618164e-01 -1.071274653077125549e-01 -4.816413670778274536e-02 2.275119721889495850e-01 -1.104851812124252319e-01 8.216987550258636475e-02 -2.561675906181335449e-01 -1.703600734472274780e-01 2.275871485471725464e-01 1.288101375102996826e-01 7.408038363792002201e-04 -1.578184068202972412e-01 -2.357263714075088501e-01
2.220567017793655396e-01 -1.618314385414123535e-01 -1.250577419996261597e-01 -1.987794041633605957e-01 4.346114117652177811e-03 -3.203595280647277832e-01 -2.150639146566390991e-02 -3.721670508384704590e-01 -6.721007078886032104e-02 -1.727475523948669434e-01 1.131934858858585358e-02 -2.156824618577957153e-01 -2.775224484503269196e-02 -2.262847498059272766e-03 -1.649256199598312378e-01 2.242832481861114502e-01 -1.637418866157531738e-01 -1.654306650161743164e-01 -4.147190228104591370e-02 3.619331121444702148e-02 -2.985801398754119873e-01 -4.556620121002197266e-02 1.189300417900085449e-01 -1.194785162806510925e-01 2.311292439699172974e-01 -3.699233531951904297e-01 -1.364698261022567749e-01 2.548606395721435547e-01 1.155543103814125061e-01 -1.410023123025894165e-02 2.342672273516654968e-02 -6.039163470268249512e-02
-1.532399095594882965e-03 -2.065629139542579651e-02 3.073525987565517426e-02 -2.896425686776638031e-02 -1.800439655780792236e-01 -3.305124491453170776e-02 -1.003192663192749023e-01 -8.795481920242309570e-02 1.734189987182617188e-01 -2.866612672805786133e-01 2.457009851932525635e-01 -4.329744875431060791e-01 4.911660030484199524e-02 2.425520569086074829e-01 -7.174423336982727051e-02 1.999716311693191528e-01 -1.506825387477874756e-01 1.817534491419792175e-02 3.779220581054687500e-02 -8.912932872772216797e-02 4.478212073445320129e-02 -2.939394712448120117e-01 1.064371019601821899e-01 -4.105039238929748535e-01 -1.019607707858085632e-01 1.521442532539367676e-01 1.105196326971054077e-01 -2.990784309804439545e-02 2.332630753517150879e-01 -2.433184981346130371e-01 1.340222358703613281e-01 -3.358744457364082336e-02
1.741420328617095947e-01 -3.606185317039489746e-02 -3.764405846595764160e-02 2.060389667749404907e-01 -1.346827149391174316e-01 -4.357725083827972412e-01 -7.676067203283309937e-02 -3.485821485519409180e-01 4.675825312733650208e-02 -3.249318525195121765e-02 3.281262218952178955e-01 -4.042745009064674377e-02 1.380389630794525146e-01 1.458248682320117950e-02 -2.878604270517826080e-02 1.409468054771423340e-01 -2.140492200851440430e-01 2.331143058836460114e-02 -7.236039638519287109e-02 1.247099041938781738e-01 2.467384785413742065e-01 -1.576657295227050781e-01 1.269235610961914062e-01 -1.119482815265655518e-01 -2.487585507333278656e-02 -3.292478322982788086e-01 -7.909374684095382690e-02 -1.118182465434074402e-01 -1.085250973701477051e-01 6.688775122165679932e-02 -1.147142276167869568e-01 -3.127911686897277832e-01
2.230378091335296631e-01 -2.760199010372161865e-01 6.351072341203689575e-02 -2.383671104907989502e-01 -2.365856170654296875e-01 -1.299996227025985718e-01 1.001992672681808472e-01 -3.301729261875152588e-01 1.262628287076950073e-01 -2.848936915397644043e-01 -1.675897464156150818e-02 -1.446540504693984985e-01 -1.396460533142089844e-01 1.429592967033386230e-01 -2.144912630319595337e-01 8.572238683700561523e-02 -1.514483541250228882e-01 -2.347926981747150421e-02 -2.005128711462020874e-01 -2.136547304689884186e-02 2.772185206413269043e-01 -7.817140221595764160e-02 2.178364247083663940e-01 -2.613324485719203949e-02 2.172916084527969360e-01 -2.003964185714721680e-01 3.625079989433288574e-02 1.210600510239601135e-01 2.586390972137451172e-01 -4.743171110749244690e-02 -6.271536648273468018e-02 -1.949739605188369751e-01
3.543887287378311157e-02 1.355348229408264160e-01 2.501539587974548340e-01 -4.613256454467773438e-02 1.426047366112470627e-02 -1.410869657993316650e-01 9.015831351280212402e-02 9.973940439522266388e-03 -1.060604210942983627e-02 -4.569946974515914917e-02 1.550301760435104370e-01 -1.476271152496337891e-01 -9.015373140573501587e-02 -2.562034688889980316e-02 1.443689968436956406e-02 4.250511229038238525e-01 -3.459187150001525879e-01 1.012074276804924011e-01 -2.170699983835220337e-01 1.685123294591903687e-01 8.689472824335098267e-02 -6.855341792106628418e-02 1.582807749509811401e-01 1.007336303591728210e-01 2.740015387535095215e-01 -1.654379665851593018e-01 -1.833503991365432739e-01 1.078391745686531067e-01 1.140717323869466782e-02 -1.539385169744491577e-01 -4.007612466812133789e-01 -2.542509734630584717e-01
5.739427357912063599e-02 9.978301823139190674e-02 9.115866571664810181e-02 -9.998703002929687500e-02 -1.651946753263473511e-01 6.980727612972259521e-02 3.283262625336647034e-02 8.749941736459732056e-02 1.461803615093231201e-01 -1.347937062382698059e-02 1.783624589443206787e-01 -2.317032068967819214e-01 2.230083048343658447e-01 -1.476855427026748657e-01 1.863757371902465820e-01 1.580636948347091675e-01 -1.420517414808273315e-01 3.448857963085174561e-01 1.271948665380477905e-01 8.858662843704223633e-02 -7.610955834388732910e-02 -2.490611672401428223e-01 3.290005261078476906e-03 -2.738425880670547485e-02 -3.795786574482917786e-02 -5.566333234310150146e-02 5.051252618432044983e-02 3.318400382995605469e-01 7.913689315319061279e-02 1.339856982231140137e-01 -4.062360525131225586e-01 -3.886449635028839111e-01
2.758086919784545898e-01 -5.848889797925949097e-02 -1.845367699861526489e-01 3.337794914841651917e-02 -8.481253683567047119e-02 -2.498230189085006714e-01 -5.198466777801513672e-02 8.750695735216140747e-02 9.940439462661743164e-02 -1.708965748548507690e-01 2.772236168384552002e-01 -3.396508693695068359e-01 2.037603855133056641e-01 4.452347010374069214e-02 -8.529733866453170776e-02 1.410424709320068359e-01 -3.901438117027282715e-01 -1.697821468114852905e-01 1.888822466135025024e-01 2.054572254419326782e-01 1.806104741990566254e-02 -6.127184256911277771e-02 1.505869626998901367e-01 7.491460442543029785e-02 -1.945703476667404175e-02 -1.253772825002670288e-01 3.032899461686611176e-02 -1.501166224479675293e-01 2.306853979825973511e-02 1.808032542467117310e-01 -1.872680485248565674e-01 -3.228991627693176270e-01
-9.309713542461395264e-02 -5.258242785930633545e-02 -1.402249634265899658e-01 6.435657292604446411e-02 -2.083773016929626465e-01 -5.202708020806312561e-02 -1.746503263711929321e-01 -6.178367882966995239e-02 2.693196237087249756e-01 -8.675222843885421753e-02 1.718560582958161831e-03 -2.466194033622741699e-01 2.645359635353088379e-01 -4.523936286568641663e-02 1.435009390115737915e-01 2.175498902797698975e-01 -1.138510182499885559e-01 3.778249323368072510e-01 -1.738322898745536804e-02 3.425343632698059082e-01 -1.357933413237333298e-02 -1.763793081045150757e-01 1.077450588345527649e-01 3.279185667634010315e-02 -2.676131576299667358e-02 2.577195642516016960e-03 1.239275187253952026e-01 4.641477167606353760e-01 6.966771930456161499e-02 1.317809708416461945e-02 -1.540002971887588501e-01 -1.609489023685455322e-01
2.616004645824432373e-01 -4.202847834676504135e-03 5.286855995655059814e-02 -1.328360140323638916e-01 -1.677495539188385010e-01 -3.382234871387481689e-01 -1.711114943027496338e-01 -2.926441431045532227e-01 1.749471276998519897e-01 1.383702903985977173e-01 1.415580064058303833e-01 -3.079177998006343842e-02 -1.049427241086959839e-01 1.363507211208343506e-01 -3.827914297580718994e-01 1.191867440938949585e-01 -1.051989793777465820e-01 3.211172819137573242e-01 4.601219668984413147e-02 -2.571580559015274048e-02 -7.957330346107482910e-02 -1.072905585169792175e-02 5.802476312965154648e-03 -1.714994758367538452e-01 -3.153100982308387756e-02 -1.040928065776824951e-01 -6.467935442924499512e-02 2.037206739187240601e-01 2.093749791383743286e-01 1.721145510673522949e-01 -6.340520083904266357e-02 -3.236084580421447754e-01
4.218355715274810791e-01 -3.819178044795989990e-01 1.596126407384872437e-01 1.269338130950927734e-01 1.851470954716205597e-02 -1.113053485751152039e-01 2.185627259314060211e-02 -2.298397123813629150e-01 -1.485677957534790039e-01 -9.059118479490280151e-02 1.567638665437698364e-02 -2.228497415781021118e-01 -1.131955012679100037e-01 -4.218133538961410522e-02 -1.441844254732131958e-01 2.658183276653289795e-01 -1.404279470443725586e-01 -2.761886455118656158e-02 4.707241058349609375e-02 6.196573376655578613e-02 -1.397983431816101074e-01 -8.063875138759613037e-02 1.622133702039718628e-01 -2.190319597721099854e-01 1.076618432998657227e-01 -3.929289430379867554e-02 -1.559451967477798462e-01 1.403647959232330322e-01 2.275403589010238647e-01 1.881624013185501099e-01 1.963325738906860352e-01 -2.694188356399536133e-01
2.865016460418701172e-02 2.467970922589302063e-02 1.852364391088485718e-01 -7.679540663957595825e-02 4.468157514929771423e-02 4.413141682744026184e-02 -1.969579160213470459e-01 -1.004320606589317322e-01 2.526485919952392578e-01 -1.966611742973327637e-01 1.035272255539894104e-01 -2.661457955837249756e-01 -3.889918094500899315e-03 4.519313946366310120e-02 -2.159012407064437866e-01 1.575059294700622559e-01 -4.343807697296142578e-01 6.138214841485023499e-02 -2.310977876186370850e-01 -4.614305868744850159e-02 1.044336780905723572e-01 -1.419563218951225281e-02 -8.063679188489913940e-02 6.567885726690292358e-02 4.591758251190185547e-01 1.611954905092716217e-02 -1.023666784167289734e-01 1.305674016475677490e-01 1.005376353859901428e-01 1.563401333987712860e-02 -2.282783240079879761e-01 -2.774773240089416504e-01
-1.655611544847488403e-01 -4.614199860952794552e-04 2.137157768011093140e-01 1.630736142396926880e-01 -2.097545191645622253e-02 -3.731622099876403809e-01 -2.507662177085876465e-01 -2.837454378604888916e-01 1.686416417360305786e-01 -1.593412607908248901e-01 2.263360023498535156e-01 -9.857948869466781616e-02 -1.810287833213806152e-01 4.290579631924629211e-02 -2.841983735561370850e-01 3.100333809852600098e-01 -1.286900937557220459e-01 -1.775062084197998047e-01 -9.425257891416549683e-02 1.355243474245071411e-01 -1.021989285945892334e-01 1.518931090831756592e-01 1.326661556959152222e-01 -6.387776136398315430e-02 -2.975394576787948608e-02 -1.521058082580566406e-01 -1.066906973719596863e-01 5.483967810869216919e-02 7.274967432022094727e-02 5.032882094383239746e-02 3.962706401944160461e-02 -3.356117308139801025e-01
2.007800489664077759e-01 -7.850154489278793335e-02 -1.413904428482055664e-01 7.096617668867111206e-02 3.931155055761337280e-02 -3.737310469150543213e-01 -7.257053256034851074e-02 -4.133356809616088867e-01 6.908217072486877441e-02 -8.159824460744857788e-02 9.978153556585311890e-02 -6.207711249589920044e-02 -2.795645408332347870e-02 1.536298245191574097e-01 -8.110994100570678711e-02 2.458208203315734863e-01 -7.408214360475540161e-02 1.808607280254364014e-01 8.083376288414001465e-02 6.617015600204467773e-02 -8.458592742681503296e-02 -7.660605758428573608e-02 7.407527416944503784e-02 -2.488041669130325317e-01 2.088111937046051025e-01 1.608139574527740479e-01 -9.762904047966003418e-02 5.022307038307189941e-01 1.377766132354736328e-01 4.151627793908119202e-02 8.040677011013031006e-02 -8.127979189157485962e-02
9.583839215338230133e-03 -3.307431638240814209e-01 -1.103862449526786804e-01 -1.342800557613372803e-01 -1.587904244661331177e-01 1.214955002069473267e-03 -1.274876878596842289e-03 -2.386154085397720337e-01 1.409989595413208008e-02 -9.899368137121200562e-02 9.030707925558090210e-02 -3.701809942722320557e-01 1.089270412921905518e-01 -2.392276078462600708e-01 1.069303974509239197e-01 -7.590512745082378387e-03 -6.537713855504989624e-02 -7.355862855911254883e-02 -9.844072163105010986e-02 -4.774747788906097412e-02 -5.794369801878929138e-02 -4.620353579521179199e-01 2.584282308816909790e-02 -1.816503554582595825e-01 -4.692612588405609131e-02 6.660264730453491211e-02 -1.944904774427413940e-01 2.838471904397010803e-03 1.507642418146133423e-01 -3.064214587211608887e-01 -1.085595637559890747e-01 -3.119868040084838867e-01
1.362945437431335449e-01 -2.956539988517761230e-01 6.193649023771286011e-02 -7.361265271902084351e-02 7.489293813705444336e-02 -1.400146931409835815e-01 -2.874071002006530762e-01 -1.909925229847431183e-02 1.583551466464996338e-01 -1.379685699939727783e-01 2.271440327167510986e-01 2.394355367869138718e-03 3.334609791636466980e-02 -3.367981314659118652e-01 1.616283655166625977e-01 4.619310423731803894e-02 -3.194693922996520996e-01 -1.824697852134704590e-02 1.030953228473663330e-01 -1.297333389520645142e-01 1.156743913888931274e-01 -3.532864153385162354e-01 1.775004267692565918e-01 1.758334338665008545e-01 1.005863174796104431e-01 -8.463568985462188721e-02 6.798043102025985718e-02 -4.675861075520515442e-02 3.581428900361061096e-02 1.846541464328765869e-02 -3.019975125789642334e-01 -3.011300563812255859e-01
8.986970037221908569e-02 -1.045220568776130676e-01 -4.495615884661674500e-02 -2.262055426836013794e-01 -7.467099279165267944e-02 5.862960591912269592e-02 -1.743648052215576172e-01 -1.450752280652523041e-02 1.796564608812332153e-01 -1.406212747097015381e-01 8.598851412534713745e-02 -4.312717914581298828e-01 3.539693057537078857e-01 1.048265621066093445e-01 -1.324628442525863647e-01 4.706180840730667114e-02 -2.582738697528839111e-01 1.056441292166709900e-01 2.275708019733428955e-01 -8.345695212483406067e-03 -6.313087046146392822e-02 -1.508480757474899292e-01 1.240852177143096924e-01 -4.007610082626342773e-01 -1.753876060247421265e-01 -2.705797553062438965e-01 2.062132768332958221e-02 7.163474708795547485e-02 -1.301542371511459351e-01 -1.150224506855010986e-01 9.175905585289001465e-02 -7.813631743192672729e-02
-2.745347097516059875e-02 -9.558865427970886230e-02 -2.434619665145874023e-01 -1.401142776012420654e-01 -1.352933347225189209e-01 1.797585748136043549e-02 -5.579452589154243469e-02 -1.667747497558593750e-01 4.632452875375747681e-02 -8.486682176589965820e-02 4.042208939790725708e-02 6.187357008457183838e-02 -1.847094148397445679e-01 -8.207482099533081055e-02 -7.394950836896896362e-02 4.742864072322845459e-01 -3.079464137554168701e-01 2.383688092231750488e-02 1.492851674556732178e-01 3.412279784679412842e-01 2.109019607305526733e-01 -1.295119971036911011e-01 9.840381145477294922e-02 5.986011400818824768e-02 3.160782856866717339e-03 -1.131383776664733887e-01 9.568516910076141357e-02 3.439033925533294678e-01 2.110832631587982178e-01 9.449466317892074585e-02 -1.437756121158599854e-01 -2.292049676179885864e-01
1.351533979177474976e-01 -1.176773235201835632e-01 3.573087276890873909e-03 -1.888733357191085815e-02 1.133554149419069290e-02 -2.668337225914001465e-01 8.652477711439132690e-02 -1.148498710244894028e-02 4.165073335170745850e-01 2.077420949935913086e-01 2.598960995674133301e-01 -4.243291914463043213e-02 -1.573231071233749390e-01 2.660463564097881317e-02 -1.575490832328796387e-01 3.877301514148712158e-01 -3.802046477794647217e-01 2.354452013969421387e-02 -1.502528488636016846e-01 1.432583779096603394e-01 -6.697425991296768188e-02 -5.595947802066802979e-02 2.210229635238647461e-01 -1.709032431244850159e-02 -1.223841235041618347e-01 7.235157489776611328e-02 -3.958459943532943726e-02 2.930409610271453857e-01 9.947259724140167236e-02 9.132473915815353394e-02 -1.391215175390243530e-01 -1.084484308958053589e-01
6.653071194887161255e-02 -4.464719071984291077e-02 -1.435118615627288818e-01 -1.484202742576599121e-01 -1.505016386508941650e-01 -1.131860837340354919e-01 6.646605581045150757e-02 1.713678538799285889e-01 7.147540897130966187e-02 -2.595567330718040466e-02 -7.113610953092575073e-02 -1.988219767808914185e-01 1.608989387750625610e-01 4.406239837408065796e-02 1.605829447507858276e-01 3.604823052883148193e-01 -2.926193475723266602e-01 -1.364680528640747070e-01 -9.942580759525299072e-02 2.633064985275268555e-01 -1.863219402730464935e-02 1.877455599606037140e-02 1.399190872907638550e-01 -5.800386890769004822e-02 -2.670505344867706299e-01 -3.132247924804687500e-01 -2.957917153835296631e-01 2.096374779939651489e-01 2.512656450271606445e-01 -2.276556938886642456e-01 -1.460342258214950562e-01 -5.925908684730529785e-02
1.115821003913879395e-01 -4.668848961591720581e-02 -1.168578341603279114e-01 1.196748856455087662e-02 -1.940815011039376259e-03 -3.421279042959213257e-02 -1.259840428829193115e-01 -2.155272215604782104e-01 3.471709787845611572e-01 -1.483825296163558960e-01 3.520403206348419189e-01 1.134838461875915527e-01 5.971075035631656647e-03 1.371573358774185181e-01 2.782332897186279297e-01 2.801773250102996826e-01 -2.959130406379699707e-01 3.804045915603637695e-02 1.017417088150978088e-01 -9.911782294511795044e-02 -2.865691184997558594e-01 -1.007794663310050964e-01 3.403265774250030518e-02 -8.737775683403015137e-02 -5.282461270689964294e-02 -1.732629835605621338e-01 -8.426947146654129028e-02 1.813848912715911865e-01 2.642077803611755371e-01 -2.110348641872406006e-01 1.982742398977279663e-01 -1.312642544507980347e-01
-1.403797715902328491e-01 -2.417729943990707397e-01 -2.095660418272018433e-01 -2.044885456562042236e-01 -7.216756045818328857e-02 1.533072739839553833e-01 -1.173143163323402405e-01 -2.701928317546844482e-01 3.814273476600646973e-01 5.856891721487045288e-02 8.992356806993484497e-02 -1.328034996986389160e-01 -5.532519146800041199e-02 4.753208532929420471e-02 -8.361688256263732910e-02 2.977899312973022461e-01 -3.548215925693511963e-01 3.072766661643981934e-01 -1.429236531257629395e-01 -6.942471116781234741e-02 -1.591806411743164062e-01 -2.490767836570739746e-01 1.351760625839233398e-01 2.012747153639793396e-02 -5.329963564872741699e-02 -6.368113309144973755e-02 2.088649123907089233e-01 -3.338102623820304871e-02 -2.731430344283580780e-02 -1.467144638299942017e-01 -7.243651896715164185e-02 -1.192640811204910278e-01
2.423490025103092194e-02 -2.536449730396270752e-01 -2.296605333685874939e-02 -3.953049778938293457e-01 -6.177570670843124390e-02 4.570743069052696228e-03 -6.405434757471084595e-02 -1.171229481697082520e-01 1.468754559755325317e-01 -1.674378812313079834e-01 1.685709208250045776e-01 1.945958137512207031e-01 3.082511126995086670e-01 3.310038894414901733e-02 1.788879632949829102e-01 1.637207120656967163e-01 -1.535092592239379883e-01 -7.049511373043060303e-02 -2.356085330247879028e-01 7.438870519399642944e-02 7.662662863731384277e-02 -1.825674921274185181e-01 2.023951113224029541e-01 -1.445603370666503906e-01 1.008862555027008057e-01 1.408056765794754028e-01 7.112620025873184204e-02 4.651151895523071289e-01 3.551223501563072205e-02 -6.150463595986366272e-03 -1.678363084793090820e-01 -1.196126341819763184e-01
-8.480540663003921509e-02 1.128006875514984131e-01 -2.142784744501113892e-02 -2.712693996727466583e-02 -1.534303128719329834e-01 -9.134122170507907867e-03 -3.214944005012512207e-01 -2.854039333760738373e-02 4.895265772938728333e-02 -2.551387250423431396e-01 1.588098108768463135e-01 -4.190801084041595459e-01 -3.301886096596717834e-02 1.434967014938592911e-02 1.780439019203186035e-01 1.265638321638107300e-01 -1.531836092472076416e-01 -2.520102262496948242e-02 1.081628818064928055e-02 -2.793191671371459961e-01 2.223981022834777832e-01 -2.074342519044876099e-01 2.964390218257904053e-01 -3.303046822547912598e-01 -2.562152221798896790e-02 1.703044772148132324e-01 -2.429779246449470520e-02 1.600440740585327148e-01 1.079365909099578857e-01 -1.648831814527511597e-01 -1.150374393910169601e-02 -2.172535210847854614e-01
2.693817317485809326e-01 8.326820284128189087e-02 6.817325949668884277e-02 1.407176069915294647e-02 -1.334905922412872314e-01 -6.099380180239677429e-02 -1.520037353038787842e-01 -1.903019249439239502e-01 4.652760028839111328e-01 1.096165850758552551e-01 2.951743006706237793e-01 1.026609241962432861e-01 2.239782661199569702e-01 -4.403786268085241318e-03 -1.913809180259704590e-01 2.707145214080810547e-01 5.729799717664718628e-02 -5.977693572640419006e-02 8.468630164861679077e-02 -8.983410149812698364e-02 1.497089117765426636e-01 -1.266463845968246460e-01 1.040331646800041199e-01 -2.705053091049194336e-01 2.903645932674407959e-01 1.194734796881675720e-01 -1.132462695240974426e-01 1.882633566856384277e-01 6.974944472312927246e-02 -1.424893885850906372e-01 4.999571293592453003e-02 -1.716498285531997681e-01
2.159758470952510834e-02 2.822116389870643616e-02 -5.383190512657165527e-02 4.594143852591514587e-02 1.239580437541007996e-01 -4.463084787130355835e-02 -6.447047740221023560e-02 -3.279771804809570312e-01 1.347084194421768188e-01 -1.714713722467422485e-01 3.151291310787200928e-01 -2.981161177158355713e-01 7.510602474212646484e-02 1.312140822410583496e-01 2.109468281269073486e-01 2.587069869041442871e-01 -1.918952465057373047e-01 7.954826205968856812e-02 3.769142627716064453e-01 -2.733820676803588867e-01 3.272659331560134888e-02 1.375128626823425293e-01 9.926476329565048218e-02 -1.549305319786071777e-01 1.716314405202865601e-01 -2.210928797721862793e-01 -1.130342260003089905e-01 1.922501027584075928e-01 -4.877188056707382202e-02 -1.327379494905471802e-01 -1.721176207065582275e-01 -5.604351684451103210e-02
2.357376515865325928e-01 -1.470126360654830933e-01 -9.872821718454360962e-02 1.009347364306449890e-01 2.686266601085662842e-01 -3.169434368610382080e-01 -1.171655021607875824e-02 -2.168217115104198456e-02 2.112615853548049927e-01 1.503634601831436157e-01 1.104709878563880920e-02 -3.631245493888854980e-01 1.316837668418884277e-01 -1.609239727258682251e-01 2.777153253555297852e-01 2.535031735897064209e-01 -1.865927726030349731e-01 -1.432601064443588257e-01 -1.990905553102493286e-01 1.736482083797454834e-01 -6.255307793617248535e-02 1.763833314180374146e-02 9.742439538240432739e-02 -3.750681281089782715e-01 -4.078179225325584412e-02 -1.049010735005140305e-02 -1.529835760593414307e-01 -9.953937679529190063e-02 -3.385357558727264404e-02 -8.735332638025283813e-02 3.964406624436378479e-02 -1.444092243909835815e-01
-1.293478347361087799e-02 -5.188571661710739136e-02 -2.431696653366088867e-02 5.810282379388809204e-02 3.824853524565696716e-02 -3.009967803955078125e-01 5.151017755270004272e-02 -1.159509420394897461e-01 2.472367286682128906e-01 2.445924282073974609e-01 3.161454200744628906e-01 -2.373218834400177002e-01 -1.111075952649116516e-01 -1.560040377080440521e-02 -1.869473755359649658e-01 3.587929606437683105e-01 -2.554669380187988281e-01 9.575340151786804199e-02 -2.099332362413406372e-01 1.947599798440933228e-01 -6.049898266792297363e-02 -1.002720594406127930e-01 1.675918400287628174e-01 -1.295948475599288940e-01 -5.825573205947875977e-02 2.539935410022735596e-01 9.122242033481597900e-02 3.271562457084655762e-01 1.086536422371864319e-01 2.265550568699836731e-02 -8.236537873744964600e-02 -1.188629344105720520e-01
-9.842704236507415771e-02 -2.946036756038665771e-01 -2.111971825361251831e-01 -1.744503974914550781e-01 -1.998081505298614502e-01 1.745329424738883972e-02 -1.566689461469650269e-01 -2.279806286096572876e-01 3.489099144935607910e-01 1.276389230042695999e-02 2.286653220653533936e-01 -9.279507398605346680e-02 -1.199010834097862244e-01 -5.848586559295654297e-02 -2.774782776832580566e-01 2.939458489418029785e-01 -2.788259685039520264e-01 2.182600200176239014e-01 -5.914341285824775696e-02 8.060112595558166504e-02 -2.463343292474746704e-01 -2.284818589687347412e-01 1.741739511489868164e-01 -4.027222469449043274e-02 4.189586639404296875e-02 -1.331946067512035370e-02 1.967771947383880615e-01 5.156616866588592529e-02 -9.819000959396362305e-02 -9.945708513259887695e-02 -3.238810971379280090e-02 -6.022075563669204712e-02
-3.130529774352908134e-03 -5.056189373135566711e-02 2.247462607920169830e-02 -3.300252854824066162e-01 -1.306525766849517822e-01 -1.253049671649932861e-01 -5.855185911059379578e-02 -5.085999146103858948e-02 4.187156558036804199e-01 1.508577764034271240e-01 1.617698818445205688e-01 1.324911043047904968e-02 8.297673612833023071e-02 -1.210572570562362671e-01 -1.616147607564926147e-01 -2.157418802380561829e-02 -6.166769936680793762e-02 1.972433626651763916e-01 -1.986552029848098755e-01 -2.184348106384277344e-01 -2.055218517780303955e-01 -2.954054065048694611e-02 3.986882269382476807e-01 -2.078289836645126343e-01 3.413306549191474915e-02 -9.434069693088531494e-02 -3.980450332164764404e-02 4.226134344935417175e-02 7.549280673265457153e-02 2.633131742477416992e-01 -1.263676732778549194e-01 -3.116003870964050293e-01
2.897599935531616211e-01 1.079923808574676514e-01 9.946174174547195435e-02 8.114180713891983032e-02 -2.890304923057556152e-01 -1.222692430019378662e-01 -4.023528844118118286e-02 2.559777349233627319e-02 4.394932389259338379e-01 2.131280601024627686e-01 2.063961774110794067e-01 -1.948649622499942780e-02 8.622907847166061401e-02 -7.449872046709060669e-02 -4.069604724645614624e-02 2.701545655727386475e-01 -1.259644329547882080e-01 -8.646968007087707520e-02 5.053897574543952942e-02 1.094917505979537964e-01 -9.397280216217041016e-02 -1.467192769050598145e-01 3.071435689926147461e-01 -1.581964045763015747e-01 1.847029179334640503e-01 -2.432707101106643677e-01 -4.922205209732055664e-02 2.291772216558456421e-01 2.746064402163028717e-02 -2.727912962436676025e-01 -6.089041382074356079e-02 -5.683879926800727844e-02
-1.923695653676986694e-01 1.085560098290443420e-01 2.483854591846466064e-01 6.946130096912384033e-02 1.643705964088439941e-01 -3.809176981449127197e-01 -4.524220153689384460e-02 -3.284869790077209473e-01 4.614790081977844238e-01 -1.484266966581344604e-01 1.000701263546943665e-01 -1.922367513179779053e-01 -7.112094014883041382e-02 -7.165763527154922485e-02 -5.091075971722602844e-02 8.743537217378616333e-02 -2.955281436443328857e-01 -1.451483368873596191e-01 1.751012504100799561e-01 4.924132674932479858e-02 3.293433785438537598e-02 1.124006733298301697e-01 -1.181676797568798065e-02 -5.809783935546875000e-02 -7.958332449197769165e-02 -2.837563753128051758e-01 -7.461580634117126465e-02 -3.485379368066787720e-02 -3.634453052654862404e-03 -8.037097752094268799e-02 4.254576191306114197e-02 -1.989738047122955322e-01
3.252602219581604004e-01 -3.746304661035537720e-02 -3.237259685993194580e-01 -8.652435243129730225e-02 -7.596950232982635498e-02 -1.346037536859512329e-01 -2.740620374679565430e-01 -3.157481849193572998e-01 2.027852386236190796e-01 -1.188740432262420654e-01 -2.405378222465515137e-01 3.841422498226165771e-02 2.107841372489929199e-01 -1.375257503241300583e-02 6.560827046632766724e-02 -4.865114111453294754e-03 -3.955470025539398193e-01 2.364439517259597778e-02 -8.946084231138229370e-02 2.708110213279724121e-02 1.221851184964179993e-01 -6.752658635377883911e-02 -1.498755365610122681e-01 -6.012624502182006836e-02 1.294861584901809692e-01 -1.974368244409561157e-01 9.722406417131423950e-02 6.021238863468170166e-02 3.589671477675437927e-02 1.184405386447906494e-01 -1.462350189685821533e-01 -3.184952437877655029e-01
1.628604829311370850e-01 8.819986879825592041e-02 -2.098359763622283936e-01 5.741993710398674011e-02 -2.321391403675079346e-01 -1.087264418601989746e-01 -2.691574096679687500e-01 -6.237252056598663330e-02 1.753300577402114868e-01 -2.796677947044372559e-01 1.611452251672744751e-01 1.152646727859973907e-02 1.809729933738708496e-01 -3.140639662742614746e-01 -1.863384991884231567e-01 4.113729298114776611e-01 -6.431715190410614014e-02 2.948065698146820068e-01 6.353916227817535400e-02 1.005183979868888855e-01 -1.698969453573226929e-01 -1.042485982179641724e-02 -6.592599302530288696e-02 -1.497381031513214111e-01 1.104349084198474884e-02 -2.389410287141799927e-01 -1.262287199497222900e-01 1.821772605180740356e-01 7.013267278671264648e-02 7.414682209491729736e-02 -4.429645487107336521e-04 -1.680683642625808716e-01
2.388498634099960327e-01 3.964960575103759766e-02 -2.761024534702301025e-01 -1.520207971334457397e-01 -3.588662296533584595e-02 -2.743772231042385101e-02 -9.512456506490707397e-02 -2.295234799385070801e-01 1.673201620578765869e-01 2.470160275697708130e-01 2.882208228111267090e-01 -3.398729264736175537e-01 -2.526615560054779053e-01 -1.320427507162094116e-01 -2.068260498344898224e-02 7.366856187582015991e-02 -1.992431282997131348e-01 -1.726557016372680664e-01 -1.439386606216430664e-01 -5.542692169547080994e-02 -1.152270659804344177e-01 -1.556424349546432495e-01 2.069687247276306152e-01 -1.379863321781158447e-01 1.317038089036941528e-01 -3.239215910434722900e-01 1.677240431308746338e-01 4.074330255389213562e-02 -5.524486303329467773e-02 -1.117049455642700195e-01 8.515060693025588989e-02 -1.897896081209182739e-01
8.291145414113998413e-02 3.374921157956123352e-02 2.536886632442474365e-01 7.869870215654373169e-02 -2.726745009422302246e-01 -2.572904229164123535e-01 -3.013592213392257690e-02 -7.414738833904266357e-02 2.127396762371063232e-01 1.596251428127288818e-01 -2.306060120463371277e-02 -4.864225164055824280e-02 1.954202950000762939e-01 1.366631966084241867e-02 -2.160803675651550293e-01 3.655281662940979004e-01 -1.232627630233764648e-01 1.242804974317550659e-01 -1.254364997148513794e-01 -4.888693615794181824e-02 -8.943822979927062988e-02 -2.840094566345214844e-01 2.605936527252197266e-01 -1.722023822367191315e-02 2.072123587131500244e-01 -1.303442716598510742e-01 -1.875072717666625977e-02 2.931426167488098145e-01 6.967931985855102539e-02 -2.342782318592071533e-01 -2.653305530548095703e-01 -1.354381255805492401e-02
4.611773043870925903e-02 4.479663912206888199e-03 3.775127232074737549e-01 4.782174900174140930e-02 -7.129442412406206131e-03 -2.600615024566650391e-01 -8.720017969608306885e-02 -3.544252514839172363e-01 3.603380620479583740e-01 -2.300690859556198120e-01 2.436444163322448730e-02 -1.757439672946929932e-01 -3.648866340517997742e-02 1.832692921161651611e-01 -1.434966176748275757e-01 2.075641453266143799e-01 -4.091298207640647888e-02 -2.278589904308319092e-01 -1.202492564916610718e-01 -3.346082195639610291e-02 2.443722933530807495e-01 7.181960344314575195e-02 1.845139265060424805e-01 -1.796155795454978943e-02 -1.175285577774047852e-01 -1.642985045909881592e-01 5.571221187710762024e-02 2.298920750617980957e-01 1.664703488349914551e-01 -6.811305135488510132e-02 -4.801355302333831787e-02 -1.986529529094696045e-01
-1.281411666423082352e-02 -1.652869284152984619e-01 -8.224573731422424316e-02 -3.972987532615661621e-01 -2.599093317985534668e-01 -1.636162102222442627e-01 -7.575417309999465942e-02 -7.431311160326004028e-02 2.500604689121246338e-01 -4.514239728450775146e-02 1.666960269212722778e-01 -2.121600061655044556e-01 8.244955539703369141e-02 -7.855500280857086182e-02 -8.396430872380733490e-03 2.352963685989379883e-01 -2.372212707996368408e-01 3.259786665439605713e-01 6.991278380155563354e-02 -7.565227895975112915e-02 -4.966893419623374939e-02 -1.999171227216720581e-01 2.535600364208221436e-01 6.200476363301277161e-02 -2.346381358802318573e-02 -2.634122967720031738e-02 -1.152598857879638672e-01 -1.584664285182952881e-01 2.507736682891845703e-01 -1.939466744661331177e-01 -1.850146800279617310e-01 -1.961060166358947754e-01
2.491379529237747192e-01 -1.506999731063842773e-01 -2.814480476081371307e-02 -1.059654578566551208e-01 1.812338642776012421e-02 -7.413317263126373291e-02 -1.361168920993804932e-01 -1.197684742510318756e-02 1.359559893608093262e-01 -4.866875708103179932e-02 8.721659332513809204e-02 -4.297853112220764160e-01 3.727116882801055908e-01 -5.074728280305862427e-02 -1.469940692186355591e-01 1.441994681954383850e-02 -3.358127772808074951e-01 3.332589864730834961e-01 5.705491825938224792e-02 -3.043578267097473145e-01 -2.556970715522766113e-01 1.570814661681652069e-02 1.334610283374786377e-01 -2.077035307884216309e-01 -7.423362135887145996e-02 -1.089229136705398560e-01 -1.999002881348133087e-03 -1.087569724768400192e-02 -1.237213984131813049e-01 -1.616101898252964020e-02 8.549785614013671875e-02 -1.246915534138679504e-01
5.961616337299346924e-02 -1.325701177120208740e-01 6.958512961864471436e-02 8.713259547948837280e-02 -2.638153731822967529e-02 1.019568890333175659e-01 1.600570380687713623e-01 -9.065995365381240845e-02 4.002122581005096436e-01 -2.265230864286422729e-01 8.637775480747222900e-02 -3.439005911350250244e-01 -3.287647292017936707e-02 1.127805858850479126e-01 3.526186197996139526e-02 2.422049790620803833e-01 -2.572712302207946777e-01 -7.257861644029617310e-02 7.112883776426315308e-02 -1.884253323078155518e-02 -3.130925819277763367e-02 -1.709340214729309082e-01 1.738475263118743896e-02 -4.047968983650207520e-01 -1.206610128283500671e-01 -8.056470006704330444e-02 1.513140648603439331e-01 2.078187614679336548e-01 1.752574443817138672e-01 -3.434867560863494873e-01 -3.572659939527511597e-02 -4.742070287466049194e-02
2.360835857689380646e-02 -3.379232883453369141e-01 1.592509001493453979e-01 -2.484666183590888977e-02 7.751997560262680054e-02 -1.909851878881454468e-01 -3.215148746967315674e-01 -1.165368221700191498e-02 9.742820262908935547e-02 -4.008028656244277954e-02 3.017327487468719482e-01 -6.379462778568267822e-02 2.242641337215900421e-02 -2.888548970222473145e-01 1.453701406717300415e-01 7.189279887825250626e-03 -3.870015442371368408e-01 5.165659636259078979e-02 1.382014602422714233e-01 -4.064438492059707642e-02 9.787946939468383789e-02 -3.122542500495910645e-01 1.743928045034408569e-01 7.915347814559936523e-02 -6.142014637589454651e-03 -6.888756155967712402e-02 5.558121204376220703e-02 -4.646905511617660522e-02 2.484027482569217682e-02 -6.377538293600082397e-02 -2.170403450727462769e-01 -3.509565293788909912e-01
-1.305470317602157593e-01 -1.159991323947906494e-01 -1.832907348871231079e-01 -1.847575008869171143e-01 -2.674670815467834473e-01 3.624621406197547913e-02 -1.252643764019012451e-01 -1.197717562317848206e-01 6.788651645183563232e-02 7.436305284500122070e-02 9.985993057489395142e-02 -9.371516108512878418e-02 -4.298381134867668152e-02 -1.052500866353511810e-02 -2.150958031415939331e-02 4.357147514820098877e-01 -3.361670970916748047e-01 2.090952545404434204e-01 -1.328843981027603149e-01 2.037510126829147339e-01 4.378620162606239319e-02 -6.444354355335235596e-02 2.809579670429229736e-01 1.733267121016979218e-02 9.650180488824844360e-02 -2.153877355158329010e-02 1.254061460494995117e-01 4.383999705314636230e-01 7.790858298540115356e-02 6.628215312957763672e-02 -1.979081332683563232e-01 -9.582356363534927368e-02
-2.609190046787261963e-01 -5.279666185379028320e-02 -1.500292122364044189e-01 -2.306011319160461426e-02 -2.009350247681140900e-02 -1.870678737759590149e-02 -2.126405686140060425e-01 -2.349407821893692017e-01 1.562126576900482178e-01 -2.091155499219894409e-01 1.355461627244949341e-01 -2.632041871547698975e-01 4.974685981869697571e-02 -1.662306934595108032e-01 2.195441722869873047e-01 -5.619540344923734665e-03 -3.556649386882781982e-01 7.294455077499151230e-03 3.799653053283691406e-02 9.032098948955535889e-02 -9.042949229478836060e-02 -4.523260295391082764e-01 2.719509303569793701e-01 -6.191043183207511902e-02 -4.584278911352157593e-02 -1.640016585588455200e-01 -2.730656042695045471e-02 -6.620622426271438599e-02 1.154957488179206848e-01 -2.909113168716430664e-01 1.425499469041824341e-02 -1.085781231522560120e-01
3.347723558545112610e-02 -6.322114914655685425e-02 2.741075456142425537e-01 -4.031580984592437744e-01 -8.169019222259521484e-02 6.828556209802627563e-02 8.017013221979141235e-02 -1.117582097649574280e-01 3.494957983493804932e-01 -9.354012459516525269e-02 1.794374883174896240e-01 1.570442467927932739e-01 2.192400246858596802e-01 -8.435971289873123169e-02 9.425871074199676514e-02 1.016051843762397766e-01 -2.655830383300781250e-01 2.072482258081436157e-01 -1.849069744348526001e-01 6.097617372870445251e-02 2.413939386606216431e-01 -1.207323223352432251e-01 2.093654572963714600e-01 -3.422212004661560059e-01 8.004868030548095703e-02 -7.876622676849365234e-02 5.971613153815269470e-02 2.065636813640594482e-01 3.919203206896781921e-02 -3.490552678704261780e-02 4.893503338098526001e-02 -1.249877959489822388e-01
1.445226371288299561e-01 -1.589360237121582031e-01 6.337080150842666626e-02 -5.025663375854492188e-01 8.565461635589599609e-02 -4.811869189143180847e-02 2.386569790542125702e-02 -5.158586055040359497e-02 2.967312037944793701e-01 -1.057665124535560608e-01 8.471875637769699097e-02 -1.169885322451591492e-01 -7.131551206111907959e-02 -1.922719739377498627e-02 -2.334199845790863037e-02 3.002880215644836426e-01 -3.072630465030670166e-01 7.396983355283737183e-02 -1.866471320390701294e-01 8.892955631017684937e-02 1.843779683113098145e-01 -1.005512028932571411e-01 4.343388676643371582e-01 -3.598320484161376953e-02 7.067902386188507080e-02 2.731208456680178642e-03 2.823389321565628052e-02 1.065347418189048767e-01 6.713728606700897217e-02 2.195610553026199341e-01 9.723063558340072632e-02 -1.100527048110961914e-01
-4.484280198812484741e-02 -2.992172241210937500e-01 8.200997486710548401e-03 -1.250457316637039185e-01 -3.042095601558685303e-01 -3.167097568511962891e-01 8.546008728444576263e-03 -7.196606695652008057e-02 2.125954329967498779e-01 1.232914552092552185e-01 2.296413779258728027e-01 -2.118875533342361450e-01 4.618861526250839233e-02 -1.074924319982528687e-01 1.342690438032150269e-01 7.048346847295761108e-02 -3.418799638748168945e-01 -1.248355060815811157e-01 -1.594596654176712036e-01 8.908350765705108643e-02 2.057690620422363281e-01 4.822814464569091797e-02 -9.084185212850570679e-02 6.535556167364120483e-02 -1.338004972785711288e-02 -4.139802157878875732e-01 -2.191955596208572388e-02 3.207073733210563660e-02 2.198552042245864868e-01 1.880833506584167480e-01 -7.560697942972183228e-02 -1.201057210564613342e-01
8.434742689132690430e-02 -2.854284942150115967e-01 9.568251669406890869e-03 -4.474710300564765930e-02 1.121485456824302673e-01 -1.730486005544662476e-01 -2.464248239994049072e-02 -1.761475056409835815e-01 1.423287987709045410e-01 -1.858352720737457275e-01 1.540569365024566650e-01 -2.676620483398437500e-01 -1.244511976838111877e-01 -4.322262108325958252e-02 -2.823256552219390869e-01 -6.067868322134017944e-02 -1.935525387525558472e-01 -5.133488774299621582e-02 -4.122082293033599854e-01 1.925175040960311890e-01 -1.018787398934364319e-01 -1.777949333190917969e-01 -3.477123007178306580e-02 -2.262474149465560913e-01 2.446303218603134155e-01 -2.411781847476959229e-01 -1.005068421363830566e-01 2.456582039594650269e-01 1.173211708664894104e-01 -2.235857583582401276e-02 -6.313215941190719604e-02 -1.899345368146896362e-01
-1.684938222169876099e-01 -3.067547678947448730e-01 -2.119080573320388794e-01 -2.464935183525085449e-01 -1.221024990081787109e-01 -4.907451570034027100e-02 -2.832051515579223633e-01 -6.114428490400314331e-02 -1.241769362241029739e-02 -4.898045212030410767e-02 2.926646173000335693e-01 -8.556525409221649170e-02 -9.287587553262710571e-02 -2.146758288145065308e-01 -2.205635234713554382e-02 2.985267937183380127e-01 -3.335664272308349609e-01 -5.067479982972145081e-02 -1.674470603466033936e-01 -1.782646626234054565e-01 -5.514290556311607361e-02 1.125385314226150513e-01 2.537592649459838867e-01 2.458264492452144623e-02 -5.272096395492553711e-02 9.017356671392917633e-03 -1.284273155033588409e-02 -4.622421413660049438e-02 1.069474220275878906e-01 -2.884766459465026855e-01 -1.747517436742782593e-01 -2.145466506481170654e-01
4.956908524036407471e-04 -3.793404102325439453e-01 -6.193407624959945679e-02 -1.122707128524780273e-01 -2.654496133327484131e-01 -1.548729538917541504e-01 -1.893655806779861450e-01 -2.929256856441497803e-01 2.009133100509643555e-01 -1.395090222358703613e-01 -8.662727475166320801e-02 -2.129222452640533447e-01 1.321013718843460083e-01 -2.111601531505584717e-01 1.079005151987075806e-01 2.063326239585876465e-01 -1.460691392421722412e-01 3.122740685939788818e-01 -9.068263322114944458e-02 -3.646038100123405457e-02 -1.349962651729583740e-01 1.531894356012344360e-01 8.699642121791839600e-02 -1.806101351976394653e-01 -2.396602369844913483e-02 -9.398144483566284180e-02 7.747981697320938110e-02 -7.690931856632232666e-02 -2.922420799732208252e-01 -2.507357299327850342e-01 -1.025784537196159363e-01 -6.494151055812835693e-02
1.473074257373809814e-01 -4.126097559928894043e-01 -4.272762313485145569e-02 -5.858056247234344482e-02 -1.684571504592895508e-01 -5.445202812552452087e-02 -3.030483126640319824e-01 -4.338514804840087891e-01 8.246576786041259766e-02 1.218380331993103027e-01 1.720742904581129551e-03 -1.287441402673721313e-01 -1.939977407455444336e-01 -2.365537583827972412e-01 2.019186317920684814e-01 -1.025808900594711304e-01 -3.085617423057556152e-01 -7.224141806364059448e-02 6.622206885367631912e-03 -4.786362126469612122e-02 -1.083566248416900635e-01 -1.748956441879272461e-01 1.322758793830871582e-01 -1.962908506393432617e-01 -2.673616632819175720e-02 1.189466342329978943e-01 1.159480810165405273e-01 1.452843546867370605e-01 2.259298227727413177e-02 -1.072097942233085632e-01 -1.982761770486831665e-01 -8.015901595354080200e-02
-1.040252149105072021e-01 -2.402701526880264282e-01 -1.950902193784713745e-01 -3.207134082913398743e-02 -1.891308128833770752e-01 -2.313074618577957153e-01 2.843466401100158691e-02 -2.504184246063232422e-01 2.007942050695419312e-01 -2.551794648170471191e-01 1.834936887025833130e-01 -1.588807553052902222e-01 2.653505885973572731e-03 -3.378042280673980713e-01 1.000665947794914246e-01 -2.162886224687099457e-02 -7.960525900125503540e-02 5.716177076101303101e-02 2.606030702590942383e-01 9.281609207391738892e-02 1.652754545211791992e-01 -2.437180429697036743e-01 1.766642332077026367e-01 -6.968773156404495239e-02 -1.607898175716400146e-01 -1.180845052003860474e-01 -5.136285722255706787e-02 9.700335562229156494e-02 -8.913581073284149170e-02 -2.569098472595214844e-01 -7.926332205533981323e-02 -3.311059474945068359e-01
-5.885330587625503540e-02 -6.693047285079956055e-02 2.124121487140655518e-01 -2.510517835617065430e-01 1.122219339013099670e-01 -1.784205585718154907e-01 -5.549535155296325684e-02 -3.892688453197479248e-01 2.817250490188598633e-01 -1.001520454883575439e-01 2.471474856138229370e-01 1.092697605490684509e-01 5.881892517209053040e-02 8.513274043798446655e-02 -2.173606753349304199e-01 4.115020334720611572e-01 -1.057133823633193970e-01 2.956753410398960114e-02 -1.701086163520812988e-01 -1.682963520288467407e-01 -2.372311055660247803e-02 6.138894706964492798e-02 1.199406161904335022e-01 -3.088129758834838867e-01 1.070054341107606888e-02 -1.183291524648666382e-01 -1.424771994352340698e-01 1.364892125129699707e-01 -3.228982537984848022e-02 1.790433526039123535e-01 -8.624865114688873291e-02 -1.348659843206405640e-01
1.761303842067718506e-01 -3.020413033664226532e-02 3.879047334194183350e-01 -1.628932654857635498e-01 -1.329166889190673828e-01 3.091952949762344360e-02 -4.102149233222007751e-02 -3.874514251947402954e-02 1.470502018928527832e-01 -1.001266986131668091e-01 1.449361741542816162e-01 -2.274528704583644867e-02 -3.485096618533134460e-02 2.808706276118755341e-02 -3.196767270565032959e-01 3.359752893447875977e-01 -1.458567827939987183e-01 -2.538708038628101349e-02 -1.747637689113616943e-01 -2.788446471095085144e-02 7.867167890071868896e-02 -9.576962888240814209e-02 -6.197718903422355652e-02 -1.963341236114501953e-01 1.254521459341049194e-01 -1.288898289203643799e-01 -1.543723940849304199e-01 1.431480199098587036e-01 9.988162666559219360e-02 -3.429381549358367920e-02 -2.473042607307434082e-01 -4.889097511768341064e-01
-9.290734678506851196e-02 -1.807679980993270874e-02 -2.628853917121887207e-02 -5.997046083211898804e-02 -2.511459589004516602e-01 -1.772737316787242889e-02 5.254405364394187927e-02 9.235851466655731201e-02 1.624376624822616577e-01 1.925403252243995667e-02 -6.006962433457374573e-02 -4.219515323638916016e-01 2.203958928585052490e-01 -2.048940062522888184e-01 8.453495055437088013e-02 2.686865925788879395e-01 -2.029470652341842651e-01 2.628448978066444397e-02 1.193418204784393311e-01 -3.809616714715957642e-02 -1.677045412361621857e-02 -1.091252565383911133e-01 -6.559829227626323700e-03 -3.271691501140594482e-01 -1.518525779247283936e-01 -3.180143833160400391e-01 1.387755125761032104e-01 2.909119427204132080e-01 -1.113020703196525574e-01 -1.864978820085525513e-01 -1.413998156785964966e-01 -2.483607679605484009e-01
2.592689590528607368e-03 2.386371046304702759e-02 -6.247516721487045288e-02 -7.436377555131912231e-02 -6.479416042566299438e-02 -2.312115430831909180e-01 -1.041235178709030151e-01 -7.720819860696792603e-02 3.199175000190734863e-01 -1.336542218923568726e-01 1.053385436534881592e-01 -1.519564073532819748e-02 -7.696492224931716919e-02 1.983982175588607788e-01 4.233309328556060791e-01 2.739077508449554443e-01 -1.586447507143020630e-01 1.582501232624053955e-01 -1.290136724710464478e-01 -1.088070273399353027e-01 -3.390598297119140625e-01 8.555267751216888428e-02 2.692997753620147705e-01 -1.398766338825225830e-01 -5.043322592973709106e-02 -1.476228535175323486e-01 3.109840862452983856e-02 5.470771715044975281e-02 -1.350838094949722290e-01 -2.461303174495697021e-01 9.484626352787017822e-02 -2.743903994560241699e-01
-8.436030708253383636e-03 1.861775070428848267e-01 3.001805841922760010e-01 -2.162568271160125732e-01 -1.263108197599649429e-02 1.853258721530437469e-02 -1.579166054725646973e-01 -1.418034583330154419e-01 1.704731881618499756e-01 -7.847673445940017700e-02 2.043388038873672485e-01 -2.342855483293533325e-01 7.586775720119476318e-02 -4.515076521784067154e-03 -2.609394192695617676e-01 3.624120652675628662e-01 -1.828583031892776489e-01 6.318520009517669678e-02 -2.872612476348876953e-01 -7.573242485523223877e-02 2.347491448745131493e-03 -1.415871977806091309e-01 2.888434566557407379e-02 -1.839478015899658203e-01 2.983057498931884766e-01 -8.798543363809585571e-02 -9.885675460100173950e-02 1.017661765217781067e-01 1.043538376688957214e-01 4.385334625840187073e-02 -2.199181765317916870e-01 -2.955157458782196045e-01
-3.896173462271690369e-02 -8.715154230594635010e-02 1.941763609647750854e-01 8.927384763956069946e-02 8.541584759950637817e-02 -2.992895245552062988e-01 -1.344211399555206299e-01 -1.472505778074264526e-01 4.001118838787078857e-01 3.819750249385833740e-02 -9.744531661272048950e-02 -2.571433186531066895e-01 2.745976746082305908e-01 1.215171888470649719e-01 3.624790161848068237e-02 1.869980245828628540e-01 -4.219880700111389160e-01 -2.288483232259750366e-01 -7.923564314842224121e-02 -1.218228712677955627e-01 -1.051930338144302368e-01 -3.280519843101501465e-01 1.118247807025909424e-01 -1.278908401727676392e-01 6.964357197284698486e-02 -1.662239246070384979e-02 1.290206890553236008e-02 3.487351164221763611e-02 -4.008044302463531494e-02 -1.931086182594299316e-01 -1.460448745638132095e-02 -1.556765194982290268e-02
-4.825337231159210205e-02 9.337151795625686646e-02 -1.375801209360361099e-02 1.195016428828239441e-01 -5.375089496374130249e-02 -1.456791013479232788e-01 -6.805175542831420898e-02 -2.646052241325378418e-01 3.234713524580001831e-02 -7.099516689777374268e-02 2.059732824563980103e-01 -4.226880967617034912e-01 2.491356134414672852e-01 -9.222779422998428345e-02 2.736882269382476807e-01 1.570365130901336670e-01 -3.494301438331604004e-01 -1.582456529140472412e-01 3.710817545652389526e-02 1.341025084257125854e-01 -7.320314645767211914e-03 -3.755997419357299805e-01 7.600207626819610596e-02 -1.252502799034118652e-01 -1.430417504161596298e-02 -1.273532062768936157e-01 -2.531962394714355469e-01 3.743628039956092834e-02 -5.125910509377717972e-03 -2.225777655839920044e-01 -8.403038978576660156e-02 -1.036830171942710876e-01
1.280669122934341431e-01 -4.494688212871551514e-01 1.978043019771575928e-01 -1.495666056871414185e-02 7.891568541526794434e-02 -1.979222744703292847e-01 -3.478320538997650146e-01 -1.179564595222473145e-01 4.241776838898658752e-02 -7.568834722042083740e-02 1.138559505343437195e-01 7.020471245050430298e-02 1.749913990497589111e-01 -3.010087013244628906e-01 1.337843239307403564e-01 8.936354517936706543e-02 -2.078221589326858521e-01 -8.793509565293788910e-03 6.126213818788528442e-02 5.775765702128410339e-02 1.693212389945983887e-01 -2.875032722949981689e-01 2.267580181360244751e-01 -1.339432969689369202e-02 -1.266043782234191895e-01 -5.685229226946830750e-02 8.331811428070068359e-02 4.805259406566619873e-02 3.599311783909797668e-02 -1.355736702680587769e-01 -2.941565811634063721e-01 -2.034551203250885010e-01
9.295830130577087402e-02 -2.843508422374725342e-01 -2.611590549349784851e-02 -2.095212340354919434e-01 -4.745369404554367065e-02 -1.232646480202674866e-01 -4.159887880086898804e-02 1.782711595296859741e-02 1.435001492500305176e-01 7.629427313804626465e-02 6.496615707874298096e-02 -3.814091384410858154e-01 1.118229478597640991e-01 9.009243547916412354e-02 6.532820314168930054e-02 2.591874599456787109e-01 6.988047808408737183e-02 4.017541930079460144e-02 6.417074799537658691e-02 -3.210833296179771423e-02 -3.310120999813079834e-01 2.979253791272640228e-02 1.369580328464508057e-01 -3.108923435211181641e-01 2.122217603027820587e-02 7.004143297672271729e-02 3.257851302623748779e-01 1.127315163612365723e-01 -2.448015958070755005e-01 4.482430592179298401e-02 -1.304444521665573120e-01 -3.709268271923065186e-01
1.630305945873260498e-01 -3.034262657165527344e-01 1.330778896808624268e-01 -1.426257789134979248e-01 -9.398552775382995605e-02 -2.806080579757690430e-01 -2.936010658740997314e-01 -5.349229648709297180e-02 2.878729254007339478e-02 -7.102047652006149292e-02 1.566277593374252319e-01 5.156845226883888245e-02 -4.490021616220474243e-02 -2.661803662776947021e-01 1.652884036302566528e-01 1.659521311521530151e-01 -3.422014415264129639e-01 3.896775469183921814e-02 1.443734616041183472e-01 6.400311738252639771e-02 9.281549602746963501e-02 -2.712705433368682861e-01 2.323677986860275269e-01 3.958803042769432068e-02 -4.285732284188270569e-02 -4.563142359256744385e-02 1.676932573318481445e-01 -1.031317785382270813e-01 1.116388961672782898e-01 -8.398940414190292358e-02 -2.535496652126312256e-01 -3.131549656391143799e-01
1.309829056262969971e-01 1.231781169772148132e-01 1.509994566440582275e-01 -4.688929766416549683e-03 -1.150980964303016663e-01 -3.373168641701340675e-03 -7.332418859004974365e-02 -3.448831290006637573e-02 2.517377734184265137e-01 -1.670058965682983398e-01 1.613614559173583984e-01 -2.525045722723007202e-02 -9.923510253429412842e-02 -1.098652780055999756e-01 -2.175375223159790039e-01 -1.885830014944076538e-01 -3.885091841220855713e-01 1.742022633552551270e-01 -3.756672441959381104e-01 3.802444413304328918e-02 -1.090237274765968323e-01 -6.776590645313262939e-02 4.955631867051124573e-02 -9.628166258335113525e-02 2.243332862854003906e-01 -1.465284824371337891e-01 -1.110967546701431274e-01 1.077233105897903442e-01 2.029930353164672852e-01 -7.313606888055801392e-02 -3.647992908954620361e-01 -2.735733687877655029e-01
-4.487778618931770325e-02 -1.974718868732452393e-01 -1.918347626924514771e-01 -3.340929150581359863e-01 -2.507934272289276123e-01 5.946045368909835815e-02 -7.676626741886138916e-02 -1.732029020786285400e-01 2.633790075778961182e-01 1.081296429038047791e-01 8.477204293012619019e-02 -1.367958337068557739e-01 -4.246689751744270325e-02 -1.035772413015365601e-01 -1.907793730497360229e-01 3.091269731521606445e-01 -3.001495897769927979e-01 1.554199308156967163e-01 -6.336833536624908447e-02 -3.048957698047161102e-02 -8.508014678955078125e-02 -1.796298921108245850e-01 3.328512609004974365e-01 1.058827191591262817e-01 -1.857907623052597046e-01 -3.914515301585197449e-02 1.795215755701065063e-01 5.209224298596382141e-02 6.650099158287048340e-02 -2.111407965421676636e-01 -1.697335541248321533e-01 -1.652199774980545044e-01
2.057244814932346344e-02 -2.541419267654418945e-01 3.690055338665843010e-03 -2.644802033901214600e-01 -2.488905787467956543e-01 -6.284930557012557983e-02 2.074818126857280731e-02 -2.377616167068481445e-01 -8.581726998090744019e-02 -4.768352210521697998e-02 1.847995966672897339e-01 -4.077500998973846436e-01 8.019271492958068848e-02 -2.222353816032409668e-01 2.096249312162399292e-01 -4.805395007133483887e-02 -1.172442510724067688e-01 3.638324141502380371e-02 -4.213841632008552551e-02 -1.690550148487091064e-01 9.518698602914810181e-02 -2.939579486846923828e-01 -3.777055442333221436e-02 -2.069198638200759888e-01 2.569036744534969330e-02 2.547559142112731934e-01 1.412733457982540131e-02 2.553056478500366211e-01 1.082267984747886658e-01 -1.942487359046936035e-01 -1.539214849472045898e-01 -2.020621597766876221e-01
2.295639812946319580e-01 1.402028352022171021e-01 2.819069027900695801e-01 -2.501942515373229980e-01 -5.274604633450508118e-02 -3.453074097633361816e-01 -5.568283051252365112e-02 -2.588745057582855225e-01 2.864960432052612305e-01 2.559651806950569153e-02 -3.565752506256103516e-02 5.962228402495384216e-03 -1.336258202791213989e-01 -1.243563070893287659e-01 -2.780571766197681427e-02 2.764587998390197754e-01 -1.149143055081367493e-01 -2.684309780597686768e-01 -9.633383899927139282e-02 -2.289428710937500000e-01 -8.303306996822357178e-02 -2.131938487291336060e-01 -8.777809329330921173e-03 2.320975251495838165e-02 -9.653041511774063110e-02 -2.543813586235046387e-01 7.786659151315689087e-02 2.132304161787033081e-01 -1.055262684822082520e-01 -1.211294382810592651e-01 -1.047874838113784790e-01 -1.913360506296157837e-01
-1.045847758650779724e-01 -3.516328930854797363e-01 -1.458321604877710342e-02 -4.678671658039093018e-01 3.918636217713356018e-02 -1.231712475419044495e-01 -2.618269622325897217e-01 -1.729689687490463257e-01 2.699672281742095947e-01 -1.805321723222732544e-01 2.378017604351043701e-01 -6.616386026144027710e-02 9.576458483934402466e-02 -1.176973059773445129e-01 -1.959901005029678345e-01 2.945164144039154053e-01 -2.629030048847198486e-01 1.407809108495712280e-01 5.719637498259544373e-02 -9.927354007959365845e-02 1.085513504222035408e-03 -7.192272692918777466e-02 1.595315989106893539e-03 9.767591021955013275e-03 1.381976902484893799e-01 3.296720236539840698e-02 -7.453308999538421631e-02 4.188938066363334656e-02 1.870788782835006714e-01 -1.706987470388412476e-01 -1.280045956373214722e-01 -3.457773849368095398e-02
6.157403439283370972e-02 -2.507605850696563721e-01 4.348669573664665222e-02 -2.817921638488769531e-01 -5.382171645760536194e-02 -1.298392266035079956e-01 -2.592200040817260742e-01 -6.961490958929061890e-02 -1.204601153731346130e-01 -1.567670404911041260e-01 4.084208011627197266e-01 -2.348837554454803467e-01 1.934317350387573242e-01 -9.863708913326263428e-02 3.484749495983123779e-01 3.961697220802307129e-02 -6.011606007814407349e-02 5.760238692164421082e-02 -1.338758170604705811e-01 8.695594221353530884e-02 1.290195435285568237e-01 -4.130120947957038879e-02 2.387902736663818359e-01 -1.693585962057113647e-01 6.314805895090103149e-02 3.212102688848972321e-03 -1.253403574228286743e-01 7.187769562005996704e-02 -8.477459847927093506e-02 -2.998053431510925293e-01 -8.154473453760147095e-02 -2.528927028179168701e-01
2.871098816394805908e-01 -2.941312827169895172e-02 3.806051611900329590e-01 -3.713681176304817200e-02 3.228325769305229187e-02 -1.283391714096069336e-01 -1.059575751423835754e-01 1.235657185316085815e-01 1.990439593791961670e-01 -1.568085253238677979e-01 7.271885871887207031e-02 -2.468069046735763550e-01 -6.787576526403427124e-02 5.999160185456275940e-02 -1.002762317657470703e-01 2.537133097648620605e-01 -1.963295340538024902e-01 1.075573489069938660e-01 -1.787222623825073242e-01 2.178265154361724854e-01 -7.335239648818969727e-02 -3.216485679149627686e-01 1.314803399145603180e-02 7.849046587944030762e-02 2.019548118114471436e-01 2.488920092582702637e-02 -1.341863125562667847e-01 7.549565285444259644e-02 7.987110316753387451e-02 5.164876207709312439e-02 -3.061425685882568359e-01 -3.175797164440155029e-01
2.052612230181694031e-02 -2.585059106349945068e-01 3.426808416843414307e-01 -2.394242882728576660e-01 4.102057963609695435e-02 1.611505448818206787e-01 3.432034514844417572e-03 -2.792275846004486084e-01 4.552775025367736816e-01 -6.976832449436187744e-02 3.025823831558227539e-01 -3.069182485342025757e-02 4.345238208770751953e-02 -1.139649301767349243e-01 9.660181403160095215e-02 1.677215248346328735e-01 -7.561657577753067017e-02 8.382061123847961426e-02 -1.488639563322067261e-01 1.049241982400417328e-02 1.519720256328582764e-01 -1.179889962077140808e-01 -2.665269002318382263e-02 5.377145484089851379e-02 1.151382625102996826e-01 -1.674585342407226562e-01 6.613252218812704086e-03 3.808308839797973633e-01 -8.056087046861648560e-02 4.378973320126533508e-02 9.330434352159500122e-02 -1.275300681591033936e-01
-4.925895482301712036e-02 -1.820269227027893066e-01 -6.947853416204452515e-02 7.275848183780908585e-03 -4.013850986957550049e-01 -3.317604362964630127e-01 -1.392554957419633865e-02 1.763443090021610260e-02 2.802399992942810059e-01 2.967836260795593262e-01 1.030602902173995972e-01 -6.347185373306274414e-02 1.314049810171127319e-01 -6.618443876504898071e-02 7.226019352674484253e-02 -1.649098098278045654e-02 -4.307819008827209473e-01 -1.216307953000068665e-01 -2.085635364055633545e-01 5.257231183350086212e-03 7.397390156984329224e-02 6.400647759437561035e-02 1.044401675462722778e-01 -9.529497474431991577e-02 -2.113528177142143250e-02 -2.890540957450866699e-01 -7.980442792177200317e-02 2.138884812593460083e-01 2.304834127426147461e-01 2.466626465320587158e-02 -8.564575575292110443e-03 -1.268924176692962646e-01
2.124614864587783813e-01 4.559765756130218506e-02 -2.213336229324340820e-01 -6.422462314367294312e-02 1.908439546823501587e-01 -1.904702782630920410e-01 -2.849072515964508057e-01 -2.091759294271469116e-01 6.351625919342041016e-02 4.901796579360961914e-02 1.187413781881332397e-01 -3.442965149879455566e-01 -1.047548502683639526e-01 -1.724318265914916992e-01 -4.757569730281829834e-02 2.789219617843627930e-01 -2.148095220327377319e-01 -1.482232511043548584e-01 -5.082805082201957703e-02 2.087504863739013672e-01 -1.195408999919891357e-01 1.046283636242151260e-02 3.450686931610107422e-01 -2.522688210010528564e-01 1.902224421501159668e-01 -1.572064682841300964e-02 -7.615688443183898926e-02 9.812922775745391846e-02 -1.852943003177642822e-01 3.447328507900238037e-02 1.481806486845016479e-01 -1.465295404195785522e-01
1.891841739416122437e-01 6.026884540915489197e-03 2.045817673206329346e-02 -3.040959872305393219e-02 -3.233544528484344482e-01 -1.121721044182777405e-01 -9.889933466911315918e-02 -1.708493977785110474e-01 3.214400708675384521e-01 4.290300235152244568e-02 -3.344563022255897522e-02 -1.211985126137733459e-01 2.957178950309753418e-01 -9.274713695049285889e-02 2.568744309246540070e-02 5.116580426692962646e-02 -9.270385652780532837e-02 -9.757915884256362915e-02 2.180033624172210693e-01 1.256333738565444946e-01 1.765446620993316174e-03 -3.101090788841247559e-01 2.178518027067184448e-01 -3.322837054729461670e-01 -1.441697217524051666e-02 -2.009452506899833679e-02 -2.973213791847229004e-01 1.811553835868835449e-01 2.341269403696060181e-01 -4.147903621196746826e-02 -2.653833329677581787e-01 -4.644525423645973206e-02
8.511358499526977539e-02 -4.184255376458168030e-02 -1.458850409835577011e-02 -9.500703215599060059e-02 -2.120588123798370361e-01 -2.548722922801971436e-01 -2.376335561275482178e-01 -3.001248538494110107e-01 3.394934907555580139e-02 9.069134294986724854e-02 3.673806786537170410e-02 -1.252182424068450928e-01 2.581759914755821228e-02 4.944268986582756042e-02 1.700897365808486938e-01 2.357212603092193604e-01 4.443736688699573278e-04 7.491633296012878418e-02 -2.472886256873607635e-02 8.437041193246841431e-02 1.965856999158859253e-01 -3.220594525337219238e-01 -4.312031716108322144e-02 -4.238093495368957520e-01 -9.876027703285217285e-02 -9.372531622648239136e-02 -1.011288762092590332e-01 -1.489589661359786987e-01 1.801555901765823364e-01 -1.321103125810623169e-01 -3.210708796977996826e-01 -2.648499608039855957e-01
1.134102791547775269e-01 -3.092589676380157471e-01 -1.725874841213226318e-01 -1.884531676769256592e-01 -3.236903622746467590e-02 -1.913502067327499390e-01 -1.629128903150558472e-01 -5.333873629570007324e-02 2.252399772405624390e-01 1.617466062307357788e-01 -9.983365982770919800e-02 -3.029309213161468506e-01 -4.188881069421768188e-02 2.095309831202030182e-02 1.128694489598274231e-01 2.367570251226425171e-01 -1.490740925073623657e-01 -1.233757883310317993e-01 1.112274974584579468e-01 5.342206731438636780e-02 -1.894882470369338989e-01 -3.946230933070182800e-02 1.298831999301910400e-01 -1.656023561954498291e-01 -9.432422369718551636e-02 2.080831676721572876e-01 3.870846629142761230e-01 3.049067556858062744e-01 -6.732927262783050537e-02 -1.124914437532424927e-01 -6.214411929249763489e-02 -2.430162131786346436e-01
-1.076731905341148376e-01 -2.190917581319808960e-01 -1.172254793345928192e-02 -2.003069221973419189e-01 8.511807536706328392e-04 6.970652192831039429e-02 -1.768819391727447510e-01 -2.056255638599395752e-01 8.120200037956237793e-02 -1.326478123664855957e-01 1.734123937785625458e-02 -2.972989082336425781e-01 2.588292360305786133e-01 -6.779844313859939575e-02 -1.268280111253261566e-02 -3.171897679567337036e-02 -1.671180576086044312e-01 3.754129707813262939e-01 -9.759709239006042480e-02 -1.633572876453399658e-01 -3.029466867446899414e-01 -2.304960191249847412e-01 1.734458059072494507e-01 -8.904352039098739624e-02 -1.846736371517181396e-01 -1.725192368030548096e-01 -5.362962931394577026e-02 7.394175045192241669e-03 -1.434394866228103638e-01 -5.056393891572952271e-02 1.424139272421598434e-02 -3.974414169788360596e-01
2.283630520105361938e-01 1.170277222990989685e-01 2.827668190002441406e-01 -1.974478960037231445e-01 -1.895578056573867798e-01 -4.624039530754089355e-01 -1.121017262339591980e-01 -2.269467264413833618e-01 2.779447436332702637e-01 4.142160061746835709e-03 1.337177157402038574e-01 1.588767617940902710e-01 -2.841960266232490540e-02 -3.597919642925262451e-02 -8.774226158857345581e-02 1.070691347122192383e-01 -1.298104673624038696e-01 -2.474274784326553345e-01 1.903602294623851776e-02 -1.670425944030284882e-02 -1.793292760848999023e-01 -1.639261841773986816e-01 -7.413412630558013916e-02 1.671582087874412537e-02 -3.753560036420822144e-02 -1.809538751840591431e-01 1.311993598937988281e-01 1.625028699636459351e-01 8.551473915576934814e-02 -1.201573759317398071e-01 -2.235093116760253906e-01 -2.583300471305847168e-01
-7.502758502960205078e-02 -2.021591663360595703e-01 -2.603669650852680206e-02 3.994897007942199707e-02 -1.798788756132125854e-01 -1.208480149507522583e-01 -2.444620877504348755e-01 1.125910207629203796e-01 3.678401410579681396e-01 7.964351028203964233e-02 1.544745564460754395e-01 -2.903338074684143066e-01 2.908462774939835072e-04 -1.792123317718505859e-01 -3.033384680747985840e-01 8.994370698928833008e-02 -2.724804282188415527e-01 4.165713489055633545e-02 5.560110136866569519e-02 -2.164756059646606445e-01 -6.979906558990478516e-02 1.609919518232345581e-01 -6.747699528932571411e-02 1.228923648595809937e-01 1.545750498771667480e-01 -1.085702031850814819e-01 1.742591857910156250e-01 -6.800840049982070923e-02 -8.919787406921386719e-02 -1.514821946620941162e-01 -1.651493012905120850e-01 -3.802276253700256348e-01
-1.162185594439506531e-01 -5.327878519892692566e-03 1.650430709123611450e-01 -2.448813021183013916e-01 7.451254129409790039e-02 -1.618169695138931274e-01 -3.184718787670135498e-01 -2.924425899982452393e-01 9.231551550328731537e-03 -1.081049293279647827e-01 1.048943027853965759e-01 -2.438909262418746948e-01 1.331911142915487289e-02 -6.373047828674316406e-02 -3.606576025485992432e-01 1.200431864708662033e-02 -1.718182861804962158e-01 -5.767344310879707336e-02 -2.031065821647644043e-01 -8.889909833669662476e-02 1.226404756307601929e-01 -1.027911305427551270e-01 5.499133467674255371e-02 -1.924213171005249023e-01 2.761755287647247314e-01 -2.036260962486267090e-01 -8.379961550235748291e-02 2.017105668783187866e-01 7.827955484390258789e-02 -9.217638522386550903e-02 -7.899412512779235840e-02 -3.604032695293426514e-01
2.303481996059417725e-01 -2.871957421302795410e-01 1.556235551834106445e-01 -1.495876014232635498e-01 7.881881319917738438e-04 -1.235399842262268066e-01 -3.472860157489776611e-01 -8.882462978363037109e-02 1.062850505113601685e-01 -5.642245709896087646e-02 3.097292184829711914e-01 -1.126552969217300415e-01 -2.284004166722297668e-02 -2.903801202774047852e-01 2.430019825696945190e-01 1.252524107694625854e-01 -2.461573034524917603e-01 9.340777993202209473e-02 6.267438083887100220e-02 4.625957831740379333e-02 2.596259489655494690e-02 -3.113416731357574463e-01 1.873053014278411865e-01 2.182047441601753235e-02 -1.684544980525970459e-01 1.571119762957096100e-02 2.308233231306076050e-01 -3.480895981192588806e-02 3.929873555898666382e-02 -6.286647170782089233e-02 -2.606174647808074951e-01 -1.622738689184188843e-01
1.717997491359710693e-01 3.028904795646667480e-01 7.546127308160066605e-03 1.842607557773590088e-01 1.036922633647918701e-01 -3.860523402690887451e-01 2.874106867238879204e-03 -4.119345545768737793e-02 3.343141078948974609e-01 -1.347067058086395264e-01 -2.050325565505772829e-04 -2.379699498414993286e-01 3.504176810383796692e-02 8.517506718635559082e-02 -1.490616891533136368e-02 2.859774827957153320e-01 -1.643060594797134399e-01 -1.544039547443389893e-01 8.777888119220733643e-02 -7.792375236749649048e-02 1.071353703737258911e-01 4.949628561735153198e-02 4.750359430909156799e-02 -2.036986500024795532e-01 8.932317793369293213e-02 -1.377137750387191772e-01 1.619367748498916626e-01 2.913317084312438965e-01 1.598468050360679626e-02 -2.169906646013259888e-01 2.558978088200092316e-02 -3.128597140312194824e-01
-1.563757061958312988e-01 8.445602655410766602e-02 -2.909691631793975830e-02 5.311916768550872803e-02 5.782937631011009216e-02 -5.168988928198814392e-02 2.870898246765136719e-01 -2.342085391283035278e-01 2.140901088714599609e-01 -9.869343787431716919e-02 8.372508734464645386e-02 -2.846501171588897705e-01 3.088322281837463379e-01 -1.503689773380756378e-02 2.319699712097644806e-02 4.207240045070648193e-01 -1.355024874210357666e-01 1.480669826269149780e-01 2.248293161392211914e-01 -1.138012707233428955e-01 -3.753593191504478455e-02 1.293845772743225098e-01 4.180290549993515015e-02 8.552283793687820435e-02 1.811251342296600342e-01 -2.463111281394958496e-02 -3.441089019179344177e-02 9.644357115030288696e-02 3.069341778755187988e-01 -7.953038066625595093e-02 -1.244928222149610519e-02 -3.593222796916961670e-01
6.234508752822875977e-02 -5.677333101630210876e-02 2.286618053913116455e-01 -9.779854863882064819e-02 -7.861492782831192017e-02 -1.981601305305957794e-02 -2.446618527173995972e-01 -2.363593578338623047e-01 1.465548481792211533e-02 -6.207285448908805847e-02 1.173238977789878845e-01 -2.832856476306915283e-01 -4.967012628912925720e-02 8.075442165136337280e-03 -2.382359504699707031e-01 9.500336647033691406e-02 -1.891189254820346832e-02 8.206822723150253296e-02 -5.730552598834037781e-02 -2.906297147274017334e-01 4.374971985816955566e-02 -4.963106289505958557e-02 -5.316554382443428040e-02 -1.057305932044982910e-01 1.240220591425895691e-01 -2.614019513130187988e-01 -1.040878295898437500e-01 -8.303016424179077148e-03 3.703750669956207275e-01 -1.950914561748504639e-01 -1.473497897386550903e-01 -4.873929917812347412e-01
7.651495933532714844e-02 4.077912867069244385e-02 -5.151508376002311707e-02 -8.699504286050796509e-02 -1.129344403743743896e-01 -2.429985553026199341e-01 -1.349143832921981812e-01 -4.636565148830413818e-01 2.402333468198776245e-01 -2.624499797821044922e-01 -2.782715857028961182e-01 -5.536470934748649597e-02 -5.715221539139747620e-02 2.729641273617744446e-02 3.768248250707983971e-03 3.853655606508255005e-02 -3.601040244102478027e-01 9.293033927679061890e-02 2.588819861412048340e-01 -2.167066931724548340e-01 -1.866933554410934448e-01 -2.522877417504787445e-02 -1.314932946115732193e-02 -2.198790162801742554e-01 8.927642554044723511e-02 -1.704223006963729858e-01 7.665695995092391968e-02 3.435642272233963013e-02 1.268887817859649658e-01 -1.828596740961074829e-02 1.010232567787170410e-01 -2.401272803544998169e-01
7.242871075868606567e-02 -1.994828283786773682e-01 -1.930826604366302490e-01 2.026024311780929565e-01 -2.321415245532989502e-01 -1.407828480005264282e-01 -3.178517892956733704e-02 2.870745398104190826e-02 2.600051760673522949e-01 -2.883719466626644135e-02 -2.842065878212451935e-02 -1.602909862995147705e-01 9.810952097177505493e-02 -2.073759436607360840e-01 -1.920397281646728516e-01 1.608982086181640625e-01 -2.579790055751800537e-01 2.303567826747894287e-01 -2.708159200847148895e-02 -2.833324542734771967e-04 2.465956360101699829e-01 -1.191818639636039734e-01 1.725653409957885742e-01 -3.560302555561065674e-01 2.346464097499847412e-01 -1.831962019205093384e-01 9.194555878639221191e-02 -1.610724180936813354e-01 2.306531667709350586e-01 1.337604224681854248e-01 -2.029796503484249115e-02 -2.105500549077987671e-01
1.448846161365509033e-01 -3.019931316375732422e-01 -1.389125287532806396e-01 2.858020067214965820e-01 1.826604008674621582e-01 -1.895745694637298584e-01 -1.016822680830955505e-01 2.731171436607837677e-02 2.525036633014678955e-01 2.228636294603347778e-01 1.763408631086349487e-01 -1.782188266515731812e-01 -1.441945787519216537e-03 -1.273853033781051636e-01 -2.197648771107196808e-02 2.701200246810913086e-01 -4.288069009780883789e-01 1.392185594886541367e-02 -1.455927789211273193e-01 1.090998109430074692e-02 1.762307733297348022e-01 -2.351783812046051025e-01 6.647372152656316757e-03 2.665280364453792572e-02 -1.232438236474990845e-01 -2.151667326688766479e-01 -1.156515777111053467e-01 1.115572154521942139e-01 1.273859441280364990e-01 7.318522781133651733e-02 6.655497103929519653e-02 -1.861567050218582153e-01
-1.091217845678329468e-01 -4.970541968941688538e-02 2.398214340209960938e-01 -8.830856531858444214e-02 2.818981558084487915e-02 -1.252128779888153076e-01 -3.225394189357757568e-01 -1.895252615213394165e-01 1.928394883871078491e-01 -1.923267841339111328e-01 1.676079183816909790e-01 -2.696408927440643311e-01 -2.031557820737361908e-02 -2.547212876379489899e-02 -2.754928767681121826e-01 3.021301329135894775e-02 -2.228920906782150269e-01 9.399595111608505249e-02 -2.392516285181045532e-01 -2.318667769432067871e-01 2.770793996751308441e-02 -7.751236110925674438e-02 -6.180527806282043457e-02 -5.467016249895095825e-02 3.856467306613922119e-01 -5.838308855891227722e-02 -1.318453848361968994e-01 1.988070160150527954e-01 1.408428102731704712e-01 -7.538015395402908325e-02 -1.401273906230926514e-01 -2.715517580509185791e-01
9.884189069271087646e-02 7.034711074084043503e-03 -1.632871180772781372e-01 6.438662298023700714e-03 -1.390991806983947754e-01 -1.225264668464660645e-01 -4.661627486348152161e-02 -3.007114864885807037e-03 1.967550963163375854e-01 2.603783607482910156e-01 -1.065766215324401855e-01 -1.572510153055191040e-01 3.539200127124786377e-01 -1.861082613468170166e-01 1.407664865255355835e-01 1.202481389045715332e-01 -3.616281449794769287e-01 1.346940696239471436e-01 -2.574193179607391357e-01 -7.617963105440139771e-02 -6.069879978895187378e-02 -1.372682005167007446e-01 -7.334532588720321655e-02 -2.698956131935119629e-01 -2.290240824222564697e-01 -1.450744718313217163e-01 -8.773364126682281494e-02 1.072512269020080566e-01 1.789742708206176758e-01 -1.810301095247268677e-01 -2.213533818721771240e-01 -2.488608062267303467e-01
-1.357888132333755493e-01 -6.987470388412475586e-02 6.923408061265945435e-02 7.898793369531631470e-02 3.683235123753547668e-02 -1.715445965528488159e-01 -1.311402861028909683e-02 -3.361953198909759521e-01 2.740582823753356934e-01 6.137038022279739380e-02 -3.018684126436710358e-02 -2.883743643760681152e-01 3.063577413558959961e-01 2.990133687853813171e-02 2.992985397577285767e-02 1.231303364038467407e-01 -4.018848836421966553e-01 -3.608222305774688721e-02 -3.566829860210418701e-02 9.961117058992385864e-02 -1.073100641369819641e-01 -2.948112487792968750e-01 6.235459819436073303e-02 -2.975914180278778076e-01 1.382363736629486084e-01 3.713466599583625793e-02 6.122216954827308655e-02 3.395493701100349426e-02 8.700307458639144897e-02 -3.485537171363830566e-01 -1.617809534072875977e-01 4.903112724423408508e-02
-2.487390339374542236e-01 1.192527264356613159e-01 2.288037538528442383e-02 -1.199731305241584778e-01 -2.106049209833145142e-01 -2.233474701642990112e-01 -6.066465005278587341e-02 1.316398084163665771e-01 1.464390903711318970e-01 9.967353194952011108e-02 -1.376130878925323486e-01 -1.938840746879577637e-01 -1.552339177578687668e-02 -1.623663157224655151e-01 6.877563893795013428e-02 4.050508141517639160e-01 -2.349971681833267212e-01 -4.079630970954895020e-02 -6.841598451137542725e-02 5.740702152252197266e-02 -5.048519000411033630e-02 -2.659310698509216309e-01 9.092573821544647217e-02 -1.797513663768768311e-01 5.641696508973836899e-03 -2.875205576419830322e-01 -2.551625967025756836e-01 2.467474639415740967e-01 5.087533220648765564e-02 -1.903288364410400391e-01 -1.970167607069015503e-01 -2.130810618400573730e-01
-3.239650279283523560e-02 -1.337001323699951172e-01 2.133024781942367554e-01 1.207290291786193848e-01 7.042013108730316162e-03 -3.090490773320198059e-02 -1.935525983572006226e-01 -9.723759442567825317e-02 1.833325028419494629e-01 -2.259589284658432007e-01 -5.204201443120837212e-04 -1.652992516756057739e-01 2.353417724370956421e-01 4.865841194987297058e-02 6.377980113029479980e-03 4.378995895385742188e-01 -1.322519183158874512e-01 -4.271875917911529541e-01 -2.566241621971130371e-01 4.487584810703992844e-03 1.224567666649818420e-01 -8.264605700969696045e-02 1.370865106582641602e-01 -5.494650918990373611e-03 2.031444013118743896e-01 -1.172514557838439941e-01 -9.153795242309570312e-02 2.223980575799942017e-01 -7.405735086649656296e-03 8.545181900262832642e-02 -2.454202622175216675e-02 -2.902010083198547363e-01
1.203889213502407074e-02 8.045060187578201294e-02 -1.403641849756240845e-01 1.800547689199447632e-01 -4.872372373938560486e-02 -1.771659217774868011e-02 -1.730429977178573608e-01 -1.980452686548233032e-01 2.478468120098114014e-01 -1.880405843257904053e-01 1.181164607405662537e-01 -1.913887113332748413e-01 1.890705376863479614e-01 6.681619584560394287e-02 -1.110149249434471130e-01 1.298092901706695557e-01 -3.985961899161338806e-02 1.000648215413093567e-01 1.382235586643218994e-01 -3.487679958343505859e-01 2.004686370491981506e-02 1.753981113433837891e-01 1.178599447011947632e-01 9.868845343589782715e-02 7.917169481515884399e-02 -1.006135642528533936e-01 8.213248103857040405e-02 3.740194439888000488e-01 3.744277656078338623e-01 -2.296434938907623291e-01 -6.020658835768699646e-02 -2.931278347969055176e-01
1.065692529082298279e-01 1.795440763235092163e-01 1.807403378188610077e-02 -8.311373740434646606e-02 -1.714357286691665649e-01 -3.343047797679901123e-01 -2.164694368839263916e-01 -1.983554363250732422e-01 1.106101199984550476e-01 1.516318768262863159e-01 1.301646679639816284e-01 6.457778811454772949e-02 1.051642298698425293e-01 1.246807500720024109e-01 -1.807628571987152100e-01 2.049688696861267090e-01 -1.651629805564880371e-01 6.345463334582746029e-04 -1.976242959499359131e-01 2.193553447723388672e-01 -1.283951997756958008e-01 -2.793637216091156006e-01 -8.416483551263809204e-02 -1.972983032464981079e-02 1.403618454933166504e-01 -2.628486454486846924e-01 7.676456868648529053e-02 7.835623621940612793e-02 2.165042608976364136e-01 -1.029890179634094238e-01 -3.535872101783752441e-01 -2.537803351879119873e-01
9.888758510351181030e-02 -1.865606456995010376e-01 9.971692413091659546e-02 -1.191187202930450439e-01 3.220082819461822510e-01 -2.307968586683273315e-01 -3.025672733783721924e-01 -5.086548998951911926e-02 3.366352990269660950e-02 1.718066483736038208e-01 -4.664627462625503540e-02 -3.791035711765289307e-01 1.054580323398113251e-02 -1.819555312395095825e-01 1.961880326271057129e-01 2.816112935543060303e-01 -7.071288675069808960e-02 5.228946357965469360e-02 4.209952801465988159e-02 2.082726508378982544e-01 -1.281948685646057129e-01 -5.634529888629913330e-02 1.670072972774505615e-01 -1.350879371166229248e-01 -1.761711835861206055e-01 -7.481609284877777100e-02 1.448314040899276733e-01 -1.379725039005279541e-01 -1.110107898712158203e-01 -1.298712641000747681e-01 -3.110590875148773193e-01 -1.772175133228302002e-01
8.080441504716873169e-03 6.428136676549911499e-02 7.391742616891860962e-02 4.760710150003433228e-02 -1.400068104267120361e-01 -8.700410276651382446e-02 -1.624406427145004272e-01 -2.093345820903778076e-01 5.167797580361366272e-02 -1.153132170438766479e-01 2.148211300373077393e-01 -4.356109201908111572e-01 1.495565921068191528e-01 -2.311896979808807373e-01 3.090063631534576416e-01 2.404197156429290771e-01 -1.729003787040710449e-01 -1.483933627605438232e-01 5.834916606545448303e-02 6.750955432653427124e-02 -4.359056800603866577e-02 -2.393990010023117065e-01 8.387344330549240112e-02 -1.932295411825180054e-01 -1.016142666339874268e-01 -8.517726510763168335e-02 -3.520449995994567871e-01 1.020347625017166138e-01 5.219356715679168701e-02 -2.688215672969818115e-01 -2.845380827784538269e-02 -1.361240595579147339e-01
-8.480475097894668579e-02 7.827934622764587402e-02 3.084508180618286133e-01 -9.480524063110351562e-02 7.625878602266311646e-02 -2.021592110395431519e-01 -1.646725237369537354e-01 -1.726518124341964722e-01 3.212017193436622620e-02 -1.351048350334167480e-01 1.731775850057601929e-01 -2.479104846715927124e-01 -6.286066025495529175e-02 -4.281755909323692322e-02 -1.711696684360504150e-01 3.574208617210388184e-01 -2.128081917762756348e-01 1.204346492886543274e-01 -2.900712192058563232e-01 -2.327103465795516968e-01 5.944691225886344910e-02 4.942562058568000793e-02 2.895340323448181152e-01 -4.781112074851989746e-02 2.455841302871704102e-01 -3.600513190031051636e-02 8.444035798311233521e-02 2.470479607582092285e-01 1.146029680967330933e-01 1.719435155391693115e-01 8.506611734628677368e-02 -1.883806437253952026e-01
2.136240750551223755e-01 -2.641497850418090820e-01 2.038582861423492432e-01 8.366648852825164795e-02 7.528745383024215698e-02 -1.655230224132537842e-01 1.102357730269432068e-01 -1.035965085029602051e-01 2.697309851646423340e-01 -2.860776893794536591e-02 -3.986438363790512085e-02 -1.773058027029037476e-01 -4.277795851230621338e-01 -7.071898132562637329e-02 1.281192004680633545e-01 -1.795026846230030060e-02 -2.456799149513244629e-01 6.143644079566001892e-02 3.797262907028198242e-02 2.382445931434631348e-01 -1.547619402408599854e-01 -5.018469318747520447e-02 7.200584560632705688e-02 -2.026146948337554932e-01 4.952652752399444580e-02 -2.416552454233169556e-01 1.704077720642089844e-01 1.724761351943016052e-02 1.270087659358978271e-01 -2.775943279266357422e-01 3.613821044564247131e-02 -2.983673512935638428e-01
-6.632349640130996704e-02 -3.547784090042114258e-01 7.638646662235260010e-02 -1.344654560089111328e-01 -6.313448399305343628e-02 -4.772734642028808594e-02 1.510594487190246582e-01 -3.460809588432312012e-01 1.740252971649169922e-01 -2.952466011047363281e-01 4.044607281684875488e-02 -1.537895500659942627e-01 2.910594046115875244e-01 -6.139505282044410706e-02 -9.245096892118453979e-02 6.069216877222061157e-02 1.347185950726270676e-02 -1.862867851741611958e-03 -1.522763371467590332e-01 -8.178419619798660278e-02 -1.529937982559204102e-01 7.941563427448272705e-02 5.801907274872064590e-03 -3.991963267326354980e-01 2.298621535301208496e-01 6.388184428215026855e-02 1.864639967679977417e-01 1.276067495346069336e-01 -2.238257676362991333e-01 -3.150345757603645325e-02 3.798592463135719299e-02 -2.717250287532806396e-01
-1.596990674734115601e-01 -1.762585788965225220e-01 6.971481442451477051e-02 -2.042802370851859450e-04 -6.747049093246459961e-02 -7.612385600805282593e-02 -3.696095943450927734e-01 -2.333155721426010132e-01 6.444869190454483032e-02 6.812499463558197021e-02 -1.142936348915100098e-01 2.662386931478977203e-02 1.891337521374225616e-02 -3.820561170578002930e-01 7.720641046762466431e-02 1.655891537666320801e-01 3.559432551264762878e-02 -3.303930908441543579e-02 7.788217160850763321e-03 1.464013159275054932e-01 4.639864340424537659e-02 -2.043600231409072876e-01 -3.236497985199093819e-03 -4.056971669197082520e-01 -1.230395864695310593e-02 -1.068192049860954285e-01 7.628804445266723633e-02 3.642668426036834717e-01 2.428597658872604370e-01 -1.028044074773788452e-01 -1.034024804830551147e-01 -2.687378823757171631e-01
-1.707942225039005280e-02 -2.707003951072692871e-01 1.562654823064804077e-01 -3.724617417901754379e-03 6.385961920022964478e-02 -2.465811073780059814e-01 -1.043084040284156799e-01 -8.760409802198410034e-02 1.084931492805480957e-01 -1.771793961524963379e-01 1.951328366994857788e-01 -1.172160208225250244e-01 -2.107034474611282349e-01 1.426577102392911911e-02 -3.343873322010040283e-01 3.323951661586761475e-01 -2.879617512226104736e-01 -9.918072074651718140e-02 -1.439194381237030029e-01 1.933627575635910034e-01 -1.456485837697982788e-01 -9.902212768793106079e-03 -6.751585751771926880e-02 -1.553245037794113159e-01 1.250483840703964233e-01 -3.970565795898437500e-01 -1.445576250553131104e-01 1.336040049791336060e-01 -4.348924383521080017e-02 8.182656764984130859e-02 1.444902569055557251e-01 -1.196773052215576172e-01
1.471503674983978271e-01 7.124911248683929443e-02 1.609166264533996582e-01 -1.860535293817520142e-01 -4.917052388191223145e-02 -3.721719980239868164e-01 -9.794732928276062012e-02 -2.063151299953460693e-01 -6.098178774118423462e-02 1.257038563489913940e-01 -4.090064764022827148e-02 -7.803729921579360962e-02 1.000510230660438538e-01 1.680312156677246094e-01 9.090804308652877808e-02 3.089976906776428223e-01 -2.396439909934997559e-01 1.184645295143127441e-01 -1.824420839548110962e-01 3.222515285015106201e-01 -1.239290237426757812e-01 -2.398131787776947021e-01 4.430542513728141785e-02 6.068367883563041687e-02 1.990633755922317505e-01 -1.040983200073242188e-01 -5.008346401154994965e-03 -1.958765834569931030e-02 6.994502246379852295e-02 1.000251993536949158e-01 -1.646773815155029297e-01 -4.127996861934661865e-01
-1.129745971411466599e-02 -2.248645424842834473e-01 2.909962087869644165e-02 -6.629274040460586548e-02 -3.446091711521148682e-01 -2.100470215082168579e-01 1.129075735807418823e-01 -1.445605158805847168e-01 2.506069839000701904e-01 2.259078919887542725e-01 2.577307224273681641e-01 -1.238559633493423462e-01 2.559942901134490967e-01 -5.231429636478424072e-02 5.107962340116500854e-02 1.209818758070468903e-03 -2.265847623348236084e-01 -1.724077612161636353e-01 -8.527506142854690552e-02 5.212232843041419983e-02 1.604035943746566772e-01 -3.185276687145233154e-02 2.673778831958770752e-01 6.609393656253814697e-02 6.902185268700122833e-03 -4.374256730079650879e-01 -1.875225901603698730e-01 1.597394198179244995e-01 1.614827513694763184e-01 3.775794804096221924e-02 -8.538927137851715088e-02 -2.325973659753799438e-02
1.549748778343200684e-01 -1.883204430341720581e-01 3.820380568504333496e-02 -7.555067539215087891e-02 1.504490375518798828e-01 5.509047582745552063e-02 1.597297787666320801e-01 -3.265447914600372314e-01 2.731723487377166748e-01 1.386381103657186031e-03 2.171656638383865356e-01 -2.626269459724426270e-01 -6.728061288595199585e-02 -2.009603679180145264e-01 1.242384761571884155e-01 8.174743503332138062e-03 -1.890793144702911377e-01 4.186534322798252106e-03 1.350049022585153580e-02 6.750333309173583984e-02 4.395698383450508118e-02 -1.626596599817276001e-01 4.044701904058456421e-02 -3.866393864154815674e-02 -1.016152426600456238e-01 -7.560988888144493103e-03 3.695403039455413818e-01 4.558013677597045898e-01 -4.506493359804153442e-02 4.901273548603057861e-02 -2.029570639133453369e-01 -2.280613183975219727e-01
2.124844491481781006e-01 -7.062870264053344727e-02 -5.478625372052192688e-02 2.360348701477050781e-01 -2.489122450351715088e-01 -2.782005071640014648e-02 -2.492680996656417847e-01 -1.387532521039247513e-02 2.674681246280670166e-01 -8.886550366878509521e-02 3.537724018096923828e-01 -2.619888484477996826e-01 1.980770081281661987e-01 2.472018748521804810e-01 -1.089140921831130981e-01 9.979508817195892334e-02 -4.730863124132156372e-02 1.719911582767963409e-02 4.750652611255645752e-02 2.297461032867431641e-01 1.277691125869750977e-01 7.773008942604064941e-02 1.418249607086181641e-01 -1.743523776531219482e-01 -1.440981626510620117e-01 -2.161974310874938965e-01 2.518804669380187988e-01 8.233268558979034424e-02 -8.369573950767517090e-02 -7.870492339134216309e-02 5.650386959314346313e-02 -2.934644222259521484e-01
2.445765733718872070e-01 -7.557848095893859863e-02 2.445027232170104980e-01 1.107404357753694057e-03 1.585938930511474609e-01 -1.992283612489700317e-01 -1.701377481222152710e-01 -3.711642026901245117e-01 6.356147676706314087e-02 4.666281118988990784e-02 2.730840817093849182e-02 -6.696329265832901001e-02 8.717907220125198364e-02 -6.304117292165756226e-02 2.429042160511016846e-01 1.640581935644149780e-01 -3.846192359924316406e-02 -2.492472380399703979e-01 1.909689754247665405e-01 -2.263347804546356201e-01 -4.334896430373191833e-02 -1.728186905384063721e-01 2.549367398023605347e-02 -1.068585291504859924e-01 1.051561459898948669e-01 -1.875811368227005005e-01 8.243036270141601562e-02 3.638146221637725830e-01 2.980880141258239746e-01 8.633847534656524658e-02 -1.580563932657241821e-01 -1.799642145633697510e-01
-2.141231745481491089e-01 -1.130378395318984985e-01 5.293097347021102905e-02 -9.301054291427135468e-03 7.353369146585464478e-02 -3.784349560737609863e-01 -7.971497834660112858e-04 -3.005563914775848389e-01 4.428992867469787598e-01 2.181614637374877930e-01 8.947052061557769775e-02 -1.879011392593383789e-01 -1.027580425143241882e-01 7.136902958154678345e-02 -1.901551485061645508e-01 2.172811180353164673e-01 -1.520903855562210083e-01 7.610187679529190063e-02 7.918629795312881470e-02 -6.571093201637268066e-02 5.680789425969123840e-02 -4.803349450230598450e-02 -1.711804121732711792e-01 -2.397117391228675842e-02 6.807472556829452515e-02 -3.492994904518127441e-01 1.981641165912151337e-02 1.768608987331390381e-01 -1.395539790391921997e-01 1.324624870903789997e-03 1.352000702172517776e-02 -2.460523247718811035e-01
1.254499852657318115e-01 -2.299070209264755249e-01 4.916272312402725220e-02 -1.659280620515346527e-02 7.125347107648849487e-02 -1.604876369237899780e-01 -1.349423825740814209e-01 -2.597105875611305237e-02 9.563069045543670654e-02 -1.192483082413673401e-01 -8.512011729180812836e-03 -3.848106563091278076e-01 3.408095240592956543e-01 8.970432728528976440e-02 -1.504401117563247681e-01 2.172884996980428696e-03 -2.619669735431671143e-01 3.750446736812591553e-01 -4.296895116567611694e-02 -2.828992605209350586e-01 -2.637131214141845703e-01 -2.384014055132865906e-02 1.864815801382064819e-01 -2.367676347494125366e-01 -9.247656911611557007e-02 -7.477194070816040039e-02 1.353099495172500610e-01 -1.191832795739173889e-01 -1.383394151926040649e-01 2.256392315030097961e-02 -5.140304192900657654e-02 -1.989656686782836914e-01
1.045788973569869995e-01 -3.099256008863449097e-02 -1.206722855567932129e-01 -9.969310462474822998e-02 2.288216352462768555e-01 -2.602853998541831970e-02 -1.493402123451232910e-01 -2.128704190254211426e-01 1.198012903332710266e-01 -8.368936181068420410e-02 3.272546529769897461e-01 -3.490392565727233887e-01 1.421052813529968262e-01 1.740693300962448120e-02 6.310974061489105225e-02 2.346945554018020630e-01 -1.722727119922637939e-01 1.450911015272140503e-01 2.965562045574188232e-01 -2.941385507583618164e-01 4.585229232907295227e-02 1.418334245681762695e-01 1.249254941940307617e-01 3.399973735213279724e-02 1.233108621090650558e-02 -2.360258400440216064e-01 -2.111274749040603638e-01 2.156762927770614624e-01 9.195131808519363403e-02 -2.822425663471221924e-01 -1.150531321763992310e-01 2.508165501058101654e-02
9.800964593887329102e-02 1.156817004084587097e-01 2.633607387542724609e-01 -1.591938883066177368e-01 6.198135670274496078e-03 -3.056454658508300781e-01 -1.159686967730522156e-01 -1.057647690176963806e-01 2.494449317455291748e-01 -7.989608496427536011e-02 2.163124382495880127e-01 1.450157538056373596e-02 3.378353714942932129e-01 -1.614160835742950439e-01 1.792823076248168945e-01 3.080403804779052734e-01 2.512420155107975006e-02 -1.413934379816055298e-01 1.641815006732940674e-01 -9.980678558349609375e-02 -3.994013182818889618e-03 2.827600401360541582e-04 -1.043098568916320801e-01 -4.634073376655578613e-02 3.000447154045104980e-01 -1.417979598045349121e-01 2.335099503397941589e-02 3.620912432670593262e-01 1.811965554952621460e-02 1.260120570659637451e-01 7.393208332359790802e-03 -2.296877503395080566e-01
1.876716017723083496e-01 -2.073262780904769897e-01 8.195974677801132202e-02 -2.761821448802947998e-01 1.496970653533935547e-01 -3.385203480720520020e-01 -1.455440670251846313e-01 -2.518793009221553802e-02 5.960271880030632019e-02 -1.544760465621948242e-01 3.086216449737548828e-01 -2.053625322878360748e-02 2.430757582187652588e-01 -2.097012400627136230e-01 7.351806014776229858e-02 2.444898188114166260e-01 -2.562269270420074463e-01 2.288092225790023804e-01 1.130611672997474670e-01 7.714378833770751953e-02 8.695968985557556152e-02 -2.535056769847869873e-01 1.878825873136520386e-01 8.781751990318298340e-02 -4.265083000063896179e-02 1.324939727783203125e-01 9.829621016979217529e-02 1.378655806183815002e-02 1.429735720157623291e-01 -1.473429501056671143e-01 -9.773858636617660522e-02 -2.369482815265655518e-01
9.561110287904739380e-02 -5.280494689941406250e-02 1.769713461399078369e-01 5.107612907886505127e-02 -1.379674486815929413e-02 -5.438033938407897949e-01 -9.136176854372024536e-02 -1.968197673559188843e-01 1.100292429327964783e-01 -8.936643600463867188e-02 4.014392793178558350e-01 -1.466903984546661377e-01 1.087715774774551392e-01 6.788183003664016724e-02 -2.392982393503189087e-01 1.682024598121643066e-01 -1.588027775287628174e-01 -7.221139222383499146e-02 -3.033287525177001953e-01 5.209230259060859680e-02 6.850465387105941772e-02 8.631973713636398315e-02 2.034529298543930054e-01 1.008705236017704010e-03 -3.255810216069221497e-02 1.884334161877632141e-02 -2.102795802056789398e-02 4.021248966455459595e-02 -2.057382464408874512e-01 -1.799750030040740967e-01 -2.223175019025802612e-01 8.612367324531078339e-03
-1.356818806380033493e-02 2.730244025588035583e-02 -1.280255168676376343e-01 -3.134561004117131233e-03 -4.927206900902092457e-04 -2.679480612277984619e-01 7.510106265544891357e-02 -7.258419692516326904e-02 1.531763225793838501e-01 -1.568075567483901978e-01 2.307667285203933716e-01 -1.947885602712631226e-01 1.562724560499191284e-01 -7.033320516347885132e-02 -1.618469953536987305e-01 3.041871190071105957e-01 9.491220116615295410e-02 1.129213795065879822e-01 -1.564048230648040771e-01 -1.937074810266494751e-01 -1.020603105425834656e-01 3.630489856004714966e-02 3.760984912514686584e-02 -2.736251354217529297e-01 5.796117335557937622e-02 -1.582505404949188232e-01 2.125765234231948853e-01 3.067184686660766602e-01 4.114810824394226074e-01 -3.214618861675262451e-01 -2.271696692332625389e-03 -2.310910075902938843e-02
1.271115094423294067e-01 1.866169422864913940e-01 -4.885543137788772583e-03 -1.325853019952774048e-01 -1.883630454540252686e-01 -1.060626730322837830e-01 -1.177973076701164246e-01 -1.127344742417335510e-01 3.555565774440765381e-01 1.237991079688072205e-01 1.596946865320205688e-01 -4.819563124328851700e-03 1.182965189218521118e-01 1.080806646496057510e-02 3.428738936781883240e-02 1.216834336519241333e-01 -2.464639544486999512e-01 -3.653188943862915039e-01 1.505836248397827148e-01 -1.011374667286872864e-01 1.136422157287597656e-01 -2.049274146556854248e-01 1.070832535624504089e-01 -1.854397058486938477e-01 1.466530561447143555e-01 3.881201520562171936e-02 -4.227055907249450684e-01 1.653743386268615723e-01 1.255045384168624878e-01 -1.829006373882293701e-01 -8.152800798416137695e-02 -2.190185338258743286e-01
7.093048095703125000e-02 -1.739396303892135620e-01 9.173762053251266479e-02 -2.346478961408138275e-02 -1.836061775684356689e-01 -1.634437292814254761e-01 -3.097846545279026031e-02 -6.420952826738357544e-02 1.798614263534545898e-01 -1.630950570106506348e-01 -4.704921320080757141e-02 -3.783714398741722107e-02 9.499589353799819946e-02 -1.659101434051990509e-02 2.180937379598617554e-01 2.780122160911560059e-01 -4.897596538066864014e-01 3.676029667258262634e-02 -1.180718690156936646e-01 2.449625730514526367e-01 -3.939148783683776855e-01 3.262668550014495850e-01 -9.707100689411163330e-02 -1.498620808124542236e-01 1.721575558185577393e-01 -7.503353804349899292e-02 2.708581089973449707e-02 -9.501219727098941803e-03 5.312408879399299622e-02 4.875828325748443604e-02 -5.519901216030120850e-02 -2.012137025594711304e-01
1.511122658848762512e-02 -1.170180644840002060e-02 6.739428639411926270e-02 1.161989569664001465e-01 8.406222611665725708e-02 -1.180332452058792114e-01 -1.308667957782745361e-01 -2.639129757881164551e-01 7.515324652194976807e-02 -1.214763745665550232e-01 2.015433758497238159e-01 -3.652191162109375000e-01 1.200350001454353333e-01 -1.196979507803916931e-01 3.248708844184875488e-01 1.093067899346351624e-01 -4.281020164489746094e-02 -1.855258792638778687e-01 2.143576182425022125e-02 -3.196426434442400932e-03 -1.988390684127807617e-01 -3.686847388744354248e-01 -9.363746643066406250e-02 -2.220021486282348633e-01 2.596373297274112701e-02 9.753944724798202515e-02 -1.482594609260559082e-01 9.299127757549285889e-02 -9.203813225030899048e-02 -2.455855160951614380e-01 -8.540996909141540527e-02 -3.821606040000915527e-01
9.373674541711807251e-02 -8.808445185422897339e-02 -8.086782693862915039e-02 -3.815834352280944586e-04 -1.942387409508228302e-02 -2.851928472518920898e-01 -3.199334815144538879e-02 1.449907124042510986e-01 4.197277128696441650e-01 -1.982337981462478638e-01 4.143028520047664642e-03 -2.533203661441802979e-01 1.583077013492584229e-01 1.270042359828948975e-01 -9.635251760482788086e-02 -1.751267723739147186e-02 -2.108204513788223267e-01 -3.274786099791526794e-02 2.020218782126903534e-02 -2.224958986043930054e-01 -2.220850735902786255e-01 1.401011832058429718e-03 3.637887835502624512e-01 -7.145659998059272766e-03 -1.458135396242141724e-01 -2.266843765974044800e-01 -1.253441125154495239e-01 -1.707378327846527100e-01 4.137796163558959961e-02 1.455829739570617676e-01 -1.033592820167541504e-01 -3.383364081382751465e-01
1.137433573603630066e-01 -3.504764735698699951e-01 5.553279817104339600e-02 -1.442683786153793335e-01 3.934965655207633972e-02 -2.004186213016510010e-01 -2.537633180618286133e-01 -1.693551689386367798e-01 1.266340911388397217e-01 -1.321505010128021240e-01 1.603454202413558960e-01 -4.205805808305740356e-02 -7.464160770177841187e-02 -3.645104169845581055e-01 2.356012910604476929e-01 8.976462483406066895e-02 -2.696057260036468506e-01 4.754522815346717834e-03 2.155013978481292725e-01 8.463478088378906250e-02 1.214001402258872986e-01 -2.553051710128784180e-01 2.337709367275238037e-01 1.063936054706573486e-01 -6.942071765661239624e-02 -7.414142787456512451e-02 1.085417345166206360e-01 -2.144170925021171570e-02 7.932087033987045288e-02 -1.774584949016571045e-01 -2.242149710655212402e-01 -2.444182336330413818e-01
-1.320023238658905029e-01 -1.819732636213302612e-01 2.668775990605354309e-02 -2.493405789136886597e-01 -7.199307531118392944e-02 -2.802292108535766602e-01 3.677403181791305542e-02 -1.120933368802070618e-01 4.432929307222366333e-02 -5.949309095740318298e-02 -1.128047555685043335e-01 -4.394310414791107178e-01 1.719663739204406738e-01 -3.397720456123352051e-01 2.176619470119476318e-01 -9.032349288463592529e-02 -2.374005615711212158e-01 -2.238506078720092773e-01 6.790259480476379395e-02 -2.280473262071609497e-01 -9.408555924892425537e-02 -5.419887229800224304e-02 2.078611999750137329e-01 -2.669745385646820068e-01 3.859220072627067566e-02 -8.461262285709381104e-02 -1.574925519526004791e-02 2.514281496405601501e-02 1.498862802982330322e-01 -1.187655925750732422e-01 -7.841571420431137085e-02 -1.883162111043930054e-01
1.344375908374786377e-01 -3.309251070022583008e-01 2.547929808497428894e-02 -1.215608939528465271e-01 -1.812628842890262604e-02 -4.951737821102142334e-02 -2.864183485507965088e-01 -1.351131349802017212e-01 3.037985786795616150e-02 -1.858322471380233765e-01 2.514841556549072266e-01 -1.667184755206108093e-02 1.666284166276454926e-02 -3.571693301200866699e-01 1.995558440685272217e-01 -8.154372870922088623e-02 -2.199759334325790405e-01 1.788097918033599854e-01 1.521206200122833252e-01 1.184497121721506119e-02 -8.136028051376342773e-02 -3.462900519371032715e-01 1.968701034784317017e-01 6.106903776526451111e-02 -6.132373586297035217e-02 -1.467256098985671997e-01 4.911093041300773621e-02 1.392123848199844360e-01 7.672700285911560059e-02 -2.125517725944519043e-01 -6.037501990795135498e-02 -3.258233368396759033e-01
-1.904678940773010254e-01 4.441239684820175171e-02 8.657229691743850708e-02 1.185572985559701920e-02 -5.993688851594924927e-02 4.793764650821685791e-02 -1.647600680589675903e-01 -1.836184859275817871e-01 9.480036050081253052e-02 -3.272386193275451660e-01 1.118012070655822754e-01 -2.514811754226684570e-01 2.102165371179580688e-01 4.331952705979347229e-02 -2.045351862907409668e-01 3.450658917427062988e-01 -1.314604580402374268e-01 -3.701331615447998047e-01 -2.311408668756484985e-01 1.977040469646453857e-01 6.307703256607055664e-02 -8.277568221092224121e-02 2.331365197896957397e-01 -6.368172913789749146e-02 1.279000490903854370e-01 -1.249420419335365295e-01 -1.011075153946876526e-01 2.533979415893554688e-01 9.172133170068264008e-03 6.181356683373451233e-02 -3.397803008556365967e-02 -2.471465021371841431e-01
-1.515315026044845581e-01 -1.455909162759780884e-01 5.763094127178192139e-02 -1.275925934314727783e-01 -1.524205058813095093e-01 -1.457260996103286743e-01 -2.385027706623077393e-03 -1.754626631736755371e-02 4.210245795547962189e-03 -1.564120054244995117e-01 -4.468205571174621582e-02 -4.495837092399597168e-01 1.055987551808357239e-01 -1.167889013886451721e-01 4.017026424407958984e-01 1.557099968194961548e-01 -1.542538404464721680e-01 -1.823140829801559448e-01 1.614321619272232056e-01 -8.044753223657608032e-02 5.156422033905982971e-02 -9.204769879579544067e-02 2.557225823402404785e-01 -2.210247069597244263e-01 -6.791403889656066895e-02 -3.661520034074783325e-02 -9.292520582675933838e-02 3.771316409111022949e-01 -6.016100570559501648e-02 -1.192557066679000854e-01 -1.791093498468399048e-02 -2.500645220279693604e-01
1.123126596212387085e-01 -3.254586458206176758e-01 -2.591715157032012939e-01 1.658103764057159424e-01 -3.454807400703430176e-02 1.823304779827594757e-02 4.733569920063018799e-02 -2.632405757904052734e-01 1.354479789733886719e-01 -1.822016537189483643e-01 2.243962287902832031e-01 -1.333012580871582031e-01 1.329036504030227661e-01 -9.320980310440063477e-02 8.636468648910522461e-02 5.117198824882507324e-02 8.658051490783691406e-02 -7.573308795690536499e-02 1.841448247432708740e-01 5.909603461623191833e-02 -9.469220787286758423e-02 -2.453027516603469849e-01 9.239482134580612183e-02 -1.051654759794473648e-02 1.114844605326652527e-01 3.058024309575557709e-02 1.447772979736328125e-02 6.972755491733551025e-02 -1.724579334259033203e-01 -3.174499571323394775e-01 -2.914032340049743652e-01 -4.419884085655212402e-01
6.937901675701141357e-02 -2.176828831434249878e-01 -1.480006176279857755e-04 -3.877341374754905701e-02 -1.042299345135688782e-01 1.327434480190277100e-01 -2.178960666060447693e-02 -1.073530763387680054e-01 2.339625358581542969e-01 -1.707558780908584595e-01 -2.697102911770343781e-02 -3.646901547908782959e-01 5.001854896545410156e-02 1.468408554792404175e-01 3.057117760181427002e-01 2.701743841171264648e-01 -2.457862049341201782e-01 1.447282545268535614e-02 3.164153695106506348e-01 1.182974874973297119e-01 -5.555836111307144165e-02 -1.734307110309600830e-01 4.528903216123580933e-02 -2.113759517669677734e-01 -8.560671657323837280e-02 -1.836715042591094971e-01 4.226835817098617554e-02 2.249382734298706055e-01 2.582434713840484619e-01 -2.144721299409866333e-01 -1.634192764759063721e-01 -1.010058745741844177e-01
1.336058974266052246e-01 -1.406996846199035645e-01 -4.586020484566688538e-02 -1.215180009603500366e-01 -1.982342004776000977e-01 -2.094792723655700684e-01 -5.693266168236732483e-02 -2.028059214353561401e-01 -3.290745988488197327e-02 -3.619074821472167969e-01 2.429757416248321533e-01 -1.561530381441116333e-01 -4.832994192838668823e-02 -4.526765346527099609e-01 1.010803654789924622e-01 -1.485757082700729370e-01 -2.439471334218978882e-02 1.796143949031829834e-01 -2.249591983854770660e-02 -1.170153766870498657e-01 -1.511406004428863525e-01 -1.977908164262771606e-01 1.669251322746276855e-01 -1.373375803232192993e-01 -1.943434625864028931e-01 -6.421881914138793945e-02 -6.267505139112472534e-02 9.099034965038299561e-02 4.496442154049873352e-02 -1.981288194656372070e-01 -1.339209526777267456e-01 -3.063508868217468262e-01
2.200557887554168701e-01 -1.901778727769851685e-01 2.489529997110366821e-01 -1.120247319340705872e-01 1.234701424837112427e-01 -1.660972684621810913e-01 1.486819889396429062e-02 -3.756546676158905029e-01 -1.044535785913467407e-01 -1.459163576364517212e-01 -1.281096879392862320e-02 -2.434799820184707642e-01 3.460715711116790771e-02 -9.263311326503753662e-02 2.931111492216587067e-02 9.375336766242980957e-02 -1.240304950624704361e-02 -7.205265760421752930e-02 1.651695370674133301e-02 -2.245312780141830444e-01 -1.834157258272171021e-01 -1.230074465274810791e-01 3.439301624894142151e-02 -1.748214066028594971e-01 1.984642595052719116e-01 -1.948642283678054810e-01 1.927041709423065186e-01 4.433987736701965332e-01 2.975871562957763672e-01 4.849750082939863205e-03 -2.520722337067127228e-02 -9.364505857229232788e-02
2.656917273998260498e-01 -8.143972605466842651e-02 -1.861610859632492065e-01 2.918471395969390869e-01 -2.065985500812530518e-01 -1.405826658010482788e-01 9.329208731651306152e-02 5.530878901481628418e-02 2.432985007762908936e-01 -1.121584624052047729e-01 3.156350851058959961e-01 -1.538590043783187866e-01 2.496624737977981567e-01 -8.263582736253738403e-02 -5.103664472699165344e-02 3.147279098629951477e-02 -2.632711529731750488e-01 -6.960595399141311646e-02 -2.073571979999542236e-01 2.997908294200897217e-01 1.872484572231769562e-02 -1.171283498406410217e-01 1.731682568788528442e-01 1.161260604858398438e-01 -2.069181576371192932e-02 -1.892964914441108704e-02 1.734127998352050781e-01 5.398166179656982422e-02 -4.493959248065948486e-02 4.850875586271286011e-02 -1.886392235755920410e-01 -3.501549959182739258e-01
1.216094493865966797e-01 -2.559078037738800049e-01 1.950317174196243286e-01 7.732480764389038086e-02 3.882323950529098511e-02 1.181068643927574158e-01 -1.391806602478027344e-01 -4.149617552757263184e-01 3.120462596416473389e-01 -1.269868612289428711e-01 3.166707158088684082e-01 -1.740911416709423065e-02 -4.594280943274497986e-02 -6.070140283554792404e-03 -3.881187736988067627e-02 9.797050058841705322e-02 -2.902536094188690186e-01 -1.140488460659980774e-01 -9.429817646741867065e-02 1.772579699754714966e-01 1.938696652650833130e-01 -3.634387254714965820e-02 1.249064356088638306e-01 1.427231729030609131e-01 2.029125951230525970e-02 -5.716516077518463135e-02 2.978946566581726074e-01 2.546090185642242432e-01 -3.362264484167098999e-03 -5.836833268404006958e-02 5.751588568091392517e-02 -2.548202276229858398e-01
-2.140644639730453491e-01 -1.950591206550598145e-01 1.223774626851081848e-02 6.646455824375152588e-02 1.052963957190513611e-01 -1.519669890403747559e-01 1.412052363157272339e-01 -3.494713604450225830e-01 1.981327831745147705e-01 -7.326108869165182114e-03 1.322828531265258789e-01 -3.494365811347961426e-01 6.455816328525543213e-02 1.773576736450195312e-01 -3.964877128601074219e-02 2.639609575271606445e-01 -2.084015496075153351e-02 1.658820174634456635e-02 2.313463687896728516e-01 -1.805228739976882935e-02 3.218193724751472473e-02 2.637007832527160645e-02 1.703418046236038208e-02 2.492446266114711761e-02 1.748454719781875610e-01 -4.495478570461273193e-01 1.012774333357810974e-01 1.432363986968994141e-01 1.655828207731246948e-01 -9.647308290004730225e-02 1.990507170557975769e-02 -3.029305934906005859e-01
-8.013562113046646118e-02 -3.334717750549316406e-01 -2.496759593486785889e-02 -3.079062402248382568e-01 -1.098200529813766479e-01 -2.755298912525177002e-01 -6.644843518733978271e-02 -1.103128567337989807e-01 1.745486557483673096e-01 2.008473277091979980e-01 -8.575830608606338501e-02 -3.377948403358459473e-01 -3.096156381070613861e-02 -2.043915912508964539e-02 2.264917939901351929e-01 3.057276010513305664e-01 -1.632025092840194702e-01 -1.207196712493896484e-01 3.732117637991905212e-02 4.069485142827033997e-02 -1.965688019990921021e-01 -1.448678411543369293e-02 -3.848126798402518034e-04 -1.686696261167526245e-01 -1.499082706868648529e-02 1.336368173360824585e-01 3.010595440864562988e-01 2.990562021732330322e-01 -2.527524717152118683e-02 -1.845761574804782867e-02 6.213628128170967102e-02 -1.715270280838012695e-01
-1.142789870500564575e-01 5.532667785882949829e-02 2.194640785455703735e-01 -4.852772131562232971e-02 1.169072985649108887e-01 9.295088797807693481e-02 -2.261110246181488037e-01 -6.337594985961914062e-02 3.126827776432037354e-01 -2.719357013702392578e-01 8.160232007503509521e-02 -1.861366331577301025e-01 1.716274619102478027e-01 -5.403268709778785706e-02 -1.679527759552001953e-01 3.082157373428344727e-01 -1.541506946086883545e-01 -2.471455037593841553e-01 -2.400152236223220825e-01 -8.253813721239566803e-03 6.380556523799896240e-02 -1.521449983119964600e-01 1.200830042362213135e-01 1.129342541098594666e-01 2.479451298713684082e-01 -2.059631608426570892e-02 -1.551788598299026489e-01 3.680722415447235107e-01 1.532578375190496445e-02 2.148720808327198029e-02 -3.320804610848426819e-02 -2.591019272804260254e-01
5.276183784008026123e-02 -7.661345601081848145e-02 3.789342343807220459e-01 -1.780755221843719482e-01 1.050725206732749939e-01 -1.120890825986862183e-01 -1.020800545811653137e-01 -1.698529720306396484e-01 4.650435969233512878e-02 9.393827617168426514e-02 2.427273541688919067e-01 -7.652236148715019226e-03 3.461168706417083740e-01 -1.551095396280288696e-01 1.233302056789398193e-01 2.611870467662811279e-01 -4.851525649428367615e-02 -1.260893344879150391e-01 1.683147400617599487e-01 9.811656177043914795e-02 5.210092663764953613e-02 -1.089576557278633118e-01 6.148915365338325500e-02 -1.625714302062988281e-01 1.094850152730941772e-01 -1.121012866497039795e-01 1.147493347525596619e-01 2.949370741844177246e-01 2.863223552703857422e-01 7.960405945777893066e-02 -5.001563951373100281e-02 -3.733488321304321289e-01
9.202813357114791870e-02 -1.255566477775573730e-01 1.217220351099967957e-01 8.926820755004882812e-02 8.175619691610336304e-02 -6.745588034391403198e-02 -9.413292258977890015e-02 -8.935578167438507080e-02 4.919023066759109497e-02 -3.484997898340225220e-02 -7.580214738845825195e-02 -3.476192355155944824e-01 -6.293707340955734253e-02 -2.548504173755645752e-01 2.767482027411460876e-02 1.927883923053741455e-01 -2.772836089134216309e-01 -1.001871526241302490e-01 1.897687613964080811e-01 1.358022987842559814e-01 -1.622274816036224365e-01 -2.019831538200378418e-01 7.843930274248123169e-02 -4.151435196399688721e-01 -8.710972219705581665e-02 -9.738204628229141235e-02 2.082125246524810791e-01 2.810346484184265137e-01 2.399894744157791138e-01 -2.909012734889984131e-01 1.216267123818397522e-01 -6.658374518156051636e-02
-7.851509749889373779e-02 -2.826324403285980225e-01 -2.177467346191406250e-01 -2.900899648666381836e-01 -3.715735673904418945e-01 1.338576078414916992e-01 -6.491918116807937622e-02 -4.209865257143974304e-02 3.070102035999298096e-01 3.053674288094043732e-02 2.587642669677734375e-01 -1.945712268352508545e-01 1.915990710258483887e-01 -2.218730300664901733e-01 -1.922625601291656494e-01 1.117064803838729858e-01 -2.223355621099472046e-01 2.027073353528976440e-01 -1.511387079954147339e-01 5.247983336448669434e-02 -1.251184344291687012e-01 -2.672213315963745117e-01 7.981762290000915527e-02 -1.061304509639739990e-01 -1.988788694143295288e-02 6.053895130753517151e-02 9.719591587781906128e-02 -4.934080317616462708e-02 1.154616698622703552e-01 2.496436424553394318e-02 -1.351090520620346069e-01 -1.267406940460205078e-01
1.482225656509399414e-01 -8.219410479068756104e-02 -2.000779062509536743e-01 -5.975288897752761841e-02 -2.348945140838623047e-01 -1.260380297899246216e-01 -6.233724765479564667e-03 -2.218772023916244507e-01 2.094461917877197266e-01 -3.226516842842102051e-01 3.789749741554260254e-01 -7.341597974300384521e-02 -3.965050727128982544e-02 -4.766321480274200439e-01 2.496945261955261230e-01 2.718545263633131981e-03 -1.399808228015899658e-01 1.434990018606185913e-01 4.595335200428962708e-02 -6.670823786407709122e-03 -1.082629710435867310e-01 -9.598004817962646484e-02 1.278619319200515747e-01 -2.365946583449840546e-02 -9.893074631690979004e-02 -1.205363422632217407e-01 -3.732251375913619995e-02 1.015852540731430054e-01 -1.496159583330154419e-01 -2.243280597031116486e-02 -1.895667761564254761e-01 -2.102798372507095337e-01
1.853146962821483612e-02 -2.124326676130294800e-01 -1.772059649229049683e-01 -8.265157788991928101e-02 -1.233956217765808105e-01 -4.309642314910888672e-02 -1.138240918517112732e-01 -8.781065791845321655e-02 1.984359622001647949e-01 -2.358190864324569702e-01 1.612896919250488281e-01 -3.127197921276092529e-01 1.349363625049591064e-01 -2.062419652938842773e-01 1.696982085704803467e-01 1.977120898663997650e-02 6.177568808197975159e-02 1.238551065325737000e-01 2.472231984138488770e-01 5.660663545131683350e-02 1.035957336425781250e-01 -1.183385327458381653e-01 8.692503720521926880e-02 -3.357173800468444824e-01 -2.732602655887603760e-01 -2.449156343936920166e-01 -8.951494842767715454e-02 2.921020686626434326e-01 -1.464872155338525772e-02 -1.014792993664741516e-01 -3.915128856897354126e-02 -3.182812035083770752e-01
6.198363378643989563e-02 -1.004054397344589233e-01 1.288867276161909103e-02 2.726626209914684296e-02 4.659585654735565186e-02 -9.510360658168792725e-02 -3.936403989791870117e-01 -1.392138600349426270e-01 8.536437153816223145e-02 1.783729493618011475e-01 5.682953074574470520e-02 -1.620434969663619995e-01 3.868556022644042969e-01 -1.396044623106718063e-02 -1.812088303267955780e-02 9.234119206666946411e-02 -5.214223265647888184e-01 8.595702797174453735e-02 -5.615282058715820312e-02 -3.423457220196723938e-02 7.707337290048599243e-02 -2.889320626854896545e-02 -4.017041251063346863e-02 3.106505051255226135e-02 5.988010391592979431e-02 -2.258309125900268555e-01 1.564973443746566772e-01 -1.660256236791610718e-01 2.750616967678070068e-01 1.527476012706756592e-01 1.464742701500654221e-03 -2.715441584587097168e-01
-3.910360112786293030e-02 -2.446283847093582153e-01 -4.651146382093429565e-02 -1.282357573509216309e-01 -2.350840717554092407e-01 -3.183037340641021729e-01 -2.304319143295288086e-01 -3.072641976177692413e-02 8.458886295557022095e-02 -2.436098903417587280e-01 7.068002223968505859e-02 -1.257486790418624878e-01 4.734818264842033386e-02 -2.681208848953247070e-01 2.845056653022766113e-01 1.284145712852478027e-01 -1.309309303760528564e-01 -9.762821719050407410e-03 1.617947816848754883e-01 1.286096125841140747e-02 -2.964690327644348145e-02 -3.077662885189056396e-01 1.163842156529426575e-01 1.279976814985275269e-01 -1.778796166181564331e-01 9.988757781684398651e-03 -9.800755977630615234e-02 2.796076238155364990e-02 1.043609343469142914e-02 -1.755302697420120239e-01 -2.677447199821472168e-01 -3.696991801261901855e-01
-1.200431212782859802e-01 1.481759995222091675e-01 5.645151063799858093e-02 -8.216155320405960083e-02 -2.089089713990688324e-02 -1.796090006828308105e-01 -3.792702555656433105e-01 2.412972785532474518e-02 1.678983122110366821e-01 -2.716207504272460938e-01 2.382358759641647339e-01 -4.489388763904571533e-01 8.579204976558685303e-02 7.558576017618179321e-02 -1.768546737730503082e-02 -5.155411735177040100e-02 -2.009184509515762329e-01 1.030445448122918606e-03 6.775171309709548950e-02 -6.639860570430755615e-03 -8.423448354005813599e-02 -4.135746657848358154e-01 8.021172881126403809e-02 -2.413074523210525513e-01 -1.913596093654632568e-01 6.447050720453262329e-02 -1.123246829956769943e-02 3.353234380483627319e-02 1.016098409891128540e-01 -1.758710145950317383e-01 -1.394990235567092896e-01 -9.854482114315032959e-02
4.558947682380676270e-01 -1.821079701185226440e-01 1.431098580360412598e-01 -1.853514015674591064e-01 1.762906089425086975e-02 -1.682205796241760254e-01 2.913298085331916809e-03 -1.222725585103034973e-01 -3.630243614315986633e-02 -4.993444308638572693e-02 1.898362636566162109e-01 -1.094480454921722412e-01 -5.254938080906867981e-02 -4.864611476659774780e-02 -4.047547280788421631e-02 3.043194115161895752e-01 -2.426051348447799683e-01 6.522883474826812744e-02 -3.509795069694519043e-01 1.110383793711662292e-01 3.854966908693313599e-02 -8.953326940536499023e-02 5.785483866930007935e-02 -1.602847725152969360e-01 -1.288608610630035400e-01 -3.573219105601310730e-02 6.764927506446838379e-02 4.019661843776702881e-01 2.616227567195892334e-01 1.243261918425559998e-01 -6.467418372631072998e-02 -9.909987449645996094e-03
-9.741191565990447998e-02 -2.524801492691040039e-01 6.907150894403457642e-02 -2.163171023130416870e-01 -2.054389864206314087e-01 -1.917073726654052734e-01 5.731716379523277283e-02 -7.918579131364822388e-02 -3.282273188233375549e-02 -8.005104213953018188e-02 1.245683878660202026e-01 -4.372355639934539795e-01 2.133115381002426147e-01 -2.266353070735931396e-01 3.162313401699066162e-01 7.640831917524337769e-02 -8.815892785787582397e-02 -3.079660236835479736e-01 2.053445018827915192e-02 -1.660970002412796021e-01 -3.909517545253038406e-03 -1.132340431213378906e-01 1.365755796432495117e-01 -1.643853038549423218e-01 5.750036239624023438e-02 -7.473432272672653198e-02 3.059188649058341980e-02 1.676542609930038452e-01 1.720097213983535767e-01 -2.044768184423446655e-01 -4.667738080024719238e-02 -2.629728913307189941e-01
2.779030203819274902e-01 -2.438862994313240051e-02 -1.874813437461853027e-02 1.279297471046447754e-01 -1.063170582056045532e-01 -4.832531511783599854e-01 -1.760012358427047729e-01 -3.225089609622955322e-01 1.516485065221786499e-01 -1.282445490360260010e-01 1.532320976257324219e-01 -6.717812269926071167e-02 7.003311812877655029e-02 -1.227007284760475159e-01 -9.245059639215469360e-02 1.084762811660766602e-01 -1.657800748944282532e-02 2.113185450434684753e-02 -3.001064956188201904e-01 -3.051066771149635315e-02 -3.825293108820915222e-02 -1.083201467990875244e-01 4.017181694507598877e-01 1.657819002866744995e-01 -6.076575070619583130e-02 -2.388702929019927979e-01 1.186669543385505676e-01 -9.991867840290069580e-02 -1.312013268470764160e-01 -5.882717296481132507e-02 6.381548196077346802e-02 -1.207608431577682495e-01
-7.337293028831481934e-02 -2.519212476909160614e-02 -4.288916662335395813e-02 -3.548717126250267029e-02 -5.815333873033523560e-02 -2.779394090175628662e-01 -1.296105831861495972e-01 -2.352365553379058838e-01 2.229597568511962891e-01 -1.485343873500823975e-01 4.989410936832427979e-02 1.941822282969951630e-02 -1.385723948478698730e-01 2.901294231414794922e-01 3.091802000999450684e-01 2.580890953540802002e-01 -3.540545701980590820e-01 1.882371157407760620e-01 -5.693794786930084229e-02 3.086112253367900848e-02 -2.286201566457748413e-01 8.637374639511108398e-02 3.024945259094238281e-01 -1.436027735471725464e-01 -9.656583517789840698e-02 -1.780960410833358765e-01 6.419506389647722244e-03 -2.591593936085700989e-02 1.280619390308856964e-02 -2.671839594841003418e-01 7.312207669019699097e-02 -2.059307247400283813e-01
1.786448210477828979e-01 -2.150372117757797241e-01 -5.734440684318542480e-02 -3.219488561153411865e-01 -1.158860027790069580e-01 -1.949966400861740112e-01 -1.762544810771942139e-01 -1.117300987243652344e-01 1.136332098394632339e-02 -2.252233028411865234e-01 3.568254709243774414e-01 3.429863834753632545e-03 9.983177483081817627e-02 -2.751125395298004150e-01 4.059391841292381287e-02 2.884961962699890137e-01 -2.889285981655120850e-01 1.748890429735183716e-01 1.111923158168792725e-01 -7.940948009490966797e-02 -8.693595230579376221e-02 2.371415123343467712e-02 -4.895910248160362244e-02 -1.276995390653610229e-01 1.408879160881042480e-01 -2.859425731003284454e-03 -2.218283563852310181e-01 8.281345665454864502e-02 6.520063430070877075e-02 -3.517418205738067627e-01 -8.075779676437377930e-02 -3.467452153563499451e-02
3.649803400039672852e-01 -3.415494561195373535e-01 7.246710360050201416e-02 4.011817276477813721e-02 8.694250881671905518e-02 -1.504968851804733276e-01 -9.990133345127105713e-02 -3.562672436237335205e-02 -1.172156780958175659e-01 -3.271144926548004150e-01 4.082277417182922363e-02 -9.413974732160568237e-02 -1.773030459880828857e-01 -6.275265943259000778e-03 6.969468202441930771e-03 6.974659860134124756e-02 -2.413155585527420044e-01 -3.880232945084571838e-02 -2.390293180942535400e-01 -8.060701936483383179e-02 -1.014419868588447571e-01 -2.349542230367660522e-01 1.536229401826858521e-01 -1.753025054931640625e-01 -1.035714969038963318e-01 -9.742964059114456177e-02 -1.844841688871383667e-01 2.057067006826400757e-01 3.061522543430328369e-01 1.579236686229705811e-01 1.142359226942062378e-01 -2.503373622894287109e-01
1.115831211209297180e-01 -2.302624732255935669e-01 4.572511091828346252e-02 -8.123937249183654785e-02 -2.406830936670303345e-01 -1.678447425365447998e-01 -2.050619274377822876e-01 -8.419521152973175049e-02 3.439160287380218506e-01 5.601520836353302002e-02 -7.012539356946945190e-02 -2.219526618719100952e-01 3.363703489303588867e-01 1.154345050454139709e-01 1.483897864818572998e-02 -9.810811281204223633e-02 -5.094540715217590332e-01 2.959552779793739319e-02 1.395900361239910126e-02 3.082875162363052368e-02 6.658307462930679321e-02 2.882924862205982208e-02 -7.525238208472728729e-03 1.949716508388519287e-01 5.277162790298461914e-02 -2.423927336931228638e-01 2.144960463047027588e-01 -9.191811084747314453e-02 2.274260483682155609e-02 4.110996797680854797e-02 -1.217099800705909729e-01 -2.019150406122207642e-01
2.121886312961578369e-01 -2.909758314490318298e-02 8.657994866371154785e-02 2.192713785916566849e-03 2.028535902500152588e-01 -1.721183657646179199e-01 -2.755402326583862305e-01 -3.270875811576843262e-01 3.676115870475769043e-01 -2.352541983127593994e-01 1.073538959026336670e-01 -2.403263449668884277e-01 1.123342011123895645e-02 1.934551447629928589e-01 -7.241626083850860596e-02 1.736519932746887207e-01 -1.983823031187057495e-01 1.241006329655647278e-01 -4.975240305066108704e-02 -1.961093395948410034e-01 -9.173544496297836304e-02 1.817300766706466675e-01 -2.644334435462951660e-01 -1.311289668083190918e-01 -4.368782788515090942e-02 -1.180780082941055298e-01 1.398808062076568604e-01 1.945392936468124390e-01 -1.508472710847854614e-01 1.759407110512256622e-02 -1.324585080146789551e-01 -1.486809551715850830e-01
-2.716045640408992767e-02 -6.976293772459030151e-02 1.591231822967529297e-01 1.240607202053070068e-01 -4.805050790309906006e-02 -2.084359228610992432e-01 -3.815109655261039734e-02 -2.055196166038513184e-01 -2.420007251203060150e-02 -1.375780403614044189e-01 1.802333444356918335e-01 -3.789799213409423828e-01 5.304192379117012024e-02 -1.442459374666213989e-01 3.168625533580780029e-01 3.939971327781677246e-02 -2.075947970151901245e-01 -1.939940005540847778e-01 -6.163875758647918701e-02 -1.335148662328720093e-01 -1.120821163058280945e-01 -3.158804774284362793e-01 -1.064804494380950928e-01 -2.486320734024047852e-01 1.299889087677001953e-01 1.474236021749675274e-03 -1.541877985000610352e-01 -2.943520247936248779e-02 -4.293156787753105164e-02 -2.732068002223968506e-01 -1.762769818305969238e-01 -3.257089555263519287e-01
3.091105520725250244e-01 2.535665640607476234e-03 -8.377453684806823730e-02 -1.613626033067703247e-01 1.455374956130981445e-01 -1.751332879066467285e-01 -2.534301877021789551e-01 -2.898719906806945801e-01 1.559266299009323120e-01 -1.147589161992073059e-01 2.180172055959701538e-01 -2.477097958326339722e-01 -2.865968346595764160e-01 -9.540197998285293579e-02 8.195625245571136475e-02 2.357145547866821289e-01 -8.234433829784393311e-02 -2.127183377742767334e-01 -2.365559041500091553e-01 1.157362759113311768e-01 -1.956751197576522827e-01 -1.697311848402023315e-01 1.466795206069946289e-01 -7.815784215927124023e-02 -9.828756004571914673e-02 -3.441964983940124512e-01 1.499490533024072647e-02 1.382182240486145020e-01 4.870160296559333801e-02 -2.889434434473514557e-02 -6.497395038604736328e-02 -1.993944495916366577e-02
-5.556350201368331909e-02 8.344069123268127441e-03 8.102343231439590454e-02 -2.189502269029617310e-01 1.121441349387168884e-01 2.020516842603683472e-01 -5.512331426143646240e-02 -4.064069986343383789e-01 1.349102407693862915e-01 1.902461647987365723e-01 3.020594716072082520e-01 -1.246980652213096619e-01 -2.055210061371326447e-02 -2.637036144733428955e-01 -8.110651373863220215e-02 3.644190430641174316e-01 -2.053855359554290771e-01 5.728675797581672668e-02 -4.265809059143066406e-02 1.216933876276016235e-01 -1.620454490184783936e-01 -1.215948387980461121e-01 1.780378371477127075e-01 -1.844370812177658081e-01 3.866547951474785805e-03 3.264490514993667603e-02 7.592298835515975952e-02 3.195700049400329590e-01 1.157595664262771606e-01 -3.546004369854927063e-02 -1.951963454484939575e-01 -1.400906890630722046e-01
[truncated: 3,280,840 more chars]
