# Supplementary material for: The Language of Innovation
Source: PLoS One. 2020 Apr 30;15(4):e0230107. doi: 10.1371/journal.pone.0230107 (PMC7194493; doi:10.1371/journal.pone.0230107)
Supplement: S21 File — (GZ) [file pone.0230107.s021.tar.gz › 1999-2003/V2Run_23_VS_4500_embeddings1999-2003ED32.txt]

-5.925027281045913696e-02 -3.258967697620391846e-01 1.943261735141277313e-02 9.738318622112274170e-02 -5.428472999483346939e-03 1.135715320706367493e-01 4.032137617468833923e-02 1.411059647798538208e-01 -1.012777909636497498e-01 -2.025300562381744385e-01 1.969335079193115234e-01 3.022297658026218414e-02 7.263676822185516357e-02 -1.566841751337051392e-01 7.165003567934036255e-02 1.519038081169128418e-01 -9.699361771345138550e-02 -3.339901193976402283e-02 2.862294018268585205e-02 -1.586018651723861694e-01 1.258566379547119141e-01 -2.409059256315231323e-01 -8.295597881078720093e-02 -5.330152809619903564e-02 -4.390196502208709717e-01 1.979326754808425903e-01 3.423880934715270996e-01 6.833984702825546265e-02 -3.310197591781616211e-01 2.720212563872337341e-02 2.185376882553100586e-01 2.548819482326507568e-01
-3.559778630733489990e-01 2.718925476074218750e-03 -1.384778767824172974e-01 1.738599389791488647e-01 -3.433413505554199219e-01 9.608781896531581879e-03 2.191247232258319855e-02 -1.113677769899368286e-01 -2.087373286485671997e-01 7.277498394250869751e-02 1.779200509190559387e-02 -1.845347695052623749e-02 5.013745650649070740e-02 -2.052053064107894897e-01 9.689113125205039978e-03 -9.119616448879241943e-02 1.616171896457672119e-01 -3.944166004657745361e-02 1.491456627845764160e-01 -2.025633454322814941e-01 7.598263770341873169e-02 -2.758412063121795654e-01 1.602346599102020264e-01 -4.204557836055755615e-01 1.725114881992340088e-02 7.302127033472061157e-02 4.444281458854675293e-01 9.384510666131973267e-02 4.654574021697044373e-02 -9.479377768002450466e-04 5.606348160654306412e-03 3.206899762153625488e-02
-1.057774573564529419e-01 -3.018613755702972412e-01 -9.779489040374755859e-02 -1.543746516108512878e-02 -3.394941687583923340e-01 -3.286417340859770775e-03 -1.308561712503433228e-01 -1.534424256533384323e-02 3.724521771073341370e-02 -1.011703684926033020e-01 -1.452901065349578857e-01 -1.377474889159202576e-02 2.237339615821838379e-01 -7.497861515730619431e-03 -6.228061020374298096e-02 -1.007047668099403381e-01 -1.913312822580337524e-01 -1.114539280533790588e-01 2.871715426445007324e-01 -1.420453339815139771e-01 3.255645632743835449e-01 -8.007819205522537231e-02 -5.839187279343605042e-02 -2.549175322055816650e-01 -1.596369743347167969e-01 9.164967387914657593e-02 2.068559229373931885e-01 1.023324057459831238e-01 -3.454393148422241211e-01 -2.118245065212249756e-01 1.175948828458786011e-01 2.460998445749282837e-01
-1.095496639609336853e-01 -1.127386614680290222e-01 5.286527331918478012e-03 6.722857058048248291e-02 -2.528344690799713135e-01 -2.409950345754623413e-01 -1.116324216127395630e-01 -5.835588276386260986e-02 1.468148827552795410e-01 1.768870092928409576e-02 -1.236406862735748291e-01 -2.515089511871337891e-01 -8.873583376407623291e-02 -1.374837905168533325e-01 -1.567113846540451050e-01 -9.493668563663959503e-03 -5.587720498442649841e-02 8.898363262414932251e-02 8.677046746015548706e-03 -3.377731740474700928e-01 -3.099361062049865723e-01 1.457926034927368164e-01 1.000351682305335999e-01 -1.863274164497852325e-02 -3.588633835315704346e-01 1.103592813014984131e-01 3.089398741722106934e-01 3.037100136280059814e-01 -6.828340142965316772e-02 1.350060850381851196e-01 2.233263552188873291e-01 1.635496169328689575e-01
-1.575526148080825806e-01 -1.137566193938255310e-01 -1.231451258063316345e-01 1.421764791011810303e-01 -1.991899311542510986e-01 2.011263072490692139e-01 -1.651470810174942017e-01 -5.180610716342926025e-02 2.684768438339233398e-01 1.329191960394382477e-02 2.567405402660369873e-01 -1.633947640657424927e-01 1.390906870365142822e-01 -1.530134081840515137e-01 -9.976448118686676025e-02 3.829866647720336914e-02 -3.258705139160156250e-01 -1.391720026731491089e-01 1.000966578722000122e-01 -1.657837927341461182e-01 -2.503378391265869141e-01 -9.205840528011322021e-02 -1.277356874197721481e-02 -3.765848278999328613e-01 -1.598981618881225586e-01 7.059238106012344360e-02 1.307128220796585083e-01 1.767519265413284302e-01 -2.096455842256546021e-01 1.924719512462615967e-01 -2.125182002782821655e-01 1.284412145614624023e-01
1.519918092526495457e-03 -2.557829022407531738e-01 -3.359388709068298340e-01 -1.532056480646133423e-01 -4.280309677124023438e-01 2.197715342044830322e-01 -2.776296436786651611e-01 -8.343552798032760620e-02 -8.952766656875610352e-02 -1.908908635377883911e-01 2.903981134295463562e-03 -3.401234745979309082e-02 4.096561297774314880e-02 -1.290097683668136597e-01 8.582960814237594604e-02 1.887193173170089722e-01 -1.789901852607727051e-01 -1.610734462738037109e-01 1.035549566149711609e-01 -1.526928097009658813e-01 5.609022453427314758e-03 -6.663583219051361084e-02 4.238598048686981201e-02 -8.188020437955856323e-02 9.018658660352230072e-03 1.564598083496093750e-01 1.053198799490928650e-01 3.167581260204315186e-01 -1.568251550197601318e-01 3.432687744498252869e-02 4.259073361754417419e-02 3.274205327033996582e-01
-1.440286934375762939e-01 -2.231247127056121826e-01 -1.523551344871520996e-01 -3.091526962816715240e-02 -2.050791829824447632e-01 1.355732381343841553e-01 -1.872925311326980591e-01 -5.061852559447288513e-02 6.970593333244323730e-02 1.846977472305297852e-01 1.374091058969497681e-01 3.277083486318588257e-02 -2.402185229584574699e-03 -1.752995848655700684e-01 1.141904573887586594e-02 -2.796736359596252441e-02 -2.830848991870880127e-01 -3.020086884498596191e-01 -1.185842752456665039e-01 6.154094636440277100e-02 9.565995633602142334e-02 -1.507891714572906494e-01 -5.159871280193328857e-02 -2.614084184169769287e-01 -4.092291593551635742e-01 3.229319751262664795e-01 1.453527659177780151e-01 1.673929989337921143e-01 -2.278671860694885254e-01 -7.139739580452442169e-03 -7.183670252561569214e-02 2.157134860754013062e-01
1.302592605352401733e-01 -2.677352130413055420e-01 -1.260009258985519409e-01 1.310632377862930298e-01 -1.105746999382972717e-01 2.273872196674346924e-01 -7.382941246032714844e-02 -6.537411827594041824e-03 -3.692493215203285217e-02 -4.341478273272514343e-02 1.950519084930419922e-01 1.070706248283386230e-01 2.350103296339511871e-02 -2.609558999538421631e-01 1.790140122175216675e-01 -1.654882133007049561e-01 -1.086134836077690125e-01 -1.679400056600570679e-01 2.299676537513732910e-01 -1.484537720680236816e-01 -5.583951994776725769e-02 -2.205772995948791504e-01 -5.377348884940147400e-02 -1.630568802356719971e-01 -1.640238165855407715e-01 -3.949991613626480103e-02 2.818139791488647461e-01 3.617987334728240967e-01 -4.181233048439025879e-01 2.745905891060829163e-02 -5.576056614518165588e-02 1.199304014444351196e-01
-1.395028382539749146e-01 -9.442950598895549774e-03 -2.628243863582611084e-01 1.836190186440944672e-02 -3.438379764556884766e-01 -1.134076043963432312e-01 -3.089086413383483887e-01 -1.109885796904563904e-01 1.486186832189559937e-01 -2.423060685396194458e-01 1.577055156230926514e-01 6.552470475435256958e-02 7.007960230112075806e-02 -1.307771354913711548e-01 1.046985946595668793e-02 -1.722345203161239624e-01 -9.655282646417617798e-02 1.402094066143035889e-01 -8.902678266167640686e-03 -3.221819922327995300e-02 2.054074257612228394e-01 -6.937464326620101929e-02 1.471920460462570190e-01 -1.433538049459457397e-01 -1.842897981405258179e-01 1.364631950855255127e-01 3.255390822887420654e-01 4.112488031387329102e-01 -2.070914208889007568e-01 -5.224837362766265869e-02 1.832947251386940479e-03 1.335248947143554688e-01
-1.839790046215057373e-01 -2.135676145553588867e-01 -2.732832729816436768e-02 3.131499141454696655e-02 -2.432482987642288208e-01 4.533301666378974915e-02 1.431734114885330200e-01 1.111943200230598450e-01 -2.982387542724609375e-01 -1.826638281345367432e-01 -6.863252818584442139e-02 2.370211333036422729e-01 1.496096104383468628e-01 -3.112118840217590332e-01 -2.094496935606002808e-01 -2.189695239067077637e-01 9.443207830190658569e-02 -6.714362651109695435e-02 1.726926676928997040e-02 1.177420746535062790e-02 3.626849211286753416e-04 9.062651544809341431e-02 8.732321113348007202e-02 -1.407038718461990356e-01 -3.105888068675994873e-01 2.087697237730026245e-01 3.251929283142089844e-01 1.636167168617248535e-01 -4.993483796715736389e-02 -1.176488175988197327e-01 9.895455837249755859e-02 2.868353426456451416e-01
2.972439303994178772e-02 -1.647447049617767334e-01 5.574649944901466370e-02 7.106690853834152222e-02 2.628482319414615631e-02 1.370078232139348984e-02 -2.160584479570388794e-01 1.997686475515365601e-01 -9.791011363267898560e-02 1.235939934849739075e-02 -6.877180933952331543e-02 -7.825177907943725586e-02 -2.041209489107131958e-01 -2.351192235946655273e-01 -7.702913135290145874e-02 9.688653051853179932e-02 -4.190096259117126465e-02 -1.721962690353393555e-01 -1.564099341630935669e-01 -2.600516080856323242e-01 -2.327845692634582520e-01 -9.472408890724182129e-02 1.135409325361251831e-01 -2.724286615848541260e-01 -9.362792968750000000e-02 9.155258536338806152e-02 5.085378885269165039e-01 2.631800174713134766e-01 -8.150549978017807007e-02 3.913024067878723145e-02 2.817827761173248291e-01 1.926766932010650635e-01
-9.708482027053833008e-02 -3.268682658672332764e-01 -1.216821894049644470e-01 1.180533245205879211e-01 -2.265764772891998291e-01 3.625688143074512482e-03 -3.120281696319580078e-01 3.666137531399726868e-02 -1.796770393848419189e-01 -1.044582799077033997e-01 8.958106487989425659e-02 1.268708333373069763e-02 1.682672202587127686e-01 -1.166817843914031982e-01 -1.148040220141410828e-01 -3.212194517254829407e-02 -2.282072007656097412e-01 -6.544380635023117065e-02 1.490731686353683472e-01 -3.719739243388175964e-02 -5.065659806132316589e-02 -3.379130065441131592e-01 -6.778959184885025024e-02 -2.482241243124008179e-01 -1.651596724987030029e-01 2.366786152124404907e-01 5.270662531256675720e-02 2.768847048282623291e-01 -2.692154645919799805e-01 1.863179057836532593e-01 7.061074953526258469e-03 2.539744377136230469e-01
-9.187120199203491211e-02 -3.844331800937652588e-01 3.704547137022018433e-02 4.403247684240341187e-02 -2.719907760620117188e-01 -5.407194793224334717e-02 -2.860647141933441162e-01 1.064243391156196594e-01 2.331887483596801758e-01 -1.243769377470016479e-01 6.433213595300912857e-03 -8.363298326730728149e-02 -9.641309268772602081e-03 -5.422301962971687317e-02 9.287208318710327148e-02 -1.194801479578018188e-01 1.066378504037857056e-01 -3.524050414562225342e-01 2.971141934394836426e-01 6.038187071681022644e-03 4.753865301609039307e-02 -1.809827052056789398e-02 -6.580510735511779785e-02 -8.447158336639404297e-02 -2.234660834074020386e-01 1.682763248682022095e-01 1.991537660360336304e-01 2.995233237743377686e-01 -2.673593759536743164e-01 1.073401868343353271e-01 6.792305503040552139e-03 1.974194049835205078e-01
-3.769346475601196289e-01 -1.061962544918060303e-01 -1.117269322276115417e-01 6.210570782423019409e-02 -1.804855912923812866e-01 -1.000994145870208740e-01 -1.541023552417755127e-01 7.639139890670776367e-02 -1.980468779802322388e-01 1.098018810153007507e-01 -3.030936717987060547e-01 -3.173784911632537842e-02 2.064927071332931519e-01 -2.627269029617309570e-01 1.484869867563247681e-01 -8.506002835929393768e-03 7.278764992952346802e-02 -1.499595642089843750e-01 -1.179213542491197586e-02 -1.152939870953559875e-01 8.944323658943176270e-02 4.956389963626861572e-02 9.767105430364608765e-02 -2.319410145282745361e-01 -2.270811945199966431e-01 3.114089071750640869e-01 -2.192634716629981995e-02 3.111105263233184814e-01 -9.503728896379470825e-02 -9.302014857530593872e-02 -2.537833340466022491e-02 3.178611695766448975e-01
-5.009051039814949036e-02 -1.694497019052505493e-01 -1.140489205718040466e-01 5.812506377696990967e-02 5.694179981946945190e-02 -1.596844345331192017e-01 -1.995853334665298462e-01 -1.011189725250005722e-02 -1.345024257898330688e-01 2.533564716577529907e-02 1.309112161397933960e-01 -1.294516623020172119e-01 -1.783018857240676880e-01 -1.266967356204986572e-01 2.420810051262378693e-02 2.611334919929504395e-01 -7.712062448263168335e-03 -3.193524479866027832e-01 -1.702548563480377197e-01 -2.958686053752899170e-01 1.838561296463012695e-01 -2.693356946110725403e-02 -2.639315649867057800e-02 -1.137018278241157532e-01 -3.077225983142852783e-01 1.997052580118179321e-01 4.598834514617919922e-01 2.916026711463928223e-01 -5.918532144278287888e-03 -9.472285397350788116e-03 1.261066347360610962e-01 -2.477576211094856262e-02
-1.166124083101749420e-02 -2.406299263238906860e-01 -1.367593705654144287e-01 1.554344892501831055e-01 -2.197162508964538574e-01 1.338855549693107605e-02 -2.040478438138961792e-01 -9.697788953781127930e-02 4.576702043414115906e-02 -7.882527261972427368e-02 1.427804976701736450e-01 3.078488819301128387e-02 -7.946616970002651215e-03 -1.000130772590637207e-01 -7.236903160810470581e-02 9.887634962797164917e-02 -3.075155317783355713e-01 -1.877156198024749756e-01 1.655405759811401367e-01 -1.281458437442779541e-01 -2.614560723304748535e-01 -2.082543820142745972e-01 3.328600227832794189e-01 -2.217809706926345825e-01 -2.904644012451171875e-01 1.034229770302772522e-01 3.433311358094215393e-02 2.638785243034362793e-01 -1.989725828170776367e-01 -1.635480821132659912e-01 -9.022562205791473389e-02 2.432836145162582397e-01
-3.184659481048583984e-01 7.125400751829147339e-02 -7.666689157485961914e-02 2.566210031509399414e-01 -3.565796315670013428e-01 1.200652644038200378e-01 7.506414502859115601e-02 -2.493569999933242798e-01 1.276845484972000122e-02 1.463064104318618774e-01 -6.012443080544471741e-02 -7.996803149580955505e-03 2.369738519191741943e-01 -2.640134096145629883e-01 9.190100431442260742e-02 -2.215045094490051270e-01 9.301346726715564728e-03 7.821785658597946167e-02 3.934749588370323181e-02 -9.526886790990829468e-02 -1.034826934337615967e-01 1.478420495986938477e-01 3.382993116974830627e-02 -1.435856372117996216e-01 -8.982288092374801636e-02 3.075543344020843506e-01 1.600058674812316895e-01 4.299102351069450378e-02 -2.633578181266784668e-01 6.680860370397567749e-02 -1.350628733634948730e-01 3.323370814323425293e-01
-5.764538049697875977e-02 -3.379911184310913086e-01 -1.088828444480895996e-01 1.319327503442764282e-01 -3.036774098873138428e-01 -7.668552547693252563e-02 -7.786779850721359253e-02 -1.697508543729782104e-01 1.098931580781936646e-01 4.658598825335502625e-02 2.902901768684387207e-01 -5.647220835089683533e-02 4.985392466187477112e-02 -1.836327016353607178e-01 -1.044613346457481384e-01 -4.760471358895301819e-02 -4.083698391914367676e-01 -2.553142905235290527e-01 8.139011263847351074e-02 3.267258778214454651e-02 -1.202344596385955811e-01 -3.841151297092437744e-02 1.906491816043853760e-01 -3.185816407203674316e-01 -8.336748182773590088e-02 2.187435626983642578e-01 5.139406770467758179e-02 1.976067423820495605e-01 -2.244100272655487061e-01 7.461228221654891968e-02 1.262400597333908081e-01 8.567744493484497070e-02
3.380865976214408875e-02 -1.643548607826232910e-01 -1.562670171260833740e-01 4.202598333358764648e-02 -1.851156949996948242e-01 1.158858984708786011e-01 -2.279375195503234863e-01 -1.646787971258163452e-01 -3.518810868263244629e-02 -1.107486635446548462e-01 -4.542432725429534912e-02 -9.223883599042892456e-02 1.311867833137512207e-01 -3.074807524681091309e-01 1.126235052943229675e-01 -7.649026811122894287e-02 -3.084658682346343994e-01 -1.138663217425346375e-01 1.521434634923934937e-01 1.822007261216640472e-02 -5.235726386308670044e-02 -1.732367724180221558e-01 3.029807843267917633e-02 -1.572909057140350342e-01 -1.958817541599273682e-01 3.746046721935272217e-01 1.065142005681991577e-01 3.978597223758697510e-01 -2.866370677947998047e-01 3.729512542486190796e-02 -7.144158333539962769e-02 1.937118619680404663e-01
-1.072653606534004211e-01 -8.825084567070007324e-02 -6.220734864473342896e-02 2.783799730241298676e-02 -2.989081144332885742e-01 3.754765540361404419e-02 -2.270034514367580414e-02 1.517934817820787430e-02 -7.417700439691543579e-02 -1.743897795677185059e-01 1.043854579329490662e-01 1.178720369935035706e-01 2.436023056507110596e-01 -1.839089691638946533e-01 -6.136694550514221191e-02 -1.995791792869567871e-01 -2.532095909118652344e-01 -3.489486277103424072e-01 2.198385149240493774e-01 -1.458961665630340576e-01 -9.123346209526062012e-02 -1.921085417270660400e-01 -9.259983152151107788e-02 -2.156381458044052124e-01 -1.651858985424041748e-01 7.913301140069961548e-02 2.125122547149658203e-01 4.198927283287048340e-01 -2.203634381294250488e-01 1.089739874005317688e-01 -6.411585956811904907e-02 1.082978695631027222e-01
-5.471581220626831055e-02 -2.161044925451278687e-01 -1.152118071913719177e-01 -3.630560263991355896e-02 9.250655770301818848e-02 1.954044448211789131e-03 7.626730203628540039e-02 -3.240612447261810303e-01 -2.556153833866119385e-01 -3.315240144729614258e-01 2.551037371158599854e-01 -3.780358284711837769e-02 1.326241493225097656e-01 -1.554617881774902344e-01 3.782469406723976135e-02 5.781412124633789062e-02 1.100623011589050293e-01 1.995949596166610718e-01 -8.337514847517013550e-02 -1.429696828126907349e-01 2.986164987087249756e-01 -2.033598124980926514e-01 1.237963736057281494e-01 -2.564244270324707031e-01 -1.055252775549888611e-01 8.783162385225296021e-02 1.180005073547363281e-01 2.460119128227233887e-01 -1.502642780542373657e-01 2.690691500902175903e-02 1.178436949849128723e-01 3.264940977096557617e-01
5.755580961704254150e-02 -2.723434269428253174e-01 -1.958833038806915283e-01 1.962082087993621826e-01 -4.144304394721984863e-01 2.963303960859775543e-02 1.067932173609733582e-01 1.142380163073539734e-01 -4.386119917035102844e-02 -9.626978635787963867e-02 4.247277975082397461e-02 3.457116335630416870e-02 6.547822058200836182e-02 -4.555039107799530029e-02 -1.156057044863700867e-01 -1.747828871011734009e-01 3.491849079728126526e-02 -6.409290432929992676e-02 -9.565050713717937469e-03 -3.289611339569091797e-01 5.377206206321716309e-02 -3.132528662681579590e-01 5.756917595863342285e-02 -2.157875448465347290e-01 1.614471338689327240e-02 1.673825532197952271e-01 -3.046702360734343529e-03 3.369407951831817627e-01 -4.161426723003387451e-01 2.634743042290210724e-02 -7.475148420780897141e-03 6.183772534132003784e-02
-3.233017921447753906e-01 -3.155776485800743103e-02 -1.420527417212724686e-02 1.307637095451354980e-01 -3.101855516433715820e-01 8.436793088912963867e-02 -2.211472392082214355e-01 2.083730995655059814e-01 -6.939636915922164917e-02 3.107871413230895996e-01 -2.049330174922943115e-01 -1.650825589895248413e-01 1.749631762504577637e-01 -3.678452968597412109e-01 8.554042130708694458e-02 1.412680298089981079e-01 -1.965826451778411865e-01 -5.752807017415761948e-03 3.881094604730606079e-02 2.052758261561393738e-02 3.028888106346130371e-01 -5.757413432002067566e-02 1.410610824823379517e-01 -8.669970184564590454e-02 -1.337448060512542725e-01 1.362514048814773560e-01 1.602453142404556274e-01 1.810604631900787354e-01 -8.664039522409439087e-02 -6.012142449617385864e-02 1.727937161922454834e-02 2.196815460920333862e-01
-1.561514437198638916e-01 -6.521324813365936279e-02 4.938443377614021301e-02 1.688644587993621826e-01 -3.526475653052330017e-02 -1.030866727232933044e-01 -1.217145398259162903e-01 1.142758727073669434e-01 -1.329026073217391968e-01 1.221553012728691101e-01 -8.566637337207794189e-02 -7.346347719430923462e-02 -1.599092781543731689e-01 -1.719495505094528198e-01 -1.687722355127334595e-01 1.828575134277343750e-01 -1.858553886413574219e-01 -1.883082091808319092e-01 -2.958831787109375000e-01 -4.404495656490325928e-01 -1.374137848615646362e-01 -7.461652159690856934e-02 1.373455822467803955e-01 -1.277033686637878418e-01 -3.176483809947967529e-01 5.893203243613243103e-02 1.143593192100524902e-01 1.653266549110412598e-01 -1.337666362524032593e-01 1.010011807084083557e-01 3.229677975177764893e-01 2.234562039375305176e-01
4.041384160518646240e-02 -1.279955357313156128e-01 7.053935527801513672e-02 2.175267338752746582e-01 -1.842524483799934387e-02 5.966160073876380920e-02 -2.373499870300292969e-01 -4.915394261479377747e-02 1.353193223476409912e-01 1.392067372798919678e-01 -6.482203304767608643e-02 -2.266470193862915039e-01 -1.632975637912750244e-01 -1.773757040500640869e-01 -2.309497445821762085e-02 1.152036860585212708e-01 -1.252678185701370239e-01 -4.179651662707328796e-02 -1.492519378662109375e-01 -3.429934382438659668e-01 -1.826824396848678589e-01 -1.774449497461318970e-01 -1.982291415333747864e-02 1.078913211822509766e-01 -3.183069825172424316e-01 2.286288589239120483e-01 3.105100989341735840e-01 2.135073691606521606e-01 -9.576863795518875122e-02 1.487951874732971191e-01 2.942596077919006348e-01 2.325953394174575806e-01
-2.572649717330932617e-01 1.660280227661132812e-01 -1.922001093626022339e-01 -1.055030524730682373e-01 -1.471132189035415649e-01 1.800158321857452393e-01 -1.922385394573211670e-01 -2.097809016704559326e-01 -2.008325420320034027e-02 -3.062784671783447266e-01 7.899218797683715820e-02 1.365549862384796143e-01 2.773632407188415527e-01 -1.649110615253448486e-01 -4.459558799862861633e-02 1.065067574381828308e-01 1.182063668966293335e-01 1.437306702136993408e-01 -3.862712066620588303e-03 -3.256829679012298584e-01 -4.796141758561134338e-02 -1.296522617340087891e-01 -1.082030981779098511e-01 -2.177227437496185303e-01 -1.777852028608322144e-01 1.225071400403976440e-01 1.708973497152328491e-01 1.558862477540969849e-01 -2.211446017026901245e-01 2.051891237497329712e-01 1.258644908666610718e-01 2.463787794113159180e-01
-1.653130650520324707e-01 -1.424125880002975464e-01 -2.778228819370269775e-01 -3.963332995772361755e-02 -5.498651787638664246e-02 -1.183588355779647827e-01 -1.983629614114761353e-01 -1.870221458375453949e-02 -9.220295399427413940e-02 -4.146742448210716248e-02 -6.119059771299362183e-02 4.772147629410028458e-03 1.752012521028518677e-01 -2.364481538534164429e-01 1.065691113471984863e-01 5.697409063577651978e-02 -2.400969564914703369e-01 -2.732811272144317627e-01 1.919101774692535400e-01 -3.316921740770339966e-02 -2.588493749499320984e-03 -2.269473522901535034e-01 2.081407308578491211e-01 -1.909216791391372681e-01 -1.035296097397804260e-01 1.748928129673004150e-01 3.220584392547607422e-01 3.297788202762603760e-01 -3.238071203231811523e-01 7.299415022134780884e-02 -1.469013094902038574e-01 1.209326386451721191e-01
-8.748787641525268555e-02 -2.527406215667724609e-01 -1.173643916845321655e-01 2.012755572795867920e-01 -3.730824589729309082e-01 1.906741559505462646e-01 -8.432869613170623779e-02 2.648256719112396240e-02 -2.072521485388278961e-02 2.497909404337406158e-02 9.100726246833801270e-02 5.420438572764396667e-02 1.002733707427978516e-01 -1.041799336671829224e-01 6.702569953631609678e-05 8.100209757685661316e-03 -1.642692238092422485e-01 -2.874886393547058105e-01 1.865196377038955688e-01 -2.109772562980651855e-01 -3.643921762704849243e-02 -1.612557470798492432e-01 -2.230087667703628540e-01 1.193470284342765808e-01 -4.320930838584899902e-01 7.409708201885223389e-02 -2.836633659899234772e-02 2.177594602108001709e-01 -3.308397233486175537e-01 2.790755592286586761e-02 -4.272926226258277893e-02 1.576493233442306519e-01
-1.582473516464233398e-02 -4.978097230195999146e-02 -1.121463328599929810e-01 2.814695537090301514e-01 -1.028764769434928894e-01 1.730063371360301971e-02 -2.710605859756469727e-01 7.850259542465209961e-02 -7.431746274232864380e-02 7.127045840024948120e-02 -7.273282110691070557e-02 -9.430344402790069580e-02 -5.866077542304992676e-02 -2.764270901679992676e-01 -1.837161183357238770e-02 -6.032829731702804565e-02 -5.409165169112384319e-04 -2.800171077251434326e-01 -2.238748967647552490e-01 -2.857715785503387451e-01 -9.110971540212631226e-02 -1.692911237478256226e-02 8.318174630403518677e-02 -2.094819098711013794e-01 -2.716641128063201904e-01 2.173810750246047974e-01 2.568928897380828857e-01 2.720289230346679688e-01 1.335748434066772461e-01 -1.823000260628759861e-03 3.863505423069000244e-01 9.267021715641021729e-02
-2.902877032756805420e-01 -2.876233756542205811e-01 -3.410596847534179688e-01 9.382968395948410034e-02 -2.167601883411407471e-01 -1.190336607396602631e-02 -9.519587457180023193e-02 1.679758727550506592e-01 -1.319531351327896118e-01 4.223778098821640015e-02 1.204017102718353271e-01 6.804390996694564819e-02 2.362141013145446777e-01 -1.125186532735824585e-01 -1.076557040214538574e-01 -2.158215790987014771e-01 -1.144652292132377625e-01 -1.787012517452239990e-01 1.189766377210617065e-01 -2.158988416194915771e-01 -1.328747123479843140e-01 5.326996557414531708e-03 -1.092264726758003235e-01 4.610930383205413818e-02 -3.206846117973327637e-01 5.870103463530540466e-02 2.501921355724334717e-01 1.280147731304168701e-01 -3.368777930736541748e-01 1.359373182058334351e-01 1.557473931461572647e-02 -5.920881778001785278e-02
-6.654596328735351562e-02 5.841412767767906189e-02 2.267953753471374512e-02 2.108826041221618652e-01 -4.552554339170455933e-03 -1.848740428686141968e-01 1.630853712558746338e-01 -2.965545058250427246e-01 -2.588074281811714172e-02 8.784876763820648193e-02 -1.022522449493408203e-01 6.955377757549285889e-02 2.108353525400161743e-01 -1.040160581469535828e-01 -1.042272895574569702e-01 -1.875431537628173828e-01 -1.487914919853210449e-01 -1.207616850733757019e-01 -4.441951867192983627e-03 -3.813991844654083252e-01 -1.383737921714782715e-01 -4.012804850935935974e-02 -1.204891428351402283e-01 -1.641901135444641113e-01 -3.916647136211395264e-01 -5.702110752463340759e-02 1.808118522167205811e-01 2.643564045429229736e-01 -2.014440000057220459e-01 9.267670661211013794e-02 2.021169364452362061e-01 2.824096977710723877e-01
-2.886976003646850586e-01 -3.876004740595817566e-02 1.091408636420965195e-02 2.549520432949066162e-01 -2.824883460998535156e-01 1.299726217985153198e-01 1.644639670848846436e-01 -2.402881234884262085e-01 -7.222138345241546631e-02 -7.355474680662155151e-02 -1.447510272264480591e-01 6.163780763745307922e-02 1.304635554552078247e-01 -4.005599319934844971e-01 2.473373524844646454e-02 9.676019847393035889e-02 2.172847241163253784e-01 -1.792394965887069702e-01 8.263148367404937744e-02 -2.347380816936492920e-01 -3.301856294274330139e-02 4.826333839446306229e-03 3.751874864101409912e-01 -1.261032670736312866e-01 -1.630309410393238068e-02 1.939786821603775024e-01 7.247769087553024292e-02 1.605546325445175171e-01 -1.540241539478302002e-01 1.860307455062866211e-01 -6.553570274263620377e-03 1.392196416854858398e-01
-1.009321063756942749e-01 -1.014729738235473633e-01 8.780117332935333252e-02 1.871217042207717896e-01 -2.193148285150527954e-01 3.791733458638191223e-02 1.241476684808731079e-01 -2.325747907161712646e-01 3.597748291213065386e-04 1.911259144544601440e-01 -3.340607509016990662e-02 -1.723398566246032715e-01 -1.759198009967803955e-01 -4.308774694800376892e-02 -1.711715608835220337e-01 1.189750507473945618e-01 -1.311747431755065918e-01 -2.823035046458244324e-02 -1.494501233100891113e-01 -2.642018795013427734e-01 -9.793071448802947998e-02 -9.462733566761016846e-02 -2.263963371515274048e-01 -1.813043653964996338e-01 -2.919474244117736816e-01 -1.739214733242988586e-02 5.157528519630432129e-01 1.836479306221008301e-01 -1.457161009311676025e-01 2.766865864396095276e-02 1.315325647592544556e-01 1.917567849159240723e-01
-1.263850182294845581e-01 -3.377354145050048828e-01 1.233119815587997437e-01 -7.862819731235504150e-02 -3.767047822475433350e-01 2.987581677734851837e-02 -2.026894092559814453e-01 -8.890223503112792969e-02 9.941997379064559937e-02 -1.555717140436172485e-01 2.011589109897613525e-01 1.208964586257934570e-01 1.181769818067550659e-01 -6.539462506771087646e-02 -6.680858880281448364e-02 5.488078668713569641e-02 -4.450552165508270264e-02 -1.145829632878303528e-01 1.129188239574432373e-01 -1.587181985378265381e-01 1.122713387012481689e-01 1.318681687116622925e-01 1.783739179372787476e-01 -3.063149452209472656e-01 -3.702933788299560547e-01 2.630600333213806152e-01 8.919659256935119629e-02 2.861212491989135742e-01 -1.647741049528121948e-01 -5.085997655987739563e-02 1.263985503464937210e-02 8.469844609498977661e-02
-3.207599222660064697e-01 7.596962153911590576e-02 3.810204192996025085e-02 -1.718343347311019897e-01 -1.624241024255752563e-01 6.817079335451126099e-02 -1.692312187515199184e-03 -2.397394180297851562e-01 -6.935945898294448853e-02 -1.125801578164100647e-01 3.825136646628379822e-02 -4.104638472199440002e-03 2.408107519149780273e-01 -2.421183735132217407e-01 -7.462515681982040405e-02 -1.605728454887866974e-02 -8.601249009370803833e-02 -8.257401734590530396e-02 2.182394266128540039e-01 -2.439329326152801514e-01 1.453982740640640259e-01 6.573565304279327393e-02 1.651926487684249878e-01 -2.838373766280710697e-04 -3.679442107677459717e-01 1.657151430845260620e-01 4.122486710548400879e-01 1.665936410427093506e-01 1.497129201889038086e-01 -1.287334710359573364e-01 -8.994603902101516724e-02 2.207513004541397095e-01
-1.877805888652801514e-01 -5.023658275604248047e-01 -3.139331042766571045e-01 2.714850939810276031e-02 -2.958990633487701416e-01 -2.839613007381558418e-03 1.399294286966323853e-01 -2.279912978410720825e-01 -1.640461683273315430e-01 5.018850043416023254e-02 9.333307296037673950e-02 2.148805884644389153e-03 2.543813586235046387e-01 -5.593376234173774719e-02 -2.689040265977382660e-02 -1.342502832412719727e-01 6.627677381038665771e-02 -3.545759618282318115e-02 7.088892906904220581e-02 3.987906128168106079e-02 7.949673570692539215e-03 -1.390993893146514893e-01 1.185429003089666367e-02 -1.788911223411560059e-01 -5.452193319797515869e-02 1.713808029890060425e-01 1.567059010267257690e-01 3.497255444526672363e-01 -1.520684659481048584e-01 1.977626979351043701e-01 9.458077698945999146e-02 1.225242763757705688e-01
1.455923542380332947e-02 -4.225342720746994019e-02 -8.580560982227325439e-02 1.249358896166086197e-02 -2.054780572652816772e-01 1.420474946498870850e-01 -2.100214660167694092e-01 -1.605358719825744629e-01 -1.806768923997879028e-01 -7.999623566865921021e-02 9.808976948261260986e-02 1.205004472285509109e-02 -3.028507716953754425e-02 -5.865582451224327087e-02 6.429233402013778687e-02 -1.569327563047409058e-01 -2.623503208160400391e-01 -2.620226740837097168e-01 9.698050469160079956e-02 -1.031797677278518677e-01 -1.459504961967468262e-01 -1.261447370052337646e-01 1.280458569526672363e-01 -2.087396830320358276e-01 -6.498776376247406006e-02 3.108857274055480957e-01 2.999254763126373291e-01 2.785368859767913818e-01 -3.653582632541656494e-01 1.222146525979042053e-01 -1.103771105408668518e-01 3.042049407958984375e-01
2.205543965101242065e-01 -1.518949270248413086e-01 2.703852392733097076e-02 2.474242597818374634e-01 2.722485922276973724e-02 -3.811218962073326111e-02 6.649081408977508545e-02 -5.132703483104705811e-02 -1.062119156122207642e-01 -9.479857981204986572e-02 3.124783560633659363e-02 -3.298382833600044250e-02 -9.085587225854396820e-03 -2.280483990907669067e-01 9.697966277599334717e-02 1.150020211935043335e-01 -1.468103080987930298e-01 1.822994053363800049e-01 -1.600385606288909912e-01 -2.017754614353179932e-01 -3.216413557529449463e-01 -2.112882137298583984e-01 1.115855723619461060e-01 -2.317256033420562744e-01 -4.660139977931976318e-01 -1.257194280624389648e-01 3.457216620445251465e-01 1.042044833302497864e-01 -1.982820928096771240e-01 -6.440366059541702271e-02 1.032070256769657135e-03 1.336272358894348145e-01
-1.214993447065353394e-01 -4.300850629806518555e-02 8.396489173173904419e-02 2.832674086093902588e-01 -1.657069474458694458e-01 2.775895893573760986e-01 -9.442731738090515137e-02 1.247170418500900269e-01 -2.288409043103456497e-03 -2.567804455757141113e-01 -1.631550937891006470e-01 8.998566865921020508e-02 2.535639703273773193e-01 -5.162982940673828125e-01 1.774194277822971344e-02 -9.824462980031967163e-02 2.095958590507507324e-01 2.299442328512668610e-02 3.834773600101470947e-02 -2.549351453781127930e-01 1.616792529821395874e-01 -9.797100722789764404e-02 -2.238797768950462341e-02 9.222072549164295197e-03 6.161654368042945862e-02 2.290583774447441101e-02 2.883156836032867432e-01 2.681160867214202881e-01 -3.103646077215671539e-02 3.274483233690261841e-02 -1.541398372501134872e-02 1.295191049575805664e-01
-1.386479586362838745e-01 -7.884705066680908203e-02 1.231559664011001587e-01 2.516782656311988831e-02 -1.546868681907653809e-01 -1.680639088153839111e-01 -2.239752560853958130e-01 -1.514005567878484726e-02 1.694720983505249023e-01 1.890825033187866211e-01 -1.912092268466949463e-01 -1.626441180706024170e-01 -8.586100488901138306e-02 -1.112695261836051941e-01 -2.098353020846843719e-02 -7.042103260755538940e-02 -2.724318504333496094e-01 9.487418457865715027e-03 -1.193649843335151672e-01 -2.819714546203613281e-01 -1.539292782545089722e-01 8.899522013962268829e-03 7.189986761659383774e-03 -1.607739180326461792e-02 -3.624348342418670654e-01 1.430488377809524536e-01 4.628000557422637939e-01 2.299534082412719727e-01 -1.372148394584655762e-01 2.388961613178253174e-02 1.913237422704696655e-01 1.910902708768844604e-01
2.373688481748104095e-02 -8.326776325702667236e-02 2.562056481838226318e-01 1.850983649492263794e-01 -1.994493044912815094e-02 -3.027850687503814697e-01 5.252993851900100708e-02 2.267106063663959503e-02 1.614219248294830322e-01 6.359918415546417236e-02 2.253827154636383057e-01 1.274779811501502991e-02 1.606151163578033447e-01 -4.144562184810638428e-01 2.780512273311614990e-01 8.836270123720169067e-02 -7.294183969497680664e-02 -1.633497327566146851e-01 2.362427767366170883e-03 3.810007497668266296e-02 -1.475633084774017334e-01 1.251614838838577271e-01 2.259979546070098877e-01 -2.937256097793579102e-01 -1.867790967226028442e-01 4.089130833745002747e-02 1.482646912336349487e-01 3.307507634162902832e-01 4.425293579697608948e-02 -4.843338206410408020e-02 1.507410556077957153e-01 1.740171462297439575e-01
-1.276431530714035034e-01 -1.290600001811981201e-01 -2.485292702913284302e-01 1.975349187850952148e-01 -2.073439061641693115e-01 2.402628511190414429e-01 2.033999375998973846e-02 6.829661130905151367e-02 1.219482049345970154e-01 -1.751151084899902344e-01 -1.911865621805191040e-01 -8.169425651431083679e-03 -1.224067248404026031e-02 -2.723699510097503662e-01 -5.401569604873657227e-02 4.640191793441772461e-02 1.700810492038726807e-01 5.792978405952453613e-02 2.542911171913146973e-01 -8.616385608911514282e-02 1.107022911310195923e-01 -1.251011621206998825e-02 8.207242935895919800e-02 -1.026253402233123779e-01 -1.251298636198043823e-01 2.610686421394348145e-01 3.972120881080627441e-01 2.168420702219009399e-01 -8.241087198257446289e-02 -2.580023407936096191e-01 1.224919632077217102e-01 2.964490950107574463e-01
-6.377407163381576538e-02 -2.056846171617507935e-01 3.879035636782646179e-02 1.328816823661327362e-02 -2.922819554805755615e-01 -8.949023485183715820e-02 -9.447804093360900879e-02 -3.578936755657196045e-01 -7.375647127628326416e-02 -3.225446939468383789e-01 1.428246647119522095e-01 6.264496594667434692e-02 1.920587196946144104e-02 -1.295683383941650391e-01 1.585876345634460449e-01 3.554193675518035889e-02 1.934062689542770386e-01 1.615960896015167236e-01 1.556931622326374054e-02 -1.095743700861930847e-01 8.249661326408386230e-02 -3.435255289077758789e-01 1.757940351963043213e-01 -2.069077640771865845e-01 -1.547938436269760132e-01 2.097372263669967651e-01 3.131383098661899567e-03 1.999548971652984619e-01 -3.296543955802917480e-01 5.910410732030868530e-02 1.773959398269653320e-01 1.350938826799392700e-01
-1.352290213108062744e-01 -3.499126061797142029e-03 -9.285388141870498657e-02 1.097126901149749756e-01 -1.846690475940704346e-01 -7.973948121070861816e-02 2.968622446060180664e-01 -8.884381502866744995e-02 1.580357104539871216e-01 -3.133971767965704203e-04 -7.177908718585968018e-02 -7.931607216596603394e-02 9.289640933275222778e-02 -2.668740451335906982e-01 -2.252995595335960388e-02 2.694770693778991699e-01 1.712083369493484497e-01 6.682755192741751671e-04 8.918125927448272705e-02 -1.469589471817016602e-01 9.043789654970169067e-02 -2.717448770999908447e-01 -5.216010659933090210e-02 1.190784797072410583e-01 -3.175989389419555664e-01 2.837432324886322021e-01 2.237572669982910156e-01 2.101980745792388916e-01 -1.731135100126266479e-01 7.371219247579574585e-02 2.716987431049346924e-01 3.041802942752838135e-01
6.311850994825363159e-02 -3.891873955726623535e-01 -2.805333733558654785e-01 1.121051758527755737e-01 -1.886930316686630249e-01 6.453363597393035889e-02 -3.276706114411354065e-02 8.440373837947845459e-02 5.039208754897117615e-02 -3.315302133560180664e-01 1.324365437030792236e-01 -4.275948554277420044e-02 8.799010515213012695e-02 -9.375815093517303467e-02 9.786364436149597168e-02 1.967030949890613556e-02 -2.815465927124023438e-01 -2.874434590339660645e-01 9.528937935829162598e-02 -2.074696272611618042e-01 -9.435363858938217163e-02 -2.118235453963279724e-02 -1.631898283958435059e-01 -9.613214433193206787e-02 -1.648985892534255981e-01 1.015228480100631714e-01 3.713976219296455383e-02 3.730112016201019287e-01 -3.150190114974975586e-01 7.884773612022399902e-02 1.290734112262725830e-02 6.421667337417602539e-02
-5.511204153299331665e-02 -5.217471718788146973e-02 -1.361845135688781738e-01 2.976135313510894775e-01 -3.016628026962280273e-01 -5.676752328872680664e-02 1.533348262310028076e-01 4.102073982357978821e-02 8.162392675876617432e-02 -5.258640274405479431e-02 -6.733207846991717815e-04 2.269073724746704102e-01 1.931012421846389771e-01 -2.846609354019165039e-01 -4.481616988778114319e-02 2.518869042396545410e-01 -5.237779021263122559e-02 9.937689453363418579e-02 -6.793840229511260986e-02 -2.806199491024017334e-01 -4.842580109834671021e-02 -2.028276175260543823e-01 1.147141978144645691e-01 -7.979966700077056885e-02 2.973578684031963348e-02 3.976348638534545898e-01 1.185921132564544678e-01 5.173795670270919800e-02 6.704477965831756592e-02 -5.504826828837394714e-02 2.006755620241165161e-01 3.748119473457336426e-01
-1.560690850019454956e-01 -9.307356923818588257e-02 9.254396706819534302e-02 2.015367383137345314e-03 -1.899187564849853516e-01 -1.634880900382995605e-02 -4.033702015876770020e-01 -1.302375551313161850e-02 1.697599329054355621e-02 -2.019683420658111572e-01 -3.045184724032878876e-02 -1.171568557620048523e-01 2.531515061855316162e-01 -3.786555528640747070e-01 -4.723054170608520508e-02 1.696908324956893921e-01 -1.327762454748153687e-01 -2.466183602809906006e-01 -5.849003791809082031e-02 -3.138781487941741943e-01 2.429587543010711670e-01 6.838101148605346680e-02 -1.292077302932739258e-01 -2.093858271837234497e-01 -1.082183942198753357e-01 1.772889792919158936e-01 2.207030504941940308e-01 -3.559006750583648682e-02 1.378758437931537628e-02 -1.641141623258590698e-02 2.568630874156951904e-01 2.799712494015693665e-02
-7.063950598239898682e-02 -4.314286634325981140e-03 1.119842305779457092e-01 1.912171691656112671e-01 -1.309504806995391846e-01 -1.747620999813079834e-01 -2.188966870307922363e-01 -2.438751608133316040e-02 1.753208786249160767e-02 9.711953811347484589e-03 -2.191895097494125366e-01 -7.683210819959640503e-02 -1.733743548393249512e-01 -9.775117039680480957e-02 -8.413298055529594421e-03 2.178989350795745850e-03 -1.601998507976531982e-01 -1.884003169834613800e-02 -1.497252434492111206e-01 -1.799183189868927002e-01 -2.041706293821334839e-01 -1.457400713115930557e-02 -4.583918675780296326e-02 -1.236088350415229797e-01 -3.869500458240509033e-01 1.680697649717330933e-01 3.962193429470062256e-01 1.718791425228118896e-01 -2.220002859830856323e-01 2.303279340267181396e-01 2.690014839172363281e-01 2.763251662254333496e-01
-2.222987562417984009e-01 -1.476493179798126221e-01 -2.487664073705673218e-01 -1.778845489025115967e-02 -4.796875715255737305e-01 2.120389640331268311e-01 5.967299267649650574e-02 1.202764268964529037e-02 7.709940522909164429e-02 -2.422194741666316986e-02 -6.958109885454177856e-02 1.559195071458816528e-01 4.606267064809799194e-02 -1.934421211481094360e-01 1.187405660748481750e-01 -2.613977491855621338e-01 -9.389082901179790497e-03 5.595208611339330673e-03 4.688064381480216980e-02 -8.824822306632995605e-02 1.323432940989732742e-02 -4.070977866649627686e-02 1.569123268127441406e-01 -7.163399457931518555e-02 -2.114769667387008667e-01 3.385518863797187805e-02 1.216990798711776733e-01 -1.515393611043691635e-02 -3.446416929364204407e-02 -1.252364665269851685e-01 1.306228991597890854e-02 5.572436451911926270e-01
-1.777572631835937500e-01 -1.754411906003952026e-01 -1.177054569125175476e-01 -2.841826342046260834e-02 -2.408704757690429688e-01 -3.177528083324432373e-01 3.344891369342803955e-01 -1.070721447467803955e-01 1.264418214559555054e-01 8.487768471240997314e-02 1.129566505551338196e-02 6.382388621568679810e-02 1.339703947305679321e-01 -3.046019673347473145e-01 6.099445372819900513e-02 6.982723623514175415e-02 1.071288883686065674e-01 1.563953794538974762e-02 7.938864082098007202e-02 -2.351178079843521118e-01 4.896989837288856506e-02 -2.386244833469390869e-01 4.548116121441125870e-03 9.002005308866500854e-02 -2.078845202922821045e-01 3.553205132484436035e-01 1.091961339116096497e-01 2.504710853099822998e-01 3.528215747792273760e-04 4.105802252888679504e-02 2.199511975049972534e-01 2.427917569875717163e-01
-8.977952599525451660e-02 -3.171326220035552979e-01 -5.723616853356361389e-02 3.012087196111679077e-02 -1.025418341159820557e-01 5.559335649013519287e-02 -3.527209758758544922e-01 8.536734431982040405e-02 2.903337962925434113e-02 -7.695763558149337769e-02 1.385501474142074585e-01 1.043088808655738831e-01 2.377661913633346558e-01 -1.661382019519805908e-01 1.281748265027999878e-01 -8.017028123140335083e-02 -3.203716278076171875e-01 -2.465811967849731445e-01 2.862269617617130280e-02 8.641193620860576630e-03 -1.915162429213523865e-02 -2.845914363861083984e-01 1.654461026191711426e-01 -1.626163572072982788e-01 2.931583486497402191e-02 1.321926563978195190e-01 1.769694834947586060e-01 2.494920492172241211e-01 -2.575527727603912354e-01 -6.858154386281967163e-02 -5.288031324744224548e-02 3.358628749847412109e-01
-1.595959514379501343e-01 -5.576940625905990601e-02 -2.348532080650329590e-01 -5.681083351373672485e-02 -1.398235708475112915e-01 -4.968924447894096375e-02 -2.829116396605968475e-02 -1.833166740834712982e-02 -6.033594161272048950e-02 -2.498746663331985474e-01 2.653250694274902344e-01 7.122987508773803711e-02 8.471374213695526123e-02 -1.438744217157363892e-01 -3.286233171820640564e-02 6.965022534132003784e-02 -2.169631421566009521e-01 9.862954169511795044e-02 -4.246095940470695496e-02 7.963160425424575806e-02 8.241114765405654907e-02 -8.980670571327209473e-02 2.122355401515960693e-01 -2.590703964233398438e-01 -2.186846733093261719e-01 3.689843416213989258e-01 1.619074791669845581e-01 3.052853941917419434e-01 -4.551716148853302002e-01 7.181164622306823730e-02 4.591996967792510986e-02 6.875711679458618164e-02
-2.000046223402023315e-01 -2.861055731773376465e-01 1.237030774354934692e-01 -7.717764377593994141e-02 -1.136106252670288086e-01 -1.944397240877151489e-01 -1.007557939738035202e-02 7.351339608430862427e-02 8.391677588224411011e-02 2.747450768947601318e-01 3.727185428142547607e-01 -2.615033686161041260e-01 2.881620824337005615e-01 -1.408379971981048584e-01 2.077107727527618408e-01 -3.191493079066276550e-02 -2.093946933746337891e-02 -4.091318696737289429e-03 -8.735184371471405029e-02 -2.010556310415267944e-01 1.795431226491928101e-02 -1.575456373393535614e-02 -9.431556612253189087e-02 -1.745857149362564087e-01 -1.306435093283653259e-02 2.074257731437683105e-01 7.418449223041534424e-02 9.633330255746841431e-02 1.602712720632553101e-01 -1.184799149632453918e-01 2.504934370517730713e-01 3.389571607112884521e-01
-4.772093519568443298e-02 -1.602612137794494629e-01 -1.182046234607696533e-01 1.311084628105163574e-01 -2.083622515201568604e-01 -3.647698462009429932e-02 1.821304261684417725e-01 -5.452906340360641479e-02 1.215381100773811340e-01 7.459932565689086914e-02 2.127227559685707092e-02 -4.872828722000122070e-03 1.482864320278167725e-01 -3.564065992832183838e-01 8.122296631336212158e-02 2.349067181348800659e-01 1.755093783140182495e-01 5.600585415959358215e-02 6.224972754716873169e-02 -3.676947653293609619e-01 7.509247958660125732e-02 -2.701953649520874023e-01 7.535799406468868256e-03 1.149547472596168518e-01 -8.658121526241302490e-02 3.372237086296081543e-01 2.963757216930389404e-01 8.218567073345184326e-02 1.097557544708251953e-01 1.381146013736724854e-01 4.434892162680625916e-02 3.384565114974975586e-01
6.527218222618103027e-02 -4.414077997207641602e-01 -1.280049979686737061e-01 2.885575294494628906e-01 -2.374173998832702637e-01 2.164983600378036499e-01 -3.747022151947021484e-01 -3.023894131183624268e-01 1.296671926975250244e-01 1.112339198589324951e-01 2.180327661335468292e-02 -2.912672795355319977e-02 -1.518723666667938232e-01 -4.551106318831443787e-02 9.690774977207183838e-02 -3.569093067198991776e-03 3.821955621242523193e-02 -1.482243388891220093e-01 -5.364506691694259644e-02 -1.518877297639846802e-01 6.007880717515945435e-02 1.101957336068153381e-01 1.374813020229339600e-01 -1.348720639944076538e-01 -1.111994311213493347e-01 1.158529147505760193e-01 2.635994553565979004e-01 1.658125072717666626e-01 -3.913838416337966919e-02 -5.370630417019128799e-03 9.251281619071960449e-02 2.569233775138854980e-01
-7.271737325936555862e-03 -1.234688907861709595e-01 1.783466897904872894e-02 8.844502270221710205e-02 -4.114929437637329102e-01 1.898107677698135376e-01 -1.483433246612548828e-01 -1.264746785163879395e-01 -3.125166594982147217e-01 -2.458619140088558197e-02 -1.676177382469177246e-01 -2.548154294490814209e-01 1.603630781173706055e-01 -1.907078474760055542e-01 1.106674075126647949e-01 6.400866806507110596e-02 -8.388601988554000854e-02 -4.114727377891540527e-01 1.250321418046951294e-01 -8.109359443187713623e-02 1.721093058586120605e-01 3.292486444115638733e-02 -9.735606610774993896e-02 1.949323527514934540e-02 -1.398660987615585327e-01 2.584221065044403076e-01 2.709825038909912109e-01 8.005606383085250854e-02 -1.739734411239624023e-01 1.358273327350616455e-01 5.032981932163238525e-02 8.321208506822586060e-02
9.046359360218048096e-02 -6.429454684257507324e-02 -1.229700539261102676e-02 2.142971009016036987e-02 -9.574595093727111816e-02 -5.984853953123092651e-02 2.887347042560577393e-01 5.229089409112930298e-02 -1.706129163503646851e-01 6.342685222625732422e-02 5.092274770140647888e-02 -7.276692241430282593e-02 3.552417159080505371e-01 -1.786658912897109985e-01 1.828758716583251953e-01 2.842198824509978294e-03 -2.011604011058807373e-01 -1.003780290484428406e-01 1.294720619916915894e-01 -2.733786404132843018e-01 1.459600776433944702e-01 2.367623597383499146e-01 1.107098534703254700e-01 -5.108271166682243347e-02 -2.593452334403991699e-01 -7.711285725235939026e-03 1.925591230392456055e-01 2.776205837726593018e-01 -1.612502783536911011e-01 1.459928154945373535e-01 -2.398863583803176880e-01 3.674663603305816650e-01
1.100905314087867737e-01 -1.352898329496383667e-01 -1.506738811731338501e-01 1.270732134580612183e-01 -2.683190405368804932e-01 1.043553650379180908e-01 -9.926632791757583618e-02 1.615722328424453735e-01 2.682175487279891968e-02 -4.673097655177116394e-02 1.273043453693389893e-01 3.583369031548500061e-02 1.098353136330842972e-02 -2.426844239234924316e-01 -1.397174298763275146e-01 -6.572674959897994995e-02 -3.878345787525177002e-01 -2.505589127540588379e-01 1.047377958893775940e-01 -1.344205737113952637e-01 9.236180037260055542e-02 -1.698330193758010864e-01 -3.468645736575126648e-02 7.571543753147125244e-02 -1.220976933836936951e-01 9.196893870830535889e-02 2.486793100833892822e-01 4.338844120502471924e-01 -3.592880964279174805e-01 2.982065081596374512e-02 4.171242192387580872e-02 1.300241053104400635e-01
-3.423361182212829590e-01 -1.118495389819145203e-01 -2.694483101367950439e-01 7.092472910881042480e-02 -4.754662811756134033e-01 1.295074522495269775e-01 2.336779087781906128e-01 -9.697476774454116821e-02 -3.078387118875980377e-02 1.433451324701309204e-01 -3.955940157175064087e-02 -2.872661501169204712e-02 1.754780113697052002e-01 -4.436065256595611572e-01 -6.158367730677127838e-03 1.586273312568664551e-02 -9.084431082010269165e-02 -1.716867685317993164e-01 7.480885833501815796e-02 -1.140435934066772461e-01 9.661585092544555664e-02 7.116521894931793213e-02 7.767773699015378952e-03 -4.872304853051900864e-03 4.786368831992149353e-02 2.017986923456192017e-01 1.814136505126953125e-01 1.846950352191925049e-01 -1.585556566715240479e-01 5.148436874151229858e-02 -3.695048624649643898e-03 1.593834459781646729e-01
-2.912034094333648682e-01 -3.430414795875549316e-01 -1.581002622842788696e-01 -4.192088171839714050e-02 -1.351599842309951782e-01 1.955846324563026428e-02 -2.091393321752548218e-01 2.911644801497459412e-02 1.277984976768493652e-01 6.860677897930145264e-02 -1.263078153133392334e-01 1.764023303985595703e-01 1.920619755983352661e-01 4.168155137449502945e-03 2.484119534492492676e-01 -2.682005753740668297e-03 -1.377567350864410400e-01 -4.673727601766586304e-02 1.877563595771789551e-01 -7.318163663148880005e-02 -1.677174866199493408e-01 -1.949281543493270874e-01 -7.787453383207321167e-02 -5.773009732365608215e-02 -1.778025478124618530e-01 4.366898834705352783e-01 2.479468286037445068e-01 9.058754891157150269e-02 -3.149576187133789062e-01 5.709364637732505798e-02 -8.065118640661239624e-02 5.049563944339752197e-02
-1.418193709105253220e-02 2.275273017585277557e-02 2.345297113060951233e-02 1.596329361200332642e-01 -7.615432143211364746e-02 -1.528586745262145996e-01 -9.154374897480010986e-02 2.045022696256637573e-02 8.711902797222137451e-02 1.595521718263626099e-01 -6.109342724084854126e-02 -2.453652024269104004e-01 -8.200759440660476685e-02 -1.681748181581497192e-01 -9.672562032938003540e-02 -1.111398264765739441e-01 -3.013620674610137939e-01 -5.810697749257087708e-02 -1.738767027854919434e-01 -1.801407933235168457e-01 -1.630337238311767578e-01 1.191123947501182556e-01 -7.333552092313766479e-02 -1.189798340201377869e-01 -3.402785658836364746e-01 2.337023317813873291e-01 3.580118119716644287e-01 1.615341305732727051e-01 -2.520726025104522705e-01 1.563057750463485718e-01 3.032738268375396729e-01 2.445100992918014526e-01
-1.175345703959465027e-01 -2.415779978036880493e-01 2.579644508659839630e-02 7.845023274421691895e-02 -1.114421337842941284e-01 1.426784247159957886e-01 -2.714053392410278320e-01 2.364340871572494507e-01 4.607368633151054382e-02 -1.137683168053627014e-01 6.442304700613021851e-02 -1.210861206054687500e-01 -3.614148870110511780e-02 -2.969832345843315125e-02 -1.044685244560241699e-01 -3.249132931232452393e-01 -3.518787920475006104e-01 -2.652367651462554932e-01 9.064917266368865967e-02 -1.574883908033370972e-01 2.150378823280334473e-01 -1.058868318796157837e-01 2.475048005580902100e-01 -1.418574005365371704e-01 -1.868411898612976074e-01 1.418207436800003052e-01 -9.235394746065139771e-02 8.654659241437911987e-02 -1.757918149232864380e-01 9.050155431032180786e-02 1.559850275516510010e-01 3.250033557415008545e-01
-2.137240022420883179e-03 -3.711666762828826904e-01 1.027186661958694458e-01 1.334712207317352295e-01 4.692358151078224182e-02 -1.985703259706497192e-01 -1.100029647350311279e-01 8.979679644107818604e-02 2.155060321092605591e-02 1.184767335653305054e-01 -9.435607492923736572e-02 -5.760911107063293457e-02 -1.694694012403488159e-01 -3.571328222751617432e-01 4.601349309086799622e-02 2.479294128715991974e-02 -8.552362024784088135e-02 -2.151635885238647461e-01 -5.112573131918907166e-02 -8.961276710033416748e-02 -2.046187669038772583e-01 -7.467117160558700562e-02 4.491711407899856567e-02 -1.509122364223003387e-02 -3.955537080764770508e-01 7.703676819801330566e-02 1.971738338470458984e-01 1.264317333698272705e-01 -1.928618401288986206e-01 -1.469251960515975952e-01 4.252501726150512695e-01 1.246040314435958862e-01
-1.657470613718032837e-01 -1.999119073152542114e-01 -1.074339076876640320e-01 -9.761150926351547241e-02 -1.398370116949081421e-01 1.875827610492706299e-01 -1.064648255705833435e-01 -1.033388972282409668e-01 -1.150534953922033310e-02 6.934813689440488815e-03 -1.527027189731597900e-01 9.087902307510375977e-02 3.556703925132751465e-01 1.211103349924087524e-01 -7.033181935548782349e-02 8.692933619022369385e-02 2.386375069618225098e-01 -8.774655312299728394e-02 4.598008468747138977e-02 -5.576192587614059448e-02 -1.117947394959628582e-03 -3.114417195320129395e-01 -1.302357912063598633e-01 -1.549128443002700806e-01 1.454206928610801697e-02 2.161913812160491943e-01 5.230951309204101562e-01 1.640501171350479126e-01 -1.320126801729202271e-01 7.953128777444362640e-03 1.799715757369995117e-01 2.100201398134231567e-01
3.133575990796089172e-02 -3.021942973136901855e-01 5.782310664653778076e-02 1.358855664730072021e-01 -1.515462696552276611e-01 3.994991071522235870e-03 -2.115115523338317871e-01 8.237192779779434204e-02 -7.900166511535644531e-02 1.570332646369934082e-01 -1.212397962808609009e-01 -4.617842286825180054e-02 -2.964143753051757812e-01 -3.236918151378631592e-01 -3.400440514087677002e-02 2.246172726154327393e-01 -1.358973532915115356e-01 -6.090451031923294067e-02 -1.901217550039291382e-01 -2.531452178955078125e-01 -1.034838780760765076e-01 -1.491526067256927490e-01 -8.267587423324584961e-02 -5.488821119070053101e-02 -2.018330246210098267e-01 6.763934344053268433e-02 1.803988218307495117e-01 2.747722566127777100e-01 -3.634562343358993530e-02 2.860871329903602600e-02 3.473612368106842041e-01 2.793570458889007568e-01
-7.263100147247314453e-02 -2.830203175544738770e-01 1.412190794944763184e-01 9.294710308313369751e-02 -1.473698318004608154e-01 9.411512315273284912e-02 -4.611168056726455688e-02 -1.771426796913146973e-01 -1.216499507427215576e-01 -8.684979379177093506e-02 -1.136374324560165405e-01 -1.528247352689504623e-02 1.300048530101776123e-01 -1.661329865455627441e-01 8.160328865051269531e-02 -5.980153754353523254e-02 -2.227587550878524780e-01 -4.156276583671569824e-01 7.810652256011962891e-02 2.526911348104476929e-02 7.296293228864669800e-02 -2.283140420913696289e-01 8.925933390855789185e-03 -1.784719824790954590e-01 -1.617822796106338501e-01 6.143413111567497253e-02 2.451360225677490234e-01 3.564111590385437012e-01 -3.039557635784149170e-01 4.707205295562744141e-02 -2.130933701992034912e-01 2.369896620512008667e-01
-9.672158956527709961e-02 4.647018387913703918e-03 6.747917830944061279e-02 1.384506076574325562e-01 -1.449532210826873779e-01 -1.445680409669876099e-01 -2.002450078725814819e-01 -1.839914731681346893e-02 5.315727367997169495e-02 -8.461599051952362061e-02 -1.461202651262283325e-01 -1.578672677278518677e-01 -1.178072020411491394e-01 -1.346281915903091431e-01 -2.869487553834915161e-02 -4.516535624861717224e-02 -2.846916019916534424e-01 4.165186733007431030e-02 -9.664945304393768311e-02 -2.438475936651229858e-01 -1.873703300952911377e-01 5.500680208206176758e-02 -1.567225009202957153e-01 -9.860866516828536987e-02 -3.772064149379730225e-01 2.192115038633346558e-01 4.314806759357452393e-01 1.637557297945022583e-01 -1.324857771396636963e-01 1.647355258464813232e-01 2.562965154647827148e-01 2.360378801822662354e-01
-7.376066874712705612e-03 -3.194829821586608887e-02 1.223336607217788696e-01 1.540156900882720947e-01 -1.563820540904998779e-01 -1.445256769657135010e-01 -1.479837745428085327e-01 -1.687661930918693542e-02 8.542948961257934570e-02 8.125356398522853851e-03 -2.233309447765350342e-01 -5.871123820543289185e-02 -6.257674098014831543e-02 -1.625891961157321930e-02 -7.294977549463510513e-03 8.376165479421615601e-02 -2.670998871326446533e-01 2.731931954622268677e-02 -1.104962639510631561e-02 -2.240597456693649292e-01 -2.311364263296127319e-01 5.359169840812683105e-02 -7.799583673477172852e-02 -7.542002480477094650e-03 -4.744270145893096924e-01 2.363381534814834595e-01 3.671390116214752197e-01 2.554815411567687988e-01 -1.792928129434585571e-01 3.450331091880798340e-02 2.715235650539398193e-01 2.187788039445877075e-01
-1.374261528253555298e-01 -2.254078090190887451e-01 -2.128316462039947510e-01 2.825205326080322266e-01 -8.792028576135635376e-02 -1.837662607431411743e-01 2.208048850297927856e-01 7.910557091236114502e-03 2.163941971957683563e-02 -5.806881561875343323e-02 3.720329329371452332e-02 8.999508619308471680e-02 4.112951084971427917e-02 -2.452166080474853516e-01 2.162414938211441040e-01 -1.218063831329345703e-01 -2.799425423145294189e-01 -2.835593477357178926e-04 4.211225807666778564e-01 -2.652390897274017334e-01 8.297416567802429199e-02 -2.603177540004253387e-02 4.504258558154106140e-02 -8.957320451736450195e-02 2.880467176437377930e-01 5.144313350319862366e-02 9.328559786081314087e-02 1.736356616020202637e-01 3.226069360971450806e-02 1.535064429044723511e-01 2.921294569969177246e-01 6.111183669418096542e-03
-2.406779974699020386e-01 -2.150189727544784546e-01 -1.180199384689331055e-01 1.151451244950294495e-01 -3.980665206909179688e-01 1.987850517034530640e-01 4.462241381406784058e-02 -4.195727035403251648e-02 9.496784210205078125e-02 -1.583189368247985840e-01 8.337507396936416626e-02 -1.283543556928634644e-01 1.238780990242958069e-01 -2.066061645746231079e-01 1.615844368934631348e-01 -1.144244149327278137e-01 8.702102303504943848e-02 -2.958083152770996094e-01 -7.660183310508728027e-02 -5.248555541038513184e-02 4.590472579002380371e-02 5.540668219327926636e-02 2.104773223400115967e-01 1.499578952789306641e-01 1.442072838544845581e-01 1.048499792814254761e-01 2.357365339994430542e-01 7.281362265348434448e-02 -1.851770132780075073e-01 3.898135125637054443e-01 8.327887207269668579e-02 2.251205742359161377e-01
-1.390773504972457886e-01 -3.206797838211059570e-01 -3.291961550712585449e-01 -1.098069325089454651e-01 -1.686010658740997314e-01 2.541648447513580322e-01 -5.588320642709732056e-02 3.253919258713722229e-02 -6.838878989219665527e-02 1.119293496012687683e-01 -1.848777979612350464e-01 -1.512999385595321655e-01 3.329763934016227722e-02 -2.981995344161987305e-01 4.671194776892662048e-02 -1.103122830390930176e-01 5.568218976259231567e-02 9.363927692174911499e-02 5.290612950921058655e-02 -4.921779036521911621e-02 -2.638452919200062752e-03 -1.183159202337265015e-01 1.178953200578689575e-01 -1.893454492092132568e-01 -3.303732275962829590e-01 -2.587973326444625854e-02 1.069956943392753601e-01 1.764451116323471069e-01 -1.716428399085998535e-01 -7.220930606126785278e-02 4.052389040589332581e-02 4.603970944881439209e-01
-1.082852296531200409e-02 -1.186937210150063038e-03 -8.302073180675506592e-02 2.065225839614868164e-01 -4.241818934679031372e-02 -9.518237411975860596e-02 7.545038312673568726e-02 -6.972989439964294434e-02 6.824931502342224121e-02 1.554085314273834229e-01 -4.612606391310691833e-02 -1.339993625879287720e-01 -1.960483640432357788e-01 -5.354042723774909973e-02 -2.481194585561752319e-02 1.268231682479381561e-02 -2.435272186994552612e-01 -1.138833090662956238e-01 -8.819039165973663330e-02 -3.793132603168487549e-01 -1.943712681531906128e-01 2.865300886332988739e-02 4.297363013029098511e-02 -6.780662387609481812e-02 -4.146873950958251953e-01 3.060090243816375732e-01 3.735512793064117432e-01 1.146108508110046387e-01 1.772909052670001984e-02 -1.366259455680847168e-01 1.348180025815963745e-01 3.369498252868652344e-01
-5.606730654835700989e-02 -2.060351967811584473e-01 9.482449293136596680e-02 1.449124366044998169e-01 -2.055398672819137573e-01 1.223584711551666260e-01 -3.589833080768585205e-01 -4.594060406088829041e-02 1.896728575229644775e-02 6.118299439549446106e-02 4.765983670949935913e-02 -1.584954857826232910e-01 -1.247302591800689697e-01 -1.925353407859802246e-01 -8.453500270843505859e-02 2.052886188030242920e-01 -1.127719655632972717e-01 -3.750697672367095947e-01 4.861316084861755371e-02 -1.116692125797271729e-01 -1.201537698507308960e-01 -1.181685030460357666e-01 1.474957615137100220e-01 -2.858691811561584473e-01 -2.731448709964752197e-01 2.812588810920715332e-01 1.178449690341949463e-01 1.470898985862731934e-01 -2.534817457199096680e-01 1.042756885290145874e-01 -1.191788613796234131e-01 1.553447693586349487e-01
-2.364143729209899902e-01 -1.672297567129135132e-01 -2.005492746829986572e-01 -2.319733202457427979e-01 -2.576688826084136963e-01 9.401476383209228516e-02 -1.633907258510589600e-01 1.358398348093032837e-01 5.159310251474380493e-02 -1.538064181804656982e-01 -1.290188431739807129e-01 8.132825791835784912e-02 -4.145395383238792419e-02 -3.253667950630187988e-01 3.544583916664123535e-02 -2.094027251005172729e-01 -2.347367852926254272e-01 4.293514881283044815e-03 1.579923778772354126e-01 -1.497721523046493530e-01 6.859010085463523865e-03 -9.779819101095199585e-02 1.534749865531921387e-01 -2.886568605899810791e-01 -2.056923359632492065e-01 1.834277212619781494e-01 8.937612175941467285e-02 2.179983705282211304e-01 -2.132272720336914062e-01 -3.206719458103179932e-02 -1.256094574928283691e-01 2.944878935813903809e-01
-3.666306659579277039e-02 -1.836005598306655884e-01 8.751145750284194946e-02 1.153145805001258850e-01 -1.024810597300529480e-01 -5.679123103618621826e-02 -1.791138052940368652e-01 1.541430205106735229e-01 -1.445940416306257248e-02 1.961847692728042603e-01 -5.905473977327346802e-02 -1.508802175521850586e-01 -2.989073097705841064e-01 -2.602023780345916748e-01 -1.422776654362678528e-02 -5.085694044828414917e-02 -4.308548197150230408e-02 -1.996494382619857788e-01 -1.292250901460647583e-01 -4.339124262332916260e-01 -1.807089149951934814e-01 -6.520987302064895630e-02 -1.094899792224168777e-02 -1.455086320638656616e-01 -3.211611211299896240e-01 1.413361430168151855e-01 2.551990747451782227e-01 1.645539104938507080e-01 -1.651382297277450562e-01 1.740458905696868896e-01 2.229993790388107300e-01 1.487266421318054199e-01
-2.264716476202011108e-01 -2.185512781143188477e-01 -1.686328351497650146e-01 3.223696053028106689e-01 -1.842148303985595703e-01 -2.179286628961563110e-02 -6.398736685514450073e-02 1.178792864084243774e-01 -1.034462675452232361e-01 4.961146786808967590e-02 1.189457997679710388e-02 2.648746035993099213e-02 1.558066159486770630e-01 -1.519193202257156372e-01 2.663998007774353027e-01 -3.352785855531692505e-02 1.384979635477066040e-01 7.397805899381637573e-02 8.143445104360580444e-02 7.770382612943649292e-02 3.313385248184204102e-01 6.116236094385385513e-03 -6.078322976827621460e-02 -2.157165706157684326e-01 -4.307954609394073486e-01 3.275032639503479004e-01 1.445653438568115234e-01 -4.087638482451438904e-02 -1.794489771127700806e-01 3.055286407470703125e-02 1.117034554481506348e-01 1.559879928827285767e-01
-5.272056162357330322e-02 -4.378313571214675903e-02 1.893956810235977173e-01 1.653018146753311157e-01 -5.141867324709892273e-02 3.457548096776008606e-02 -1.420704871416091919e-01 -4.878702759742736816e-02 4.289197921752929688e-02 -1.871514692902565002e-02 -1.470683235675096512e-02 -2.048091143369674683e-01 -5.871599540114402771e-02 -1.191485971212387085e-01 -1.429557502269744873e-01 6.440688669681549072e-02 -2.370216697454452515e-01 -3.356370329856872559e-02 -7.521954923868179321e-02 -3.632924854755401611e-01 -1.356392353773117065e-01 9.001034498214721680e-02 -2.614546334370970726e-03 -1.096627935767173767e-01 -4.653823673725128174e-01 1.028807312250137329e-01 4.197387397289276123e-01 9.908400475978851318e-02 -1.504825651645660400e-01 9.532554447650909424e-02 3.053528368473052979e-01 2.179665565490722656e-01
-5.902361497282981873e-02 -3.492113901302218437e-03 -1.091163307428359985e-01 2.104824036359786987e-01 -1.546422690153121948e-01 -1.540439277887344360e-01 2.331366688013076782e-01 -5.964588373899459839e-02 1.267940253019332886e-01 1.076918169856071472e-01 8.304961025714874268e-03 -1.876037940382957458e-02 1.327709257602691650e-01 -4.454235732555389404e-01 -9.737452119588851929e-02 1.649108380079269409e-01 8.156611025333404541e-02 6.163995340466499329e-02 -1.305519975721836090e-02 -2.545672059059143066e-01 1.485941857099533081e-01 -2.370655834674835205e-01 -1.177466288208961487e-01 7.161140441894531250e-02 -1.599038243293762207e-01 2.793141007423400879e-01 2.490019053220748901e-01 2.437191754579544067e-01 -9.701548516750335693e-02 -3.916947916150093079e-02 1.948383301496505737e-01 3.276325464248657227e-01
-9.108719229698181152e-02 -2.199397683143615723e-01 -1.365552097558975220e-01 -3.172975033521652222e-02 -9.608062356710433960e-02 -6.460060179233551025e-02 -3.620910048484802246e-01 -1.420863866806030273e-01 -8.111163973808288574e-03 6.313176825642585754e-03 2.285858839750289917e-01 -6.354743987321853638e-02 3.371191918849945068e-01 -7.527043670415878296e-02 2.138618752360343933e-02 -6.913144141435623169e-02 -2.060327827930450439e-01 -2.311709076166152954e-01 4.335586354136466980e-02 -1.231203004717826843e-01 -1.644940860569477081e-02 -3.173651397228240967e-01 6.915852427482604980e-02 2.227370068430900574e-02 -2.698256969451904297e-01 1.539902687072753906e-01 8.981570601463317871e-02 3.081434369087219238e-01 -3.388110995292663574e-01 -4.259734600782394409e-02 1.749623697833158076e-05 2.065953463315963745e-01
-1.118197366595268250e-01 -6.680504977703094482e-02 1.378509253263473511e-01 2.480504661798477173e-01 -1.875726506114006042e-02 -1.819413155317306519e-01 -1.199022680521011353e-01 7.179744541645050049e-02 -2.361065335571765900e-02 -8.253979682922363281e-02 -1.406815946102142334e-01 -7.223165128380060196e-03 -3.194833099842071533e-01 -3.070355653762817383e-01 -1.316829919815063477e-01 9.793785959482192993e-02 -1.314657330513000488e-01 -1.012846678495407104e-01 -2.115468978881835938e-01 -3.155814111232757568e-01 -1.286049634218215942e-01 -2.459239363670349121e-01 9.191045165061950684e-02 -1.974770873785018921e-01 -3.399987518787384033e-01 3.831294178962707520e-02 1.862898021936416626e-01 1.850945353507995605e-01 -1.999450474977493286e-01 -1.005649939179420471e-01 2.318710088729858398e-01 1.131144315004348755e-01
-1.356286406517028809e-01 -9.633344411849975586e-02 1.542732715606689453e-01 -2.051007002592086792e-02 -3.787675499916076660e-01 2.176202982664108276e-01 -5.484382063150405884e-02 1.465645581483840942e-01 -2.895650863647460938e-01 2.567170262336730957e-01 2.600633502006530762e-01 9.301168471574783325e-02 -4.907817766070365906e-02 1.443853825330734253e-01 1.665688753128051758e-01 -1.057109162211418152e-01 -2.953886389732360840e-01 -1.354795396327972412e-01 -7.507006824016571045e-02 -3.027514517307281494e-01 -1.161247417330741882e-01 -2.094387412071228027e-01 4.424092359840869904e-03 -1.702788472175598145e-02 -8.208392560482025146e-02 4.998818784952163696e-02 1.718357801437377930e-01 1.978137940168380737e-01 8.020180463790893555e-02 2.359498292207717896e-01 1.801363527774810791e-01 1.075618341565132141e-01
-3.120915591716766357e-02 -1.483787596225738525e-01 1.779087483882904053e-01 1.066735088825225830e-01 -1.723820567131042480e-01 -2.182922065258026123e-01 -3.776484727859497070e-02 -6.765501946210861206e-02 6.460918486118316650e-02 4.508120566606521606e-02 -2.234017252922058105e-01 -2.728456854820251465e-01 -7.016533613204956055e-02 -4.954327270388603210e-02 5.079948157072067261e-02 1.234821304678916931e-01 -2.679123878479003906e-01 4.065082967281341553e-02 -3.124376386404037476e-02 -1.987809836864471436e-01 -2.200298458337783813e-01 3.773874789476394653e-02 1.169559359550476074e-02 -2.069290876388549805e-01 -4.164195358753204346e-01 2.264127433300018311e-01 3.596227169036865234e-01 1.289186924695968628e-01 -2.994373068213462830e-02 1.328281611204147339e-01 1.425803750753402710e-01 2.804347276687622070e-01
-9.508488327264785767e-02 8.678322285413742065e-02 -2.029641419649124146e-01 1.497343629598617554e-01 -1.051688715815544128e-01 6.325751543045043945e-02 -1.214643195271492004e-01 1.799015328288078308e-03 9.290385991334915161e-02 -1.187421381473541260e-01 5.063541978597640991e-02 1.951362341642379761e-01 -1.274748593568801880e-01 -7.354211807250976562e-02 -2.442239224910736084e-02 2.898771464824676514e-01 1.178669035434722900e-01 1.376895606517791748e-01 2.553732097148895264e-01 3.158926591277122498e-02 -5.899087339639663696e-02 4.552959871944040060e-04 3.039421439170837402e-01 9.715768694877624512e-02 -1.460093706846237183e-01 1.618592739105224609e-01 4.283589720726013184e-01 2.960323989391326904e-01 -2.276593297719955444e-01 -7.282129675149917603e-02 1.352118104696273804e-01 3.491630256175994873e-01
-1.178111135959625244e-01 -5.673055723309516907e-02 1.465042587369680405e-03 2.652426064014434814e-01 4.409408569335937500e-02 2.475653542205691338e-03 -1.606153100728988647e-01 1.056896299123764038e-01 1.629509180784225464e-01 1.437860578298568726e-01 -2.172219604253768921e-01 -2.824560403823852539e-01 -1.255663782358169556e-01 -2.268142551183700562e-01 -4.595711082220077515e-02 2.401021867990493774e-01 -1.648266762495040894e-01 -1.839214265346527100e-01 -1.314514130353927612e-01 -2.644666731357574463e-01 -1.583793014287948608e-01 -6.982988864183425903e-02 -5.618405714631080627e-02 -1.714612692594528198e-01 -2.716197073459625244e-01 -3.505624132230877876e-03 2.276407629251480103e-01 3.247411847114562988e-01 -1.038123741745948792e-01 1.080633923411369324e-01 2.100429534912109375e-01 2.531583011150360107e-01
-1.361582875251770020e-01 -2.976338937878608704e-02 1.502059698104858398e-01 1.139077097177505493e-01 -1.031259968876838684e-01 -1.747281104326248169e-01 -1.726484745740890503e-01 -9.706648439168930054e-02 -6.971133500337600708e-02 -2.799837291240692139e-02 -1.673815995454788208e-01 -1.685827523469924927e-01 -1.018788516521453857e-01 -1.318240165710449219e-01 3.225814551115036011e-02 -1.156322583556175232e-01 -2.547241151332855225e-01 8.897405117750167847e-02 -8.789325505495071411e-02 -2.234868258237838745e-01 -2.234228551387786865e-01 1.942265965044498444e-02 -7.359995692968368530e-02 -9.162690490484237671e-02 -4.227989912033081055e-01 1.292188465595245361e-01 4.780451059341430664e-01 2.005203366279602051e-01 -9.567761421203613281e-02 1.045605763792991638e-01 2.146964818239212036e-01 1.882601678371429443e-01
-1.168115735054016113e-01 -1.452367603778839111e-01 2.060330212116241455e-01 -3.305930411443114281e-03 -5.562363192439079285e-02 -2.566230669617652893e-02 1.732858270406723022e-02 -1.445782035589218140e-01 2.112702131271362305e-01 1.372646987438201904e-01 -1.043397635221481323e-01 -1.634861081838607788e-01 -7.540751248598098755e-02 -1.402494460344314575e-01 -6.312543898820877075e-02 -3.412514552474021912e-02 -1.820061653852462769e-01 -4.052447900176048279e-02 -9.250227361917495728e-02 -1.825454533100128174e-01 -2.353501170873641968e-01 1.610854826867580414e-02 -2.145876735448837280e-02 -1.013678982853889465e-01 -5.059318542480468750e-01 7.213779538869857788e-02 2.978860735893249512e-01 1.716921180486679077e-01 -2.157061360776424408e-02 1.418661326169967651e-01 2.427520900964736938e-01 4.053521454334259033e-01
-2.953897714614868164e-01 -3.609046041965484619e-01 -1.026428937911987305e-01 8.077262341976165771e-02 -3.512558341026306152e-01 -2.529697678983211517e-02 1.531685590744018555e-01 -5.906599387526512146e-02 -6.758133322000503540e-02 -1.518223136663436890e-01 1.333722323179244995e-01 -1.721977293491363525e-01 8.567588776350021362e-02 -2.689193487167358398e-01 1.453969031572341919e-01 -1.839954406023025513e-01 1.386102288961410522e-01 -1.270575523376464844e-01 -2.127184271812438965e-01 8.974683284759521484e-02 7.138232141733169556e-02 -1.769723445177078247e-01 7.611390948295593262e-02 1.666217669844627380e-02 1.232646480202674866e-01 1.934061944484710693e-01 1.225787028670310974e-02 7.225790619850158691e-02 -3.636626303195953369e-01 4.306435119360685349e-03 2.054165489971637726e-02 2.880014181137084961e-01
-2.155619859695434570e-02 -4.952361583709716797e-01 1.418112665414810181e-01 1.980860233306884766e-01 7.605846226215362549e-02 2.557350397109985352e-01 -2.599744684994220734e-02 -1.744997203350067139e-01 6.222907081246376038e-02 -8.004255592823028564e-03 -1.537002772092819214e-01 7.051210850477218628e-02 -3.220923943445086479e-03 -2.201875001192092896e-01 -1.457379013299942017e-02 2.184069454669952393e-01 -1.664851903915405273e-01 -6.442584842443466187e-02 -2.605248242616653442e-02 -2.757835090160369873e-01 1.740398406982421875e-01 1.879753619432449341e-01 -2.160475403070449829e-01 8.630438894033432007e-02 -1.653192937374114990e-01 -2.396471984684467316e-02 3.508043587207794189e-01 1.761765331029891968e-01 -1.062188521027565002e-01 6.056032702326774597e-02 1.378403753042221069e-01 1.391689181327819824e-01
1.498305499553680420e-01 -4.308115690946578979e-02 -2.671824023127555847e-02 8.808224648237228394e-02 5.706266965717077255e-03 -1.307482272386550903e-01 1.893993020057678223e-01 -3.589231371879577637e-01 1.383154690265655518e-01 -1.670462191104888916e-01 -1.849783658981323242e-01 -1.746102273464202881e-01 8.251079916954040527e-02 -1.661791354417800903e-01 3.082227706909179688e-02 -1.185187473893165588e-01 -1.759632974863052368e-01 -8.387607336044311523e-02 -9.849432855844497681e-02 -3.195947110652923584e-01 -7.265640795230865479e-02 -2.185579203069210052e-02 -5.044741928577423096e-02 -1.935420483350753784e-01 -1.854240745306015015e-01 -2.934345975518226624e-02 3.421668410301208496e-01 2.529797554016113281e-01 1.463573798537254333e-02 -3.484992310404777527e-02 2.916744649410247803e-01 3.546999990940093994e-01
-7.472689449787139893e-02 -2.514506578445434570e-01 4.826357215642929077e-02 -4.698752984404563904e-02 -1.856359988451004028e-01 1.050147041678428650e-01 -3.231214582920074463e-01 -4.987619072198867798e-02 1.264328658580780029e-01 -2.147916406393051147e-01 -4.199079703539609909e-03 6.085783615708351135e-02 2.638195753097534180e-01 -2.119482755661010742e-01 -1.243719905614852905e-01 -9.613427519798278809e-02 -5.283470824360847473e-02 -2.721183300018310547e-01 5.576889961957931519e-02 -2.154522985219955444e-01 4.865253716707229614e-02 9.636367857456207275e-02 2.669023871421813965e-01 -2.112610042095184326e-01 -4.073317646980285645e-01 2.020242363214492798e-01 1.649104654788970947e-01 2.333005964756011963e-01 -1.183794364333152771e-01 5.487607419490814209e-02 -2.990984125062823296e-03 9.954900294542312622e-02
-4.610484465956687927e-02 -2.463910728693008423e-01 -3.621799945831298828e-01 1.905787438154220581e-01 -1.780752837657928467e-01 8.564244955778121948e-02 -2.177764102816581726e-02 5.333581566810607910e-02 1.082677468657493591e-01 -3.945071995258331299e-02 4.396073892712593079e-02 4.848699271678924561e-02 4.543530568480491638e-02 -1.734176278114318848e-01 -4.770419001579284668e-02 -1.186441928148269653e-01 -1.748998165130615234e-01 -2.847665548324584961e-01 1.544705331325531006e-01 -1.297423392534255981e-01 1.269295718520879745e-02 -2.068539857864379883e-01 -1.274834945797920227e-02 8.619022369384765625e-02 -3.152267336845397949e-01 -5.523115023970603943e-02 4.207525774836540222e-02 3.822824358940124512e-01 -3.198645710945129395e-01 1.773018240928649902e-01 4.362413287162780762e-02 2.689923346042633057e-01
-1.148338913917541504e-01 -2.541135847568511963e-01 -1.604971736669540405e-01 -4.293220490217208862e-02 -9.917311370372772217e-03 1.168738603591918945e-01 4.279821738600730896e-02 -2.668062448501586914e-01 -6.122044846415519714e-02 1.060299798846244812e-01 -8.531251549720764160e-02 4.889270756393671036e-03 1.612411290407180786e-01 -3.662238270044326782e-02 1.384422779083251953e-01 2.221883386373519897e-01 1.461081504821777344e-01 -1.343972533941268921e-01 1.113948374986648560e-01 -4.062808677554130554e-02 1.657817363739013672e-01 -1.600013077259063721e-01 1.336593478918075562e-01 -9.122584015130996704e-02 3.580718487501144409e-02 1.758695244789123535e-01 5.585612058639526367e-01 1.986690610647201538e-01 -3.528659045696258545e-01 -1.909379810094833374e-01 8.075597137212753296e-02 7.608886063098907471e-02
-1.365986615419387817e-01 -1.598160527646541595e-02 -1.041178777813911438e-01 -4.500839393585920334e-03 -3.475954830646514893e-01 -8.203068375587463379e-02 -6.653325259685516357e-02 8.169292658567428589e-02 -3.195725083351135254e-01 -2.595553733408451080e-02 -1.765599250793457031e-01 1.644395142793655396e-01 9.885688871145248413e-02 -2.789396345615386963e-01 7.372026890516281128e-02 2.283113636076450348e-02 -1.066849566996097565e-02 1.472939848899841309e-01 2.698668977245688438e-03 -7.851668447256088257e-02 1.805375218391418457e-01 1.880167424678802490e-01 1.005755290389060974e-01 -1.188836768269538879e-01 -1.583588421344757080e-01 7.186642289161682129e-02 4.343617856502532959e-01 2.316959798336029053e-01 -1.263237185776233673e-02 6.389588117599487305e-03 1.701267510652542114e-01 3.938393890857696533e-01
-3.385117650032043457e-01 -2.802270948886871338e-01 2.005153335630893707e-02 3.100229054689407349e-02 -1.387651413679122925e-01 1.726298034191131592e-01 -1.224790439009666443e-01 -6.393212080001831055e-02 2.272321283817291260e-01 -1.740029752254486084e-01 1.034884825348854065e-01 5.197665467858314514e-02 -8.351951092481613159e-02 -2.475305944681167603e-01 1.585641354322433472e-01 -2.155095338821411133e-02 -7.427589595317840576e-02 -1.535571366548538208e-01 -5.471182242035865784e-02 -1.902478635311126709e-01 3.175135850906372070e-01 -1.413293033838272095e-01 -1.159540563821792603e-02 -2.551377415657043457e-01 -4.243461489677429199e-01 2.273413389921188354e-01 1.829192936420440674e-01 -2.067044191062450409e-02 -1.332663092762231827e-02 -1.355289220809936523e-01 -9.823752939701080322e-02 7.584165316075086594e-03
-1.103173270821571350e-01 -5.718775466084480286e-02 5.699712410569190979e-02 1.597091108560562134e-01 -1.324586570262908936e-01 -1.604284197092056274e-01 -1.603982299566268921e-01 -6.686820834875106812e-02 7.828994095325469971e-02 6.948208063840866089e-02 -2.109367251396179199e-01 -2.749423086643218994e-01 2.640667557716369629e-02 -7.318131625652313232e-03 1.213270612061023712e-02 7.856979221105575562e-02 -1.616069227457046509e-01 -4.336053505539894104e-02 -1.079446002840995789e-01 -2.441639006137847900e-01 -2.686234712600708008e-01 2.099924348294734955e-02 -7.609942555427551270e-02 -7.862855494022369385e-02 -3.594540953636169434e-01 1.559318751096725464e-01 4.329575300216674805e-01 2.185451239347457886e-01 -1.712713092565536499e-01 1.286289989948272705e-01 1.729726493358612061e-01 3.095698952674865723e-01
-2.769675105810165405e-02 -1.239253431558609009e-01 1.573684960603713989e-01 1.136852651834487915e-01 -1.203412339091300964e-01 -1.163959130644798279e-01 -1.170435175299644470e-01 -6.124650686979293823e-02 9.939778596162796021e-03 3.893033787608146667e-02 -9.066390991210937500e-02 -2.261615395545959473e-01 -1.241130828857421875e-01 -6.070731207728385925e-02 -4.551710188388824463e-02 2.173183485865592957e-02 -2.035950273275375366e-01 -4.822974279522895813e-02 -2.019193321466445923e-01 -2.190684974193572998e-01 -1.555397063493728638e-01 4.490803554654121399e-02 3.768286108970642090e-02 -4.369335249066352844e-02 -4.155631065368652344e-01 2.271953523159027100e-01 3.185225129127502441e-01 2.843028604984283447e-01 -1.816408932209014893e-01 1.030444651842117310e-01 4.139581024646759033e-01 1.855887472629547119e-01
-2.467411309480667114e-01 -2.527007162570953369e-01 -1.678912788629531860e-01 1.365618556737899780e-01 -4.085470438003540039e-01 5.921122059226036072e-02 -1.179539561271667480e-01 -4.140031710267066956e-02 6.815548241138458252e-02 -6.284222472459077835e-03 1.464419066905975342e-01 2.142814844846725464e-01 2.559188008308410645e-01 -1.483323574066162109e-01 -5.701128393411636353e-02 1.300642788410186768e-01 1.391552668064832687e-02 -3.779067993164062500e-01 -7.676912471652030945e-03 -7.537747919559478760e-02 -1.745983958244323730e-02 -2.633208930492401123e-01 2.196909040212631226e-01 -3.602315112948417664e-02 -1.296387016773223877e-01 2.634180188179016113e-01 7.128202170133590698e-02 7.732285559177398682e-02 -1.747204661369323730e-01 5.509065464138984680e-02 -1.070591956377029419e-01 2.289953678846359253e-01
-3.612360060214996338e-01 -5.592082068324089050e-02 1.648145914077758789e-01 2.680239975452423096e-01 -1.321076452732086182e-01 7.603935152292251587e-02 -7.184229046106338501e-02 -2.157346578314900398e-03 -3.768217861652374268e-01 9.687253087759017944e-02 -1.323061585426330566e-01 7.890211790800094604e-02 2.501897215843200684e-01 -1.564554721117019653e-01 1.608928442001342773e-01 8.439571410417556763e-02 -6.415300536900758743e-03 -3.782942891120910645e-02 -3.926282003521919250e-02 -2.104876637458801270e-01 9.672049432992935181e-02 -2.024168334901332855e-02 1.323318332433700562e-01 -3.500263020396232605e-02 -1.632736623287200928e-01 5.487824603915214539e-02 2.524657845497131348e-01 -1.340974718332290649e-01 2.654956653714179993e-02 -2.183350175619125366e-01 3.100729882717132568e-01 3.347487747669219971e-01
-1.328488290309906006e-01 -2.260312587022781372e-01 -8.916985988616943359e-02 -6.332986056804656982e-02 -2.436656653881072998e-01 6.683212518692016602e-02 -1.819625049829483032e-01 -1.621529608964920044e-01 3.107506036758422852e-01 -1.988852620124816895e-01 2.082926221191883087e-02 -3.524114144966006279e-03 8.771651238203048706e-02 -6.147439591586589813e-03 8.380821347236633301e-02 -1.109368354082107544e-01 -8.091949671506881714e-02 -3.356071710586547852e-01 3.709064424037933350e-02 -3.129325807094573975e-01 3.516652807593345642e-02 5.491853132843971252e-02 2.151811122894287109e-01 -3.333732485771179199e-01 -2.576836943626403809e-01 2.947042286396026611e-01 7.495449483394622803e-02 2.600536942481994629e-01 -6.686816364526748657e-02 -1.029721200466156006e-01 6.262590736150741577e-02 8.218982815742492676e-02
3.248618915677070618e-02 -4.058140888810157776e-02 -1.388160288333892822e-01 1.311447620391845703e-01 -5.374117288738489151e-03 1.611663997173309326e-01 2.445528358221054077e-01 1.175675392150878906e-01 -2.058953791856765747e-01 1.148435398936271667e-01 2.868377864360809326e-01 -3.060458898544311523e-01 -1.261854311451315880e-03 -5.454742908477783203e-02 6.861349940299987793e-02 1.371101886034011841e-01 -6.698747165501117706e-03 7.342042028903961182e-02 1.062472462654113770e-01 -3.245974481105804443e-01 4.678234085440635681e-02 2.364498227834701538e-01 1.659027338027954102e-01 -1.948797702789306641e-01 -2.757361158728599548e-02 2.102043777704238892e-01 3.877715468406677246e-01 1.196100637316703796e-01 -2.244013994932174683e-01 1.253563761711120605e-01 -5.765247717499732971e-02 2.801629006862640381e-01
-4.140771552920341492e-02 -2.793023288249969482e-01 1.550992876291275024e-01 2.199825597926974297e-03 -2.017476782202720642e-02 -9.466823190450668335e-02 1.066234037280082703e-01 6.861250381916761398e-03 2.789209783077239990e-02 6.421145051717758179e-02 -7.118385285139083862e-02 -1.801719665527343750e-01 2.543732821941375732e-01 -2.366784028708934784e-02 -8.772671967744827271e-02 5.338118970394134521e-02 -2.391695231199264526e-01 -8.680493570864200592e-03 -2.255833745002746582e-01 -4.045968949794769287e-01 -2.217952162027359009e-01 -6.440427899360656738e-02 -1.372670084238052368e-01 -1.322388797998428345e-01 -4.570688009262084961e-01 7.761982828378677368e-02 2.487730532884597778e-01 2.283934652805328369e-01 1.083143129944801331e-01 4.624797403812408447e-02 1.833063960075378418e-01 1.385423690080642700e-01
-2.957772612571716309e-01 -2.767327427864074707e-01 -1.882359534502029419e-01 2.595590949058532715e-01 -2.572047710418701172e-01 -2.389422059059143066e-01 8.046758919954299927e-02 -1.483090966939926147e-01 6.377084553241729736e-02 2.728659100830554962e-02 -1.101463139057159424e-01 1.740209460258483887e-01 9.988061338663101196e-02 -1.042221859097480774e-01 8.638192713260650635e-02 9.271326474845409393e-03 -2.582366168498992920e-01 6.142862141132354736e-02 -2.791483998298645020e-01 3.477498143911361694e-02 9.558046609163284302e-02 -2.951048016548156738e-01 1.518701612949371338e-01 -1.467474643141031265e-02 -2.355131208896636963e-01 3.110686689615249634e-02 2.069397866725921631e-01 -2.815727144479751587e-02 9.708770364522933960e-02 -1.177576556801795959e-01 2.840121276676654816e-02 3.354912698268890381e-01
-6.434898823499679565e-02 8.325631916522979736e-02 2.326245652511715889e-03 1.193998083472251892e-01 -3.722892105579376221e-01 1.214339211583137512e-01 3.743261471390724182e-02 2.317099124193191528e-01 -2.922919392585754395e-01 -1.161847189068794250e-01 -1.466079056262969971e-01 1.572790741920471191e-02 6.207850202918052673e-02 -1.471569687128067017e-01 -1.132596358656883240e-01 1.222750078886747360e-02 -6.405742466449737549e-02 1.025294438004493713e-01 5.442826822400093079e-02 -1.012075692415237427e-01 1.798101663589477539e-01 -6.732720136642456055e-02 2.215073555707931519e-01 -1.672547012567520142e-01 -3.466470241546630859e-01 -1.184631604701280594e-02 2.504459619522094727e-01 -3.523458540439605713e-02 -2.399178594350814819e-01 -1.515606492757797241e-01 2.592563033103942871e-01 3.651428818702697754e-01
-2.015606686472892761e-02 -3.248948752880096436e-01 -2.755879759788513184e-01 1.131538376212120056e-01 -1.917100995779037476e-01 7.557606697082519531e-02 -8.762500248849391937e-03 4.978008568286895752e-02 2.138814143836498260e-02 3.498595207929611206e-02 1.976630538702011108e-01 -1.797779351472854614e-01 -4.849506542086601257e-02 -1.338561624288558960e-01 -5.630287155508995056e-02 -1.668346524238586426e-01 -2.671838402748107910e-01 -2.776398956775665283e-01 2.402979582548141479e-01 -2.075400203466415405e-01 -6.475090235471725464e-02 -1.222178041934967041e-01 -6.583852320909500122e-02 -7.340487837791442871e-02 -2.590355277061462402e-01 -2.116043865680694580e-02 -5.092232301831245422e-02 4.113502502441406250e-01 -1.715078204870223999e-01 2.024708129465579987e-02 4.532293230295181274e-02 2.941969335079193115e-01
-1.998903602361679077e-01 -2.575686872005462646e-01 7.649004459381103516e-02 2.145734280347824097e-01 4.802016541361808777e-03 1.842090673744678497e-02 5.827462673187255859e-02 -5.462114140391349792e-02 1.595957726240158081e-01 1.071863397955894470e-01 -9.696078300476074219e-02 -1.008644551038742065e-01 -1.361580789089202881e-01 -4.172473028302192688e-02 -6.789784878492355347e-02 4.398479312658309937e-02 -1.722507625818252563e-01 -1.206828877329826355e-01 -2.284686118364334106e-01 -3.710754215717315674e-01 -3.362556993961334229e-01 4.956193151883780956e-04 -1.315686553716659546e-01 -2.331887744367122650e-02 -3.290212452411651611e-01 1.663205474615097046e-01 3.338784575462341309e-01 1.440840810537338257e-01 -8.938643336296081543e-02 -2.419932745397090912e-02 3.310152590274810791e-01 -1.890792511403560638e-02
-1.535318233072757721e-02 -1.422059088945388794e-01 1.318008452653884888e-01 1.211910396814346313e-01 -1.827548146247863770e-01 1.389295160770416260e-01 -3.329341411590576172e-01 4.238002933561801910e-03 3.482546284794807434e-02 1.218549162149429321e-01 9.393940865993499756e-02 -2.927771806716918945e-01 1.505820006132125854e-01 -3.025564253330230713e-01 1.487222760915756226e-01 2.881953120231628418e-01 1.433686167001724243e-01 -2.913480401039123535e-01 -2.216033935546875000e-01 -4.055175185203552246e-01 7.005830854177474976e-02 -1.256613582372665405e-01 4.392437636852264404e-02 -1.358177214860916138e-01 -1.303147226572036743e-01 1.546024680137634277e-01 1.379154175519943237e-01 9.016640484333038330e-02 -9.057693183422088623e-02 -1.509863603860139847e-02 5.517970025539398193e-02 1.197810769081115723e-01
-9.381495416164398193e-03 -2.289835214614868164e-01 -8.468940109014511108e-02 8.440542221069335938e-02 6.841139495372772217e-02 2.923271954059600830e-01 -8.850351721048355103e-02 4.096937924623489380e-02 -6.847422104328870773e-03 1.113439053297042847e-01 2.252987772226333618e-01 -1.468610018491744995e-01 2.202782034873962402e-01 2.051353454589843750e-02 -5.130374804139137268e-03 -2.001193314790725708e-01 -1.140350326895713806e-01 2.100383639335632324e-01 2.316959798336029053e-01 -2.589055597782135010e-01 3.241986632347106934e-01 -1.955902129411697388e-01 9.068624675273895264e-02 2.772497758269309998e-02 -2.176702022552490234e-01 3.997629284858703613e-01 1.936345398426055908e-01 8.327528089284896851e-02 1.018504649400711060e-01 1.984969824552536011e-01 1.432532370090484619e-01 8.741740882396697998e-02
-9.076792746782302856e-02 5.977134034037590027e-02 2.689845263957977295e-01 7.064104080200195312e-02 -1.717631667852401733e-01 -3.893718123435974121e-01 -1.799918860197067261e-01 1.438067853450775146e-01 -5.324915051460266113e-02 1.155704446136951447e-02 -6.526768207550048828e-02 -1.656606346368789673e-01 2.708642482757568359e-01 -3.288586810231208801e-02 2.662898413836956024e-02 -1.937958449125289917e-01 6.646334379911422729e-02 -4.015616327524185181e-02 1.255270093679428101e-02 -3.345646262168884277e-01 -1.145719587802886963e-01 -2.963828481733798981e-02 2.160286344587802887e-02 -4.639419540762901306e-02 -1.784740835428237915e-01 2.478900104761123657e-01 2.851250171661376953e-01 5.570333451032638550e-02 -2.271723151206970215e-01 -6.563675589859485626e-03 2.560765445232391357e-01 3.155879974365234375e-01
9.675479680299758911e-02 -4.614061117172241211e-02 2.191539704799652100e-01 5.461550503969192505e-02 -1.674001067876815796e-01 -5.464207753539085388e-02 3.417043685913085938e-01 9.969805181026458740e-02 -2.459742426872253418e-01 -4.341370984911918640e-02 2.897676229476928711e-01 -2.313933223485946655e-01 3.172331452369689941e-01 -1.940511316061019897e-01 2.708051502704620361e-01 1.141354888677597046e-01 -1.212113127112388611e-01 -1.619599312543869019e-01 3.471466898918151855e-02 -5.773758888244628906e-02 1.081596538424491882e-01 8.984538167715072632e-02 1.998381614685058594e-01 -3.817497566342353821e-02 -1.499831378459930420e-01 3.889959678053855896e-02 1.580287367105484009e-01 2.755635976791381836e-01 -4.335583373904228210e-02 -2.007523924112319946e-02 9.254226088523864746e-02 3.359290957450866699e-01
-3.091147243976593018e-01 -2.227636873722076416e-01 1.177456453442573547e-01 1.084845215082168579e-01 -1.404701918363571167e-01 1.763674467802047729e-01 1.413287222385406494e-01 -2.084270715713500977e-01 7.668635994195938110e-02 -2.682542502880096436e-01 -9.638318791985511780e-03 -1.294415891170501709e-01 1.961029022932052612e-01 -9.064642339944839478e-02 1.126715093851089478e-01 1.172962859272956848e-01 -5.428619310259819031e-02 -4.286778625100851059e-03 -1.766516640782356262e-02 -9.098371863365173340e-02 4.766894876956939697e-02 -2.629153132438659668e-01 -1.251392066478729248e-01 2.799555659294128418e-01 2.949893102049827576e-02 3.455587625503540039e-01 2.256979495286941528e-01 1.512569561600685120e-02 -5.524126067757606506e-02 -9.964454174041748047e-02 -8.134786970913410187e-03 4.308592081069946289e-01
-1.657322496175765991e-01 1.503779739141464233e-01 -1.243462711572647095e-01 1.995143890380859375e-01 -1.294424682855606079e-01 -3.151258081197738647e-02 2.694922685623168945e-01 1.649091765284538269e-02 1.012618467211723328e-01 -5.271881446242332458e-02 1.121821403503417969e-01 1.447841376066207886e-01 7.099325954914093018e-02 -1.556732654571533203e-01 -5.871397256851196289e-02 5.703629925847053528e-02 8.254306763410568237e-02 -1.827727109193801880e-01 9.174609184265136719e-02 -3.652290701866149902e-01 3.091210685670375824e-02 -5.306982621550559998e-02 1.803658902645111084e-01 1.260911673307418823e-01 -1.365934610366821289e-01 2.551774978637695312e-01 2.358090877532958984e-01 1.035153120756149292e-01 -1.769978255033493042e-01 -1.523498594760894775e-01 4.754429757595062256e-01 2.377783805131912231e-01
-1.634167432785034180e-01 -2.371689975261688232e-01 -1.803754270076751709e-02 1.692536920309066772e-01 1.348197162151336670e-01 -2.161440402269363403e-01 4.497585818171501160e-02 1.258981376886367798e-01 -1.281590908765792847e-01 1.590839587152004242e-02 2.833247184753417969e-01 -8.203225582838058472e-02 -2.256956882774829865e-02 -5.208930969238281250e-01 1.186220124363899231e-01 -9.800171852111816406e-02 2.691676467657089233e-02 -1.160851046442985535e-01 8.131585270166397095e-02 -1.860286295413970947e-01 -2.636833786964416504e-01 -3.404265642166137695e-01 -1.739756166934967041e-01 -2.570162713527679443e-01 -5.212973430752754211e-02 5.868030712008476257e-02 1.645920425653457642e-01 8.752563595771789551e-02 -1.163913682103157043e-01 -9.633176773786544800e-02 5.961344763636589050e-02 4.068715497851371765e-02
-1.369519680738449097e-01 -2.630152106285095215e-01 -2.045274227857589722e-01 -2.285772114992141724e-01 -3.043955266475677490e-01 8.053743094205856323e-02 -2.543029785156250000e-01 1.571287363767623901e-01 1.001074165105819702e-01 -1.967161744832992554e-01 -3.829704225063323975e-02 -7.950084656476974487e-02 1.489272266626358032e-01 -8.708500862121582031e-02 1.295670866966247559e-01 -1.251787394285202026e-01 3.151275217533111572e-02 -1.107019484043121338e-01 1.798170059919357300e-01 -1.538490355014801025e-01 5.630590766668319702e-02 2.279066853225231171e-02 -5.172996968030929565e-02 -2.578934431076049805e-01 -7.953463494777679443e-02 1.369957327842712402e-01 3.801797032356262207e-01 1.820150576531887054e-02 -2.770246863365173340e-01 -1.184812262654304504e-01 1.945993304252624512e-01 2.646174728870391846e-01
2.222885377705097198e-02 -7.697273790836334229e-02 1.796551048755645752e-01 2.964321672916412354e-01 -3.371221944689750671e-02 -3.350098058581352234e-02 -1.276109665632247925e-01 1.744154542684555054e-01 3.699085488915443420e-02 -4.293835256248712540e-03 -1.420256346464157104e-01 -1.469395309686660767e-01 -1.216965541243553162e-01 -2.138077318668365479e-01 -9.582480043172836304e-02 6.727888435125350952e-02 -1.293884962797164917e-01 -1.697620898485183716e-01 -3.502181470394134521e-01 -2.952694296836853027e-01 -1.622444093227386475e-01 -1.799323856830596924e-01 1.805074363946914673e-01 -6.993445754051208496e-02 -2.359314262866973877e-01 1.661342084407806396e-01 2.677059769630432129e-01 2.957553565502166748e-01 -1.314250826835632324e-01 6.967687606811523438e-02 2.689569890499114990e-01 1.365642100572586060e-01
-1.571438163518905640e-01 -1.170555502176284790e-01 -2.865600287914276123e-01 1.967182010412216187e-01 -2.144030630588531494e-01 3.055894076824188232e-01 -2.198937386274337769e-01 1.032921001315116882e-01 -1.399417072534561157e-01 -1.725977659225463867e-01 -1.002410501241683960e-01 3.191672731190919876e-03 4.226330667734146118e-02 -1.717088818550109863e-01 2.283241413533687592e-02 -2.077187001705169678e-01 -9.882596880197525024e-02 -2.358199357986450195e-01 1.280523389577865601e-01 -1.743186116218566895e-01 1.474149525165557861e-01 -6.125959753990173340e-02 -3.835647106170654297e-01 -4.408185835927724838e-03 6.133009493350982666e-02 1.410700827836990356e-01 2.136048823595046997e-01 2.256779670715332031e-01 -1.008850410580635071e-01 -5.238782614469528198e-02 2.347228527069091797e-01 1.871321797370910645e-01
1.028564274311065674e-01 -1.286219954490661621e-01 -1.348428875207901001e-01 3.251831233501434326e-01 -2.369079738855361938e-01 -9.764685481786727905e-02 2.822607457637786865e-01 -2.325134426355361938e-01 -4.078851267695426941e-02 3.869391232728958130e-02 1.132632866501808167e-01 3.254266455769538879e-02 -1.334173679351806641e-01 -1.505682021379470825e-01 9.758922457695007324e-02 3.699203208088874817e-02 -1.887449622154235840e-02 -3.882161900401115417e-02 5.577662587165832520e-02 -5.562645941972732544e-02 1.459639668464660645e-01 -2.891783118247985840e-01 -5.952007696032524109e-02 1.581131219863891602e-01 -1.829498857259750366e-01 3.000900745391845703e-01 2.721314430236816406e-01 1.416095197200775146e-01 -4.907419905066490173e-02 2.429076842963695526e-02 1.208432540297508240e-01 4.520721137523651123e-01
-3.081942498683929443e-01 -3.460874781012535095e-02 -1.492348462343215942e-01 9.906496852636337280e-02 -1.199746690690517426e-02 1.319830417633056641e-01 -4.861130192875862122e-02 1.873621493577957153e-01 -3.374934792518615723e-01 1.035752221941947937e-01 -1.393923461437225342e-01 -1.887906156480312347e-02 7.934217900037765503e-02 -4.917886108160018921e-02 1.335831582546234131e-01 2.311255037784576416e-01 -1.189495204016566277e-03 -1.476782411336898804e-01 7.035358250141143799e-02 -1.879125237464904785e-01 9.948965907096862793e-02 1.059028282761573792e-01 1.716032624244689941e-01 -6.373387575149536133e-02 -6.157319247722625732e-02 3.655248582363128662e-01 2.432308644056320190e-01 -5.661414563655853271e-02 4.611442983150482178e-02 -1.211048141121864319e-01 2.262777090072631836e-01 4.559100270271301270e-01
-1.258021444082260132e-01 -1.506373435258865356e-01 -1.545927673578262329e-01 4.536768049001693726e-02 -2.861683666706085205e-01 2.359399944543838501e-01 -1.635708287358283997e-02 1.475862413644790649e-01 1.399491727352142334e-01 8.437028154730796814e-03 1.300489604473114014e-01 9.076406247913837433e-03 -2.741694152355194092e-01 7.377163041383028030e-03 -3.902466595172882080e-02 -1.663431823253631592e-01 -2.886418402194976807e-01 -3.163907527923583984e-01 3.640575110912322998e-01 -2.280028313398361206e-01 1.342299729585647583e-01 -5.343815311789512634e-03 1.725735813379287720e-01 -7.748140394687652588e-02 -1.110381931066513062e-01 1.980666071176528931e-01 1.240219697356224060e-01 2.027888745069503784e-01 -1.062178462743759155e-01 1.637850403785705566e-01 1.990780979394912720e-02 2.578894793987274170e-01
-1.115372925996780396e-01 -2.431382536888122559e-01 1.957933045923709869e-02 3.924119770526885986e-01 -3.551335036754608154e-01 4.983112961053848267e-02 1.223015040159225464e-01 -1.199190765619277954e-01 -5.532827228307723999e-02 -2.214321307837963104e-02 3.446566686034202576e-02 1.873687058687210083e-01 2.878185510635375977e-01 -1.163705140352249146e-01 -4.869397729635238647e-03 1.984952241182327271e-01 -1.041380092501640320e-01 1.442198306322097778e-01 -1.490511149168014526e-01 -2.034079432487487793e-01 -3.200835287570953369e-01 -2.119802236557006836e-01 3.102276287972927094e-02 -7.257155328989028931e-02 -1.039928048849105835e-01 -9.995949268341064453e-02 3.291639685630798340e-01 1.218810863792896271e-02 8.161253482103347778e-02 -7.223809510469436646e-02 1.557804942131042480e-01 1.617891192436218262e-01
-5.842840299010276794e-03 -1.425521522760391235e-01 -6.899934262037277222e-02 9.887562692165374756e-02 -3.678170442581176758e-01 2.298596054315567017e-01 -7.622750848531723022e-02 -3.122695535421371460e-02 5.803825333714485168e-02 2.053034950222354382e-05 2.079365402460098267e-01 2.451938390731811523e-01 3.140925765037536621e-01 -2.023849785327911377e-01 -1.974515616893768311e-01 1.917366236448287964e-01 -2.324956804513931274e-01 -1.195520013570785522e-01 -6.638247054070234299e-03 -1.385931968688964844e-01 -1.978163793683052063e-02 -2.365103662014007568e-01 3.576045632362365723e-01 1.501899096183478832e-03 -8.778961747884750366e-02 1.680962294340133667e-01 1.035995483398437500e-01 -2.136210538446903229e-02 -2.521697878837585449e-01 -1.366679370403289795e-01 5.084846913814544678e-02 2.104525268077850342e-01
-4.529323279857635498e-01 -1.717224270105361938e-01 1.391845047473907471e-01 -1.016069110482931137e-02 -9.481263160705566406e-02 -1.487995982170104980e-01 8.436833508312702179e-03 1.752875596284866333e-01 -2.182463705539703369e-01 2.079865634441375732e-01 9.819349646568298340e-02 1.207197457551956177e-01 1.358786821365356445e-01 -2.332618087530136108e-01 1.818162798881530762e-01 2.273475080728530884e-01 1.820721328258514404e-01 4.991888999938964844e-02 1.151938736438751221e-02 -2.330839633941650391e-01 5.829323828220367432e-02 8.045795559883117676e-02 -2.171081304550170898e-01 8.190640062093734741e-02 -2.863433398306369781e-02 3.064064383506774902e-01 1.795407831668853760e-01 -1.703607616946101189e-03 -1.656708717346191406e-01 1.639952510595321655e-01 1.814719736576080322e-01 2.078509032726287842e-01
-9.043078869581222534e-02 -3.154205381870269775e-01 -1.407708078622817993e-01 2.108851447701454163e-02 -1.487105637788772583e-01 6.214533373713493347e-02 -3.291378021240234375e-01 9.737095981836318970e-02 5.255968496203422546e-02 -9.116178005933761597e-02 -3.200118541717529297e-01 -6.873900536447763443e-03 1.627513021230697632e-01 9.451199322938919067e-02 1.952767372131347656e-01 2.139303274452686310e-02 -5.539866164326667786e-02 -6.796381622552871704e-02 1.010160520672798157e-01 -2.088526785373687744e-01 -1.781470179557800293e-01 -3.059704303741455078e-01 1.343492716550827026e-01 -7.200794667005538940e-02 -1.878257989883422852e-01 2.507309019565582275e-01 2.734121084213256836e-01 1.047884970903396606e-01 -3.146385848522186279e-01 -5.029908195137977600e-02 -8.069107681512832642e-02 1.967833191156387329e-01
-3.035316765308380127e-01 -1.213833540678024292e-01 1.949847675859928131e-02 2.179381251335144043e-01 -1.173623204231262207e-01 -1.271765232086181641e-01 -1.579405367374420166e-01 -1.344857458025217056e-02 -2.346013635396957397e-01 6.997624039649963379e-02 5.213356390595436096e-02 -2.710340619087219238e-01 3.412435948848724365e-02 -2.036924213171005249e-01 2.670815289020538330e-01 1.249956488609313965e-01 2.029086351394653320e-01 -1.819097995758056641e-01 -6.804077327251434326e-02 -2.186176776885986328e-01 -8.844237774610519409e-02 1.630169525742530823e-02 -2.484599687159061432e-02 -1.413204371929168701e-01 -1.560010462999343872e-01 2.561676204204559326e-01 2.443230599164962769e-01 -7.535780966281890869e-02 1.317868977785110474e-01 -1.294197440147399902e-01 3.007169067859649658e-01 2.986947000026702881e-01
-1.518660485744476318e-01 -2.576362192630767822e-01 -2.596113681793212891e-01 1.193890869617462158e-01 -1.697192639112472534e-01 1.277025192975997925e-01 -9.640215337276458740e-02 2.892849780619144440e-02 7.894375920295715332e-02 2.298994548618793488e-02 1.110130175948143005e-01 -6.227580830454826355e-03 3.969888985157012939e-01 -1.102319918572902679e-03 -8.316852897405624390e-02 7.618825137615203857e-02 -9.981979429721832275e-02 -3.214975297451019287e-01 -1.100099608302116394e-01 -1.200135052204132080e-01 -5.852862820029258728e-02 -2.438147068023681641e-01 3.499109447002410889e-01 -1.506421118974685669e-01 -5.386397615075111389e-02 2.527150213718414307e-01 9.584981016814708710e-03 1.275884509086608887e-01 -1.842893958091735840e-01 1.362703144550323486e-01 -1.903820410370826721e-02 3.167902231216430664e-01
-1.468670088797807693e-02 -2.098294943571090698e-01 8.118673413991928101e-02 2.382254004478454590e-01 -4.980888962745666504e-02 -8.560504019260406494e-02 -1.424410045146942139e-01 1.974309682846069336e-01 -2.016856148838996887e-02 9.683886915445327759e-02 -1.117348447442054749e-01 -2.169733643531799316e-01 -8.759070187807083130e-02 -2.425848990678787231e-01 -1.523527652025222778e-01 7.391246501356363297e-03 -1.477085500955581665e-01 -1.809777617454528809e-01 -2.022504508495330811e-01 -3.489943146705627441e-01 -9.404765814542770386e-02 5.893219634890556335e-02 -1.274321228265762329e-01 -2.718003280460834503e-02 -2.696971893310546875e-01 1.314480453729629517e-01 2.392998188734054565e-01 2.272198051214218140e-01 -1.950491368770599365e-01 1.225149333477020264e-01 2.668806612491607666e-01 3.073225021362304688e-01
-2.071451395750045776e-02 -1.618602573871612549e-01 3.059898130595684052e-02 2.836118638515472412e-01 1.178574040532112122e-01 -8.732465654611587524e-02 -3.094619512557983398e-01 1.142624914646148682e-01 -1.109121069312095642e-01 -1.012221425771713257e-01 -1.307078599929809570e-01 -2.612836658954620361e-01 -2.381237894296646118e-01 -3.066847026348114014e-01 8.227481885114684701e-05 1.466361135244369507e-01 -1.231883093714714050e-01 -1.126903221011161804e-01 -1.043736413121223450e-01 -2.593044936656951904e-01 3.989771008491516113e-02 -1.341154277324676514e-01 1.384397745132446289e-01 -8.804091066122055054e-02 -3.051411211490631104e-01 1.987133324146270752e-01 2.855925858020782471e-01 1.199433654546737671e-01 -2.918766997754573822e-02 -4.885945096611976624e-02 2.151141911745071411e-01 2.256905883550643921e-01
-2.554357051849365234e-01 -2.899266183376312256e-01 -4.151472076773643494e-02 1.100666671991348267e-01 -1.426127851009368896e-01 2.318539321422576904e-01 -4.014129564166069031e-02 -7.402769476175308228e-02 -1.803785860538482666e-01 -7.020973414182662964e-02 -8.046220988035202026e-03 -1.166546791791915894e-01 -1.349470764398574829e-02 -6.263144314289093018e-02 3.111286088824272156e-02 1.807403862476348877e-01 -3.164427876472473145e-01 -3.284344077110290527e-01 1.371844857931137085e-01 2.949402928352355957e-01 1.102026179432868958e-01 -1.272308379411697388e-01 1.584112197160720825e-01 -2.089240849018096924e-01 -1.877140700817108154e-01 1.940333694219589233e-01 2.282366454601287842e-01 3.184799551963806152e-01 -2.138301916420459747e-02 9.883768111467361450e-02 1.024695858359336853e-01 9.364085644483566284e-02
-1.727385818958282471e-01 -2.228211611509323120e-01 -1.140706762671470642e-01 5.597348883748054504e-02 -1.410461217164993286e-01 1.552859693765640259e-01 -8.659238368272781372e-02 -1.071827560663223267e-01 2.205116748809814453e-01 -2.482165023684501648e-02 3.717985153198242188e-01 -7.593748718500137329e-02 3.962356969714164734e-02 7.352941203862428665e-03 -1.496147960424423218e-01 7.182908803224563599e-02 -3.232217431068420410e-01 -3.178962469100952148e-01 1.062926352024078369e-01 -1.859608106315135956e-02 -6.389731913805007935e-02 -3.235699236392974854e-01 1.519211977720260620e-01 -5.527048557996749878e-02 4.417449235916137695e-02 1.927743703126907349e-01 1.480019688606262207e-01 3.021885454654693604e-01 -1.911441236734390259e-01 -1.610007137060165405e-01 1.475908309221267700e-01 1.740605980157852173e-01
-1.657745055854320526e-02 -1.831700056791305542e-01 -1.942877620458602905e-01 2.626655995845794678e-01 -1.140850856900215149e-01 8.725004643201828003e-02 -1.000822335481643677e-01 5.608697980642318726e-02 -1.705320328474044800e-01 3.868779912590980530e-02 -9.282576292753219604e-02 2.363804429769515991e-01 1.675769239664077759e-01 -1.227071974426507950e-02 2.677809894084930420e-01 -2.539914250373840332e-01 -1.312678158283233643e-01 -3.919567167758941650e-01 2.812130842357873917e-03 -1.399979591369628906e-01 -1.987197995185852051e-01 -1.881752610206604004e-01 -7.654073089361190796e-02 -6.724439561367034912e-02 -2.177660018205642700e-01 1.222881823778152466e-01 1.782681941986083984e-01 2.896196544170379639e-01 -2.691098451614379883e-01 -6.167583540081977844e-02 1.526331305503845215e-01 1.132117882370948792e-01
-1.884254813194274902e-01 -3.072967529296875000e-01 -6.006480380892753601e-02 2.155537158250808716e-01 1.318107638508081436e-02 7.602509856224060059e-02 -5.242216866463422775e-03 -6.197212263941764832e-02 -1.322801262140274048e-01 1.230787411332130432e-01 -1.365920156240463257e-01 1.744537949562072754e-01 -1.585211008787155151e-01 -9.910029172897338867e-02 -1.649570465087890625e-02 1.507638394832611084e-01 -3.856421448290348053e-03 -7.379070669412612915e-02 4.659126698970794678e-02 -2.947272360324859619e-01 -1.056556329131126404e-01 2.295370548963546753e-01 -1.824730485677719116e-01 -1.191969309002161026e-02 -1.148906648159027100e-01 2.901763916015625000e-01 4.254142642021179199e-01 3.299961686134338379e-01 1.698164343833923340e-01 1.874503791332244873e-01 2.575809136033058167e-02 1.636545360088348389e-01
-1.258356496691703796e-02 -1.062915194779634476e-02 2.327464222908020020e-01 8.595176041126251221e-02 -2.904981076717376709e-01 1.883424259722232819e-02 1.647967994213104248e-01 -1.526134014129638672e-01 1.853965073823928833e-01 -1.039987578988075256e-01 4.509502276778221130e-02 1.020036637783050537e-01 2.221299521625041962e-02 -1.830227226018905640e-01 3.202721476554870605e-02 8.313748985528945923e-02 2.845585048198699951e-01 -1.682459264993667603e-01 1.272608488798141479e-01 -4.052204191684722900e-01 -2.966240048408508301e-02 -1.391867101192474365e-01 -4.409484565258026123e-02 -7.484982907772064209e-02 -1.997523158788681030e-01 2.526709735393524170e-01 3.550240993499755859e-01 1.098220609128475189e-02 -1.730790734291076660e-01 -1.400623470544815063e-01 1.212593987584114075e-01 3.029197752475738525e-01
-2.278807908296585083e-01 -3.287761509418487549e-01 -1.590454578399658203e-01 1.770082265138626099e-01 -4.650841653347015381e-02 5.492760986089706421e-02 -9.198281913995742798e-02 1.169208809733390808e-01 -1.437813937664031982e-01 2.022906206548213959e-02 1.654840260744094849e-01 1.496976464986801147e-01 2.281264662742614746e-01 -2.112267315387725830e-01 -9.033312648534774780e-02 -1.200247108936309814e-01 -1.002979576587677002e-01 -2.627676725387573242e-01 6.095069646835327148e-02 -2.477599382400512695e-01 1.934737712144851685e-01 4.645961895585060120e-02 1.056410893797874451e-01 2.610521912574768066e-01 -4.089512303471565247e-02 1.546344906091690063e-01 -1.105427518486976624e-01 2.448922842741012573e-01 -2.055440247058868408e-01 1.458194106817245483e-01 5.070333927869796753e-02 3.727904260158538818e-01
-3.783408105373382568e-01 -3.464452922344207764e-01 -9.409473836421966553e-02 -5.695493519306182861e-02 -1.950420588254928589e-01 2.439592480659484863e-01 -5.411044135689735413e-02 1.799113601446151733e-01 2.123007923364639282e-01 -1.853778064250946045e-01 -1.405169963836669922e-01 1.328165829181671143e-01 -2.697199396789073944e-02 -1.904231458902359009e-01 -8.722495287656784058e-02 -1.008846759796142578e-01 6.784883886575698853e-02 -3.644953016191720963e-03 3.520677611231803894e-02 -9.475635737180709839e-02 2.203909307718276978e-02 -4.312713816761970520e-02 1.054686307907104492e-02 -2.363175600767135620e-01 -2.404223680496215820e-01 2.306992113590240479e-01 1.523528099060058594e-01 2.116092890501022339e-01 4.254951328039169312e-02 -2.648122012615203857e-01 1.138936504721641541e-01 2.884888052940368652e-01
-2.291307151317596436e-01 1.407952010631561279e-01 -2.244994640350341797e-01 1.128090322017669678e-01 -2.213139086961746216e-01 1.113379746675491333e-01 2.263779491186141968e-01 -1.007646694779396057e-01 2.048168331384658813e-02 -2.355183213949203491e-01 4.172502085566520691e-02 -3.620190545916557312e-02 8.213196694850921631e-02 -1.350233703851699829e-01 1.424874365329742432e-01 3.270268440246582031e-01 -9.232351928949356079e-02 -4.699723795056343079e-02 1.064948514103889465e-01 -3.911230564117431641e-01 -8.915119618177413940e-02 7.291463017463684082e-02 1.508172601461410522e-01 -5.470624938607215881e-02 -6.690742820501327515e-02 2.108611464500427246e-01 1.785335838794708252e-01 -2.505838498473167419e-02 -4.060064628720283508e-02 -1.888531893491744995e-01 3.699809610843658447e-01 2.468045949935913086e-01
-1.740613430738449097e-01 -1.664382219314575195e-01 5.790858715772628784e-02 -1.009783819317817688e-01 -1.442520022392272949e-01 1.582812368869781494e-01 -4.413157105445861816e-01 -1.169429719448089600e-01 -1.525578275322914124e-02 3.324638679623603821e-02 -1.074045244604349136e-02 -2.233166992664337158e-02 1.079931184649467468e-01 -2.424590289592742920e-01 1.025910973548889160e-01 -1.762070059776306152e-01 -2.447025328874588013e-01 -2.156009376049041748e-01 2.513431310653686523e-01 -1.038428470492362976e-01 -9.090979397296905518e-02 -2.298425734043121338e-01 1.649281978607177734e-01 -1.823751181364059448e-01 -4.434206336736679077e-02 1.670085638761520386e-01 7.535775750875473022e-02 4.085858464241027832e-01 -1.635795235633850098e-01 3.840932250022888184e-02 -3.392077609896659851e-02 1.626093536615371704e-01
-1.957682222127914429e-01 -2.697135508060455322e-01 -3.073146939277648926e-01 5.002839118242263794e-02 -4.692190289497375488e-01 9.380344301462173462e-02 5.998662486672401428e-02 2.005460113286972046e-01 1.965709328651428223e-01 -1.723929643630981445e-01 3.678303211927413940e-02 -2.219318747520446777e-01 9.165290743112564087e-02 8.205959945917129517e-02 -6.506323069334030151e-02 7.510267943143844604e-02 1.084584966301918030e-01 1.120093688368797302e-01 2.681688405573368073e-02 -2.960754930973052979e-01 7.390662282705307007e-02 -8.640228956937789917e-02 -1.418229565024375916e-02 -2.323981076478958130e-01 -1.898015141487121582e-01 1.954416334629058838e-01 2.238405942916870117e-01 1.285561919212341309e-01 -2.168255895376205444e-01 2.397409826517105103e-02 -6.520632654428482056e-02 5.203445628285408020e-02
-4.016449153423309326e-01 -1.119338721036911011e-01 -1.096357554197311401e-01 2.535597085952758789e-01 -2.101572453975677490e-01 2.312609553337097168e-01 -1.049588173627853394e-01 9.049142152070999146e-02 -2.497597932815551758e-01 -1.903850287199020386e-01 7.321622967720031738e-02 7.127681374549865723e-02 2.357420697808265686e-02 -3.292107880115509033e-01 1.352402269840240479e-01 -9.158684406429529190e-04 1.951101794838905334e-02 8.934661000967025757e-02 1.354816704988479614e-01 -1.201648116111755371e-01 1.796967089176177979e-01 -9.776891209185123444e-03 -1.555508971214294434e-01 -3.740842640399932861e-02 -2.027599960565567017e-01 2.694039344787597656e-01 8.375902473926544189e-02 1.423599720001220703e-01 -1.512549519538879395e-01 -3.247207999229431152e-01 7.152676582336425781e-02 1.521283388137817383e-01
1.272525042295455933e-01 -8.747281134128570557e-02 -1.708476990461349487e-02 2.201342433691024780e-01 -2.230952829122543335e-01 2.807267010211944580e-01 2.845003008842468262e-01 7.571877539157867432e-02 -2.053855657577514648e-01 -6.358525902032852173e-02 5.894491448998451233e-02 -1.240866109728813171e-01 3.123447597026824951e-01 -7.100619375705718994e-02 7.668539136648178101e-02 1.982686817646026611e-01 -1.224154308438301086e-01 -1.535207964479923248e-02 -1.212567761540412903e-01 -3.077662587165832520e-01 1.676509715616703033e-02 2.041541337966918945e-01 -2.210640162229537964e-02 1.700485199689865112e-01 -6.344509869813919067e-02 2.320588976144790649e-01 2.284552454948425293e-01 2.183255404233932495e-01 -2.452531754970550537e-01 1.253015398979187012e-01 -1.214055269956588745e-01 2.343671470880508423e-01
-5.206669867038726807e-02 -7.511674612760543823e-02 6.485991179943084717e-02 -1.774989962577819824e-01 -1.743443757295608521e-01 6.263545155525207520e-02 6.998742930591106415e-03 1.640826612710952759e-01 -1.650912612676620483e-01 7.825712859630584717e-02 2.402332723140716553e-01 -3.306172788143157959e-02 2.251030802726745605e-01 -9.446024894714355469e-03 3.639636039733886719e-01 4.609416797757148743e-02 -1.091267392039299011e-01 1.253942996263504028e-01 3.257631137967109680e-02 -3.331176340579986572e-01 -1.681218147277832031e-01 -1.149965524673461914e-01 1.053748801350593567e-01 -3.604767024517059326e-01 -9.763256460428237915e-02 5.899998545646667480e-02 1.342676430940628052e-01 1.156342551112174988e-01 2.148808538913726807e-01 2.540578246116638184e-01 1.939187049865722656e-01 3.196404576301574707e-01
-9.785148501396179199e-02 -1.124296411871910095e-01 1.429547816514968872e-01 -1.987287215888500214e-02 -1.521097421646118164e-01 -1.452325731515884399e-01 -1.233794242143630981e-01 -3.224823251366615295e-02 1.599324867129325867e-02 1.823162846267223358e-02 -1.780326515436172485e-01 -1.148379296064376831e-01 -1.671901345252990723e-01 -1.316748559474945068e-01 5.190072953701019287e-02 4.327828809618949890e-02 -2.834896445274353027e-01 1.131685599684715271e-01 -6.563059985637664795e-02 -2.961199879646301270e-01 -1.492252945899963379e-01 9.476992487907409668e-02 -1.637886166572570801e-01 -2.553276158869266510e-02 -4.400836229324340820e-01 1.911063045263290405e-01 3.605032861232757568e-01 2.706418037414550781e-01 -1.235013902187347412e-01 1.296102255582809448e-01 2.758267521858215332e-01 1.252984702587127686e-01
-2.138759046792984009e-01 -2.359805554151535034e-01 2.327449992299079895e-02 1.306364983320236206e-01 -3.276366293430328369e-01 -8.012703806161880493e-02 -7.089206576347351074e-02 -8.343585580587387085e-02 -2.512683868408203125e-01 2.910121083259582520e-01 -2.453239560127258301e-01 1.010835543274879456e-01 1.104505285620689392e-01 -1.077249571681022644e-01 2.284308224916458130e-01 -3.064819984138011932e-02 -2.807802259922027588e-01 -8.602587133646011353e-02 -3.076448105275630951e-02 5.499532073736190796e-02 -5.431497469544410706e-02 -1.351241767406463623e-01 7.899755239486694336e-02 -1.924550384283065796e-01 -1.502473950386047363e-01 6.253603845834732056e-02 2.487733513116836548e-01 1.533137112855911255e-01 -2.269055694341659546e-01 -2.193687111139297485e-01 -1.461370587348937988e-01 2.692947387695312500e-01
-4.351951777935028076e-01 -2.033598124980926514e-01 6.416600197553634644e-02 4.004009813070297241e-02 -2.386035770177841187e-01 1.049047932028770447e-01 6.402861792594194412e-03 2.810513377189636230e-01 2.336904108524322510e-01 -2.571243047714233398e-01 1.168263778090476990e-01 1.278407685458660126e-02 6.801169365644454956e-02 4.637157544493675232e-02 -4.317269846796989441e-02 -6.116100400686264038e-02 1.174742877483367920e-01 -9.238973259925842285e-02 4.763228446245193481e-02 -9.045664221048355103e-02 1.681134998798370361e-01 1.804938316345214844e-01 -6.544630974531173706e-02 -1.575923562049865723e-01 -2.160244584083557129e-01 3.193171620368957520e-01 2.829587757587432861e-01 4.286688193678855896e-02 -2.754154801368713379e-01 -3.922730311751365662e-02 1.432724297046661377e-02 1.968972235918045044e-01
-1.478068083524703979e-01 -2.005760520696640015e-01 -1.763223707675933838e-01 8.759508281946182251e-02 -3.722148761153221130e-02 9.740188717842102051e-02 -3.390113636851310730e-02 2.338665574789047241e-01 -1.920627504587173462e-01 2.606930397450923920e-02 -3.968659415841102600e-02 1.999067962169647217e-01 1.427306532859802246e-01 -7.511630654335021973e-02 1.013217940926551819e-01 -2.366762608289718628e-01 -1.890977770090103149e-01 -2.444394379854202271e-01 1.152049973607063293e-01 -1.421089619398117065e-01 -5.694866180419921875e-02 -1.967911273241043091e-01 -2.485414445400238037e-01 -1.403029412031173706e-01 -1.886698752641677856e-01 1.195122525095939636e-01 1.382376104593276978e-01 4.939796030521392822e-01 -2.521530389785766602e-01 -1.140817180275917053e-01 6.049331650137901306e-02 1.240127235651016235e-01
-2.397875785827636719e-01 1.273756474256515503e-01 9.053041785955429077e-02 1.419629454612731934e-01 3.331966325640678406e-02 -1.081869453191757202e-01 7.016561925411224365e-02 -2.364660501480102539e-01 2.404463291168212891e-01 1.797030717134475708e-01 -7.681123912334442139e-02 5.068371072411537170e-02 1.593628376722335815e-01 -2.783051133155822754e-01 2.030289322137832642e-01 3.476514481008052826e-03 -1.593334786593914032e-02 3.855287283658981323e-02 6.961534731090068817e-03 -3.151865005493164062e-01 2.574728727340698242e-01 -1.944137215614318848e-01 -7.652457058429718018e-02 7.756073772907257080e-02 -1.555445194244384766e-01 2.253664284944534302e-01 2.780963182449340820e-01 1.464693248271942139e-02 -4.854698479175567627e-02 -3.694273158907890320e-02 3.948546350002288818e-01 2.288118749856948853e-01
-3.718771636486053467e-01 -1.303228884935379028e-01 -1.829672418534755707e-02 -1.382294446229934692e-01 -2.164571136236190796e-01 2.929939031600952148e-01 -9.699879586696624756e-02 2.484484910964965820e-01 6.837827712297439575e-02 -2.407793253660202026e-01 -7.260126620531082153e-02 7.723182439804077148e-02 1.283632367849349976e-01 -2.908998131752014160e-01 -2.465008571743965149e-02 1.574950367212295532e-01 4.807941615581512451e-02 5.632231757044792175e-02 -2.000546827912330627e-02 -1.028400957584381104e-01 7.898518443107604980e-02 1.555174738168716431e-01 -1.159378364682197571e-01 -1.241297200322151184e-01 -2.901250729337334633e-03 3.158107101917266846e-01 1.068728566169738770e-01 4.399795532226562500e-01 -1.267238408327102661e-01 -5.876674875617027283e-02 1.424297094345092773e-01 2.769437059760093689e-02
-2.017453014850616455e-01 -3.386724367737770081e-02 4.646037518978118896e-02 6.022546812891960144e-02 -2.492788992822170258e-02 -2.198173552751541138e-01 -1.777511984109878540e-01 -5.878390371799468994e-02 4.462385922670364380e-02 5.256944522261619568e-02 -5.285876989364624023e-02 -3.006795048713684082e-01 -5.257317796349525452e-02 9.444082155823707581e-03 -9.281116537749767303e-03 1.103136315941810608e-01 -2.438127696514129639e-01 8.305378258228302002e-02 -1.176903843879699707e-01 -2.102857232093811035e-01 -1.657472252845764160e-01 2.233891934156417847e-02 -1.000180765986442566e-01 -2.038246244192123413e-01 -4.327815771102905273e-01 1.805533915758132935e-01 3.855983614921569824e-01 1.812584102153778076e-01 -1.039466708898544312e-01 2.232402414083480835e-01 1.807644963264465332e-01 2.379469126462936401e-01
6.732474267482757568e-02 1.621297374367713928e-02 -2.451168000698089600e-02 -5.605918169021606445e-02 3.382425755262374878e-02 -4.991849884390830994e-02 2.162953913211822510e-01 -1.643956005573272705e-01 1.361356377601623535e-01 3.591867908835411072e-02 -1.574987918138504028e-01 -1.399671733379364014e-01 1.597472429275512695e-01 -1.738337129354476929e-01 -7.466278970241546631e-02 -1.234004050493240356e-01 -1.580449640750885010e-01 6.231910362839698792e-02 2.010143920779228210e-02 -3.192374110221862793e-01 -1.492780745029449463e-01 -8.720479160547256470e-02 9.803107380867004395e-02 -2.996109426021575928e-01 -1.702476292848587036e-01 -1.140859499573707581e-01 4.285283386707305908e-01 2.856110930442810059e-01 -1.268457621335983276e-01 8.749447762966156006e-02 1.625038534402847290e-01 3.942710161209106445e-01
-1.441797912120819092e-01 -1.896991133689880371e-01 1.724595725536346436e-01 -6.794885545969009399e-02 -3.181559741497039795e-01 4.244047403335571289e-02 -1.866239607334136963e-01 1.881245970726013184e-01 -3.427152633666992188e-01 1.336191147565841675e-01 2.324168533086776733e-01 -8.438807725906372070e-02 3.914389386773109436e-02 -6.753516942262649536e-02 2.285711020231246948e-01 -5.553497374057769775e-02 -3.168779909610748291e-01 -9.814518690109252930e-02 3.344525117427110672e-03 -1.704307198524475098e-01 1.099802404642105103e-01 -1.960529834032058716e-01 -8.197794109582901001e-02 -4.023333266377449036e-02 -1.540526300668716431e-01 1.169053465127944946e-01 4.142676945775747299e-03 2.905632853507995605e-01 1.285895258188247681e-01 2.970134317874908447e-01 1.101008132100105286e-01 2.026403546333312988e-01
-3.223778605461120605e-01 -1.987569779157638550e-01 5.783012881875038147e-02 2.823778688907623291e-01 -3.237090706825256348e-01 5.845482647418975830e-02 9.425203315913677216e-03 1.329064220190048218e-01 -1.238453611731529236e-01 -9.985911101102828979e-02 -1.548551172018051147e-01 -8.434478193521499634e-02 -5.986112728714942932e-02 -3.141354620456695557e-01 -7.094863057136535645e-02 -1.531877666711807251e-01 1.045742556452751160e-01 2.425151132047176361e-02 -1.972293853759765625e-01 1.405588835477828979e-01 2.239743620157241821e-01 6.208301708102226257e-02 8.607457578182220459e-02 -1.544924825429916382e-01 -7.905527949333190918e-02 1.473919153213500977e-01 1.513950824737548828e-01 1.335867345333099365e-01 -2.152074724435806274e-01 -1.297517120838165283e-01 2.250491678714752197e-01 3.497829437255859375e-01
4.321984946727752686e-02 -6.635157763957977295e-02 3.531341999769210815e-02 1.719234585762023926e-01 -1.675220727920532227e-01 2.202405184507369995e-01 1.221006587147712708e-01 4.383317753672599792e-02 -1.534253060817718506e-01 -3.738404717296361923e-03 1.952774971723556519e-01 -1.778467744588851929e-01 1.347540915012359619e-01 3.838231414556503296e-02 4.644889757037162781e-02 -1.914291083812713623e-01 -6.659471243619918823e-02 -3.494989499449729919e-02 -1.353819668292999268e-01 -1.616177260875701904e-01 1.729668080806732178e-01 2.180067151784896851e-01 1.539527773857116699e-01 -5.917967483401298523e-02 -8.065101504325866699e-02 4.746984317898750305e-02 3.172896206378936768e-01 3.640898466110229492e-01 -4.777933061122894287e-01 1.910978108644485474e-01 -9.042668342590332031e-02 2.191981077194213867e-01
-1.731403023004531860e-01 -3.378457427024841309e-01 -5.773537978529930115e-02 2.062633782625198364e-01 -7.937638461589813232e-02 1.443121284246444702e-01 -1.851685643196105957e-01 1.551079284399747849e-02 -1.988447606563568115e-01 -2.424268983304500580e-02 -1.566296517848968506e-01 3.874692693352699280e-02 2.028411030769348145e-01 -3.649194538593292236e-02 -4.132309183478355408e-02 -1.928791850805282593e-01 5.581088364124298096e-02 -1.608414798974990845e-01 2.238389104604721069e-01 -2.640827000141143799e-01 -2.567827403545379639e-01 -3.824976459145545959e-02 -1.832387298345565796e-01 4.896815400570631027e-03 -1.951764225959777832e-01 7.768721878528594971e-02 1.369545310735702515e-01 2.579608857631683350e-01 -4.283550381660461426e-01 4.012775048613548279e-02 1.776549369096755981e-01 6.989131122827529907e-02
-6.704714894294738770e-02 -2.906682193279266357e-01 6.255051493644714355e-02 1.698528379201889038e-01 1.110788956284523010e-01 -2.175875455141067505e-01 -1.344313025474548340e-01 9.376078844070434570e-02 -8.599687367677688599e-03 1.107442006468772888e-01 8.309606462717056274e-03 -1.092756018042564392e-01 -2.415908575057983398e-01 -3.132376074790954590e-01 -1.515231374651193619e-02 1.732781156897544861e-02 -1.163335144519805908e-01 6.886325031518936157e-02 -1.307947337627410889e-01 -1.918098926544189453e-01 -5.746467038989067078e-02 -2.305096983909606934e-01 1.563524268567562103e-02 -2.683047354221343994e-01 -3.054118752479553223e-01 1.488965153694152832e-01 1.932109743356704712e-01 1.144866570830345154e-01 -9.137952327728271484e-02 4.048596322536468506e-02 4.714242815971374512e-01 1.067206785082817078e-01
-8.061391115188598633e-02 -2.761151790618896484e-01 -4.771933704614639282e-02 2.652840912342071533e-01 -1.704351454973220825e-01 -4.375566542148590088e-02 1.310053095221519470e-02 -6.711025536060333252e-02 7.694334536790847778e-02 4.972154647111892700e-02 6.595425307750701904e-02 9.646719694137573242e-02 1.643919199705123901e-01 -2.129804193973541260e-01 9.716908633708953857e-02 3.365419507026672363e-01 -1.409175843000411987e-01 9.579446911811828613e-02 1.609680503606796265e-01 -4.394170939922332764e-01 6.064459681510925293e-02 -1.108412742614746094e-01 -6.272098422050476074e-02 5.747560784220695496e-02 8.127971738576889038e-02 3.148321807384490967e-01 3.718919306993484497e-02 -1.336549594998359680e-02 1.272138655185699463e-01 7.991715520620346069e-02 3.221013545989990234e-01 2.949486076831817627e-01
-3.589170873165130615e-01 -1.009701043367385864e-01 3.890457004308700562e-02 -1.482533261878415942e-04 1.189827360212802887e-02 1.333361864089965820e-01 -1.579846739768981934e-01 -1.268303543329238892e-01 -5.363571457564830780e-03 9.103082120418548584e-03 2.995348572731018066e-01 -1.392170190811157227e-01 1.371488273143768311e-01 1.049118414521217346e-01 3.059609532356262207e-01 -7.692185044288635254e-02 -3.523460030555725098e-01 7.105930149555206299e-02 -1.194044500589370728e-01 -7.043418474495410919e-03 2.667054831981658936e-01 -6.939158588647842407e-02 -1.929004341363906860e-01 1.687891781330108643e-01 1.781041547656059265e-02 -1.779068959876894951e-03 3.459129035472869873e-01 2.053362578153610229e-01 -1.787118166685104370e-01 3.658566623926162720e-02 2.592750489711761475e-01 1.189733669161796570e-01
2.753230556845664978e-02 -2.353448569774627686e-01 1.259374767541885376e-01 1.473564952611923218e-01 -4.895682930946350098e-01 2.513712644577026367e-01 1.095960959792137146e-01 6.451497226953506470e-02 -1.069985777139663696e-01 -2.183062583208084106e-02 1.925193518400192261e-02 -1.598233357071876526e-02 9.002991020679473877e-02 -4.353068023920059204e-02 1.617762148380279541e-01 -1.252128332853317261e-01 -1.964525431394577026e-01 -7.802807539701461792e-02 -2.534077502787113190e-02 2.960171364247798920e-02 2.813110649585723877e-01 -1.528107821941375732e-01 2.566587924957275391e-02 6.608492229133844376e-03 -1.714808642864227295e-01 3.199717104434967041e-01 -1.859503425657749176e-02 2.780302762985229492e-01 -1.527161598205566406e-01 3.553737401962280273e-01 9.474968165159225464e-02 7.366706430912017822e-02
-3.258178830146789551e-01 -2.939879149198532104e-02 -5.735715106129646301e-02 -1.053071543574333191e-01 1.385146975517272949e-01 2.230343520641326904e-01 2.629844248294830322e-01 -1.248040795326232910e-01 4.590400308370590210e-02 -1.753521412611007690e-01 -2.114541828632354736e-02 -1.975119113922119141e-01 -1.022716518491506577e-02 -7.670672237873077393e-02 2.569266557693481445e-01 1.734030246734619141e-01 -6.452310085296630859e-02 9.328906424343585968e-03 5.811629071831703186e-02 -4.553695619106292725e-01 7.149274647235870361e-02 -1.975141614675521851e-01 -4.564097896218299866e-02 -7.903458178043365479e-02 8.022124320268630981e-02 5.349238216876983643e-02 1.584145724773406982e-01 3.390836715698242188e-01 -3.321119844913482666e-01 -1.486262977123260498e-01 1.784279197454452515e-02 3.211401402950286865e-02
-6.578548252582550049e-02 9.320915490388870239e-02 1.618900448083877563e-01 2.151313871145248413e-01 -2.736284434795379639e-01 -1.852954924106597900e-01 5.840675905346870422e-02 2.251385152339935303e-01 -2.482447624206542969e-01 2.256691157817840576e-01 1.059171855449676514e-01 -2.453272193670272827e-01 1.220995113253593445e-01 -6.867820769548416138e-02 1.543108224868774414e-01 -8.969971537590026855e-02 -6.249344442039728165e-04 -1.224085688591003418e-01 1.613692939281463623e-01 -3.671405017375946045e-01 -1.845214962959289551e-01 -1.958413608372211456e-02 1.086580827832221985e-01 -8.112039417028427124e-02 -3.855444118380546570e-02 1.451430022716522217e-01 2.742407321929931641e-01 4.800415411591529846e-02 -5.601431801915168762e-02 -6.044978648424148560e-02 2.577322721481323242e-01 3.373895287513732910e-01
-7.641980797052383423e-02 -2.368654906749725342e-01 -3.901413455605506897e-02 1.955381929874420166e-01 -1.125043109059333801e-01 1.444082474336028099e-03 -2.367898225784301758e-01 -1.076333299279212952e-01 8.439473807811737061e-02 -1.435419917106628418e-01 2.151238769292831421e-01 -2.438000738620758057e-01 9.347095340490341187e-02 -1.752012819051742554e-01 -2.622201442718505859e-01 8.176314644515514374e-03 -2.233775258064270020e-01 -3.434135615825653076e-01 7.205100357532501221e-02 -1.050828676670789719e-02 9.707432240247726440e-03 -3.112656772136688232e-01 2.162828147411346436e-01 -1.934873610734939575e-01 -9.391561895608901978e-02 5.245381966233253479e-02 2.038314938545227051e-01 1.853244602680206299e-01 -1.504290848970413208e-01 4.161575809121131897e-02 5.551713705062866211e-02 3.271796405315399170e-01
-2.186842560768127441e-01 -1.520455926656723022e-01 1.802236735820770264e-01 2.530300617218017578e-01 -2.665605247020721436e-01 5.153185687959194183e-03 -3.450878858566284180e-01 -5.709897354245185852e-02 -3.524899249896407127e-03 -9.372483193874359131e-02 1.722803413867950439e-01 2.214488573372364044e-02 -6.216820795089006424e-03 -2.383473515510559082e-01 1.404804885387420654e-01 1.862968653440475464e-01 1.347422040998935699e-02 -3.270883262157440186e-01 -2.120255678892135620e-01 -3.514753282070159912e-01 -8.317315578460693359e-02 1.611175388097763062e-02 -1.399188768118619919e-02 -2.288399189710617065e-01 -1.822069585323333740e-01 1.916941404342651367e-01 1.983407884836196899e-01 -7.911168038845062256e-03 -3.118884749710559845e-03 -1.718376427888870239e-01 1.179048940539360046e-01 2.616158686578273773e-02
-1.071189120411872864e-01 -3.448779881000518799e-01 -2.605409622192382812e-01 1.902675628662109375e-01 -1.808755248785018921e-01 1.374258995056152344e-01 -1.469135191291570663e-02 -2.348197251558303833e-02 3.828767687082290649e-02 -9.064040333032608032e-02 3.177274391055107117e-02 -8.475654572248458862e-02 4.581028223037719727e-02 -1.741430461406707764e-01 -8.652354776859283447e-02 -1.872677505016326904e-01 -1.679071933031082153e-01 -3.770758211612701416e-01 1.568057388067245483e-01 -1.772557199001312256e-01 1.391827594488859177e-02 -9.265858680009841919e-02 -4.464818164706230164e-02 1.135706435889005661e-02 -2.467631846666336060e-01 9.935979545116424561e-02 7.474137842655181885e-02 3.375860750675201416e-01 -4.002234339714050293e-01 6.588128954172134399e-02 3.566657006740570068e-02 1.639595627784729004e-01
-9.585800766944885254e-02 -3.441092967987060547e-01 -2.103195339441299438e-01 3.377389609813690186e-01 -2.017874568700790405e-01 2.061843574047088623e-01 -1.785311289131641388e-02 2.064669579267501831e-01 2.403353154659271240e-02 -1.115162447094917297e-01 -5.218904465436935425e-02 -1.424505710601806641e-01 1.777115464210510254e-01 6.956729292869567871e-02 1.574939042329788208e-01 -2.539803041145205498e-03 -1.127142682671546936e-01 -1.416005492210388184e-01 1.692563667893409729e-02 2.055216021835803986e-02 -5.262719839811325073e-02 -2.976326271891593933e-02 7.957300543785095215e-02 -2.492690980434417725e-01 -2.057835310697555542e-01 7.725539058446884155e-02 7.212401926517486572e-02 5.394458174705505371e-01 -1.942753046751022339e-01 5.056159198284149170e-02 -1.517191715538501740e-02 -4.933192860335111618e-03
-1.597789674997329712e-01 -1.711017489433288574e-01 -2.290992811322212219e-02 -1.530430912971496582e-01 -2.219211161136627197e-01 1.839245408773422241e-01 7.326121628284454346e-02 9.004633873701095581e-02 -1.837499141693115234e-01 -8.817530423402786255e-02 -1.266572922468185425e-01 9.239706397056579590e-02 -9.204716235399246216e-02 -4.787699580192565918e-01 2.144720256328582764e-01 2.100656032562255859e-01 -8.479635231196880341e-03 -1.050078216940164566e-02 1.423347443342208862e-01 -1.816147416830062866e-01 -1.038571149110794067e-01 8.467373996973037720e-02 1.112792268395423889e-01 -3.713919818401336670e-01 -1.823078244924545288e-01 -6.434876471757888794e-02 2.793870568275451660e-01 1.667836308479309082e-02 -1.229924187064170837e-01 -9.135404229164123535e-02 2.030731178820133209e-02 2.635606527328491211e-01
-2.627127468585968018e-01 -4.755758121609687805e-02 -2.380133271217346191e-01 -6.661190092563629150e-02 1.365458965301513672e-01 -2.609612233936786652e-02 4.602012783288955688e-02 1.330604404211044312e-01 -2.920475006103515625e-01 1.456563472747802734e-01 4.713930189609527588e-03 1.746325194835662842e-01 -1.155748218297958374e-01 -9.886734932661056519e-02 3.539800047874450684e-01 2.077054679393768311e-01 -5.121057108044624329e-02 1.876228675246238708e-02 -1.895070075988769531e-02 -3.850146532058715820e-01 -2.300207763910293579e-01 -2.424435764551162720e-01 2.386344820261001587e-01 -9.401904791593551636e-02 -8.545466512441635132e-02 1.630924046039581299e-01 1.184443682432174683e-01 4.013058170676231384e-02 -2.553832530975341797e-01 1.481670439243316650e-01 1.010854542255401611e-01 1.546102762222290039e-01
-9.921814501285552979e-02 -2.828819453716278076e-01 1.481010392308235168e-02 -1.250417530536651611e-01 -2.994117140769958496e-01 9.005092084407806396e-03 -2.732459902763366699e-01 4.896793514490127563e-02 2.261481434106826782e-01 -1.725773513317108154e-01 6.157957762479782104e-02 1.425952464342117310e-01 2.703055180609226227e-02 -1.092214211821556091e-01 1.430459767580032349e-01 1.032827645540237427e-01 -1.045901998877525330e-01 -9.223897010087966919e-03 3.465229272842407227e-02 -8.625850826501846313e-02 1.974910497665405273e-01 2.289910614490509033e-01 1.835176646709442139e-01 -3.399130702018737793e-01 -2.812411189079284668e-01 1.909403800964355469e-01 1.933134198188781738e-01 2.955148816108703613e-01 -2.145730406045913696e-01 -4.037534235976636410e-04 1.280295103788375854e-01 1.250452995300292969e-01
-1.332971453666687012e-01 -4.731360077857971191e-02 3.937232866883277893e-02 1.506225615739822388e-01 2.456680536270141602e-01 -2.130198478698730469e-01 1.154405437409877777e-02 -2.454278320074081421e-01 1.327943652868270874e-01 1.319416314363479614e-01 -6.330069899559020996e-02 -1.936071068048477173e-01 1.850043088197708130e-01 -3.039897084236145020e-01 -1.489634364843368530e-01 -1.121162697672843933e-01 -8.103255182504653931e-02 -1.343477368354797363e-01 8.948700129985809326e-02 -2.149999886751174927e-01 -8.930734544992446899e-02 -1.404276937246322632e-01 2.342966347932815552e-01 -1.063122600317001343e-01 -7.066553831100463867e-02 1.514170668087899685e-03 3.715151548385620117e-01 3.866676613688468933e-02 -2.209762781858444214e-01 -1.083239912986755371e-01 2.391913682222366333e-01 3.416058123111724854e-01
-2.801698446273803711e-01 -9.132921695709228516e-02 -1.872417926788330078e-01 2.324117273092269897e-01 -2.749814391136169434e-01 3.690990386530756950e-03 3.867000937461853027e-01 1.449917443096637726e-02 -1.112673208117485046e-01 1.701772585511207581e-02 5.841688066720962524e-02 2.147141247987747192e-01 1.592560261487960815e-01 -1.364576667547225952e-01 1.455043256282806396e-01 1.519204229116439819e-01 -1.211885269731283188e-02 5.470686405897140503e-02 -5.005748569965362549e-02 -4.000851511955261230e-01 -6.895476579666137695e-02 -1.099326387047767639e-01 1.508728265762329102e-01 -2.544161677360534668e-02 1.412572711706161499e-02 3.499409258365631104e-01 1.614215075969696045e-01 -1.097729951143264771e-01 -8.274973928928375244e-02 -1.000288277864456177e-01 1.073684096336364746e-01 2.306174337863922119e-01
6.086050346493721008e-02 -1.364004909992218018e-01 2.683756500482559204e-02 3.073006868362426758e-01 -1.087382510304450989e-01 6.432504742406308651e-04 8.574571460485458374e-02 -1.577143371105194092e-01 9.496852755546569824e-02 2.861203812062740326e-02 -1.216537728905677795e-01 1.491152644157409668e-01 4.807907715439796448e-02 5.987871438264846802e-02 -1.294214427471160889e-01 5.212454795837402344e-01 -2.428540736436843872e-01 -6.462939083576202393e-02 9.226173907518386841e-02 -3.735294938087463379e-01 -1.292282491922378540e-01 -5.807874724268913269e-02 -1.320247054100036621e-01 -1.900114417076110840e-01 -1.755905449390411377e-01 1.562434881925582886e-01 1.973028779029846191e-01 1.440557986497879028e-01 -5.484004691243171692e-02 8.217065781354904175e-02 1.488946527242660522e-01 2.561577260494232178e-01
-3.882732689380645752e-01 1.356805413961410522e-01 -1.243841424584388733e-01 6.783854216337203979e-02 -2.686200737953186035e-01 9.780653566122055054e-02 1.693754643201828003e-01 -1.456940174102783203e-01 7.959824986755847931e-03 -2.089843899011611938e-01 1.790617778897285461e-02 7.986299693584442139e-02 8.310194313526153564e-02 -2.236304581165313721e-01 6.412759423255920410e-02 2.899670600891113281e-01 -6.925126165151596069e-02 -4.797622188925743103e-02 5.339066311717033386e-02 -3.333736956119537354e-01 -1.294707357883453369e-01 5.433802306652069092e-02 8.588804304599761963e-02 -1.440941244363784790e-01 -8.189033716917037964e-02 2.143020480871200562e-01 1.014201194047927856e-01 3.593099862337112427e-02 -5.767222866415977478e-02 -2.712781727313995361e-01 3.691883385181427002e-01 1.928977966308593750e-01
-3.531374931335449219e-01 -3.573288619518280029e-01 1.190895810723304749e-01 -2.463855296373367310e-01 -8.650572597980499268e-02 -1.539226472377777100e-01 9.657704085111618042e-02 3.195422003045678139e-03 1.012106239795684814e-01 -1.947384327650070190e-01 -1.475113481283187866e-01 -2.139326781034469604e-01 6.020205095410346985e-03 4.655392840504646301e-02 2.532634437084197998e-01 -8.087250590324401855e-02 -1.285662502050399780e-01 4.501053690910339355e-02 -1.366807967424392700e-01 -2.348463386297225952e-01 1.521165966987609863e-01 -3.595579788088798523e-02 2.478038147091865540e-02 -6.398083060048520565e-04 2.895317226648330688e-02 1.219516545534133911e-01 1.518914401531219482e-01 2.893270552158355713e-01 -3.604620099067687988e-01 1.405628919601440430e-01 4.071501269936561584e-02 2.288072854280471802e-01
-3.024354577064514160e-01 -4.138993620872497559e-01 -1.964151710271835327e-01 -1.630987524986267090e-01 -1.725265085697174072e-01 2.889470569789409637e-02 -9.290518611669540405e-02 1.727368533611297607e-01 1.669683158397674561e-01 -1.726578623056411743e-01 -9.206034243106842041e-02 -3.617993090301752090e-03 1.738691776990890503e-01 -3.279880583286285400e-01 1.038448791950941086e-02 -1.721078902482986450e-01 1.490734368562698364e-01 1.488429158926010132e-01 2.551661133766174316e-01 -1.766808778047561646e-01 9.823583066463470459e-03 -2.878219634294509888e-02 1.158696934580802917e-01 -1.090584099292755127e-01 -1.290758252143859863e-01 3.377349302172660828e-02 2.317519783973693848e-01 1.498189717531204224e-01 -6.199329625815153122e-03 5.070339143276214600e-02 6.279884278774261475e-02 3.190627396106719971e-01
-3.818945884704589844e-01 -6.689959019422531128e-02 1.211552135646343231e-02 6.106543913483619690e-02 -3.039963841438293457e-01 -9.458284825086593628e-02 1.751589030027389526e-01 -8.115122467279434204e-02 2.535349428653717041e-01 -2.168133854866027832e-02 4.370169714093208313e-02 1.026578173041343689e-01 -1.477240324020385742e-01 8.690210431814193726e-02 2.657731473445892334e-01 -2.190817520022392273e-02 -1.711916774511337280e-01 1.969047784805297852e-01 2.204509638249874115e-02 -3.769134879112243652e-01 1.590387374162673950e-01 -2.652464807033538818e-01 2.038393914699554443e-02 1.206612447276711464e-03 1.476815789937973022e-01 2.500071227550506592e-01 1.565336994826793671e-02 3.054881989955902100e-01 -1.938741505146026611e-01 6.784380972385406494e-02 4.776598140597343445e-02 2.107588574290275574e-02
-6.670656055212020874e-02 -6.566068530082702637e-02 -1.750369556248188019e-02 2.121963910758495331e-02 -1.638714373111724854e-01 -6.590066850185394287e-02 3.012818396091461182e-01 -2.029896825551986694e-01 9.015218913555145264e-02 2.970532327890396118e-02 1.016695871949195862e-01 1.201454666443169117e-03 -1.312529761344194412e-02 -3.796307742595672607e-01 1.513631083071231842e-02 1.637035459280014038e-01 1.407786607742309570e-01 -3.022642992436885834e-02 5.257872492074966431e-02 -3.197372853755950928e-01 -7.356173545122146606e-02 -2.449686378240585327e-01 -2.126451879739761353e-01 6.405083835124969482e-02 -2.563137710094451904e-01 2.421040982007980347e-01 2.946682870388031006e-01 2.289353907108306885e-01 -5.826771259307861328e-02 -4.606054350733757019e-02 2.198187559843063354e-01 2.806834280490875244e-01
-4.149541556835174561e-01 -1.518858782947063446e-02 2.164134085178375244e-01 6.422091275453567505e-02 -3.426965177059173584e-01 -1.721774041652679443e-02 1.893802136182785034e-01 2.037815451622009277e-01 9.269235283136367798e-02 -2.519366443157196045e-01 5.267781019210815430e-02 -4.341728985309600830e-02 4.249431565403938293e-02 -9.371402114629745483e-02 2.393001168966293335e-01 -8.790253102779388428e-02 -1.860811561346054077e-01 -1.476612500846385956e-02 -2.183272540569305420e-01 -1.737824529409408569e-01 -1.231239289045333862e-01 2.371214143931865692e-02 -2.136646956205368042e-02 -1.384771764278411865e-01 1.499561220407485962e-01 -1.917963474988937378e-01 2.682987600564956665e-03 2.094131559133529663e-01 -3.841370344161987305e-01 -9.523169696331024170e-02 6.717151403427124023e-02 1.298034936189651489e-01
1.510699242353439331e-01 -1.633862107992172241e-01 3.930122032761573792e-02 1.631130427122116089e-01 -2.237127721309661865e-01 -2.338925153017044067e-01 -6.388798356056213379e-02 -8.524174988269805908e-02 -4.291344434022903442e-02 1.884830445051193237e-01 2.845555841922760010e-01 -1.121131479740142822e-01 -1.002645343542098999e-01 -2.415334433317184448e-01 2.760187089443206787e-01 1.753694862127304077e-01 3.487423807382583618e-02 -9.332770481705665588e-03 7.532713562250137329e-02 -4.537304043769836426e-01 -3.646318614482879639e-02 6.350978463888168335e-02 -9.415056556463241577e-02 -2.051861882209777832e-01 -1.064736098051071167e-01 9.861389547586441040e-02 1.647843271493911743e-01 -6.495670229196548462e-02 -6.425872445106506348e-02 -1.347875595092773438e-01 2.245025783777236938e-01 3.250849246978759766e-01
-1.605663895606994629e-01 8.227163553237915039e-02 -3.589781746268272400e-02 -2.093696221709251404e-02 -2.298580110073089600e-01 -1.322437077760696411e-01 -1.678222715854644775e-01 5.905865505337715149e-02 7.072331011295318604e-02 -3.051343187689781189e-02 3.644577413797378540e-02 -2.190048992633819580e-01 1.494956947863101959e-02 4.485126410145312548e-04 1.884929090738296509e-02 1.763771660625934601e-02 -1.862908601760864258e-01 4.463721439242362976e-02 3.916335850954055786e-02 -2.023325562477111816e-01 4.780323058366775513e-02 9.266862273216247559e-02 -4.069101810455322266e-02 1.168535724282264709e-01 -4.815694391727447510e-01 -1.793761551380157471e-01 3.852882981300354004e-01 1.550669819116592407e-01 -9.484054893255233765e-02 1.230218261480331421e-01 3.454214930534362793e-01 3.496543765068054199e-01
-9.843386709690093994e-02 9.547789394855499268e-02 -1.542227417230606079e-01 -1.233109459280967712e-01 -7.574605196714401245e-02 -4.186802357435226440e-02 3.613477200269699097e-02 5.246760696172714233e-02 1.058378294110298157e-01 -9.486588090658187866e-02 1.750327646732330322e-01 1.800131797790527344e-01 6.327228993177413940e-02 -9.302079677581787109e-02 -1.870234459638595581e-01 1.255657225847244263e-01 1.096021160483360291e-01 2.734751068055629730e-02 -2.717342674732208252e-01 -2.586719393730163574e-01 1.237642094492912292e-01 -1.837263628840446472e-02 1.727577745914459229e-01 4.612637683749198914e-02 -1.822085827589035034e-01 2.574893832206726074e-01 3.386250734329223633e-01 3.269378840923309326e-01 -2.699246704578399658e-01 -1.342497318983078003e-01 2.536058723926544189e-01 3.265252411365509033e-01
-4.476847127079963684e-02 -3.122512102127075195e-01 -1.579215824604034424e-01 1.702449470758438110e-01 -1.514994800090789795e-01 5.596091598272323608e-02 1.217535808682441711e-01 5.993688851594924927e-02 -5.179709196090698242e-02 -5.996089428663253784e-02 6.397643685340881348e-02 -3.297986928373575211e-03 1.505220234394073486e-01 -4.026479125022888184e-01 2.064311504364013672e-01 -2.865374982357025146e-01 -1.359159201383590698e-01 5.914242938160896301e-02 -1.372061222791671753e-01 -6.282810121774673462e-02 -1.146286446601152420e-02 3.226407989859580994e-02 -4.510250687599182129e-02 -4.125525802373886108e-02 1.339517831802368164e-01 4.171411097049713135e-01 4.893635585904121399e-02 1.177149564027786255e-01 -5.141653865575790405e-02 4.431456327438354492e-01 1.134692654013633728e-01 1.115334331989288330e-01
-1.433654408901929855e-02 6.996972858905792236e-02 -8.073966205120086670e-02 2.125353217124938965e-01 -7.575614005327224731e-02 -1.605290174484252930e-01 1.286388486623764038e-01 -2.026265263557434082e-01 1.385354250669479370e-01 -8.347087353467941284e-02 -1.319555044174194336e-01 -4.078539460897445679e-02 -4.277853295207023621e-02 -7.809491455554962158e-02 1.072510052472352982e-02 1.520300954580307007e-01 5.946760624647140503e-02 6.762824207544326782e-02 2.247763127088546753e-01 -3.281132876873016357e-01 1.965476386249065399e-02 -2.265510708093643188e-01 -1.547834253869950771e-03 -1.386140584945678711e-01 -4.498853906989097595e-02 5.262345075607299805e-01 2.754388749599456787e-01 2.447709143161773682e-01 -1.434761881828308105e-01 -1.294016540050506592e-01 2.888117730617523193e-01 7.080340385437011719e-02
-7.534830272197723389e-02 -1.353655755519866943e-01 1.748042553663253784e-02 2.640417218208312988e-01 -1.615776419639587402e-01 -2.039490938186645508e-01 -2.921954691410064697e-01 7.498139142990112305e-02 -6.416463106870651245e-02 -5.590890347957611084e-02 2.004619389772415161e-01 -3.657487034797668457e-02 -7.034487277269363403e-02 -3.996515870094299316e-01 -5.951736122369766235e-02 2.037205994129180908e-01 7.719158381223678589e-02 -8.979836106300354004e-02 -1.492685526609420776e-01 -1.768785566091537476e-01 -1.074391156435012817e-01 4.113513976335525513e-02 -9.651636332273483276e-02 -2.466602921485900879e-01 -1.519453823566436768e-01 3.448303639888763428e-01 2.262815386056900024e-01 1.436100304126739502e-01 -1.290522664785385132e-01 -2.575744874775409698e-03 3.202489614486694336e-01 -6.905116885900497437e-02
-1.953191459178924561e-01 -1.715453118085861206e-01 -2.576960921287536621e-01 1.938345432281494141e-01 -3.578718006610870361e-01 -5.827157199382781982e-02 9.933311492204666138e-02 1.180812940001487732e-01 1.040279492735862732e-01 1.210228540003299713e-02 -1.032079681754112244e-01 2.026835083961486816e-01 2.374804615974426270e-01 -1.920834630727767944e-01 3.340910375118255615e-02 2.749173641204833984e-01 2.179958298802375793e-02 7.245965301990509033e-02 6.242217123508453369e-02 -3.346272408962249756e-01 1.496878862380981445e-01 -8.788466453552246094e-02 3.683488816022872925e-02 -4.344769567251205444e-02 1.907295547425746918e-02 2.649978995323181152e-01 1.373529881238937378e-01 -2.838703105226159096e-03 4.804089292883872986e-02 4.672739282250404358e-02 2.496369928121566772e-01 3.594885766506195068e-01
-4.476218223571777344e-01 2.035098150372505188e-02 4.607244953513145447e-02 1.070097088813781738e-01 8.312099613249301910e-03 2.832514001056551933e-03 -1.184425428509712219e-01 7.373948395252227783e-02 4.831026121973991394e-02 -1.838991791009902954e-02 -1.860603839159011841e-01 9.050252847373485565e-03 3.326390385627746582e-01 -2.438671886920928955e-01 2.524917423725128174e-01 1.292404830455780029e-01 -7.032047491520643234e-03 -1.962805688381195068e-01 -9.095281362533569336e-02 -1.843689084053039551e-01 7.631348073482513428e-02 8.651552349328994751e-02 1.490454077720642090e-01 -3.281609117984771729e-01 -2.708210647106170654e-01 -4.732106253504753113e-02 3.849739432334899902e-01 4.779268521815538406e-03 -1.529807746410369873e-01 -4.891525954008102417e-02 5.761430040001869202e-02 -3.430547937750816345e-02
-8.029579371213912964e-02 -2.093485444784164429e-01 2.987250983715057373e-01 3.688301146030426025e-01 -1.181392520666122437e-01 1.689190268516540527e-01 -8.679673820734024048e-02 2.885752916336059570e-02 -5.500006023794412613e-03 -9.140809625387191772e-02 2.948077768087387085e-02 5.095460265874862671e-02 1.309040039777755737e-01 1.518529951572418213e-01 -7.413364201784133911e-02 4.125289153307676315e-03 -2.936966717243194580e-01 1.403403133153915405e-01 -1.213781461119651794e-01 -1.506342440843582153e-01 -5.383760202676057816e-03 -1.384622007608413696e-01 2.099520564079284668e-01 1.408477723598480225e-01 -1.430051624774932861e-01 4.851810038089752197e-01 -3.181193023920059204e-02 2.970371544361114502e-01 -1.926929056644439697e-01 9.843479841947555542e-03 7.252729684114456177e-02 4.427479952573776245e-02
5.114986374974250793e-02 -9.498676657676696777e-02 -2.247706502676010132e-01 1.821708977222442627e-01 -2.062390595674514771e-01 -4.004707187414169312e-02 1.523011475801467896e-01 -9.677813947200775146e-02 8.796405047178268433e-03 1.066878736019134521e-01 4.308889154344797134e-03 -2.087340690195560455e-04 7.605734467506408691e-02 -3.773176372051239014e-01 -7.604100555181503296e-02 1.844794750213623047e-01 -5.039299651980400085e-02 4.503141716122627258e-02 1.184826940298080444e-01 -2.489652484655380249e-01 -4.454410821199417114e-02 -3.448819816112518311e-01 -4.441899806261062622e-02 2.366355657577514648e-01 -1.036076396703720093e-01 3.496200144290924072e-01 3.070385754108428955e-01 9.547252207994461060e-02 -8.538489043712615967e-02 -3.632618486881256104e-02 1.916301399469375610e-01 2.955195307731628418e-01
-6.141943112015724182e-02 -2.924816906452178955e-01 -1.232013553380966187e-01 1.565839946269989014e-01 -2.716634273529052734e-01 1.625289171934127808e-01 8.406803011894226074e-02 2.608501911163330078e-01 4.387409612536430359e-02 -2.434993684291839600e-01 -4.185148701071739197e-02 -2.326232939958572388e-01 2.402012795209884644e-02 -3.941542506217956543e-01 6.603359431028366089e-02 -1.773509830236434937e-01 -1.388969123363494873e-01 1.046572774648666382e-01 3.815439715981483459e-02 -4.015486836433410645e-01 -1.425828970968723297e-02 2.410375773906707764e-01 1.707693040370941162e-01 -1.815611124038696289e-02 -8.631177991628646851e-02 1.627226322889328003e-01 8.942121267318725586e-02 -6.059889495372772217e-02 -2.741922624409198761e-02 -9.218519926071166992e-02 1.955840885639190674e-01 1.139778196811676025e-01
-1.857349872589111328e-01 -1.217151433229446411e-02 1.114833503961563110e-01 1.553208827972412109e-01 -1.610258519649505615e-01 -1.972226351499557495e-01 -1.881824880838394165e-01 4.268407821655273438e-02 8.546202629804611206e-02 -7.780992239713668823e-02 -1.808974891901016235e-01 -1.481801122426986694e-01 -1.553661078214645386e-01 -1.035847067832946777e-01 4.364507272839546204e-03 -1.081854198127985001e-02 -1.827313005924224854e-01 6.031008809804916382e-02 -1.408002972602844238e-01 -2.515896558761596680e-01 -1.910289376974105835e-01 8.188019692897796631e-02 -1.260079443454742432e-01 -3.018949925899505615e-02 -3.552230000495910645e-01 1.321281790733337402e-01 4.558210670948028564e-01 2.634313404560089111e-01 -1.273808181285858154e-01 6.769967824220657349e-02 2.021617889404296875e-01 2.471270859241485596e-01
-1.599394977092742920e-01 -2.646489441394805908e-01 -1.074851378798484802e-01 7.110345363616943359e-02 -3.032236173748970032e-02 1.269189417362213135e-01 2.367436885833740234e-01 9.905008971691131592e-02 -3.340147808194160461e-02 -2.989251539111137390e-02 -7.999771088361740112e-02 1.028449982404708862e-01 1.484136134386062622e-01 -1.787570565938949585e-01 -1.000581532716751099e-01 1.540746632963418961e-02 1.835482865571975708e-01 -6.114815361797809601e-03 3.006697893142700195e-01 -1.468729078769683838e-01 1.608087867498397827e-01 -2.753547579050064087e-02 2.763200737535953522e-02 -7.474721968173980713e-02 -1.737994849681854248e-01 2.287823557853698730e-01 4.995106458663940430e-01 5.068309605121612549e-02 -7.277014851570129395e-02 -2.516826093196868896e-01 2.025443315505981445e-01 3.141795992851257324e-01
-1.690190881490707397e-01 -5.309641957283020020e-01 -4.938689619302749634e-02 3.314864635467529297e-01 -1.693227738142013550e-01 5.303727835416793823e-02 -1.591189950704574585e-01 -1.016855239868164062e-01 1.779275685548782349e-01 1.162155196070671082e-01 -5.128420889377593994e-03 2.619099915027618408e-01 2.324243076145648956e-02 -4.261787608265876770e-02 -5.914879590272903442e-02 4.889468476176261902e-02 -3.018981777131557465e-02 2.786066383123397827e-02 -5.505834519863128662e-02 -2.154727280139923096e-01 -1.179276593029499054e-02 2.535007596015930176e-01 4.399735853075981140e-02 -2.330239564180374146e-01 -1.228347495198249817e-01 1.586055308580398560e-01 3.172424733638763428e-01 1.690244674682617188e-01 8.288907259702682495e-02 4.741190373897552490e-02 4.252746328711509705e-02 1.893242150545120239e-01
-4.959249794483184814e-01 -2.911413647234439850e-02 -1.109804660081863403e-01 1.394575089216232300e-01 -1.373545080423355103e-01 3.850696086883544922e-01 1.130671948194503784e-01 1.344078104011714458e-03 -9.336246550083160400e-02 -2.454472482204437256e-01 5.105495825409889221e-02 2.073420733213424683e-01 -1.214777454733848572e-01 -2.747015058994293213e-01 1.840067952871322632e-01 1.645447909832000732e-01 1.456190645694732666e-01 -4.626847431063652039e-02 -1.353313326835632324e-01 -1.649942398071289062e-01 6.950965523719787598e-02 2.236258611083030701e-02 -6.547562032938003540e-02 -6.304921209812164307e-02 -1.856853216886520386e-01 1.262974292039871216e-01 2.127690613269805908e-01 4.687770456075668335e-02 -4.365437105298042297e-02 9.493323415517807007e-02 -5.026594921946525574e-02 2.863303124904632568e-01
-2.975265979766845703e-01 -3.460111320018768311e-01 -2.980974018573760986e-01 4.654384776949882507e-02 -4.302815496921539307e-01 1.417597103863954544e-02 1.223854050040245056e-01 3.841675072908401489e-02 1.157814357429742813e-02 -1.870831996202468872e-01 1.295239180326461792e-01 -3.963007777929306030e-02 2.993925511837005615e-01 -1.517926305532455444e-01 1.573134064674377441e-01 -1.088719367980957031e-01 -8.356588077731430531e-04 4.550061747431755066e-02 -1.807891577482223511e-02 -2.155264839529991150e-02 9.521534293889999390e-02 -5.314319953322410583e-02 1.317684054374694824e-01 6.443272531032562256e-02 1.381502151489257812e-01 1.458177715539932251e-01 1.233588904142379761e-01 2.499587535858154297e-01 -2.357728481292724609e-01 1.408931910991668701e-01 -9.130543470382690430e-02 2.410008907318115234e-01
-9.563396126031875610e-02 3.936443105340003967e-02 4.259869921952486038e-03 -1.137886047363281250e-01 -8.219192177057266235e-02 3.650739490985870361e-01 -4.957013949751853943e-02 -1.009239349514245987e-04 9.854451566934585571e-02 -2.619845978915691376e-02 1.619238406419754028e-01 -1.347393691539764404e-01 -7.045722007751464844e-02 5.072749918326735497e-04 1.464924216270446777e-01 -1.205352768301963806e-01 -2.751733064651489258e-01 1.097313836216926575e-01 -3.999709617346525192e-03 -3.574640154838562012e-01 -5.487177520990371704e-02 -8.928546309471130371e-02 3.243114054203033447e-01 -8.879548311233520508e-02 -5.231391638517379761e-02 -8.155384659767150879e-02 2.050538547337055206e-02 4.610176086425781250e-01 3.853066638112068176e-02 2.352143228054046631e-01 2.383857816457748413e-01 2.500707805156707764e-01
-9.718125313520431519e-02 -2.555143833160400391e-01 -1.279845833778381348e-01 1.357263177633285522e-01 -2.962711155414581299e-01 9.731622785329818726e-02 7.185859140008687973e-04 -5.449790135025978088e-02 4.869922529906034470e-03 -2.160873413085937500e-01 1.190905347466468811e-01 8.470938354730606079e-02 -1.183449551463127136e-01 -2.951745390892028809e-01 -9.990328922867774963e-03 -3.284558355808258057e-01 -8.383982628583908081e-02 -1.668978482484817505e-01 1.920106075704097748e-02 -1.272353529930114746e-02 -7.627119123935699463e-02 -3.076879978179931641e-01 -1.890484988689422607e-01 2.672901004552841187e-02 -1.458795666694641113e-01 1.151359826326370239e-01 1.432762891054153442e-01 4.757561683654785156e-01 -1.952154338359832764e-01 2.038040664047002792e-03 1.453150510787963867e-01 7.759140338748693466e-03
1.755279302597045898e-02 -1.652828156948089600e-01 1.081612557172775269e-01 2.792401015758514404e-01 -1.491426527500152588e-01 -9.432929754257202148e-02 1.778414845466613770e-01 -3.956453874707221985e-02 6.946764886379241943e-02 -2.122607256751507521e-04 2.673930823802947998e-01 -5.194124206900596619e-02 3.363194465637207031e-01 -1.807572245597839355e-01 -6.685606669634580612e-03 -4.904972389340400696e-02 -4.408978298306465149e-02 1.036876887083053589e-01 -7.200811803340911865e-02 -4.577803313732147217e-01 -2.045072317123413086e-01 1.377263218164443970e-01 1.350019685924053192e-02 -3.236103653907775879e-01 -6.321738660335540771e-02 -1.586985290050506592e-01 1.885629743337631226e-01 1.552832499146461487e-02 5.714537575840950012e-02 5.047732219099998474e-02 3.066622316837310791e-01 1.820251494646072388e-01
-9.155621379613876343e-02 -2.625791430473327637e-01 -1.061303317546844482e-01 7.471536099910736084e-02 -2.629618048667907715e-01 3.199023380875587463e-02 -1.879410743713378906e-01 1.495282500982284546e-01 1.521972417831420898e-01 -1.371146440505981445e-01 6.092274188995361328e-02 -1.816656738519668579e-01 1.876357495784759521e-01 -2.564841648563742638e-03 -5.617620050907135010e-02 -2.187976986169815063e-02 9.083528816699981689e-02 6.950370222330093384e-02 2.433579973876476288e-02 -2.215011417865753174e-01 1.950457543134689331e-01 -1.533718109130859375e-01 -1.057160720229148865e-01 -1.282798349857330322e-01 -3.316544890403747559e-01 2.433445453643798828e-01 2.147969007492065430e-01 2.349026501178741455e-01 -3.324508666992187500e-01 5.435955524444580078e-02 -1.702590137720108032e-01 3.090549111366271973e-01
-5.919205024838447571e-02 -5.700103193521499634e-02 4.813478142023086548e-02 1.861242055892944336e-01 -2.488588094711303711e-01 -1.035974100232124329e-01 1.473725885152816772e-01 4.257226735353469849e-02 -1.426168084144592285e-01 1.232158765196800232e-01 2.906569540500640869e-01 -3.119080327451229095e-02 1.483842283487319946e-01 -7.666774839162826538e-02 2.958913445472717285e-01 -1.268623024225234985e-01 6.928941584192216396e-04 1.780928298830986023e-02 1.885733604431152344e-01 -4.432575106620788574e-01 -2.909131813794374466e-03 1.283620893955230713e-01 -5.580997839570045471e-02 9.422713774256408215e-04 1.710417307913303375e-02 8.487708121538162231e-02 2.988922894001007080e-01 -5.757510662078857422e-02 8.001330494880676270e-02 -1.665654778480529785e-01 3.247079253196716309e-01 3.404277861118316650e-01
-5.039182901382446289e-01 -1.093764901161193848e-01 -1.627007126808166504e-02 1.497178077697753906e-01 -7.333569228649139404e-02 -4.440864920616149902e-02 -1.310330182313919067e-01 -3.116005957126617432e-01 2.234501987695693970e-01 -1.169267855584621429e-02 -1.471521239727735519e-02 -1.608907431364059448e-01 6.044573336839675903e-02 -3.875902295112609863e-01 1.500991284847259521e-01 -4.587345942854881287e-02 -8.499539643526077271e-02 -1.880744993686676025e-01 5.914796143770217896e-02 -1.018832698464393616e-01 -4.211356490850448608e-02 -7.876198738813400269e-02 1.846765428781509399e-01 -1.417253632098436356e-02 -1.432174909859895706e-02 -1.244450211524963379e-01 1.274110674858093262e-01 3.444196656346321106e-02 9.832407534122467041e-02 -2.825846374034881592e-01 1.961466670036315918e-01 2.743358016014099121e-01
-2.410264760255813599e-01 -1.834187358617782593e-01 2.822005450725555420e-01 7.157602906227111816e-02 -2.069314718246459961e-01 -5.278581753373146057e-03 -1.467454135417938232e-01 -2.033946961164474487e-01 -1.217546761035919189e-01 -7.977587729692459106e-02 1.211560666561126709e-01 -1.117236018180847168e-01 4.427064359188079834e-01 -3.193879723548889160e-01 8.648282289505004883e-02 2.546936571598052979e-01 -1.742295771837234497e-01 2.419549524784088135e-01 1.484386622905731201e-01 -1.732710748910903931e-01 -2.513459324836730957e-02 2.368448823690414429e-01 1.683914214372634888e-01 8.357332646846771240e-02 -5.993362888693809509e-02 1.637683957815170288e-01 -5.057081580162048340e-02 7.693012058734893799e-02 -7.491819560527801514e-02 3.664110973477363586e-02 8.326378464698791504e-02 1.151423081755638123e-01
-4.077282920479774475e-02 -2.152820378541946411e-01 4.632959142327308655e-03 1.559922993183135986e-01 -1.965419799089431763e-01 -7.940353453159332275e-02 2.300829738378524780e-01 -7.203455269336700439e-02 -6.839723140001296997e-02 -2.606159746646881104e-01 -1.618343777954578400e-02 5.568946525454521179e-02 9.982068091630935669e-02 -3.004616796970367432e-01 1.813278347253799438e-01 2.463460713624954224e-01 -2.384711802005767822e-01 3.745809663087129593e-03 8.455168455839157104e-02 -1.268198192119598389e-01 -3.560353815555572510e-02 -2.715366780757904053e-01 -2.008833140134811401e-01 1.822233945131301880e-02 -1.196590512990951538e-01 4.560718536376953125e-01 2.159839272499084473e-01 8.570066094398498535e-02 1.673404574394226074e-01 -2.145301178097724915e-02 9.346469491720199585e-02 2.132901847362518311e-01
-1.338618993759155273e-01 -1.177428215742111206e-01 -2.246691137552261353e-01 9.842717647552490234e-02 -2.492652684450149536e-01 1.857151687145233154e-01 -1.110490188002586365e-01 -1.813092082738876343e-02 -1.855997592210769653e-01 -1.010288745164871216e-01 -8.913303166627883911e-02 7.676787674427032471e-02 5.846418440341949463e-02 -3.112562932074069977e-02 1.742739081382751465e-01 -3.080033063888549805e-01 -9.962832182645797729e-02 -2.147780954837799072e-01 2.478631734848022461e-01 -6.463059782981872559e-02 -2.420656681060791016e-01 -6.380699109286069870e-03 -8.543086796998977661e-02 -6.377308815717697144e-02 -1.284911334514617920e-01 8.899088948965072632e-02 2.173580080270767212e-01 2.627607285976409912e-01 -4.144655168056488037e-01 -1.709714084863662720e-01 2.167890965938568115e-01 1.739407032728195190e-01
-1.093520522117614746e-01 5.238690599799156189e-02 -5.378570035099983215e-02 2.814921438694000244e-01 -4.335559606552124023e-01 -4.356751963496208191e-02 3.688456863164901733e-02 -1.713217198848724365e-01 1.660378277301788330e-01 -4.411546513438224792e-02 -6.621963530778884888e-02 3.262563049793243408e-01 6.073063611984252930e-02 -1.877446174621582031e-01 -1.094347909092903137e-01 1.948307752609252930e-01 -2.109411358833312988e-01 -8.584980666637420654e-02 7.438369840383529663e-02 -1.809874922037124634e-01 2.331722527742385864e-01 -6.029362604022026062e-02 9.822138398885726929e-02 4.055861383676528931e-02 -1.087165698409080505e-01 2.827434241771697998e-01 1.269876807928085327e-01 -5.665676668286323547e-02 -1.222443953156471252e-01 6.577561050653457642e-02 3.012922108173370361e-01 2.697654068470001221e-01
-3.105222582817077637e-01 -2.450565844774246216e-01 -5.556846410036087036e-02 -2.494967877864837646e-01 -1.175113096833229065e-01 -4.213263094425201416e-02 -7.491117715835571289e-02 1.556332688778638840e-02 -1.787062920629978180e-02 -2.028001546859741211e-01 -2.211897522211074829e-01 -1.481730956584215164e-03 2.123087793588638306e-01 2.082113027572631836e-01 1.462257504463195801e-01 -2.735504880547523499e-02 -1.383149176836013794e-01 -1.816345155239105225e-01 4.134296253323554993e-02 -2.036535143852233887e-01 -1.210305094718933105e-01 -1.906949877738952637e-01 2.236812412738800049e-01 6.139849871397018433e-02 -1.732588261365890503e-01 3.025100529193878174e-01 2.938961088657379150e-01 1.275276988744735718e-01 -3.372064828872680664e-01 -1.344020105898380280e-02 -1.167519167065620422e-01 6.329172104597091675e-02
-4.303936660289764404e-02 -2.039996236562728882e-01 -1.706668734550476074e-01 1.145089939236640930e-01 -3.189601302146911621e-01 1.715525388717651367e-01 -1.766546219587326050e-01 -7.216441631317138672e-02 2.381975650787353516e-01 2.009138092398643494e-02 6.287677586078643799e-02 4.306003451347351074e-02 -1.585106551647186279e-01 -8.687184751033782959e-02 5.929990857839584351e-02 -2.121504098176956177e-01 -2.695298790931701660e-01 -5.584381893277168274e-02 2.570832073688507080e-01 -1.645232588052749634e-01 -7.716935873031616211e-02 7.259055972099304199e-02 2.129474282264709473e-01 -1.820406615734100342e-01 -2.717764079570770264e-01 1.553298085927963257e-01 -7.717550545930862427e-02 1.206908077001571655e-01 -1.185271590948104858e-01 2.765020132064819336e-01 1.179294958710670471e-01 3.478647470474243164e-01
-1.586854010820388794e-01 -9.524585306644439697e-02 6.600230187177658081e-02 1.617621779441833496e-01 -1.361441910266876221e-01 -1.260900497436523438e-01 -1.881674826145172119e-01 3.106259554624557495e-02 6.871165335178375244e-02 -3.448639810085296631e-02 -1.610077321529388428e-01 -2.141095101833343506e-01 -4.173329845070838928e-02 -7.061973214149475098e-02 -1.337967161089181900e-02 -5.425254628062248230e-02 -2.407975643873214722e-01 1.682771593332290649e-01 -1.831647604703903198e-01 -3.079288601875305176e-01 -1.349915713071823120e-01 1.293673217296600342e-01 -1.424185782670974731e-01 2.936804667115211487e-03 -3.823832273483276367e-01 9.546998143196105957e-02 3.733786046504974365e-01 3.003292679786682129e-01 -1.489363461732864380e-01 8.003772050142288208e-02 2.583832442760467529e-01 1.633363515138626099e-01
-1.577092558145523071e-01 -3.952195048332214355e-01 -2.558792531490325928e-01 2.605386376380920410e-01 -6.081875041127204895e-02 8.148392289876937866e-02 -8.784822374582290649e-02 6.737814843654632568e-02 1.363645046949386597e-01 4.106817394495010376e-02 1.048641502857208252e-01 1.928794682025909424e-01 5.807550996541976929e-02 -1.461329311132431030e-01 -6.762855499982833862e-02 -4.858512803912162781e-02 -4.014872759580612183e-02 1.031079590320587158e-01 -4.772846400737762451e-02 -2.746790349483489990e-01 1.036041975021362305e-01 2.708146572113037109e-01 -9.954785928130149841e-03 -2.110789418220520020e-01 -2.298008203506469727e-01 -1.917435601353645325e-02 4.417334496974945068e-01 2.827905416488647461e-01 1.191819645464420319e-02 -6.472618132829666138e-02 -9.816284477710723877e-02 4.354871809482574463e-02
-4.092056751251220703e-01 -2.659577131271362305e-01 -1.838389039039611816e-01 1.840615719556808472e-01 -3.402458429336547852e-01 -1.436940431594848633e-01 -2.466775290668010712e-02 -1.010466367006301880e-01 -2.200058251619338989e-01 -3.134166449308395386e-02 -1.370088309049606323e-01 -1.821494400501251221e-01 1.431096494197845459e-01 -2.907219231128692627e-01 -4.405586048960685730e-02 -7.725530117750167847e-02 5.438020825386047363e-02 -9.053409099578857422e-02 -1.012402772903442383e-01 -1.099456399679183960e-01 2.257380783557891846e-01 1.238118708133697510e-01 1.767107397317886353e-01 -5.046017840504646301e-02 -6.753174215555191040e-02 1.871498674154281616e-01 8.383525162935256958e-02 -1.870420016348361969e-02 -2.006763666868209839e-01 3.935758769512176514e-02 1.337607800960540771e-01 3.040348291397094727e-01
-2.588722854852676392e-03 -2.656730413436889648e-01 -9.017062932252883911e-02 1.607289165258407593e-01 -1.396921724081039429e-01 1.322382837533950806e-01 -1.661809086799621582e-01 -1.523022353649139404e-01 2.156437337398529053e-01 -1.278362870216369629e-01 2.743974328041076660e-01 -1.567453294992446899e-01 2.816936969757080078e-01 -1.658464074134826660e-01 -7.949028164148330688e-02 -6.928507238626480103e-02 -2.202561646699905396e-01 -3.042790889739990234e-01 -3.646589070558547974e-02 -7.948029041290283203e-02 -7.800640910863876343e-02 -3.069486320018768311e-01 2.501977682113647461e-01 -2.742064185440540314e-02 -3.636681474745273590e-03 2.283241897821426392e-01 1.545549631118774414e-01 1.177090778946876526e-01 -3.067618310451507568e-01 -1.002688184380531311e-01 3.806747263297438622e-03 1.431535035371780396e-01
-2.857736647129058838e-01 -7.320779375731945038e-03 -4.830456525087356567e-02 1.493030488491058350e-01 -3.747908771038055420e-01 -2.479793876409530640e-01 6.664573401212692261e-02 -1.583276540040969849e-01 2.232992798089981079e-01 -3.224101364612579346e-01 1.547295749187469482e-01 1.826704107224941254e-02 1.035625115036964417e-01 -5.432397872209548950e-02 -2.912415191531181335e-02 1.077055782079696655e-01 -2.175501286983489990e-01 1.049068570137023926e-01 -1.982982307672500610e-01 -2.414910048246383667e-01 -2.841838300228118896e-01 7.109006494283676147e-02 1.191716268658638000e-01 -1.556694786995649338e-02 -3.882401064038276672e-02 -1.195351257920265198e-01 2.985989749431610107e-01 2.191189229488372803e-01 6.985494494438171387e-02 -2.249983511865139008e-02 -3.010630980134010315e-02 2.061023116111755371e-01
-1.055830437690019608e-02 -3.423192501068115234e-01 -1.118488088250160217e-01 -1.560851484537124634e-01 -1.350348740816116333e-01 9.363553673028945923e-02 -2.737765908241271973e-01 -4.312343522906303406e-02 7.014650851488113403e-02 -9.001509845256805420e-02 -1.813983023166656494e-01 3.099586116150021553e-03 2.411786764860153198e-01 -1.051694974303245544e-01 2.123178392648696899e-01 -1.259537935256958008e-01 -7.191693782806396484e-02 -1.988615691661834717e-01 5.807670205831527710e-02 -2.543510198593139648e-01 -8.140446990728378296e-02 -7.550184428691864014e-02 -9.928978979587554932e-02 -2.068331688642501831e-01 -2.449123859405517578e-01 2.183137387037277222e-01 2.013082355260848999e-01 1.078556999564170837e-01 -3.946664631366729736e-01 -4.075037688016891479e-02 2.547702789306640625e-01 -7.763395458459854126e-02
-6.021311972290277481e-03 -2.599028050899505615e-01 -8.391915261745452881e-02 -2.708911150693893433e-02 5.472810566425323486e-02 -2.954754047095775604e-02 -2.755258083343505859e-01 -1.890691220760345459e-01 -1.927625238895416260e-01 1.058893874287605286e-01 -2.473889589309692383e-01 1.757808029651641846e-01 1.482579261064529419e-01 -8.176036179065704346e-02 1.132676154375076294e-01 -2.589663490653038025e-02 -2.218884527683258057e-01 -1.739408522844314575e-01 -5.697451159358024597e-02 -4.558629095554351807e-01 2.064526975154876709e-01 2.298492938280105591e-01 1.859946846961975098e-01 5.456354003399610519e-03 2.789833024144172668e-02 3.277111649513244629e-01 2.490389794111251831e-01 7.437369972467422485e-02 -1.405576318502426147e-01 -8.589209988713264465e-03 7.062540203332901001e-02 7.283893227577209473e-02
-2.639729976654052734e-01 -1.672321707010269165e-01 8.126363903284072876e-02 5.876488238573074341e-02 -4.658268094062805176e-01 1.452343314886093140e-01 1.097981706261634827e-01 -3.893377957865595818e-03 -4.281679987907409668e-01 -4.312005266547203064e-02 -8.170204237103462219e-03 -2.889683544635772705e-01 -6.793030351400375366e-02 -1.745008379220962524e-01 3.389582037925720215e-02 3.044327907264232635e-02 -9.019549936056137085e-02 1.169581040740013123e-01 -1.248282473534345627e-02 -1.376793682575225830e-01 -7.524260133504867554e-02 9.640809148550033569e-02 1.425462663173675537e-01 -1.156294867396354675e-01 -1.531290411949157715e-01 -9.353695809841156006e-02 1.769077181816101074e-01 2.352234870195388794e-01 -3.358190655708312988e-01 1.142425239086151123e-01 -4.029516503214836121e-02 -1.984314620494842529e-02
-2.955122152343392372e-03 -1.172848641872406006e-01 -4.313959181308746338e-02 1.798906922340393066e-01 -3.942316025495529175e-02 -2.472614943981170654e-01 -8.700109273195266724e-02 1.546980589628219604e-01 1.557374745607376099e-01 2.411632053554058075e-02 1.216392517089843750e-01 -7.534645497798919678e-02 1.034014895558357239e-01 -3.450003862380981445e-01 2.483396083116531372e-01 3.411812186241149902e-01 -1.998454704880714417e-02 -1.897252798080444336e-01 -3.450864553451538086e-02 -2.174236774444580078e-01 -2.027295678853988647e-01 -2.577129304409027100e-01 -1.455579549074172974e-01 -1.429722905158996582e-01 -1.049445420503616333e-01 -3.706086426973342896e-02 1.400988250970840454e-01 4.041807055473327637e-01 -4.071820154786109924e-02 -1.310369521379470825e-01 2.373365312814712524e-01 -1.346275769174098969e-02
-1.177411228418350220e-01 -3.747038543224334717e-01 1.029370799660682678e-01 1.265967190265655518e-01 -9.737954288721084595e-02 -2.386328279972076416e-01 -6.445876508951187134e-02 -1.660652160644531250e-01 2.288442552089691162e-01 1.674360036849975586e-01 1.275708079338073730e-01 1.198713853955268860e-01 -1.258932650089263916e-01 1.455107480287551880e-01 -6.187911704182624817e-02 2.574620544910430908e-01 -2.163934856653213501e-01 6.475774198770523071e-02 -9.452721569687128067e-04 -2.958788871765136719e-01 3.676531463861465454e-02 -1.994693093001842499e-02 -4.198565334081649780e-02 -6.502948701381683350e-02 5.904852226376533508e-02 2.817851006984710693e-01 3.445511460304260254e-01 -2.704124781303107738e-04 3.401821106672286987e-02 8.113671839237213135e-02 2.994955889880657196e-02 3.823813199996948242e-01
-8.429490774869918823e-02 -2.042185515165328979e-01 -1.308697313070297241e-01 2.285229787230491638e-02 -1.927857995033264160e-01 8.999325335025787354e-02 -1.347787827253341675e-01 -1.657231152057647705e-01 1.139462515711784363e-01 -2.446942180395126343e-01 6.592147052288055420e-02 1.438054740428924561e-01 8.744379132986068726e-02 -1.456298232078552246e-01 2.191948704421520233e-03 8.368455618619918823e-02 -1.205493435263633728e-01 1.714351475238800049e-01 -2.707315050065517426e-02 5.890124291181564331e-02 5.246165394783020020e-02 -6.304500252008438110e-02 1.490409672260284424e-01 -2.704885601997375488e-01 -2.070386260747909546e-01 2.146109938621520996e-01 2.737040817737579346e-01 4.266978204250335693e-01 -3.289452195167541504e-01 2.002829760313034058e-01 2.708828821778297424e-02 2.524086236953735352e-01
-4.222652912139892578e-01 -2.272652983665466309e-01 -3.319586440920829773e-02 1.617682278156280518e-01 -1.143109425902366638e-01 4.027489423751831055e-01 -8.820170909166336060e-02 1.367599964141845703e-01 6.511043757200241089e-02 9.006599895656108856e-03 -1.179953739047050476e-01 8.726570755243301392e-02 8.837512135505676270e-02 -4.030079841613769531e-01 1.109877899289131165e-01 -1.138392928987741470e-02 2.366660535335540771e-01 -2.665599994361400604e-02 9.662160277366638184e-02 -2.868193760514259338e-02 3.602966293692588806e-02 -5.823154747486114502e-02 -1.675819754600524902e-01 -1.296770721673965454e-01 -2.451211959123611450e-01 1.954184845089912415e-03 1.872312426567077637e-01 2.542346417903900146e-01 -1.609413325786590576e-02 5.566738173365592957e-02 1.897116005420684814e-01 1.299480050802230835e-01
-2.357871085405349731e-01 -3.882773220539093018e-01 7.822527736425399780e-02 7.740227133035659790e-02 -1.259576529264450073e-01 2.012375183403491974e-02 1.363104283809661865e-01 7.527481019496917725e-02 1.354699432849884033e-01 -2.527748644351959229e-01 3.064196705818176270e-01 -1.629041582345962524e-01 3.832856416702270508e-01 5.433370172977447510e-02 9.466980397701263428e-02 -5.091531947255134583e-02 -3.294747471809387207e-01 -2.790381200611591339e-02 1.096888780593872070e-01 -5.591863766312599182e-02 1.059059798717498779e-01 -2.047214061021804810e-01 7.333253324031829834e-02 1.826510578393936157e-01 -3.471896946430206299e-01 9.728758782148361206e-02 1.242127493023872375e-01 7.579563558101654053e-02 -5.919212847948074341e-02 4.472429677844047546e-02 -6.232794001698493958e-02 -2.141720615327358246e-04
-3.598714247345924377e-02 -5.225022435188293457e-01 -3.308353126049041748e-01 -6.466096639633178711e-02 -5.267447605729103088e-02 5.561987683176994324e-02 -1.177626103162765503e-01 1.122421473264694214e-01 8.146390318870544434e-03 -7.918203622102737427e-02 7.623333483934402466e-02 -1.300984323024749756e-01 -1.949706524610519409e-01 -9.701544791460037231e-02 -1.462680250406265259e-01 -2.170129120349884033e-02 -2.316890507936477661e-01 -3.838684037327766418e-02 3.331958502531051636e-02 -1.824289560317993164e-01 -3.503495827317237854e-02 -1.315220445394515991e-01 1.666768938302993774e-01 -2.645496129989624023e-01 6.087519228458404541e-02 2.757187485694885254e-01 2.685285210609436035e-01 2.369990646839141846e-01 -1.854990720748901367e-01 -1.569822803139686584e-02 -8.304073661565780640e-02 1.611609160900115967e-01
-1.769198477268218994e-02 -3.831370472908020020e-01 6.619052588939666748e-02 3.862693905830383301e-01 -3.760385140776634216e-02 -7.678705453872680664e-02 2.946676872670650482e-02 -2.182616442441940308e-01 9.449063986539840698e-02 -2.538284100592136383e-02 1.581132858991622925e-01 -1.862854063510894775e-01 3.973145782947540283e-02 -2.277981489896774292e-01 7.504161447286605835e-02 1.189398020505905151e-01 -4.060164839029312134e-02 -1.007116064429283142e-01 8.997842669486999512e-02 -2.673957347869873047e-01 -6.235468387603759766e-02 9.714258462190628052e-02 6.947332620620727539e-02 -1.716725528240203857e-01 -1.004156693816184998e-01 -2.123106122016906738e-01 4.491204023361206055e-01 -2.939152717590332031e-02 1.046606674790382385e-01 -1.872979849576950073e-01 1.442987322807312012e-01 1.933087259531021118e-01
-2.751062214374542236e-01 1.188127994537353516e-01 -1.859599202871322632e-01 2.794958949089050293e-01 -2.219281718134880066e-02 -2.441696226596832275e-01 4.534378647804260254e-03 1.955709755420684814e-01 1.010776683688163757e-01 4.349420964717864990e-02 1.905737519264221191e-01 5.936250463128089905e-02 1.969604566693305969e-02 -2.442556768655776978e-01 1.538644433021545410e-01 -3.122653253376483917e-02 -2.285459637641906738e-02 -1.672717034816741943e-01 3.514181971549987793e-01 -3.138911426067352295e-01 -1.698674410581588745e-01 -1.595287397503852844e-02 -1.192253082990646362e-01 -8.124460279941558838e-02 3.253552690148353577e-02 8.228784054517745972e-02 2.363914549350738525e-01 1.446730736643075943e-02 -1.002978831529617310e-01 2.699270546436309814e-01 6.407479196786880493e-02 3.332822322845458984e-01
5.288670212030410767e-02 -1.475923657417297363e-01 9.747705608606338501e-02 2.448073774576187134e-01 -2.441625483334064484e-02 1.513207852840423584e-01 -2.746634483337402344e-01 -7.571846246719360352e-02 1.664848625659942627e-01 -4.792742058634757996e-02 6.875636428594589233e-02 1.988327205181121826e-01 -3.416836634278297424e-02 -4.860650375485420227e-02 1.895792782306671143e-01 -1.030369028449058533e-01 1.874075084924697876e-02 1.779081486165523529e-02 -5.140544474124908447e-02 -2.696366906166076660e-01 1.398234814405441284e-01 1.612318456172943115e-01 7.939695566892623901e-02 -4.614595770835876465e-01 -1.250653862953186035e-01 1.851403564214706421e-01 3.003237247467041016e-01 2.085527777671813965e-01 -1.977092325687408447e-01 -2.119204215705394745e-02 -1.711361408233642578e-01 2.893349230289459229e-01
-2.214616686105728149e-01 -1.439722776412963867e-01 3.823693096637725830e-02 1.341772545129060745e-02 -3.325382247567176819e-03 -3.117123246192932129e-01 -1.406433247029781342e-02 1.368705332279205322e-01 1.321407854557037354e-01 4.962513968348503113e-02 2.418470531702041626e-01 -2.548002302646636963e-01 -3.582386672496795654e-02 -4.035397469997406006e-01 1.951001584529876709e-01 1.346623301506042480e-01 -1.973413676023483276e-01 -1.692423969507217407e-01 9.760496020317077637e-02 -1.964669227600097656e-01 -1.368101984262466431e-01 -1.857309788465499878e-01 -1.936961561441421509e-01 -1.709927767515182495e-01 -5.369799584150314331e-02 3.215850144624710083e-02 1.829847693443298340e-01 1.984537094831466675e-01 -1.309872120618820190e-01 -2.094759941101074219e-01 2.735839188098907471e-01 2.148630470037460327e-02
-1.723143309354782104e-01 -1.633180379867553711e-01 1.950598955154418945e-01 2.632589042186737061e-01 -1.779414266347885132e-01 2.588734328746795654e-01 9.420388191938400269e-02 1.075363904237747192e-01 4.217093437910079956e-02 -1.433493047952651978e-01 5.730859190225601196e-02 -3.544437885284423828e-01 -2.304125763475894928e-02 -1.820603758096694946e-01 1.334933936595916748e-01 8.781509846448898315e-02 -2.152051031589508057e-01 1.702392548322677612e-01 1.060817167162895203e-01 -2.357424050569534302e-01 -5.358138680458068848e-02 -1.883092522621154785e-01 1.229832693934440613e-01 3.077282011508941650e-01 -1.397390812635421753e-01 3.443667590618133545e-01 -7.316903769969940186e-02 2.200472801923751831e-01 -5.351409688591957092e-02 1.352159529924392700e-01 5.830721184611320496e-02 -1.118245068937540054e-03
-3.115484416484832764e-01 -2.048927396535873413e-01 -1.169190481305122375e-01 2.299216836690902710e-01 -1.733532696962356567e-01 1.779735535383224487e-01 2.226726937806233764e-04 1.223822031170129776e-02 -1.606087386608123779e-01 1.029098108410835266e-01 -1.024346202611923218e-01 1.169514209032058716e-01 1.207770407199859619e-01 -3.592584282159805298e-02 7.948896288871765137e-02 -1.410441696643829346e-01 -7.365296781063079834e-02 -2.613437771797180176e-01 1.827615648508071899e-01 -8.684899657964706421e-02 -1.429471746087074280e-02 -1.829725690186023712e-02 -9.311326593160629272e-02 -1.195772066712379456e-01 -1.190371438860893250e-01 7.378531992435455322e-02 2.674146294593811035e-01 3.976345658302307129e-01 -4.712031483650207520e-01 -7.043223828077316284e-02 7.482882589101791382e-02 -9.946317970752716064e-02
1.722738891839981079e-01 -6.756554543972015381e-02 -5.698557943105697632e-02 3.074536621570587158e-01 -1.434833854436874390e-01 -1.846239864826202393e-01 2.078391015529632568e-01 -2.039718441665172577e-02 1.377734839916229248e-01 9.477739036083221436e-02 9.171438962221145630e-02 -2.497280389070510864e-02 -1.853771507740020752e-02 -2.853926718235015869e-01 7.853862829506397247e-03 4.867958277463912964e-02 -2.145798951387405396e-01 -1.176563054323196411e-01 8.996680378913879395e-02 -3.010871410369873047e-01 -5.014723166823387146e-02 7.519783079624176025e-02 1.237896382808685303e-01 1.447593234479427338e-02 -2.185587435960769653e-01 -1.882254928350448608e-01 3.986136317253112793e-01 1.410196069628000259e-02 -6.608963757753372192e-02 1.423145979642868042e-01 4.019811153411865234e-01 1.939974874258041382e-01
-1.137947738170623779e-01 -3.735451400279998779e-02 7.335911691188812256e-02 1.222129166126251221e-01 -1.354312449693679810e-01 -5.940087139606475830e-02 -1.426359415054321289e-01 1.601007767021656036e-02 1.327693462371826172e-01 4.821892455220222473e-02 -2.326821535825729370e-01 -1.689447611570358276e-01 1.951992139220237732e-02 -2.848025411367416382e-02 -4.688379913568496704e-02 7.615099847316741943e-02 -2.731202840805053711e-01 2.423045784235000610e-02 -1.174620464444160461e-01 -3.188100755214691162e-01 -1.385797709226608276e-01 1.429034620523452759e-01 -1.355631053447723389e-01 -8.320308476686477661e-02 -3.090292215347290039e-01 1.674762666225433350e-01 4.202408194541931152e-01 2.725805938243865967e-01 -1.147354915738105774e-01 9.574929624795913696e-02 3.302412331104278564e-01 2.228337526321411133e-01
-1.361872255802154541e-01 -2.082574218511581421e-01 -1.204291582107543945e-01 2.919134199619293213e-01 -2.865531444549560547e-01 -4.618728905916213989e-02 1.504307985305786133e-01 -1.914897561073303223e-02 -1.282500196248292923e-02 -8.883497864007949829e-02 1.232682093977928162e-01 1.156608015298843384e-01 2.750446200370788574e-01 -4.436428472399711609e-02 -5.925317294895648956e-03 2.410516887903213501e-01 -2.979617416858673096e-01 1.324325650930404663e-01 -2.216776013374328613e-01 -1.522022485733032227e-01 -1.553921103477478027e-01 -2.198514938354492188e-01 2.110176533460617065e-02 -1.178612262010574341e-01 -1.371894031763076782e-01 -8.233684301376342773e-02 4.553238153457641602e-01 6.848323345184326172e-02 1.197514161467552185e-01 2.978890668600797653e-03 2.441938593983650208e-02 2.018323391675949097e-01
-1.203048229217529297e-01 -8.715998381376266479e-02 -1.302588582038879395e-01 1.525979936122894287e-01 -1.957263499498367310e-01 7.398892194032669067e-02 2.349708527326583862e-01 -7.757564634084701538e-02 -5.888215079903602600e-02 -7.372666895389556885e-02 -7.784601300954818726e-02 4.609099403023719788e-02 1.795324385166168213e-01 -2.128628939390182495e-01 5.176593083888292313e-03 3.549530804157257080e-01 1.236101388931274414e-01 6.155224051326513290e-03 4.918406717479228973e-03 -4.070155322551727295e-01 6.436416506767272949e-02 -5.207067728042602539e-02 -5.116384476423263550e-03 -6.471620872616767883e-03 -1.046074032783508301e-01 2.872441709041595459e-01 3.587237894535064697e-01 9.531151503324508667e-02 8.930063992738723755e-02 -1.043712347745895386e-01 3.196774423122406006e-01 2.679737806320190430e-01
-1.116025820374488831e-01 -3.074128031730651855e-01 -1.037026569247245789e-01 -2.080961465835571289e-01 -2.544281184673309326e-01 -6.086209416389465332e-02 -2.585379481315612793e-01 4.152231663465499878e-02 1.740734577178955078e-01 -2.125145792961120605e-01 1.281687617301940918e-01 3.355845436453819275e-02 6.499922275543212891e-02 -1.347889006137847900e-01 7.062238454818725586e-02 2.508223056793212891e-02 -1.437195390462875366e-01 -2.388179302215576172e-02 4.927942901849746704e-02 -1.752777099609375000e-01 1.504333913326263428e-01 1.547034233808517456e-01 1.422337740659713745e-01 -3.588946163654327393e-01 -3.602125942707061768e-01 2.231364250183105469e-01 1.249320507049560547e-01 1.643092781305313110e-01 -2.150942683219909668e-01 -9.805003181099891663e-03 8.040205389261245728e-02 2.366492748260498047e-01
-8.669611066579818726e-02 -3.041068017482757568e-01 -1.327862441539764404e-01 6.790384650230407715e-02 -2.606980204582214355e-01 2.653792798519134521e-01 3.947946429252624512e-02 1.683515459299087524e-01 -7.816870696842670441e-03 -2.344443053007125854e-01 -1.704437881708145142e-01 -1.835225671529769897e-01 1.392616331577301025e-01 -4.403059184551239014e-01 7.513825595378875732e-02 -1.372289806604385376e-01 -1.799582391977310181e-01 2.246299237012863159e-01 1.251929998397827148e-01 -1.926499158143997192e-01 5.269014090299606323e-02 2.011486142873764038e-01 -2.937245741486549377e-02 -1.841760799288749695e-02 -1.760496050119400024e-01 8.803924173116683960e-02 1.112611070275306702e-01 2.778759226202964783e-02 -7.089150696992874146e-02 -1.345544755458831787e-01 2.792953550815582275e-01 1.444647461175918579e-01
-6.208138540387153625e-02 -2.595606446266174316e-02 -8.663143217563629150e-02 1.755085289478302002e-01 -8.002398908138275146e-02 -2.726736068725585938e-01 5.705464165657758713e-03 1.057275906205177307e-01 1.662905812263488770e-01 1.794479042291641235e-01 2.988038398325443268e-02 -5.766763910651206970e-02 -3.164833411574363708e-02 -2.151769995689392090e-01 -9.483448415994644165e-02 -9.961010515689849854e-02 -2.129057496786117554e-01 -4.479060322046279907e-02 1.619138866662979126e-01 -1.281634569168090820e-01 7.817905396223068237e-02 1.382830291986465454e-01 1.669620573520660400e-01 -5.236062034964561462e-02 -3.498198390007019043e-01 -2.615725435316562653e-02 4.687269926071166992e-01 -2.481585554778575897e-02 -3.599694743752479553e-02 1.495423018932342529e-01 4.384940862655639648e-01 1.725207716226577759e-01
-5.394417643547058105e-01 -2.899418473243713379e-01 1.390324085950851440e-01 -1.580680161714553833e-01 -2.098785191774368286e-01 -1.770086213946342468e-02 6.609611213207244873e-02 -4.038431122899055481e-02 9.047614783048629761e-02 -2.051291912794113159e-01 -1.481912136077880859e-01 -4.255133867263793945e-02 1.799940317869186401e-01 2.470574155449867249e-02 1.877532005310058594e-01 -9.406862407922744751e-02 -1.411625742912292480e-01 3.399017825722694397e-02 -2.881575822830200195e-01 -3.007729947566986084e-01 7.456627488136291504e-02 -2.039180397987365723e-01 7.283972948789596558e-02 2.147323824465274811e-02 -6.070256698876619339e-03 -9.184460341930389404e-02 1.087214574217796326e-01 1.451605260372161865e-01 -2.233140915632247925e-01 1.334568411111831665e-01 9.604202583432197571e-03 1.499608010053634644e-01
-3.803431987762451172e-02 -2.083665877580642700e-01 1.294233053922653198e-01 -1.394549161195755005e-01 -3.481966257095336914e-01 2.934407591819763184e-01 8.796509355306625366e-02 1.670373082160949707e-01 -3.809346631169319153e-02 8.778297901153564453e-02 5.992557108402252197e-02 -1.290120929479598999e-01 -5.703848600387573242e-02 7.263451814651489258e-02 2.285283356904983521e-01 -4.730809479951858521e-02 -3.301804065704345703e-01 -6.246602162718772888e-02 2.201956138014793396e-02 -3.039656281471252441e-01 1.158013269305229187e-01 -5.313614383339881897e-02 5.439382791519165039e-02 -3.305806964635848999e-02 -3.195837736129760742e-01 1.297958847135305405e-02 -6.341432034969329834e-02 3.267987966537475586e-01 5.740211531519889832e-02 1.663810163736343384e-01 2.145885080099105835e-01 2.594864964485168457e-01
-2.196120619773864746e-01 -2.875715792179107666e-01 5.857782065868377686e-02 2.078531235456466675e-01 -3.012160956859588623e-01 -1.656153611838817596e-02 5.240272358059883118e-02 1.423012465238571167e-01 2.515213787555694580e-01 -1.414615064859390259e-01 2.848350405693054199e-01 -1.914497166872024536e-01 9.096674621105194092e-02 -1.456970125436782837e-01 2.694046199321746826e-01 -4.702457040548324585e-02 -1.648952513933181763e-01 2.698171138763427734e-01 -1.618466675281524658e-01 -1.712877303361892700e-01 -1.337838768959045410e-01 1.352041065692901611e-01 -9.989142417907714844e-02 -2.416261136531829834e-01 1.181758567690849304e-01 1.076661199331283569e-01 -7.348186522722244263e-02 1.642727553844451904e-01 -1.338799446821212769e-01 -1.034158468246459961e-01 1.115204170346260071e-01 2.098172903060913086e-01
-3.861489295959472656e-01 -2.811815738677978516e-01 7.381964474916458130e-02 -1.802455931901931763e-01 -1.958123445510864258e-01 -1.486151218414306641e-01 1.793122738599777222e-01 -1.313427984714508057e-01 8.453368395566940308e-02 -1.655555143952369690e-02 -1.092187613248825073e-01 -9.313078224658966064e-02 -1.066241040825843811e-01 -4.796123504638671875e-02 2.810971736907958984e-01 -7.203660905361175537e-02 -2.088491618633270264e-01 2.164270579814910889e-01 -6.700076907873153687e-02 -2.463077902793884277e-01 8.548251539468765259e-02 -1.150968596339225769e-01 1.813289672136306763e-01 5.063561722636222839e-03 -1.295676231384277344e-01 -1.879948973655700684e-01 3.164327442646026611e-01 2.481801435351371765e-02 -2.366518229246139526e-01 1.470977514982223511e-01 -1.061981916427612305e-01 2.174590229988098145e-01
-1.624704338610172272e-02 -1.771734654903411865e-01 1.295616924762725830e-01 -1.637451946735382080e-01 -1.877996772527694702e-01 1.727688163518905640e-01 4.098876938223838806e-02 2.629682719707489014e-01 -5.558243021368980408e-02 3.356347978115081787e-02 7.865918427705764771e-02 -1.989553421735763550e-01 -3.354883193969726562e-02 1.287476122379302979e-01 1.431730389595031738e-01 -7.292599231004714966e-02 -2.166997492313385010e-01 -1.291792690753936768e-01 1.046801656484603882e-01 -3.855410814285278320e-01 2.055738866329193115e-02 8.187430351972579956e-02 1.760411858558654785e-01 2.036154456436634064e-02 -1.236214265227317810e-01 1.825174987316131592e-01 -2.228968404233455658e-02 3.782919049263000488e-01 -1.241629347205162048e-01 2.958173453807830811e-01 2.754106521606445312e-01 2.500864863395690918e-01
-3.768265843391418457e-01 -7.934121787548065186e-02 -7.732926309108734131e-02 1.695649921894073486e-01 1.100049391388893127e-01 1.234802752733230591e-01 7.554327696561813354e-02 -1.371371746063232422e-01 1.316351294517517090e-01 -1.704811900854110718e-01 -2.093445062637329102e-01 -2.255821079015731812e-01 1.667543053627014160e-01 -1.724057942628860474e-01 1.389445960521697998e-01 1.491762548685073853e-01 -1.484561245888471603e-02 5.286021903157234192e-02 1.812530010938644409e-01 -8.554867655038833618e-02 -1.463440805673599243e-01 -1.081238985061645508e-01 -5.999328196048736572e-02 -4.585910588502883911e-02 3.041791915893554688e-02 5.009630322456359863e-01 2.479812502861022949e-01 1.880902200937271118e-01 1.020992845296859741e-01 4.604051262140274048e-02 -8.542900532484054565e-02 2.726157605648040771e-01
-8.469410985708236694e-02 -2.543683350086212158e-01 2.401944249868392944e-01 4.639626294374465942e-02 -3.249432742595672607e-01 2.521859109401702881e-01 2.729520946741104126e-02 -1.880137249827384949e-02 5.741706863045692444e-02 7.246319670230150223e-03 2.017666399478912354e-01 -2.215523421764373779e-01 2.589767277240753174e-01 1.084107682108879089e-01 2.381754815578460693e-01 -6.051887199282646179e-02 -1.905727535486221313e-01 2.165472209453582764e-01 -1.711150980554521084e-03 6.973975151777267456e-02 5.670014023780822754e-02 -1.764138787984848022e-01 1.590690910816192627e-01 -9.903285652399063110e-02 7.554985582828521729e-02 2.347970157861709595e-01 3.246840834617614746e-02 2.210849970579147339e-01 -1.161831840872764587e-01 5.710471794009208679e-02 4.019190669059753418e-01 1.379998773336410522e-01
-1.138759478926658630e-01 -4.509172737598419189e-01 -8.544880896806716919e-02 -8.661489188671112061e-02 -3.827113509178161621e-01 -2.172493608668446541e-03 -1.974141746759414673e-01 1.123783411458134651e-03 2.620465457439422607e-01 -6.891737878322601318e-02 -8.524887263774871826e-02 9.565476328134536743e-03 -1.001620143651962280e-01 -1.631539016962051392e-01 1.045294478535652161e-01 -2.197647690773010254e-01 -2.954876422882080078e-01 -9.644594043493270874e-02 5.212569981813430786e-02 -1.520071178674697876e-01 -1.158473268151283264e-01 -8.004521578550338745e-02 1.806181520223617554e-01 -1.116202250123023987e-01 -1.462913900613784790e-01 1.218809485435485840e-01 8.284877985715866089e-02 1.807843297719955444e-01 -3.200505077838897705e-01 1.759156733751296997e-01 6.151547655463218689e-02 -8.056484162807464600e-02
-1.184655204415321350e-01 -1.637900993227958679e-02 -2.288243323564529419e-01 2.374384403228759766e-01 8.323063701391220093e-02 -2.087095826864242554e-01 -1.164365112781524658e-01 -1.203852295875549316e-01 3.908683732151985168e-02 -2.199382483959197998e-01 6.847661733627319336e-02 -1.346386969089508057e-01 2.202984243631362915e-01 -1.799624562263488770e-01 3.816714286804199219e-01 -4.318682849407196045e-02 -3.745434582233428955e-01 -1.008340343832969666e-01 1.104712486267089844e-01 -7.210177183151245117e-02 -1.146157905459403992e-01 2.368213981389999390e-01 -6.217812001705169678e-02 -1.467508263885974884e-03 1.901937574148178101e-01 1.608404815196990967e-01 2.178478389978408813e-01 2.489342093467712402e-01 7.793065905570983887e-02 -6.148909032344818115e-02 1.474816203117370605e-01 2.307234108448028564e-01
4.882052913308143616e-02 -3.306860923767089844e-01 -7.116071134805679321e-02 2.952332496643066406e-01 -2.649038136005401611e-01 1.312292516231536865e-01 -8.128508925437927246e-02 1.288196444511413574e-01 7.615614682435989380e-02 -1.913677453994750977e-01 2.304310053586959839e-01 -1.237514764070510864e-01 1.169330924749374390e-01 2.137759625911712646e-01 2.656812965869903564e-02 -8.106978982686996460e-02 -2.250764518976211548e-01 -3.061264157295227051e-01 1.637822538614273071e-01 -2.638137042522430420e-01 1.470295637845993042e-01 -6.528772413730621338e-02 7.319419831037521362e-02 -1.252351254224777222e-01 -2.356585711240768433e-01 -3.252271935343742371e-02 2.701640427112579346e-01 2.406742870807647705e-01 -1.443128287792205811e-01 1.079145297408103943e-01 1.603578776121139526e-02 1.741750631481409073e-03
-8.803891390562057495e-02 -3.852392360568046570e-02 6.425905972719192505e-02 1.452732235193252563e-01 -1.754880696535110474e-01 -1.728617995977401733e-01 -1.227726712822914124e-01 -1.864366792142391205e-02 3.557306155562400818e-02 -4.306961596012115479e-02 -9.649690240621566772e-02 -2.124862521886825562e-01 -1.287921071052551270e-01 -6.513697654008865356e-02 -3.375098854303359985e-02 6.335587799549102783e-02 -3.566901385784149170e-01 8.773697167634963989e-02 -1.479280441999435425e-01 -1.595741361379623413e-01 -1.242338269948959351e-01 1.400128751993179321e-01 -1.597314476966857910e-01 -2.934316173195838928e-02 -3.991838097572326660e-01 1.947795450687408447e-01 4.353314042091369629e-01 2.614899873733520508e-01 -1.334530413150787354e-01 1.190168038010597229e-01 1.957793831825256348e-01 1.915759742259979248e-01
-2.407320141792297363e-01 -2.358145862817764282e-01 -2.706452906131744385e-01 1.776572167873382568e-01 -2.843728363513946533e-01 2.925730943679809570e-01 -1.808045208454132080e-01 -1.247749552130699158e-01 1.017064824700355530e-01 -1.485998928546905518e-01 5.357462167739868164e-02 5.046020448207855225e-02 2.624357640743255615e-01 -1.446371823549270630e-01 -1.096149161458015442e-01 3.541542962193489075e-02 -4.011757671833038330e-02 -2.812958061695098877e-01 -7.863282412290573120e-02 -1.676833480596542358e-01 1.103350967168807983e-01 -2.052341550588607788e-01 2.912771105766296387e-01 -7.172828167676925659e-02 -9.150626510381698608e-02 1.678706556558609009e-01 8.545380085706710815e-02 7.335947453975677490e-02 -2.965249717235565186e-01 4.258421063423156738e-02 7.067284733057022095e-02 1.506822258234024048e-01
1.731646247208118439e-02 -1.202496141195297241e-01 -1.568817794322967529e-01 2.949112057685852051e-01 -3.594665825366973877e-01 -4.433850198984146118e-02 3.038390278816223145e-01 -3.210234921425580978e-03 -8.323127776384353638e-02 -4.332564771175384521e-02 -2.799560502171516418e-02 1.974698305130004883e-01 1.061040386557579041e-01 -1.563212126493453979e-01 -1.422920171171426773e-02 3.269590139389038086e-01 -3.057785332202911377e-01 6.728763133287429810e-02 -4.422154277563095093e-02 -1.581362336874008179e-01 -5.221422761678695679e-02 -2.629320621490478516e-01 3.083734959363937378e-02 -5.740084126591682434e-02 -8.496556431055068970e-02 5.920401308685541153e-04 3.832506239414215088e-01 3.351741703227162361e-03 1.523489784449338913e-02 -1.043888852000236511e-01 1.516142636537551880e-01 2.635135948657989502e-01
-2.801477909088134766e-01 -4.996564239263534546e-02 1.024003401398658752e-01 -9.417613595724105835e-02 -1.508806049823760986e-01 2.798206172883510590e-02 -6.400810927152633667e-02 -8.638394623994827271e-02 1.729418039321899414e-01 -4.196652173995971680e-01 2.944489121437072754e-01 -1.287914365530014038e-01 6.858451664447784424e-02 -1.767422556877136230e-01 -5.637579783797264099e-02 2.582616508007049561e-01 -1.045458540320396423e-01 1.647823154926300049e-01 1.862080954015254974e-02 -4.365157335996627808e-02 1.175976768136024475e-01 -2.610187530517578125e-01 1.727752983570098877e-01 -2.558489739894866943e-01 -1.651456058025360107e-01 1.686631292104721069e-01 1.417319178581237793e-01 5.120924487709999084e-02 -2.847131788730621338e-01 8.145707845687866211e-02 1.630541831254959106e-01 1.977496892213821411e-01
-3.803715407848358154e-01 -6.428068503737449646e-03 1.567448861896991730e-02 -7.048812508583068848e-02 -3.667446672916412354e-01 1.618702858686447144e-01 -1.713423430919647217e-01 9.785291552543640137e-02 1.478000194765627384e-03 1.912367939949035645e-01 1.300948262214660645e-01 -2.387854158878326416e-01 -2.302207350730895996e-01 -1.723322123289108276e-01 7.185822725296020508e-02 1.113327592611312866e-01 -2.305524423718452454e-02 -6.517605856060981750e-03 8.981060981750488281e-02 -8.837486803531646729e-02 1.827936917543411255e-01 6.759460270404815674e-02 1.230080351233482361e-01 -2.408984489738941193e-02 2.473645806312561035e-01 2.533540129661560059e-01 1.897215247154235840e-01 2.130152732133865356e-01 -3.238027691841125488e-01 -5.365087091922760010e-02 1.388559192419052124e-01 1.890780329704284668e-01
-2.568999826908111572e-01 -2.803577482700347900e-01 -2.177662253379821777e-01 1.071024015545845032e-01 -3.367891609668731689e-01 1.844393163919448853e-01 -1.890920698642730713e-01 -5.656941607594490051e-02 -3.721446096897125244e-01 1.124345045536756516e-02 -1.483156085014343262e-01 -1.525405049324035645e-01 4.715616349130868912e-03 -1.594911217689514160e-01 1.763153672218322754e-01 -1.110499426722526550e-01 -1.055926233530044556e-01 -6.752904504537582397e-02 -2.326048212125897408e-03 4.567451030015945435e-02 2.516990303993225098e-01 -8.232849650084972382e-03 1.947245597839355469e-01 3.913279622793197632e-02 -1.373573541641235352e-01 7.269150763750076294e-02 1.424866020679473877e-01 2.908260822296142578e-01 -2.453506737947463989e-01 -5.087003856897354126e-02 1.235986053943634033e-01 1.719873994588851929e-01
-2.713300883769989014e-01 -6.347867846488952637e-02 -1.918800771236419678e-01 4.367641210556030273e-01 -1.412919759750366211e-01 -1.645361483097076416e-01 1.219901964068412781e-01 1.904567182064056396e-01 1.439029574394226074e-01 -1.595733910799026489e-01 -4.728183615952730179e-03 1.318627595901489258e-01 -1.334841847419738770e-01 -1.038647294044494629e-01 1.496998071670532227e-01 1.940463334321975708e-01 -1.140006557106971741e-01 8.233920484781265259e-02 2.508462965488433838e-01 -2.316067814826965332e-01 4.166816920042037964e-02 -6.828447338193655014e-03 5.827630683779716492e-02 -4.144435003399848938e-02 1.811557859182357788e-01 1.967343538999557495e-01 6.524307280778884888e-02 5.950669571757316589e-02 -1.735450625419616699e-01 -1.098247319459915161e-01 3.243170976638793945e-01 2.727787494659423828e-01
-2.841067016124725342e-01 -1.187189891934394836e-01 6.747595220804214478e-02 -1.592629961669445038e-02 -1.211418434977531433e-01 1.198479309678077698e-01 2.286835610866546631e-01 1.641950011253356934e-02 2.286444306373596191e-01 -7.603014260530471802e-02 9.362588822841644287e-02 1.196919903159141541e-01 1.415793150663375854e-01 -1.788564473390579224e-01 4.298893511295318604e-01 4.794162884354591370e-02 -1.387390345335006714e-01 -1.166809201240539551e-01 -2.369900792837142944e-01 -2.285113632678985596e-01 3.120859712362289429e-02 -3.170036673545837402e-01 -1.022754311561584473e-01 1.158559620380401611e-01 1.480174362659454346e-01 2.276802510023117065e-01 9.826292097568511963e-02 3.330749869346618652e-01 -9.914534538984298706e-02 -1.328561902046203613e-01 2.322503551840782166e-02 9.764472395181655884e-02
-2.246357798576354980e-01 -2.362191230058670044e-01 -1.402594447135925293e-01 5.129402279853820801e-01 -5.509720742702484131e-02 -1.879158318042755127e-01 7.078266143798828125e-02 1.561515927314758301e-01 1.362534910440444946e-01 -2.859945297241210938e-01 2.602939121425151825e-02 -2.438835508655756712e-04 8.682136982679367065e-02 -7.699970155954360962e-02 2.432801872491836548e-01 7.020641118288040161e-02 -6.947914510965347290e-02 7.769731432199478149e-02 2.480346113443374634e-01 -3.816358745098114014e-01 5.184817314147949219e-02 -1.772705316543579102e-01 -1.836814545094966888e-02 -8.745632320642471313e-02 1.391215920448303223e-01 -1.444335561245679855e-02 -3.191723302006721497e-02 2.343496531248092651e-01 -1.348977833986282349e-01 5.468443408608436584e-02 -7.845767773687839508e-03 8.785908669233322144e-02
-1.661795377731323242e-01 2.120159380137920380e-02 -5.553182587027549744e-02 7.316701859235763550e-02 -7.239302247762680054e-02 -3.290396928787231445e-02 3.459084630012512207e-01 -3.384784460067749023e-01 3.026529550552368164e-01 4.687662050127983093e-02 -3.954355791211128235e-02 -1.834694296121597290e-01 2.286285012960433960e-01 -2.708237171173095703e-01 2.506594173610210419e-02 -4.719836637377738953e-02 9.663777425885200500e-03 7.104764133691787720e-02 -1.086372062563896179e-01 -3.023385107517242432e-01 1.479632258415222168e-01 -9.070872515439987183e-02 7.427127659320831299e-02 4.088968038558959961e-02 -2.522067129611968994e-01 2.242029309272766113e-01 1.237176284193992615e-01 2.657031714916229248e-01 2.290343865752220154e-02 -5.377682298421859741e-02 2.562511563301086426e-01 2.256962805986404419e-01
-2.882291376590728760e-01 -1.834882646799087524e-01 -1.326262950897216797e-01 2.041346207261085510e-02 -2.502975165843963623e-01 -4.218915104866027832e-02 -2.366080284118652344e-01 -1.221531406044960022e-01 -1.724244952201843262e-01 2.065701037645339966e-01 -1.377089023590087891e-01 4.063140973448753357e-02 5.916411429643630981e-02 -2.014650106430053711e-01 2.240703105926513672e-01 8.873397111892700195e-02 -1.719505339860916138e-01 -1.096654608845710754e-01 9.619555622339248657e-02 1.362390257418155670e-02 3.620858117938041687e-02 -1.591558158397674561e-01 -1.306521445512771606e-01 -4.882231354713439941e-02 -1.487816721200942993e-01 9.141435474157333374e-02 3.289555013179779053e-01 2.494644820690155029e-01 -2.468684613704681396e-01 1.483174040913581848e-02 -2.440145611763000488e-01 3.405265808105468750e-01
-2.463254928588867188e-01 -3.529695561155676842e-03 -9.183517843484878540e-02 -1.834127865731716156e-02 -2.122537493705749512e-01 1.070153936743736267e-01 -4.459972307085990906e-02 -5.162887740880250931e-03 3.328128755092620850e-01 -4.420121312141418457e-01 4.149238020181655884e-02 -4.881148226559162140e-03 2.140395045280456543e-01 -2.759809494018554688e-01 1.606834679841995239e-01 1.233394742012023926e-01 -5.286223068833351135e-02 -2.006559260189533234e-02 -3.237343579530715942e-02 2.744076028466224670e-02 1.076260358095169067e-01 3.808271884918212891e-02 1.033185198903083801e-01 -3.780830204486846924e-01 -2.707972526550292969e-01 1.252027451992034912e-01 2.072552591562271118e-01 1.716424673795700073e-01 -2.183106094598770142e-01 -3.868254646658897400e-02 4.865401238203048706e-02 1.285600364208221436e-01
-2.982296645641326904e-01 -2.480594217777252197e-01 -2.131850719451904297e-01 5.559004843235015869e-02 -3.600135445594787598e-01 1.363658607006072998e-01 -1.795497722923755646e-02 6.865309923887252808e-02 -1.345838233828544617e-02 -2.149693220853805542e-01 -1.127269417047500610e-01 6.989705562591552734e-02 2.249686568975448608e-01 1.584292799234390259e-01 8.839631825685501099e-02 -3.730852156877517700e-02 -1.107674688100814819e-01 1.014360934495925903e-01 -2.783114463090896606e-02 -1.992522925138473511e-01 -2.561296820640563965e-01 -1.549417972564697266e-01 1.418245136737823486e-01 4.873806983232498169e-02 1.524582803249359131e-01 2.411697059869766235e-01 3.598252236843109131e-01 -2.639922127127647400e-02 -3.018856346607208252e-01 5.280281230807304382e-02 -1.209902837872505188e-01 5.975906550884246826e-02
-1.590789556503295898e-01 -2.579292356967926025e-01 8.391836658120155334e-03 1.590295135974884033e-01 2.452212851494550705e-03 -9.852409362792968750e-02 1.807365417480468750e-01 -9.675142168998718262e-02 1.775413565337657928e-02 -1.758134216070175171e-01 -4.071476310491561890e-02 -1.284080743789672852e-01 1.679576784372329712e-01 -2.884601950645446777e-01 1.023494079709053040e-01 1.527860611677169800e-01 -1.504604369401931763e-01 1.088033393025398254e-01 1.391876935958862305e-01 -1.386051326990127563e-01 1.247262675315141678e-02 -3.164297938346862793e-01 3.946651238948106766e-03 -8.517875336110591888e-03 3.322222456336021423e-02 5.266786217689514160e-01 1.485970318317413330e-01 4.383383691310882568e-02 7.877901196479797363e-02 1.248311325907707214e-01 -1.763814128935337067e-02 3.720575571060180664e-01
-2.273895144462585449e-01 1.448038369417190552e-01 1.759031116962432861e-01 3.674296140670776367e-01 -3.961328417062759399e-02 2.309770733118057251e-01 -8.750442415475845337e-02 -2.581746876239776611e-01 -2.772512147203087807e-03 2.038571834564208984e-01 -2.788915671408176422e-02 6.502295285463333130e-02 -1.684251427650451660e-02 -2.752143442630767822e-01 8.061924949288368225e-03 1.108436938375234604e-02 -1.292981207370758057e-01 -9.152365475893020630e-02 -1.088613569736480713e-01 -9.424240142107009888e-02 2.160097509622573853e-01 -2.689572572708129883e-01 2.097466588020324707e-01 1.349400430917739868e-01 4.631238430738449097e-02 2.232610583305358887e-01 2.729305624961853027e-01 1.029408574104309082e-01 -1.705833673477172852e-01 -1.753415167331695557e-01 2.392034977674484253e-01 1.679153144359588623e-01
-7.517727464437484741e-02 -2.960550226271152496e-02 -1.464177519083023071e-01 4.156067371368408203e-01 -1.946363896131515503e-01 -5.201445519924163818e-02 2.038750946521759033e-01 -4.156331345438957214e-02 4.671640321612358093e-02 -1.161569505929946899e-01 -6.673748046159744263e-02 7.141441106796264648e-02 2.406748235225677490e-01 -3.574091196060180664e-02 1.393311768770217896e-01 2.871510088443756104e-01 -7.444452494382858276e-02 -7.854991406202316284e-02 3.809613361954689026e-02 -1.213455721735954285e-01 -2.210713773965835571e-01 -3.791462481021881104e-01 1.521024852991104126e-01 -2.980338037014007568e-02 -1.723123341798782349e-01 4.931663721799850464e-02 2.993257641792297363e-01 1.410983055830001831e-01 1.222678795456886292e-01 -1.021582260727882385e-01 -7.804553210735321045e-02 3.338906168937683105e-01
-1.842852979898452759e-01 -1.684927940368652344e-01 -4.076620936393737793e-02 2.284059822559356689e-01 -3.525187969207763672e-01 1.825703307986259460e-02 7.171846181154251099e-02 -5.564106628298759460e-03 -8.436822891235351562e-02 -2.439744472503662109e-01 -3.221827745437622070e-02 -8.363788574934005737e-02 -2.395558916032314301e-02 -2.123320251703262329e-01 1.554913818836212158e-01 4.396300613880157471e-01 -2.839392423629760742e-01 6.137661263346672058e-02 -6.164816394448280334e-02 -1.224967539310455322e-01 7.409268617630004883e-02 -8.627675473690032959e-02 2.431013435125350952e-02 7.418884336948394775e-02 9.335523843765258789e-02 3.784258067607879639e-01 1.793668121099472046e-01 -6.198320910334587097e-02 6.345145404338836670e-02 5.197077989578247070e-02 2.174763008952140808e-02 3.144778609275817871e-01
-3.326444327831268311e-01 -4.214584827423095703e-01 9.133642166852951050e-02 -8.235956728458404541e-02 -2.654604911804199219e-01 2.696638107299804688e-01 -8.691209554672241211e-02 -6.753348559141159058e-02 -1.906219571828842163e-01 -5.491637438535690308e-02 -1.008924767374992371e-01 7.602811604738235474e-02 -3.963123261928558350e-02 -7.643271237611770630e-02 1.261432617902755737e-01 -1.628774404525756836e-01 -1.492325514554977417e-01 -6.863204389810562134e-02 -1.350406408309936523e-01 -2.708731293678283691e-01 2.954253852367401123e-01 -5.877526104450225830e-02 6.779106706380844116e-02 -1.724273562431335449e-01 -2.620102278888225555e-02 1.160322427749633789e-01 2.005512118339538574e-01 3.362449705600738525e-01 4.339621216058731079e-02 -9.969142824411392212e-02 8.640825748443603516e-02 -7.590022683143615723e-02
-2.168812304735183716e-01 -2.381528727710247040e-02 -1.337803602218627930e-01 1.886150836944580078e-01 -2.758961915969848633e-01 1.694875806570053101e-01 1.507472842931747437e-01 6.581702083349227905e-02 7.147353608161211014e-03 -3.666502237319946289e-02 1.971552148461341858e-02 -9.363139420747756958e-02 2.347131371498107910e-01 -3.755392730236053467e-01 1.160206943750381470e-01 -2.220165580511093140e-01 -1.552666872739791870e-01 -9.205584228038787842e-02 -1.705162823200225830e-01 -2.281875312328338623e-01 8.084401488304138184e-02 -5.710004642605781555e-02 4.669322073459625244e-02 9.784298390150070190e-02 4.780544340610504150e-02 1.556256860494613647e-01 2.285762727260589600e-01 -5.105214938521385193e-02 -3.026705086231231689e-01 4.269407987594604492e-01 3.291793167591094971e-02 7.740410417318344116e-02
-3.043123185634613037e-01 -4.754752218723297119e-01 3.835779726505279541e-01 3.050191104412078857e-01 5.794113874435424805e-02 -4.231877159327268600e-03 -1.137913167476654053e-01 8.131071180105209351e-02 1.439046561717987061e-01 -8.158726245164871216e-02 5.767617747187614441e-02 -9.266028180718421936e-03 4.851496964693069458e-02 1.047876253724098206e-01 -1.263450235128402710e-01 -2.997557632625102997e-02 -1.122294217348098755e-01 1.261008381843566895e-01 -2.102825976908206940e-02 -1.413885876536369324e-02 -7.242286950349807739e-02 -1.310673207044601440e-01 1.499372571706771851e-01 4.578532278537750244e-02 1.225313693284988403e-01 2.339911758899688721e-01 1.205673068761825562e-01 3.027804791927337646e-01 -8.005584776401519775e-02 7.779334206134080887e-03 8.617371320724487305e-02 3.020376265048980713e-01
1.369955204427242279e-02 -3.044623881578445435e-02 3.962488770484924316e-01 2.604627609252929688e-01 -2.677596509456634521e-01 -8.183144032955169678e-02 1.847897768020629883e-01 -7.650398463010787964e-02 -1.277371495962142944e-01 -1.862590759992599487e-01 1.103182360529899597e-01 1.185810491442680359e-01 -4.175707697868347168e-02 4.787617549300193787e-02 1.853335648775100708e-02 -2.785293012857437134e-02 2.289572656154632568e-01 2.503628609701991081e-03 9.088448435068130493e-02 -2.910692691802978516e-01 -2.588531002402305603e-02 -1.355121731758117676e-01 -9.883068501949310303e-02 -2.397815696895122528e-02 -2.858583927154541016e-01 2.524054348468780518e-01 2.794734835624694824e-01 1.458922773599624634e-01 -2.241476774215698242e-01 -5.638989806175231934e-02 -2.240223996341228485e-02 3.157867193222045898e-01
-9.429816901683807373e-02 -2.336033135652542114e-01 -1.490634679794311523e-01 -1.210177466273307800e-01 -1.684735864400863647e-01 3.028346411883831024e-02 -2.571023702621459961e-01 -6.163105741143226624e-02 1.083010062575340271e-01 -4.582758992910385132e-02 -2.033203095197677612e-02 -5.134545732289552689e-03 -1.032299622893333435e-01 -1.601239591836929321e-01 2.017841441556811333e-03 6.853553652763366699e-02 -1.950486004352569580e-01 -1.562989056110382080e-01 1.874524503946304321e-01 -2.098717838525772095e-01 8.730436116456985474e-02 7.771830260753631592e-02 2.066209763288497925e-01 -4.173404872417449951e-01 -3.469769656658172607e-01 1.653238534927368164e-01 8.208104968070983887e-02 1.036975979804992676e-01 -2.856962978839874268e-01 1.799965202808380127e-01 -3.997710347175598145e-02 3.036201596260070801e-01
-3.801411688327789307e-01 -2.752619683742523193e-01 -9.199289232492446899e-02 1.442749649286270142e-01 -2.220600694417953491e-01 7.765948772430419922e-02 -2.259399294853210449e-01 1.016591414809226990e-01 -1.977841854095458984e-01 2.193637043237686157e-01 -2.359025031328201294e-01 1.022418513894081116e-01 2.135728895664215088e-01 -1.785642057657241821e-01 3.433550894260406494e-02 -8.264323323965072632e-02 -8.113127946853637695e-02 3.182219713926315308e-02 4.689172655344009399e-02 -1.296236962080001831e-01 1.005331426858901978e-01 -3.832373395562171936e-02 1.011829748749732971e-01 2.310119569301605225e-02 -2.577732503414154053e-01 -7.920341193675994873e-02 3.012476861476898193e-02 2.972074449062347412e-01 -3.695989549160003662e-01 -9.499506652355194092e-02 1.956501901149749756e-01 7.811832241714000702e-03
-1.023595556616783142e-01 -1.493505239486694336e-01 -2.636082172393798828e-01 1.377547681331634521e-01 -7.391975075006484985e-02 -1.916868239641189575e-02 -2.517138421535491943e-02 1.106010228395462036e-01 2.826097235083580017e-02 -7.686629146337509155e-02 2.413706034421920776e-01 -5.162842944264411926e-02 1.030975282192230225e-01 -1.590122282505035400e-01 2.053849631920456886e-03 -1.899249255657196045e-01 -2.908187210559844971e-01 -3.661954998970031738e-01 2.441245168447494507e-01 -1.396739631891250610e-01 4.016332328319549561e-02 -2.472890913486480713e-01 -7.305943965911865234e-02 4.758737981319427490e-02 -2.590997815132141113e-01 1.210315227508544922e-01 3.484260663390159607e-02 2.354640364646911621e-01 -3.455432653427124023e-01 1.246328204870223999e-01 6.232333555817604065e-02 2.739120721817016602e-01
-4.663332551717758179e-02 2.412061542272567749e-01 -2.356009036302566528e-01 7.799312472343444824e-02 -2.359904497861862183e-01 -1.302300095558166504e-01 -1.783426292240619659e-02 2.335314303636550903e-01 9.827485308051109314e-03 -5.555490031838417053e-02 -5.422030016779899597e-02 5.227835476398468018e-02 4.184824865660630167e-05 -3.678159117698669434e-01 9.324825555086135864e-02 -3.443085029721260071e-02 -1.554129924625158310e-02 9.552317857742309570e-02 -1.893813535571098328e-02 -2.748503088951110840e-01 1.102654933929443359e-01 1.784164160490036011e-01 1.132058352231979370e-01 -2.833054661750793457e-01 -3.309494554996490479e-01 9.731429815292358398e-02 2.423807382583618164e-01 5.961706116795539856e-02 -1.276859939098358154e-01 -6.285061687231063843e-02 1.575604379177093506e-01 3.844572603702545166e-01
-8.151868358254432678e-03 -8.275876194238662720e-02 -1.409981778124347329e-04 2.135716527700424194e-01 6.354183703660964966e-02 2.158466540277004242e-02 -3.093757899478077888e-03 2.257170677185058594e-01 -1.837479174137115479e-01 2.357761710882186890e-01 3.827791512012481689e-01 -1.511476188898086548e-01 2.697907090187072754e-01 -1.720641851425170898e-01 3.315587341785430908e-01 1.489150337874889374e-02 1.625115722417831421e-01 -4.225665703415870667e-03 -1.237880811095237732e-01 -1.306962072849273682e-01 -2.094765007495880127e-01 -7.092767953872680664e-02 1.383146941661834717e-01 4.057693108916282654e-02 -1.753329783678054810e-01 1.954357475042343140e-01 2.374423295259475708e-01 2.135934680700302124e-01 -2.092781476676464081e-02 6.829429417848587036e-02 1.004528775811195374e-01 3.257193863391876221e-01
-3.490348160266876221e-01 -3.558983504772186279e-01 -1.316173076629638672e-01 1.255079209804534912e-01 -1.109305322170257568e-01 -1.245109178125858307e-02 -1.956398785114288330e-01 -1.310032010078430176e-01 1.623248681426048279e-02 1.233868077397346497e-01 -2.893568947911262512e-02 -9.256466873921453953e-04 1.113179977983236313e-02 -7.748087495565414429e-02 -3.798884525895118713e-02 -2.598510384559631348e-01 -3.670135140419006348e-02 -1.596838682889938354e-01 1.691439598798751831e-01 -4.426321089267730713e-01 3.164661824703216553e-01 5.858499556779861450e-03 3.265541791915893555e-02 -5.769169330596923828e-02 -3.125858902931213379e-01 1.479689925909042358e-01 -4.749554023146629333e-02 1.236853823065757751e-01 -4.132029414176940918e-02 1.085777878761291504e-01 2.290391623973846436e-01 -6.830278784036636353e-03
-1.692625433206558228e-01 -1.566177308559417725e-01 -1.018164306879043579e-01 2.807224690914154053e-01 -2.567207813262939453e-01 -1.383896768093109131e-01 7.339896261692047119e-02 3.567347675561904907e-02 -9.581322968006134033e-02 -2.287134230136871338e-01 9.997738897800445557e-02 3.304204344749450684e-01 1.350637823343276978e-01 -1.111156586557626724e-02 -6.466149538755416870e-02 7.526181638240814209e-02 -2.785747051239013672e-01 6.404600292444229126e-02 -5.867507308721542358e-02 -8.977574855089187622e-02 -2.110201716423034668e-01 -1.952897757291793823e-01 7.194785028696060181e-02 -5.221052840352058411e-02 -1.344329416751861572e-01 -1.988357454538345337e-01 3.718959689140319824e-01 -9.487891942262649536e-02 -1.408181786537170410e-01 -2.783167921006679535e-02 -6.741991639137268066e-02 3.784355819225311279e-01
-8.682781457901000977e-02 -1.635598838329315186e-01 -1.502810120582580566e-01 2.976748049259185791e-01 -3.409760892391204834e-01 1.760279834270477295e-01 -1.525480020791292191e-02 5.911840498447418213e-02 2.001494318246841431e-01 -9.979764372110366821e-02 2.356355935335159302e-01 2.646691799163818359e-01 2.894666194915771484e-01 -1.419202238321304321e-01 -2.042457014322280884e-01 1.442523002624511719e-01 -1.780328303575515747e-01 5.047087371349334717e-02 3.697813674807548523e-02 -8.852381259202957153e-03 -5.856864620000123978e-03 -4.323335736989974976e-02 2.486549466848373413e-01 -3.448083251714706421e-02 -1.236768886446952820e-01 1.078462749719619751e-01 2.656992375850677490e-01 -3.464819118380546570e-02 -4.647170379757881165e-02 1.259894073009490967e-01 5.255405232310295105e-02 3.759747147560119629e-01
-2.791710495948791504e-01 -5.722975358366966248e-02 -9.069599211215972900e-02 -2.498089894652366638e-02 -4.003523588180541992e-01 3.345384821295738220e-02 -9.216136485338211060e-02 2.850730158388614655e-02 -2.999955713748931885e-01 -6.192471832036972046e-02 -1.586150974035263062e-01 -3.561984300613403320e-01 2.629252709448337555e-02 -1.512281745672225952e-01 1.006824374198913574e-01 1.767490617930889130e-02 -3.648418933153152466e-02 2.933564537670463324e-04 1.701000034809112549e-01 -6.924767047166824341e-02 3.791269287467002869e-02 1.947080492973327637e-01 1.788918972015380859e-01 -4.931433591991662979e-03 -1.105901673436164856e-01 7.259644567966461182e-02 1.982044875621795654e-01 3.112454116344451904e-01 -2.719502449035644531e-01 2.123653143644332886e-01 -8.820461481809616089e-02 2.691120505332946777e-01
-3.664163351058959961e-01 6.073801964521408081e-02 -1.094361171126365662e-01 8.293258398771286011e-02 -1.912292093038558960e-01 2.025208808481693268e-02 8.855590969324111938e-02 -1.153443828225135803e-01 -1.310077756643295288e-01 -1.570625603199005127e-01 2.384960092604160309e-02 4.120859131217002869e-02 6.394755840301513672e-02 -2.700390517711639404e-01 -5.685286223888397217e-02 3.013811707496643066e-01 -3.509012609720230103e-02 -6.704805046319961548e-02 5.097502470016479492e-02 -3.475982844829559326e-01 -1.351363360881805420e-01 5.732562765479087830e-02 1.597077846527099609e-01 -9.120216220617294312e-02 -1.042853295803070068e-02 2.006054371595382690e-01 2.015089690685272217e-01 8.929562568664550781e-02 2.629162045195698738e-03 -3.350245356559753418e-01 3.815076351165771484e-01 1.965939104557037354e-01
-9.708494879305362701e-03 -3.773716688156127930e-01 -1.709268391132354736e-01 1.814732849597930908e-01 -2.225434631109237671e-01 2.341620437800884247e-02 -2.502781525254249573e-02 1.844751685857772827e-01 1.774889677762985229e-01 2.487988173961639404e-01 -3.227781876921653748e-02 -8.829493820667266846e-02 2.401304990053176880e-01 -5.033169686794281006e-02 2.852985635399818420e-02 -1.092840731143951416e-01 -9.305708110332489014e-02 -2.075384408235549927e-01 2.282475829124450684e-01 -9.166584908962249756e-02 -1.399593949317932129e-01 -1.208113953471183777e-01 -3.056662902235984802e-02 -2.163431793451309204e-01 -3.343520462512969971e-01 1.982034444808959961e-01 1.195707768201828003e-01 1.292744576930999756e-01 -3.728979527950286865e-01 -4.219006747007369995e-02 7.941494882106781006e-02 1.097442805767059326e-01
-1.160467267036437988e-01 -3.516504764556884766e-01 1.424644887447357178e-01 9.266483038663864136e-02 -1.308853924274444580e-01 -3.151848614215850830e-01 5.768809467554092407e-02 -1.699358224868774414e-02 2.400259114801883698e-02 1.942982524633407593e-01 -3.819570317864418030e-02 6.333325523883104324e-03 2.436427026987075806e-02 -8.700654655694961548e-02 -1.393488943576812744e-01 -4.343426600098609924e-02 -3.434231281280517578e-01 -5.204508546739816666e-03 -2.089377790689468384e-01 -1.645079255104064941e-01 -9.164314717054367065e-02 -3.267797231674194336e-01 1.010196730494499207e-01 -1.786607354879379272e-01 -1.741551309823989868e-01 1.358024924993515015e-01 2.135468274354934692e-01 3.466960042715072632e-02 -1.055750325322151184e-01 -1.964454650878906250e-01 3.854978382587432861e-01 -6.850625574588775635e-02
-2.971002757549285889e-01 1.354537606239318848e-01 -1.366007886826992035e-02 2.035926878452301025e-01 -3.341810703277587891e-01 -2.034398168325424194e-01 1.831480562686920166e-01 -1.254938542842864990e-01 2.858812175691127777e-02 1.328619546256959438e-03 -6.546936184167861938e-02 -1.491483598947525024e-01 1.721221804618835449e-01 -3.360663056373596191e-01 -1.927592158317565918e-01 2.393209375441074371e-02 1.159925535321235657e-01 -4.030785337090492249e-02 1.650971174240112305e-01 -3.063591718673706055e-01 1.248017400503158569e-01 -1.879756003618240356e-01 -3.689589723944664001e-02 8.885581046342849731e-02 -1.179242134094238281e-01 2.323650121688842773e-01 2.584069371223449707e-01 1.603606343269348145e-01 -2.623088359832763672e-01 -2.520399726927280426e-02 9.614218771457672119e-02 7.944668829441070557e-02
-4.875767230987548828e-02 -1.071378439664840698e-01 -5.087684094905853271e-02 8.571117371320724487e-02 -2.468131482601165771e-01 1.422861069440841675e-01 -7.332003861665725708e-02 3.081120736896991730e-02 -1.127161532640457153e-01 -1.947652846574783325e-01 1.667452417314052582e-02 1.098950952291488647e-01 -2.694699168205261230e-02 -3.000397682189941406e-01 3.571380674839019775e-02 -3.826878070831298828e-01 -1.472821533679962158e-01 -2.907412946224212646e-01 6.392870843410491943e-02 -1.121015008538961411e-02 8.478830009698867798e-02 -2.076789885759353638e-01 -3.124006092548370361e-01 -2.757151611149311066e-02 -1.288398355245590210e-01 1.278670132160186768e-01 2.521515488624572754e-01 3.089652061462402344e-01 -1.888458430767059326e-01 -1.603149324655532837e-01 2.014021575450897217e-01 1.850085705518722534e-01
-3.496045619249343872e-02 -1.718242317438125610e-01 -1.981352828443050385e-02 2.637413442134857178e-01 -1.194164529442787170e-01 -1.608955711126327515e-01 1.168763414025306702e-01 -1.565312892198562622e-01 6.747286766767501831e-02 2.987900376319885254e-01 -3.091478161513805389e-02 -1.157526969909667969e-01 1.480113435536623001e-02 -1.286680903285741806e-02 1.722006709314882755e-03 1.025219932198524475e-01 -2.748771011829376221e-01 2.987551130354404449e-02 -1.127102449536323547e-01 -2.329712957143783569e-01 -1.290183812379837036e-01 7.260795682668685913e-02 -1.139519587159156799e-01 -1.318702250719070435e-01 -3.991062343120574951e-01 8.642391115427017212e-02 3.822518587112426758e-01 3.596631288528442383e-01 3.510390594601631165e-02 -2.594411000609397888e-02 1.762938946485519409e-01 1.759999692440032959e-01
-2.584084868431091309e-01 -1.202696710824966431e-01 -1.770639568567276001e-01 4.001066386699676514e-01 -1.885458230972290039e-01 4.705523699522018433e-02 4.292687773704528809e-02 -2.728844247758388519e-02 1.218378990888595581e-01 -2.080344110727310181e-01 1.259299218654632568e-01 1.816865205764770508e-01 3.040601909160614014e-01 -6.395311653614044189e-02 -3.160197660326957703e-02 1.544907689094543457e-01 -2.193239182233810425e-01 2.530353143811225891e-02 -2.303933948278427124e-01 -7.125316560268402100e-02 -1.826375871896743774e-01 -2.704759240150451660e-01 1.458357274532318115e-01 3.177512064576148987e-02 -1.163364723324775696e-01 -4.934007301926612854e-02 2.856321632862091064e-01 7.199580222368240356e-02 2.227009972557425499e-03 -2.239490300416946411e-01 9.471829980611801147e-02 2.470063120126724243e-01
1.244035288691520691e-01 4.360122233629226685e-02 2.076425552368164062e-01 2.001703530550003052e-01 -2.099518775939941406e-01 2.346894890069961548e-02 -7.829400897026062012e-02 5.662039667367935181e-02 3.525589779019355774e-02 1.540724188089370728e-01 -1.519953459501266479e-01 -1.498340219259262085e-01 2.460684031248092651e-01 -1.780200749635696411e-01 6.404099613428115845e-02 -8.436528593301773071e-02 1.424559056758880615e-01 1.437792032957077026e-01 1.448457390069961548e-01 -3.484342098236083984e-01 -1.093252524733543396e-01 -3.176975250244140625e-01 9.082252532243728638e-02 -4.819902777671813965e-02 -2.778643667697906494e-01 1.205420717597007751e-01 3.199383616447448730e-01 2.195651829242706299e-01 -5.733848083764314651e-03 -1.396109163761138916e-01 2.480744123458862305e-01 2.032166868448257446e-01
-6.267246790230274200e-03 -2.245944738388061523e-01 1.509058773517608643e-01 2.031689286231994629e-01 -1.935081481933593750e-01 -9.963323175907135010e-02 3.520890176296234131e-01 -1.347810178995132446e-01 9.304554760456085205e-02 4.489966202527284622e-03 1.361501216888427734e-01 -1.588893681764602661e-01 6.310211122035980225e-02 -2.080736160278320312e-01 8.952834457159042358e-02 2.769711911678314209e-01 6.895072758197784424e-02 1.035058647394180298e-01 7.238028943538665771e-02 -2.349399626255035400e-01 2.052222788333892822e-01 -1.161262542009353638e-01 -8.321175724267959595e-02 -8.426544070243835449e-02 -2.234766632318496704e-02 3.434403836727142334e-01 3.232107460498809814e-01 2.284079939126968384e-01 6.969769299030303955e-02 1.871706098318099976e-01 1.526121348142623901e-01 1.664364039897918701e-01
-9.873458743095397949e-02 -2.955088317394256592e-01 -1.839037835597991943e-01 4.919192194938659668e-02 -2.778223752975463867e-01 2.213155180215835571e-01 5.282342806458473206e-02 1.923447996377944946e-01 1.319344788789749146e-01 -2.581972777843475342e-01 -4.383063688874244690e-02 -1.301228553056716919e-01 1.231803651899099350e-02 -4.431600272655487061e-01 -3.998062759637832642e-02 -1.832390278577804565e-01 1.742752455174922943e-02 -1.585480011999607086e-02 8.111214637756347656e-02 -1.427253484725952148e-01 9.926187247037887573e-02 2.029025554656982422e-02 1.311182137578725815e-02 -1.127086728811264038e-01 -2.949106879532337189e-02 1.992747485637664795e-01 8.190334588289260864e-02 2.642241865396499634e-02 5.371718853712081909e-02 -5.109877139329910278e-02 4.034358859062194824e-01 3.149628341197967529e-01
4.214686900377273560e-02 -4.460608065128326416e-01 4.836559761315584183e-03 1.221033278852701187e-02 -2.051397114992141724e-01 9.051189571619033813e-02 -1.235464140772819519e-01 1.245565116405487061e-01 -1.086361706256866455e-03 -1.380172818899154663e-01 3.497622013092041016e-01 -2.063330858945846558e-01 2.109555602073669434e-01 -1.102276518940925598e-01 -3.271178603172302246e-01 8.921882137656211853e-03 -1.362012475728988647e-01 -1.309848725795745850e-01 1.321384906768798828e-01 -1.250861119478940964e-02 -5.685674771666526794e-02 -2.287807017564773560e-01 1.906886547803878784e-01 -7.624673843383789062e-02 -7.540264725685119629e-02 1.944079250097274780e-01 2.517336905002593994e-01 1.744961291551589966e-01 -1.769779324531555176e-01 -4.529954120516777039e-02 -5.935049615800380707e-03 2.203459441661834717e-01
-2.766033634543418884e-02 1.431319713592529297e-01 -9.661976248025894165e-02 -1.373662203550338745e-01 -1.279958188533782959e-01 -2.611224055290222168e-01 -8.703235536813735962e-02 -3.224047124385833740e-01 -8.767802268266677856e-02 -2.085387408733367920e-01 3.085457384586334229e-01 2.387466840445995331e-02 1.620286405086517334e-01 -2.318491190671920776e-01 1.861890405416488647e-01 7.910485565662384033e-02 -3.882898017764091492e-02 2.019587159156799316e-01 3.488699719309806824e-02 -2.494780421257019043e-01 5.639620125293731689e-02 -1.539627760648727417e-01 1.448851376771926880e-01 -1.170655414462089539e-01 -2.442523390054702759e-01 3.425513803958892822e-01 2.114903032779693604e-01 6.662720441818237305e-02 -6.807963550090789795e-02 5.856068804860115051e-03 1.613668203353881836e-01 2.497392147779464722e-01
-2.114726454019546509e-01 2.530295774340629578e-02 -1.488795727491378784e-01 1.701817661523818970e-01 -2.268711626529693604e-01 6.548929214477539062e-02 2.092041671276092529e-01 -1.755813509225845337e-02 -8.661448955535888672e-02 -1.409762948751449585e-01 9.360652416944503784e-02 1.921416968107223511e-01 2.506017088890075684e-01 -1.052241399884223938e-01 8.115389198064804077e-02 3.199388086795806885e-01 2.721242979168891907e-02 1.576235517859458923e-04 4.440707713365554810e-02 -3.269831836223602295e-01 4.445271566510200500e-02 1.752113848924636841e-01 1.907375752925872803e-01 -6.209222599864006042e-02 1.413775794208049774e-02 2.781492471694946289e-01 1.674965322017669678e-01 1.626992076635360718e-01 -1.242797151207923889e-01 -1.838988214731216431e-01 3.766943812370300293e-01 2.049471437931060791e-01
-6.125474721193313599e-02 -2.674471437931060791e-01 1.416944414377212524e-01 9.373694658279418945e-02 -5.440578609704971313e-02 8.560641855001449585e-02 -8.155976235866546631e-02 -2.844132483005523682e-02 8.915469050407409668e-02 1.500436067581176758e-01 8.047359436750411987e-02 1.163841113448143005e-01 7.561326771974563599e-02 -2.730010449886322021e-01 4.373743757605552673e-02 1.860986948013305664e-01 -9.196683764457702637e-02 -1.845537126064300537e-01 -3.345797955989837646e-01 -2.912676334381103516e-01 -1.911105811595916748e-01 2.519088983535766602e-01 -1.320485919713973999e-01 8.747895481064915657e-04 -1.203739345073699951e-01 -1.320394221693277359e-02 2.730457484722137451e-01 4.629977047443389893e-01 9.575075656175613403e-02 1.065747812390327454e-02 -3.358205407857894897e-02 2.002978622913360596e-01
-1.536496430635452271e-01 -1.943093985319137573e-01 1.514967679977416992e-01 3.111419081687927246e-02 -2.044126987457275391e-01 -1.456892639398574829e-01 -1.051761135458946228e-01 -1.253616213798522949e-01 -2.650715410709381104e-01 -1.433136761188507080e-01 7.430173456668853760e-02 -3.417023643851280212e-02 3.604337573051452637e-01 -3.167127966880798340e-01 2.634363472461700439e-01 2.276333421468734741e-01 -1.331939697265625000e-01 2.142179012298583984e-01 2.143271267414093018e-01 -1.919450163841247559e-01 -2.324631214141845703e-01 -3.385693579912185669e-02 3.042719960212707520e-01 8.578637614846229553e-03 -2.030520737171173096e-01 3.503786027431488037e-02 2.366221696138381958e-02 7.281182333827018738e-03 -1.685686558485031128e-01 -4.667158052325248718e-02 -6.689576804637908936e-02 6.012403964996337891e-02
2.821339061483740807e-03 -2.066491693258285522e-01 5.684649944305419922e-02 4.846925660967826843e-02 -1.006085798144340515e-01 2.581307590007781982e-01 6.236034259200096130e-02 1.305059194564819336e-01 -9.996173530817031860e-02 1.643947809934616089e-01 9.592907875776290894e-02 -1.790859401226043701e-01 1.295411884784698486e-01 1.190550029277801514e-01 3.193199336528778076e-01 8.121456950902938843e-02 6.999634206295013428e-02 9.867125749588012695e-02 3.145588189363479614e-02 -1.862783730030059814e-01 2.963936887681484222e-02 -2.569667622447013855e-02 2.505552768707275391e-01 3.725668042898178101e-02 -2.247276902198791504e-01 -2.449239417910575867e-02 1.656712144613265991e-01 3.965699970722198486e-01 -1.822262406349182129e-01 4.537480175495147705e-01 1.467857360839843750e-01 1.540741771459579468e-01
-1.269687563180923462e-01 -2.140620946884155273e-01 1.430386304855346680e-01 2.598802149295806885e-01 7.905675470829010010e-02 -6.035748869180679321e-02 1.001482158899307251e-01 9.441550076007843018e-02 2.137213386595249176e-02 1.483377218246459961e-01 -2.754073143005371094e-01 5.298099666833877563e-02 5.394079256802797318e-03 -2.300418317317962646e-01 -9.267354011535644531e-02 3.034318983554840088e-01 5.416133627295494080e-02 -1.000611707568168640e-01 1.960057951509952545e-02 -2.287759780883789062e-01 -1.489389091730117798e-01 2.222091257572174072e-01 -1.600492149591445923e-01 -3.625420480966567993e-02 -8.271420001983642578e-02 3.308545649051666260e-01 3.536972105503082275e-01 2.217070013284683228e-01 -2.122237980365753174e-01 -5.738720297813415527e-02 4.803215712308883667e-02 2.472601085901260376e-01
-1.123456731438636780e-01 1.154518648982048035e-01 -1.356159299612045288e-01 -3.490170836448669434e-02 -1.232623010873794556e-01 -6.143882870674133301e-02 2.607325911521911621e-01 -8.740791678428649902e-02 6.300609558820724487e-02 -1.016190424561500549e-01 1.016001403331756592e-01 2.022863328456878662e-01 8.149294555187225342e-02 -1.805825829505920410e-01 3.709360212087631226e-02 2.361794933676719666e-02 -1.304889470338821411e-02 -9.035133570432662964e-02 9.020815044641494751e-02 -2.905053198337554932e-01 -4.516766965389251709e-02 5.294142290949821472e-02 1.777240484952926636e-01 1.165388822555541992e-01 -1.414698809385299683e-01 2.899895310401916504e-01 3.593965470790863037e-01 7.056611776351928711e-02 -2.333747744560241699e-01 -1.623614430427551270e-01 5.062867999076843262e-01 1.638509780168533325e-01
-1.804534196853637695e-01 -4.415533840656280518e-01 -1.585155352950096130e-02 2.749901413917541504e-01 -1.689282208681106567e-01 -3.309790492057800293e-01 2.348459064960479736e-01 2.090568244457244873e-01 8.156169205904006958e-02 -1.711888015270233154e-01 3.532050922513008118e-02 -1.872453987598419189e-01 2.313543669879436493e-02 -5.855847150087356567e-02 7.522272318601608276e-02 1.182507425546646118e-01 -2.385863959789276123e-01 -1.433316804468631744e-02 2.825805842876434326e-01 -2.368815988302230835e-01 2.714347653090953827e-02 8.205555379390716553e-02 2.638929188251495361e-01 3.167298808693885803e-02 9.102962166070938110e-02 1.915286630392074585e-01 1.891629546880722046e-01 -1.606340869329869747e-03 -1.045408695936203003e-01 2.209733007475733757e-03 -1.459235325455665588e-02 2.598869800567626953e-02
-3.911666199564933777e-02 -3.674741387367248535e-01 1.638710349798202515e-01 2.619831264019012451e-01 -1.735536307096481323e-01 1.855471879243850708e-01 -4.170989617705345154e-02 -5.382158327847719193e-03 1.192095801234245300e-01 1.640288382768630981e-01 7.769452035427093506e-02 2.598320841789245605e-01 2.461686264723539352e-03 -1.702157258987426758e-01 7.883895933628082275e-02 3.023223578929901123e-01 -1.592766791582107544e-01 2.241238206624984741e-02 -8.941027522087097168e-02 -1.898387074470520020e-01 7.004200667142868042e-02 2.100472599267959595e-01 -1.566007435321807861e-01 3.922337491530925035e-04 -2.299639433622360229e-01 1.443551201373338699e-02 3.612346649169921875e-01 1.789002716541290283e-01 -5.832298099994659424e-02 1.087261736392974854e-01 -1.613192111253738403e-01 2.451095730066299438e-01
-2.892527543008327484e-02 7.651825249195098877e-02 5.869537964463233948e-02 2.178681641817092896e-01 -2.579315006732940674e-01 -2.072155475616455078e-01 -1.415413152426481247e-02 1.575309187173843384e-01 -2.320093959569931030e-01 1.345646828413009644e-01 2.477919608354568481e-01 -9.020150639116764069e-03 1.251842528581619263e-01 2.602868154644966125e-02 1.921571642160415649e-01 -7.139332592487335205e-02 -5.894565954804420471e-03 -7.713786512613296509e-02 4.406482726335525513e-02 -3.171350359916687012e-01 -6.118596997112035751e-03 3.808435425162315369e-02 3.401377052068710327e-02 -7.551307976245880127e-02 -3.082784637808799744e-02 2.685740590095520020e-01 3.056223094463348389e-01 -8.522471785545349121e-02 -5.324552580714225769e-02 -8.908841013908386230e-02 3.539452552795410156e-01 4.352898299694061279e-01
-2.099559083580970764e-02 3.568685147911310196e-03 8.382628671824932098e-03 3.593548014760017395e-02 -2.946216464042663574e-01 -7.875595986843109131e-02 -7.077958434820175171e-02 1.159089803695678711e-01 1.464102119207382202e-01 -7.168896496295928955e-02 -1.218715533614158630e-01 -1.855131834745407104e-01 4.591129347681999207e-02 3.772295266389846802e-02 1.305752694606781006e-01 5.801715701818466187e-02 -4.197933897376060486e-02 -2.372840233147144318e-02 5.429309234023094177e-02 -2.190867513418197632e-01 -1.402329504489898682e-01 -1.734243519604206085e-02 4.158158972859382629e-02 1.044568121433258057e-01 -5.026413798332214355e-01 4.530325904488563538e-02 5.126269459724426270e-01 6.253096461296081543e-02 -1.749737858772277832e-01 3.252917155623435974e-02 2.773116528987884521e-01 2.666357457637786865e-01
-1.749987453222274780e-01 -1.481455285102128983e-03 2.585074603557586670e-01 -4.100197553634643555e-02 4.770174995064735413e-02 1.987021267414093018e-01 2.327480167150497437e-02 4.861371964216232300e-02 3.531814739108085632e-02 -4.358411580324172974e-02 1.809219829738140106e-02 -1.736617535352706909e-01 1.082027480006217957e-01 2.909531444311141968e-02 1.525281220674514771e-01 -3.860778361558914185e-02 -2.185068130493164062e-01 7.140893489122390747e-02 -1.374348439276218414e-02 -4.897328019142150879e-01 -1.890202797949314117e-02 -2.131784409284591675e-01 1.508017629384994507e-01 1.093518957495689392e-01 -1.287125945091247559e-01 6.270837038755416870e-02 -4.690401256084442139e-02 4.063340127468109131e-01 -1.874379664659500122e-01 2.942337989807128906e-01 2.967577576637268066e-01 1.196216419339179993e-01
-2.809954881668090820e-01 -6.552240997552871704e-02 1.484437733888626099e-01 4.432492703199386597e-02 -2.266127467155456543e-01 2.368682920932769775e-01 -7.258803397417068481e-02 -2.176094055175781250e-01 6.183930113911628723e-02 -2.693876065313816071e-02 -1.065351516008377075e-01 1.261981278657913208e-01 1.913241893053054810e-01 -3.667294979095458984e-01 1.434651203453540802e-02 1.101810410618782043e-01 -7.779122889041900635e-02 -1.330361217260360718e-01 1.924058347940444946e-01 -1.526592522859573364e-01 6.721970438957214355e-02 -1.407171636819839478e-01 2.718578875064849854e-01 -2.659838199615478516e-01 -3.467498719692230225e-01 4.903630912303924561e-02 3.186567723751068115e-01 8.040526509284973145e-02 -2.778876945376396179e-02 -1.666195094585418701e-01 7.096314430236816406e-02 -1.151705812662839890e-02
7.006870873738080263e-05 5.883697047829627991e-02 -1.040234118700027466e-01 1.839379221200942993e-02 -2.934473752975463867e-01 -8.170373737812042236e-03 2.605922818183898926e-01 -3.272817283868789673e-02 -8.273902535438537598e-02 1.780131459236145020e-01 5.062294751405715942e-02 -4.618979245424270630e-02 1.168644726276397705e-01 -2.756071686744689941e-01 2.425675094127655029e-01 2.048732042312622070e-01 1.820018142461776733e-01 -5.758257955312728882e-02 -4.149914532899856567e-02 -2.732658088207244873e-01 1.406924277544021606e-01 3.002805635333061218e-02 1.546313334256410599e-02 -8.835681527853012085e-02 -8.203952014446258545e-02 4.259831905364990234e-01 2.626447975635528564e-01 1.641386449337005615e-01 -2.942267656326293945e-01 1.256883442401885986e-01 9.877488017082214355e-02 2.423715144395828247e-01
3.308981284499168396e-02 -1.594320498406887054e-02 -6.804375350475311279e-02 -8.565130084753036499e-02 9.202106297016143799e-02 -1.348964720964431763e-01 2.685464322566986084e-01 -3.199966549873352051e-01 3.579075448215007782e-03 7.314714789390563965e-02 -3.102977387607097626e-02 -4.124139621853828430e-02 1.977007687091827393e-01 -1.949296295642852783e-01 9.734351187944412231e-03 -9.870363771915435791e-02 -1.479634195566177368e-01 -3.145533800125122070e-02 -1.037612706422805786e-01 -1.988132596015930176e-01 -8.639928698539733887e-02 -5.666867271065711975e-02 1.022126432508230209e-02 -2.027144655585289001e-02 -3.008109927177429199e-01 -3.951380401849746704e-02 4.378050565719604492e-01 3.712339699268341064e-01 -6.752037256956100464e-02 1.148194596171379089e-01 1.527383476495742798e-01 3.789224028587341309e-01
-5.719990469515323639e-03 -2.805926203727722168e-01 3.381262719631195068e-02 2.833887636661529541e-01 -7.948806881904602051e-02 -9.586258977651596069e-02 4.718337580561637878e-02 -2.927322685718536377e-01 -1.197191029787063599e-01 2.077038884162902832e-01 1.562388986349105835e-01 -1.065709143877029419e-01 1.515194028615951538e-01 -1.803654581308364868e-01 -1.928322389721870422e-02 3.587734699249267578e-02 -1.573328673839569092e-01 1.860496252775192261e-01 -1.331803351640701294e-01 -2.819985747337341309e-01 -2.646248340606689453e-01 -1.975654214620590210e-01 7.919569313526153564e-02 -1.163784265518188477e-01 -1.314366906881332397e-01 -6.337438523769378662e-02 4.218809008598327637e-01 -5.217177420854568481e-02 -1.081924661993980408e-01 -3.234555199742317200e-02 2.858167588710784912e-01 -6.342642754316329956e-02
-1.907361894845962524e-01 -6.731641292572021484e-02 -1.139220222830772400e-01 -6.048790644854307175e-03 -4.550249576568603516e-01 1.512808799743652344e-01 1.009004935622215271e-01 2.317339926958084106e-02 3.139827772974967957e-02 -1.234444752335548401e-01 4.043697193264961243e-02 1.251273602247238159e-02 3.647872209548950195e-01 -3.443931639194488525e-01 4.105913639068603516e-02 -9.752511233091354370e-02 -9.746394306421279907e-02 -2.490090429782867432e-01 -1.689556092023849487e-01 -2.128645628690719604e-01 -6.420866400003433228e-02 -6.845905631780624390e-02 9.112271666526794434e-02 -3.394231200218200684e-02 8.666023612022399902e-03 2.715646326541900635e-01 2.949025109410285950e-02 -5.792848765850067139e-02 -2.019179910421371460e-01 3.385012149810791016e-01 1.155268698930740356e-01 1.189834997057914734e-01
3.681106725707650185e-03 -2.390595078468322754e-01 -2.645528912544250488e-01 1.858137249946594238e-01 -1.286209672689437866e-01 1.914961449801921844e-02 -2.110305987298488617e-02 -2.868467196822166443e-02 9.296404570341110229e-02 -7.029819488525390625e-02 1.936282068490982056e-01 8.086520433425903320e-02 2.395354211330413818e-02 -1.702682673931121826e-01 5.860079452395439148e-02 -2.085117250680923462e-01 -3.701534271240234375e-01 -3.032583594322204590e-01 1.647670567035675049e-01 -2.318516820669174194e-01 3.096634708344936371e-02 -3.098693490028381348e-01 -1.296332627534866333e-01 4.135940968990325928e-02 -1.117557808756828308e-01 4.763790220022201538e-02 3.672957420349121094e-02 2.915474474430084229e-01 -2.707248032093048096e-01 1.444718837738037109e-01 -6.827914621680974960e-03 2.556521296501159668e-01
-2.900082804262638092e-02 -2.924078702926635742e-01 -7.823214866220951080e-03 2.653554677963256836e-01 -1.721450835466384888e-01 -1.577320098876953125e-01 9.295125305652618408e-02 4.655858036130666733e-03 8.302925527095794678e-02 -2.216880023479461670e-01 -1.083455458283424377e-01 2.991031408309936523e-01 4.471950605511665344e-02 -1.299994885921478271e-01 2.228426933288574219e-01 1.978538483381271362e-01 -4.487266391515731812e-02 1.632969081401824951e-01 2.778107821941375732e-01 -2.685675024986267090e-01 -5.433980375528335571e-03 2.614352153614163399e-03 -4.788664355874061584e-02 -4.769910126924514771e-02 2.391554564237594604e-01 1.609391719102859497e-01 8.469817042350769043e-02 1.584551036357879639e-01 -2.880664467811584473e-01 6.999229639768600464e-02 3.249086439609527588e-01 1.537676006555557251e-01
-1.878199167549610138e-02 -2.763458192348480225e-01 1.000763848423957825e-01 1.195460930466651917e-01 -4.788094460964202881e-01 1.202200949192047119e-01 -6.407298892736434937e-02 -5.413739383220672607e-02 -1.167758479714393616e-01 -6.984625756740570068e-02 3.250622451305389404e-01 -4.808472096920013428e-02 1.063257306814193726e-01 5.348028987646102905e-02 1.916987448930740356e-01 -1.434452086687088013e-01 -1.673571616411209106e-01 6.653050333261489868e-02 1.067383885383605957e-01 1.884543336927890778e-02 -5.453180521726608276e-02 1.221783384680747986e-01 1.158352419734001160e-01 -3.194961547851562500e-01 9.760834276676177979e-03 -8.734005689620971680e-02 4.073783010244369507e-02 2.258668839931488037e-01 -2.374024689197540283e-01 3.100813191849738359e-04 3.920000791549682617e-01 4.733143001794815063e-02
-1.041121184825897217e-01 -1.103882119059562683e-01 8.569306880235671997e-02 -1.182622686028480530e-01 -4.544327259063720703e-01 1.049755588173866272e-01 2.609774842858314514e-02 1.367515176534652710e-01 -8.276428282260894775e-02 1.139456704258918762e-01 2.883875370025634766e-01 -2.656890153884887695e-01 -3.143471479415893555e-02 4.488535597920417786e-02 4.235643446445465088e-01 7.305102795362472534e-02 -1.437062472105026245e-01 -9.693633019924163818e-02 -5.413751676678657532e-02 -1.045033484697341919e-01 -4.746298864483833313e-02 -1.525898575782775879e-01 -1.254521310329437256e-01 -3.906634449958801270e-02 -1.556009054183959961e-01 4.613444209098815918e-02 1.863877475261688232e-01 3.206304907798767090e-01 8.184745907783508301e-02 9.782126545906066895e-02 1.356051266193389893e-01 2.686173617839813232e-01
-2.368278354406356812e-01 -1.813040673732757568e-01 -1.583160310983657837e-01 1.700704097747802734e-01 -8.406938612461090088e-02 2.385939061641693115e-01 -2.491191178560256958e-01 8.067268133163452148e-02 1.201759055256843567e-01 -4.491490498185157776e-02 2.500750720500946045e-01 -6.591013073921203613e-02 -1.548452861607074738e-02 -5.268041044473648071e-02 5.081397294998168945e-02 -1.922748982906341553e-01 -1.818473190069198608e-01 -3.436358869075775146e-01 1.615725457668304443e-01 -3.650999367237091064e-01 2.182181328535079956e-01 1.349159330129623413e-01 1.615820080041885376e-01 1.090999543666839600e-01 -2.665047049522399902e-01 2.087320089340209961e-01 -1.243047229945659637e-02 8.375978469848632812e-02 -1.924208700656890869e-01 -9.616209194064140320e-03 1.153120920062065125e-01 1.096016690135002136e-01
-2.380988299846649170e-01 -1.778023838996887207e-01 2.810063362121582031e-01 6.796412635594606400e-03 -4.096261262893676758e-01 -3.098122216761112213e-02 7.879983633756637573e-02 -9.813068807125091553e-02 1.057118475437164307e-01 8.955857902765274048e-02 4.502342641353607178e-01 -1.018835231661796570e-01 4.067871347069740295e-02 -1.554146707057952881e-01 2.333937883377075195e-01 8.702008053660392761e-03 -1.187177896499633789e-01 -1.092754527926445007e-01 2.738812565803527832e-02 -2.298376858234405518e-01 -1.376762539148330688e-01 -6.059231236577033997e-02 -1.786778884707018733e-04 -3.117661476135253906e-01 1.786878407001495361e-01 2.803710103034973145e-02 3.811652213335037231e-02 8.449241518974304199e-02 1.097079589962959290e-01 -2.874969504773616791e-02 1.499899774789810181e-01 2.436119765043258667e-01
-2.079559117555618286e-02 -2.984462976455688477e-01 1.966164857149124146e-01 2.073379009962081909e-01 -3.363955020904541016e-01 1.515695452690124512e-02 6.427142769098281860e-02 -3.698179498314857483e-02 1.903705298900604248e-01 -4.001614823937416077e-02 1.680886447429656982e-01 -1.187663525342941284e-01 2.716930508613586426e-01 -1.381415873765945435e-01 1.972004473209381104e-01 -1.170891821384429932e-01 2.601990103721618652e-02 1.681864261627197266e-01 -1.162463054060935974e-02 -1.159079223871231079e-01 -1.913045793771743774e-01 -1.124721989035606384e-01 8.984922617673873901e-02 -3.268700838088989258e-01 2.142228633165359497e-01 -1.344339102506637573e-01 1.365710049867630005e-01 1.380479335784912109e-01 -8.350617438554763794e-02 1.229616105556488037e-01 3.840037882328033447e-01 7.961344718933105469e-02
-1.359274238348007202e-01 -3.626077473163604736e-01 -5.404837429523468018e-02 5.914273113012313843e-02 -2.389287352561950684e-01 3.078118562698364258e-01 -2.018048660829663277e-03 2.315414398908615112e-01 5.021020770072937012e-02 -1.638791561126708984e-01 -1.118823587894439697e-01 -2.791779935359954834e-01 -2.101598680019378662e-02 -2.365506142377853394e-01 -1.237402949482202530e-02 -2.108936756849288940e-01 -2.612405717372894287e-01 9.393712133169174194e-02 1.802822649478912354e-01 -2.472475320100784302e-01 1.678121834993362427e-01 3.652523458003997803e-02 1.801210939884185791e-01 1.439956277608871460e-01 -2.194190621376037598e-01 1.745612770318984985e-01 9.531369805335998535e-02 3.356700018048286438e-02 1.815834641456604004e-02 1.004775166511535645e-01 2.530534863471984863e-01 2.530831284821033478e-02
-1.938150078058242798e-01 1.471688132733106613e-02 -1.190075371414422989e-02 1.529991626739501953e-01 -1.233254969120025635e-01 3.197686374187469482e-01 -1.682275533676147461e-01 2.233217358589172363e-01 1.096204016357660294e-02 -1.862862408161163330e-01 -1.605821656994521618e-03 2.326110899448394775e-01 2.162563949823379517e-01 -2.890725433826446533e-01 8.578466624021530151e-02 -2.328700721263885498e-01 -1.154799610376358032e-01 -2.308163791894912720e-01 3.977233916521072388e-02 -1.007852926850318909e-01 1.039747074246406555e-01 -2.140612006187438965e-01 -3.045255243778228760e-01 2.738805860280990601e-02 -5.501832813024520874e-02 5.597006529569625854e-02 1.134789809584617615e-01 2.472787797451019287e-01 -1.390743851661682129e-01 -1.692273616790771484e-01 2.513003051280975342e-01 2.059091180562973022e-01
-7.886116951704025269e-02 1.657176762819290161e-01 -1.983724236488342285e-01 1.247909367084503174e-01 -7.358548790216445923e-02 1.350733637809753418e-02 2.500597536563873291e-01 -1.828591222874820232e-03 3.801070153713226318e-02 -9.670750051736831665e-02 1.505046486854553223e-01 1.891756653785705566e-01 1.054509356617927551e-01 -2.510179579257965088e-01 2.813764661550521851e-02 5.338589195162057877e-03 9.134706854820251465e-02 -5.285464227199554443e-03 1.271206289529800415e-01 -4.321248829364776611e-01 -5.202286690473556519e-02 2.246012538671493530e-02 1.459128111600875854e-01 6.464499235153198242e-02 -1.585253179073333740e-01 2.139908969402313232e-01 3.358770608901977539e-01 9.619706124067306519e-02 -2.222779989242553711e-01 -1.348270922899246216e-01 4.232927262783050537e-01 1.392152011394500732e-01
-3.106194734573364258e-02 -4.356041923165321350e-02 9.098984301090240479e-02 6.311605125665664673e-02 -2.573136091232299805e-01 -1.360339112579822540e-02 3.070796132087707520e-01 -1.832606494426727295e-01 2.139550000429153442e-01 4.999806731939315796e-02 -1.999004185199737549e-02 2.852732501924037933e-02 -3.164076805114746094e-02 -3.384625613689422607e-01 -4.339246079325675964e-02 1.696531027555465698e-01 6.269965320825576782e-02 -1.474896669387817383e-01 1.190524324774742126e-01 -3.102210164070129395e-01 6.939194351434707642e-02 -2.506689131259918213e-01 -1.678666658699512482e-02 1.139873489737510681e-01 -1.766605228185653687e-01 2.459689676761627197e-01 3.100476861000061035e-01 2.449351996183395386e-01 -5.352945998311042786e-02 -9.556988626718521118e-02 1.687272489070892334e-01 2.992720305919647217e-01
-2.331037521362304688e-01 1.081897169351577759e-01 -1.335920989513397217e-01 2.621335089206695557e-01 -2.978605926036834717e-01 -1.599852889776229858e-01 3.310723304748535156e-01 -7.499890774488449097e-02 1.012448593974113464e-01 -2.365205995738506317e-02 -1.104665454477071762e-02 -1.556225568056106567e-01 -5.467084422707557678e-02 -4.046244025230407715e-01 -6.830529123544692993e-02 3.012763708829879761e-02 1.085021495819091797e-01 -8.807479590177536011e-02 1.363993883132934570e-01 -1.906336694955825806e-01 6.266731023788452148e-02 -2.275067269802093506e-01 1.547977328300476074e-01 1.516503393650054932e-01 -1.310876756906509399e-01 2.815912067890167236e-01 2.686658799648284912e-01 1.123773604631423950e-01 -1.792069077491760254e-01 1.619584113359451294e-02 7.530706375837326050e-02 1.181300953030586243e-01
-1.519200503826141357e-01 -3.394404351711273193e-01 -1.471171975135803223e-01 -2.609614050015807152e-03 -2.279161661863327026e-01 9.297962486743927002e-02 -5.757590755820274353e-03 2.924480140209197998e-01 2.118644118309020996e-01 -1.233058050274848938e-01 1.099292635917663574e-01 -2.806210517883300781e-01 1.764473915100097656e-01 -9.859737008810043335e-02 -1.352768093347549438e-01 -1.146169900894165039e-01 -2.404576539993286133e-02 1.936684548854827881e-02 -1.911424100399017334e-01 -1.933249086141586304e-01 2.321084141731262207e-01 6.200535595417022705e-02 7.629466801881790161e-02 -2.310328781604766846e-01 -2.723110318183898926e-01 1.381160169839859009e-01 2.614936828613281250e-01 2.153401970863342285e-01 -1.996609717607498169e-01 -1.242913305759429932e-01 -7.605645805597305298e-02 9.913775324821472168e-02
-9.794972091913223267e-02 -2.422481626272201538e-01 1.063707172870635986e-01 2.899639606475830078e-01 -3.686912953853607178e-01 3.065465688705444336e-01 2.480685561895370483e-01 3.105956502258777618e-02 1.711350530385971069e-01 -3.331230208277702332e-02 7.101629674434661865e-02 -6.002095714211463928e-02 4.596278071403503418e-02 -1.611593663692474365e-01 -2.517083846032619476e-02 1.913878135383129120e-02 -3.176800906658172607e-01 2.291256338357925415e-01 1.947433501482009888e-01 -2.494712620973587036e-01 8.139099180698394775e-02 -2.399604767560958862e-01 7.662200182676315308e-02 6.348333507776260376e-02 1.024388596415519714e-01 3.257020413875579834e-01 -8.154473267495632172e-03 5.099120736122131348e-02 6.334140896797180176e-02 -7.868659496307373047e-02 4.238539561629295349e-02 1.298631578683853149e-01
-1.478218883275985718e-01 -2.271898835897445679e-01 2.481814920902252197e-01 -2.029664814472198486e-01 -3.182461950927972794e-04 1.618122607469558716e-01 6.766494363546371460e-02 -1.599610149860382080e-01 -9.474068135023117065e-02 -1.423506438732147217e-01 -9.394318610429763794e-02 9.125181287527084351e-02 8.097814768552780151e-02 -4.063185304403305054e-03 3.055514097213745117e-01 -2.761488258838653564e-01 -1.360052973031997681e-01 3.615248203277587891e-02 2.495146244764328003e-01 -2.764440178871154785e-01 -4.147538915276527405e-02 -8.408405631780624390e-02 6.161307543516159058e-02 -7.652951776981353760e-02 -1.251743435859680176e-01 3.174624443054199219e-01 1.797171384096145630e-01 3.990763127803802490e-01 4.241202771663665771e-02 8.293450623750686646e-02 1.994025409221649170e-01 -1.069252267479896545e-01
-1.393488049507141113e-01 -9.206244349479675293e-02 9.393633902072906494e-02 9.834551066160202026e-02 2.396541684865951538e-01 -1.668796837329864502e-01 1.369966715574264526e-01 -2.871233224868774414e-01 4.530473379418253899e-04 -1.708502531982958317e-03 -6.421488523483276367e-02 -8.312394469976425171e-02 1.255632378160953522e-02 -2.043098062276840210e-01 4.503622476477175951e-04 -1.572867482900619507e-01 6.040506809949874878e-02 -5.414101481437683105e-02 2.049730867147445679e-01 -2.274224609136581421e-01 -1.350820958614349365e-01 -2.762813121080398560e-02 3.224384188652038574e-01 -1.323780417442321777e-01 -2.304704189300537109e-01 -1.309882998466491699e-01 3.084003627300262451e-01 1.104690581560134888e-01 -1.266902536153793335e-01 4.970360547304153442e-03 2.447975724935531616e-01 4.416314065456390381e-01
-1.841499507427215576e-01 -3.473553955554962158e-01 -3.682031929492950439e-01 2.452461421489715576e-01 -1.738200634717941284e-01 1.633510291576385498e-01 -1.198922023177146912e-01 1.000280305743217468e-01 2.241049408912658691e-01 -9.585376083850860596e-02 1.095671430230140686e-01 -9.332864731550216675e-02 4.038667678833007812e-01 1.071644350886344910e-01 5.105414427816867828e-03 3.507940098643302917e-02 -9.005437791347503662e-02 -2.084389925003051758e-01 1.185836791992187500e-01 -2.191766202449798584e-01 1.719703972339630127e-01 -8.299086987972259521e-02 2.154395878314971924e-01 -8.205538243055343628e-02 -1.236355975270271301e-01 8.731756359338760376e-02 1.452058404684066772e-01 2.382231801748275757e-01 -2.728113159537315369e-02 -3.201599174644798040e-04 7.173479348421096802e-02 -5.060252919793128967e-02
-3.354478999972343445e-02 -2.978596687316894531e-01 2.021887153387069702e-01 2.303497307002544403e-02 -4.788999259471893311e-02 3.966273367404937744e-01 -8.877428248524665833e-03 8.620661497116088867e-02 -8.735934644937515259e-02 -6.759302318096160889e-02 -8.300991728901863098e-03 5.822703987360000610e-02 -1.321820318698883057e-01 4.468961432576179504e-02 2.696267366409301758e-01 -3.228240609169006348e-01 -2.750077545642852783e-01 -1.154671758413314819e-01 -1.024167388677597046e-01 -3.527441918849945068e-01 7.146099209785461426e-02 6.492770463228225708e-02 1.268841475248336792e-01 -2.255473658442497253e-02 -9.233269840478897095e-02 1.967035830020904541e-01 2.209857106208801270e-01 2.469515502452850342e-01 1.245252117514610291e-01 1.450329720973968506e-01 1.660231351852416992e-01 1.364951431751251221e-01
-7.875879108905792236e-02 -8.264985680580139160e-02 6.139890849590301514e-02 3.113853186368942261e-02 -2.091983109712600708e-01 -1.920247822999954224e-01 -1.105267852544784546e-01 2.030258476734161377e-01 6.295803189277648926e-02 -1.760344766080379486e-02 -1.291207522153854370e-01 -1.497864425182342529e-01 1.662445999681949615e-02 -4.588341340422630310e-02 7.660268992185592651e-02 -1.638213545083999634e-02 4.632609337568283081e-02 1.332516968250274658e-01 1.140122637152671814e-01 -2.005676478147506714e-01 2.104143612086772919e-02 -3.226518630981445312e-02 -5.081558600068092346e-02 -4.212755337357521057e-02 -4.737765192985534668e-01 -4.690372943878173828e-02 5.247980952262878418e-01 2.053039073944091797e-01 -2.262683352455496788e-03 -1.469061058014631271e-02 2.626635730266571045e-01 3.222493231296539307e-01
-3.244239985942840576e-01 1.266524493694305420e-01 -9.723135828971862793e-02 1.634950041770935059e-01 -7.684777677059173584e-02 1.747557520866394043e-02 -6.825807690620422363e-02 -1.576108634471893311e-01 1.162006426602602005e-02 -4.277665615081787109e-01 6.433954089879989624e-02 -5.297634378075599670e-02 4.441681876778602600e-02 -2.496019452810287476e-01 4.563310369849205017e-02 -6.534981727600097656e-02 -2.454835027456283569e-01 -2.039330005645751953e-01 -1.473411321640014648e-01 2.255641110241413116e-02 -1.328179091215133667e-01 -2.091319859027862549e-01 1.629211902618408203e-01 -2.008727490901947021e-01 -3.429473936557769775e-01 1.946883499622344971e-01 1.968218982219696045e-01 -7.261343300342559814e-02 4.595831781625747681e-02 2.396654039621353149e-01 1.481302380561828613e-01 1.129540503025054932e-01
-2.056058198213577271e-01 -7.207435369491577148e-02 -2.744373306632041931e-02 2.293461263179779053e-01 -3.556110858917236328e-01 3.953599184751510620e-02 -1.954030841588973999e-01 -2.741153836250305176e-01 -2.234354466199874878e-01 2.551850378513336182e-01 -8.889702707529067993e-02 1.463650017976760864e-01 9.991387277841567993e-02 -5.752060189843177795e-02 1.047422364354133606e-01 4.046154022216796875e-02 -9.776742756366729736e-02 -8.867564797401428223e-02 -7.364880759268999100e-03 -4.282351210713386536e-02 -3.447828441858291626e-02 -1.493228226900100708e-01 8.299441635608673096e-02 -6.323147565126419067e-02 -2.043326199054718018e-01 1.411467194557189941e-01 2.580866515636444092e-01 2.593628764152526855e-01 -1.844841688871383667e-01 4.925490915775299072e-02 -2.303396463394165039e-01 3.857670128345489502e-01
-2.656885683536529541e-01 -1.591340601444244385e-01 -1.959360539913177490e-01 1.459272801876068115e-01 -2.192675173282623291e-01 2.507319152355194092e-01 -1.365883350372314453e-01 7.579363882541656494e-02 1.113369166851043701e-01 -1.213011294603347778e-01 1.343470066785812378e-01 -7.548896223306655884e-02 -1.189086064696311951e-01 -5.876102298498153687e-02 9.108202531933784485e-03 -1.392064839601516724e-01 -2.187354713678359985e-01 -3.254410326480865479e-01 2.543272078037261963e-01 -3.471968472003936768e-01 -8.713338524103164673e-03 3.024330176413059235e-02 -4.312048479914665222e-02 -9.972403943538665771e-02 -3.090893626213073730e-01 5.733564868569374084e-02 -1.149322688579559326e-01 1.214407980442047119e-01 -2.046428024768829346e-01 2.034956365823745728e-01 1.519227493554353714e-02 2.430277615785598755e-01
-6.632074713706970215e-02 -2.259905785322189331e-01 6.038162857294082642e-02 4.172454774379730225e-01 -5.456386506557464600e-02 4.209496080875396729e-02 -1.518263518810272217e-01 -4.282669350504875183e-02 -2.211510390043258667e-01 -1.441387683153152466e-01 1.424094587564468384e-01 -2.443322688341140747e-01 2.021971344947814941e-01 1.467422544956207275e-01 3.424679040908813477e-01 9.190097451210021973e-02 -6.519366055727005005e-02 -1.214264929294586182e-01 1.417587846517562866e-01 1.478070467710494995e-01 -7.982665300369262695e-02 8.288455009460449219e-02 -1.233363375067710876e-01 -1.218751966953277588e-01 4.178796708583831787e-02 8.998514711856842041e-02 1.726627647876739502e-01 2.467368692159652710e-01 -2.276137024164199829e-01 -2.620306797325611115e-03 2.667218744754791260e-01 2.676024138927459717e-01
-6.970717757940292358e-02 -2.421438097953796387e-01 -1.922289729118347168e-01 3.350892663002014160e-01 -7.105056196451187134e-02 2.377317696809768677e-01 -1.136404350399971008e-01 -1.080441176891326904e-01 1.342204958200454712e-01 4.813701286911964417e-02 2.509963884949684143e-02 7.344915717840194702e-02 9.221591800451278687e-02 3.060060739517211914e-02 1.308878809213638306e-01 2.174851447343826294e-01 -1.173280850052833557e-01 -1.464457660913467407e-01 -3.200683891773223877e-01 -2.710191011428833008e-01 -1.405204534530639648e-01 1.764626652002334595e-01 -9.688700735569000244e-02 8.222587406635284424e-03 -1.993521153926849365e-01 1.185607388615608215e-01 3.347725272178649902e-01 3.416855931282043457e-01 8.254091441631317139e-02 -2.375524304807186127e-02 -1.664050482213497162e-02 1.979098916053771973e-01
-3.766110837459564209e-01 -1.258210539817810059e-01 -9.463626891374588013e-02 6.536371260881423950e-02 -2.850297391414642334e-01 2.196669131517410278e-01 -2.051147222518920898e-01 -6.936708092689514160e-02 -3.324988484382629395e-01 1.170119345188140869e-01 -1.485486775636672974e-01 1.081637442111968994e-01 1.585587412118911743e-01 -2.721721231937408447e-01 4.217479377985000610e-02 -8.197843283414840698e-02 -3.316142261028289795e-01 -5.719802901148796082e-02 1.372981518507003784e-01 -3.321830555796623230e-02 -2.277932129800319672e-02 -3.504305612295866013e-03 9.074556827545166016e-02 -6.423740088939666748e-02 -2.651068270206451416e-01 2.126045338809490204e-02 2.036598622798919678e-01 2.099359631538391113e-01 -2.354950457811355591e-01 3.537455201148986816e-02 -8.912345767021179199e-02 1.413222402334213257e-01
-4.241305291652679443e-01 -1.062882319092750549e-01 4.806413128972053528e-02 -1.381413936614990234e-01 -1.886983811855316162e-01 2.875997126102447510e-02 -2.076434493064880371e-01 -6.053002178668975830e-02 -6.648232042789459229e-02 -1.051862090826034546e-01 -1.061267107725143433e-01 8.573303371667861938e-02 2.432958781719207764e-01 2.522319555282592773e-01 9.516531229019165039e-02 -5.705988407135009766e-02 -8.368459343910217285e-02 -9.639558941125869751e-02 1.898187398910522461e-01 -2.443036586046218872e-01 -3.232063259929418564e-03 -2.718861699104309082e-01 2.098157703876495361e-01 3.607164695858955383e-02 7.540246099233627319e-02 3.027997314929962158e-01 3.132784068584442139e-01 -4.226632788777351379e-02 -2.744875550270080566e-01 -3.586322441697120667e-02 1.296785622835159302e-01 1.138847395777702332e-01
-2.511785030364990234e-01 -3.485423326492309570e-01 -2.573573291301727295e-01 4.241297766566276550e-02 -3.329034745693206787e-01 1.968979090452194214e-02 1.646552681922912598e-01 7.731366157531738281e-02 -1.954755373299121857e-02 1.586888581514358521e-01 9.407741948962211609e-03 2.265942394733428955e-01 2.351546436548233032e-01 -3.666968643665313721e-01 1.543273180723190308e-01 1.206810176372528076e-01 5.231628194451332092e-03 9.291117638349533081e-02 3.932476043701171875e-02 -2.694051563739776611e-01 3.816002234816551208e-02 -4.433793947100639343e-02 -1.085373759269714355e-02 -5.943981930613517761e-02 6.844481825828552246e-02 1.930322200059890747e-01 -9.425418078899383545e-02 1.045368984341621399e-01 -3.284138739109039307e-01 6.120536103844642639e-02 -4.200926423072814941e-02 1.815741658210754395e-01
-2.111608684062957764e-01 -1.720722466707229614e-01 -1.219879761338233948e-01 3.919839560985565186e-01 -1.671594977378845215e-01 -2.592563033103942871e-01 1.656392067670822144e-01 1.701284945011138916e-01 9.703284129500389099e-03 -1.107912063598632812e-01 -6.664173305034637451e-02 1.142228767275810242e-01 -6.795953214168548584e-02 -5.725624412298202515e-02 3.075114488601684570e-01 1.774903237819671631e-01 -8.688944578170776367e-02 2.906459569931030273e-02 3.596602380275726318e-01 -3.015814125537872314e-01 -5.168038420379161835e-03 2.395723760128021240e-02 7.300665974617004395e-02 -8.214610815048217773e-02 2.014330476522445679e-01 1.991187632083892822e-01 4.267438128590583801e-02 9.174631536006927490e-02 -7.536676526069641113e-02 6.616676598787307739e-02 1.532175987958908081e-01 2.766549885272979736e-01
-2.996028363704681396e-01 -4.334472715854644775e-01 1.877944320440292358e-01 2.953870296478271484e-01 -3.061408698558807373e-01 -1.652673184871673584e-01 1.537726446986198425e-02 6.477223336696624756e-02 1.328400224447250366e-01 -4.668349400162696838e-02 1.859267055988311768e-01 -6.677199900150299072e-02 2.037274092435836792e-01 -1.295012533664703369e-01 2.196647822856903076e-01 -5.773288384079933167e-02 -5.048888921737670898e-02 -1.305426098406314850e-02 -4.233542084693908691e-02 -1.647878289222717285e-01 -7.614984363317489624e-02 -2.640313468873500824e-02 5.900422111153602600e-02 -4.034964144229888916e-01 1.978281438350677490e-01 -3.987390547990798950e-02 4.831849131733179092e-03 -5.658353120088577271e-02 -5.275494605302810669e-02 -1.028999909758567810e-01 1.844653487205505371e-01 9.927835315465927124e-02
-6.773722171783447266e-02 -3.383121192455291748e-01 -1.019832342863082886e-01 -4.237891733646392822e-02 -2.436685115098953247e-01 -5.806767381727695465e-03 -1.940209865570068359e-01 2.641587555408477783e-01 1.408269107341766357e-01 1.959205865859985352e-01 1.293395906686782837e-01 3.503962978720664978e-02 2.387530058622360229e-01 -5.850194022059440613e-02 7.031139731407165527e-02 -1.309005767107009888e-01 -1.036262288689613342e-01 -7.276293635368347168e-02 3.945860266685485840e-01 -4.837465658783912659e-02 -7.698703557252883911e-02 -1.301658302545547485e-01 4.388730227947235107e-02 -1.323633044958114624e-01 -1.997285336256027222e-01 6.075442954897880554e-02 1.366522163152694702e-01 2.887336313724517822e-01 -3.628551065921783447e-01 -6.599249690771102905e-02 1.442983299493789673e-01 1.562006324529647827e-01
-2.761232256889343262e-01 -2.239647060632705688e-01 9.668044000864028931e-02 -3.555181249976158142e-02 -2.702918052673339844e-01 -1.004817523062229156e-02 4.599763196893036366e-04 -1.884669959545135498e-01 -1.704814583063125610e-01 2.803549468517303467e-01 -8.168812096118927002e-02 9.608019143342971802e-02 -3.754308447241783142e-02 -3.509313464164733887e-01 3.186043202877044678e-01 4.781326279044151306e-02 -4.379400238394737244e-02 -7.248023059219121933e-03 -1.932490267790853977e-03 -2.127416729927062988e-01 -9.295230358839035034e-02 -1.857627779245376587e-01 1.880089342594146729e-01 6.471717357635498047e-02 1.214436888694763184e-01 7.684402167797088623e-02 3.297788202762603760e-01 -9.859345853328704834e-02 -3.511526584625244141e-01 -5.590115115046501160e-02 1.170541066676378250e-02 8.225882053375244141e-02
5.392679572105407715e-02 -1.587443202733993530e-01 -8.838085085153579712e-02 2.485924512147903442e-01 -1.498037129640579224e-01 -1.157726719975471497e-01 -1.961216703057289124e-02 -2.429545819759368896e-01 -3.847652673721313477e-02 1.018735989928245544e-01 1.931595802307128906e-02 -1.608909666538238525e-01 2.335607260465621948e-02 -8.199752867221832275e-02 1.101921275258064270e-01 3.092132974416017532e-03 -2.257232367992401123e-01 8.481287211179733276e-02 -3.346319496631622314e-02 -1.745179891586303711e-01 -3.558262288570404053e-01 -2.757910490036010742e-01 -6.630394607782363892e-02 -2.010749727487564087e-01 -2.872482538223266602e-01 8.677104488015174866e-03 4.276071488857269287e-01 2.717903852462768555e-01 3.030838444828987122e-02 -2.222246676683425903e-01 1.504530310630798340e-01 4.918198566883802414e-03
-1.397644579410552979e-01 6.472908705472946167e-02 2.096337229013442993e-01 1.203627437353134155e-01 -9.412045776844024658e-02 1.375593394041061401e-01 6.850072741508483887e-02 2.712854146957397461e-01 -9.210295230150222778e-02 1.575111597776412964e-01 1.778688281774520874e-01 -2.781415879726409912e-01 2.600334882736206055e-01 -2.188313752412796021e-01 -1.367122679948806763e-02 2.680151462554931641e-01 4.391071945428848267e-02 -1.684975624084472656e-01 -2.343638427555561066e-02 -2.229196727275848389e-01 -6.809346843510866165e-03 -9.385440498590469360e-02 -1.807613521814346313e-01 -7.162033766508102417e-02 -8.786500245332717896e-02 -4.850774537771940231e-03 3.556333482265472412e-01 -1.132320538163185120e-01 -2.839292883872985840e-01 -5.347564071416854858e-02 2.033367753028869629e-01 2.878786623477935791e-01
-2.177951931953430176e-01 -1.465105563402175903e-01 4.109850525856018066e-02 1.876596659421920776e-01 -1.656579375267028809e-01 2.315667644143104553e-02 -1.309249997138977051e-01 -3.497014194726943970e-02 -3.121382892131805420e-01 1.753863692283630371e-01 -6.300155073404312134e-02 1.919818967580795288e-01 2.985239326953887939e-01 -1.747739166021347046e-01 1.882006227970123291e-01 2.393761882558465004e-03 -2.084221392869949341e-01 -2.504453659057617188e-01 -6.678833812475204468e-02 -8.811499923467636108e-02 7.819088548421859741e-02 -1.556878536939620972e-01 3.534053638577461243e-02 -5.444116517901420593e-02 -1.000004410743713379e-01 6.676817685365676880e-02 3.816267848014831543e-01 2.677112519741058350e-01 -1.575501710176467896e-01 -1.676788181066513062e-02 -2.571793794631958008e-01 2.185938507318496704e-01
-2.902958691120147705e-01 -2.154823988676071167e-01 6.762770563364028931e-02 5.990624800324440002e-02 -1.869634091854095459e-01 2.378259152173995972e-01 -1.254222542047500610e-02 2.379618734121322632e-01 1.013204082846641541e-01 -2.398569285869598389e-01 -3.712454065680503845e-02 -5.035472288727760315e-02 7.941188663244247437e-02 -2.429016530513763428e-01 -3.323247283697128296e-02 6.122940033674240112e-02 1.399642080068588257e-01 1.524492166936397552e-02 2.367542386054992676e-01 -1.628016866743564606e-02 3.076868876814842224e-02 -1.255093701183795929e-02 -4.110928624868392944e-02 -1.689850687980651855e-01 -5.757178645581007004e-03 3.090031445026397705e-01 4.242962002754211426e-01 1.277131736278533936e-01 -4.556495323777198792e-02 -2.236422449350357056e-01 -1.119653601199388504e-02 3.455439805984497070e-01
-5.155568569898605347e-02 -3.627214431762695312e-01 -4.657239839434623718e-02 2.194535136222839355e-01 -5.031207203865051270e-02 7.131116837263107300e-02 -8.322805166244506836e-02 -2.251665145158767700e-01 -1.208275090903043747e-02 1.915604174137115479e-01 -1.029826775193214417e-01 6.144101731479167938e-03 1.971017271280288696e-01 -4.706254601478576660e-02 -6.274998933076858521e-02 4.485829547047615051e-02 -1.537496894598007202e-01 -8.798269927501678467e-02 -2.736027836799621582e-01 -4.879648685455322266e-01 -1.328970305621623993e-02 2.808791399002075195e-01 6.460679229348897934e-03 -6.356095522642135620e-02 -1.081320792436599731e-01 1.527157723903656006e-01 8.407296240329742432e-02 1.511617600917816162e-01 -1.635323762893676758e-01 2.217092663049697876e-01 -6.533756107091903687e-02 2.882800400257110596e-01
-2.127925753593444824e-01 -7.093203067779541016e-02 4.432063177227973938e-02 3.658606410026550293e-01 1.836714893579483032e-01 -1.213399544358253479e-01 1.185918897390365601e-01 -2.044364511966705322e-01 2.148737758398056030e-01 8.515474200248718262e-02 -8.611913025379180908e-02 -4.601487889885902405e-02 1.224508062005043030e-01 -2.191015332937240601e-01 -3.328509628772735596e-02 -1.608791947364807129e-01 5.072005558758974075e-03 -3.530542179942131042e-02 3.581044450402259827e-02 -2.894350588321685791e-01 -1.955400109291076660e-01 -1.379634141921997070e-01 3.061217367649078369e-01 -1.404272764921188354e-01 -1.272715479135513306e-01 -7.592985779047012329e-02 2.751334905624389648e-01 2.291424572467803955e-02 -8.277004212141036987e-02 -1.276273429393768311e-01 6.160042434930801392e-02 4.176819920539855957e-01
-1.318330317735671997e-01 -3.054958879947662354e-01 4.269683733582496643e-02 -2.072752416133880615e-01 -1.602395027875900269e-01 -1.997080445289611816e-02 -8.377899415791034698e-03 2.356275767087936401e-01 -1.607708483934402466e-01 -7.692845910787582397e-02 -1.352144181728363037e-01 2.532115280628204346e-01 -3.329826891422271729e-02 -3.551200926303863525e-01 2.840450108051300049e-01 1.925302594900131226e-01 1.421919018030166626e-01 -1.093556210398674011e-01 9.563464671373367310e-02 -1.897572278976440430e-01 1.768632046878337860e-02 2.389683946967124939e-02 1.024855971336364746e-01 1.153079569339752197e-01 -2.647089064121246338e-01 -5.655141174793243408e-02 1.417135149240493774e-01 1.339606493711471558e-01 -2.148619890213012695e-01 -9.144677221775054932e-02 2.319185622036457062e-02 3.678727447986602783e-01
-2.465786412358283997e-02 -3.183407485485076904e-01 -1.588708311319351196e-01 -1.979755051434040070e-02 -1.947999894618988037e-01 3.832804504781961441e-03 -2.140463292598724365e-01 1.498067826032638550e-01 2.101798653602600098e-01 8.361478149890899658e-02 -1.576966494321823120e-01 1.832856088876724243e-01 2.649331688880920410e-01 -3.436451777815818787e-02 1.571426987648010254e-01 -7.117272913455963135e-02 -2.366546243429183960e-01 -2.540334463119506836e-01 -2.396960277110338211e-03 -8.683425188064575195e-02 -7.420884072780609131e-02 -1.538835018873214722e-01 3.425008058547973633e-02 2.252944745123386383e-02 -1.845861077308654785e-01 1.156821623444557190e-01 1.642209440469741821e-01 2.432800084352493286e-01 -4.429121613502502441e-01 1.608267873525619507e-01 1.918381899595260620e-01 6.358034163713455200e-02
-4.017898738384246826e-01 -1.598102450370788574e-01 -1.154384985566139221e-01 -2.887340262532234192e-03 1.385282725095748901e-01 1.965416967868804932e-01 9.230889379978179932e-02 1.015741005539894104e-02 -1.922237426042556763e-01 -3.694520518183708191e-02 6.649149954319000244e-02 1.442180480808019638e-02 -1.635260134935379028e-01 -2.665628492832183838e-01 2.956531941890716553e-01 1.970548480749130249e-01 -7.576000690460205078e-02 3.013988025486469269e-03 5.361819267272949219e-02 -3.804590702056884766e-01 -1.823883652687072754e-01 -1.683221459388732910e-01 3.820191323757171631e-01 6.108232215046882629e-02 -1.193566545844078064e-01 -1.582471467554569244e-02 -2.117798849940299988e-02 1.250989139080047607e-01 -2.176707237958908081e-01 -8.129031211137771606e-02 1.111874505877494812e-01 6.841161102056503296e-02
-2.198778837919235229e-01 1.141512393951416016e-02 -1.089331358671188354e-01 -1.985828159376978874e-03 -1.986979246139526367e-01 -1.546571403741836548e-01 -8.427666127681732178e-02 2.733291983604431152e-01 1.164932548999786377e-01 -5.020952224731445312e-02 -1.274302750825881958e-01 -1.292223632335662842e-01 9.603832848370075226e-03 3.623499348759651184e-02 7.268632948398590088e-02 8.424383401870727539e-02 -1.166478991508483887e-01 3.365659713745117188e-02 6.570792943239212036e-02 -1.406575590372085571e-01 -8.348563313484191895e-02 4.568114411085844040e-03 -6.880076229572296143e-02 5.088189616799354553e-02 -4.398516118526458740e-01 -6.086652353405952454e-02 4.912749528884887695e-01 1.925896406173706055e-01 -1.174100786447525024e-01 2.359686046838760376e-02 3.000993728637695312e-01 3.137762546539306641e-01
-2.831251323223114014e-01 -2.354971617460250854e-01 9.515531361103057861e-02 -1.991044916212558746e-02 -1.968875974416732788e-01 1.551014333963394165e-01 -2.257955968379974365e-01 8.610349148511886597e-02 1.497221440076828003e-01 -6.758963316679000854e-02 8.803146332502365112e-02 -9.252505004405975342e-02 -1.002238467335700989e-01 4.899441450834274292e-02 4.037801623344421387e-01 1.297345757484436035e-02 -1.750013232231140137e-01 -2.041185200214385986e-01 2.635567188262939453e-01 5.665683001279830933e-02 -2.791174314916133881e-02 -3.244261145591735840e-01 4.205778613686561584e-02 2.339806258678436279e-01 -1.324616372585296631e-01 1.304960846900939941e-01 -3.604336082935333252e-02 1.182670816779136658e-01 -7.505176961421966553e-02 1.981646716594696045e-01 2.857041060924530029e-01 1.756829470396041870e-01
-3.613077998161315918e-01 -2.938042879104614258e-01 -8.683092147111892700e-02 -7.560729980468750000e-02 -2.331688106060028076e-01 1.188439503312110901e-01 -1.980962008237838745e-01 2.076956070959568024e-02 -2.671818137168884277e-01 8.487330377101898193e-02 -4.334623459726572037e-03 4.692019429057836533e-03 1.644460707902908325e-01 -4.523228853940963745e-02 1.227554529905319214e-01 -1.670768111944198608e-01 3.990689292550086975e-02 -2.078239917755126953e-01 2.329649776220321655e-01 -2.830787934362888336e-02 -2.006645053625106812e-01 2.520241029560565948e-02 -6.047512590885162354e-02 2.931790053844451904e-02 -4.842936992645263672e-02 2.047318732365965843e-03 2.258328944444656372e-01 1.629304140806198120e-01 -3.892161250114440918e-01 -2.516092918813228607e-02 4.749993234872817993e-02 3.625764846801757812e-01
-1.857465356588363647e-01 -4.826011359691619873e-01 -2.040287107229232788e-01 -1.897383294999599457e-02 -3.315699398517608643e-01 6.907796859741210938e-02 -1.912598609924316406e-01 9.929104894399642944e-02 1.422273516654968262e-01 1.825549304485321045e-01 7.183787971735000610e-02 -5.400114879012107849e-02 1.399202644824981689e-01 -9.988223016262054443e-02 -1.464098095893859863e-01 -9.557281434535980225e-02 -1.214652284979820251e-01 1.236232444643974304e-01 -8.484125137329101562e-02 -3.117257058620452881e-01 1.157500445842742920e-01 3.305600583553314209e-02 -2.418503537774085999e-02 1.544201821088790894e-01 7.120032608509063721e-02 1.518179923295974731e-01 1.072887703776359558e-01 2.231216430664062500e-01 -3.356717228889465332e-01 1.161673814058303833e-01 1.243460178375244141e-01 5.768973380327224731e-02
-1.996408551931381226e-01 -1.027380973100662231e-01 8.318334817886352539e-02 -1.082713250070810318e-02 -4.261248111724853516e-01 -1.187869161367416382e-01 1.126446798443794250e-01 -2.049985341727733612e-02 -1.530981957912445068e-01 1.909670531749725342e-01 9.377043694257736206e-03 2.461954765021800995e-02 -8.249572664499282837e-02 -3.611060380935668945e-01 1.970052123069763184e-01 -1.309150308370590210e-01 -1.365998536348342896e-01 -1.200351342558860779e-01 2.435545995831489563e-02 -1.205938458442687988e-01 1.710005104541778564e-02 -4.523636400699615479e-02 3.094813823699951172e-01 1.583040803670883179e-01 9.461463242769241333e-02 4.937686398625373840e-02 2.961869537830352783e-01 6.026721000671386719e-02 -4.393912255764007568e-01 1.094165816903114319e-01 1.082615274935960770e-02 2.666833624243736267e-02
-5.771124362945556641e-02 -2.233288437128067017e-01 -1.834345161914825439e-01 2.340343892574310303e-01 -2.456874996423721313e-01 1.820985525846481323e-01 -1.932213902473449707e-01 2.682958543300628662e-02 1.228767335414886475e-01 -1.963817179203033447e-01 2.810341119766235352e-01 -2.016067951917648315e-01 4.285266995429992676e-02 -1.350561082363128662e-01 -1.760130673646926880e-01 8.704876154661178589e-02 -1.194735467433929443e-01 -2.388148754835128784e-01 -1.994712650775909424e-02 9.331025928258895874e-02 -1.048284918069839478e-01 -2.470530867576599121e-01 2.713713645935058594e-01 -1.502951085567474365e-01 -4.272397980093955994e-02 1.560553461313247681e-01 1.051613241434097290e-01 1.725837737321853638e-01 -2.737046778202056885e-01 7.057733833789825439e-02 2.074806243181228638e-01 2.371487617492675781e-01
-1.442224681377410889e-01 -2.325056195259094238e-01 1.647238731384277344e-01 1.321194618940353394e-01 -1.147959306836128235e-01 -8.473557233810424805e-02 1.006364077329635620e-01 -9.313888847827911377e-02 3.962177783250808716e-02 1.990931481122970581e-01 1.740025281906127930e-01 1.195905059576034546e-01 1.932212859392166138e-01 -1.090070456266403198e-01 -4.330786317586898804e-02 2.917377054691314697e-01 -2.826593816280364990e-01 5.716229602694511414e-02 1.843580007553100586e-01 -4.363237619400024414e-01 9.671431779861450195e-02 -1.798292249441146851e-01 -4.817389696836471558e-02 -1.905823498964309692e-01 8.589115738868713379e-02 1.347215622663497925e-01 1.331514865159988403e-01 1.086448282003402710e-01 1.314387023448944092e-01 1.287551373243331909e-01 2.067769616842269897e-01 3.160143792629241943e-01
-9.576751291751861572e-02 -8.845077455043792725e-02 3.518688678741455078e-02 3.903104225173592567e-03 -1.030740514397621155e-01 2.266240119934082031e-01 1.952358335256576538e-01 1.796865761280059814e-01 -1.272016298025846481e-02 1.352076381444931030e-01 3.946026787161827087e-02 -2.681772112846374512e-01 1.855385117232799530e-02 2.611370012164115906e-02 2.716108858585357666e-01 -6.086057052016258240e-02 -1.456758975982666016e-01 9.593023359775543213e-02 1.833346113562583923e-02 -2.544085681438446045e-01 1.494680792093276978e-01 -3.217782080173492432e-02 1.315920650959014893e-01 -7.488595694303512573e-02 -2.343274503946304321e-01 -8.225467801094055176e-02 4.238241910934448242e-02 4.657779633998870850e-01 -2.417218834161758423e-01 3.520049750804901123e-01 2.573510408401489258e-01 9.039708971977233887e-02
-6.022263318300247192e-03 -4.422017037868499756e-01 -2.262454479932785034e-01 6.533940881490707397e-02 -3.315778076648712158e-01 1.331009343266487122e-02 -2.502880096435546875e-01 7.229097932577133179e-02 2.062664479017257690e-01 2.584864497184753418e-01 -7.340713590383529663e-02 -1.058528348803520203e-01 3.566607832908630371e-02 -3.633737564086914062e-02 -3.799657151103019714e-02 -1.900361850857734680e-02 -2.787572741508483887e-01 -9.073293954133987427e-02 1.049252748489379883e-01 -1.432459503412246704e-01 -7.502284646034240723e-02 -2.140057682991027832e-01 5.128360912203788757e-02 -6.545741856098175049e-02 2.628128416836261749e-02 1.633942276239395142e-01 2.173224389553070068e-01 1.749820262193679810e-01 -3.906564712524414062e-01 4.347772523760795593e-02 -2.802452631294727325e-02 6.549343466758728027e-02
-3.152924478054046631e-01 -1.352189481258392334e-01 -2.211094647645950317e-01 1.922395676374435425e-01 -1.989679038524627686e-01 3.752419725060462952e-02 -2.209075689315795898e-01 1.375670731067657471e-01 -2.851499617099761963e-01 5.702619627118110657e-02 -1.256317347288131714e-01 1.657490730285644531e-01 2.053841948509216309e-02 -2.769083529710769653e-02 1.749383807182312012e-01 6.119240075349807739e-03 -7.003051042556762695e-02 -8.607786893844604492e-02 -4.632966965436935425e-02 -1.012651026248931885e-01 1.791876703500747681e-01 3.774579614400863647e-02 -2.783019654452800751e-02 5.917339026927947998e-02 -2.859417796134948730e-01 -4.195570945739746094e-02 1.091283634305000305e-01 1.443277895450592041e-01 -5.187625885009765625e-01 1.155470311641693115e-01 1.790321320295333862e-01 1.865142285823822021e-01
-3.171125948429107666e-01 2.620770931243896484e-01 7.782390713691711426e-02 2.421472668647766113e-01 -1.113670021295547485e-01 1.771875172853469849e-01 -1.938569247722625732e-01 2.142096608877182007e-01 -1.241151839494705200e-01 2.159631252288818359e-01 -2.602787874639034271e-02 -7.905621826648712158e-02 2.320088446140289307e-01 -3.517749607563018799e-01 7.623264193534851074e-02 -1.186500191688537598e-01 -1.406124830245971680e-01 9.752148389816284180e-02 -1.966355368494987488e-02 -1.151479780673980713e-01 5.598464980721473694e-02 -3.467080742120742798e-02 -1.676531694829463959e-02 -1.479326188564300537e-01 -1.410355269908905029e-01 3.364450037479400635e-01 2.230401039123535156e-01 -4.226240515708923340e-02 -1.103313937783241272e-01 -1.262896656990051270e-01 1.912909150123596191e-01 2.315192967653274536e-01
-2.214813530445098877e-01 5.488421022891998291e-02 8.083561807870864868e-02 -9.261779487133026123e-02 -1.741231381893157959e-01 -1.476452313363552094e-02 2.375012263655662537e-02 1.151020228862762451e-01 2.377043291926383972e-02 1.689412444829940796e-01 2.075223065912723541e-02 -2.432969063520431519e-01 -1.348547823727130890e-02 2.975054644048213959e-02 3.396531343460083008e-01 -1.525432020425796509e-01 -4.170497953891754150e-01 -3.414610167965292931e-03 -3.881235048174858093e-02 -3.083334565162658691e-01 6.060204282402992249e-02 -4.028425812721252441e-01 -1.643087416887283325e-01 -5.177449434995651245e-02 -1.157568767666816711e-02 -8.444108068943023682e-03 1.640926599502563477e-01 2.109176814556121826e-01 -6.920223683118820190e-02 5.273566395044326782e-02 -1.306606736034154892e-02 3.384250402450561523e-01
-4.512291550636291504e-01 1.757082901895046234e-02 1.330892145633697510e-01 4.054628312587738037e-01 -2.803645655512809753e-02 1.001229658722877502e-01 -9.085335582494735718e-02 1.610837131738662720e-01 -1.620087474584579468e-01 -3.264102712273597717e-02 1.295622587203979492e-01 -6.049209460616111755e-02 1.576141119003295898e-01 -2.081827670335769653e-01 1.884179711341857910e-01 1.706890463829040527e-01 8.737017051316797733e-04 -1.595871150493621826e-01 -5.836740136146545410e-02 -2.165229916572570801e-01 1.054454501718282700e-02 1.775530166923999786e-02 1.771954447031021118e-01 -9.586232155561447144e-02 -2.488879412412643433e-01 -2.634002827107906342e-02 2.406649887561798096e-01 -1.961916834115982056e-01 -6.113936379551887512e-02 -1.655728071928024292e-01 -9.806023538112640381e-02 2.679391205310821533e-01
-1.956032216548919678e-02 -1.744875758886337280e-01 6.171445176005363464e-02 2.082728594541549683e-01 -2.052133381366729736e-01 2.026635855436325073e-01 -1.848134398460388184e-01 7.428131997585296631e-02 -1.788566857576370239e-01 -8.327081054449081421e-02 1.695119738578796387e-01 -1.252596378326416016e-01 -1.999419368803501129e-02 -4.194581881165504456e-03 2.785059213638305664e-01 -1.295705884695053101e-01 -3.531278371810913086e-01 -1.702371388673782349e-01 6.184776872396469116e-02 1.415453404188156128e-01 8.172802627086639404e-02 -8.814101666212081909e-02 1.100269407033920288e-01 -3.747960925102233887e-01 -2.605050206184387207e-01 2.609731256961822510e-01 2.017539292573928833e-01 2.352755516767501831e-01 -1.417164355516433716e-01 1.448235511779785156e-01 -3.780506178736686707e-02 4.387126490473747253e-02
-1.091588810086250305e-01 -4.798026978969573975e-01 -2.621686756610870361e-01 -1.590047404170036316e-02 9.815305471420288086e-03 4.116754978895187378e-03 -9.887419641017913818e-02 1.175475269556045532e-01 -1.236049085855484009e-01 -2.950269542634487152e-02 2.609491944313049316e-01 -1.643551737070083618e-01 1.198828686028718948e-02 -3.075611293315887451e-01 -2.091099172830581665e-01 4.955798387527465820e-02 -5.689052492380142212e-02 -4.092011600732803345e-02 5.421641469001770020e-02 -6.569965183734893799e-02 8.341248333454132080e-02 -3.339232802391052246e-01 3.407516777515411377e-01 -1.264510899782180786e-01 8.333281427621841431e-02 1.213175430893898010e-01 2.703913748264312744e-01 1.226650923490524292e-01 -5.855472758412361145e-02 9.338332712650299072e-02 -3.622482344508171082e-02 1.642946451902389526e-01
-1.720736771821975708e-01 -2.266133725643157959e-01 -1.136271059513092041e-01 2.599104344844818115e-01 -5.865020677447319031e-02 5.117605999112129211e-02 -6.173677276819944382e-03 8.964936435222625732e-02 -1.244980022311210632e-01 4.708873853087425232e-02 4.791136889252811670e-04 2.241408228874206543e-01 3.625768050551414490e-02 -8.517118543386459351e-02 -4.936106875538825989e-02 -2.680307924747467041e-01 -2.866124734282493591e-02 -3.286316990852355957e-01 2.049564868211746216e-01 -2.123911827802658081e-01 -1.719987392425537109e-01 -1.733618974685668945e-01 -1.144362092018127441e-01 -3.050839155912399292e-02 -2.221776247024536133e-01 1.250318437814712524e-02 -2.178094722330570221e-02 2.542583942413330078e-01 -4.580357074737548828e-01 5.960532650351524353e-02 1.872185319662094116e-01 2.024682611227035522e-01
-1.861942708492279053e-01 -4.680764079093933105e-01 -1.029244139790534973e-01 1.617804616689682007e-01 -2.363573908805847168e-01 1.621365547180175781e-01 -1.468405872583389282e-01 1.198138445615768433e-01 5.572632700204849243e-02 -7.853804528713226318e-02 1.871612519025802612e-01 -1.464025676250457764e-01 1.506328731775283813e-01 9.164438396692276001e-02 1.279453784227371216e-01 -1.761138886213302612e-01 -1.046843677759170532e-01 -2.316074520349502563e-01 1.104129999876022339e-01 -8.588267117738723755e-02 1.521113812923431396e-01 -3.062770962715148926e-01 1.005715429782867432e-01 1.529429107904434204e-01 -2.127922028303146362e-01 4.533519595861434937e-02 3.736145794391632080e-02 2.252625674009323120e-01 1.075737327337265015e-01 2.733325958251953125e-01 -1.270125736482441425e-03 1.637400686740875244e-01
-3.704375326633453369e-01 -9.632248431444168091e-02 -2.872375249862670898e-01 3.466157317161560059e-01 -1.098286211490631104e-01 2.177187651395797729e-01 -2.841102480888366699e-01 -8.459363877773284912e-02 -1.953431032598018646e-02 -8.470343053340911865e-02 1.314385682344436646e-01 -1.284673064947128296e-01 -2.665532566606998444e-02 -4.970277100801467896e-02 -2.059231512248516083e-02 -7.648961991071701050e-02 -2.104438692331314087e-01 -1.408785730600357056e-01 1.129999086260795593e-01 1.916332095861434937e-01 -1.921833455562591553e-01 -1.160614341497421265e-01 2.732291221618652344e-01 4.586960747838020325e-02 -2.196487337350845337e-01 1.953090429306030273e-01 1.829990297555923462e-01 -1.298745870590209961e-01 -4.548139125108718872e-02 1.182216331362724304e-01 2.061430215835571289e-01 1.290130913257598877e-01
5.186901986598968506e-02 1.083370074629783630e-01 2.185434848070144653e-01 1.294209957122802734e-01 -2.097834795713424683e-01 -8.636169135570526123e-02 1.868714988231658936e-01 -7.052350044250488281e-02 1.334726512432098389e-01 -2.091857604682445526e-02 5.540476366877555847e-02 5.905327945947647095e-02 -5.173270031809806824e-02 -1.950075924396514893e-01 5.076301842927932739e-02 7.082083076238632202e-02 2.970221042633056641e-01 -1.627103090286254883e-01 4.474283382296562195e-02 -2.982073724269866943e-01 -5.176045745611190796e-02 -1.998539119958877563e-01 7.964608259499073029e-03 -8.398606628179550171e-02 -2.331992536783218384e-01 3.743695318698883057e-01 3.228545486927032471e-01 1.856454312801361084e-01 -1.453816294670104980e-01 -7.373980432748794556e-02 1.291676759719848633e-01 3.531826436519622803e-01
-2.407200038433074951e-01 3.318214043974876404e-02 -7.597057521343231201e-02 1.065857410430908203e-01 -2.077062129974365234e-01 -1.998935341835021973e-01 -1.377380192279815674e-01 1.186121404170989990e-01 1.591714173555374146e-01 -6.374725699424743652e-02 -6.874793022871017456e-02 -1.162321642041206360e-01 -9.976340224966406822e-04 1.155609264969825745e-01 9.316929429769515991e-02 4.089498426765203476e-03 -1.305757164955139160e-01 6.808119267225265503e-02 5.027621984481811523e-02 -1.989198327064514160e-01 4.086257144808769226e-02 6.217705085873603821e-02 -3.940262645483016968e-02 -7.668429170735180378e-04 -5.264983773231506348e-01 -9.466087818145751953e-02 4.204481840133666992e-01 2.550923526287078857e-01 -8.114181458950042725e-02 7.812439929693937302e-03 3.321781158447265625e-01 1.487437635660171509e-01
-1.858660578727722168e-01 -1.627019941806793213e-01 3.177475333213806152e-01 1.205347031354904175e-01 -2.280170470476150513e-01 -9.735505282878875732e-02 1.000527292490005493e-01 -4.070710763335227966e-02 5.439783632755279541e-02 2.349592000246047974e-01 2.768294811248779297e-01 -1.018532589077949524e-01 3.405082225799560547e-02 -2.360701560974121094e-01 1.543070226907730103e-01 1.846346259117126465e-01 -1.830820739269256592e-01 4.106426611542701721e-03 9.283653646707534790e-02 -3.351270258426666260e-01 -6.558532267808914185e-02 4.278975073248147964e-03 -1.125386059284210205e-01 -2.645698487758636475e-01 2.002604901790618896e-01 1.776228100061416626e-01 6.053571030497550964e-02 1.537103801965713501e-01 1.298469901084899902e-01 -1.614625900983810425e-01 1.813289076089859009e-01 2.723729610443115234e-01
-1.223094481974840164e-02 1.110907271504402161e-02 3.401452675461769104e-02 2.710508406162261963e-01 -6.414578109979629517e-02 1.800216585397720337e-01 -3.302653729915618896e-01 -2.112951315939426422e-02 -5.811107158660888672e-02 -5.267888307571411133e-02 3.698314353823661804e-02 -3.667576983571052551e-02 1.981077156960964203e-02 -7.094133645296096802e-02 2.832915484905242920e-01 2.446824871003627777e-02 1.446426659822463989e-01 1.451235584681853652e-04 1.912778317928314209e-01 -1.729528903961181641e-01 1.302323341369628906e-01 1.793975085020065308e-01 -4.338807612657546997e-02 -4.205745756626129150e-01 -2.283789515495300293e-01 1.495377570390701294e-01 2.723814249038696289e-01 1.753274649381637573e-01 -2.938136160373687744e-01 -9.438410401344299316e-02 2.494773268699645996e-02 3.054122328758239746e-01
-3.376021981239318848e-01 -3.114639222621917725e-01 1.095113381743431091e-01 -5.286756902933120728e-02 -9.271683543920516968e-02 1.517237126827239990e-01 -1.725777536630630493e-01 -9.037180989980697632e-02 -3.801153600215911865e-02 -2.693759649991989136e-02 4.594472050666809082e-02 6.558649986982345581e-02 -3.563191741704940796e-02 -1.200535073876380920e-01 3.418442308902740479e-01 2.923836186528205872e-02 -7.771632075309753418e-02 -1.535215973854064941e-01 -9.438904374837875366e-02 -2.780940234661102295e-01 3.240606188774108887e-01 -7.633732259273529053e-02 1.532718837261199951e-01 -2.239029258489608765e-01 -1.050356626510620117e-01 4.023261070251464844e-01 2.244178205728530884e-01 1.635115742683410645e-01 -2.510608546435832977e-02 4.315201193094253540e-02 -8.009430021047592163e-02 -5.878257751464843750e-02
-1.615766286849975586e-01 -2.023599892854690552e-01 -4.142796620726585388e-03 -1.147839799523353577e-01 -5.983198061585426331e-02 8.929937332868576050e-02 9.212005883455276489e-02 -2.335852980613708496e-01 -9.939066320657730103e-02 2.685984671115875244e-01 -1.712225936353206635e-02 1.450320482254028320e-01 3.803573921322822571e-02 -3.007253110408782959e-01 2.740146815776824951e-01 3.987906873226165771e-02 -6.905820220708847046e-02 3.337740898132324219e-02 1.838833242654800415e-01 -3.630833625793457031e-01 -2.037839740514755249e-01 6.053825840353965759e-02 1.172942966222763062e-01 1.424203366041183472e-01 2.817256376147270203e-02 1.987614929676055908e-01 2.430488020181655884e-01 6.651327759027481079e-02 -4.260990023612976074e-01 -1.129522696137428284e-01 2.306232415139675140e-02 1.543813943862915039e-01
-3.089661337435245514e-02 -2.801684439182281494e-01 2.619143389165401459e-02 2.642347812652587891e-01 -1.859795004129409790e-01 -7.806093990802764893e-02 6.607923656702041626e-02 -1.198323816061019897e-02 -2.060538344085216522e-02 -1.569566726684570312e-01 2.339327931404113770e-01 2.122262567281723022e-01 2.754860520362854004e-01 -2.085265815258026123e-01 -1.912811398506164551e-01 9.703890979290008545e-02 -3.071750700473785400e-01 1.167764291167259216e-01 -1.544297039508819580e-01 4.924716800451278687e-02 -1.561326831579208374e-01 -6.850866228342056274e-02 -1.193297058343887329e-01 1.551715731620788574e-01 -8.437819033861160278e-02 1.855072379112243652e-02 4.533180594444274902e-01 8.926731348037719727e-02 -1.073390021920204163e-01 1.241507679224014282e-01 1.379186064004898071e-01 2.147222608327865601e-01
-1.950410008430480957e-01 -1.137395272962749004e-03 -2.358152903616428375e-02 2.161105722188949585e-01 -1.664127856492996216e-01 -8.330726623535156250e-02 -3.097559809684753418e-01 1.256267353892326355e-02 -1.741739921271800995e-02 -1.850229948759078979e-01 2.379566431045532227e-01 -1.566670387983322144e-01 8.916586637496948242e-02 -3.443105220794677734e-01 -1.059314142912626266e-02 1.335403770208358765e-01 6.093910429626703262e-03 -1.379590481519699097e-01 -3.782298564910888672e-01 -3.581226170063018799e-01 -8.887583762407302856e-02 1.084622815251350403e-01 -5.251283943653106689e-02 -6.308323889970779419e-02 1.894248276948928833e-02 2.294118106365203857e-01 3.420046865940093994e-01 7.237844169139862061e-02 1.497896574437618256e-02 -1.387185156345367432e-01 1.097218468785285950e-01 1.809538528323173523e-02
-1.513577550649642944e-01 -2.180483341217041016e-01 -2.640729956328868866e-02 3.747201561927795410e-01 6.750406324863433838e-02 1.563690751791000366e-01 -1.559229642152786255e-01 -2.785250246524810791e-01 1.149978041648864746e-01 4.595501720905303955e-02 -9.457067400217056274e-02 1.115000918507575989e-01 4.097929969429969788e-02 3.553000092506408691e-02 3.307588770985603333e-02 -1.232665404677391052e-01 5.647758021950721741e-02 -1.081996783614158630e-01 -9.742599725723266602e-02 -3.697917163372039795e-01 1.951773837208747864e-02 2.001758962869644165e-01 -1.093026548624038696e-01 -1.612523496150970459e-01 -1.873222440481185913e-01 4.132812842726707458e-02 2.630472481250762939e-01 -8.793324232101440430e-02 -2.930726483464241028e-02 2.367142736911773682e-01 7.141437381505966187e-02 4.316743612289428711e-01
-6.172249093651771545e-02 7.404273841530084610e-03 6.806313246488571167e-02 1.244236603379249573e-01 1.714718490839004517e-01 -2.412952668964862823e-02 2.263126373291015625e-01 -2.157336771488189697e-01 -2.377223409712314606e-02 4.750177264213562012e-02 5.034902598708868027e-03 -7.572492957115173340e-02 6.468361616134643555e-02 -1.286119222640991211e-01 -1.047650501132011414e-01 2.099807411432266235e-01 -1.864312589168548584e-01 -5.824339762330055237e-02 2.922002375125885010e-01 -4.247525632381439209e-01 1.891640275716781616e-01 -1.534188240766525269e-01 6.545551121234893799e-02 -1.503394395112991333e-01 -1.022211313247680664e-01 7.416256517171859741e-02 1.241792067885398865e-01 1.390408575534820557e-01 6.399284303188323975e-02 9.956601262092590332e-02 3.453015387058258057e-01 4.356715083122253418e-01
-4.470086842775344849e-02 -6.581286340951919556e-02 -5.811745673418045044e-02 2.232952713966369629e-01 -6.385863572359085083e-02 1.458387076854705811e-01 -5.925786867737770081e-02 4.324294626712799072e-02 4.264338314533233643e-02 -1.268486231565475464e-01 2.770964242517948151e-02 2.814657688140869141e-01 8.119831979274749756e-02 -4.500017762184143066e-01 3.015272617340087891e-01 -2.291551977396011353e-01 -2.039579600095748901e-01 -1.362083107233047485e-01 -1.070903614163398743e-01 9.438162669539451599e-03 1.739065796136856079e-01 -1.300082206726074219e-01 -1.353095099329948425e-02 4.081366583704948425e-02 7.550165988504886627e-03 2.404316514730453491e-01 1.720650047063827515e-01 -2.446174062788486481e-02 -1.425749808549880981e-01 3.595550060272216797e-01 2.788865864276885986e-01 1.520546525716781616e-01
-9.426189213991165161e-02 -2.130700647830963135e-01 1.058138310909271240e-01 5.016853213310241699e-01 -2.340709716081619263e-01 -2.112181037664413452e-01 2.665386795997619629e-01 2.282238155603408813e-01 7.163345813751220703e-02 -1.206683143973350525e-01 1.185026615858078003e-01 1.666712611913681030e-01 -5.865768343210220337e-02 -2.550027966499328613e-01 -1.161248162388801575e-01 -4.912997037172317505e-02 -1.156220957636833191e-01 -1.930443048477172852e-01 2.810528874397277832e-02 -9.904200583696365356e-02 4.926742985844612122e-02 -2.860845923423767090e-01 -7.377895992249250412e-03 2.677299082279205322e-02 4.419989883899688721e-02 -9.964115917682647705e-02 9.382834541611373425e-04 1.686025112867355347e-01 -6.232054531574249268e-02 -8.947665989398956299e-02 2.854484915733337402e-01 1.856403201818466187e-01
-2.954404652118682861e-01 -6.063016876578330994e-02 -3.495521470904350281e-02 -2.189998924732208252e-01 -8.443493396043777466e-02 -2.773293554782867432e-01 1.778993904590606689e-01 -2.682404816150665283e-01 -7.427184283733367920e-02 -3.189840912818908691e-01 1.548614203929901123e-01 -5.211070924997329712e-02 3.424970805644989014e-02 -5.863308161497116089e-02 1.958645284175872803e-01 2.686605155467987061e-01 -6.452399492263793945e-02 1.266076564788818359e-01 2.685381285846233368e-02 -3.229926526546478271e-01 -1.680591702461242676e-02 -2.152545303106307983e-01 1.572449654340744019e-01 -1.310730725526809692e-01 2.204978838562965393e-02 3.527196347713470459e-01 1.168563663959503174e-01 1.868202537298202515e-01 -2.314100041985511780e-02 5.558693036437034607e-02 7.412023842334747314e-02 1.635912060737609863e-01
-4.321368932723999023e-01 -2.740569412708282471e-01 2.168757766485214233e-01 -1.069489046931266785e-01 -7.282951474189758301e-02 2.360948324203491211e-01 -1.247777044773101807e-01 -5.918006971478462219e-02 2.613537479192018509e-03 -1.786724627017974854e-01 2.684631571173667908e-02 5.122800543904304504e-02 -7.280984520912170410e-02 -1.445438116788864136e-01 9.972788393497467041e-02 6.000816356390714645e-03 -1.576009839773178101e-01 -1.247751042246818542e-01 -2.790063247084617615e-02 -2.381902486085891724e-01 2.703714370727539062e-01 -6.785552948713302612e-02 7.538264244794845581e-02 -3.023372292518615723e-01 -2.306931018829345703e-01 3.571179211139678955e-01 1.984118819236755371e-01 1.031866893172264099e-01 -2.635960699990391731e-03 5.068097263574600220e-02 4.246471449732780457e-02 -1.422941535711288452e-01
-1.561725884675979614e-01 -2.217681892216205597e-02 -1.400739848613739014e-01 2.635358572006225586e-01 -2.268654853105545044e-01 -5.212834477424621582e-02 -3.354227244853973389e-01 -6.917964667081832886e-02 -3.864267095923423767e-02 -2.664572000503540039e-01 2.382050603628158569e-01 -1.419349461793899536e-01 2.415855601429939270e-02 -3.259116709232330322e-01 1.299593597650527954e-01 9.813893586397171021e-02 1.483770925551652908e-02 -2.026534080505371094e-01 -2.433746457099914551e-01 -3.023425936698913574e-01 -1.204332783818244934e-01 6.945110857486724854e-02 2.569876611232757568e-02 -2.200218290090560913e-01 -1.150254085659980774e-01 1.764256060123443604e-01 3.180306255817413330e-01 5.960440263152122498e-02 -4.212533310055732727e-02 -6.378543376922607422e-02 9.586706012487411499e-02 -8.630981296300888062e-02
-2.255952656269073486e-01 -5.950114130973815918e-02 -1.751358360052108765e-01 1.546449065208435059e-01 -2.791836261749267578e-01 3.268319740891456604e-02 -3.952912986278533936e-01 8.174537867307662964e-02 -1.531474739313125610e-01 7.199396938085556030e-02 2.258404642343521118e-01 4.549372196197509766e-02 4.442877322435379028e-02 1.592667587101459503e-02 2.729687094688415527e-01 1.107462346553802490e-01 -3.036116659641265869e-01 -4.983502998948097229e-02 -2.424881607294082642e-01 -1.869023293256759644e-01 1.500544250011444092e-01 4.830602928996086121e-02 5.439823120832443237e-02 -2.324430346488952637e-01 -1.007129624485969543e-01 4.614923149347305298e-02 -7.557834032922983170e-03 3.329936861991882324e-01 -2.978508733212947845e-02 -4.245917499065399170e-02 2.835719585418701172e-01 4.197223484516143799e-02
-2.415667474269866943e-01 -1.186875104904174805e-01 -3.653540834784507751e-02 7.743453979492187500e-02 -2.124169617891311646e-01 2.208909988403320312e-01 1.775457561016082764e-01 -4.823990538716316223e-02 3.266623988747596741e-02 -3.621451556682586670e-03 -1.256801784038543701e-01 1.238527987152338028e-02 2.366428375244140625e-01 -3.938642442226409912e-01 1.801314353942871094e-01 -1.785989850759506226e-02 -1.310533732175827026e-01 -1.386079937219619751e-01 -2.934987843036651611e-01 -1.582403481006622314e-01 5.487868189811706543e-02 -2.683499753475189209e-01 5.167374759912490845e-02 -8.866283111274242401e-03 -4.698170349001884460e-02 1.307616829872131348e-01 2.249797880649566650e-01 -6.082512065768241882e-02 -6.295590102672576904e-02 4.694460928440093994e-01 7.657111436128616333e-02 4.869755730032920837e-02
-1.902639865875244141e-01 -2.564574182033538818e-01 7.657693326473236084e-02 2.945731580257415771e-01 -2.604903280735015869e-01 8.350146934390068054e-03 6.987173855304718018e-02 1.332580298185348511e-01 1.068093255162239075e-02 -1.539782285690307617e-01 7.312678545713424683e-02 -1.801588982343673706e-01 5.443158745765686035e-02 -1.669286638498306274e-01 1.634956523776054382e-02 7.240749150514602661e-02 -2.922147214412689209e-01 1.666999310255050659e-01 9.783940017223358154e-02 -7.800033688545227051e-02 2.237305194139480591e-01 -2.045866549015045166e-01 2.784951031208038330e-01 2.881766259670257568e-01 -2.036611884832382202e-01 2.676765024662017822e-01 1.542383283376693726e-01 1.606936007738113403e-01 -3.754711151123046875e-02 2.299081087112426758e-01 -1.268119812011718750e-01 -4.919762909412384033e-02
-1.936799846589565277e-02 -2.595975697040557861e-01 1.504611223936080933e-01 1.916506886482238770e-02 -2.156141251325607300e-01 2.339446544647216797e-01 1.169716641306877136e-01 -1.839699447154998779e-01 1.150370538234710693e-01 -5.418567359447479248e-02 -5.405863747000694275e-02 -3.972372114658355713e-01 2.887133061885833740e-01 -3.762736450880765915e-03 2.471412420272827148e-01 3.451040713116526604e-03 -1.803148537874221802e-01 5.374961346387863159e-02 -3.328307531774044037e-03 -4.465504363179206848e-02 -1.711792945861816406e-01 1.601438783109188080e-02 -6.547396536916494370e-03 -1.450878381729125977e-01 -5.481811612844467163e-02 1.023670881986618042e-01 7.049154490232467651e-02 1.655210554599761963e-01 -2.971292138099670410e-01 -1.832105815410614014e-01 4.081863462924957275e-01 1.294364482164382935e-01
-1.963044255971908569e-01 -1.825799942016601562e-01 -3.364092856645584106e-02 -3.154987096786499023e-02 2.590480074286460876e-02 -4.026000574231147766e-02 -1.902580074965953827e-02 2.504643201828002930e-01 -2.003441154956817627e-01 -4.601364582777023315e-02 3.363066315650939941e-01 -1.691323369741439819e-01 1.855643540620803833e-01 -1.879249215126037598e-01 1.484097391366958618e-01 1.510282456874847412e-01 -4.921816661953926086e-02 -2.010311186313629150e-01 1.704703718423843384e-01 -9.675407409667968750e-02 -4.272272884845733643e-01 -1.285219192504882812e-01 -1.540036052465438843e-01 -2.831911742687225342e-01 -2.431093901395797729e-01 9.118622541427612305e-02 6.548818200826644897e-02 4.064529016613960266e-02 -1.279441863298416138e-01 1.379924416542053223e-01 2.245135903358459473e-01 1.366725116968154907e-01
-1.904609650373458862e-01 -9.908415377140045166e-02 -2.097228774800896645e-03 -7.602880150079727173e-02 -1.033826768398284912e-01 1.563877761363983154e-01 -2.018277794122695923e-01 -1.117310747504234314e-01 -9.531393647193908691e-02 -3.349060416221618652e-01 1.762630194425582886e-01 1.574880778789520264e-01 -3.214698284864425659e-02 -9.958339482545852661e-02 -1.478368937969207764e-01 3.406318724155426025e-01 -1.099006831645965576e-01 6.539815664291381836e-02 -1.461593508720397949e-01 5.376247223466634750e-03 6.055758893489837646e-02 -1.042800620198249817e-01 1.959091275930404663e-01 4.516888409852981567e-02 -2.621919810771942139e-01 9.804537147283554077e-02 1.386915296316146851e-01 1.939372420310974121e-01 -3.073768913745880127e-01 2.289832234382629395e-01 2.108214050531387329e-01 3.384256958961486816e-01
-2.035556435585021973e-01 -1.825815439224243164e-01 6.120045483112335205e-02 1.023113802075386047e-01 -1.682540476322174072e-01 1.972944438457489014e-01 1.865436322987079620e-02 -1.353140771389007568e-01 -1.092230305075645447e-01 -4.967835545539855957e-02 -1.740609258413314819e-01 -1.152622550725936890e-01 2.960846126079559326e-01 -3.755702078342437744e-01 2.276353836059570312e-01 -1.155246198177337646e-01 -1.866408740170300007e-03 -4.062773287296295166e-01 -2.296038717031478882e-01 -1.958461999893188477e-01 1.533687412738800049e-01 -6.771662738174200058e-03 -6.794535368680953979e-02 -5.512427538633346558e-02 -1.492197811603546143e-01 6.108255684375762939e-02 2.961254417896270752e-01 3.011081553995609283e-02 -1.440821886062622070e-01 1.123426258563995361e-01 -8.101182430982589722e-02 1.770906150341033936e-01
-1.278799176216125488e-01 -4.373567700386047363e-01 -2.058348655700683594e-01 1.593531519174575806e-01 -2.706244885921478271e-01 1.888865977525711060e-01 -1.090079620480537415e-01 1.839616745710372925e-01 1.426146328449249268e-01 1.134875863790512085e-01 -2.210790477693080902e-02 -8.156966418027877808e-02 2.114865034818649292e-01 -2.816964127123355865e-02 -8.567807823419570923e-02 -2.659562230110168457e-01 -8.147173374891281128e-02 1.904418617486953735e-01 1.408866047859191895e-01 -9.278674423694610596e-02 1.272297203540802002e-01 -1.779156774282455444e-01 1.538472026586532593e-01 1.797128617763519287e-01 -1.271778643131256104e-01 3.291288018226623535e-01 4.037024453282356262e-02 1.939373314380645752e-01 -1.512435972690582275e-01 1.273274123668670654e-01 1.193811222910881042e-01 1.172956228256225586e-01
7.556300610303878784e-02 -5.604683980345726013e-02 1.869507879018783569e-01 2.045327275991439819e-01 7.007142901420593262e-02 -8.655741065740585327e-02 -8.855432271957397461e-02 7.453559339046478271e-02 -6.002711597830057144e-03 8.059695363044738770e-03 3.840274363756179810e-02 -2.447175234556198120e-01 -2.339996099472045898e-01 -2.088600397109985352e-01 2.318760193884372711e-02 3.738597966730594635e-03 2.651069685816764832e-02 -2.047032415866851807e-01 -1.407828181982040405e-01 -4.445751905441284180e-01 -9.398492425680160522e-02 -2.303686738014221191e-02 1.351745873689651489e-01 -2.433749884366989136e-01 -3.057280182838439941e-01 2.669629752635955811e-01 1.735867559909820557e-01 3.058193624019622803e-01 3.194984514266252518e-03 -1.385770738124847412e-01 1.647906452417373657e-01 2.155596911907196045e-01
-2.218668460845947266e-01 -1.325460821390151978e-01 2.646888196468353271e-01 9.040486067533493042e-02 -1.401889324188232422e-01 -1.095554307103157043e-01 -2.395877242088317871e-02 -1.183603778481483459e-01 7.852192968130111694e-02 4.929558187723159790e-02 6.470264494419097900e-02 -3.606525436043739319e-02 3.058175370097160339e-02 -3.399568796157836914e-01 2.666980922222137451e-01 2.381455749273300171e-01 -2.375615388154983521e-01 -1.965048909187316895e-01 -4.031351581215858459e-02 -6.799781322479248047e-02 -9.783755242824554443e-02 -2.489559650421142578e-01 -1.786994040012359619e-01 -2.453112453222274780e-01 1.544557511806488037e-01 2.562138251960277557e-02 6.803682446479797363e-02 3.944252431392669678e-01 2.086705863475799561e-01 -6.522017996758222580e-03 2.091494947671890259e-01 1.153314262628555298e-01
-2.507975995540618896e-01 -2.033599764108657837e-01 -1.858055740594863892e-01 2.977210879325866699e-01 -2.493066191673278809e-01 -5.080600455403327942e-02 -1.198494457639753819e-03 1.073029860854148865e-01 -3.496630117297172546e-02 -1.875481568276882172e-02 1.990000158548355103e-02 2.063625603914260864e-01 1.767285466194152832e-01 -1.273254156112670898e-01 1.012405231595039368e-01 3.643558919429779053e-01 -1.419797837734222412e-01 1.295889168977737427e-01 1.387341767549514771e-01 -3.633325099945068359e-01 4.010227695107460022e-02 -6.004571169614791870e-02 -1.716923434287309647e-03 2.929271385073661804e-02 9.189739078283309937e-02 3.175238966941833496e-01 1.448586881160736084e-01 -7.195184379816055298e-02 7.958295196294784546e-02 2.909465227276086807e-03 1.442043632268905640e-01 3.232325613498687744e-01
-1.260024905204772949e-01 9.972989559173583984e-02 -6.189896166324615479e-02 2.812419645488262177e-02 -1.846588701009750366e-01 7.595333456993103027e-02 -5.880725756287574768e-02 1.608722507953643799e-01 2.317871749401092529e-01 -4.387829825282096863e-02 -7.705283164978027344e-02 -2.037909179925918579e-01 -1.516904402524232864e-02 7.576531916856765747e-02 -1.317517925053834915e-02 -3.921191208064556122e-03 -3.799837827682495117e-02 -4.228536039590835571e-02 -1.795583032071590424e-02 -2.525121867656707764e-01 -4.543315991759300232e-02 1.196345835924148560e-01 -5.597804673016071320e-03 4.873122647404670715e-02 -3.711727261543273926e-01 7.578129321336746216e-02 5.245251059532165527e-01 1.537908762693405151e-01 -1.725724637508392334e-01 7.343585602939128876e-03 4.113741219043731689e-01 2.522256374359130859e-01
-9.868196398019790649e-02 -5.274164676666259766e-02 3.470279276371002197e-02 1.935557723045349121e-01 5.034504830837249756e-02 1.133341044187545776e-01 -2.270012497901916504e-01 -1.608738303184509277e-01 8.343623578548431396e-02 9.344127029180526733e-04 2.232906781136989594e-02 -9.948551654815673828e-03 1.497643291950225830e-01 -1.115249395370483398e-01 2.798382639884948730e-01 4.336506500840187073e-02 1.548567693680524826e-02 -2.781603932380676270e-01 9.704056382179260254e-02 -2.912934124469757080e-01 1.409671902656555176e-01 1.294477730989456177e-01 1.863324195146560669e-01 -3.685495257377624512e-01 -3.795571327209472656e-01 3.008244037628173828e-01 2.850114703178405762e-01 -7.526312768459320068e-02 -1.656708568334579468e-01 6.153154186904430389e-03 3.806300833821296692e-02 6.291680783033370972e-02
4.209112375974655151e-02 -7.533105462789535522e-02 -7.810202660039067268e-04 2.232986539602279663e-01 -1.163196861743927002e-01 -1.676809857599437237e-03 2.182140760123729706e-02 -2.510972134768962860e-02 -1.118213161826133728e-01 2.590939961373806000e-02 -1.213613059371709824e-02 -9.462998248636722565e-03 1.576423943042755127e-01 -3.879052102565765381e-01 -2.486795336008071899e-01 2.245653569698333740e-01 1.561622321605682373e-01 1.663698107004165649e-01 1.907014846801757812e-01 -3.263028264045715332e-01 -1.877860575914382935e-01 -3.171216547489166260e-01 -5.836313217878341675e-02 9.368437528610229492e-02 -2.229553610086441040e-01 2.851192951202392578e-01 2.849173247814178467e-01 1.091828271746635437e-01 -1.041834130883216858e-01 -8.264379203319549561e-02 1.670245528221130371e-01 1.201866045594215393e-01
-3.069717884063720703e-01 -2.623414993286132812e-01 5.388380214571952820e-02 2.436869442462921143e-01 -7.409484684467315674e-02 1.129610240459442139e-01 -3.445455133914947510e-01 -1.990941315889358521e-01 4.881919920444488525e-02 2.547749690711498260e-02 5.954419076442718506e-02 1.396417319774627686e-01 -2.781698247417807579e-03 -1.763260066509246826e-01 -6.661970913410186768e-02 -5.932205915451049805e-02 -4.755615815520286560e-02 1.357024461030960083e-01 4.723822325468063354e-02 -2.908180058002471924e-01 -1.173910964280366898e-02 3.372050523757934570e-01 -1.607414186000823975e-01 6.304346770048141479e-02 -1.228435486555099487e-01 2.149970969185233116e-03 2.958158850669860840e-01 2.540336549282073975e-01 -2.379822311922907829e-03 1.016168668866157532e-01 -5.214142613112926483e-03 3.229393661022186279e-01
-2.734763920307159424e-01 -2.797955274581909180e-01 -1.434390842914581299e-01 1.293349415063858032e-01 3.176950383931398392e-03 9.973578155040740967e-03 -2.793881297111511230e-01 -2.137409746646881104e-01 2.458443343639373779e-01 2.317354530096054077e-01 7.378642261028289795e-02 2.574389055371284485e-02 -1.125571876764297485e-01 -1.467621773481369019e-01 -3.065997175872325897e-02 -8.006636798381805420e-02 -1.413929015398025513e-01 1.972198672592639923e-02 -1.753957569599151611e-02 -3.846499621868133545e-01 3.002168536186218262e-01 1.984990388154983521e-01 -2.228354662656784058e-02 -1.573420464992523193e-01 -1.421025544404983521e-01 1.039632111787796021e-01 1.526086330413818359e-01 2.860412001609802246e-01 -2.137848734855651855e-01 -2.828877232968807220e-02 1.169045642018318176e-01 6.521594524383544922e-02
-3.189787268638610840e-01 -2.341314703226089478e-01 1.318773329257965088e-01 -1.144418641924858093e-01 -8.429696410894393921e-02 -1.166409552097320557e-01 4.556697979569435120e-02 -4.558546096086502075e-02 6.923313718289136887e-03 -1.537399291992187500e-01 -2.899923324584960938e-01 -1.272035986185073853e-01 2.098979651927947998e-01 1.324173659086227417e-01 2.200228869915008545e-01 8.815987966954708099e-03 -2.099236994981765747e-01 1.111541017889976501e-01 -1.468391418457031250e-01 -3.350561559200286865e-01 1.883321255445480347e-01 -9.130645543336868286e-02 8.774852752685546875e-02 -2.768545970320701599e-02 -8.889719843864440918e-02 -2.767737396061420441e-02 2.486281991004943848e-01 1.179529950022697449e-01 -4.496338665485382080e-01 8.143893629312515259e-02 1.331839859485626221e-01 2.415185235440731049e-02
-3.531801281496882439e-03 -2.900850474834442139e-01 2.210412919521331787e-02 1.886249519884586334e-02 -1.243735626339912415e-01 1.310879886150360107e-01 -2.362593859434127808e-01 -1.936767101287841797e-01 1.328492462635040283e-01 -2.460659295320510864e-02 1.431654542684555054e-01 1.100309789180755615e-01 3.279474079608917236e-01 -1.233518123626708984e-01 2.620730735361576080e-02 -2.032797038555145264e-01 -1.309739649295806885e-01 -2.789399027824401855e-01 1.723160892724990845e-01 1.919812709093093872e-02 -1.879316419363021851e-01 -1.823318749666213989e-01 2.532132863998413086e-01 -2.454140409827232361e-02 -1.096408143639564514e-01 1.283450722694396973e-01 2.447443306446075439e-01 2.894749939441680908e-01 -2.044529020786285400e-01 -4.681670293211936951e-02 2.355776540935039520e-02 3.135876655578613281e-01
7.566538406535983086e-04 -1.519341170787811279e-01 1.251897364854812622e-01 2.767775906249880791e-03 -6.131840124726295471e-02 -2.083590775728225708e-01 -1.823660284280776978e-01 1.026641875505447388e-01 1.150352582335472107e-01 -5.410074442625045776e-02 9.309879690408706665e-02 1.903073489665985107e-02 -1.308609694242477417e-01 -2.906804382801055908e-01 -1.820159256458282471e-01 -9.855376929044723511e-02 -8.638261258602142334e-02 -1.742384880781173706e-01 -2.513734400272369385e-01 -3.883905410766601562e-01 -1.723722368478775024e-01 -2.658519148826599121e-01 3.126452490687370300e-02 -1.428590714931488037e-01 -3.183989226818084717e-01 2.064697891473770142e-01 2.795092165470123291e-01 -7.065232098102569580e-02 -1.191348433494567871e-01 -8.419215679168701172e-02 2.005803883075714111e-01 1.958102583885192871e-01
-3.425010442733764648e-01 -4.446106776595115662e-02 6.316433846950531006e-02 2.374348491430282593e-01 3.138233721256256104e-02 -2.387660145759582520e-01 1.105216518044471741e-01 -1.283294707536697388e-01 8.065382391214370728e-02 -1.055110767483711243e-01 3.183543682098388672e-01 -5.809882283210754395e-02 4.112093895673751831e-02 -2.860360741615295410e-01 1.862324327230453491e-01 1.415959000587463379e-01 4.122947342693805695e-03 -1.652121194638311863e-03 -2.059659510850906372e-01 -1.131069883704185486e-01 -1.484972089529037476e-01 6.625337526202201843e-03 -1.986828744411468506e-01 1.050736308097839355e-01 -3.080990910530090332e-01 1.182095706462860107e-01 2.707432210445404053e-01 2.514463663101196289e-01 -1.574945449829101562e-01 -2.002913355827331543e-01 1.859925836324691772e-01 1.690661534667015076e-02
-8.383885025978088379e-02 1.353430598974227905e-01 -2.599046379327774048e-02 9.786310791969299316e-02 -1.749152690172195435e-01 1.832340657711029053e-02 2.170029841363430023e-02 -1.854248903691768646e-02 1.310722231864929199e-01 -1.221520155668258667e-01 -1.310018301010131836e-01 2.653168737888336182e-01 2.760767638683319092e-01 -1.789193898439407349e-01 6.085364893078804016e-02 1.760820150375366211e-01 -1.058731377124786377e-01 2.576303482055664062e-01 1.026849970221519470e-01 -1.216158643364906311e-01 9.428164921700954437e-03 2.031682431697845459e-02 5.848101899027824402e-02 -2.144067734479904175e-01 -3.626315891742706299e-01 1.855662316083908081e-01 3.380818367004394531e-01 3.260170221328735352e-01 -1.041427776217460632e-01 -3.098914623260498047e-01 1.217429712414741516e-01 9.502056986093521118e-02
7.285531610250473022e-02 3.751170635223388672e-02 1.976536810398101807e-01 1.975299417972564697e-01 -2.571611106395721436e-01 -2.795606255531311035e-01 -7.505133002996444702e-02 5.769196525216102600e-02 -4.502476751804351807e-02 9.207107126712799072e-02 5.481111630797386169e-02 -2.104087173938751221e-01 1.294360011816024780e-01 1.674698479473590851e-02 1.703255623579025269e-01 -4.829122684895992279e-03 1.801295578479766846e-01 1.042785719037055969e-01 1.429342627525329590e-01 -3.917251527309417725e-01 -2.338723465800285339e-02 -1.525880843400955200e-01 1.337304711341857910e-01 -4.436741396784782410e-02 -8.611865341663360596e-02 2.147431969642639160e-01 3.625612258911132812e-01 6.388350576162338257e-02 -9.179586172103881836e-02 3.539028018712997437e-02 1.941658854484558105e-01 4.009743034839630127e-01
1.272326111793518066e-01 -3.573382794857025146e-01 -1.775620877742767334e-02 4.195291996002197266e-01 -2.969891130924224854e-01 2.124464809894561768e-01 -2.267635315656661987e-01 -3.797243162989616394e-02 1.034860461950302124e-01 -9.068349003791809082e-02 2.060988247394561768e-01 -1.228100806474685669e-01 9.195436537265777588e-02 6.857012957334518433e-02 8.672425150871276855e-02 -1.302485316991806030e-01 -1.964133977890014648e-01 -3.017922341823577881e-01 2.104656025767326355e-02 -3.180923461914062500e-01 1.127028465270996094e-01 1.950612813234329224e-01 1.016157940030097961e-01 -2.653853595256805420e-02 -9.368503093719482422e-02 1.141067594289779663e-01 1.152679398655891418e-01 2.016256898641586304e-01 -1.929065026342868805e-02 6.245449557900428772e-02 7.298962026834487915e-02 3.265286609530448914e-02
-2.020247578620910645e-01 -3.578662276268005371e-01 -1.049893870949745178e-01 2.053920030593872070e-01 -3.179748654365539551e-01 1.547449529170989990e-01 -1.004419326782226562e-01 1.368616819381713867e-01 -1.754741221666336060e-01 -1.273964047431945801e-01 -1.333056539297103882e-01 4.531247913837432861e-02 8.730818331241607666e-02 -1.165788844227790833e-01 8.550068736076354980e-02 -2.526011168956756592e-01 -1.880219280719757080e-01 -3.379258811473846436e-01 -6.398853659629821777e-02 -8.783695101737976074e-02 -1.013087015599012375e-02 -6.809294968843460083e-02 -1.029588952660560608e-01 9.774896316230297089e-03 -1.665443181991577148e-01 3.885775804519653320e-02 1.987124681472778320e-01 2.564308643341064453e-01 -3.780485093593597412e-01 -1.271411497145891190e-02 7.057905197143554688e-02 -7.425838708877563477e-02
-4.863518774509429932e-01 4.110910370945930481e-02 1.551908999681472778e-01 1.881928741931915283e-01 -6.538868695497512817e-02 -4.083277285099029541e-02 1.450202763080596924e-01 1.008844822645187378e-01 -2.044980041682720184e-02 6.807776540517807007e-02 4.406959563493728638e-02 1.047815680503845215e-01 1.841066479682922363e-01 -3.000493943691253662e-01 1.558122336864471436e-01 1.720958948135375977e-01 1.112150177359580994e-01 -3.470160812139511108e-02 1.524089127779006958e-01 -3.374482393264770508e-01 -3.250696510076522827e-02 1.353102624416351318e-01 -1.917184889316558838e-02 -8.562229573726654053e-02 1.599839776754379272e-01 2.126304358243942261e-01 1.448851227760314941e-01 2.478704601526260376e-02 -2.779059112071990967e-01 -2.827352099120616913e-02 2.490179240703582764e-01 2.431775033473968506e-01
-3.115554153919219971e-01 -5.828930437564849854e-02 -1.406847685575485229e-01 1.595529764890670776e-01 -2.501463592052459717e-01 -1.408074200153350830e-01 7.766795903444290161e-02 -7.285061478614807129e-02 5.979385226964950562e-02 -2.812965214252471924e-01 -1.444202661514282227e-02 9.322228282690048218e-02 2.820721864700317383e-01 5.708925053477287292e-02 8.364623412489891052e-03 -1.927589811384677887e-02 -1.166393086314201355e-01 -4.650625213980674744e-02 -2.027114331722259521e-01 -9.893245995044708252e-02 -3.508360087871551514e-01 -7.521829009056091309e-02 -1.060787588357925415e-01 -4.039823263883590698e-02 -4.099890217185020447e-02 -1.169721633195877075e-01 3.208353817462921143e-01 2.558045685291290283e-01 1.971553117036819458e-01 8.306235074996948242e-02 1.445231735706329346e-01 3.563882112503051758e-01
-1.359259039163589478e-01 -1.323200464248657227e-01 -8.410041034221649170e-02 2.451111525297164917e-01 -1.394587457180023193e-01 3.640483319759368896e-01 -7.499627023935317993e-02 1.512312591075897217e-01 -1.362983286380767822e-01 2.189299464225769043e-02 6.422150135040283203e-02 1.608653180301189423e-02 6.940098106861114502e-02 -2.070012241601943970e-01 -2.470176480710506439e-02 -3.020862638950347900e-01 -5.725447461009025574e-02 -3.955156207084655762e-01 6.075903773307800293e-02 -1.614830493927001953e-01 -1.230643503367900848e-02 -7.251326739788055420e-02 -1.061372980475425720e-01 -4.880192503333091736e-02 -2.656952738761901855e-01 1.185204088687896729e-01 8.696978539228439331e-02 2.988795042037963867e-01 -3.661463856697082520e-01 -1.564497686922550201e-02 1.386759728193283081e-01 9.903407841920852661e-02
-2.508764863014221191e-01 -3.095108270645141602e-01 1.369032859802246094e-01 8.352895826101303101e-02 -1.075161695480346680e-01 -5.904287472367286682e-02 1.019632592797279358e-01 -1.470910459756851196e-01 8.954022079706192017e-02 -1.410395652055740356e-01 -1.380471736192703247e-01 -1.427249908447265625e-01 2.189856767654418945e-01 -2.285909205675125122e-01 9.954591840505599976e-02 1.628445535898208618e-01 -1.617113798856735229e-01 5.081508681178092957e-02 -2.690546680241823196e-03 -4.671605303883552551e-02 1.295416504144668579e-01 -2.665130496025085449e-01 -8.550229668617248535e-02 7.832753658294677734e-02 1.768205314874649048e-01 4.710000753402709961e-01 1.980976462364196777e-01 1.042892262339591980e-01 6.149203702807426453e-02 1.132536083459854126e-01 7.032765448093414307e-02 3.279259502887725830e-01
-1.558420807123184204e-01 -1.421551555395126343e-01 -1.034623682498931885e-01 3.808237984776496887e-02 -1.157760173082351685e-01 -8.380497992038726807e-02 2.912811040878295898e-01 3.108926583081483841e-03 1.142869517207145691e-01 5.702603235840797424e-02 9.822261333465576172e-02 -1.685590744018554688e-01 1.232263296842575073e-01 -4.421108067035675049e-01 1.739102415740489960e-02 1.969302594661712646e-01 7.188393920660018921e-02 5.685852468013763428e-02 1.154954135417938232e-01 -1.595457196235656738e-01 7.115525752305984497e-02 -3.091767728328704834e-01 -9.803876746445894241e-04 2.177132964134216309e-01 -1.306449770927429199e-01 2.695721089839935303e-01 1.970658153295516968e-01 1.906123757362365723e-01 -2.487921863794326782e-01 -1.214829273521900177e-02 1.118711680173873901e-01 3.150421082973480225e-01
-1.532641947269439697e-01 -4.318453371524810791e-02 4.972852393984794617e-02 -3.081139735877513885e-02 -3.296650648117065430e-01 -4.194006696343421936e-02 -1.460039708763360977e-02 1.147619336843490601e-01 1.522715389728546143e-01 -1.026543825864791870e-01 -4.913199692964553833e-02 -1.056307181715965271e-01 -1.253508031368255615e-01 6.782537698745727539e-02 9.601908735930919647e-03 -4.446517676115036011e-02 1.487175747752189636e-02 -4.105947166681289673e-02 5.779393389821052551e-02 -1.449231505393981934e-01 -1.212488785386085510e-01 3.178336471319198608e-02 -1.461671590805053711e-01 1.856241002678871155e-02 -4.048549532890319824e-01 -4.043292626738548279e-02 5.476583242416381836e-01 1.602678745985031128e-01 -1.138543784618377686e-01 1.231242120265960693e-01 3.424852490425109863e-01 2.783443033695220947e-01
-5.712906122207641602e-01 -8.379763364791870117e-02 1.143484469503164291e-02 5.401045456528663635e-02 -9.220141172409057617e-02 4.116619750857353210e-02 1.082098111510276794e-02 -1.479826718568801880e-01 3.391728550195693970e-02 -2.001751959323883057e-01 3.314740657806396484e-01 3.729568794369697571e-03 3.206251189112663269e-02 -2.692209742963314056e-02 1.121080666780471802e-01 5.910669639706611633e-02 -4.823681712150573730e-02 -2.502024173736572266e-01 7.330138236284255981e-03 -4.440513998270034790e-02 -1.239142119884490967e-01 1.864350438117980957e-01 -1.141571998596191406e-01 2.949827723205089569e-02 1.069891825318336487e-01 -5.820786952972412109e-02 2.131637632846832275e-01 2.181841284036636353e-01 7.150740176439285278e-02 -1.476552784442901611e-01 2.475417703390121460e-01 3.679439723491668701e-01
-1.528919935226440430e-01 -3.569675900507718325e-04 4.794992972165346146e-03 -5.538874119520187378e-02 -1.500911265611648560e-01 -1.011820584535598755e-01 -1.669011712074279785e-01 2.071630954742431641e-01 8.079770207405090332e-02 1.826724782586097717e-02 1.706374995410442352e-02 -5.086504667997360229e-02 6.564900279045104980e-02 1.147154136560857296e-03 7.524584233760833740e-02 3.974207863211631775e-02 -6.403151899576187134e-02 2.396785765886306763e-01 -1.199409365653991699e-01 -2.654286921024322510e-01 1.917941868305206299e-02 8.989167213439941406e-02 -2.123732492327690125e-02 -6.931586563587188721e-02 -5.897052288055419922e-01 3.313060849905014038e-02 3.932124972343444824e-01 1.845405995845794678e-01 -1.242038831114768982e-01 1.044125258922576904e-01 2.545019686222076416e-01 2.449351400136947632e-01
-3.573533520102500916e-02 -1.253062635660171509e-01 -4.185711592435836792e-02 1.422868072986602783e-01 -9.503298252820968628e-02 1.308416128158569336e-01 -2.605166435241699219e-01 8.807519823312759399e-02 -2.142043709754943848e-01 2.063267678022384644e-02 -2.558765991125255823e-04 1.030484586954116821e-01 3.124449849128723145e-01 4.449333250522613525e-02 1.082794293761253357e-01 6.714989989995956421e-02 -9.914849698543548584e-02 -2.427192926406860352e-01 1.199914291501045227e-01 -1.273839771747589111e-01 -2.186446785926818848e-01 -1.785071045160293579e-01 -6.472866982221603394e-02 2.826163917779922485e-02 -2.240307182073593140e-01 1.369419395923614502e-01 3.844147026538848877e-01 1.865138113498687744e-01 -4.833242595195770264e-01 4.313959926366806030e-02 9.170586615800857544e-02 -8.413454890251159668e-02
-2.048512250185012817e-01 -1.522923707962036133e-01 1.205549016594886780e-01 1.620851755142211914e-01 -2.194548398256301880e-01 -3.850210458040237427e-02 -3.826377391815185547e-01 4.390984028577804565e-02 -5.753392726182937622e-02 -6.121557205915451050e-02 3.142230957746505737e-02 -2.397377341985702515e-01 -3.194954618811607361e-02 -3.095900416374206543e-01 1.362434122711420059e-02 6.952282041311264038e-02 5.994156002998352051e-02 -2.161728739738464355e-01 -2.518715262413024902e-01 -3.449756205081939697e-01 2.490464597940444946e-03 -7.520157098770141602e-02 1.848201453685760498e-02 -1.394178271293640137e-01 -1.571222990751266479e-01 2.955668866634368896e-01 2.786749303340911865e-01 7.415570318698883057e-02 -1.994805783033370972e-02 -2.059466838836669922e-01 1.686114072799682617e-01 -6.317604333162307739e-02
-9.365752339363098145e-02 3.043966181576251984e-02 2.857855558395385742e-01 5.138831213116645813e-02 -7.919948548078536987e-02 4.150929860770702362e-03 1.726443469524383545e-01 -6.894927471876144409e-02 2.920971512794494629e-01 7.709191739559173584e-02 -8.146268315613269806e-03 1.792587786912918091e-01 4.586536902934312820e-03 -2.469824701547622681e-01 -1.100882515311241150e-01 -3.172705322504043579e-02 4.543570056557655334e-02 -2.155629694461822510e-01 2.216821759939193726e-01 -2.310926169157028198e-01 -5.060950294137001038e-02 -8.772398345172405243e-03 8.423633128404617310e-02 -4.611051082611083984e-02 -2.182103395462036133e-01 2.700474858283996582e-01 3.623480796813964844e-01 1.340695023536682129e-01 -1.199372783303260803e-01 -1.729400306940078735e-01 1.521461308002471924e-01 4.090646803379058838e-01
-1.328272651880979538e-02 -4.106570780277252197e-01 -2.408407181501388550e-01 1.053891330957412720e-01 -1.043083369731903076e-01 3.288735747337341309e-01 2.300226092338562012e-01 -1.806544661521911621e-01 -1.295055896043777466e-01 -2.824184596538543701e-01 -6.722686439752578735e-02 -1.009559631347656250e-01 3.767791762948036194e-02 -1.156131625175476074e-01 2.523955889046192169e-02 -2.161643952131271362e-01 -6.678499281406402588e-02 2.263433486223220825e-02 6.954168784432113171e-04 -8.959526568651199341e-02 1.602222621440887451e-01 -2.362798005342483521e-01 2.239757478237152100e-01 -1.464737113565206528e-02 -1.108744591474533081e-01 2.645785808563232422e-01 1.520710587501525879e-01 9.641388058662414551e-02 -2.798949778079986572e-01 4.277680441737174988e-02 2.307463064789772034e-02 2.092752605676651001e-01
4.283687472343444824e-02 -2.544126212596893311e-01 -7.590794935822486877e-03 4.901948869228363037e-01 -4.243758320808410645e-02 -1.671389043331146240e-01 -1.833605766296386719e-01 1.339507102966308594e-01 1.718429774045944214e-01 3.880653530359268188e-02 -8.416060358285903931e-02 -1.311784684658050537e-01 -2.290342301130294800e-01 -1.412308365106582642e-01 -2.222120575606822968e-02 1.053938046097755432e-01 -1.286255568265914917e-01 -2.665772438049316406e-01 1.015289779752492905e-02 -2.272032648324966431e-01 -1.792996227741241455e-01 -3.560531139373779297e-02 5.236990377306938171e-02 -1.736805588006973267e-01 -3.261094689369201660e-01 4.558318108320236206e-02 2.866297066211700439e-01 6.102818995714187622e-02 -1.184140071272850037e-01 1.115708276629447937e-01 1.913443803787231445e-01 9.702685475349426270e-02
-1.850751042366027832e-02 4.897740110754966736e-02 2.260307781398296356e-02 2.876802813261747360e-03 4.707678034901618958e-02 -7.694142311811447144e-02 2.142084538936614990e-01 -3.057086765766143799e-01 1.857811957597732544e-01 1.262355446815490723e-01 3.490716591477394104e-02 -1.206378415226936340e-01 9.353786706924438477e-02 -2.433636337518692017e-01 3.957211598753929138e-02 -1.892125308513641357e-01 -1.690611243247985840e-01 -7.389726582914590836e-03 -1.707741916179656982e-01 -3.566386997699737549e-01 -2.619443647563457489e-02 -6.186296418309211731e-02 -3.117191605269908905e-02 -3.339759260416030884e-02 -3.113998472690582275e-01 1.552232261747121811e-02 4.584555327892303467e-01 1.702448576688766479e-01 -1.064073070883750916e-01 1.600925624370574951e-01 2.600719928741455078e-01 2.124594897031784058e-01
-3.788079023361206055e-01 -2.533624470233917236e-01 -2.244684845209121704e-02 2.157911099493503571e-02 -2.737599313259124756e-01 1.694535911083221436e-01 -2.585712373256683350e-01 -1.975574903190135956e-02 -3.358062505722045898e-01 6.960476189851760864e-02 -1.000195592641830444e-01 1.096211001276969910e-02 7.446189224720001221e-02 -2.732492983341217041e-01 1.915541291236877441e-01 -1.317816823720932007e-01 -1.064627543091773987e-01 -1.101438999176025391e-01 6.158241257071495056e-02 -6.195956096053123474e-02 -1.307695508003234863e-01 3.423083201050758362e-02 -6.602954864501953125e-02 -4.590887948870658875e-02 -4.201209172606468201e-02 -4.809501767158508301e-02 1.506893336772918701e-01 2.471680194139480591e-01 -3.919104933738708496e-01 -7.901427894830703735e-02 -3.847292810678482056e-02 2.310805618762969971e-01
-1.358775794506072998e-01 -3.139492571353912354e-01 1.031445488333702087e-01 1.209693923592567444e-01 -2.270174920558929443e-01 1.475689411163330078e-01 -1.943439990282058716e-01 1.628021299839019775e-01 3.350270092487335205e-01 -9.842948988080024719e-03 1.957768201828002930e-02 6.714580953121185303e-02 2.490210533142089844e-01 -5.707976967096328735e-02 4.736376181244850159e-02 -2.149532735347747803e-01 -1.762199588119983673e-02 4.476753249764442444e-02 8.189011365175247192e-02 -3.286147415637969971e-01 7.643561065196990967e-02 2.066732496023178101e-01 -1.997729986906051636e-01 -1.960643231868743896e-01 -3.314289823174476624e-02 2.837370932102203369e-01 2.118951231241226196e-01 1.378935426473617554e-01 -1.185815222561359406e-02 -1.938985586166381836e-01 7.526173256337642670e-03 2.488676607608795166e-01
-4.645978510379791260e-01 -2.432212531566619873e-01 6.950474530458450317e-02 -2.223717123270034790e-01 -3.835970535874366760e-02 -1.341987550258636475e-01 1.323119401931762695e-01 -2.017813026905059814e-01 -5.065567418932914734e-02 3.237169981002807617e-02 -2.857461571693420410e-01 1.135487854480743408e-01 1.372950226068496704e-01 -1.961591541767120361e-01 2.331757843494415283e-01 -5.639678612351417542e-02 -1.661109924316406250e-01 8.014693856239318848e-02 -3.541441634297370911e-02 -2.885909080505371094e-01 1.822900958359241486e-02 -1.431138515472412109e-01 1.495641916990280151e-01 -7.501561939716339111e-02 -3.303404524922370911e-02 3.259919583797454834e-02 2.345044761896133423e-01 9.490179270505905151e-02 -2.327651530504226685e-01 2.894666492938995361e-01 5.802740529179573059e-02 7.151810079813003540e-02
-1.083894148468971252e-01 -1.161257475614547729e-01 5.886472761631011963e-02 1.866394281387329102e-02 -1.940127611160278320e-01 -1.312366127967834473e-01 -1.029122695326805115e-01 -5.042645707726478577e-02 9.855980426073074341e-02 -5.172554850578308105e-01 1.327142715454101562e-01 -1.142965629696846008e-01 7.693263888359069824e-02 -2.172244489192962646e-01 -9.384787082672119141e-02 2.712011635303497314e-01 -1.673716008663177490e-01 5.663810670375823975e-02 -1.178179383277893066e-01 -4.798895493149757385e-02 9.020797163248062134e-02 -1.659656316041946411e-01 3.498259484767913818e-01 -1.748400032520294189e-01 -6.137225031852722168e-02 1.011578366160392761e-01 1.121112778782844543e-01 1.193330585956573486e-01 -3.032306730747222900e-01 1.305207461118698120e-01 2.526179254055023193e-01 9.952469915151596069e-02
-4.930192977190017700e-02 9.656255692243576050e-02 -1.940583735704421997e-01 7.283511757850646973e-02 -1.233195886015892029e-01 1.301497817039489746e-01 1.942040026187896729e-01 2.563285827636718750e-02 -1.390880048274993896e-01 1.303431540727615356e-01 7.607919722795486450e-02 5.581349879503250122e-02 2.335035204887390137e-01 -4.317193627357482910e-01 2.663805484771728516e-01 -6.817382294684648514e-03 -6.410826742649078369e-02 -2.781935036182403564e-02 4.210828244686126709e-02 5.996801890432834625e-03 2.622286677360534668e-01 -1.101359352469444275e-01 1.632899492979049683e-01 -1.352323442697525024e-01 -4.599109664559364319e-02 3.393014073371887207e-01 2.314459085464477539e-01 -4.735485650599002838e-03 -1.458605974912643433e-01 2.760409712791442871e-01 2.457901239395141602e-01 2.373997718095779419e-01
7.142128050327301025e-02 -1.953400671482086182e-02 4.078936204314231873e-02 1.488295942544937134e-01 -2.038502395153045654e-01 8.237461745738983154e-02 3.809473812580108643e-01 1.012272387742996216e-01 -1.098454296588897705e-01 1.104187145829200745e-01 1.529370099306106567e-01 -1.622246950864791870e-01 2.936872243881225586e-01 -2.406039275228977203e-02 1.571914181113243103e-02 1.029556915163993835e-01 -1.242235153913497925e-01 -1.540539115667343140e-01 2.440961077809333801e-02 -2.062008678913116455e-01 2.483042776584625244e-01 1.563481092453002930e-01 9.504664689302444458e-02 2.005041204392910004e-02 -2.003842145204544067e-01 7.957335561513900757e-02 4.602766931056976318e-01 2.231447398662567139e-01 -2.261214554309844971e-01 8.374970406293869019e-02 -4.753141477704048157e-02 2.213589549064636230e-01
-4.573101699352264404e-01 5.384558439254760742e-02 -3.350555151700973511e-02 -4.462017491459846497e-02 -3.284339010715484619e-01 1.844640821218490601e-02 9.563333354890346527e-03 -2.420460730791091919e-01 6.401400268077850342e-02 -2.014014124870300293e-01 4.223699215799570084e-03 1.836530566215515137e-01 7.045419514179229736e-02 -1.372023373842239380e-01 1.406606435775756836e-01 1.833580434322357178e-01 -1.426173001527786255e-01 -1.517379730939865112e-01 6.076975725591182709e-03 -1.280446350574493408e-01 -7.058075070381164551e-02 9.370148181915283203e-03 1.525180637836456299e-01 -1.971105188131332397e-01 -3.500405326485633850e-02 3.302190219983458519e-03 1.485998481512069702e-01 7.472311705350875854e-02 -1.324755232781171799e-02 -3.601785600185394287e-01 3.494166731834411621e-01 2.334296554327011108e-01
1.365472096949815750e-02 -1.539852619171142578e-01 8.666046708822250366e-02 9.539380669593811035e-02 -8.296792209148406982e-02 -1.926938891410827637e-01 -1.199655514210462570e-02 -1.690765768289566040e-01 -2.048883959650993347e-02 1.960049867630004883e-01 1.007761806249618530e-01 -1.326516419649124146e-01 5.717422813177108765e-02 -2.976381778717041016e-01 3.464910686016082764e-01 2.138862609863281250e-01 -1.060011610388755798e-01 -1.686154603958129883e-01 -7.022137194871902466e-02 -3.278698027133941650e-01 -4.334372282028198242e-02 6.719896104186773300e-03 -1.661484688520431519e-02 -1.229596585035324097e-01 -1.007806509733200073e-02 1.899001598358154297e-01 2.590642571449279785e-01 4.100983142852783203e-01 8.770605176687240601e-02 -2.678709626197814941e-01 1.949920207262039185e-01 6.443714350461959839e-02
-1.180163174867630005e-01 -2.733483016490936279e-01 -2.292260974645614624e-01 1.813786476850509644e-01 -2.578966617584228516e-01 3.103474378585815430e-01 9.270800650119781494e-02 7.536379992961883545e-02 -2.503651678562164307e-01 -2.021801173686981201e-01 7.943004369735717773e-03 -1.616841107606887817e-01 6.877586245536804199e-03 -6.969424337148666382e-02 1.132008731365203857e-01 -1.249117180705070496e-01 -1.936136037111282349e-01 3.916768357157707214e-02 -1.372016221284866333e-01 -1.353888399899005890e-02 2.549186050891876221e-01 -3.275885879993438721e-01 1.864464730024337769e-01 -2.619400154799222946e-03 -9.403350949287414551e-02 2.748493477702140808e-02 1.725758761167526245e-01 1.898272894322872162e-02 -3.402664065361022949e-01 1.427844613790512085e-01 1.818939298391342163e-01 1.078588590025901794e-01
-2.090722471475601196e-01 1.050573512911796570e-01 6.636034697294235229e-02 -6.051682308316230774e-02 -2.261639758944511414e-02 -1.262691468000411987e-01 -1.345767974853515625e-01 1.726066917181015015e-01 2.559344768524169922e-01 -3.720422089099884033e-02 2.326805889606475830e-01 1.610523164272308350e-01 -6.405052542686462402e-02 -2.379806041717529297e-01 3.992189466953277588e-01 -1.073279827833175659e-01 -2.415690571069717407e-01 -3.261702358722686768e-01 -9.551959484815597534e-02 -2.086834609508514404e-01 -6.811483204364776611e-02 1.086422130465507507e-01 2.781870365142822266e-01 1.066105887293815613e-01 -2.174643576145172119e-01 -7.959689828567206860e-04 1.069488003849983215e-01 1.669423878192901611e-01 -4.361690208315849304e-02 -1.071052998304367065e-01 1.492512077093124390e-01 2.221892327070236206e-01
-4.138243943452835083e-02 -1.636878252029418945e-01 -3.381167650222778320e-01 1.257975846529006958e-01 -1.652944535017013550e-01 6.800973415374755859e-02 -3.125626593828201294e-02 6.827783584594726562e-02 -1.742637157440185547e-02 7.275923155248165131e-03 2.105652242898941040e-01 7.534942775964736938e-02 1.459270715713500977e-01 -2.311628907918930054e-01 -2.453713864088058472e-02 -9.499157220125198364e-02 -2.884219288825988770e-01 -1.373663693666458130e-01 1.928500086069107056e-01 -2.814719676971435547e-01 -9.392169862985610962e-02 -2.842462360858917236e-01 -1.779575794935226440e-01 6.692736595869064331e-02 -2.298664897680282593e-01 5.906467512249946594e-02 9.472438134253025055e-03 3.287204504013061523e-01 -3.440392315387725830e-01 1.314113289117813110e-01 -1.747984625399112701e-02 1.561406999826431274e-01
-5.212845280766487122e-02 4.254183545708656311e-02 9.387081861495971680e-02 8.903274685144424438e-02 -1.811628490686416626e-01 4.014686122536659241e-02 -1.253990381956100464e-01 1.359852105379104614e-01 1.341556664556264877e-02 -9.466235525906085968e-03 1.015762612223625183e-01 2.913102135062217712e-02 5.463470146059989929e-02 -8.434194326400756836e-02 -1.194335147738456726e-01 5.401345901191234589e-03 -1.052532158792018890e-02 1.979929655790328979e-01 -2.128656804561614990e-01 -2.993962466716766357e-01 -2.669265307486057281e-02 2.050307951867580414e-02 1.494509875774383545e-01 7.325579226016998291e-02 -5.404356718063354492e-01 -2.827316895127296448e-02 4.455825984477996826e-01 1.699496656656265259e-01 -1.937149018049240112e-01 -6.949199736118316650e-02 2.463244348764419556e-01 2.187090963125228882e-01
-3.123248815536499023e-01 -3.198149502277374268e-01 8.912347257137298584e-02 3.758202791213989258e-01 -2.349190264940261841e-01 1.376895979046821594e-02 8.281303942203521729e-02 2.287908643484115601e-01 -9.659950435161590576e-02 -3.314881920814514160e-01 -6.722928490489721298e-03 -1.208469830453395844e-02 1.898712851107120514e-02 -1.331613659858703613e-01 1.677019894123077393e-01 5.986268818378448486e-02 -2.125040143728256226e-01 5.740255117416381836e-02 -9.248667210340499878e-02 -1.233374476432800293e-01 4.027666151523590088e-02 -6.064860522747039795e-02 5.210358649492263794e-02 9.578835219144821167e-02 1.995279490947723389e-01 3.352720737457275391e-01 -1.031508371233940125e-01 1.685857772827148438e-01 -4.472684860229492188e-02 2.416243106126785278e-01 1.128135398030281067e-01 1.157644242048263550e-01
-2.715683281421661377e-01 -8.707140386104583740e-02 4.543275386095046997e-02 4.918823540210723877e-01 -1.506820172071456909e-01 -2.685531377792358398e-01 4.120891168713569641e-02 9.772459417581558228e-02 6.401470303535461426e-02 -1.837910860776901245e-01 -8.544076234102249146e-02 2.036263793706893921e-02 3.252417594194412231e-02 -1.023006737232208252e-01 2.053771167993545532e-01 -3.414623811841011047e-02 -1.076616719365119934e-01 -6.511852145195007324e-02 1.310860067605972290e-01 -8.458077907562255859e-02 3.553312420845031738e-01 1.567541994154453278e-02 -2.083042263984680176e-02 -1.154900044202804565e-01 7.401687651872634888e-02 -6.652922183275222778e-02 -1.194422394037246704e-01 3.143146336078643799e-01 -8.360023796558380127e-02 -8.411347866058349609e-02 3.163187801837921143e-01 2.249193787574768066e-01
9.598746895790100098e-02 -2.115895301103591919e-01 -8.380220830440521240e-02 1.434411108493804932e-01 -6.739500910043716431e-02 4.298283904790878296e-02 -1.176045462489128113e-02 3.996645566076040268e-03 1.159474402666091919e-01 -1.670086681842803955e-01 8.990503102540969849e-02 -1.622326485812664032e-02 -4.441845417022705078e-02 -3.576163947582244873e-02 1.329689770936965942e-01 -2.937691509723663330e-01 -2.286777943372726440e-01 -1.912162899971008301e-01 -5.382658913731575012e-02 -1.813114434480667114e-01 -1.077274307608604431e-01 -1.939216256141662598e-01 -2.546468973159790039e-01 -4.276956990361213684e-02 -3.947459533810615540e-02 2.089502960443496704e-01 2.338635772466659546e-01 5.167617201805114746e-01 -3.598667383193969727e-01 6.874859333038330078e-02 -3.957242518663406372e-02 1.081495359539985657e-01
6.391733884811401367e-02 -3.709363937377929688e-01 -3.126977682113647461e-01 3.825097978115081787e-01 -3.558048605918884277e-01 -3.388578817248344421e-02 1.034328639507293701e-01 -4.051088169217109680e-02 -6.103274226188659668e-02 -1.582433097064495087e-02 1.933239251375198364e-01 -3.514785468578338623e-01 6.242244690656661987e-02 -1.940003186464309692e-01 1.404483318328857422e-01 1.165899187326431274e-01 -1.468043923377990723e-01 2.296146899461746216e-01 1.183935180306434631e-01 5.882439389824867249e-02 -1.486253738403320312e-01 -7.769954949617385864e-02 1.297130584716796875e-01 -7.175347208976745605e-02 -1.506058424711227417e-01 1.759630395099520683e-03 6.489662081003189087e-02 1.458461284637451172e-01 -3.742929920554161072e-02 -8.002719283103942871e-02 1.699692010879516602e-01 8.768689632415771484e-02
-2.585855722427368164e-01 -8.005597442388534546e-02 1.146866381168365479e-01 2.468092739582061768e-02 -1.991625279188156128e-01 1.655513793230056763e-01 3.468824923038482666e-01 3.156254589557647705e-01 -2.607657201588153839e-02 -1.016173437237739563e-01 2.124163508415222168e-01 1.327479928731918335e-01 4.219898208975791931e-02 -2.940287254750728607e-02 3.543978035449981689e-01 3.584085265174508095e-03 -6.995791196823120117e-02 -1.896907240152359009e-01 -1.034508869051933289e-01 -1.821511238813400269e-01 -2.084542512893676758e-01 2.278121933341026306e-02 2.409275807440280914e-02 -2.827717363834381104e-01 -1.440672576427459717e-01 1.114950478076934814e-01 1.714111417531967163e-01 2.959765493869781494e-01 -2.235576808452606201e-01 -5.911879241466522217e-02 8.696030825376510620e-02 -5.883780121803283691e-02
-3.179790079593658447e-01 -2.244693487882614136e-01 2.860229276120662689e-02 -1.647152751684188843e-01 9.734667092561721802e-02 1.030600145459175110e-01 1.125300899147987366e-01 7.748974952846765518e-03 -1.141694467514753342e-02 -2.662506699562072754e-01 -1.279125362634658813e-01 -2.718155458569526672e-02 -6.815181672573089600e-02 -2.322146436199545860e-03 2.003651857376098633e-01 -7.020542770624160767e-02 -2.304731458425521851e-01 -9.166731685400009155e-02 -9.148771315813064575e-02 -5.529029369354248047e-01 3.821852058172225952e-02 -2.180734276771545410e-01 1.935016363859176636e-01 -2.066976875066757202e-01 1.069651991128921509e-01 8.199264854192733765e-02 9.419839829206466675e-02 2.688749134540557861e-01 -5.416630208492279053e-02 -1.539058536291122437e-01 4.228496551513671875e-02 1.317992061376571655e-01
-3.034757450222969055e-02 -2.162756919860839844e-01 -1.307915598154067993e-01 2.294537276029586792e-01 -4.881742224097251892e-02 8.258567005395889282e-02 3.209137916564941406e-02 1.329926587641239166e-02 -1.078054215759038925e-02 6.881045550107955933e-02 1.548624187707901001e-01 1.349639743566513062e-01 1.499864310026168823e-01 -1.064308881759643555e-01 8.271189779043197632e-02 -1.118463426828384399e-01 -3.356707096099853516e-01 -3.917766809463500977e-01 1.758913695812225342e-01 -1.466362625360488892e-01 -7.302314788103103638e-02 -1.496246904134750366e-01 -2.748962640762329102e-01 2.879268117249011993e-02 -1.871444433927536011e-01 1.034802645444869995e-01 1.250087376683950424e-02 2.733793556690216064e-01 -3.898867666721343994e-01 1.121868193149566650e-01 2.009227275848388672e-01 1.536329239606857300e-01
-4.076269865036010742e-01 -2.186211943626403809e-01 1.872882246971130371e-01 3.544598072767257690e-02 2.639130502939224243e-02 1.156617179512977600e-01 2.523473799228668213e-01 1.170170120894908905e-02 -2.466788440942764282e-01 2.468695640563964844e-01 2.904693223536014557e-02 -1.225855574011802673e-02 -1.472823917865753174e-01 -2.461046576499938965e-01 3.850967437028884888e-02 1.924739778041839600e-01 -7.663175463676452637e-02 1.032649502158164978e-01 -7.475514709949493408e-02 -2.438020706176757812e-01 -1.712423712015151978e-01 -8.737212419509887695e-02 1.977934129536151886e-02 -7.541173696517944336e-02 1.186556369066238403e-01 3.412761986255645752e-01 1.215517222881317139e-01 8.858763426542282104e-02 -3.335254192352294922e-01 -2.029612660408020020e-02 -3.045770339667797089e-02 1.946632117033004761e-01
-3.593042790889739990e-01 -3.009231686592102051e-01 1.238025128841400146e-01 1.755668073892593384e-01 -7.967008650302886963e-02 -5.380196962505578995e-04 1.951846629381179810e-01 -4.942059144377708435e-02 3.044183179736137390e-02 -1.748605221509933472e-01 -8.008805662393569946e-02 -5.212615430355072021e-02 7.656381279230117798e-02 -1.731154620647430420e-01 -8.836469613015651703e-03 2.686225473880767822e-01 -1.836017817258834839e-01 4.883035644888877869e-02 1.551814973354339600e-01 -2.062303870916366577e-01 -1.022047270089387894e-02 -2.413210570812225342e-01 -1.709184497594833374e-01 5.538829043507575989e-02 7.291191816329956055e-02 3.744418919086456299e-01 1.388650387525558472e-01 -7.211042195558547974e-02 -3.038379549980163574e-02 2.106585539877414703e-02 -2.699121274054050446e-02 4.161457717418670654e-01
-2.548319399356842041e-01 1.085001789033412933e-02 2.421811521053314209e-01 4.640759155154228210e-02 -4.523228406906127930e-01 5.702990666031837463e-02 1.650137752294540405e-01 1.655459031462669373e-02 -2.493881136178970337e-01 2.084386795759201050e-01 1.077113822102546692e-01 1.003204807639122009e-01 1.853960305452346802e-01 -2.887111902236938477e-01 5.597621574997901917e-02 -7.998256944119930267e-03 -1.943040639162063599e-02 -6.995025277137756348e-02 1.911803483963012695e-01 -1.435224711894989014e-01 -5.475924164056777954e-02 -1.223366591148078442e-03 6.123822648078203201e-03 5.506077781319618225e-02 5.233528558164834976e-03 2.411889731884002686e-01 3.049247264862060547e-01 -3.121026791632175446e-02 -3.561435639858245850e-01 1.075140163302421570e-01 -2.745930291712284088e-02 1.753934919834136963e-01
-1.486269086599349976e-01 -3.120106756687164307e-01 -2.979208827018737793e-01 2.572093307971954346e-01 -1.927734762430191040e-01 -1.868919469416141510e-02 -1.718867383897304535e-02 9.016109630465507507e-03 -1.931180655956268311e-01 2.380985394120216370e-02 1.958138197660446167e-01 1.344734877347946167e-01 1.830364614725112915e-01 -1.016654819250106812e-01 1.213382184505462646e-01 -7.357467710971832275e-02 -4.433248937129974365e-02 -2.127446085214614868e-01 -1.095483824610710144e-01 -3.999142050743103027e-01 1.019253209233283997e-01 8.273331075906753540e-02 1.618736237287521362e-01 1.918111443519592285e-01 -3.036623597145080566e-01 7.048067450523376465e-02 -1.406184285879135132e-01 3.042495809495449066e-02 -1.426617950201034546e-01 -3.504244145005941391e-03 5.768397822976112366e-02 2.975573539733886719e-01
-8.184680342674255371e-02 -5.153604224324226379e-02 -1.755895465612411499e-01 3.519315123558044434e-01 1.400773972272872925e-01 -5.520797148346900940e-02 -4.638327751308679581e-03 4.179441034793853760e-01 1.979578286409378052e-01 -1.725661009550094604e-01 2.618184983730316162e-01 -1.096102446317672729e-01 1.664414107799530029e-01 -3.251671493053436279e-01 1.569383442401885986e-01 8.976769447326660156e-02 -2.877324521541595459e-01 6.574271619319915771e-02 9.877277165651321411e-02 -1.699992269277572632e-01 -1.773606799542903900e-02 -1.952566951513290405e-02 -2.583611570298671722e-02 -8.269111067056655884e-02 -7.127042859792709351e-02 3.145503578707575798e-03 1.229743212461471558e-01 1.472612619400024414e-01 1.492458675056695938e-02 3.533557355403900146e-01 2.775708958506584167e-02 1.456529051065444946e-01
-2.199800126254558563e-02 -3.471299633383750916e-02 -5.516799166798591614e-02 1.848316639661788940e-01 -2.107735872268676758e-01 9.819827228784561157e-02 -4.489734023809432983e-02 -1.529907062649726868e-02 -5.010473132133483887e-01 -1.486623138189315796e-01 -1.615159772336483002e-02 -1.139180287718772888e-01 1.231203898787498474e-01 -1.986779272556304932e-01 2.577568292617797852e-01 -1.355426758527755737e-01 -2.913893759250640869e-01 -1.254372745752334595e-01 -6.683883070945739746e-02 -7.863459736108779907e-02 1.490078717470169067e-01 -1.179857254028320312e-01 2.933290004730224609e-01 -7.595647126436233521e-02 -1.087451130151748657e-01 6.644328683614730835e-02 2.367605566978454590e-01 2.596540153026580811e-01 -3.018425405025482178e-01 6.837966293096542358e-02 -5.399878323078155518e-02 3.623097762465476990e-02
-2.590680718421936035e-01 1.815252453088760376e-01 -4.914332181215286255e-02 -2.642436511814594269e-02 -8.080760389566421509e-02 -8.038344234228134155e-02 -1.263337582349777222e-01 -2.254411280155181885e-01 -1.135987490415573120e-01 -1.250112950801849365e-01 7.692296057939529419e-02 -1.699828058481216431e-01 1.407659798860549927e-01 -2.143085449934005737e-01 9.762841463088989258e-02 1.939364075660705566e-01 -5.269988253712654114e-02 4.243374168872833252e-01 4.440061748027801514e-02 -3.294909000396728516e-01 1.244168058037757874e-01 -1.354453414678573608e-01 1.990019828081130981e-01 -1.769060268998146057e-02 -2.011834383010864258e-01 1.558545827865600586e-01 2.964912056922912598e-01 2.119495570659637451e-01 -1.367616187781095505e-02 -1.892976015806198120e-01 1.180713903158903122e-02 1.998599469661712646e-01
-1.253811419010162354e-01 -4.077742621302604675e-02 -1.327862441539764404e-01 8.437016606330871582e-02 -1.267906278371810913e-01 -6.804983317852020264e-02 3.350239992141723633e-01 -7.008583843708038330e-02 1.897301711142063141e-02 4.548042267560958862e-02 1.538903117179870605e-01 7.620819658041000366e-02 1.249981373548507690e-01 -4.460318982601165771e-01 8.511313050985336304e-02 9.843218326568603516e-02 1.945925354957580566e-01 9.803953021764755249e-02 6.660524755716323853e-02 -1.412759423255920410e-01 2.876004204154014587e-02 -1.596667617559432983e-01 -8.607649058103561401e-02 1.514021754264831543e-01 -3.068206906318664551e-01 2.059170454740524292e-01 1.883580386638641357e-01 2.458066195249557495e-01 -1.685437709093093872e-01 1.100223436951637268e-01 2.742343544960021973e-01 2.826724052429199219e-01
-2.576351463794708252e-01 -2.187625914812088013e-01 -1.533557325601577759e-01 1.768458932638168335e-01 -2.081160098314285278e-01 1.923136860132217407e-01 -4.648076742887496948e-02 -6.462444365024566650e-02 1.332441121339797974e-01 -1.380737870931625366e-01 9.684090316295623779e-02 6.373954564332962036e-02 -2.289355099201202393e-01 -5.223122425377368927e-03 -1.999453455209732056e-02 -2.376249432563781738e-01 -3.177508413791656494e-01 -4.143454134464263916e-01 1.506192386150360107e-01 -3.223294615745544434e-01 9.268502146005630493e-02 7.044915854930877686e-02 2.520490810275077820e-02 -1.247702315449714661e-01 -2.157340645790100098e-01 2.043465152382850647e-02 -7.776028662919998169e-02 1.368935406208038330e-01 -1.862783432006835938e-01 7.193343713879585266e-03 1.527110934257507324e-01 1.611640304327011108e-01
-2.235674709081649780e-01 -2.710523009300231934e-01 -2.106284201145172119e-01 1.133365370333194733e-02 -2.291398942470550537e-01 7.317537814378738403e-02 -3.652577847242355347e-02 -5.741638317704200745e-02 -5.062604323029518127e-02 -2.266771346330642700e-01 -7.600187510251998901e-02 2.104942947626113892e-01 2.654833197593688965e-01 1.845170408487319946e-01 7.471624761819839478e-02 1.391263455152511597e-01 -1.082732602953910828e-01 -8.991369977593421936e-03 4.611371085047721863e-02 -7.845587283372879028e-02 -1.858064383268356323e-01 -1.554301828145980835e-01 2.651811540126800537e-01 -2.886810339987277985e-03 2.472479455173015594e-02 1.658209115266799927e-01 5.463671684265136719e-01 1.950577273964881897e-02 -1.880227327346801758e-01 -4.830996319651603699e-02 -1.003381684422492981e-01 1.105050742626190186e-01
-2.128619849681854248e-01 -3.024121820926666260e-01 1.731287688016891479e-01 4.571226239204406738e-01 1.705169081687927246e-01 -4.984190687537193298e-02 5.098981037735939026e-02 -1.871877163648605347e-01 1.373055130243301392e-01 -2.448304891586303711e-01 2.229629158973693848e-01 -4.508557170629501343e-02 1.270022690296173096e-01 -6.678552180528640747e-02 1.843684166669845581e-01 -3.695300780236721039e-03 -2.266105711460113525e-01 -1.078455522656440735e-01 9.968037903308868408e-02 -1.438091993331909180e-01 -1.480731926858425140e-02 1.837816685438156128e-01 -8.367227762937545776e-02 1.116861701011657715e-01 4.318936169147491455e-02 -3.468868136405944824e-02 9.457303583621978760e-02 3.631245493888854980e-01 -9.240688383579254150e-02 -1.545434147119522095e-01 2.965122833847999573e-02 2.138296216726303101e-01
-8.571141213178634644e-02 -7.966428995132446289e-02 3.436407074332237244e-02 -1.927812844514846802e-01 -3.663699626922607422e-01 -2.986783534288406372e-02 9.371456503868103027e-02 1.908032447099685669e-01 -2.246838510036468506e-01 -2.374298423528671265e-01 -1.231237351894378662e-01 2.308841198682785034e-01 1.008412092924118042e-01 -4.216543436050415039e-01 1.626954078674316406e-01 1.380973756313323975e-01 9.909860789775848389e-02 -2.449961453676223755e-01 1.237168684601783752e-01 -1.486292630434036255e-01 -6.345581263303756714e-02 -1.144633665680885315e-01 1.116407141089439392e-01 -8.145225048065185547e-02 -1.676160097122192383e-01 -8.035916835069656372e-02 2.359747439622879028e-01 1.193001940846443176e-01 -1.428707242012023926e-01 -1.153332591056823730e-01 2.278485596179962158e-01 1.589487940073013306e-01
-1.811131983995437622e-01 -3.698401749134063721e-01 -2.423976920545101166e-02 1.685232073068618774e-01 -1.048294007778167725e-01 5.649187788367271423e-02 -1.012449041008949280e-01 6.258093751966953278e-03 2.629557847976684570e-01 -6.989163160324096680e-02 2.437788397073745728e-01 -7.544847577810287476e-02 3.008397519588470459e-01 3.102194750681519508e-03 8.259095996618270874e-02 4.130396619439125061e-02 -1.169388815760612488e-01 -3.461807072162628174e-01 8.344560861587524414e-02 -1.375117748975753784e-01 6.925676017999649048e-02 -2.006036341190338135e-01 2.880244255065917969e-01 6.736840121448040009e-03 -1.867835670709609985e-01 1.862004250288009644e-01 9.161392599344253540e-02 2.591607272624969482e-01 -1.796248257160186768e-01 1.629216074943542480e-01 -2.086614668369293213e-01 6.222014501690864563e-02
-3.075692057609558105e-01 1.234352588653564453e-02 -7.648725062608718872e-02 1.124198734760284424e-01 -3.574797511100769043e-01 2.357165887951850891e-02 -1.639161407947540283e-01 -4.166557639837265015e-02 -3.968697488307952881e-01 -8.646059036254882812e-02 1.920770155265927315e-03 -2.961162924766540527e-01 2.592479437589645386e-02 -1.449528038501739502e-01 1.656879186630249023e-01 6.051494181156158447e-02 -1.141629219055175781e-01 3.399559110403060913e-02 9.588629007339477539e-02 -2.811191417276859283e-02 1.590255200862884521e-01 7.277649641036987305e-02 1.177853867411613464e-01 3.825094085186719894e-03 -1.847254186868667603e-01 -1.230377778410911560e-01 1.740485131740570068e-01 3.287612497806549072e-01 -3.086484372615814209e-01 1.384099721908569336e-01 -1.265607774257659912e-01 1.939500421285629272e-01
-3.011921048164367676e-01 -2.508279383182525635e-01 7.498750090599060059e-02 -2.052770555019378662e-01 -1.117038428783416748e-01 -1.251444816589355469e-01 2.204649150371551514e-01 -2.049342989921569824e-01 -3.774914145469665527e-02 -1.655392721295356750e-02 -2.776415944099426270e-01 8.848001062870025635e-02 5.055288970470428467e-02 -1.878316849470138550e-01 3.519412875175476074e-01 -1.324502974748611450e-01 -1.861094683408737183e-01 6.867288798093795776e-02 -2.199195511639118195e-02 -2.438430488109588623e-01 1.923157870769500732e-01 -1.147582679986953735e-01 3.912185505032539368e-02 3.331866115331649780e-02 -1.624457985162734985e-01 -1.285158842802047729e-01 2.648709416389465332e-01 1.183182522654533386e-01 -2.671623229980468750e-01 2.289342284202575684e-01 8.336035907268524170e-02 6.420952081680297852e-02
-3.902515470981597900e-01 -2.201539874076843262e-01 6.219540536403656006e-02 2.024369686841964722e-02 -1.970745921134948730e-01 7.021386176347732544e-02 -4.385125637054443359e-02 1.251497566699981689e-01 2.399098128080368042e-01 -2.604484260082244873e-01 3.936590254306793213e-02 4.277079179883003235e-02 -4.827526584267616272e-02 -8.508823812007904053e-02 8.594637736678123474e-03 -4.747324855998158455e-04 7.264241576194763184e-02 -7.530386745929718018e-02 1.676251292228698730e-01 -2.098891884088516235e-01 1.141974180936813354e-01 9.165270626544952393e-02 -7.082141190767288208e-02 -2.437641918659210205e-01 -8.909790217876434326e-02 2.922160625457763672e-01 2.607885003089904785e-01 1.485803723335266113e-01 -2.420361340045928955e-01 -3.679403662681579590e-01 -2.233784832060337067e-02 2.198576331138610840e-01
-1.731915175914764404e-01 -9.935546666383743286e-02 2.917834185063838959e-02 3.804410621523857117e-02 -1.974140405654907227e-01 2.270887978374958038e-02 1.669466048479080200e-01 8.539576083421707153e-02 -1.347525715827941895e-01 -2.969375625252723694e-02 3.710716664791107178e-01 -6.866311281919479370e-02 -8.667375147342681885e-02 -4.599355161190032959e-02 4.236319065093994141e-01 -6.659085303544998169e-02 -2.152578830718994141e-01 1.916853785514831543e-01 -1.257434040307998657e-01 -3.184795379638671875e-01 2.546269446611404419e-02 -1.721725463867187500e-01 -1.392263770103454590e-01 -3.063878715038299561e-01 -1.301354318857192993e-01 2.476924210786819458e-01 -2.499527111649513245e-02 -3.091877885162830353e-02 1.330062747001647949e-01 1.017030254006385803e-01 1.394929438829421997e-01 2.387026697397232056e-01
-6.309794634580612183e-02 -2.985175549983978271e-01 -1.721393913030624390e-01 1.495122015476226807e-01 -3.205506801605224609e-01 2.773608565330505371e-01 6.761076301336288452e-02 2.468149065971374512e-01 3.880637884140014648e-02 -1.620537936687469482e-01 7.332226261496543884e-03 3.922161832451820374e-02 9.662285447120666504e-02 -3.233373761177062988e-01 -9.568946808576583862e-02 -2.269374579191207886e-02 -1.123483031988143921e-01 1.792498230934143066e-01 4.117960855364799500e-02 -9.372179210186004639e-02 -4.142327979207038879e-02 4.128614068031311035e-02 1.775378137826919556e-01 -2.127188593149185181e-01 -1.570390164852142334e-01 1.202737540006637573e-01 -1.226166188716888428e-01 5.386686325073242188e-02 4.764933884143829346e-02 4.578308016061782837e-02 2.050492465496063232e-01 4.668389558792114258e-01
-2.929141223430633545e-01 -4.700061976909637451e-01 1.815351098775863647e-01 1.166886836290359497e-01 -2.130333483219146729e-01 -9.192104637622833252e-02 3.466801345348358154e-02 9.950108081102371216e-02 -7.941218465566635132e-02 -1.018543839454650879e-01 9.886521100997924805e-02 -1.317349076271057129e-01 1.308620572090148926e-01 -2.137242630124092102e-02 1.557936221361160278e-01 2.886087819933891296e-02 -3.116634786128997803e-01 -3.321862593293190002e-02 1.720138788223266602e-01 -8.361383527517318726e-02 3.042968213558197021e-01 -2.467696070671081543e-01 2.133615911006927490e-01 2.762724645435810089e-02 -6.098720803856849670e-02 7.925976067781448364e-02 1.729042679071426392e-01 2.110714465379714966e-01 -1.422540992498397827e-01 5.358324199914932251e-02 2.414349839091300964e-02 -2.292578071355819702e-01
-1.224719807505607605e-01 -8.890015631914138794e-02 2.445762753486633301e-01 1.166018992662429810e-01 -1.857677102088928223e-01 -9.611819684505462646e-02 3.010335494764149189e-04 -2.164576649665832520e-01 1.313290745019912720e-01 -2.798554301261901855e-02 1.440834403038024902e-01 -2.124472409486770630e-01 -9.518405422568321228e-03 -1.747860461473464966e-01 3.805407285690307617e-01 2.686773836612701416e-01 -2.530784010887145996e-01 -3.403744697570800781e-01 1.513440813869237900e-02 -1.752668470144271851e-01 -2.137576490640640259e-01 -1.289873719215393066e-01 -5.973660881863906980e-05 -3.773428499698638916e-02 1.954379975795745850e-01 1.992019824683666229e-02 7.764576375484466553e-02 3.423129916191101074e-01 -2.379807410761713982e-03 -6.720165163278579712e-02 1.503681987524032593e-01 1.340905427932739258e-01
-1.058433130383491516e-01 -1.578553617000579834e-01 7.029461115598678589e-02 5.340527892112731934e-01 -5.861444864422082901e-03 -1.717917472124099731e-01 5.944985523819923401e-02 3.249550759792327881e-01 1.057198420166969299e-01 -8.313100785017013550e-02 1.953585445880889893e-01 -5.451768264174461365e-02 -1.577828973531723022e-01 -3.353079259395599365e-01 -1.758415251970291138e-01 -1.871610432863235474e-02 -1.033596917986869812e-01 2.158433943986892700e-02 -4.151630029082298279e-02 -1.328918933868408203e-01 4.283868893980979919e-02 -1.921330392360687256e-01 -2.588396370410919189e-01 -8.223403245210647583e-02 -7.832118868827819824e-02 -7.306881248950958252e-02 2.400532513856887817e-01 4.856685176491737366e-02 -1.418955624103546143e-01 9.623756259679794312e-02 2.056825459003448486e-01 1.449966132640838623e-01
-4.419977776706218719e-03 -3.850485086441040039e-01 -4.149983823299407959e-02 1.732804626226425171e-01 -2.555988132953643799e-01 -5.391678959131240845e-02 4.634258802980184555e-03 3.246786817908287048e-02 1.012852266430854797e-01 -2.519491612911224365e-01 -1.503484100103378296e-01 -4.999961704015731812e-02 1.374150961637496948e-01 -3.387568295001983643e-01 1.230651661753654480e-01 -3.509318828582763672e-01 -3.034712076187133789e-01 1.356858313083648682e-01 -4.371898248791694641e-02 -2.650876343250274658e-01 8.288598060607910156e-02 8.950331807136535645e-02 1.531101018190383911e-01 -6.247521564364433289e-02 -3.434873372316360474e-02 2.750045619904994965e-02 -1.405283343046903610e-02 -7.443483918905258179e-02 -1.442265510559082031e-01 2.440022863447666168e-02 3.410986959934234619e-01 9.769096970558166504e-02
-8.915594965219497681e-02 4.848433658480644226e-02 1.709068119525909424e-01 1.971752196550369263e-01 -1.728778481483459473e-01 -1.646274626255035400e-01 -2.044941633939743042e-01 6.369101256132125854e-02 3.229897096753120422e-02 6.668203324079513550e-02 -1.273392587900161743e-01 -1.199664399027824402e-01 -8.863045275211334229e-02 -2.262928523123264313e-02 -2.427088655531406403e-02 4.958217963576316833e-02 -2.431610673666000366e-01 5.539826676249504089e-02 -6.247433274984359741e-02 -2.389601171016693115e-01 -2.979950606822967529e-01 7.118244469165802002e-02 -8.869816362857818604e-02 -1.107059493660926819e-01 -3.966211080551147461e-01 1.381044089794158936e-01 2.678877711296081543e-01 3.382793962955474854e-01 -2.333619743585586548e-01 5.609970167279243469e-02 2.020173370838165283e-01 2.702810764312744141e-01
8.881878107786178589e-02 -3.272156119346618652e-01 1.472122669219970703e-01 9.107585251331329346e-02 -1.728212274610996246e-02 3.265670537948608398e-01 8.479855209589004517e-02 2.402747720479965210e-01 1.306713670492172241e-01 -1.278466284275054932e-01 9.553533047437667847e-02 -1.598589494824409485e-02 -1.392042636871337891e-01 1.177269294857978821e-01 1.195711940526962280e-01 -1.848242431879043579e-01 -1.452551633119583130e-01 -4.148409143090248108e-02 1.186385005712509155e-01 -3.130928575992584229e-01 2.303446978330612183e-01 -1.378102302551269531e-01 8.769840747117996216e-02 -1.170728262513875961e-02 -2.585429549217224121e-01 2.611499130725860596e-01 7.359261065721511841e-02 1.557943373918533325e-01 1.008786726742982864e-02 2.443649321794509888e-01 2.877598106861114502e-01 1.911980956792831421e-01
-2.831591665744781494e-01 -7.536097615957260132e-02 -6.856688298285007477e-03 4.382295906543731689e-01 -1.456850767135620117e-01 -9.406810998916625977e-02 -1.925949752330780029e-01 -2.178538590669631958e-02 1.856015175580978394e-01 -1.604075431823730469e-01 4.812725260853767395e-02 2.698675990104675293e-01 -8.431546390056610107e-02 -3.832837939262390137e-02 1.931672245264053345e-01 -3.369432874023914337e-03 -2.929392755031585693e-01 -2.087718695402145386e-01 3.981763124465942383e-01 -1.685625314712524414e-01 -2.504224516451358795e-02 -2.710619866847991943e-01 1.427531987428665161e-01 -4.052272439002990723e-02 7.084503024816513062e-02 7.835036516189575195e-02 8.129296451807022095e-02 -5.535123869776725769e-02 -1.518951505422592163e-01 7.321219891309738159e-02 1.050826534628868103e-01 1.997176371514797211e-02
-2.462576143443584442e-02 -6.119735538959503174e-02 -4.569491371512413025e-02 4.393493756651878357e-02 -2.786797285079956055e-01 1.444481313228607178e-01 2.237927615642547607e-01 1.877233386039733887e-02 8.660460263490676880e-02 2.097065150737762451e-01 8.180357515811920166e-02 1.873060166835784912e-01 1.904388666152954102e-01 -4.648622274398803711e-01 1.485174149274826050e-01 -1.307675242424011230e-01 -5.403869971632957458e-02 -4.875575192272663116e-03 7.789521664381027222e-02 -7.657123263925313950e-03 1.541089117527008057e-01 -2.243617177009582520e-01 1.769835501909255981e-02 1.299786418676376343e-01 -5.309395492076873779e-02 3.026980459690093994e-01 2.211481034755706787e-01 1.203166395425796509e-01 -1.332099139690399170e-01 3.365595340728759766e-01 2.600322067737579346e-01 3.264727815985679626e-02
-8.163403719663619995e-02 -1.924496144056320190e-01 8.186627179384231567e-02 3.212671279907226562e-01 -2.256803512573242188e-01 -2.521548047661781311e-02 4.181978106498718262e-02 -3.083266615867614746e-01 -4.604585468769073486e-01 -1.422284096479415894e-01 1.234121620655059814e-01 -1.099034696817398071e-01 2.656447589397430420e-01 -1.073635593056678772e-01 6.415686011314392090e-02 1.164555102586746216e-01 -3.651427626609802246e-01 4.651109501719474792e-02 8.649133890867233276e-02 -2.756935954093933105e-01 -1.434395909309387207e-01 -1.234088614583015442e-01 6.839157640933990479e-02 4.945592372678220272e-04 -1.433966308832168579e-01 -1.223611906170845032e-01 3.346390649676322937e-02 1.745734810829162598e-01 6.620487198233604431e-03 -1.089173331856727600e-01 8.316072635352611542e-03 1.006403099745512009e-02
-4.251094907522201538e-02 -2.041218131780624390e-01 2.536643669009208679e-02 1.504201292991638184e-01 -3.128522038459777832e-01 -9.818900376558303833e-02 2.945126295089721680e-01 -1.685779392719268799e-01 2.297524809837341309e-01 1.274654120206832886e-01 5.191086325794458389e-03 8.037597686052322388e-02 -1.677285321056842804e-02 -2.086736857891082764e-01 1.072957962751388550e-01 1.138346642255783081e-01 1.203802004456520081e-01 -1.121751740574836731e-01 1.001141145825386047e-01 -1.371842324733734131e-01 -6.636979989707469940e-03 -3.510740995407104492e-01 -4.554920643568038940e-02 2.557940036058425903e-02 -2.392536550760269165e-01 2.688885629177093506e-01 1.666729301214218140e-01 2.234129756689071655e-01 -1.030659452080726624e-01 -1.778200864791870117e-01 1.742991246283054352e-02 3.674780130386352539e-01
-1.324692666530609131e-01 6.383918970823287964e-02 1.224902737885713577e-02 1.351435035467147827e-01 -3.141835927963256836e-01 1.655109971761703491e-01 6.926394253969192505e-02 1.607422344386577606e-02 1.278493553400039673e-01 6.057271733880043030e-02 -1.547273900359869003e-02 -2.334669083356857300e-01 -1.713752746582031250e-03 -7.872139662504196167e-02 3.460386097431182861e-01 1.720720976591110229e-01 -3.148130476474761963e-01 -2.793543636798858643e-01 -1.751842647790908813e-01 -5.303430184721946716e-02 -2.507812157273292542e-02 -1.499383747577667236e-01 -1.100489683449268341e-02 -3.206902649253606796e-03 3.496622294187545776e-02 -1.229281052947044373e-01 1.845504045486450195e-01 3.061296641826629639e-01 1.593196243047714233e-01 1.644753217697143555e-01 1.351979672908782959e-01 3.870110809803009033e-01
-1.377818882465362549e-01 1.284525245428085327e-01 9.905216097831726074e-02 4.404329881072044373e-02 -3.079233467578887939e-01 -5.210585892200469971e-02 -1.349257081747055054e-01 1.667186766862869263e-01 -6.637890636920928955e-02 -1.345760822296142578e-01 -1.843376755714416504e-01 -7.307769358158111572e-02 2.938459627330303192e-02 -4.364833608269691467e-02 -1.152140460908412933e-02 8.742484450340270996e-02 -9.243635460734367371e-03 2.014465183019638062e-01 -4.076843906659632921e-04 -3.342378139495849609e-01 1.696519739925861359e-02 -2.499685436487197876e-02 -6.539778411388397217e-02 -6.995411962270736694e-02 -4.113748371601104736e-01 2.425560727715492249e-02 3.764269649982452393e-01 1.492830663919448853e-01 -7.913115620613098145e-02 -5.698396265506744385e-02 3.376224040985107422e-01 3.421822190284729004e-01
-7.116794586181640625e-02 7.234551012516021729e-02 -4.412068426609039307e-02 1.185213252902030945e-01 -1.814852058887481689e-01 1.597123146057128906e-01 2.709870636463165283e-01 -6.757578998804092407e-02 8.122740685939788818e-02 -1.879735738039016724e-01 7.247447967529296875e-02 2.233620546758174896e-02 4.407298937439918518e-02 -1.188192516565322876e-01 -1.463103890419006348e-01 1.140365675091743469e-01 7.349397987127304077e-02 -3.209500759840011597e-02 1.862228661775588989e-01 -3.865401446819305420e-01 -5.713099613785743713e-03 -4.416194558143615723e-02 8.827371150255203247e-02 -2.397916652262210846e-02 9.318418800830841064e-02 3.199547231197357178e-01 3.887672722339630127e-01 1.776263415813446045e-01 -1.273442357778549194e-01 -9.835154749453067780e-03 4.776752591133117676e-01 8.643619948998093605e-04
-9.562379866838455200e-02 1.147590354084968567e-01 2.133218646049499512e-01 1.022734940052032471e-01 -1.967005878686904907e-01 -9.825467318296432495e-02 -1.120466366410255432e-01 1.522552520036697388e-01 9.727418422698974609e-02 -8.070278167724609375e-02 -7.694422453641891479e-02 -1.296633034944534302e-01 9.102600812911987305e-02 -6.817852705717086792e-02 -3.112433664500713348e-02 -1.539120376110076904e-01 -6.827781349420547485e-02 1.385799944400787354e-01 1.067482866346836090e-02 -2.359153777360916138e-01 -1.553370356559753418e-01 -7.949677109718322754e-02 -1.599182561039924622e-02 -8.619686961174011230e-02 -2.755756378173828125e-01 8.078110218048095703e-02 5.045880079269409180e-01 1.521784812211990356e-01 1.866104081273078918e-02 -1.557641080580651760e-03 4.205212593078613281e-01 3.257978260517120361e-01
-2.306043803691864014e-01 -2.897680401802062988e-01 -1.731532812118530273e-01 3.358040750026702881e-01 -1.214384213089942932e-01 5.071485415101051331e-02 -2.091211453080177307e-02 9.461989998817443848e-02 -1.984279900789260864e-01 5.383192747831344604e-02 1.786481291055679321e-01 1.862905770540237427e-01 2.120607197284698486e-01 -2.378503382205963135e-01 -1.154439598321914673e-01 -1.211177855730056763e-01 -1.771959513425827026e-01 -2.113745063543319702e-01 -6.865186244249343872e-02 -3.905345499515533447e-01 7.190561294555664062e-02 8.176184445619583130e-02 1.499173045158386230e-01 1.503009051084518433e-01 -2.145436555147171021e-01 6.626334041357040405e-02 -1.269244402647018433e-01 1.308840662240982056e-01 -2.237413376569747925e-01 -1.488313172012567520e-02 1.456058472394943237e-01 9.796979278326034546e-02
-1.019733250141143799e-01 1.956904083490371704e-01 -4.016497358679771423e-02 2.333297133445739746e-01 -1.736326664686203003e-01 1.390318721532821655e-01 3.572411239147186279e-01 -1.418635994195938110e-01 -8.125715889036655426e-03 -4.659908264875411987e-02 -2.510552853345870972e-02 -1.343038957566022873e-02 1.560618728399276733e-01 -1.371471285820007324e-01 9.895815700292587280e-02 -9.254664927721023560e-02 -1.113685294985771179e-01 -8.108157664537429810e-02 1.735574007034301758e-01 -3.464496135711669922e-01 6.712473183870315552e-02 2.856412157416343689e-02 1.443852186203002930e-01 4.032107070088386536e-02 -1.103084385395050049e-01 3.104944527149200439e-01 3.143683969974517822e-01 1.531910523772239685e-02 3.882606327533721924e-02 -1.747201085090637207e-01 3.948299586772918701e-01 2.024166285991668701e-01
5.435618385672569275e-02 -7.245794683694839478e-02 3.968584835529327393e-01 2.746629416942596436e-01 -2.143578231334686279e-01 -1.694962084293365479e-01 2.275030314922332764e-01 1.931585744023323059e-02 3.480814397335052490e-02 -2.277298569679260254e-01 1.597150228917598724e-02 -5.664886441081762314e-03 -3.991191741079092026e-03 6.947124842554330826e-03 2.315761297941207886e-01 1.056463643908500671e-01 1.110778823494911194e-01 -4.277538135647773743e-02 4.143891856074333191e-02 -9.602933377027511597e-02 7.278347015380859375e-02 -8.680320531129837036e-02 1.028691083192825317e-01 -3.330887854099273682e-02 -2.537055909633636475e-01 2.029149979352951050e-01 1.704408675432205200e-01 1.901702284812927246e-01 -1.810507662594318390e-02 -8.184673637151718140e-02 1.202987357974052429e-01 5.214906334877014160e-01
-2.106685042381286621e-01 -9.131368994712829590e-02 -1.910207867622375488e-01 3.278285264968872070e-01 -1.406562179327011108e-01 -2.234930917620658875e-02 1.364620774984359741e-01 1.837215870618820190e-01 -1.315080821514129639e-01 1.203429996967315674e-01 -2.271605283021926880e-02 1.945545077323913574e-01 2.276269346475601196e-01 -1.585276722908020020e-01 1.282677948474884033e-01 1.767870634794235229e-01 6.011262908577919006e-02 1.302113384008407593e-01 3.074286878108978271e-02 -2.231840789318084717e-01 3.590954095125198364e-02 -1.406080182641744614e-02 1.364982277154922485e-01 -1.288574934005737305e-01 1.408344251103699207e-03 1.956002414226531982e-01 2.973592281341552734e-01 -6.984458118677139282e-02 7.141020148992538452e-02 -9.953200817108154297e-02 3.092527985572814941e-01 4.308269023895263672e-01
8.631657063961029053e-02 -1.205837205052375793e-01 2.364634275436401367e-01 -2.508865483105182648e-02 -5.850090831518173218e-02 -2.874736785888671875e-01 -1.840887032449245453e-02 -1.683283783495426178e-02 -1.258773505687713623e-01 -6.270124018192291260e-02 2.482498297467827797e-03 -2.138037532567977905e-01 1.381893157958984375e-01 -7.194117456674575806e-02 -1.635967055335640907e-03 -1.688134372234344482e-01 1.378269344568252563e-01 -8.141573518514633179e-02 1.612992137670516968e-01 -2.511036098003387451e-01 -2.864032424986362457e-02 -2.905392646789550781e-01 7.537639141082763672e-02 -3.056214377284049988e-02 -1.982679963111877441e-01 2.122795283794403076e-01 4.460616409778594971e-01 1.387534290552139282e-01 -6.144473329186439514e-02 -5.756989121437072754e-02 3.754703402519226074e-01 2.435229867696762085e-01
-1.733022369444370270e-02 -3.928705751895904541e-01 -2.363581806421279907e-01 2.077555209398269653e-01 -2.829642593860626221e-01 1.845252364873886108e-01 2.327424101531505585e-02 2.356801778078079224e-01 2.271898537874221802e-01 -1.015825420618057251e-01 1.535507384687662125e-02 2.818213216960430145e-02 -2.910530660301446915e-03 -2.137119174003601074e-01 -7.499880343675613403e-02 2.479866519570350647e-02 -2.058806270360946655e-01 -1.051266193389892578e-01 2.541898190975189209e-01 1.295279860496520996e-01 -1.387701332569122314e-01 -5.312480777502059937e-02 1.629454642534255981e-01 -3.426644802093505859e-01 -5.341615155339241028e-02 5.442566052079200745e-02 1.047353520989418030e-01 4.643744602799415588e-02 -1.071257516741752625e-01 -1.340811885893344879e-02 1.787497252225875854e-01 3.127424716949462891e-01
-3.397745192050933838e-01 1.208550855517387390e-01 1.766211241483688354e-01 2.720643766224384308e-02 -1.578655838966369629e-01 2.000957541167736053e-02 1.233557462692260742e-01 6.969033926725387573e-02 -2.017649561166763306e-01 1.027626469731330872e-01 -1.450195536017417908e-02 -1.051654294133186340e-01 -3.458368778228759766e-02 2.132613398134708405e-02 3.465318083763122559e-01 -1.003665030002593994e-01 -3.371242880821228027e-01 1.766563057899475098e-01 -5.938940122723579407e-02 -3.167605400085449219e-01 9.733124077320098877e-02 -1.461541950702667236e-01 1.307860016822814941e-01 -2.612079381942749023e-01 3.133248910307884216e-02 -3.253846243023872375e-02 1.942225694656372070e-01 4.172660410404205322e-01 5.103462934494018555e-02 -2.869895426556468010e-03 3.057000227272510529e-02 1.263092756271362305e-01
-2.987373173236846924e-01 -3.338961005210876465e-01 -1.137567870318889618e-02 -1.952834078110754490e-03 -2.399288862943649292e-01 4.363104701042175293e-02 2.377404086291790009e-02 2.091809064149856567e-01 1.275368779897689819e-01 -2.064434587955474854e-01 2.806759439408779144e-02 -2.077233046293258667e-01 3.772246092557907104e-02 1.006787419319152832e-01 -6.530233076773583889e-04 6.515213102102279663e-02 9.043215215206146240e-02 -1.334120780229568481e-01 7.529530674219131470e-02 -3.354124724864959717e-01 1.763122528791427612e-01 -1.702660508453845978e-02 -1.747638881206512451e-01 -2.086326777935028076e-01 -2.527880370616912842e-01 3.897703066468238831e-02 2.208141535520553589e-01 2.176230251789093018e-01 -3.519913926720619202e-02 -1.782590299844741821e-01 -2.124083936214447021e-01 2.957249283790588379e-01
-2.933463156223297119e-01 -3.985498547554016113e-01 -2.368206903338432312e-02 2.681712806224822998e-01 -2.272980064153671265e-01 -2.602736353874206543e-01 1.844166219234466553e-01 3.278867006301879883e-01 6.808509677648544312e-02 -1.880020052194595337e-01 6.825880706310272217e-02 -2.601636387407779694e-02 2.491301624104380608e-03 -7.478822767734527588e-02 1.128155961632728577e-01 3.579901903867721558e-02 -1.570394933223724365e-01 -3.116150014102458954e-02 2.401987016201019287e-01 -1.014238223433494568e-01 2.672152519226074219e-01 -3.395500779151916504e-02 2.942183315753936768e-01 -1.414864361286163330e-01 4.220538213849067688e-02 -6.841821223497390747e-02 1.311510950326919556e-01 1.809684038162231445e-01 3.258389979600906372e-02 8.078470081090927124e-02 -4.230105876922607422e-02 1.350340843200683594e-01
-5.022646188735961914e-01 -3.476768732070922852e-02 -1.654239743947982788e-01 -8.419016003608703613e-02 -3.420250415802001953e-01 1.374838054180145264e-01 7.033283263444900513e-02 -1.778671741485595703e-01 -5.096738226711750031e-03 -1.713002473115921021e-01 1.487615406513214111e-01 1.499325931072235107e-01 7.915272563695907593e-02 -1.117641031742095947e-01 4.487156402319669724e-04 2.176021933555603027e-01 -8.750110119581222534e-02 -6.500541418790817261e-02 2.057084115222096443e-03 -2.215966135263442993e-01 -2.182947471737861633e-02 9.011855721473693848e-02 4.716271907091140747e-02 -4.239737614989280701e-02 -8.836720138788223267e-02 -2.285846695303916931e-02 1.557039767503738403e-01 1.356317400932312012e-01 2.230265364050865173e-02 -2.695272564888000488e-01 3.076049089431762695e-01 3.273681998252868652e-01
-3.183529078960418701e-01 -2.915202379226684570e-01 -3.812888562679290771e-01 2.000579386949539185e-01 -3.659400343894958496e-02 2.704691700637340546e-02 -8.730065077543258667e-03 2.014174014329910278e-01 -1.334215104579925537e-01 2.137864567339420319e-02 1.164360642433166504e-01 1.257576346397399902e-01 -6.915861740708351135e-03 -9.028594940900802612e-02 -7.195952534675598145e-02 -1.412733942270278931e-01 -6.828047335147857666e-03 -3.490572273731231689e-01 2.385091409087181091e-02 -3.603337407112121582e-01 7.264827936887741089e-02 -3.712278977036476135e-02 6.200492009520530701e-02 1.820918768644332886e-01 -2.038617134094238281e-01 1.821854859590530396e-01 -2.144447527825832367e-02 1.016197130084037781e-01 -2.396727800369262695e-01 -6.663555651903152466e-02 2.426376938819885254e-01 4.828963056206703186e-02
-1.014085635542869568e-01 -1.864637583494186401e-01 -1.367708295583724976e-01 1.055293306708335876e-01 -3.831061720848083496e-01 1.687736660242080688e-01 8.221939206123352051e-02 2.495049983263015747e-01 9.280984848737716675e-02 -2.625987231731414795e-01 -2.974357642233371735e-02 -1.980210095643997192e-01 -7.136837393045425415e-02 -3.827732503414154053e-01 1.749391108751296997e-02 -2.478299140930175781e-01 -1.156531795859336853e-01 3.067970834672451019e-02 7.217049133032560349e-03 -2.208918780088424683e-01 7.730463519692420959e-03 2.412412911653518677e-01 1.648930460214614868e-02 -2.485829740762710571e-01 -3.877700492739677429e-02 1.194960922002792358e-01 1.102248504757881165e-01 4.361877962946891785e-02 -3.896705061197280884e-02 -1.064502298831939697e-01 2.069410532712936401e-01 2.843228578567504883e-01
-1.991052478551864624e-01 -7.069187611341476440e-02 -5.182619765400886536e-02 2.059335857629776001e-01 -9.964720904827117920e-02 2.251891642808914185e-01 1.381589658558368683e-02 1.184800639748573303e-01 1.608958244323730469e-01 -1.606944650411605835e-01 4.639416933059692383e-02 2.939762771129608154e-01 2.408581823110580444e-01 -2.040281742811203003e-01 1.096481829881668091e-02 4.111682176589965820e-01 1.034845113754272461e-01 1.563161462545394897e-01 1.558677554130554199e-01 -2.702284753322601318e-01 -1.198261380195617676e-01 1.346795633435249329e-02 2.787622809410095215e-01 -2.005778849124908447e-01 -2.014657296240329742e-02 1.307244747877120972e-01 2.323580682277679443e-01 2.213387750089168549e-02 -1.247438862919807434e-01 -6.505962810479104519e-04 1.234912350773811340e-01 2.420011311769485474e-01
-1.581720449030399323e-02 7.202089577913284302e-02 9.340007603168487549e-02 1.228477135300636292e-01 -1.067377850413322449e-01 1.824526675045490265e-02 -2.409288436174392700e-01 -2.199471555650234222e-02 1.305640041828155518e-01 1.462960839271545410e-01 3.313459455966949463e-01 -5.637634079903364182e-03 1.164041832089424133e-02 -1.849020123481750488e-01 1.890593022108078003e-01 -2.649902738630771637e-02 1.108917891979217529e-01 -1.414801627397537231e-01 -1.822959035634994507e-01 -4.549893438816070557e-01 -8.019339293241500854e-02 7.939927279949188232e-03 6.437094416469335556e-03 -1.324792802333831787e-01 -1.950836181640625000e-01 3.908281028270721436e-01 3.795535266399383545e-01 1.518976986408233643e-01 -2.194256894290447235e-02 -9.533376246690750122e-02 1.207856237888336182e-01 -5.201894044876098633e-02
1.396048665046691895e-01 -8.517905138432979584e-03 2.971853613853454590e-01 1.560925394296646118e-01 -2.368748337030410767e-01 -1.432511508464813232e-01 -2.358803153038024902e-01 1.036443412303924561e-01 -7.532439380884170532e-02 1.150757223367691040e-01 3.210313851013779640e-03 -1.787637621164321899e-01 1.596904993057250977e-01 -1.942806541919708252e-01 7.588327676057815552e-02 -1.503223478794097900e-01 -7.740137726068496704e-02 -4.126447811722755432e-02 3.018303513526916504e-01 -2.248782664537429810e-01 -1.073255017399787903e-01 -2.418133467435836792e-01 -2.305239439010620117e-02 9.685205668210983276e-02 -1.649598777294158936e-01 1.384848058223724365e-01 3.013933002948760986e-01 2.188605368137359619e-01 5.829466134309768677e-02 -1.898050159215927124e-01 2.377423197031021118e-01 2.681690156459808350e-01
-5.659799650311470032e-02 3.480562195181846619e-02 3.359911590814590454e-02 1.515512615442276001e-01 -1.335431188344955444e-01 -1.158608496189117432e-01 -1.565700769424438477e-02 1.483367383480072021e-01 -1.692182421684265137e-01 1.598345041275024414e-01 2.442128509283065796e-01 -4.126999154686927795e-02 2.368238866329193115e-01 -2.669188566505908966e-02 2.080686092376708984e-01 -8.816435188055038452e-02 1.243820637464523315e-01 -1.911735162138938904e-02 1.237183958292007446e-01 -4.085985124111175537e-01 -1.662170290946960449e-01 -3.357695788145065308e-02 -3.419736865907907486e-03 -1.094322055578231812e-01 5.859763920307159424e-02 1.498721539974212646e-01 3.620131909847259521e-01 3.259554505348205566e-02 -6.148918718099594116e-02 -1.011620759963989258e-01 2.554768323898315430e-01 4.673982262611389160e-01
-4.836710542440414429e-02 -5.779310595244169235e-03 -2.723345533013343811e-03 -4.480819404125213623e-02 4.010204970836639404e-02 1.781635731458663940e-01 7.579112052917480469e-02 -7.663219422101974487e-02 7.220617681741714478e-02 -9.946143627166748047e-02 -1.860391795635223389e-01 1.955629512667655945e-02 2.147330194711685181e-01 5.429521948099136353e-02 4.480048716068267822e-01 -1.832844465970993042e-01 -3.773047626018524170e-01 9.638168662786483765e-02 1.220613997429609299e-02 -2.369681894779205322e-01 -2.095703035593032837e-01 -8.228974789381027222e-02 3.905193507671356201e-02 -8.400180935859680176e-02 -6.597608327865600586e-02 4.396529123187065125e-02 1.386134177446365356e-01 6.984034925699234009e-02 -3.516229689121246338e-01 -2.402901649475097656e-01 2.265708148479461670e-01 2.947410941123962402e-01
3.105691820383071899e-02 9.304956346750259399e-02 5.793466791510581970e-02 2.750997841358184814e-01 -3.141579329967498779e-01 -9.867664426565170288e-02 8.823239244520664215e-03 9.618970751762390137e-02 1.650091856718063354e-01 1.886464208364486694e-01 -7.506266981363296509e-02 -2.077574878931045532e-01 -8.511551469564437866e-02 -1.284599006175994873e-01 6.093018688261508942e-03 -3.859139978885650635e-02 1.725312620401382446e-01 8.091734349727630615e-02 -4.953296110033988953e-02 -2.880440056324005127e-01 -2.159604057669639587e-02 -1.808172464370727539e-01 9.204594045877456665e-02 3.866641968488693237e-02 -2.897609472274780273e-01 1.174472272396087646e-01 4.073603749275207520e-01 6.562672555446624756e-02 -1.920081377029418945e-01 -1.089225411415100098e-01 2.619565725326538086e-01 3.262954056262969971e-01
7.383405417203903198e-02 -1.291258037090301514e-01 1.041213274002075195e-01 3.778627514839172363e-02 1.179361566901206970e-01 1.172980759292840958e-02 7.190690934658050537e-02 1.321052014827728271e-01 5.161937326192855835e-02 2.564892768859863281e-01 2.308109402656555176e-01 -4.045505076646804810e-03 1.433643251657485962e-01 -2.013342082500457764e-01 -1.746731847524642944e-01 2.976273000240325928e-01 -2.870701849460601807e-01 -6.304351985454559326e-02 2.086748778820037842e-01 -2.794611454010009766e-01 1.360747218132019043e-01 -2.256785333156585693e-01 -2.197875641286373138e-02 7.965689897537231445e-02 -1.280148774385452271e-01 2.432474941015243530e-01 2.920368015766143799e-01 2.069869041442871094e-01 8.181200921535491943e-02 1.163950096815824509e-02 3.713121265172958374e-02 3.616870045661926270e-01
7.369396835565567017e-02 -4.180611968040466309e-01 -1.024220958352088928e-01 -2.118210792541503906e-01 -1.873400360345840454e-01 -6.510504335165023804e-02 -2.023010551929473877e-01 -7.425673305988311768e-02 9.874434769153594971e-02 -2.936126664280891418e-02 -4.849305376410484314e-02 -3.929023072123527527e-02 -8.721061050891876221e-02 -1.639442294836044312e-01 5.753034353256225586e-02 -1.393790245056152344e-01 -1.029234379529953003e-01 -6.961546093225479126e-02 1.295304149389266968e-01 -2.012947052717208862e-01 1.345545947551727295e-01 8.390857279300689697e-02 6.535543501377105713e-02 -3.806936442852020264e-01 -8.018726110458374023e-02 3.899431824684143066e-01 2.905253767967224121e-01 1.600222438573837280e-01 -5.612102523446083069e-02 1.553356796503067017e-01 2.191580273211002350e-02 2.521800398826599121e-01
2.859920077025890350e-02 1.192550733685493469e-01 -1.156659889966249466e-02 1.447004675865173340e-01 -1.032576486468315125e-01 8.327676355838775635e-02 2.986140251159667969e-01 -1.667100340127944946e-01 7.059882581233978271e-02 -1.363202482461929321e-01 6.372909247875213623e-02 2.314959019422531128e-01 3.605535253882408142e-02 -9.981959313154220581e-02 -3.269026800990104675e-02 -8.411498367786407471e-02 3.824200853705406189e-02 -1.898995935916900635e-01 1.758913397789001465e-01 -4.437978565692901611e-01 -4.089082404971122742e-02 -3.640240291133522987e-03 2.058596909046173096e-01 6.675497442483901978e-02 -5.315907299518585205e-02 3.533894717693328857e-01 3.619671165943145752e-01 1.139925494790077209e-01 -8.965553343296051025e-02 -1.544097661972045898e-01 2.787244021892547607e-01 1.829509139060974121e-01
-8.903042972087860107e-02 -2.475836724042892456e-01 1.241291090846061707e-01 -1.204819753766059875e-01 -2.007241696119308472e-01 1.796811372041702271e-01 8.191367238759994507e-02 1.673556566238403320e-01 2.061053737998008728e-02 1.320435106754302979e-01 -2.968348748981952667e-02 -9.555274620652198792e-03 -1.033448055386543274e-01 -1.290559470653533936e-01 3.340041264891624451e-02 -1.187282055616378784e-01 -2.299088090658187866e-01 -1.340602785348892212e-01 6.328652054071426392e-02 -1.737661212682723999e-01 1.845850609242916107e-02 -2.636859416961669922e-01 3.178911805152893066e-01 -1.185726653784513474e-02 2.249894849956035614e-02 2.233287319540977478e-02 -6.033183261752128601e-02 4.969646632671356201e-01 6.653888523578643799e-02 2.865172624588012695e-01 1.867464929819107056e-01 2.882176637649536133e-01
-2.330003678798675537e-01 -1.721233576536178589e-01 -2.222236394882202148e-01 2.387978285551071167e-01 -1.645226478576660156e-01 -9.811240434646606445e-02 7.023975998163223267e-02 8.343231864273548126e-03 -5.714440718293190002e-02 -1.410825699567794800e-01 7.796114683151245117e-02 2.397892437875270844e-02 2.260605990886688232e-01 1.083020940423011780e-01 7.173734903335571289e-02 1.980465352535247803e-01 -1.488701552152633667e-01 2.906284853816032410e-02 -2.993567883968353271e-01 -1.319952160120010376e-01 -2.742834687232971191e-01 -1.786238253116607666e-01 -6.571528315544128418e-02 4.082233086228370667e-02 -1.212982460856437683e-01 -2.476917207241058350e-02 3.900129795074462891e-01 2.433217614889144897e-01 1.147890761494636536e-01 -7.914229482412338257e-02 -7.612112909555435181e-02 3.686618804931640625e-01
-1.116845291107892990e-02 -1.398814320564270020e-01 -9.294090420007705688e-02 2.181775122880935669e-01 4.117365553975105286e-02 -1.764136701822280884e-01 2.234117873013019562e-02 4.401432350277900696e-02 -1.035093218088150024e-01 2.637296356260776520e-02 8.596217632293701172e-02 -4.312936216592788696e-02 -1.322097629308700562e-01 -1.975788027048110962e-01 -1.355644017457962036e-01 -1.207383573055267334e-01 -2.864517569541931152e-01 -1.581753604114055634e-02 -2.709285169839859009e-02 -1.271576285362243652e-01 -3.209077417850494385e-01 -1.498550921678543091e-01 -2.154694050550460815e-01 -2.947563827037811279e-01 -3.555486500263214111e-01 1.557969748973846436e-01 3.075664341449737549e-01 2.464075535535812378e-01 2.282768115401268005e-02 -1.207143217325210571e-01 2.885088324546813965e-01 1.280537843704223633e-01
7.791227847337722778e-02 -5.524811744689941406e-01 -1.729963421821594238e-01 -1.626608967781066895e-01 -1.985363066196441650e-01 9.288696944713592529e-02 -1.243043020367622375e-01 3.503351658582687378e-02 1.984209939837455750e-02 -8.539785444736480713e-02 2.197637557983398438e-01 -3.451840579509735107e-02 -8.490375429391860962e-02 -2.292156219482421875e-01 -1.188569515943527222e-01 1.241500601172447205e-01 -1.542957574129104614e-01 -3.693661466240882874e-02 1.629519611597061157e-01 -2.418248057365417480e-01 -2.310771346092224121e-01 -2.738543748855590820e-01 1.923530250787734985e-01 -1.122317835688591003e-01 8.585270494222640991e-02 1.828616112470626831e-01 2.144225239753723145e-01 5.388760939240455627e-02 -1.331111043691635132e-01 -1.070609036833047867e-02 1.593919992446899414e-01 4.352941468823701143e-04
-2.620974779129028320e-01 -3.978521376848220825e-02 1.220263540744781494e-01 -8.904692530632019043e-02 -9.127093106508255005e-02 2.346068322658538818e-01 5.259223282337188721e-02 -1.622300744056701660e-01 9.691414237022399902e-02 1.729796454310417175e-02 -4.133556783199310303e-02 8.782610297203063965e-03 2.447629123926162720e-01 7.592261582612991333e-02 4.358060061931610107e-01 -1.554029136896133423e-01 -2.218447029590606689e-01 9.073754400014877319e-02 -1.543537229299545288e-01 -2.057548463344573975e-01 -1.177499145269393921e-01 -2.017122358083724976e-01 1.725317910313606262e-02 4.119545966386795044e-02 1.944348588585853577e-02 -5.330795049667358398e-02 2.486542612314224243e-01 7.536389678716659546e-02 -3.453415036201477051e-01 -1.480982601642608643e-01 3.427829742431640625e-01 1.167949065566062927e-01
-1.769287288188934326e-01 -2.901014387607574463e-01 -6.145055964589118958e-02 3.457683920860290527e-01 -1.511693000793457031e-01 1.578722000122070312e-01 -7.813762873411178589e-02 9.997677057981491089e-02 2.478039711713790894e-01 4.834486916661262512e-02 2.657647430896759033e-01 -1.289401352405548096e-01 -2.427017316222190857e-02 -1.441158205270767212e-01 2.323184013366699219e-01 -1.083525940775871277e-01 -5.472004041075706482e-02 3.863177821040153503e-02 1.045190468430519104e-01 5.864240694791078568e-03 -2.734244763851165771e-01 -2.700863480567932129e-01 1.319953352212905884e-01 2.042702734470367432e-01 -1.975363492965698242e-01 9.829498082399368286e-02 9.343513101339340210e-02 2.626829147338867188e-01 1.308382898569107056e-01 2.681821957230567932e-02 2.887862920761108398e-01 -9.646452218294143677e-02
1.226005628705024719e-01 -9.695966541767120361e-02 7.329474389553070068e-02 7.829430699348449707e-02 -3.825828433036804199e-01 3.399377316236495972e-02 2.826634645462036133e-01 -1.975308358669281006e-01 1.861490607261657715e-01 3.162840381264686584e-02 -5.796045064926147461e-02 1.770576462149620056e-02 2.887372858822345734e-02 -2.025379240512847900e-01 6.206692382693290710e-02 1.996780484914779663e-01 6.046596914529800415e-02 -2.547368705272674561e-01 1.915297806262969971e-01 -1.930784732103347778e-01 -7.124373316764831543e-02 -3.146433532238006592e-01 1.078132390975952148e-01 1.458093076944351196e-01 -2.168040126562118530e-01 2.047066986560821533e-01 1.887173354625701904e-01 2.006049603223800659e-01 -8.527437597513198853e-02 -1.471518073230981827e-02 1.226385310292243958e-01 3.255084753036499023e-01
-2.309184372425079346e-01 -1.332871764898300171e-01 -6.937780976295471191e-02 -2.103796042501926422e-02 -2.001355588436126709e-01 -8.991948561742901802e-04 -2.135431021451950073e-01 -1.071195453405380249e-01 1.840221583843231201e-01 -2.500941455364227295e-01 8.451798558235168457e-02 5.614850297570228577e-02 -3.430615644901990891e-03 -5.105592310428619385e-02 -1.321199685335159302e-01 1.343035846948623657e-01 -9.749083966016769409e-02 1.061804294586181641e-01 1.081078872084617615e-01 -1.045023724436759949e-01 -7.588382810354232788e-02 -9.286918677389621735e-03 2.737802863121032715e-01 -2.094400376081466675e-01 -1.489919126033782959e-01 2.296541631221771240e-01 1.459043025970458984e-01 3.649715185165405273e-01 -3.869853913784027100e-01 2.238364517688751221e-01 -6.540916115045547485e-02 2.829902172088623047e-01
-9.598597884178161621e-02 -3.043580055236816406e-01 1.177727989852428436e-02 7.074792683124542236e-02 -2.619576156139373779e-01 1.488000750541687012e-01 -2.665654122829437256e-01 8.582637645304203033e-03 8.234431594610214233e-02 -2.712104618549346924e-01 8.853986859321594238e-02 4.823182150721549988e-02 1.164057180285453796e-01 -3.922297954559326172e-01 6.410452723503112793e-02 2.666047215461730957e-02 1.092522665858268738e-01 -5.625060945749282837e-02 -1.447878330945968628e-01 -1.746669113636016846e-01 1.865171790122985840e-01 -6.729710102081298828e-02 -7.245697826147079468e-02 -3.142161667346954346e-01 -2.964522242546081543e-01 1.097527891397476196e-01 1.813983768224716187e-01 2.072959244251251221e-01 5.067249760031700134e-02 -2.239335030317306519e-01 1.399206668138504028e-01 1.021238714456558228e-01
-8.433315157890319824e-02 -2.391529232263565063e-01 -5.128986760973930359e-02 1.895524188876152039e-02 -1.899294927716255188e-02 -2.071135491132736206e-02 -1.050709187984466553e-01 -2.732954733073711395e-02 8.592665195465087891e-02 -3.101046681404113770e-01 1.404386758804321289e-01 -2.084991037845611572e-01 1.526731848716735840e-01 -1.826590448617935181e-01 -2.701483070850372314e-01 1.443945020437240601e-01 -2.937771081924438477e-01 -2.469746917486190796e-01 -1.571150720119476318e-01 -1.605684906244277954e-01 -4.763437062501907349e-02 -2.868232131004333496e-01 3.619908690452575684e-01 -1.614216715097427368e-01 -3.904351498931646347e-03 9.265809506177902222e-02 7.488550245761871338e-02 2.661770284175872803e-01 -2.307763695716857910e-01 -9.885302186012268066e-02 1.064983084797859192e-01 6.364420801401138306e-02
[truncated: 3,273,689 more chars]
