# Supplementary material for: The Language of Innovation
Source: PLoS One. 2020 Apr 30;15(4):e0230107. doi: 10.1371/journal.pone.0230107 (PMC7194493; doi:10.1371/journal.pone.0230107)
Supplement: S21 File — (GZ) [file pone.0230107.s021.tar.gz › 1999-2003/V2Run_24_VS_4500_embeddings1999-2003ED32.txt]

1.133154183626174927e-01 -1.160663515329360962e-01 9.104689955711364746e-02 -8.948420733213424683e-02 1.043581366539001465e-01 -1.481926292181015015e-01 -1.555647552013397217e-01 7.394833862781524658e-02 2.039968222379684448e-01 1.706039719283580780e-02 4.532847926020622253e-02 6.255267560482025146e-02 2.110257744789123535e-01 6.265201419591903687e-02 1.000618636608123779e-01 6.485465168952941895e-02 -3.010609447956085205e-01 1.218271777033805847e-01 -3.572821617126464844e-02 5.445436835289001465e-01 -1.574863195419311523e-01 -2.709584534168243408e-01 -3.359045088291168213e-02 -2.000758349895477295e-01 1.516954898834228516e-01 1.270921379327774048e-01 -1.705406010150909424e-01 9.132337570190429688e-02 1.584437303245067596e-02 -2.828687727451324463e-01 -1.906102895736694336e-01 2.201655209064483643e-01
3.061240017414093018e-01 -1.416685283184051514e-01 -1.947476901113986969e-02 -9.849347174167633057e-02 3.012768328189849854e-01 -1.968517154455184937e-01 -8.180144429206848145e-02 -2.628048062324523926e-01 1.017965525388717651e-01 -8.139099925756454468e-03 2.147164493799209595e-01 2.490764558315277100e-01 -4.379349946975708008e-02 9.190204739570617676e-02 1.013951376080513000e-01 1.622580885887145996e-01 -3.504730761051177979e-01 2.060582116246223450e-02 1.482277810573577881e-01 2.766470909118652344e-01 -1.803844571113586426e-01 -6.223576515913009644e-02 2.591526806354522705e-01 9.376095980405807495e-02 5.722953751683235168e-02 -8.007590472698211670e-02 -1.370801031589508057e-01 2.562325894832611084e-01 3.856864944100379944e-02 1.728963851928710938e-01 1.515605002641677856e-01 -1.506962180137634277e-01
-4.561872035264968872e-02 1.646405309438705444e-01 2.289926558732986450e-01 1.121933013200759888e-01 1.737990081310272217e-01 -2.378046065568923950e-01 -9.551922976970672607e-02 -7.873536646366119385e-02 3.046467900276184082e-01 9.194987267255783081e-02 8.353022485971450806e-02 5.949405208230018616e-02 1.402226090431213379e-01 -1.283365935087203979e-01 2.633117437362670898e-01 -8.280096203088760376e-02 -4.450376927852630615e-01 -2.422424852848052979e-01 2.921957522630691528e-02 1.106176078319549561e-01 -2.567158080637454987e-02 -1.652839034795761108e-01 3.528257906436920166e-01 1.802134327590465546e-02 2.066632509231567383e-01 2.029401808977127075e-01 -5.170970782637596130e-02 -5.239119008183479309e-02 -4.843763634562492371e-02 1.999955624341964722e-01 -5.631320551037788391e-02 1.488511413335800171e-01
4.004740417003631592e-01 -2.094624191522598267e-01 2.211615592241287231e-01 -1.512533277273178101e-01 1.900525987148284912e-01 -1.473783701658248901e-01 -2.231031209230422974e-01 -4.312361776828765869e-02 9.126766771078109741e-02 1.990910172462463379e-01 -3.555975109338760376e-02 -1.418880522251129150e-01 8.411233313381671906e-03 -1.584806591272354126e-01 -1.081557795405387878e-01 1.629797369241714478e-01 -4.812092185020446777e-01 1.088705435395240784e-01 1.477822065353393555e-01 3.459758162498474121e-01 -5.567286163568496704e-02 -1.044212002307176590e-02 -1.709907203912734985e-01 -1.631298847496509552e-02 -2.900862134993076324e-02 8.189475536346435547e-02 -2.524603903293609619e-02 1.220669969916343689e-02 2.192818745970726013e-02 2.336080819368362427e-01 2.277127467095851898e-02 -9.852229617536067963e-03
1.939844936132431030e-01 -1.313587427139282227e-01 -2.974708676338195801e-01 7.149926573038101196e-02 -5.890692025423049927e-02 -2.580874264240264893e-01 -3.414384424686431885e-01 6.894163787364959717e-02 4.004658460617065430e-01 -8.902037143707275391e-02 -1.171129122376441956e-01 1.815186440944671631e-02 -3.701378777623176575e-02 5.615493655204772949e-02 5.327574536204338074e-02 6.270591914653778076e-02 -3.060173392295837402e-01 -1.822646707296371460e-01 -2.200348973274230957e-01 1.325181275606155396e-01 -1.284673623740673065e-02 -1.198696047067642212e-01 2.374571561813354492e-01 -2.371351420879364014e-01 8.606192469596862793e-02 2.805043756961822510e-01 6.402948405593633652e-03 -3.332079574465751648e-02 -6.649716943502426147e-02 -1.262606084346771240e-01 -8.950589597225189209e-02 1.756522059440612793e-01
2.298711836338043213e-01 -1.385800354182720184e-02 1.463165283203125000e-01 8.055715262889862061e-02 1.290336251258850098e-02 -4.263962060213088989e-02 -1.878584772348403931e-01 -3.035297431051731110e-02 3.331095874309539795e-01 -3.294314816594123840e-02 4.261951893568038940e-03 4.486890882253646851e-02 -2.359978109598159790e-02 -1.560256630182266235e-01 3.254420161247253418e-01 8.638056367635726929e-02 -3.763813674449920654e-01 -2.565902471542358398e-01 -2.946200370788574219e-01 1.443989723920822144e-01 4.133867099881172180e-03 -1.285318881273269653e-01 2.151731103658676147e-01 1.181859150528907776e-01 -1.997623145580291748e-01 1.490372866392135620e-01 -2.377199530601501465e-01 2.867411375045776367e-01 -1.346186697483062744e-01 8.149140328168869019e-02 -8.082235604524612427e-02 6.645943224430084229e-02
9.582166373729705811e-02 -9.528234601020812988e-02 -7.175301015377044678e-02 4.085696861147880554e-02 -6.933787465095520020e-02 -7.591844350099563599e-02 -1.422310620546340942e-01 9.807808697223663330e-02 4.974344968795776367e-01 -1.263039708137512207e-01 4.718499258160591125e-02 2.066113799810409546e-01 1.382596418261528015e-02 -2.036699503660202026e-01 1.329896003007888794e-01 -1.520274728536605835e-01 -2.752752304077148438e-01 1.258530188351869583e-02 -1.211922243237495422e-01 4.095570445060729980e-01 3.385443240404129028e-02 -3.048738241195678711e-01 6.386681646108627319e-02 -5.637430027127265930e-02 -8.393672108650207520e-02 2.323919981718063354e-01 -1.504222452640533447e-01 1.956359297037124634e-01 -1.589545309543609619e-01 -3.996580466628074646e-02 8.573335409164428711e-02 1.668691337108612061e-01
1.272267699241638184e-01 -2.433547526597976685e-01 -1.591243594884872437e-02 -9.593181312084197998e-02 -1.202168464660644531e-01 -4.754439741373062134e-02 -3.501067459583282471e-01 7.059197872877120972e-02 1.265837401151657104e-01 4.524951800704002380e-03 6.718649528920650482e-04 -6.396154314279556274e-02 1.044260803610086441e-02 -1.073972657322883606e-01 1.810196414589881897e-02 3.473004326224327087e-02 -5.450842976570129395e-01 3.588004037737846375e-02 -2.370416969060897827e-01 1.450431048870086670e-01 -7.843136787414550781e-03 -1.856707632541656494e-01 1.751253008842468262e-01 -1.403403561562299728e-02 1.310751140117645264e-01 9.620681405067443848e-02 -1.102720648050308228e-01 1.882846802473068237e-01 -3.033721446990966797e-01 1.612257659435272217e-01 -2.049586027860641479e-01 2.498742341995239258e-01
1.067048013210296631e-01 2.859235275536775589e-03 -6.006127968430519104e-02 -5.840164609253406525e-03 -6.342845968902111053e-03 -1.696774852462112904e-03 -2.421022057533264160e-01 6.951593607664108276e-02 3.389134407043457031e-01 1.772524714469909668e-01 1.166814565658569336e-01 9.046074748039245605e-02 1.592561304569244385e-01 8.766854554414749146e-02 2.569640874862670898e-01 -5.316857248544692993e-02 -3.481861054897308350e-01 5.144539475440979004e-02 8.898533135652542114e-02 3.452395498752593994e-01 -2.269030064344406128e-01 6.364160776138305664e-02 3.381769359111785889e-01 6.432451307773590088e-02 -4.665531963109970093e-02 1.942547857761383057e-01 -2.855133414268493652e-01 4.806665703654289246e-02 7.199595123529434204e-02 2.443776577711105347e-01 -1.917956471443176270e-01 3.219296783208847046e-02
2.896991670131683350e-01 -4.290584102272987366e-02 1.148766502737998962e-01 -2.259129285812377930e-01 7.023368030786514282e-02 -5.447818338871002197e-02 -8.794084936380386353e-02 2.850557118654251099e-02 1.181550100445747375e-01 -2.321212440729141235e-01 -4.063461720943450928e-02 -1.206382736563682556e-01 9.753707051277160645e-02 3.351834788918495178e-02 3.852877318859100342e-01 -5.324375256896018982e-02 -4.111554324626922607e-01 1.457868218421936035e-01 8.717301487922668457e-02 2.391657680273056030e-01 -8.563849329948425293e-02 -1.506440341472625732e-01 2.304795384407043457e-01 3.370531499385833740e-01 3.175104558467864990e-01 5.694339796900749207e-02 -4.345234856009483337e-02 -1.606558263301849365e-02 -9.028956294059753418e-02 9.852655231952667236e-02 9.894261509180068970e-02 4.339469596743583679e-02
2.325591593980789185e-01 -6.628262996673583984e-02 1.119119375944137573e-01 1.295058280229568481e-01 2.383284717798233032e-01 -2.710511982440948486e-01 -3.716284036636352539e-01 7.330894470214843750e-02 1.234476938843727112e-01 -6.904441118240356445e-02 6.311960518360137939e-02 3.072690777480602264e-02 -2.641559951007366180e-02 5.568328313529491425e-03 -1.365068852901458740e-01 1.054708734154701233e-01 -4.460751712322235107e-01 1.859518587589263916e-01 1.709918230772018433e-01 1.688877642154693604e-01 1.587043553590774536e-01 -2.110164314508438110e-01 -9.641776233911514282e-02 -3.341531753540039062e-01 -3.406550735235214233e-02 1.354682296514511108e-01 6.945115327835083008e-02 1.775080412626266479e-01 -1.729747653007507324e-01 -1.132251694798469543e-01 -3.232334554195404053e-02 3.784468770027160645e-02
1.047228872776031494e-01 -6.114592403173446655e-02 -1.671763062477111816e-01 -5.876662209630012512e-02 4.721027985215187073e-02 -6.639407575130462646e-02 -1.396313607692718506e-01 1.557965297251939774e-02 2.478367537260055542e-01 -9.542851150035858154e-02 2.429729551076889038e-01 5.949226766824722290e-02 -4.186821356415748596e-02 -1.413306444883346558e-01 2.122496664524078369e-01 1.198452338576316833e-01 -4.872489273548126221e-01 -9.814967960119247437e-02 -1.335290521383285522e-01 9.881633520126342773e-02 1.358708888292312622e-01 -8.556570857763290405e-02 2.625196576118469238e-01 2.579582668840885162e-02 -4.574729595333337784e-03 3.889416158199310303e-01 -1.145647093653678894e-01 1.012857779860496521e-01 -9.031783044338226318e-02 1.555393040180206299e-01 -1.335402578115463257e-01 3.440991938114166260e-01
2.723273932933807373e-01 -5.134226009249687195e-02 7.895626872777938843e-02 -1.507354676723480225e-01 1.975664198398590088e-01 1.444663107395172119e-02 -1.661061346530914307e-01 1.013143062591552734e-01 3.679014444351196289e-01 -3.574850410223007202e-02 -1.905267685651779175e-02 4.903540760278701782e-02 2.105841040611267090e-01 -2.844659611582756042e-03 -6.663938611745834351e-02 -2.547495067119598389e-01 -4.113671183586120605e-01 -2.889665663242340088e-01 -3.283170610666275024e-02 1.958885788917541504e-01 -1.087122410535812378e-02 -1.912082731723785400e-01 1.758508533239364624e-01 -1.576209515333175659e-01 -2.399699576199054718e-02 1.092885136604309082e-01 -2.738310694694519043e-01 -1.091244146227836609e-01 -1.051957085728645325e-01 1.504704952239990234e-01 -4.943520948290824890e-02 2.094668895006179810e-01
2.924348115921020508e-01 -2.184761613607406616e-01 2.077739499509334564e-02 8.196783810853958130e-02 2.322346270084381104e-01 -1.663169115781784058e-01 9.087242186069488525e-02 2.017406523227691650e-01 1.895372569561004639e-01 -1.843174695968627930e-01 1.658616662025451660e-01 -7.434287667274475098e-02 -1.582770943641662598e-01 -1.642993092536926270e-01 2.345945313572883606e-02 8.742310851812362671e-02 -4.279223382472991943e-01 1.271872874349355698e-02 7.631283253431320190e-02 6.088542938232421875e-02 4.872228205204010010e-02 -1.209478676319122314e-01 3.225052654743194580e-01 2.605325281620025635e-01 -1.083420403301715851e-02 7.402861118316650391e-02 -2.421668916940689087e-01 -1.563886925578117371e-02 1.322007775306701660e-01 1.355976313352584839e-01 1.256709545850753784e-01 2.608291804790496826e-01
2.540614902973175049e-01 -1.287586987018585205e-01 1.201468333601951599e-01 -5.893731862306594849e-02 1.062467396259307861e-01 -2.934739589691162109e-01 -3.216229677200317383e-01 2.480490356683731079e-01 2.110328227281570435e-01 -1.259693503379821777e-01 2.955469489097595215e-02 7.416485995054244995e-02 4.427814483642578125e-02 -3.707394748926162720e-02 -3.503192365169525146e-01 3.057726323604583740e-01 -2.060079872608184814e-01 -1.516722142696380615e-01 1.501905620098114014e-01 2.684623897075653076e-01 2.012594491243362427e-01 2.300599403679370880e-02 -9.724165312945842743e-03 -1.347308754920959473e-01 1.792582124471664429e-02 1.460415720939636230e-01 -1.107454523444175720e-01 2.699392437934875488e-01 -7.773779332637786865e-02 -7.031778246164321899e-02 -1.014446169137954712e-01 -6.952001154422760010e-02
1.604927778244018555e-01 -2.123645991086959839e-01 -2.938056178390979767e-02 -1.467218808829784393e-02 -7.605912536382675171e-02 -5.246420949697494507e-02 -1.698835194110870361e-01 7.492775470018386841e-02 3.690217435359954834e-01 1.439357548952102661e-01 -3.015303239226341248e-02 1.277877539396286011e-01 -2.541683316230773926e-01 -9.225543588399887085e-02 7.403566688299179077e-02 2.418302893638610840e-01 -3.474750220775604248e-01 -1.734818369150161743e-01 -1.657027006149291992e-01 3.181312978267669678e-01 1.175694540143013000e-02 -3.571926802396774292e-02 3.080591857433319092e-01 -7.341520488262176514e-02 -2.240472938865423203e-03 1.875487715005874634e-01 -6.594821065664291382e-02 -7.022153586149215698e-02 -4.311877768486738205e-03 1.376543045043945312e-01 -9.061139076948165894e-02 3.478532135486602783e-01
3.720593824982643127e-02 -3.469155430793762207e-01 2.057303339242935181e-01 -1.328998804092407227e-02 1.865580230951309204e-01 -1.009203046560287476e-01 -1.617949306964874268e-01 1.367376446723937988e-01 4.193968698382377625e-02 -3.215733766555786133e-01 1.018851175904273987e-01 2.358767203986644745e-02 -2.942288815975189209e-01 3.631013631820678711e-02 4.455807432532310486e-02 -2.100731283426284790e-01 -2.229325026273727417e-01 -7.679110765457153320e-02 1.204581856727600098e-01 3.275169432163238525e-01 -9.114888310432434082e-02 -1.638815850019454956e-01 3.572411835193634033e-01 2.932147309184074402e-02 1.303349882364273071e-01 -2.299782820045948029e-02 -9.284389019012451172e-02 2.765356600284576416e-01 1.835294216871261597e-01 8.667413890361785889e-02 -6.455132365226745605e-02 -8.246004581451416016e-02
1.403249800205230713e-01 -2.469136118888854980e-01 -1.465225815773010254e-01 -1.696611791849136353e-01 6.078685447573661804e-02 -1.496397331357002258e-02 -2.696891725063323975e-01 1.095291078090667725e-01 4.890372753143310547e-01 -6.807700544595718384e-02 -1.169400941580533981e-02 8.615714311599731445e-02 7.107213884592056274e-02 -1.238115876913070679e-02 1.350690126419067383e-01 2.443831861019134521e-01 -1.871709525585174561e-01 -1.110903844237327576e-01 -9.316793829202651978e-02 2.799335718154907227e-01 1.951076462864875793e-02 -2.161027118563652039e-02 2.177087962627410889e-01 -1.566745936870574951e-01 3.055191971361637115e-02 1.844622194766998291e-01 -7.970996946096420288e-02 2.637428641319274902e-01 -1.022036969661712646e-01 9.553877264261245728e-02 -7.595415413379669189e-02 3.201451599597930908e-01
-3.924062848091125488e-02 -1.229361221194267273e-01 -1.520304530858993530e-01 -1.270747631788253784e-01 9.372523054480552673e-03 -5.754206702113151550e-02 -3.525458574295043945e-01 -1.837002462707459927e-03 3.015492260456085205e-01 -6.127973552793264389e-03 7.642660290002822876e-02 2.548362016677856445e-01 -1.220479309558868408e-01 -1.691809892654418945e-01 1.660505235195159912e-01 -5.100059881806373596e-02 -5.092175602912902832e-01 -1.131228208541870117e-01 -1.685610264539718628e-01 2.179981470108032227e-01 -7.632125914096832275e-02 3.137043118476867676e-02 3.110152781009674072e-01 2.680082805454730988e-03 -3.710807859897613525e-02 1.986614465713500977e-01 -1.269388794898986816e-01 2.001014649868011475e-01 -7.954028248786926270e-02 6.732706725597381592e-02 8.616038411855697632e-02 1.186940744519233704e-01
1.616574078798294067e-01 -7.563760876655578613e-02 -3.191017210483551025e-01 -7.427539676427841187e-02 8.827134966850280762e-02 -4.371278360486030579e-02 -2.357198148965835571e-01 4.815988615155220032e-02 2.208833098411560059e-01 5.730350315570831299e-02 -5.283343419432640076e-02 -8.301484584808349609e-02 1.166110485792160034e-02 -1.668557375669479370e-01 2.418950647115707397e-01 -2.573434822261333466e-02 -4.797425568103790283e-01 -1.326218992471694946e-01 -1.416389793157577515e-01 2.050894945859909058e-01 -1.237721368670463562e-01 -7.362031191587448120e-02 1.810451745986938477e-01 -1.112159490585327148e-01 1.780259907245635986e-01 2.120286226272583008e-01 2.860489115118980408e-02 6.352529674768447876e-02 -2.585634589195251465e-01 1.898283809423446655e-01 3.097630850970745087e-02 2.884546220302581787e-01
-5.243139341473579407e-03 6.880369037389755249e-02 1.298549324274063110e-01 1.100041493773460388e-01 -1.038287431001663208e-01 -1.402325779199600220e-01 -2.368567585945129395e-01 3.146216273307800293e-02 2.101949453353881836e-01 -9.304685890674591064e-02 2.155148237943649292e-01 -2.236426025629043579e-01 3.188721239566802979e-01 1.627271175384521484e-01 2.583726644515991211e-01 -3.468851745128631592e-02 -3.567756712436676025e-01 -1.649173498153686523e-01 -9.993768483400344849e-02 3.241656720638275146e-01 -2.176679223775863647e-01 2.724870741367340088e-01 7.035847753286361694e-02 1.254601329565048218e-01 1.314747482538223267e-01 -7.561893016099929810e-02 1.189120784401893616e-01 1.077296584844589233e-01 -4.310988634824752808e-02 1.405010372400283813e-01 -2.097013443708419800e-01 8.436623960733413696e-02
-2.797566913068294525e-02 9.144843369722366333e-02 -6.106379628181457520e-02 -9.852298349142074585e-02 3.087717592716217041e-01 8.339283056557178497e-03 -4.906747862696647644e-02 1.661649495363235474e-01 3.250355720520019531e-01 7.645820826292037964e-02 1.266614645719528198e-01 -7.607392966747283936e-02 -1.123177930712699890e-01 -9.076084941625595093e-02 1.378550231456756592e-01 -1.012281849980354309e-01 -4.414308965206146240e-01 1.046663671731948853e-01 -1.665414422750473022e-01 2.431553043425083160e-02 -5.726328864693641663e-02 -2.604396045207977295e-01 2.246392369270324707e-01 3.966840729117393494e-02 9.102225303649902344e-02 1.786357611417770386e-01 3.011212125420570374e-02 5.366292968392372131e-02 -1.971028149127960205e-01 9.504639357328414917e-02 -4.384085536003112793e-01 1.649462133646011353e-01
8.461036533117294312e-02 -7.520265132188796997e-02 1.520023792982101440e-01 -1.094907596707344055e-01 2.635771036148071289e-01 -3.194984495639801025e-01 -1.043219212442636490e-02 1.997873932123184204e-01 3.610077500343322754e-02 9.082793258130550385e-03 1.508789211511611938e-01 7.185568660497665405e-02 -1.442388594150543213e-01 -3.859545886516571045e-01 1.060560196638107300e-01 8.471336960792541504e-02 -3.502983748912811279e-01 9.245989471673965454e-02 -7.985603064298629761e-02 4.247056692838668823e-02 9.993161261081695557e-02 -1.636522114276885986e-01 3.829979002475738525e-01 1.843504011631011963e-01 4.627333208918571472e-02 1.152199879288673401e-01 -2.201505452394485474e-01 2.294395565986633301e-01 1.571978181600570679e-01 -9.916844218969345093e-02 1.001574769616127014e-01 -7.092994451522827148e-02
1.868132948875427246e-01 -2.961161732673645020e-02 1.829141527414321899e-01 -7.037514820694923401e-03 1.239443346858024597e-01 -3.430895209312438965e-01 -3.031392693519592285e-01 -2.137228287756443024e-02 2.398439943790435791e-01 -4.610555991530418396e-02 -1.048366725444793701e-01 -3.046063184738159180e-01 -2.974727749824523926e-02 -2.261734008789062500e-01 9.049616008996963501e-02 2.658055722713470459e-01 -3.338262736797332764e-01 1.243608817458152771e-01 1.295020282268524170e-01 2.497162073850631714e-01 8.002616465091705322e-02 -1.866712272167205811e-01 -1.400412023067474365e-01 -2.473663538694381714e-02 -1.339293643832206726e-02 2.344155013561248779e-01 -4.850246384739875793e-02 2.305895239114761353e-01 -8.568608015775680542e-02 -1.022683009505271912e-01 9.128973633050918579e-02 8.178564161062240601e-02
1.515417397022247314e-01 -5.912501364946365356e-02 1.500682085752487183e-01 2.560351043939590454e-02 2.450659871101379395e-01 -3.372812569141387939e-01 -3.180468380451202393e-01 1.763048619031906128e-01 2.703784108161926270e-01 2.703509926795959473e-01 -6.527091562747955322e-02 -1.091437693685293198e-02 -8.104425668716430664e-02 -1.943460553884506226e-01 -7.952546328306198120e-02 6.199145689606666565e-02 -2.106608599424362183e-01 2.090535759925842285e-01 1.235405355691909790e-01 4.141587913036346436e-01 -5.608790367841720581e-02 -5.869873240590095520e-02 -1.604969352483749390e-01 -1.564779430627822876e-01 3.194142878055572510e-02 3.047428727149963379e-01 5.069611594080924988e-02 6.752208620309829712e-02 -6.413473188877105713e-02 4.708110913634300232e-02 -4.878861829638481140e-03 -1.233302522450685501e-02
-8.221713453531265259e-02 -3.505438193678855896e-02 1.470434963703155518e-01 3.405581787228584290e-02 1.798494458198547363e-01 6.940754503011703491e-02 -2.884052693843841553e-02 2.874830961227416992e-01 2.339624464511871338e-01 -1.515954732894897461e-01 9.288298338651657104e-02 4.815262556076049805e-02 1.472445577383041382e-01 7.239188998937606812e-02 1.597059071063995361e-01 2.658102214336395264e-01 -4.834330081939697266e-01 3.780373558402061462e-02 7.786735892295837402e-02 3.565885126590728760e-01 4.523929208517074585e-02 1.874236017465591431e-01 2.140593081712722778e-01 2.106597721576690674e-01 -2.247508317232131958e-01 3.507309406995773315e-02 -1.704371720552444458e-01 1.220639050006866455e-01 1.015114691108465195e-02 3.674509376287460327e-02 -2.066934257745742798e-01 3.528456017374992371e-02
3.751220926642417908e-02 -2.313512414693832397e-01 -8.293520659208297729e-02 -7.192811369895935059e-02 1.696603447198867798e-01 -1.078734546899795532e-01 -2.612986862659454346e-01 1.376940906047821045e-01 2.563700079917907715e-01 8.081461489200592041e-02 1.020599007606506348e-01 2.030128240585327148e-01 -1.468767598271369934e-02 -8.237520605325698853e-02 1.180490031838417053e-01 1.006747111678123474e-01 -3.562746047973632812e-01 -1.225972473621368408e-01 -2.823325693607330322e-01 2.526868283748626709e-01 1.744058579206466675e-01 -3.547308593988418579e-02 3.565895259380340576e-01 1.259957626461982727e-02 4.196774214506149292e-02 1.576487272977828979e-01 2.283327281475067139e-02 8.643317967653274536e-02 -2.660152614116668701e-01 3.080729544162750244e-01 5.469879135489463806e-02 5.112927779555320740e-02
1.598047316074371338e-01 1.309587527066469193e-02 -1.283328384160995483e-01 -1.705252528190612793e-01 9.507282078266143799e-02 -1.574581861495971680e-01 -1.821105182170867920e-01 6.812723726034164429e-02 1.324025988578796387e-01 6.814364343881607056e-02 -9.191877394914627075e-02 1.106430310755968094e-02 -1.961136758327484131e-01 -2.011178135871887207e-01 4.088905081152915955e-02 -9.393046051263809204e-02 -3.707484304904937744e-01 -7.950787246227264404e-02 -3.191731870174407959e-02 1.747852563858032227e-01 -1.095059290528297424e-01 -2.499656081199645996e-01 1.197647452354431152e-01 -4.893365502357482910e-02 6.861010193824768066e-02 8.158221095800399780e-02 -4.195926785469055176e-01 1.480068713426589966e-01 -2.020337283611297607e-01 -1.576495589688420296e-03 -2.051759511232376099e-01 4.220839142799377441e-01
2.508558332920074463e-01 -4.536164551973342896e-02 -7.981139421463012695e-02 -4.895503818988800049e-02 1.517047882080078125e-01 -2.845453321933746338e-01 -2.104740887880325317e-01 1.960242241621017456e-01 3.189911246299743652e-01 -6.365769356489181519e-02 6.468208879232406616e-02 -1.043229699134826660e-01 -1.453127246350049973e-02 -2.644588472321629524e-03 -6.564551591873168945e-02 9.964642673730850220e-02 -3.492532074451446533e-01 9.273620694875717163e-02 3.551406264305114746e-01 2.418669164180755615e-01 2.168265432119369507e-01 -3.831992670893669128e-02 -6.420448422431945801e-02 -1.255560070276260376e-01 2.081045657396316528e-01 2.070056200027465820e-01 1.476169079542160034e-01 2.164068818092346191e-01 -2.323564738035202026e-01 -1.929415040649473667e-03 5.180988833308219910e-02 9.581391513347625732e-02
1.208794638514518738e-01 -7.455618679523468018e-02 6.725101917982101440e-02 -4.968580976128578186e-02 1.885613352060317993e-01 -2.618180513381958008e-01 -3.543220087885856628e-02 2.434805631637573242e-01 5.949531495571136475e-02 1.383266318589448929e-02 1.032562479376792908e-01 1.051906719803810120e-01 -1.172102317214012146e-01 -1.161051988601684570e-01 2.449089735746383667e-01 -3.575750812888145447e-02 -3.015966713428497314e-01 8.024924993515014648e-02 -8.344577997922897339e-02 6.200694665312767029e-02 -1.201784759759902954e-01 -1.499520987272262573e-01 1.233455389738082886e-01 -2.248027175664901733e-01 -4.328923672437667847e-02 2.051079124212265015e-01 -3.194191455841064453e-01 1.841534823179244995e-01 -3.004480302333831787e-01 2.721517384052276611e-01 -2.101869881153106689e-01 3.081791400909423828e-01
1.529828608036041260e-01 -2.092714011669158936e-01 2.477167248725891113e-01 4.057946801185607910e-02 2.587697207927703857e-01 1.098099281080067158e-03 -2.256278693675994873e-01 -5.673418566584587097e-02 4.069091677665710449e-01 -2.098046988248825073e-02 -5.929060652852058411e-02 4.678233060985803604e-03 9.299008548259735107e-02 -2.130677253007888794e-01 -1.330974400043487549e-01 1.674631536006927490e-01 -2.754105627536773682e-01 7.284645736217498779e-02 -1.356201618909835815e-01 2.628652453422546387e-01 -6.152929738163948059e-03 9.373284876346588135e-02 1.644154451787471771e-02 -1.977355629205703735e-01 1.414249092340469360e-01 4.496030882000923157e-02 2.836809456348419189e-01 -1.061013191938400269e-01 3.501636683940887451e-01 8.827696740627288818e-02 8.527825027704238892e-02 1.052089557051658630e-01
3.662426769733428955e-01 -9.148260205984115601e-02 2.798603773117065430e-01 -4.151993989944458008e-02 3.039635717868804932e-01 -8.103130757808685303e-02 -2.477164380252361298e-02 4.314625635743141174e-03 1.048676818609237671e-01 -2.923524379730224609e-01 2.132789641618728638e-01 -1.121973022818565369e-01 -2.688260078430175781e-01 6.235760822892189026e-02 9.195456653833389282e-02 3.860662877559661865e-02 -2.490488737821578979e-01 -1.717522293329238892e-01 -2.209067344665527344e-01 1.629505455493927002e-01 -6.333766132593154907e-02 9.988595545291900635e-02 2.181938737630844116e-01 4.632609710097312927e-02 1.059575155377388000e-01 -1.292850375175476074e-01 -2.378267645835876465e-01 3.173607587814331055e-01 6.959865242242813110e-02 2.330397255718708038e-02 5.612983927130699158e-02 -1.132919266819953918e-01
3.581775128841400146e-01 -7.793525699526071548e-03 2.617706358432769775e-01 1.901917308568954468e-01 3.520755842328071594e-02 -1.940947324037551880e-01 -3.176644444465637207e-01 7.243487238883972168e-02 1.858994513750076294e-01 1.915899664163589478e-01 -2.997888438403606415e-02 -1.861338615417480469e-01 -2.794860862195491791e-02 -2.199657708406448364e-01 -8.197656716220080853e-04 3.117961287498474121e-01 -1.794924587011337280e-01 4.475039988756179810e-02 -1.354341804981231689e-01 4.504748880863189697e-01 -4.104597028344869614e-03 1.103649809956550598e-01 4.119684174656867981e-02 -4.124674014747142792e-03 1.345733702182769775e-01 -5.020679160952568054e-02 1.595107614994049072e-01 1.639519780874252319e-01 2.619105391204357147e-02 8.756531169638037682e-04 -1.382715255022048950e-01 8.078410476446151733e-02
1.458326131105422974e-01 2.748373150825500488e-02 -1.580824702978134155e-01 -8.840607851743698120e-02 4.041884094476699829e-02 -2.213871628046035767e-01 -1.219174042344093323e-01 1.917033493518829346e-01 5.816440582275390625e-01 1.792676188051700592e-02 2.480397745966911316e-02 -7.123267650604248047e-02 8.882649242877960205e-02 -1.049745008349418640e-01 2.458186745643615723e-01 5.055945832282304764e-03 -3.717238605022430420e-01 -2.393354922533035278e-01 -2.513756230473518372e-02 9.336450695991516113e-02 -5.886732786893844604e-02 -6.640618294477462769e-02 9.539058059453964233e-02 7.761730253696441650e-02 7.013113796710968018e-02 1.888310462236404419e-01 -3.404178619384765625e-01 -1.298201084136962891e-02 6.144696101546287537e-02 9.793017804622650146e-02 1.461604684591293335e-01 8.006366901099681854e-03
-2.361492998898029327e-02 -2.809971868991851807e-01 2.599412500858306885e-01 -2.584437839686870575e-02 2.055539041757583618e-01 -1.144128739833831787e-01 -1.200097277760505676e-01 1.460178047418594360e-01 1.352461278438568115e-01 -1.903107613325119019e-01 7.913251221179962158e-02 -9.957775473594665527e-02 1.661608666181564331e-01 -9.381659328937530518e-02 3.427897691726684570e-01 -6.873036175966262817e-02 -4.043500125408172607e-01 -8.451762842014431953e-04 1.713833957910537720e-02 2.631687223911285400e-01 -6.864408403635025024e-02 8.724390715360641479e-02 1.217478886246681213e-01 1.426728367805480957e-01 1.496979780495166779e-02 4.670485109090805054e-02 7.909827865660190582e-03 7.048680633306503296e-02 1.292425990104675293e-01 8.591645956039428711e-02 2.793394327163696289e-01 -3.764933347702026367e-01
-1.229633167386054993e-01 -9.086745977401733398e-02 -3.724052011966705322e-02 -5.821940489113330841e-03 2.880630493164062500e-01 4.003054648637771606e-02 -3.968458622694015503e-02 1.847813278436660767e-02 1.679518967866897583e-01 2.131426520645618439e-02 3.373095095157623291e-01 7.313608378171920776e-02 -1.031146943569183350e-01 3.755279118195176125e-03 3.085751235485076904e-01 -1.137966886162757874e-01 -5.792915225028991699e-01 -2.702127024531364441e-02 -3.012407124042510986e-01 6.065190583467483521e-02 9.222105890512466431e-02 -1.700913161039352417e-01 2.451188862323760986e-01 -1.580204516649246216e-01 2.223758585751056671e-02 6.215468794107437134e-02 -6.688981503248214722e-02 -1.360082812607288361e-02 -1.363652497529983521e-01 1.791842728853225708e-01 -6.723352521657943726e-02 6.809554249048233032e-02
3.454441577196121216e-02 -3.284910321235656738e-01 -1.640962809324264526e-01 9.685398638248443604e-02 -7.297199219465255737e-03 -8.018843829631805420e-02 -2.203300148248672485e-01 -2.941132895648479462e-02 3.048802614212036133e-01 -4.517484083771705627e-02 4.594627395272254944e-02 -5.655173957347869873e-02 -4.687774181365966797e-02 -1.951845549046993256e-02 1.363014876842498779e-01 -2.752456627786159515e-02 -4.844999909400939941e-01 -8.312270045280456543e-03 -1.367651373147964478e-01 2.861356437206268311e-01 1.276323478668928146e-02 -8.662708848714828491e-02 3.496325314044952393e-01 6.689573079347610474e-02 -1.186712980270385742e-01 2.519881129264831543e-01 4.285826347768306732e-03 1.754139214754104614e-01 -1.424677819013595581e-01 1.341727823019027710e-01 3.953737765550613403e-02 2.418211698532104492e-01
9.885254502296447754e-02 -1.038343831896781921e-01 2.044752389192581177e-01 2.222469598054885864e-01 1.800207421183586121e-02 -2.916740775108337402e-01 -1.477233618497848511e-01 -2.195429503917694092e-01 1.803048849105834961e-01 2.802294120192527771e-02 1.307679563760757446e-01 -1.557520031929016113e-01 9.561958909034729004e-02 8.374159038066864014e-02 2.691999077796936035e-01 2.881629168987274170e-01 -2.959713041782379150e-01 8.338931016623973846e-03 1.351113803684711456e-02 3.226893842220306396e-01 3.745231777429580688e-02 -8.787242323160171509e-02 -1.727431118488311768e-01 -2.835707366466522217e-01 1.645700633525848389e-01 1.927238851785659790e-01 2.039383649826049805e-01 -8.555804938077926636e-02 8.288939297199249268e-02 1.303245127201080322e-01 -1.157369092106819153e-01 1.573658287525177002e-01
2.427647709846496582e-01 -5.143090710043907166e-02 2.122416347265243530e-02 1.053716707974672318e-02 2.148352861404418945e-01 -8.890186250209808350e-02 1.209088489413261414e-01 2.674709558486938477e-01 -3.601115569472312927e-02 -1.150815710425376892e-01 -1.786381155252456665e-01 -3.973402548581361771e-03 -1.078790333122014999e-02 1.457113772630691528e-01 1.710529476404190063e-01 1.308971494436264038e-01 -5.385375618934631348e-01 -5.467968806624412537e-02 1.117718294262886047e-01 1.696301400661468506e-01 -7.671616971492767334e-02 1.058589667081832886e-01 1.944082677364349365e-01 2.259495705366134644e-01 2.965193986892700195e-01 1.001984253525733948e-01 -2.703531086444854736e-02 3.104819953441619873e-01 -1.109502241015434265e-01 1.804099082946777344e-01 -3.727977350354194641e-02 -4.326592013239860535e-02
2.883249819278717041e-01 -2.510850429534912109e-01 2.569634914398193359e-01 -3.140297485515475273e-03 -1.916260458528995514e-02 -1.558159738779067993e-01 -2.919981181621551514e-01 1.839519739151000977e-01 1.781703084707260132e-01 1.330621093511581421e-01 -7.561223953962326050e-02 -1.137705370783805847e-01 -1.749535650014877319e-01 -1.694228798151016235e-01 -1.032160967588424683e-01 2.187687009572982788e-01 -4.666225016117095947e-01 1.257495582103729248e-01 -6.390874739736318588e-03 2.673167288303375244e-01 -1.214597932994365692e-02 4.716873168945312500e-02 -1.481642425060272217e-01 -1.041079536080360413e-01 1.336790919303894043e-01 2.084062099456787109e-01 7.097210735082626343e-02 2.022183537483215332e-01 4.392474517226219177e-02 9.276444464921951294e-02 1.101761497557163239e-02 1.049586135195568204e-04
1.774253100156784058e-01 -6.251832842826843262e-02 -2.195412963628768921e-01 -4.448966681957244873e-02 6.639149039983749390e-02 -1.517056375741958618e-01 -1.640781462192535400e-01 4.205352067947387695e-02 1.860451884567737579e-02 1.561497449874877930e-01 2.973823845386505127e-01 -6.721051782369613647e-02 -1.401902437210083008e-01 -2.005417644977569580e-01 6.861196365207433701e-03 2.630346715450286865e-01 -9.293293952941894531e-02 9.940636903047561646e-02 8.669950067996978760e-02 4.293328523635864258e-01 2.959445416927337646e-01 -9.794478863477706909e-02 2.441212981939315796e-01 5.310458596795797348e-03 1.398292481899261475e-01 -1.050316076725721359e-02 1.926598548889160156e-01 2.737222313880920410e-01 2.354231476783752441e-01 8.071371167898178101e-02 -2.088851630687713623e-01 8.424387872219085693e-02
4.555535912513732910e-01 8.884688466787338257e-02 2.091394811868667603e-01 -8.622840046882629395e-02 2.066719830036163330e-01 -2.280809581279754639e-01 -1.934201922267675400e-03 1.078528612852096558e-01 9.309881180524826050e-02 -1.489411890506744385e-01 -7.066564261913299561e-02 1.417566835880279541e-01 6.557478755712509155e-02 -2.054983191192150116e-02 2.032964378595352173e-01 1.582625508308410645e-01 -3.604777157306671143e-01 5.464376416057348251e-03 -1.016862168908119202e-01 2.543132901191711426e-01 -3.200205415487289429e-02 3.677125275135040283e-02 2.144625037908554077e-01 3.046132922172546387e-01 1.579652577638626099e-01 1.902994960546493530e-01 -1.599613577127456665e-01 8.707283996045589447e-03 -4.287553951144218445e-02 1.422436088323593140e-01 -9.696082770824432373e-02 -1.885250061750411987e-01
-8.797297626733779907e-02 1.962643116712570190e-01 -1.558581888675689697e-01 -8.859209716320037842e-02 8.391230553388595581e-02 -1.505888700485229492e-01 -1.901769191026687622e-01 1.701307296752929688e-01 2.530211806297302246e-01 -9.206099808216094971e-02 3.553582131862640381e-01 4.201044142246246338e-02 2.828796505928039551e-01 -9.214362129569053650e-03 1.700575351715087891e-01 3.559940680861473083e-02 -2.727053761482238770e-01 -2.665810473263263702e-02 -2.683489024639129639e-01 4.034985601902008057e-01 -2.424897402524948120e-01 7.215535640716552734e-02 1.659242510795593262e-01 1.975139677524566650e-01 -8.094508945941925049e-02 7.422335445880889893e-02 5.473203957080841064e-02 9.636803716421127319e-02 -1.147189363837242126e-02 5.501725524663925171e-02 -2.092058509588241577e-01 6.494763493537902832e-02
1.508814841508865356e-01 -1.048756241798400879e-01 1.050823107361793518e-01 4.079278931021690369e-02 3.377571403980255127e-01 -1.777699738740921021e-01 -5.528600141406059265e-02 1.143506094813346863e-01 2.346393018960952759e-01 -2.818090319633483887e-01 -7.023119926452636719e-02 1.142395008355379105e-02 1.071844846010208130e-01 -1.854484826326370239e-01 -2.076606638729572296e-02 -6.753271818161010742e-02 -3.981973528861999512e-01 -2.562498301267623901e-02 -4.273244366049766541e-02 3.624143898487091064e-01 4.948120191693305969e-02 -1.244683116674423218e-01 -1.298619955778121948e-01 8.608998358249664307e-02 2.161870449781417847e-01 -3.065195977687835693e-01 4.220596980303525925e-03 -5.249678716063499451e-02 2.136717438697814941e-01 1.953124850988388062e-01 -1.887200623750686646e-01 6.181839853525161743e-02
9.293504059314727783e-02 1.913753524422645569e-02 -6.272476911544799805e-02 -2.024814635515213013e-01 1.088148914277553558e-02 -1.667714565992355347e-01 -1.390928924083709717e-01 9.309577196836471558e-02 2.010204941034317017e-01 2.813347987830638885e-02 -1.083943918347358704e-01 1.684565097093582153e-01 1.359682232141494751e-01 -7.431072741746902466e-02 1.619834639132022858e-02 1.883699744939804077e-01 -5.176433324813842773e-01 -2.264034450054168701e-01 -2.838428914546966553e-01 1.455760300159454346e-01 -1.442471444606781006e-01 -2.210016846656799316e-01 4.248888045549392700e-02 -5.685826390981674194e-02 -5.634270980954170227e-02 3.380807861685752869e-02 -1.372970920056104660e-02 8.534441143274307251e-02 -2.037140429019927979e-01 1.892579495906829834e-01 -1.761509478092193604e-01 3.650203645229339600e-01
1.207619681954383850e-01 -8.873562514781951904e-02 4.447326809167861938e-02 -1.159373745322227478e-01 1.606167852878570557e-01 -3.293001949787139893e-01 -7.363193482160568237e-02 1.366691440343856812e-01 1.368105858564376831e-01 -2.915527820587158203e-01 -1.325802356004714966e-01 1.585289984941482544e-01 -3.129639476537704468e-02 7.375946640968322754e-02 2.914011180400848389e-01 5.158746242523193359e-02 -2.808072566986083984e-01 2.882754802703857422e-01 -2.303749024868011475e-01 3.362521231174468994e-01 3.923168405890464783e-02 1.150312498211860657e-01 1.187820881605148315e-01 -3.616187348961830139e-02 2.138305008411407471e-01 -1.460502594709396362e-01 9.549298882484436035e-02 4.875231906771659851e-02 1.401174664497375488e-01 -8.910681307315826416e-02 -2.889135181903839111e-01 -1.244439259171485901e-01
2.568829357624053955e-01 -1.570525020360946655e-01 -7.075329124927520752e-02 8.550638705492019653e-02 -1.386201195418834686e-02 -2.282850891351699829e-01 -1.454309280961751938e-02 4.916166663169860840e-01 2.713835537433624268e-01 -1.543403975665569305e-02 5.874172598123550415e-02 1.874348521232604980e-01 5.449922755360603333e-02 -8.779276907444000244e-02 8.440202474594116211e-02 -1.228831708431243896e-01 -4.284643232822418213e-01 -1.141670942306518555e-01 1.875160187482833862e-01 2.349161803722381592e-01 -4.902158677577972412e-02 -1.094060838222503662e-01 -7.193000614643096924e-02 -1.169412955641746521e-01 -6.583531200885772705e-02 1.616400182247161865e-01 -6.672844290733337402e-02 1.293976604938507080e-01 5.055813863873481750e-02 8.584385365247726440e-02 9.542568773031234741e-02 -2.580255568027496338e-01
1.451848745346069336e-01 -1.597253233194351196e-01 2.976695895195007324e-01 2.420585043728351593e-02 2.947955392301082611e-02 -2.997134923934936523e-01 -3.918189704418182373e-01 2.302619069814682007e-01 1.659724116325378418e-01 2.044256180524826050e-01 -8.282800763845443726e-02 -1.433094888925552368e-01 -4.330042377114295959e-02 -2.405666559934616089e-01 -8.036954700946807861e-02 7.199800014495849609e-02 -4.480522572994232178e-01 4.696211591362953186e-02 1.483925431966781616e-01 2.698096036911010742e-01 1.884936988353729248e-01 1.117461472749710083e-01 -9.569046646356582642e-02 -4.391837120056152344e-02 8.358971774578094482e-02 1.170193478465080261e-01 5.895915254950523376e-02 3.451855853199958801e-02 6.255032867193222046e-02 9.534864127635955811e-02 4.907738789916038513e-02 3.484139218926429749e-02
1.899314224720001221e-01 -1.960312202572822571e-02 5.912820249795913696e-02 1.784712225198745728e-01 6.578308343887329102e-02 -4.518264904618263245e-02 7.445360068231821060e-03 1.224237531423568726e-01 1.079181507229804993e-01 2.193787600845098495e-03 -1.781480759382247925e-02 2.004084289073944092e-01 -9.821517765522003174e-02 9.553635865449905396e-02 2.690678238868713379e-01 -4.623418301343917847e-02 -3.714184165000915527e-01 1.547830104827880859e-01 -1.369361877441406250e-01 3.960770666599273682e-01 4.486866667866706848e-02 -3.993242383003234863e-01 3.025506436824798584e-01 1.793028414249420166e-01 2.343464642763137817e-01 1.758404821157455444e-01 -1.999073326587677002e-01 2.427490241825580597e-02 2.476819977164268494e-02 1.463261712342500687e-02 -9.428367763757705688e-02 -5.036403611302375793e-02
-4.308087006211280823e-02 -5.548981949687004089e-02 -8.934471756219863892e-02 4.424499347805976868e-02 3.343550562858581543e-01 -1.930164247751235962e-01 -7.943455874919891357e-02 -1.975248008966445923e-02 1.449990421533584595e-01 -1.838703751564025879e-01 -1.520083099603652954e-01 -6.853135675191879272e-02 -9.517481550574302673e-03 -3.865475207567214966e-02 1.551472097635269165e-01 3.728976100683212280e-02 -4.276670217514038086e-01 1.956866979598999023e-01 -9.317731857299804688e-02 3.396188020706176758e-01 -4.444912075996398926e-02 -1.011238768696784973e-01 -5.665312986820936203e-03 7.656572759151458740e-02 1.827482581138610840e-01 -2.397589981555938721e-01 -1.391666531562805176e-01 1.384563744068145752e-01 2.826811373233795166e-01 3.310254216194152832e-01 -1.909390985965728760e-01 3.193242102861404419e-02
8.723396807909011841e-03 -1.382584422826766968e-01 -8.417095988988876343e-02 -7.512766122817993164e-02 9.819820523262023926e-02 -1.728688031435012817e-01 -2.591630220413208008e-01 9.260329604148864746e-02 3.493820726871490479e-01 1.605448126792907715e-02 1.403673291206359863e-01 9.293432533740997314e-02 -5.062412098050117493e-02 -1.658189147710800171e-01 2.783384919166564941e-01 3.358845040202140808e-02 -3.351522386074066162e-01 -6.784858554601669312e-02 4.611178487539291382e-02 3.453601002693176270e-01 1.627160310745239258e-01 -2.051058262586593628e-01 2.894163429737091064e-01 1.840927079319953918e-02 -1.987398862838745117e-01 1.207629367709159851e-01 -3.522498160600662231e-02 9.032114408910274506e-03 -2.933735847473144531e-01 5.706263333559036255e-02 -1.767786443233489990e-01 1.628902256488800049e-01
-3.482784703373908997e-02 -1.053532138466835022e-01 -1.172223463654518127e-01 -2.886283956468105316e-02 7.005336135625839233e-02 1.850870400667190552e-01 -1.293910592794418335e-01 1.888903975486755371e-01 3.296831250190734863e-01 3.173100948333740234e-02 2.022427022457122803e-01 9.913247823715209961e-02 2.675803005695343018e-02 1.822263747453689575e-01 1.912976205348968506e-01 1.006345078349113464e-01 -3.598028719425201416e-01 -1.709914058446884155e-01 -2.497427165508270264e-01 3.362959623336791992e-01 -6.071856245398521423e-02 4.243021830916404724e-02 1.338354349136352539e-01 2.303598523139953613e-01 2.164424359798431396e-01 1.694335192441940308e-01 -1.523883193731307983e-01 1.383486986160278320e-01 -4.698179662227630615e-02 9.269162267446517944e-02 -3.035825192928314209e-01 9.460102766752243042e-02
3.385031521320343018e-01 -2.437011748552322388e-01 -1.824283301830291748e-01 1.746799051761627197e-01 2.132812738418579102e-01 -5.755228176712989807e-02 -3.460542559623718262e-01 3.286960124969482422e-01 -7.874330133199691772e-02 -7.247005589306354523e-03 1.355908811092376709e-01 -5.768561735749244690e-02 -3.480591252446174622e-02 6.245946511626243591e-02 2.040721029043197632e-01 1.241738498210906982e-01 -8.282177150249481201e-02 6.264537572860717773e-03 -2.445594966411590576e-01 2.561635673046112061e-01 3.317643702030181885e-01 3.067196346819400787e-03 1.743643730878829956e-01 -1.490456163883209229e-01 1.119485944509506226e-01 9.650896489620208740e-02 9.971553832292556763e-02 3.295376896858215332e-02 1.852377951145172119e-01 -1.619275212287902832e-01 6.506581604480743408e-02 -5.318681523203849792e-02
6.304711103439331055e-02 -2.240669131278991699e-01 3.733562678098678589e-02 1.858541220426559448e-01 3.954339623451232910e-01 -4.360873997211456299e-01 -9.575677663087844849e-02 2.128530591726303101e-01 1.327616274356842041e-01 -1.724667251110076904e-01 -1.916815638542175293e-01 4.351458046585321426e-03 -2.100535854697227478e-02 9.229356050491333008e-02 2.121144533157348633e-01 4.672186449170112610e-02 -2.196314781904220581e-01 1.364697664976119995e-01 -4.366952925920486450e-02 2.992775142192840576e-01 2.728179842233657837e-02 -2.566533721983432770e-02 6.066366657614707947e-02 -2.784961089491844177e-02 1.768522858619689941e-01 -1.771961450576782227e-01 8.887080475687980652e-04 1.338186711072921753e-01 1.639799326658248901e-01 1.776269078254699707e-01 -2.253079414367675781e-01 -1.209083572030067444e-01
2.955025136470794678e-01 2.231192439794540405e-01 1.639023572206497192e-01 -2.200413793325424194e-01 -1.702122092247009277e-01 -3.528369963169097900e-01 -1.159244030714035034e-01 -3.722847672179341316e-03 4.111627936363220215e-01 6.400366872549057007e-02 1.943420171737670898e-01 -1.413549929857254028e-01 1.485516428947448730e-01 -3.788191825151443481e-02 -1.110277418047189713e-02 -9.605637937784194946e-02 -3.273658156394958496e-01 -8.098717778921127319e-02 6.713799387216567993e-02 3.027632534503936768e-01 1.098961457610130310e-01 7.511855661869049072e-02 2.417815923690795898e-01 -6.961375474929809570e-02 -9.663572162389755249e-02 1.266659423708915710e-02 4.611490294337272644e-02 1.672938913106918335e-01 -1.169482544064521790e-01 6.166908517479896545e-02 5.078770592808723450e-02 7.965177297592163086e-02
5.768639594316482544e-02 -1.630921661853790283e-02 -2.491974458098411560e-02 6.854534149169921875e-02 3.210902512073516846e-01 -2.567005455493927002e-01 -1.117268353700637817e-01 2.177481502294540405e-01 1.695044189691543579e-01 -1.398472189903259277e-01 4.288367554545402527e-02 1.470783054828643799e-01 -1.143283918499946594e-01 -2.394004762172698975e-01 2.094382643699645996e-01 3.923324495553970337e-02 -4.060355126857757568e-01 -8.156797289848327637e-02 2.968795038759708405e-02 -7.497502118349075317e-02 -1.700178533792495728e-01 -1.779192090034484863e-01 2.950410842895507812e-01 -1.159447953104972839e-01 1.105955988168716431e-01 -2.884539589285850525e-02 1.786717325448989868e-01 2.338395267724990845e-01 -1.457637846469879150e-01 6.651476770639419556e-02 2.689886093139648438e-01 1.946270614862442017e-01
1.331243477761745453e-02 4.401630163192749023e-02 -3.946423158049583435e-02 -1.197371333837509155e-01 -2.179281227290630341e-02 -1.851809769868850708e-01 -1.111338064074516296e-01 2.535483241081237793e-01 4.898182302713394165e-02 1.968457698822021484e-01 9.774605929851531982e-02 -1.440470665693283081e-01 5.576026812195777893e-02 8.213260769844055176e-02 2.606044113636016846e-01 -5.541242286562919617e-02 -9.927061945199966431e-02 8.341233432292938232e-02 -2.798417508602142334e-01 3.621506989002227783e-01 -1.845081448554992676e-01 -7.873715460300445557e-02 3.636901974678039551e-01 -1.130973398685455322e-01 3.056237101554870605e-01 -2.267436832189559937e-01 -1.469585020095109940e-02 1.542026102542877197e-01 1.549390256404876709e-01 2.749478816986083984e-01 6.605189293622970581e-02 1.842161417007446289e-01
9.286070615053176880e-02 3.487151116132736206e-02 -8.810536004602909088e-03 -1.201620623469352722e-01 -6.867916136980056763e-02 -1.920931390486657619e-03 -2.537654638290405273e-01 8.302247524261474609e-02 2.680461406707763672e-01 -5.088454484939575195e-02 -1.211482584476470947e-01 2.999190799891948700e-02 -1.326289772987365723e-01 -7.961910218000411987e-02 1.780358999967575073e-01 -3.065994195640087128e-02 -5.608647465705871582e-01 -3.172452002763748169e-02 -8.201000094413757324e-02 9.751001000404357910e-02 -1.491889208555221558e-01 -3.416629135608673096e-02 -2.037847600877285004e-02 -1.234292089939117432e-01 1.931299804709851742e-03 1.814994215965270996e-01 -3.782224655151367188e-02 2.086105197668075562e-01 -1.356165707111358643e-01 2.105170339345932007e-01 -8.278102427721023560e-02 4.844713509082794189e-01
1.414160430431365967e-01 -1.446563191711902618e-02 2.602017298340797424e-02 3.118663467466831207e-02 2.722809314727783203e-01 -2.258663624525070190e-01 -3.931500017642974854e-02 6.429970264434814453e-02 1.677773445844650269e-01 -3.578671216964721680e-01 3.225187957286834717e-02 5.117641016840934753e-02 -3.373437225818634033e-01 2.471858263015747070e-02 9.057664126157760620e-02 -2.519772052764892578e-01 -5.085912346839904785e-01 -2.452198043465614319e-02 -5.758538469672203064e-02 2.321542948484420776e-01 -2.192880660295486450e-01 -5.400731787085533142e-02 2.619085907936096191e-01 -2.354847267270088196e-02 -6.369577604345977306e-04 -9.500297158956527710e-02 -1.241822168231010437e-01 1.335585564374923706e-01 6.747501343488693237e-02 1.176033020019531250e-01 -6.069642677903175354e-02 -1.841244660317897797e-02
-1.192776951938867569e-02 -2.502751350402832031e-01 1.363326888531446457e-02 -4.111941531300544739e-02 2.153659760951995850e-01 -1.914171725511550903e-01 -3.495321869850158691e-01 1.141739636659622192e-01 3.160888552665710449e-01 -1.350042968988418579e-01 1.537037640810012817e-01 3.583655059337615967e-01 -1.770783215761184692e-01 -5.712734162807464600e-02 1.018809378147125244e-01 -2.025090903043746948e-01 -2.493661493062973022e-01 -1.745729334652423859e-02 -2.228690683841705322e-02 4.142829775810241699e-02 7.028115540742874146e-02 -3.728120774030685425e-02 -1.095804478973150253e-02 7.321047037839889526e-02 1.202808618545532227e-01 1.884733289480209351e-01 -9.008125215768814087e-02 -1.673575639724731445e-01 -1.644747108221054077e-01 3.128767013549804688e-01 -3.618920594453811646e-02 2.683957815170288086e-01
1.183427721261978149e-01 -2.749060392379760742e-01 3.070665001869201660e-01 1.593892723321914673e-01 1.337726563215255737e-01 -1.169420778751373291e-01 -2.612313926219940186e-01 2.311332821846008301e-01 1.189093142747879028e-01 1.245846748352050781e-01 3.320518508553504944e-02 -2.752582132816314697e-01 -4.424162954092025757e-02 -1.105265319347381592e-01 6.802616175264120102e-03 7.738532125949859619e-02 -3.965411782264709473e-01 2.069370001554489136e-01 1.562011092901229858e-01 3.350646793842315674e-01 7.797235995531082153e-02 1.099972128868103027e-01 -9.173914790153503418e-02 -1.267511695623397827e-01 -4.452539235353469849e-02 2.850045859813690186e-01 4.894227162003517151e-02 1.330934017896652222e-01 1.360674798488616943e-01 9.001582860946655273e-02 2.058577910065650940e-02 3.157557174563407898e-02
2.021829336881637573e-01 8.180695585906505585e-03 1.667683422565460205e-01 -1.322254091501235962e-01 1.717460453510284424e-01 -3.574911504983901978e-02 -5.551531538367271423e-02 1.557530164718627930e-01 4.723732769489288330e-01 3.031836748123168945e-01 -5.776020884513854980e-02 1.920803189277648926e-01 -2.563998103141784668e-02 -3.225062755518592894e-05 1.898376084864139557e-02 -4.518397152423858643e-02 -4.030737876892089844e-01 4.438970237970352173e-02 -1.912746429443359375e-01 -1.163947805762290955e-01 -1.121235713362693787e-01 2.905905246734619141e-02 9.090279042720794678e-02 -2.702791988849639893e-01 1.759062558412551880e-01 8.719956874847412109e-02 -1.727300733327865601e-01 1.577448844909667969e-01 -1.075569987297058105e-01 -1.166992634534835815e-01 3.037575818598270416e-02 2.619503438472747803e-01
4.724173247814178467e-02 1.060014888644218445e-01 5.921628698706626892e-02 1.852069050073623657e-02 1.383571624755859375e-01 -1.584991365671157837e-01 -4.151428937911987305e-01 1.268348563462495804e-02 1.895519904792308807e-02 1.624062508344650269e-01 4.153245687484741211e-02 -9.126396477222442627e-02 -4.017068818211555481e-02 -2.194388955831527710e-01 6.778492033481597900e-02 1.824269741773605347e-01 -4.037596285343170166e-01 4.574227705597877502e-02 1.136354133486747742e-01 2.722171545028686523e-01 1.390954703092575073e-01 -1.470172256231307983e-01 -3.292714431881904602e-02 -2.883513867855072021e-01 3.059481084346771240e-01 2.670290768146514893e-01 5.757037550210952759e-02 2.399811893701553345e-01 -2.863429300487041473e-02 -1.781275570392608643e-01 -5.111265182495117188e-02 -5.643417313694953918e-02
-7.195899635553359985e-02 -3.689288496971130371e-01 2.792741358280181885e-01 -8.570893108844757080e-02 1.541606634855270386e-01 -2.439859211444854736e-01 -1.817479580640792847e-01 2.499102242290973663e-02 4.326856508851051331e-02 -2.218808829784393311e-01 -1.052106916904449463e-01 9.037557989358901978e-02 1.202137395739555359e-02 6.392726302146911621e-02 1.074380278587341309e-01 8.260359987616539001e-03 -1.608199477195739746e-01 -1.886791139841079712e-01 7.542414963245391846e-02 4.584621191024780273e-01 2.211342006921768188e-02 1.669551283121109009e-01 2.902508676052093506e-01 1.609316468238830566e-01 5.753839388489723206e-02 4.571064561605453491e-02 -2.816529870033264160e-01 4.925728309899568558e-03 -2.192133069038391113e-01 1.297504752874374390e-01 -4.282737895846366882e-02 5.399826541543006897e-02
2.586955428123474121e-01 8.825131808407604694e-04 1.262004971504211426e-01 -8.929451555013656616e-02 1.770999580621719360e-01 -3.866500258445739746e-01 -1.871208995580673218e-01 -2.053034119307994843e-02 9.506580978631973267e-02 5.878699198365211487e-02 -7.242809981107711792e-02 -6.459734588861465454e-02 1.016327589750289917e-01 -1.337520331144332886e-01 7.738941907882690430e-02 1.058692559599876404e-01 -2.980910241603851318e-01 2.226410210132598877e-01 8.832348138093948364e-02 2.544243037700653076e-01 2.713680565357208252e-01 1.001168042421340942e-01 -1.786553412675857544e-01 -3.481092453002929688e-01 -3.689040616154670715e-02 3.422334492206573486e-01 2.253494039177894592e-02 1.346766203641891479e-01 -1.994263231754302979e-01 9.910000953823328018e-04 -4.028043709695339203e-03 3.015059977769851685e-02
2.035818696022033691e-01 1.211898308247327805e-02 -1.473422050476074219e-01 -5.807129293680191040e-02 7.409486174583435059e-02 -9.809396415948867798e-02 -3.999962508678436279e-01 1.549835037440061569e-02 2.641345560550689697e-01 -1.097829341888427734e-01 2.883694469928741455e-01 -1.658548414707183838e-02 -3.845254704356193542e-02 -1.839859485626220703e-01 7.200875878334045410e-02 -1.615211367607116699e-01 -3.404169380664825439e-01 -1.349923945963382721e-02 -2.331177592277526855e-01 2.849005758762359619e-01 7.215063273906707764e-02 -7.324263453483581543e-02 2.944320440292358398e-01 1.056366413831710815e-02 1.560759637504816055e-02 1.145835816860198975e-01 -4.609332606196403503e-02 1.226240843534469604e-01 -2.789207100868225098e-01 9.094949066638946533e-02 1.165896654129028320e-01 2.167363166809082031e-01
2.083930969238281250e-01 -2.970301806926727295e-01 3.292225599288940430e-01 -4.405315965414047241e-02 -2.228428423404693604e-02 -2.255256175994873047e-01 -2.887502610683441162e-01 2.465114891529083252e-01 1.132181435823440552e-01 1.865334361791610718e-01 -5.074839293956756592e-02 -1.673109382390975952e-01 -4.663598537445068359e-02 -1.751857101917266846e-01 -9.241638332605361938e-02 5.267727002501487732e-02 -4.602735042572021484e-01 8.688317984342575073e-02 1.315679103136062622e-01 2.837135195732116699e-01 1.031639054417610168e-01 1.080633699893951416e-01 -1.405569016933441162e-01 -7.187367230653762817e-02 1.563643217086791992e-01 1.174148768186569214e-01 -1.397866103798151016e-02 -6.709784793201833963e-05 4.800918698310852051e-02 8.844193071126937866e-02 8.527447283267974854e-02 1.409813463687896729e-01
1.522044688463211060e-01 -3.147706091403961182e-01 2.435577511787414551e-01 -9.670136496424674988e-03 -2.730916440486907959e-02 -2.569206953048706055e-01 -3.277150392532348633e-01 1.949079632759094238e-01 9.072482585906982422e-02 1.850101947784423828e-01 -1.355985701084136963e-01 -2.143896222114562988e-01 -1.623969227075576782e-01 -1.678459346294403076e-01 -7.732807099819183350e-02 1.647469997406005859e-01 -3.826345503330230713e-01 1.210260614752769470e-01 8.336068689823150635e-02 3.805170655250549316e-01 2.415638603270053864e-02 -2.459793724119663239e-02 -6.503901630640029907e-02 -4.981030896306037903e-02 3.066820278763771057e-02 1.308418214321136475e-01 -2.318640705198049545e-03 2.504739724099636078e-02 2.851952053606510162e-02 1.870346516370773315e-01 9.888693457469344139e-04 1.911424994468688965e-01
1.119684278964996338e-01 -1.221181452274322510e-01 -1.301675140857696533e-01 -1.709880232810974121e-01 4.659521877765655518e-01 9.439890086650848389e-02 -3.833662346005439758e-02 3.114299383014440536e-03 9.121514856815338135e-02 3.752415999770164490e-02 -2.056079059839248657e-01 -3.624634444713592529e-02 -2.697727829217910767e-02 1.808470487594604492e-01 1.352131068706512451e-01 -6.801670789718627930e-02 -2.243191897869110107e-01 -6.837622076272964478e-02 -8.590815961360931396e-02 1.131650283932685852e-01 7.938062399625778198e-02 5.121879652142524719e-02 3.004145026206970215e-01 -1.974750012159347534e-01 -3.604049235582351685e-02 2.226369082927703857e-01 -2.550463005900382996e-02 2.282855510711669922e-01 3.991502225399017334e-01 7.315789163112640381e-02 -3.276608586311340332e-01 -1.386926695704460144e-02
3.216293156147003174e-01 5.308555811643600464e-02 1.071829795837402344e-01 5.313628166913986206e-02 2.020649462938308716e-01 -2.755918912589550018e-02 9.936144575476646423e-03 1.871115863323211670e-01 1.956225484609603882e-01 -1.251762956380844116e-01 1.237627863883972168e-01 -1.595380902290344238e-01 -4.290949404239654541e-01 1.609464362263679504e-02 1.547424942255020142e-01 -2.508833408355712891e-01 -4.131722152233123779e-01 -1.192952692508697510e-01 -3.102706745266914368e-02 2.076624929904937744e-01 3.549344092607498169e-02 4.371758550405502319e-02 8.553547412157058716e-02 -6.859956774860620499e-03 -4.108940809965133667e-02 -1.665931344032287598e-01 1.314513534307479858e-01 9.982915222644805908e-02 -1.483362019062042236e-01 2.359069883823394775e-01 -3.837594017386436462e-02 2.477314770221710205e-01
2.449211329221725464e-01 -5.805342644453048706e-02 2.064098715782165527e-01 1.013832762837409973e-01 1.566917449235916138e-01 -1.548489630222320557e-01 1.428422927856445312e-01 3.385709971189498901e-02 7.867084443569183350e-02 9.136773645877838135e-02 1.311609596014022827e-01 5.689875409007072449e-02 7.054609805345535278e-02 4.191933199763298035e-02 1.163923516869544983e-01 1.440297365188598633e-01 -4.762573242187500000e-01 1.349771171808242798e-01 -2.787989377975463867e-01 1.905698031187057495e-01 -1.051070764660835266e-01 -2.965354919433593750e-01 3.286327421665191650e-01 2.046166360378265381e-01 -3.157366067171096802e-02 3.057703077793121338e-01 -1.415990293025970459e-01 -8.799102157354354858e-02 -2.021742425858974457e-02 4.748727753758430481e-02 7.941115647554397583e-03 6.877359747886657715e-02
1.145699694752693176e-01 -6.388048082590103149e-02 1.460089385509490967e-01 2.418460138142108917e-02 1.490152627229690552e-01 -4.580270946025848389e-01 -3.442518413066864014e-01 1.811212599277496338e-01 2.418346107006072998e-01 1.861301832832396030e-03 -1.360515132546424866e-02 -2.171759754419326782e-01 -1.429802179336547852e-01 -1.827789247035980225e-01 -6.618174910545349121e-02 2.935603559017181396e-01 -2.793629765510559082e-01 2.137674540281295776e-01 -3.513134643435478210e-02 2.289021909236907959e-01 -6.001148745417594910e-02 1.382355093955993652e-01 -6.693914532661437988e-02 -5.232569202780723572e-02 9.241691976785659790e-02 1.779500544071197510e-01 1.320558190345764160e-01 -4.151216521859169006e-02 1.374318599700927734e-01 1.875405162572860718e-01 -6.366224586963653564e-02 -5.052525177597999573e-02
1.727111190557479858e-01 -9.722252935171127319e-02 -5.832055583596229553e-02 -2.749945037066936493e-03 4.620734229683876038e-02 -1.975137591361999512e-01 -4.386989027261734009e-02 5.660420656204223633e-02 4.727193117141723633e-01 -1.569265872240066528e-02 1.689941734075546265e-01 7.460763305425643921e-02 -1.235334277153015137e-01 -1.764208078384399414e-01 -2.418648637831211090e-02 9.544662386178970337e-02 -4.228424727916717529e-01 -1.768215745687484741e-01 -3.748227283358573914e-02 2.124865353107452393e-01 -8.145322091877460480e-03 -2.319037616252899170e-01 1.576638519763946533e-01 -2.824647128582000732e-01 -1.074465513229370117e-01 2.580038607120513916e-01 5.654954910278320312e-02 1.522309929132461548e-01 -1.884392499923706055e-01 -1.749793142080307007e-01 9.603901207447052002e-02 4.667957127094268799e-02
9.596456587314605713e-02 -9.778039902448654175e-02 5.655255913734436035e-02 5.154568329453468323e-02 -2.796064317226409912e-02 -8.070000261068344116e-02 -2.088918834924697876e-01 1.146235540509223938e-01 2.536598443984985352e-01 9.407783299684524536e-02 9.355404973030090332e-02 1.410272419452667236e-01 -1.930443644523620605e-01 1.304289400577545166e-01 9.565741568803787231e-02 1.296837627887725830e-02 -5.733309984207153320e-01 -7.369177043437957764e-02 -9.396686404943466187e-02 1.068553477525711060e-01 1.668348722159862518e-02 -2.826414704322814941e-01 1.963981539011001587e-01 1.830942630767822266e-01 5.282560363411903381e-02 3.784629106521606445e-01 -2.906743884086608887e-01 -3.516155295073986053e-03 -1.357372105121612549e-02 8.094320446252822876e-02 3.884996846318244934e-02 -2.129690162837505341e-02
1.296731382608413696e-01 -1.534102857112884521e-01 1.832057386636734009e-01 -9.796199202537536621e-02 2.341962456703186035e-01 -3.750387132167816162e-01 -3.095490336418151855e-01 1.522557884454727173e-01 9.307942539453506470e-02 3.773567080497741699e-02 -7.889752835035324097e-02 -2.400612682104110718e-01 3.087500669062137604e-02 -1.009018123149871826e-01 -1.859043538570404053e-02 1.081562489271163940e-01 -4.054385125637054443e-01 -1.248106709681451321e-03 1.029299497604370117e-01 2.432155311107635498e-01 1.585097634233534336e-04 -1.526293456554412842e-01 -6.237126514315605164e-02 -1.746312677860260010e-01 3.484467789530754089e-02 3.413699865341186523e-01 1.744903028011322021e-01 1.228579059243202209e-01 -1.674037426710128784e-01 -7.956324517726898193e-02 8.711600303649902344e-02 -8.843566477298736572e-02
1.846291273832321167e-01 -3.618130832910537720e-02 2.447736915200948715e-03 -1.769149601459503174e-01 1.488772928714752197e-01 -1.347020566463470459e-01 3.723033517599105835e-02 3.050310015678405762e-01 1.135964989662170410e-01 -2.308910638093948364e-01 2.872591018676757812e-01 3.201386928558349609e-01 1.523984670639038086e-01 -1.096187680959701538e-01 -3.274001646786928177e-03 -1.075661405920982361e-01 -3.179992437362670898e-01 1.520712226629257202e-01 5.822829529643058777e-02 1.000373438000679016e-01 5.333849694579839706e-03 -2.606301009654998779e-01 3.127190768718719482e-01 7.632326800376176834e-03 2.660949826240539551e-01 1.483855694532394409e-01 -2.006405591964721680e-02 -5.412790924310684204e-02 1.905297636985778809e-01 1.034160796552896500e-02 -2.406148165464401245e-01 8.123107254505157471e-02
1.798396408557891846e-01 -1.600875705480575562e-01 3.350341022014617920e-01 -7.554442435503005981e-02 1.312134088948369026e-03 -4.431452453136444092e-01 -2.753605246543884277e-01 8.325084298849105835e-02 1.991133093833923340e-01 2.188767939805984497e-01 3.751227632164955139e-03 -1.606138795614242554e-01 -3.499622642993927002e-02 -1.418207585811614990e-01 -1.646438091993331909e-01 1.787867844104766846e-01 -3.510151505470275879e-01 1.574295759201049805e-01 8.794452995061874390e-02 2.949111461639404297e-01 2.656821720302104950e-02 1.918323896825313568e-02 -9.264891594648361206e-02 -9.753836691379547119e-02 3.445749729871749878e-02 5.871438235044479370e-02 -1.924895215779542923e-03 2.205900400876998901e-01 1.415991932153701782e-01 9.884495288133621216e-02 -5.886549130082130432e-03 7.835483551025390625e-02
-2.394687617197632790e-03 3.620600700378417969e-02 2.995143458247184753e-02 7.576981931924819946e-02 3.805740773677825928e-01 -3.097050786018371582e-01 -1.933628134429454803e-02 1.929873228073120117e-01 1.958544999361038208e-01 -2.667488753795623779e-01 -1.216177716851234436e-01 -1.334332628175616264e-03 1.204225420951843262e-02 -5.589664354920387268e-02 6.576210260391235352e-02 1.703777313232421875e-01 -3.364982306957244873e-01 1.718681305646896362e-01 -6.692622601985931396e-02 4.548264443874359131e-01 -5.730084702372550964e-02 -1.409550756216049194e-01 -4.384569451212882996e-02 -9.067531675100326538e-03 1.940777599811553955e-01 -4.443107545375823975e-02 7.531497627496719360e-02 3.212610259652137756e-02 2.231730818748474121e-01 1.485407054424285889e-01 -2.247658818960189819e-01 -6.882312148809432983e-02
-4.031253606081008911e-02 -2.159356176853179932e-01 -5.924171209335327148e-02 -1.290050148963928223e-01 -2.520288713276386261e-02 -1.318681091070175171e-01 -1.828753650188446045e-01 2.094466537237167358e-01 3.068091571331024170e-01 -3.950240835547447205e-02 -6.403157860040664673e-02 -4.630419984459877014e-02 6.394291296601295471e-03 -2.696338593959808350e-01 2.350337356328964233e-01 -1.613190621137619019e-01 -3.720535337924957275e-01 -4.228195175528526306e-02 -1.863441020250320435e-01 2.687399089336395264e-01 1.795320361852645874e-01 -3.667104989290237427e-02 3.417937755584716797e-01 -1.901977807283401489e-01 -1.098832413554191589e-01 1.740386188030242920e-01 -2.914515882730484009e-02 3.827349469065666199e-02 -9.798513352870941162e-02 2.219756841659545898e-01 -8.545283973217010498e-02 1.890203505754470825e-01
4.858617205172777176e-03 -9.517250955104827881e-02 1.298758983612060547e-01 -7.784856110811233521e-02 1.270644366741180420e-01 -2.827479243278503418e-01 -3.388629555702209473e-01 -8.585270261391997337e-04 1.719563305377960205e-01 -4.099627211689949036e-02 9.781763702630996704e-02 -2.274317890405654907e-01 -1.261555552482604980e-01 -1.859688609838485718e-01 3.087216988205909729e-02 2.235116809606552124e-01 -4.719549119472503662e-01 -3.281787410378456116e-02 4.949937015771865845e-02 1.541837602853775024e-01 2.061839848756790161e-01 -7.948618382215499878e-02 -2.575705945491790771e-01 -2.897204458713531494e-01 9.375800192356109619e-02 2.012900412082672119e-01 -1.105474308133125305e-01 1.753225922584533691e-01 3.747297078371047974e-02 1.354686915874481201e-02 2.157279662787914276e-02 -1.401585340499877930e-01
6.090181320905685425e-02 -2.342809736728668213e-01 -6.870773434638977051e-02 -4.809020087122917175e-02 3.554729521274566650e-01 -3.465462625026702881e-01 -7.304494827985763550e-02 6.854446977376937866e-02 9.593440592288970947e-02 -2.581551298499107361e-02 4.330449737608432770e-03 -5.645656585693359375e-02 1.648695915937423706e-01 -6.247882172465324402e-02 -4.496989399194717407e-02 1.622803360223770142e-01 -4.085042774677276611e-01 -2.219181060791015625e-01 -1.065359637141227722e-01 -8.447398990392684937e-02 3.355517983436584473e-01 -9.823289513587951660e-02 -1.655532978475093842e-02 -3.161347284913063049e-02 3.943096473813056946e-02 -1.458966135978698730e-01 -1.615327000617980957e-01 1.192327216267585754e-01 -7.530841231346130371e-02 -8.206674456596374512e-02 1.978705823421478271e-01 3.640408813953399658e-01
1.416751742362976074e-01 -1.994657814502716064e-01 2.676632702350616455e-01 -7.216144353151321411e-03 -5.488893017172813416e-02 -3.088755011558532715e-01 -2.565662264823913574e-01 1.197395697236061096e-01 -7.584995124489068985e-03 1.767372041940689087e-01 -3.285817429423332214e-02 -1.206655353307723999e-01 -1.924620009958744049e-02 -2.830448448657989502e-01 -1.529232561588287354e-01 2.331858575344085693e-01 -4.604434669017791748e-01 2.439725026488304138e-02 -1.704082591459155083e-03 3.691971004009246826e-01 -5.129936337471008301e-02 2.087512426078319550e-02 -8.471140265464782715e-02 1.013706400990486145e-01 1.037580296397209167e-01 2.245437353849411011e-01 9.080804139375686646e-02 4.593451693654060364e-02 4.453817754983901978e-02 1.054729372262954712e-01 -1.405309606343507767e-02 1.743738651275634766e-01
2.334371507167816162e-01 3.186531364917755127e-02 1.410021930932998657e-01 -1.115790531039237976e-01 1.743747889995574951e-01 3.840346261858940125e-02 -3.631446957588195801e-01 -1.343150716274976730e-02 2.873191237449645996e-01 -1.669682264328002930e-01 7.915649563074111938e-02 1.173503249883651733e-01 -3.037550486624240875e-02 3.424981236457824707e-02 2.111179381608963013e-01 3.215231299400329590e-01 -3.477941155433654785e-01 1.170749217271804810e-01 -1.351986974477767944e-01 1.470957994461059570e-01 1.758205145597457886e-01 1.854202300310134888e-01 -1.070656105875968933e-01 1.755713373422622681e-01 2.130521982908248901e-01 -9.708229452371597290e-02 -2.067566066980361938e-01 1.796873658895492554e-02 -3.547772765159606934e-03 2.021097242832183838e-01 -1.575923562049865723e-01 -1.482046693563461304e-01
2.688047587871551514e-01 -7.376034557819366455e-02 6.748334318399429321e-02 -4.919814411550760269e-03 1.285582184791564941e-01 -2.792567908763885498e-01 -4.022413790225982666e-01 8.561974763870239258e-02 2.093371897935867310e-01 9.825828671455383301e-02 3.301914781332015991e-02 -1.838916838169097900e-01 -7.905948162078857422e-02 -1.188845261931419373e-01 -5.689050257205963135e-02 8.333560824394226074e-02 -3.621447384357452393e-01 1.847393959760665894e-01 4.183713719248771667e-02 3.851445317268371582e-01 1.615739762783050537e-01 -2.514202333986759186e-02 -3.004020154476165771e-01 1.632872037589550018e-02 -3.575716912746429443e-02 2.401430457830429077e-01 5.254596844315528870e-02 1.818308234214782715e-02 -1.382624655961990356e-01 -1.446730047464370728e-01 -1.976123824715614319e-02 -7.045608013868331909e-03
2.157554477453231812e-01 -2.181659936904907227e-01 2.723875641822814941e-01 -1.186828538775444031e-01 -5.804549437016248703e-03 -1.883136332035064697e-01 -3.955167233943939209e-01 1.346902251243591309e-01 8.078165352344512939e-02 1.774048060178756714e-01 -6.504080444574356079e-02 -1.525730937719345093e-01 -8.812130987644195557e-02 -2.001814097166061401e-01 -2.396843163296580315e-03 1.705116033554077148e-01 -3.958946466445922852e-01 1.533589959144592285e-01 1.216482445597648621e-01 2.756606638431549072e-01 5.154998973011970520e-02 1.175833418965339661e-01 -1.464616805315017700e-01 -2.196801453828811646e-01 2.169387936592102051e-01 9.697206318378448486e-02 4.084152728319168091e-02 2.661987952888011932e-02 8.509860187768936157e-02 8.330810815095901489e-02 6.979981809854507446e-02 1.730546653270721436e-01
1.181314736604690552e-01 -1.340501606464385986e-01 2.218452543020248413e-01 -1.661673933267593384e-02 6.148696690797805786e-02 -1.546525359153747559e-01 -2.755908071994781494e-01 -6.915880739688873291e-02 1.903772801160812378e-01 1.841163337230682373e-01 -3.065117925871163607e-04 -1.101375296711921692e-01 5.466470494866371155e-02 -2.261975109577178955e-01 -9.316123276948928833e-02 2.814318239688873291e-01 -4.409476220607757568e-01 2.415666431188583374e-01 -5.143179371953010559e-02 3.616639375686645508e-01 -5.070942267775535583e-02 2.429504245519638062e-01 -1.127474680542945862e-01 -1.148632466793060303e-01 1.560935527086257935e-01 1.458093822002410889e-01 3.730305656790733337e-02 1.560082882642745972e-01 6.354108452796936035e-02 1.351877003908157349e-01 2.170074963942170143e-03 1.357682049274444580e-01
2.063061743974685669e-01 -2.691895514726638794e-02 -2.046127244830131531e-02 -1.789869666099548340e-01 3.892597556114196777e-01 -1.235321313142776489e-01 3.014972992241382599e-02 -1.086664274334907532e-01 6.442811340093612671e-02 -1.731938123703002930e-01 1.723961979150772095e-01 -1.109394989907741547e-02 -2.648675143718719482e-01 4.018624871969223022e-02 2.277239859104156494e-01 -1.463804692029953003e-01 -3.753662705421447754e-01 -2.917011678218841553e-01 -2.183902412652969360e-01 1.412300020456314087e-01 -1.659792214632034302e-01 -2.164356112480163574e-01 2.298840284347534180e-01 1.999949812889099121e-01 -6.540093570947647095e-02 -5.025446414947509766e-02 5.479613691568374634e-02 1.366558969020843506e-01 1.058420464396476746e-01 1.511243730783462524e-01 -1.108698174357414246e-01 -5.522317253053188324e-03
3.760940432548522949e-01 1.548375189304351807e-01 1.395904719829559326e-01 -2.169961575418710709e-03 3.266113102436065674e-01 -3.756300806999206543e-01 2.505053021013736725e-02 3.377529233694076538e-02 3.988448381423950195e-01 6.129804998636245728e-02 1.757316291332244873e-01 -2.332930266857147217e-01 -5.301380157470703125e-02 -6.500148447230458260e-04 -6.328119337558746338e-02 -3.342702984809875488e-02 -3.054177463054656982e-01 -1.060132086277008057e-01 -1.464271098375320435e-01 9.613740444183349609e-02 -7.812009006738662720e-02 2.026950567960739136e-01 -7.297295331954956055e-02 -2.523337900638580322e-01 -1.278683096170425415e-01 9.011022001504898071e-02 1.617823541164398193e-01 -8.066125214099884033e-02 -6.528396625071763992e-03 -6.960728671401739120e-03 2.889756485819816589e-02 -2.990896115079522133e-03
2.536892145872116089e-02 -1.764978468418121338e-01 1.337208002805709839e-01 4.014915786683559418e-03 2.897583842277526855e-01 -3.880478814244270325e-02 -1.547348499298095703e-01 1.189347207546234131e-01 4.092541933059692383e-01 5.604040250182151794e-02 1.121256276965141296e-01 -2.906683683395385742e-01 6.948323547840118408e-02 -4.274498522281646729e-01 -3.415665403008460999e-02 2.255791276693344116e-01 -2.720699012279510498e-01 1.760804839432239532e-02 -8.838355541229248047e-03 2.555505335330963135e-01 -2.093056589365005493e-02 5.765705928206443787e-02 -4.018703848123550415e-02 -5.983570590615272522e-02 1.960885375738143921e-01 -8.996593952178955078e-02 1.022445261478424072e-01 -1.616108044981956482e-02 1.241425871849060059e-01 1.988770216703414917e-01 -1.257515549659729004e-01 2.067824155092239380e-01
1.172837540507316589e-01 -4.028880596160888672e-02 -7.101265341043472290e-02 3.792873350903391838e-03 7.639459520578384399e-02 -2.372854948043823242e-01 -1.842160373926162720e-01 3.097761273384094238e-01 5.507559776306152344e-01 5.165076628327369690e-02 -1.718584075570106506e-02 7.411074638366699219e-02 -3.304889798164367676e-02 -7.337879389524459839e-02 1.359332054853439331e-01 -7.563635706901550293e-02 -4.684126675128936768e-01 -1.064124926924705505e-01 4.917316138744354248e-02 1.131843328475952148e-01 6.216051802039146423e-02 -7.002002745866775513e-02 1.824636012315750122e-01 -6.671870499849319458e-02 -9.442336857318878174e-02 2.125222235918045044e-01 -2.075893431901931763e-01 5.453155189752578735e-02 -1.338787227869033813e-01 1.671544909477233887e-01 6.385777890682220459e-02 -4.999517649412155151e-02
1.418928653001785278e-01 2.496209181845188141e-02 -8.468733727931976318e-02 -2.274998277425765991e-01 5.461401864886283875e-02 -5.117359757423400879e-02 -1.198957711458206177e-01 -7.127705216407775879e-02 2.257988154888153076e-01 6.101426109671592712e-02 -6.540778279304504395e-02 -6.651914119720458984e-02 -5.691177025437355042e-02 -5.369725450873374939e-02 1.846532076597213745e-01 1.455113105475902557e-02 -4.902908205986022949e-01 -3.758612275123596191e-02 -2.841348052024841309e-01 1.754003614187240601e-01 -3.113096207380294800e-02 -2.166802138090133667e-01 1.457500606775283813e-01 -2.045042961835861206e-01 3.070406615734100342e-02 1.809172481298446655e-01 -2.828037142753601074e-01 1.776129156351089478e-01 -1.330919861793518066e-01 1.295453608036041260e-01 -2.096274197101593018e-01 3.217131197452545166e-01
7.528401166200637817e-02 1.008704770356416702e-02 1.738296002149581909e-01 -1.591693311929702759e-01 3.008623719215393066e-01 -2.884550392627716064e-01 -2.876389622688293457e-01 7.011027634143829346e-02 8.674094825983047485e-02 -3.428756594657897949e-01 1.630229651927947998e-01 1.268002837896347046e-01 -1.076125055551528931e-01 8.781223557889461517e-03 2.568324804306030273e-01 8.837312459945678711e-02 -2.018687687814235687e-02 -3.247652202844619751e-03 9.246011823415756226e-02 3.285824656486511230e-01 -3.166772425174713135e-02 2.017587423324584961e-01 2.311077266931533813e-01 1.029661018401384354e-02 -7.236979436129331589e-03 2.420588582754135132e-02 -2.388549894094467163e-01 4.035051912069320679e-02 -2.143940478563308716e-01 2.684192359447479248e-01 9.898596256971359253e-02 1.576083302497863770e-01
8.977904170751571655e-02 -8.393374830484390259e-02 3.207366168498992920e-01 -2.546437978744506836e-01 -5.409262329339981079e-02 -2.496473193168640137e-01 1.695998199284076691e-02 1.991351693868637085e-02 1.558549143373966217e-02 -6.561419367790222168e-02 -1.145960856229066849e-02 -4.969764966517686844e-03 -9.645129740238189697e-02 -1.136536821722984314e-01 1.459377855062484741e-01 1.828331947326660156e-01 -4.443293511867523193e-01 6.915525346994400024e-02 1.191373392939567566e-01 3.097948431968688965e-01 -7.218434661626815796e-02 -2.652604579925537109e-01 2.500787675380706787e-01 2.080361843109130859e-01 9.636797010898590088e-02 -6.344921886920928955e-02 -2.519198358058929443e-01 -1.154922768473625183e-01 2.350985854864120483e-01 -1.445578690618276596e-02 1.636279672384262085e-01 5.879236012697219849e-02
1.684406846761703491e-01 -1.336100995540618896e-01 5.559737980365753174e-02 -4.304405301809310913e-02 7.291537523269653320e-02 -2.421387732028961182e-01 -7.118982821702957153e-02 3.723319768905639648e-01 5.173159837722778320e-01 7.244484499096870422e-03 1.016923859715461731e-01 2.317181676626205444e-01 1.499481201171875000e-01 -4.838515596929937601e-04 4.385892301797866821e-02 -2.300931513309478760e-01 -1.758280396461486816e-01 -8.566327393054962158e-02 3.742814064025878906e-02 2.185633778572082520e-01 -6.558173894882202148e-02 -2.276040613651275635e-02 1.042425036430358887e-01 1.066772192716598511e-01 2.942159175872802734e-01 1.676812171936035156e-01 -8.275634795427322388e-02 2.499104589223861694e-01 6.114774942398071289e-02 -1.242420226335525513e-01 3.396024554967880249e-02 -1.154502704739570618e-01
2.269339710474014282e-01 -1.139537915587425232e-01 2.348176985979080200e-01 -4.969440773129463196e-02 6.154797226190567017e-02 -1.608845889568328857e-01 -3.716596066951751709e-01 1.999798268079757690e-01 1.480022668838500977e-01 1.649462580680847168e-01 -1.036902591586112976e-01 -2.382480204105377197e-01 -2.761664986610412598e-02 -1.448125243186950684e-01 -1.962692439556121826e-01 1.751957535743713379e-01 -4.348751902580261230e-01 1.666255295276641846e-01 2.733111940324306488e-02 3.516730964183807373e-01 -2.575756609439849854e-02 -6.745587103068828583e-03 -1.638531088829040527e-01 -1.883894763886928558e-02 8.843658864498138428e-02 1.581144630908966064e-01 -4.973910748958587646e-02 4.025895148515701294e-02 7.934880256652832031e-02 1.134616434574127197e-01 7.246025651693344116e-02 1.788522154092788696e-01
2.652607858180999756e-01 -1.431763619184494019e-01 3.455469012260437012e-01 2.563751302659511566e-03 1.215062439441680908e-01 -2.205376774072647095e-01 -3.133451640605926514e-01 1.435713171958923340e-01 4.475244879722595215e-02 1.908452212810516357e-01 -4.012650996446609497e-02 -1.695390790700912476e-01 -6.388608366250991821e-02 -1.252688616514205933e-01 -8.054357767105102539e-02 1.407219618558883667e-01 -4.453070461750030518e-01 9.581403434276580811e-02 1.357078850269317627e-01 2.935859262943267822e-01 2.152593992650508881e-02 1.143463179469108582e-01 -1.982293725013732910e-01 -6.400500982999801636e-02 7.408654689788818359e-02 2.011306732892990112e-01 8.444657921791076660e-02 2.117318660020828247e-01 6.051647290587425232e-02 1.164842844009399414e-01 -2.298679947853088379e-02 8.947858214378356934e-02
-4.239270463585853577e-03 -3.458891808986663818e-02 -1.199492737650871277e-01 -4.500538483262062073e-02 1.609881669282913208e-01 -1.731940954923629761e-01 -9.667902253568172455e-03 1.722689718008041382e-02 4.824143052101135254e-01 -2.275797426700592041e-01 1.560427695512771606e-01 9.160854667425155640e-02 -2.799682617187500000e-01 -4.299886897206306458e-02 2.045343667268753052e-01 4.486095532774925232e-02 -3.095408380031585693e-01 -6.071094796061515808e-02 -8.429099619388580322e-02 3.237495124340057373e-01 1.679001450538635254e-01 -1.546131223440170288e-01 1.615737825632095337e-01 -1.546554267406463623e-01 3.639363870024681091e-02 -9.191371500492095947e-02 -2.479822635650634766e-01 5.070511624217033386e-02 -2.180647701025009155e-01 7.930194027721881866e-03 -2.139925807714462280e-01 6.281986087560653687e-02
9.416039288043975830e-02 -7.226721197366714478e-02 5.702061951160430908e-02 4.239434003829956055e-02 2.677625045180320740e-02 -4.000410139560699463e-01 2.059338847175240517e-03 1.082999706268310547e-01 -1.635199487209320068e-01 -1.394402384757995605e-01 3.280658423900604248e-01 9.396436065435409546e-02 1.040116325020790100e-01 -2.766693234443664551e-01 3.067320585250854492e-01 8.056060224771499634e-02 -3.856046795845031738e-01 2.307664006948471069e-01 5.553300306200981140e-02 3.102853298187255859e-01 8.790674805641174316e-02 1.384689658880233765e-01 2.367290556430816650e-01 8.764862269163131714e-02 1.290132254362106323e-01 2.426569908857345581e-02 3.841694444417953491e-02 1.041217073798179626e-01 1.770183257758617401e-02 -1.337738484144210815e-01 1.133472323417663574e-01 7.256641983985900879e-02
1.513563245534896851e-01 -2.421867996454238892e-01 6.409430503845214844e-02 5.552456155419349670e-02 -9.044305980205535889e-02 -2.896765172481536865e-01 -1.323180496692657471e-01 2.030784487724304199e-01 5.072678923606872559e-01 -1.848996989428997040e-02 -7.356854621320962906e-03 -7.987797260284423828e-02 1.095854490995407104e-01 1.323750168085098267e-01 1.129234060645103455e-01 -1.422563791275024414e-01 -4.588043987751007080e-01 -2.411394566297531128e-01 -2.234857343137264252e-02 1.189263537526130676e-01 -2.274730429053306580e-02 -1.410408765077590942e-01 7.812516391277313232e-02 -1.384780406951904297e-01 5.557075515389442444e-02 1.472088098526000977e-01 -2.194300591945648193e-01 8.197209984064102173e-02 -9.580787271261215210e-03 1.388010978698730469e-01 7.109457254409790039e-02 2.765527926385402679e-02
7.587894797325134277e-02 3.100999258458614349e-02 -1.324263513088226318e-01 1.130730956792831421e-01 2.906373441219329834e-01 -3.357991278171539307e-01 -2.074173688888549805e-01 3.601224124431610107e-01 -8.584636449813842773e-02 3.801104798913002014e-02 6.321358680725097656e-02 -9.253170341253280640e-02 -2.530736029148101807e-01 1.973118036985397339e-01 2.613694667816162109e-01 1.029798611998558044e-01 -2.819005548954010010e-01 2.316830903291702271e-01 -6.785367429256439209e-02 9.384652227163314819e-02 3.281384473666548729e-03 3.556425869464874268e-02 1.062321364879608154e-01 -2.030913233757019043e-01 2.511428296566009521e-01 -7.471064478158950806e-02 -1.052469983696937561e-01 6.492785643786191940e-03 1.706355214118957520e-01 2.302336543798446655e-01 1.412738561630249023e-01 8.676809072494506836e-02
2.954627871513366699e-01 -2.029507979750633240e-02 1.446261107921600342e-01 9.941631555557250977e-02 2.008734047412872314e-01 -1.927254050970077515e-01 -2.674843072891235352e-01 -5.978560075163841248e-02 1.139635518193244934e-01 2.358845472335815430e-01 1.290869116783142090e-01 -1.833817660808563232e-01 -1.452371627092361450e-01 -1.379055231809616089e-01 -1.594332754611968994e-01 3.343929648399353027e-01 -2.551984190940856934e-01 1.075181514024734497e-01 -1.881007403135299683e-01 2.145690172910690308e-01 -2.386242151260375977e-02 -3.819467499852180481e-02 -7.665083557367324829e-02 -1.120685115456581116e-01 1.743134260177612305e-01 2.506545782089233398e-01 9.282654523849487305e-02 -1.748708449304103851e-02 1.105655804276466370e-01 2.578874826431274414e-01 -2.084694206714630127e-01 1.723553538322448730e-01
4.078987613320350647e-02 -3.093227744102478027e-01 9.941563010215759277e-02 3.314622864127159119e-02 8.934263139963150024e-02 -3.098445832729339600e-01 -2.942916005849838257e-02 1.730871200561523438e-01 1.990726888179779053e-01 -1.277135163545608521e-01 -5.387280881404876709e-02 2.261125892400741577e-01 -2.604028284549713135e-01 -3.250606954097747803e-01 4.005782306194305420e-01 -1.118624024093151093e-02 -1.785084307193756104e-01 4.815440624952316284e-03 -8.004351705312728882e-02 2.893999218940734863e-01 -1.009863466024398804e-01 -1.092186421155929565e-01 -2.389978803694248199e-02 -1.481594890356063843e-01 -1.688707619905471802e-01 -1.770330965518951416e-02 1.630776524543762207e-01 -2.217150628566741943e-01 1.156763434410095215e-01 -7.572761178016662598e-02 -1.384471952915191650e-01 5.716157704591751099e-02
1.581719219684600830e-01 5.585319176316261292e-02 2.932328283786773682e-01 -2.036372423171997070e-01 2.091150730848312378e-02 -2.073852568864822388e-01 -2.955851852893829346e-01 1.457541584968566895e-01 -3.277560696005821228e-02 -6.435557454824447632e-02 1.906211525201797485e-01 -2.142521552741527557e-02 -8.243361860513687134e-02 -1.172892935574054718e-02 1.161847561597824097e-01 1.445175111293792725e-01 -4.671500623226165771e-01 1.828684806823730469e-01 -6.767039000988006592e-02 1.354463547468185425e-01 1.735434979200363159e-01 -2.023623734712600708e-01 3.202200233936309814e-01 2.486320585012435913e-01 1.149709522724151611e-01 -8.062565326690673828e-02 -2.294853180646896362e-01 -2.708782255649566650e-02 3.510898724198341370e-02 -1.224839985370635986e-01 3.189389128237962723e-03 -9.816504269838333130e-02
1.025078147649765015e-01 4.365531727671623230e-02 -1.021271273493766785e-01 -7.743588089942932129e-02 9.863625466823577881e-02 -1.264253556728363037e-01 -1.522821187973022461e-01 6.994244456291198730e-02 2.036314606666564941e-01 8.380077779293060303e-02 -2.110112160444259644e-01 3.872911259531974792e-02 2.543199341744184494e-03 -1.366724073886871338e-02 -4.026744142174720764e-02 9.734038263559341431e-02 -3.459575772285461426e-01 -2.091405540704727173e-02 -2.200908958911895752e-01 2.975540161132812500e-01 -5.724702030420303345e-02 -1.863952726125717163e-01 2.689626216888427734e-01 -2.309298664331436157e-01 -7.024639751762151718e-03 2.029810398817062378e-01 -1.876819133758544922e-01 2.160526365041732788e-01 -1.036236435174942017e-01 1.681715101003646851e-01 -2.284983545541763306e-01 4.199818968772888184e-01
2.364362925291061401e-01 -7.070942223072052002e-02 3.376517817378044128e-02 1.050316765904426575e-01 2.257380932569503784e-01 -3.261890113353729248e-01 -3.217024505138397217e-01 6.845502555370330811e-02 1.580090671777725220e-01 3.496245443820953369e-01 -9.492512792348861694e-02 -3.196708261966705322e-01 -1.277171820402145386e-01 -1.298414319753646851e-01 -5.995576456189155579e-02 3.236490488052368164e-01 -3.524451553821563721e-01 2.305162884294986725e-02 -1.196347735822200775e-02 2.162861377000808716e-01 -2.009538374841213226e-02 1.003959588706493378e-02 -1.292838156223297119e-01 -1.728920787572860718e-01 -7.497627288103103638e-03 1.483704000711441040e-01 5.117656290531158447e-02 8.073841035366058350e-02 9.519354999065399170e-02 5.276618525385856628e-03 1.541798375546932220e-02 4.642295837402343750e-02
2.099004685878753662e-01 1.232827454805374146e-02 -1.652099937200546265e-01 1.364589948207139969e-02 1.323398351669311523e-01 -3.887152969837188721e-01 -2.630692720413208008e-01 3.622319698333740234e-01 2.246180176734924316e-01 3.109679743647575378e-02 2.739669978618621826e-01 -2.641687355935573578e-02 -3.594430163502693176e-02 -6.285263597965240479e-02 7.963599264621734619e-02 4.909382760524749756e-02 -2.815256416797637939e-01 1.076123770326375961e-02 3.675274923443794250e-02 5.432831496000289917e-02 4.675994068384170532e-02 -1.864044070243835449e-01 5.774738639593124390e-02 -2.241906672716140747e-01 1.934037543833255768e-02 -6.625592708587646484e-02 -1.219834461808204651e-01 3.325906693935394287e-01 8.575676381587982178e-02 -1.736284606158733368e-02 1.690102219581604004e-01 -2.782503962516784668e-01
9.520855545997619629e-02 -1.961646378040313721e-01 -4.869114980101585388e-02 1.291814595460891724e-01 2.184968441724777222e-02 -2.049915194511413574e-01 1.236851364374160767e-01 3.220573365688323975e-01 3.435826301574707031e-01 4.219071865081787109e-01 -1.149466112256050110e-01 1.037202998995780945e-01 3.237459808588027954e-02 8.668974041938781738e-02 2.627532482147216797e-01 -1.374426633119583130e-01 -1.473676562309265137e-01 1.470645815134048462e-01 -5.380231887102127075e-02 2.387404739856719971e-01 2.867584861814975739e-02 -9.047061204910278320e-02 4.987255204468965530e-03 5.125469341874122620e-02 1.821963638067245483e-01 -1.059394776821136475e-01 -1.085526123642921448e-01 3.939160704612731934e-01 -2.578057534992694855e-02 9.373593330383300781e-02 -1.175724267959594727e-01 7.627093791961669922e-02
2.498542666435241699e-01 -1.868341118097305298e-01 7.835037261247634888e-02 -3.157075047492980957e-01 1.750070899724960327e-01 -7.212017476558685303e-02 -2.193324714899063110e-01 2.929346859455108643e-01 -7.603531330823898315e-02 1.703064516186714172e-02 1.279639359563589096e-02 -2.968568727374076843e-02 -6.174398958683013916e-02 -4.279277101159095764e-02 9.806595742702484131e-02 2.353830784559249878e-01 -3.687244951725006104e-01 1.308875530958175659e-01 -1.126583293080329895e-01 3.090526163578033447e-01 3.064681887626647949e-01 5.112729500979185104e-03 -1.370052993297576904e-02 -1.060847938060760498e-01 1.531497240066528320e-01 -1.363945007324218750e-02 2.158900350332260132e-02 -1.858043670654296875e-02 -8.270109444856643677e-02 3.399151861667633057e-01 1.661196202039718628e-01 -9.062324464321136475e-02
2.117356657981872559e-01 -5.831605568528175354e-02 -2.345609217882156372e-01 -8.200906962156295776e-02 1.198232844471931458e-01 -2.638419866561889648e-01 -1.404121071100234985e-01 1.395404934883117676e-01 -4.912421852350234985e-02 7.688070088624954224e-02 2.127297222614288330e-01 -2.194815501570701599e-02 1.121067851781845093e-01 4.916462581604719162e-03 1.181550621986389160e-01 -4.213926568627357483e-02 -1.469222605228424072e-01 2.723272424191236496e-03 -2.123292237520217896e-01 3.823909163475036621e-01 -2.098334766924381256e-02 -9.100965410470962524e-02 1.417252272367477417e-01 -2.049173414707183838e-01 3.073799908161163330e-01 -4.329303205013275146e-01 6.461778655648231506e-03 1.087469235062599182e-01 1.431547701358795166e-01 8.765322715044021606e-02 5.460931733250617981e-02 2.753906548023223877e-01
1.865413933992385864e-01 -2.979690395295619965e-02 6.965363770723342896e-02 -2.448029629886150360e-02 -9.276628494262695312e-03 -4.595333337783813477e-01 -8.303853124380111694e-02 2.090410888195037842e-02 1.643358767032623291e-01 -2.564198970794677734e-01 -8.453362435102462769e-02 6.626291573047637939e-02 -1.004414781928062439e-01 -4.486199934035539627e-03 3.798814415931701660e-01 -1.246595457196235657e-01 -2.112576365470886230e-01 -1.099032536149024963e-01 -1.882985830307006836e-01 3.331250548362731934e-01 1.045097261667251587e-01 5.173476412892341614e-02 -1.206888183951377869e-01 4.060181975364685059e-01 7.987873628735542297e-03 -1.891666352748870850e-01 8.609889447689056396e-02 7.541754841804504395e-02 7.071691751480102539e-02 -3.055741079151630402e-02 1.813585683703422546e-02 1.210647374391555786e-01
1.592630892992019653e-01 1.336606144905090332e-01 1.155019477009773254e-01 1.043995842337608337e-01 4.692618548870086670e-01 -1.141406968235969543e-02 -1.778114140033721924e-01 2.551252841949462891e-01 2.628951370716094971e-01 -2.700057066977024078e-02 7.449329644441604614e-02 -8.432066440582275391e-02 -1.928020501509308815e-03 -1.833624392747879028e-01 1.017973199486732483e-01 -1.081841662526130676e-01 -1.881820112466812134e-01 2.557109594345092773e-01 -7.733054459095001221e-02 3.189023733139038086e-01 1.593615710735321045e-01 1.456436961889266968e-01 1.844369769096374512e-01 -6.652827141806483269e-04 1.105811744928359985e-01 -5.468366667628288269e-02 -1.427785754203796387e-01 6.048755347728729248e-02 2.934752702713012695e-01 1.796468943357467651e-01 -1.710586398839950562e-01 -3.554411977529525757e-02
7.894296944141387939e-02 3.258083015680313110e-02 -2.499494105577468872e-01 7.058585179038345814e-04 2.498293370008468628e-01 -1.096592172980308533e-01 -1.927094310522079468e-01 5.763618648052215576e-02 -8.532410115003585815e-02 -1.291987597942352295e-01 -2.154367277398705482e-03 -2.212080955505371094e-01 1.098624169826507568e-01 -1.978647559881210327e-01 2.351931035518646240e-01 1.885516643524169922e-01 -1.670437306165695190e-01 -1.312852650880813599e-01 7.894204556941986084e-02 3.563564717769622803e-01 1.459523737430572510e-01 -1.500198692083358765e-01 1.416166871786117554e-01 -1.667850464582443237e-01 -1.756411045789718628e-02 4.602684378623962402e-01 -9.515063464641571045e-02 1.038885265588760376e-01 2.184944152832031250e-01 1.867025196552276611e-01 -7.039538770914077759e-02 1.036226972937583923e-01
3.711536154150962830e-02 -7.628694176673889160e-02 3.940825760364532471e-01 6.125865131616592407e-02 6.868206709623336792e-02 -2.527081966400146484e-01 -2.108858525753021240e-01 1.223913654685020447e-01 1.985477507114410400e-01 9.597721509635448456e-03 -6.554970890283584595e-02 1.489424407482147217e-01 1.713884174823760986e-01 -1.694788970053195953e-02 9.788536280393600464e-02 -1.882190108299255371e-01 -4.072406589984893799e-01 -2.071037143468856812e-01 -1.834805160760879517e-01 1.586366146802902222e-01 -7.194521278142929077e-02 -1.320911496877670288e-01 3.211764097213745117e-01 9.654705971479415894e-02 1.076590940356254578e-01 2.670041918754577637e-01 -2.325237542390823364e-01 -8.841771632432937622e-02 1.831230148673057556e-02 1.235447973012924194e-01 3.247676417231559753e-02 3.110007196664810181e-02
1.704949885606765747e-01 -7.459649443626403809e-02 1.414249837398529053e-01 -2.928768284618854523e-02 2.388533055782318115e-01 -3.910903334617614746e-01 -4.214155077934265137e-01 1.361683942377567291e-02 1.282398700714111328e-01 5.234239622950553894e-02 -2.692750096321105957e-02 -1.202719211578369141e-01 -8.612222224473953247e-02 -1.000433713197708130e-01 -7.306102663278579712e-02 2.858389355242252350e-02 -3.798455297946929932e-01 4.087356105446815491e-02 1.333478838205337524e-01 2.067978978157043457e-01 1.036099269986152649e-01 -6.953056156635284424e-02 -3.083536922931671143e-01 -1.537493616342544556e-01 1.631749272346496582e-01 2.632807791233062744e-01 -7.680249866098165512e-03 1.879760771989822388e-01 -3.382642567157745361e-02 -5.979957804083824158e-02 1.450502127408981323e-01 2.975886687636375427e-02
1.481573283672332764e-01 -5.261574313044548035e-02 1.325794458389282227e-01 -1.146046221256256104e-01 1.261703670024871826e-01 -1.706269085407257080e-01 1.065043434500694275e-01 5.099644884467124939e-02 -1.050594598054885864e-01 1.983624547719955444e-01 -2.748207747936248779e-02 2.970320284366607666e-01 7.367916870862245560e-03 -1.597040295600891113e-01 -1.103178337216377258e-01 -1.283653527498245239e-01 -5.644735693931579590e-01 -9.896193444728851318e-02 1.451153159141540527e-01 3.023088276386260986e-01 -4.211048781871795654e-02 -2.800846472382545471e-02 1.807963103055953979e-01 1.107978373765945435e-01 1.844704002141952515e-01 1.082298010587692261e-01 -1.312403474003076553e-02 8.919948339462280273e-02 -2.798110544681549072e-01 1.047374531626701355e-01 -7.745947688817977905e-02 2.334254682064056396e-01
2.152260094881057739e-01 -6.764737423509359360e-03 5.503116548061370850e-02 -3.527939692139625549e-02 3.971501290798187256e-01 -2.770917117595672607e-01 9.030792862176895142e-02 8.278575539588928223e-02 1.308948248624801636e-01 -1.920958906412124634e-01 -1.756906807422637939e-01 -9.931936860084533691e-02 8.166967332363128662e-02 7.502175867557525635e-02 3.023218736052513123e-02 6.790494173765182495e-02 -1.682101637125015259e-01 1.544291973114013672e-01 -2.686713337898254395e-01 3.698371946811676025e-01 -9.545401483774185181e-02 -1.432414501905441284e-01 -1.185447210446000099e-03 -2.881743572652339935e-02 -1.005319040268659592e-02 -8.325498551130294800e-02 6.550226360559463501e-02 6.738412380218505859e-02 2.552286088466644287e-01 3.094971776008605957e-01 -3.161450028419494629e-01 1.376346498727798462e-01
1.579595953226089478e-01 -2.940090186893939972e-02 -6.886491179466247559e-02 1.807062327861785889e-01 1.943795680999755859e-01 -3.887253999710083008e-01 1.521620154380798340e-01 1.468355506658554077e-01 8.025251328945159912e-02 -8.229630440473556519e-02 2.232356816530227661e-01 1.557996869087219238e-01 3.373849019408226013e-02 -3.141424059867858887e-02 2.175757735967636108e-01 -1.199656818062067032e-02 -3.592831194400787354e-01 3.271336257457733154e-01 5.880077183246612549e-02 3.572362363338470459e-01 9.806846082210540771e-02 1.191707998514175415e-01 2.298424541950225830e-01 -9.135050326585769653e-02 1.016044691205024719e-01 5.629500374197959900e-02 -2.256741225719451904e-01 -5.213413387537002563e-02 6.017015129327774048e-02 -1.190217062830924988e-01 6.712035834789276123e-02 1.570180356502532959e-01
8.855850249528884888e-02 -1.953862234950065613e-02 -1.728068105876445770e-03 -2.047027051448822021e-01 1.408254951238632202e-01 -1.573148816823959351e-01 -1.340070664882659912e-01 -2.310792356729507446e-02 3.594825565814971924e-01 2.977350354194641113e-01 -1.172590926289558411e-01 4.249028861522674561e-02 3.682175651192665100e-02 7.397241145372390747e-02 2.432168461382389069e-02 2.531375922262668610e-02 -2.098934203386306763e-01 7.225123699754476547e-03 -3.248195350170135498e-01 1.446363627910614014e-01 7.094810158014297485e-02 -2.626305222511291504e-01 2.872458100318908691e-01 -5.119232833385467529e-02 2.053027600049972534e-01 2.645393311977386475e-01 -2.667668163776397705e-01 3.352436423301696777e-01 6.497838068753480911e-03 5.965911969542503357e-02 -1.506477873772382736e-02 1.269778460264205933e-01
3.323104083538055420e-01 -1.202005520462989807e-01 1.311358511447906494e-01 -5.795158818364143372e-02 1.196894124150276184e-01 -4.595887660980224609e-01 -2.119443938136100769e-02 3.718668967485427856e-02 3.946168720722198486e-02 1.063430216163396835e-02 1.241772696375846863e-01 1.297347247600555420e-01 -1.031279116868972778e-01 -3.015121817588806152e-01 3.408882319927215576e-01 1.391106396913528442e-01 -1.856805533170700073e-01 2.584450319409370422e-02 -1.435463279485702515e-01 2.826767265796661377e-01 -2.980634942650794983e-02 3.023993596434593201e-02 4.460284020751714706e-03 -1.873928457498550415e-01 -1.246981844305992126e-01 -5.865800008177757263e-02 4.504683986306190491e-02 -6.249424070119857788e-02 2.473374009132385254e-01 3.592417761683464050e-02 -3.036604523658752441e-01 -6.298723816871643066e-02
-3.634956106543540955e-02 -3.233927488327026367e-02 1.897481530904769897e-01 -7.773596793413162231e-02 1.904595829546451569e-02 -1.854730099439620972e-01 -5.800403654575347900e-02 5.245196446776390076e-02 4.435415267944335938e-01 -9.676784276962280273e-02 8.191326633095741272e-03 -9.642192162573337555e-03 -2.300298959016799927e-01 -1.288540214300155640e-01 2.134185880422592163e-01 1.677600741386413574e-01 -2.636131942272186279e-01 5.535477539524435997e-04 -2.685839235782623291e-01 2.906225621700286865e-01 1.420682221651077271e-01 1.170090809464454651e-01 3.763026893138885498e-01 -4.709491878747940063e-02 6.938046962022781372e-02 -8.712446689605712891e-02 -2.335502058267593384e-01 6.089764833450317383e-02 -1.739818453788757324e-01 -1.525589227676391602e-01 -1.917823553085327148e-01 2.181000076234340668e-02
-7.822096347808837891e-03 2.811807692050933838e-01 -3.895489871501922607e-02 -8.003077469766139984e-03 4.240656197071075439e-01 -4.134578704833984375e-01 7.075829058885574341e-02 -3.743318468332290649e-02 -1.178193613886833191e-01 -2.318273037672042847e-01 1.309462636709213257e-01 -1.260537952184677124e-01 6.039113551378250122e-02 -1.572773419320583344e-02 1.325339823961257935e-01 1.642899960279464722e-02 -2.964737117290496826e-01 -9.693547338247299194e-02 2.499189972877502441e-02 2.341277003288269043e-01 1.542863249778747559e-01 1.447868812829256058e-02 8.556160330772399902e-02 -8.465248346328735352e-02 1.997077465057373047e-01 1.708230972290039062e-01 -2.795863747596740723e-01 1.567506194114685059e-01 2.441139519214630127e-01 4.267926886677742004e-02 1.021772399544715881e-01 6.946562230587005615e-02
1.847005486488342285e-01 -2.019730210304260254e-01 5.926212668418884277e-02 1.659082993865013123e-02 2.090419530868530273e-01 -3.368279635906219482e-01 -2.663760185241699219e-01 -1.115731671452522278e-01 2.270918190479278564e-01 -9.236710518598556519e-02 1.791618615388870239e-01 1.583200097084045410e-01 1.236489135771989822e-02 -2.811807766556739807e-02 1.653483808040618896e-01 -9.527086466550827026e-02 -2.390727698802947998e-01 -9.509645402431488037e-02 -2.186767756938934326e-01 4.729544743895530701e-02 1.371159851551055908e-01 3.909299615770578384e-03 1.826484054327011108e-01 8.501168340444564819e-02 -2.104003913700580597e-02 4.163390398025512695e-01 -8.509036153554916382e-02 -2.371662706136703491e-01 -2.209092080593109131e-01 1.274093389511108398e-01 -9.391374886035919189e-02 1.983441710472106934e-01
2.958665788173675537e-01 -2.050320059061050415e-01 3.048166073858737946e-02 6.967891007661819458e-02 2.496610283851623535e-01 -1.850029081106185913e-01 -1.139633804559707642e-01 2.079436779022216797e-01 -8.794911205768585205e-02 -1.006598249077796936e-01 1.836324483156204224e-01 -7.550570368766784668e-02 1.432615965604782104e-01 2.802991308271884918e-02 2.229340523481369019e-01 6.172435730695724487e-02 -3.669026494026184082e-01 -4.533503577113151550e-02 2.454884052276611328e-01 4.892799258232116699e-01 5.875306576490402222e-02 -1.614045351743698120e-01 1.191213801503181458e-01 -1.962898820638656616e-01 6.531837396323680878e-03 1.526406500488519669e-02 -4.575612023472785950e-02 4.167972505092620850e-02 2.136689797043800354e-02 -1.717415004968643188e-01 1.356911510229110718e-01 -9.339036047458648682e-02
-7.753387838602066040e-02 -5.941292271018028259e-02 -1.498680710792541504e-01 -2.585810720920562744e-01 7.183440029621124268e-02 -2.418342381715774536e-01 6.209556013345718384e-02 1.028089150786399841e-01 3.667315244674682617e-01 -1.794119328260421753e-01 4.130737856030464172e-02 2.124794870615005493e-01 -3.000728487968444824e-01 3.248802199959754944e-02 1.081977561116218567e-01 1.419498175382614136e-01 -3.532300889492034912e-01 -1.939457654953002930e-01 -2.247980982065200806e-01 2.600336670875549316e-01 1.368307024240493774e-01 -1.113711744546890259e-01 1.979783624410629272e-01 -6.280595064163208008e-02 -2.788484096527099609e-02 -6.289789453148841858e-03 -1.937234848737716675e-01 3.514162451028823853e-02 -1.792476177215576172e-01 -1.158312559127807617e-01 -1.410006731748580933e-01 1.635881513357162476e-01
1.928111761808395386e-01 -2.227922528982162476e-01 2.178514450788497925e-01 -6.650982052087783813e-02 2.407934963703155518e-01 -4.287799596786499023e-01 -2.455068528652191162e-01 7.604078948497772217e-02 1.646206527948379517e-01 7.550369948148727417e-02 2.221192978322505951e-02 -2.501200139522552490e-01 7.011411339044570923e-02 -1.025829762220382690e-01 -1.331821084022521973e-01 1.181302592158317566e-01 -2.837304174900054932e-01 1.016786247491836548e-01 6.745866686105728149e-02 2.616995275020599365e-01 1.014427244663238525e-01 7.877676188945770264e-02 -1.877199262380599976e-01 -1.147791668772697449e-01 7.657483220100402832e-02 3.149327337741851807e-01 2.122406475245952606e-02 2.308726757764816284e-01 -1.195872798562049866e-01 -7.984778285026550293e-02 -2.581171877682209015e-02 3.872144222259521484e-02
7.661526650190353394e-02 -9.761171042919158936e-02 2.231338471174240112e-01 2.159192413091659546e-02 1.810667067766189575e-01 -2.177321761846542358e-01 -2.168033719062805176e-01 1.466570347547531128e-01 1.458940356969833374e-01 7.018464803695678711e-02 1.741702258586883545e-01 5.362587422132492065e-02 -1.449705064296722412e-01 -1.289389133453369141e-01 5.248145386576652527e-02 3.893717750906944275e-02 -3.730864226818084717e-01 2.260451577603816986e-02 1.653941124677658081e-01 3.813428282737731934e-01 3.443062901496887207e-01 5.883800797164440155e-03 -2.680316567420959473e-01 -2.131187915802001953e-01 1.578668691217899323e-02 7.767599076032638550e-02 3.197380900382995605e-02 3.234513700008392334e-01 -1.325867623090744019e-01 -1.572052389383316040e-02 5.364217795431613922e-03 -7.876301556825637817e-02
2.648201882839202881e-01 -2.206345498561859131e-01 -6.617648154497146606e-02 6.584496051073074341e-02 9.392336010932922363e-02 7.880348712205886841e-02 -1.742876768112182617e-01 2.166358940303325653e-02 3.922919034957885742e-01 -1.907927729189395905e-02 3.254335820674896240e-01 3.290201723575592041e-01 -2.037370949983596802e-01 -8.922931551933288574e-02 1.266423910856246948e-01 -7.620359212160110474e-02 -2.509399354457855225e-01 -9.233710914850234985e-02 4.530908539891242981e-02 2.387909293174743652e-01 -2.271029353141784668e-02 3.153353184461593628e-02 1.054970026016235352e-01 1.000213474035263062e-01 1.117002218961715698e-02 5.909253656864166260e-02 -1.896697655320167542e-02 3.139753341674804688e-01 -1.511062234640121460e-01 -1.815060228109359741e-01 -4.027953743934631348e-02 2.714637517929077148e-01
-5.530278012156486511e-02 -2.393073737621307373e-01 -4.654303565621376038e-02 -2.284918725490570068e-01 -1.662372201681137085e-01 -9.935475885868072510e-02 -1.327995210886001587e-01 1.589192897081375122e-01 1.967152357101440430e-01 -4.990763589739799500e-02 1.117038540542125702e-02 1.266948729753494263e-01 -7.109308987855911255e-02 7.605484127998352051e-02 1.480663120746612549e-01 1.744008064270019531e-01 -4.122835397720336914e-01 -1.751287281513214111e-01 -6.182560697197914124e-02 4.129392206668853760e-01 1.169232577085494995e-01 -1.316013094037771225e-02 1.606081724166870117e-01 -3.326297700405120850e-01 2.827819064259529114e-02 1.677598655223846436e-01 -6.591237336397171021e-02 9.927073121070861816e-02 -1.424800902605056763e-01 -6.083450745791196823e-03 -2.339028418064117432e-01 2.022342234849929810e-01
-1.845580711960792542e-02 -3.085904419422149658e-01 -9.345115721225738525e-02 -2.864237129688262939e-01 5.721621960401535034e-02 -2.411404848098754883e-01 -7.505843043327331543e-02 -3.752607479691505432e-02 9.062647074460983276e-02 -4.179809615015983582e-02 5.547351390123367310e-02 5.058462545275688171e-02 1.413750350475311279e-01 -3.313254714012145996e-01 8.071578294038772583e-02 -9.742803126573562622e-02 -5.008539557456970215e-01 6.907243281602859497e-02 -2.375989556312561035e-01 7.782953232526779175e-02 -1.284822672605514526e-01 -3.307275474071502686e-03 1.134061217308044434e-01 -6.266800314188003540e-02 7.935602962970733643e-02 1.125559732317924500e-01 -1.050693467259407043e-01 1.401848793029785156e-01 -2.227536290884017944e-01 1.550231128931045532e-01 6.981680169701576233e-03 3.301928341388702393e-01
4.412182867527008057e-01 7.682095468044281006e-02 -4.552284628152847290e-02 1.660333201289176941e-02 2.292835563421249390e-01 -3.121496737003326416e-01 1.172124966979026794e-02 7.481721043586730957e-02 2.705225050449371338e-01 -1.280955132097005844e-02 -1.130923163145780563e-02 -1.870663315057754517e-01 -1.953589543700218201e-02 -5.174260959029197693e-02 -2.275052815675735474e-01 -5.771922320127487183e-02 -2.476101517677307129e-01 7.799486815929412842e-02 2.980851195752620697e-02 3.972925543785095215e-01 -2.524951659142971039e-02 2.858154177665710449e-01 -1.458402629941701889e-02 -1.354083716869354248e-01 -5.598746612668037415e-02 8.740612119436264038e-02 -1.407775431871414185e-01 -1.298617944121360779e-02 -1.543585807085037231e-01 -9.123674780130386353e-02 -1.915183663368225098e-01 2.193739712238311768e-01
3.472530245780944824e-01 -6.821876019239425659e-02 5.127569288015365601e-02 8.781868964433670044e-02 3.346891999244689941e-01 -1.734670065343379974e-02 -2.060090452432632446e-01 2.629902362823486328e-01 1.519488692283630371e-01 -8.771678805351257324e-02 -8.830088376998901367e-02 -3.994768485426902771e-02 5.269633978605270386e-02 -4.066793993115425110e-02 -2.191719785332679749e-02 8.879754692316055298e-02 -1.273049414157867432e-01 7.543346285820007324e-02 -1.790224760770797729e-01 6.225377321243286133e-01 -6.829925626516342163e-02 -1.658791154623031616e-01 3.551649628207087517e-03 1.399616599082946777e-01 1.667704135179519653e-01 -4.325338825583457947e-02 -5.970070511102676392e-02 7.967879623174667358e-02 6.992795318365097046e-02 5.819960683584213257e-02 -3.601409867405891418e-02 -2.123098671436309814e-01
-5.243347212672233582e-02 1.078956276178359985e-01 -4.172873869538307190e-02 -1.721826940774917603e-01 1.922657340764999390e-01 -3.986917138099670410e-01 -9.282148629426956177e-02 8.599916100502014160e-02 1.164975091814994812e-01 1.070204153656959534e-01 -9.617646038532257080e-02 4.985120892524719238e-02 -2.062635719776153564e-01 1.556969881057739258e-01 6.429113447666168213e-02 -2.366086095571517944e-01 -3.982715308666229248e-01 -9.944743476808071136e-03 4.527801647782325745e-02 2.016451358795166016e-01 -1.347706168889999390e-01 -7.814197801053524017e-03 2.231543660163879395e-01 -1.244079321622848511e-01 1.365389227867126465e-01 -4.408750310540199280e-02 -2.183376550674438477e-01 2.738112807273864746e-01 -1.609882861375808716e-01 1.217929646372795105e-01 -2.588694393634796143e-01 2.066422551870346069e-01
3.426871597766876221e-01 -1.698143035173416138e-01 6.252724677324295044e-02 -6.747331470251083374e-02 2.755992412567138672e-01 -1.924017793498933315e-03 -4.934483021497726440e-02 1.324543058872222900e-01 2.643219232559204102e-01 8.674165606498718262e-02 -1.166038736701011658e-01 1.070398837327957153e-01 1.595605313777923584e-01 3.391296835616230965e-03 1.891543418169021606e-01 -1.858612298965454102e-01 -3.989249765872955322e-01 -3.269096463918685913e-02 2.410385943949222565e-02 1.828974038362503052e-01 1.743956506252288818e-01 -4.822125285863876343e-02 2.356549054384231567e-01 3.475231826305389404e-01 1.940897256135940552e-01 2.547023296356201172e-01 -1.587043255567550659e-01 -8.756428956985473633e-02 -7.135466486215591431e-02 9.365914389491081238e-03 -2.610241807997226715e-02 -8.089153468608856201e-02
1.861774325370788574e-01 1.500076949596405029e-01 4.942558240145444870e-03 -4.398683086037635803e-02 3.714376688003540039e-01 -1.333288103342056274e-01 -2.035005688667297363e-01 2.416126132011413574e-01 6.421799957752227783e-02 -2.398635819554328918e-02 2.503171004354953766e-02 -2.454905211925506592e-02 -1.345340609550476074e-01 -7.418620586395263672e-02 3.283485770225524902e-01 -5.945707671344280243e-03 -3.246807754039764404e-01 2.815800607204437256e-01 5.433023720979690552e-02 3.581441938877105713e-01 2.398626413196325302e-03 2.495348900556564331e-01 4.133040085434913635e-02 1.359848678112030029e-01 -3.402436152100563049e-02 -3.182251378893852234e-02 -2.089120298624038696e-01 -2.437625266611576080e-02 2.640970051288604736e-01 -1.243500187993049622e-01 -9.753199666738510132e-02 -9.184888005256652832e-02
7.473039627075195312e-02 -2.375407814979553223e-01 -1.763095259666442871e-01 -5.472537875175476074e-02 2.044105678796768188e-01 -1.715288609266281128e-01 -2.913254201412200928e-01 6.003322824835777283e-02 3.067052662372589111e-01 1.479197293519973755e-01 1.973503679037094116e-01 1.137381140142679214e-02 -1.456806510686874390e-01 -1.905932724475860596e-01 1.684974581003189087e-01 -1.952535938471555710e-03 -3.943698704242706299e-01 -1.327760070562362671e-01 -4.020722955465316772e-02 4.090968891978263855e-02 9.095904976129531860e-02 -1.393942981958389282e-01 2.898175120353698730e-01 -8.047414571046829224e-02 -1.183294281363487244e-01 2.604715526103973389e-01 -1.493930071592330933e-01 1.418264359235763550e-01 -2.695387899875640869e-01 7.089635729789733887e-02 7.591284066438674927e-02 3.030234947800636292e-02
1.305453777313232422e-01 4.908188059926033020e-02 2.546325623989105225e-01 -1.573831439018249512e-01 2.235384732484817505e-01 -1.833913624286651611e-01 -7.041656412184238434e-03 3.534979224205017090e-01 1.597925722599029541e-01 1.016401201486587524e-01 2.707047462463378906e-01 7.498341798782348633e-02 1.683409214019775391e-01 9.990724921226501465e-02 4.300424754619598389e-01 -3.267565369606018066e-02 -1.720299571752548218e-01 -2.415653765201568604e-01 -2.586629688739776611e-01 4.097363725304603577e-02 -3.548345342278480530e-02 -8.249905705451965332e-02 1.620819568634033203e-01 -3.977088630199432373e-02 1.534184217453002930e-01 2.128708511590957642e-01 -1.772425770759582520e-01 -1.188703849911689758e-01 4.638602584600448608e-02 8.106878399848937988e-02 -1.462462246417999268e-01 7.923589646816253662e-02
1.666848957538604736e-01 -7.062558084726333618e-02 1.645398437976837158e-01 -1.428048759698867798e-01 1.005481854081153870e-01 -9.706120938062667847e-02 7.854931801557540894e-02 2.593921720981597900e-01 1.622589863836765289e-02 -5.129551142454147339e-02 2.594988048076629639e-01 3.467437922954559326e-01 -1.241053417325019836e-01 -2.604388892650604248e-01 1.434228420257568359e-01 -9.078225493431091309e-02 -5.511680841445922852e-01 1.407006569206714630e-02 1.707058399915695190e-01 6.700140982866287231e-02 -4.459837451577186584e-03 1.310952305793762207e-01 2.172390744090080261e-02 1.588592380285263062e-01 2.556523978710174561e-01 1.726807281374931335e-02 -1.732526272535324097e-01 7.781001925468444824e-02 4.468450695276260376e-02 1.568809300661087036e-01 -1.052662581205368042e-01 6.576032936573028564e-02
1.874520927667617798e-01 4.818208515644073486e-03 -8.297814428806304932e-02 -2.640966475009918213e-01 2.131611704826354980e-01 -3.482795059680938721e-01 -1.137230098247528076e-01 2.494920641183853149e-01 -6.365643348544836044e-03 -8.333944529294967651e-02 2.513367915526032448e-03 -1.124405190348625183e-01 -1.160453855991363525e-01 2.486619502305984497e-01 2.898430824279785156e-01 -1.115079149603843689e-01 -2.005134075880050659e-01 -3.421866893768310547e-02 -9.471850842237472534e-02 1.632927060127258301e-01 -3.149773478507995605e-01 2.078545466065406799e-02 1.503427177667617798e-01 -2.310199737548828125e-01 1.350165903568267822e-01 -2.500772178173065186e-01 3.737516328692436218e-02 -1.448981463909149170e-01 2.611109055578708649e-02 2.296333611011505127e-01 2.591907978057861328e-02 2.122241258621215820e-01
3.378275334835052490e-01 -1.694004386663436890e-01 -2.730164527893066406e-01 -2.850451320409774780e-02 4.323303103446960449e-01 -4.689326137304306030e-02 -1.789649277925491333e-01 1.553173214197158813e-01 -1.722467541694641113e-01 1.478698253631591797e-01 9.518926590681076050e-02 -1.179661825299263000e-01 1.497768424451351166e-02 -1.610381156206130981e-01 1.488995105028152466e-01 8.573125302791595459e-02 -2.341749221086502075e-01 -1.830085963010787964e-01 -1.997713744640350342e-01 2.270582914352416992e-01 2.270664870738983154e-01 2.132285386323928833e-01 -4.667607718147337437e-04 3.527950122952461243e-02 -3.008483909070491791e-02 -5.125235393643379211e-02 -2.650089263916015625e-01 4.047050699591636658e-02 1.675432734191417694e-02 2.564482390880584717e-02 1.954054087400436401e-01 1.174296960234642029e-01
3.289871215820312500e-01 -3.195169270038604736e-01 2.468061149120330811e-01 -1.483184564858675003e-02 1.030701622366905212e-01 -2.830190956592559814e-01 -2.183765321969985962e-01 3.528850153088569641e-02 6.944982707500457764e-02 2.621788382530212402e-01 -7.014794647693634033e-02 -2.250470519065856934e-01 -1.723671555519104004e-01 -2.157785743474960327e-01 -1.035470366477966309e-01 8.199175447225570679e-02 -3.610813319683074951e-01 1.371140480041503906e-01 5.061189457774162292e-02 3.193026483058929443e-01 8.147183060646057129e-02 1.234767213463783264e-01 -5.247160047292709351e-02 -7.238364964723587036e-02 9.013450890779495239e-02 1.519727259874343872e-01 5.527927540242671967e-03 1.298290044069290161e-01 6.334946374408900738e-05 1.300627589225769043e-01 3.895503282546997070e-02 1.262161731719970703e-01
-3.750973194837570190e-02 -2.201928645372390747e-01 -8.499781787395477295e-02 1.318621188402175903e-01 2.806091308593750000e-01 -2.808153331279754639e-01 -2.448450028896331787e-01 3.519061207771301270e-02 1.985345631837844849e-01 -1.772806048393249512e-01 1.884126663208007812e-01 6.456346809864044189e-02 2.863662317395210266e-03 -2.261393964290618896e-01 -9.255788475275039673e-02 -1.077126618474721909e-02 -1.407071948051452637e-01 1.522837579250335693e-01 -7.301227748394012451e-02 2.685512006282806396e-01 2.897541970014572144e-02 -3.644249141216278076e-01 4.510577023029327393e-01 1.376342773437500000e-01 1.631918363273143768e-02 9.815520048141479492e-02 -9.930755943059921265e-02 9.432905167341232300e-02 5.755391903221607208e-03 3.576686140149831772e-03 -5.851864442229270935e-02 1.665999144315719604e-01
2.528895139694213867e-01 9.827262721955776215e-03 1.798649430274963379e-01 -1.576584875583648682e-01 3.183315694332122803e-01 -2.136574983596801758e-01 -3.129074722528457642e-02 2.808661162853240967e-01 3.066676557064056396e-01 -1.179261580109596252e-01 5.040091276168823242e-02 1.370144039392471313e-01 1.639230400323867798e-01 8.916943520307540894e-02 1.466160416603088379e-01 -2.153681367635726929e-01 -1.696727275848388672e-01 -2.404442727565765381e-01 -3.475395031273365021e-03 1.468909978866577148e-01 2.953747473657131195e-02 2.881768345832824707e-02 1.816951632499694824e-01 3.775507807731628418e-01 1.883811354637145996e-01 1.684799492359161377e-01 -8.009469509124755859e-02 -4.732219874858856201e-02 7.464501261711120605e-02 1.992133706808090210e-01 -3.105387464165687561e-02 1.254003793001174927e-01
1.751208752393722534e-01 -2.441319227218627930e-01 -1.361407935619354248e-01 -3.359580412507057190e-02 -2.544042421504855156e-03 -1.378890424966812134e-01 4.243021458387374878e-02 -2.478593587875366211e-02 -5.963160470128059387e-02 1.226842701435089111e-01 8.551222272217273712e-03 4.499163851141929626e-02 6.270311027765274048e-02 -2.423245608806610107e-01 8.732090145349502563e-02 -8.977548778057098389e-02 -5.108684301376342773e-01 1.751566082239151001e-01 -1.251645237207412720e-01 2.848092615604400635e-01 -1.059449017047882080e-01 -2.663820795714855194e-02 1.244038566946983337e-01 -1.423596683889627457e-02 1.998239010572433472e-02 2.798543274402618408e-01 -1.708526164293289185e-01 1.723713986575603485e-02 -1.831684708595275879e-01 3.004613816738128662e-01 -1.619968265295028687e-01 3.086334764957427979e-01
-3.152104839682579041e-02 -1.076168566942214966e-01 2.977419830858707428e-02 -5.752473697066307068e-02 2.791996300220489502e-01 -2.150479555130004883e-01 -1.127622053027153015e-01 1.476414948701858521e-01 9.104104340076446533e-02 -1.818959265947341919e-01 2.846695482730865479e-02 2.231203764677047729e-01 3.259451314806938171e-02 -4.106560349464416504e-01 1.147954608313739300e-03 6.027108803391456604e-02 -1.712556183338165283e-01 1.946740001440048218e-01 -1.465274859219789505e-02 4.810652434825897217e-01 -5.001775920391082764e-02 1.802158951759338379e-01 9.233913733623921871e-04 1.154142618179321289e-01 2.430173456668853760e-01 -1.126314699649810791e-01 5.817469581961631775e-02 2.139405757188796997e-01 2.734320461750030518e-01 1.051722019910812378e-01 -4.932416975498199463e-02 5.378386378288269043e-02
1.261358112096786499e-01 -1.018681824207305908e-01 3.212850540876388550e-02 -1.681819856166839600e-01 1.621284484863281250e-01 -1.033941060304641724e-01 -1.474108994007110596e-01 1.436798572540283203e-01 1.366558969020843506e-01 -2.395090833306312561e-02 1.280451267957687378e-01 3.840617462992668152e-02 6.937392055988311768e-02 -5.404375260695815086e-04 1.177144497632980347e-01 -1.203253641724586487e-01 -5.525019168853759766e-01 -2.314447164535522461e-01 1.173139363527297974e-01 1.802610009908676147e-01 1.295813824981451035e-02 1.545713469386100769e-02 1.952100079506635666e-03 3.958456516265869141e-01 4.130345582962036133e-02 2.144525386393070221e-02 -3.132881522178649902e-01 1.073394902050495148e-02 -1.883471757173538208e-01 -9.519044309854507446e-02 -2.288999706506729126e-01 -1.876987814903259277e-01
2.079697400331497192e-01 -1.864146739244461060e-01 2.368292212486267090e-01 -1.980069652199745178e-02 8.600898087024688721e-03 -2.516683340072631836e-01 -3.196311295032501221e-01 1.638513505458831787e-01 1.305096000432968140e-01 2.075075954198837280e-01 -6.872324645519256592e-02 -2.282101511955261230e-01 -1.994294971227645874e-01 -1.626295000314712524e-01 -1.529728174209594727e-01 1.686477065086364746e-01 -4.526486694812774658e-01 1.156099811196327209e-01 1.386689096689224243e-01 3.208149671554565430e-01 3.644270822405815125e-02 5.834714695811271667e-02 -2.948844246566295624e-02 5.702014267444610596e-02 1.571361720561981201e-01 1.837824583053588867e-01 7.376125454902648926e-02 -1.685324497520923615e-02 5.713686719536781311e-02 9.974456578493118286e-02 2.660609409213066101e-02 1.037418767809867859e-01
-4.427406936883926392e-02 -1.561533659696578979e-01 2.783434689044952393e-01 -1.534219533205032349e-01 1.880919784307479858e-01 -9.461639076471328735e-02 -1.217827424407005310e-01 -3.364725038409233093e-02 3.005161881446838379e-01 3.939581289887428284e-02 9.413501620292663574e-02 -1.797415316104888916e-01 2.022282928228378296e-01 -2.760661542415618896e-01 -6.952015310525894165e-02 3.618236482143402100e-01 -3.617647588253021240e-01 -9.431570023298263550e-02 -5.802449211478233337e-02 2.050886303186416626e-01 -1.067546755075454712e-01 -2.442803233861923218e-02 2.965984307229518890e-02 -1.262008957564830780e-02 3.001924455165863037e-01 4.848106205463409424e-02 1.145665720105171204e-01 9.050294011831283569e-02 2.744607031345367432e-01 1.763460189104080200e-01 -8.815485239028930664e-02 -1.581396162509918213e-02
1.744432002305984497e-01 -2.505838274955749512e-01 -3.125143423676490784e-02 -4.664279893040657043e-02 2.232872694730758667e-01 -2.634085416793823242e-01 -5.528653785586357117e-02 7.906554639339447021e-02 1.117276176810264587e-01 2.065867334604263306e-01 1.425723284482955933e-01 -9.407450258731842041e-02 1.549963951110839844e-01 -5.529320985078811646e-02 6.728307157754898071e-02 3.636062890291213989e-02 -4.048412144184112549e-01 -2.399864494800567627e-01 -1.056322827935218811e-01 -4.580747336149215698e-02 2.871496081352233887e-01 1.376442462205886841e-01 2.096918225288391113e-01 -1.437399536371231079e-01 -7.486810535192489624e-02 -1.185441985726356506e-01 -4.035752266645431519e-02 2.241715043783187866e-01 1.726225391030311584e-02 -4.002361092716455460e-03 2.585409581661224365e-01 3.439933955669403076e-01
2.523624598979949951e-01 -7.234524935483932495e-02 1.484663039445877075e-01 -6.014242395758628845e-02 1.184164732694625854e-02 -1.012698635458946228e-01 -1.345316600054502487e-02 7.323855161666870117e-02 1.835361868143081665e-01 -1.055617183446884155e-01 1.472683548927307129e-01 5.559736490249633789e-02 -3.959657251834869385e-02 -1.398001015186309814e-01 4.600816220045089722e-02 4.344973713159561157e-02 -5.545985698699951172e-01 1.340412646532058716e-01 1.898150704801082611e-02 -4.552958160638809204e-02 -1.502304058521986008e-02 -5.494087189435958862e-02 3.305169939994812012e-01 2.242050021886825562e-01 4.160015583038330078e-01 4.188495222479104996e-04 -3.339189291000366211e-02 1.266581565141677856e-01 1.566031277179718018e-01 -2.534245550632476807e-01 -1.371008455753326416e-01 7.913008332252502441e-02
1.384326219558715820e-01 -9.392616152763366699e-02 -1.377113759517669678e-01 -2.638457715511322021e-01 1.289479434490203857e-01 -3.251667022705078125e-01 2.167894272133708000e-03 1.633822023868560791e-01 3.790500015020370483e-02 5.080704018473625183e-02 1.472825258970260620e-01 -2.508673369884490967e-01 -1.076514180749654770e-02 2.209762036800384521e-01 2.213016152381896973e-01 8.680725842714309692e-02 -3.811660706996917725e-01 1.721790432929992676e-02 -1.748697012662887573e-01 -8.587840944528579712e-03 -2.212897092103958130e-01 -2.417896389961242676e-01 2.608924210071563721e-01 4.458036646246910095e-02 1.515793055295944214e-01 -1.218280345201492310e-01 1.376966685056686401e-01 -5.883869528770446777e-02 -1.399487406015396118e-01 1.168053895235061646e-01 7.045940309762954712e-02 2.968494892120361328e-01
6.076364964246749878e-02 -1.804992556571960449e-01 3.389743855223059654e-03 -1.705423891544342041e-01 2.398588694632053375e-02 -2.728200554847717285e-01 -1.905916333198547363e-01 1.338598430156707764e-01 3.851856663823127747e-02 8.360515534877777100e-02 2.076907455921173096e-01 -1.071228738874197006e-02 -1.207128018140792847e-01 -2.139420956373214722e-01 -9.791430085897445679e-02 -2.211377173662185669e-01 -2.674806714057922363e-01 -1.102020218968391418e-02 -4.546261951327323914e-02 1.925955116748809814e-01 -2.204650044441223145e-01 1.190005987882614136e-02 6.810551136732101440e-02 -8.013092726469039917e-02 1.040285676717758179e-01 7.000703364610671997e-02 -2.730301022529602051e-01 5.949335917830467224e-02 -1.544584929943084717e-01 3.636372983455657959e-01 -2.576989531517028809e-01 3.845607638359069824e-01
1.685509830713272095e-02 -4.294157028198242188e-02 2.344049513339996338e-01 2.522398717701435089e-02 2.443424910306930542e-01 -1.964847594499588013e-01 -2.926527261734008789e-01 1.170709729194641113e-01 -1.378351636230945587e-02 9.581357240676879883e-02 3.256713971495628357e-02 -2.493475228548049927e-01 7.042359560728073120e-02 -3.391917049884796143e-01 1.273338645696640015e-01 1.080742999911308289e-01 -3.725796639919281006e-01 -1.775392703711986542e-02 8.198805898427963257e-02 2.761921286582946777e-01 2.081048041582107544e-01 -2.460870146751403809e-01 -1.883201152086257935e-01 -2.247253805398941040e-01 3.795019164681434631e-02 2.370408177375793457e-01 6.399142742156982422e-02 1.781608015298843384e-01 -5.432093143463134766e-02 -6.931953877210617065e-02 -8.850600570440292358e-02 5.566360056400299072e-02
2.349512577056884766e-01 -1.238011121749877930e-01 -1.393981724977493286e-01 -1.581104993820190430e-01 3.344813287258148193e-01 -2.700585126876831055e-01 -1.362329581752419472e-03 4.959162324666976929e-02 1.594780236482620239e-01 -1.356258094310760498e-01 -2.527201175689697266e-01 -1.250328719615936279e-01 -1.333335638046264648e-01 -9.029332548379898071e-02 2.987798452377319336e-01 -9.314129501581192017e-02 -1.342511624097824097e-01 3.680231794714927673e-02 -1.384890526533126831e-01 3.667355775833129883e-01 1.251193135976791382e-01 1.717065572738647461e-01 9.055227786302566528e-02 -8.791902661323547363e-02 2.468320280313491821e-01 -7.668894529342651367e-02 -1.007893704809248447e-03 1.395906209945678711e-01 1.167913526296615601e-01 -1.710909008979797363e-01 -2.953585684299468994e-01 -1.952016376890242100e-03
1.530510559678077698e-02 -1.900808811187744141e-01 -2.724699676036834717e-01 8.749626576900482178e-02 1.569139659404754639e-01 -3.373976647853851318e-01 -3.294153809547424316e-01 7.763589918613433838e-02 6.438804417848587036e-02 1.959230452775955200e-01 1.156246438622474670e-01 5.850069224834442139e-02 -5.187836661934852600e-02 -3.375767543911933899e-02 1.248300820589065552e-01 -8.826329559087753296e-02 -4.224423468112945557e-01 -8.022107183933258057e-02 3.058283925056457520e-01 1.243274565786123276e-02 2.035589665174484253e-01 4.233121871948242188e-03 -1.145066097378730774e-01 1.990652829408645630e-01 -3.797977417707443237e-02 -1.707182228565216064e-01 4.739497601985931396e-02 3.425208479166030884e-02 2.988789975643157959e-02 2.266502380371093750e-01 -1.649415493011474609e-01 2.365675419569015503e-01
1.425815969705581665e-01 -3.278299421072006226e-02 -1.758239865303039551e-01 1.020094156265258789e-01 3.525449633598327637e-01 8.587057888507843018e-02 2.993507683277130127e-02 2.330537885427474976e-01 3.469612300395965576e-01 7.186083495616912842e-02 1.615888811647891998e-02 8.656207472085952759e-02 -8.052419126033782959e-02 5.908179655671119690e-02 3.009264171123504639e-01 -1.416415721178054810e-01 -4.184036254882812500e-01 2.068217098712921143e-02 -1.378961354494094849e-01 -1.724562421441078186e-02 -1.480620913207530975e-02 -2.649768888950347900e-01 6.926331203430891037e-03 4.932693392038345337e-02 8.316072821617126465e-02 -1.075350642204284668e-01 5.591217800974845886e-02 3.019225895404815674e-01 -1.053508371114730835e-01 8.026798814535140991e-02 2.263517677783966064e-02 3.130140006542205811e-01
-9.399437159299850464e-02 -6.259630620479583740e-02 7.233823090791702271e-02 -6.290887296199798584e-02 4.021506011486053467e-01 -2.591570913791656494e-01 -2.331167161464691162e-01 1.956266760826110840e-01 -7.433312386274337769e-02 -1.168699115514755249e-01 6.888929009437561035e-02 1.632114350795745850e-01 -9.093596041202545166e-02 3.348621428012847900e-01 -2.099743783473968506e-01 -1.587494611740112305e-01 -2.409018874168395996e-01 -1.100527271628379822e-01 -1.424564570188522339e-01 3.433147370815277100e-01 -2.072324045002460480e-02 2.856513559818267822e-01 -3.902645083144307137e-03 1.270050555467605591e-01 -2.994198352098464966e-02 6.500855088233947754e-02 -1.753386855125427246e-02 1.390545666217803955e-01 -1.171109527349472046e-01 -1.011669412255287170e-01 -1.874566636979579926e-02 2.464800029993057251e-01
1.605456471443176270e-01 -2.470617294311523438e-01 2.217573579400777817e-03 -1.959308832883834839e-01 2.850849628448486328e-01 -1.800934039056301117e-02 -3.366417437791824341e-02 1.336421966552734375e-01 -9.629900753498077393e-02 8.116263896226882935e-02 7.227461785078048706e-02 -9.953350573778152466e-02 4.583809524774551392e-02 1.552446633577346802e-01 1.497400254011154175e-01 5.735803395509719849e-02 -4.072333872318267822e-01 1.947292825207114220e-03 -1.317648030817508698e-02 4.169149994850158691e-01 2.104045450687408447e-01 6.046565715223550797e-03 1.579060703516006470e-01 -3.304391503334045410e-01 1.452613025903701782e-01 -5.320862308144569397e-02 3.947617486119270325e-02 -8.181248605251312256e-02 2.122896462678909302e-01 1.464973390102386475e-01 2.696163654327392578e-01 -4.030497372150421143e-02
-1.260947585105895996e-01 -9.984934004023671150e-04 -4.899873398244380951e-03 -1.036059781908988953e-01 -9.594065696001052856e-02 -1.816072016954421997e-01 -3.987576961517333984e-01 1.595648825168609619e-01 4.257283210754394531e-01 1.215363964438438416e-01 1.330502182245254517e-01 6.925981491804122925e-02 -1.913414597511291504e-01 1.189439906738698483e-03 1.760014742612838745e-01 2.476249784231185913e-01 -2.593349814414978027e-01 -1.656774878501892090e-01 -1.115191876888275146e-01 1.978029459714889526e-01 1.045773923397064209e-01 5.070583894848823547e-03 1.958374083042144775e-01 -2.826316058635711670e-01 -7.047872990369796753e-02 1.965839862823486328e-01 2.113873697817325592e-02 1.492364108562469482e-01 -3.489473834633827209e-02 -4.639012622646987438e-04 -4.964752122759819031e-02 2.319247722625732422e-01
2.880890667438507080e-01 -1.556216925382614136e-01 -1.944335103034973145e-01 -4.732166230678558350e-02 1.308345496654510498e-01 -3.154624998569488525e-01 -2.555502951145172119e-01 3.480373919010162354e-01 2.193307727575302124e-01 -6.589911878108978271e-02 2.049072980880737305e-01 1.334420870989561081e-02 1.560182571411132812e-01 -9.536819905042648315e-02 9.571610391139984131e-02 4.097232595086097717e-02 -2.276596575975418091e-01 6.952533870935440063e-02 3.418764770030975342e-01 2.471703290939331055e-01 1.711558923125267029e-02 -5.058957729488611221e-03 1.677763462066650391e-01 -1.471987962722778320e-01 -9.245330095291137695e-02 1.122204661369323730e-01 5.197148025035858154e-02 2.709117233753204346e-01 7.777275145053863525e-02 -4.540071263909339905e-02 1.350681111216545105e-02 -1.431217789649963379e-01
6.965351849794387817e-02 1.282563083805143833e-03 -7.562215905636548996e-03 -1.856375038623809814e-01 1.313295513391494751e-01 -1.355388909578323364e-01 -1.130995303392410278e-01 9.208762645721435547e-02 1.472791731357574463e-01 6.442663818597793579e-02 -8.031395263969898224e-03 -3.348510712385177612e-02 -9.618114680051803589e-02 -5.378066003322601318e-02 -4.465338774025440216e-03 -1.335535943508148193e-01 -5.236524343490600586e-01 -8.240783959627151489e-02 -1.647223979234695435e-01 1.675834804773330688e-01 -7.643903046846389771e-02 -2.250314354896545410e-01 2.341800481081008911e-01 -1.984693259000778198e-01 2.993633598089218140e-02 1.823952198028564453e-01 -2.358889728784561157e-01 2.111015021800994873e-01 -2.238144725561141968e-01 2.071384042501449585e-01 -1.432279199361801147e-01 3.345038294792175293e-01
3.951995074748992920e-01 -1.492936462163925171e-01 -1.975026577711105347e-01 -1.125653982162475586e-01 7.127408683300018311e-02 -8.155012875795364380e-02 -1.562886536121368408e-01 5.872691050171852112e-02 2.776937782764434814e-01 4.845379665493965149e-02 1.406738013029098511e-01 2.229327410459518433e-01 9.667932987213134766e-02 1.219198256731033325e-01 5.522286146879196167e-02 -9.818193316459655762e-02 -3.437370359897613525e-01 -1.242459788918495178e-01 -1.840144097805023193e-01 4.355067759752273560e-02 -6.589686870574951172e-02 -6.112642958760261536e-02 1.962874829769134521e-01 1.006345301866531372e-01 2.253232710063457489e-02 -1.742819510400295258e-02 -1.502691023051738739e-02 5.180235952138900757e-02 -1.074144244194030762e-01 1.933067589998245239e-01 -3.549500405788421631e-01 3.737564086914062500e-01
2.035194039344787598e-01 9.254091978073120117e-02 1.585245877504348755e-01 -2.664457261562347412e-02 1.521689295768737793e-01 -1.493452638387680054e-01 -2.162014991044998169e-01 1.139659434556961060e-01 -1.392235308885574341e-01 -1.256068646907806396e-01 8.340994245372712612e-04 4.523424431681632996e-02 8.165468275547027588e-02 1.906390488147735596e-01 1.542231291532516479e-01 1.056297346949577332e-01 -4.353057444095611572e-01 3.966969251632690430e-02 -7.634750008583068848e-02 2.520463466644287109e-01 -3.403685986995697021e-01 -8.711409568786621094e-02 1.930933445692062378e-01 1.148078292608261108e-01 1.057982370257377625e-01 1.543389558792114258e-01 -3.440433144569396973e-01 9.337921440601348877e-02 1.592822968959808350e-01 -1.559757292270660400e-01 2.321172803640365601e-01 6.181876733899116516e-02
1.684946268796920776e-01 1.336500048637390137e-01 -5.064624361693859100e-03 1.272042095661163330e-01 1.346722394227981567e-01 -4.275194406509399414e-01 -2.238583266735076904e-01 7.144621759653091431e-02 -7.616312056779861450e-02 -1.325326412916183472e-01 1.687483489513397217e-01 2.085703164339065552e-01 -1.405631378293037415e-02 1.349999457597732544e-01 1.953559741377830505e-02 -1.229116097092628479e-01 -2.234213203191757202e-01 3.407936990261077881e-01 -2.803341448307037354e-01 2.121769785881042480e-01 -3.650143742561340332e-02 3.250166028738021851e-02 -7.144955545663833618e-02 -8.626741915941238403e-02 -1.229374259710311890e-01 1.950369626283645630e-01 -9.607467055320739746e-02 6.643482297658920288e-02 2.413506209850311279e-01 2.913304977118968964e-02 1.977039426565170288e-01 2.873624563217163086e-01
2.064863145351409912e-01 7.327876985073089600e-02 8.047427982091903687e-02 -3.582737967371940613e-02 -5.232865363359451294e-02 -1.929886490106582642e-01 -2.046703845262527466e-01 1.425594538450241089e-01 5.326790213584899902e-01 5.817496031522750854e-02 1.830468177795410156e-01 1.859116740524768829e-02 1.337981820106506348e-01 -9.655542671680450439e-02 7.542598247528076172e-02 -9.523363411426544189e-02 -4.527414739131927490e-01 -1.560142189264297485e-01 1.816732622683048248e-02 9.759461879730224609e-02 -9.584665298461914062e-02 -7.076842337846755981e-02 2.520113484933972359e-03 1.147328615188598633e-01 -1.254879087209701538e-01 1.693427562713623047e-01 -3.519649803638458252e-01 -9.098882786929607391e-03 1.427645236253738403e-01 7.586347311735153198e-02 8.803588151931762695e-02 1.013057455420494080e-01
3.491087630391120911e-02 -2.478615380823612213e-02 1.764303445816040039e-01 -3.738311678171157837e-02 3.630223870277404785e-01 -3.794448077678680420e-02 -9.933397918939590454e-02 -1.883703321218490601e-01 3.354867994785308838e-01 7.098792493343353271e-02 1.968141198158264160e-01 -4.566158354282379150e-02 4.503799229860305786e-02 -3.403484523296356201e-01 6.860978156328201294e-02 8.409117907285690308e-02 -2.292403578758239746e-01 -6.637301295995712280e-02 -2.032923279330134392e-03 4.402227997779846191e-01 1.777754276990890503e-01 -7.510677725076675415e-02 -1.738683879375457764e-01 3.863749653100967407e-02 2.942805886268615723e-01 -3.060176968574523926e-02 2.327906191349029541e-01 1.139622777700424194e-01 1.537363678216934204e-01 2.694641612470149994e-02 8.304247632622718811e-03 -1.180657465010881424e-02
1.359329819679260254e-01 -3.610335662961006165e-02 4.189166054129600525e-02 -1.324888020753860474e-01 2.442725151777267456e-01 -3.509882688522338867e-01 -7.474280893802642822e-02 -3.091745078563690186e-02 2.872827649116516113e-02 -3.148906230926513672e-01 8.572123944759368896e-02 6.143039464950561523e-02 -2.109224349260330200e-01 1.399139910936355591e-01 2.599814832210540771e-01 -2.208490520715713501e-01 -2.430594563484191895e-01 3.200340867042541504e-01 -1.015307977795600891e-01 3.467025458812713623e-01 1.008795201778411865e-01 9.251394122838973999e-02 1.423381716012954712e-01 -9.658127278089523315e-02 1.420474946498870850e-01 -1.229414939880371094e-01 -1.228888556361198425e-01 5.118683353066444397e-02 2.418992668390274048e-01 -3.403541073203086853e-02 -1.635852307081222534e-01 -1.386318169534206390e-02
1.643210500478744507e-01 -1.844844967126846313e-01 -2.737275790423154831e-03 -1.431503295898437500e-01 1.563261896371841431e-01 -3.178494572639465332e-01 -8.042454719543457031e-02 -7.965799421072006226e-02 2.872605025768280029e-01 -3.937294706702232361e-03 -4.744748398661613464e-02 -2.324354201555252075e-01 2.602497814223170280e-03 -5.383136123418807983e-02 6.151304766535758972e-02 3.896898776292800903e-02 -1.211888641119003296e-01 1.711954027414321899e-01 -5.871077999472618103e-02 5.106940865516662598e-01 -1.473207324743270874e-01 3.539360165596008301e-01 8.170296996831893921e-02 -2.776625156402587891e-01 1.340479105710983276e-01 2.240023575723171234e-02 1.315932571887969971e-01 6.895858049392700195e-02 3.126519545912742615e-02 -2.396291866898536682e-02 -2.270681411027908325e-01 -2.271361649036407471e-02
1.390667855739593506e-01 2.024333626031875610e-01 5.723938345909118652e-02 4.176978766918182373e-02 3.235186636447906494e-01 -1.888705790042877197e-01 -1.271273195743560791e-01 2.195590883493423462e-01 1.415904164314270020e-01 3.181798383593559265e-02 1.636914610862731934e-01 7.679560780525207520e-02 -9.752857685089111328e-02 -2.409197576344013214e-02 2.953443527221679688e-01 5.531794205307960510e-02 -3.600527644157409668e-01 1.845018565654754639e-01 6.717477738857269287e-02 3.333636522293090820e-01 -3.977499902248382568e-02 2.863029539585113525e-01 2.000637538731098175e-02 1.215612590312957764e-01 3.641424328088760376e-02 -9.593951702117919922e-02 -9.466795623302459717e-02 -2.780654467642307281e-02 3.077531754970550537e-01 -2.805448174476623535e-01 -3.981298208236694336e-02 -5.003318190574645996e-02
-2.321053296327590942e-01 -1.476644631475210190e-02 1.945469528436660767e-01 -7.498196512460708618e-02 4.141995012760162354e-01 -2.797812819480895996e-01 -1.390739828348159790e-01 2.370285987854003906e-02 1.209415197372436523e-01 1.255102902650833130e-01 9.750901162624359131e-02 1.145926713943481445e-01 1.645266264677047729e-01 1.612735539674758911e-01 1.734914183616638184e-01 -1.620900481939315796e-01 -3.786759078502655029e-01 -1.633979529142379761e-01 -1.101800799369812012e-01 2.282403558492660522e-01 -6.299884617328643799e-02 6.271119229495525360e-03 8.415337651968002319e-02 6.393144279718399048e-02 -1.202426031231880188e-01 -8.404883742332458496e-02 1.516299396753311157e-01 7.169486582279205322e-02 -1.495175063610076904e-01 -1.866037398576736450e-01 1.799827814102172852e-02 3.369967937469482422e-01
2.435051351785659790e-01 -1.644644439220428467e-01 1.745750010013580322e-01 9.361202269792556763e-02 2.000871300697326660e-01 -1.163601875305175781e-01 -1.458114981651306152e-01 2.601095438003540039e-01 4.036767035722732544e-02 1.001237556338310242e-01 -6.817818433046340942e-02 1.270332783460617065e-01 9.182332456111907959e-02 2.247095406055450439e-01 3.478202521800994873e-01 -8.825895935297012329e-02 -4.505085647106170654e-01 5.881183221936225891e-02 1.271317992359399796e-02 1.056108102202415466e-01 5.070358514785766602e-03 -2.202041596174240112e-01 1.391162723302841187e-01 1.853075623512268066e-01 3.550421819090843201e-02 3.385405838489532471e-01 -1.121553480625152588e-01 -2.011916488409042358e-01 -1.000123396515846252e-01 -2.138919010758399963e-02 -6.687512248754501343e-02 -8.939152956008911133e-02
-1.611859500408172607e-01 -1.254291683435440063e-01 -4.137644171714782715e-02 7.976556569337844849e-02 4.693440496921539307e-01 -1.078902930021286011e-01 -1.795047521591186523e-01 1.979666203260421753e-01 1.228718906641006470e-01 7.311617489904165268e-03 -1.124087274074554443e-01 4.851132631301879883e-03 -7.612374424934387207e-02 -9.463541209697723389e-02 2.420818358659744263e-01 -2.167877852916717529e-01 1.605269312858581543e-02 -1.185242235660552979e-01 -3.101443946361541748e-01 2.944701611995697021e-01 9.458429366350173950e-02 1.806293278932571411e-01 1.489930152893066406e-01 2.244053035974502563e-01 -9.591498412191867828e-03 2.125358395278453827e-02 6.481550633907318115e-02 2.861828505992889404e-01 6.973476707935333252e-02 3.652520477771759033e-02 -8.736428618431091309e-02 2.947897911071777344e-01
1.619944274425506592e-01 -8.172167837619781494e-02 1.489512808620929718e-02 9.104961901903152466e-02 2.867675125598907471e-01 -2.511151134967803955e-01 -1.676971763372421265e-01 1.652772277593612671e-01 2.084544301033020020e-01 -2.894513010978698730e-01 -1.011272966861724854e-01 -1.976339817047119141e-01 1.850425302982330322e-01 -6.403469294309616089e-02 7.062505185604095459e-02 1.553625464439392090e-01 -2.950932979583740234e-01 6.317761540412902832e-02 -4.830447584390640259e-02 4.601251482963562012e-01 -8.666051179170608521e-02 4.857165040448307991e-04 -1.048519760370254517e-01 7.002169638872146606e-02 1.688921749591827393e-01 -1.682966053485870361e-01 -7.608840707689523697e-03 1.374029517173767090e-01 2.228270620107650757e-01 1.727020442485809326e-01 -1.723284572362899780e-01 1.892588101327419281e-02
-6.278090924024581909e-02 -1.509227156639099121e-01 9.028023481369018555e-02 -2.479966878890991211e-01 1.148713007569313049e-01 -1.864992380142211914e-01 -4.673731625080108643e-01 -8.720434270799160004e-03 -1.991890817880630493e-01 -1.201719939708709717e-01 9.498405456542968750e-02 -5.151481553912162781e-02 -1.219478398561477661e-01 2.326561361551284790e-01 2.759035229682922363e-01 -1.028581634163856506e-01 -3.318090736865997314e-01 -1.999929174780845642e-02 -1.309012919664382935e-01 1.540759056806564331e-01 1.439103037118911743e-01 4.075498878955841064e-02 1.028330996632575989e-01 1.311512738466262817e-01 -2.175409495830535889e-01 -8.041195571422576904e-02 2.247910201549530029e-01 3.102727234363555908e-01 2.886056341230869293e-02 1.187488064169883728e-02 1.118779405951499939e-01 -6.456560455262660980e-03
2.617557942867279053e-01 -1.255904436111450195e-01 -1.397159248590469360e-01 -1.452978700399398804e-01 2.787104547023773193e-01 -2.921057045459747314e-01 -2.431007474660873413e-01 2.001840472221374512e-01 -1.031054928898811340e-01 -1.246929448097944260e-02 -9.020956605672836304e-02 -2.027548104524612427e-01 2.207755893468856812e-01 -1.024947464466094971e-01 5.422520264983177185e-02 1.990522444248199463e-01 -2.359549403190612793e-01 -7.604514807462692261e-02 9.184621274471282959e-03 3.238161504268646240e-01 9.595708549022674561e-02 -6.073193252086639404e-02 2.013722360134124756e-01 -3.449061512947082520e-01 1.092362403869628906e-01 7.417532056570053101e-02 1.168857812881469727e-01 -3.802587836980819702e-02 2.027079761028289795e-01 -9.456842392683029175e-02 1.288149058818817139e-01 -1.143844425678253174e-01
1.947709619998931885e-01 -2.316073477268218994e-01 4.012590646743774414e-01 -2.115907520055770874e-01 1.405537426471710205e-01 -4.114450886845588684e-03 -2.132484018802642822e-01 3.159187138080596924e-01 1.560824066400527954e-01 1.554063856601715088e-01 5.843716487288475037e-02 -1.895055770874023438e-01 -1.725403964519500732e-01 2.966547198593616486e-02 -3.199993818998336792e-02 1.646328717470169067e-01 -2.921588718891143799e-01 8.667462319135665894e-02 1.452049165964126587e-01 3.679502606391906738e-01 1.299761831760406494e-01 -6.323932856321334839e-02 -9.902132302522659302e-02 1.288458704948425293e-01 1.325482875108718872e-01 1.401517838239669800e-01 -9.126995503902435303e-02 -1.042781695723533630e-01 9.777655452489852905e-02 1.304893288761377335e-02 -8.160019665956497192e-02 1.467209756374359131e-01
7.833231985569000244e-02 -9.166362136602401733e-02 9.471548348665237427e-02 -5.058585852384567261e-02 3.750202804803848267e-02 7.912565022706985474e-02 -2.254866957664489746e-01 4.476898908615112305e-02 3.630145788192749023e-01 -7.849538326263427734e-02 -8.923812769353389740e-03 -1.659606397151947021e-01 5.695496499538421631e-02 5.438007786870002747e-02 1.191731244325637817e-01 1.162200346589088440e-01 -4.238092303276062012e-01 1.219199150800704956e-01 -2.380578368902206421e-01 3.126478493213653564e-01 7.495179027318954468e-02 1.085012778639793396e-01 2.312114275991916656e-02 -3.177699446678161621e-02 2.778906822204589844e-01 -3.260479494929313660e-02 -4.076742231845855713e-01 -1.421954333782196045e-01 2.144329845905303955e-01 5.653262138366699219e-02 -8.563485741615295410e-02 -1.577769517898559570e-01
2.594463527202606201e-01 3.557466901838779449e-03 -1.740015298128128052e-02 -1.023325547575950623e-01 1.617138832807540894e-01 -8.587533235549926758e-02 1.233295127749443054e-01 5.788484215736389160e-02 7.323736697435379028e-02 -1.621365696191787720e-01 -6.668440997600555420e-02 -1.155535578727722168e-01 -2.088024914264678955e-01 2.098468840122222900e-01 8.423665165901184082e-02 -2.659279704093933105e-01 -4.516010880470275879e-01 -1.207700222730636597e-01 -2.588066160678863525e-01 1.074599400162696838e-01 2.187266498804092407e-01 -1.631627045571804047e-02 2.056893110275268555e-01 1.278756707906723022e-01 1.681694984436035156e-01 -3.035161457955837250e-02 3.668163418769836426e-01 1.205346509814262390e-01 1.358549296855926514e-01 6.033794954419136047e-02 -8.220310509204864502e-02 2.096413969993591309e-01
2.010890245437622070e-01 2.368511855602264404e-01 2.701550535857677460e-02 -2.128912359476089478e-01 4.184680581092834473e-01 -3.009595721960067749e-02 -1.750102937221527100e-01 2.359555214643478394e-01 1.789590865373611450e-01 -1.435590684413909912e-01 -7.443059980869293213e-02 -1.055886000394821167e-01 4.208051785826683044e-02 -8.945231139659881592e-02 1.624112576246261597e-02 -1.453114300966262817e-01 -2.109865844249725342e-01 1.581899672746658325e-01 -4.748433828353881836e-02 4.844162464141845703e-01 -2.822618000209331512e-02 7.151370495557785034e-02 -1.469005048274993896e-01 3.749927878379821777e-02 2.914302647113800049e-01 -2.111742086708545685e-02 2.313675917685031891e-02 4.469541460275650024e-02 1.165359467267990112e-02 1.865736991167068481e-01 -1.868997067213058472e-01 -3.838586434721946716e-02
1.503575146198272705e-01 1.923304609954357147e-02 -7.198782265186309814e-02 1.799503900110721588e-02 3.016221523284912109e-02 -3.838066160678863525e-01 -1.618011146783828735e-01 1.118414998054504395e-01 8.622257411479949951e-02 -9.051546454429626465e-03 2.300139144062995911e-02 -1.051615849137306213e-01 9.067188948392868042e-02 -8.718895725905895233e-03 9.369238466024398804e-02 1.866217553615570068e-01 -2.368833720684051514e-01 -1.185583248734474182e-01 2.047602236270904541e-01 4.080115556716918945e-01 1.085781380534172058e-01 -2.351724803447723389e-01 -6.037767045199871063e-03 -3.530913889408111572e-01 1.094310730695724487e-01 1.322927474975585938e-01 -9.333141148090362549e-03 4.372996687889099121e-01 -1.704781502485275269e-02 -1.215093135833740234e-01 -4.462023451924324036e-02 -7.340113818645477295e-02
2.105125188827514648e-01 -8.852560818195343018e-02 -6.981729064136743546e-03 -3.665012121200561523e-02 2.944341897964477539e-01 -2.428041696548461914e-01 8.843626081943511963e-02 7.706692069768905640e-02 1.225862205028533936e-01 -1.961514055728912354e-01 -1.793034225702285767e-01 1.361603140830993652e-01 3.538993373513221741e-02 5.968422070145606995e-02 2.993165552616119385e-01 1.126094255596399307e-02 -3.177450299263000488e-01 2.153426408767700195e-01 -1.919021010398864746e-01 3.405647277832031250e-01 9.388600476086139679e-03 8.003708720207214355e-02 2.745754718780517578e-01 -9.125804156064987183e-02 1.993334889411926270e-01 -4.058541357517242432e-02 -7.695342600345611572e-02 8.548197336494922638e-03 2.243504673242568970e-02 -2.404837012290954590e-01 -2.941351234912872314e-01 -7.576469331979751587e-02
2.502575218677520752e-01 -7.239576429128646851e-03 -9.196092188358306885e-02 -1.060336306691169739e-01 2.945289611816406250e-01 -3.206848800182342529e-01 -1.233012080192565918e-01 7.956980913877487183e-02 1.053446084260940552e-01 -1.904899179935455322e-01 1.599632054567337036e-01 2.776598930358886719e-01 2.080790549516677856e-01 -1.437979340553283691e-01 -2.850589342415332794e-02 2.633467502892017365e-02 -2.524988651275634766e-01 -9.635894000530242920e-02 2.423080615699291229e-02 2.014904916286468506e-01 -1.650703996419906616e-01 -9.015055000782012939e-02 2.000804990530014038e-01 -5.322597175836563110e-02 8.241660892963409424e-02 1.038051620125770569e-01 -1.584037542343139648e-01 -5.755481496453285217e-02 1.934287510812282562e-02 -4.115861654281616211e-01 2.592802047729492188e-01 1.245292425155639648e-01
1.557451039552688599e-01 -2.440230697393417358e-01 -7.809698581695556641e-02 -1.841247528791427612e-01 7.357110083103179932e-02 -1.718307584524154663e-01 -4.270480573177337646e-02 2.383606135845184326e-02 1.288769394159317017e-01 2.891100645065307617e-01 -1.455184966325759888e-01 1.163098663091659546e-01 -7.850626111030578613e-02 1.677658706903457642e-01 1.039134040474891663e-01 -3.447572290897369385e-01 -4.456039369106292725e-01 -1.043192520737648010e-01 -2.351157218217849731e-01 1.266489923000335693e-01 -2.142864167690277100e-01 -2.288541384041309357e-02 -3.112031817436218262e-01 8.047363162040710449e-02 1.038338467478752136e-01 -1.067502889782190323e-02 1.125925406813621521e-01 2.614276111125946045e-01 6.760396063327789307e-02 1.574478857219219208e-02 -2.409611269831657410e-02 -1.102577447891235352e-01
9.359093755483627319e-02 2.135642804205417633e-02 1.086382046341896057e-01 7.950948923826217651e-02 1.980896592140197754e-01 -4.240070581436157227e-01 -1.502704173326492310e-01 1.258724033832550049e-01 1.566090881824493408e-01 -3.345367312431335449e-01 -1.567435115575790405e-01 -1.909022331237792969e-01 -6.860964745283126831e-02 -6.830852478742599487e-02 1.713600903749465942e-01 1.721764728426933289e-02 -2.807107865810394287e-01 1.337861418724060059e-01 -1.639326661825180054e-01 3.625358045101165771e-01 -3.643926978111267090e-02 -6.439955439418554306e-03 9.826597757637500763e-03 -1.484081265516579151e-03 2.010239064693450928e-01 -1.045953016728162766e-02 -6.213278695940971375e-02 -6.110092997550964355e-02 1.797614246606826782e-01 2.619936466217041016e-01 -2.656365633010864258e-01 -5.122166872024536133e-02
3.724934756755828857e-01 1.987260282039642334e-01 2.381863147020339966e-01 -5.052378773689270020e-02 1.107250973582267761e-01 -1.543132066726684570e-01 -3.254209160804748535e-01 2.504105865955352783e-01 1.040705889463424683e-01 2.142616808414459229e-01 -1.080403029918670654e-01 1.384395956993103027e-01 -2.062333077192306519e-01 2.370750606060028076e-01 3.892167657613754272e-02 -1.319251358509063721e-01 -2.493148446083068848e-01 1.125951707363128662e-01 -1.673087663948535919e-02 1.879247874021530151e-01 -1.665582954883575439e-01 -1.115042269229888916e-01 2.964869737625122070e-01 7.954622805118560791e-02 1.806788891553878784e-01 7.626578956842422485e-02 1.168357506394386292e-01 1.375310271978378296e-01 1.079452186822891235e-01 -1.379947829991579056e-02 -1.565972268581390381e-01 1.820375770330429077e-02
3.001580834388732910e-01 -2.666490972042083740e-01 2.834348976612091064e-01 5.773310735821723938e-02 2.834750711917877197e-02 -2.697402834892272949e-01 -2.877806425094604492e-01 1.016592830419540405e-01 1.317564845085144043e-01 1.088906675577163696e-01 7.761579006910324097e-03 -1.805481910705566406e-01 -1.188424453139305115e-01 -6.974092870950698853e-02 -1.264764070510864258e-01 9.307030588388442993e-02 -4.321976602077484131e-01 1.113766990602016449e-02 1.150305420160293579e-01 3.694247007369995117e-01 5.615033954381942749e-02 1.186116710305213928e-01 -2.272965461015701294e-01 -3.611023351550102234e-02 1.831211745738983154e-01 1.632319241762161255e-01 7.098913937807083130e-02 5.907004699110984802e-02 4.415460303425788879e-02 1.236673444509506226e-02 2.428518980741500854e-02 6.844603270292282104e-02
3.788358867168426514e-01 -1.040842980146408081e-01 2.658472359180450439e-01 -7.688178122043609619e-02 3.437848985195159912e-01 -2.563390433788299561e-01 -1.125494912266731262e-01 4.404859989881515503e-02 -6.344141066074371338e-02 -1.818546503782272339e-01 -1.068655252456665039e-01 2.550896443426609039e-02 2.050302177667617798e-01 -1.148608177900314331e-01 2.224844396114349365e-01 3.002435900270938873e-02 -2.718777060508728027e-01 4.623293131589889526e-02 5.191408097743988037e-02 3.156127333641052246e-01 3.021177090704441071e-02 7.001379877328872681e-02 2.790626585483551025e-01 1.259913444519042969e-01 2.329774796962738037e-01 5.786187574267387390e-02 -2.089177072048187256e-01 -1.505541205406188965e-01 -2.528135664761066437e-02 1.014150157570838928e-01 -3.876509144902229309e-02 -3.831983357667922974e-02
4.171590805053710938e-01 5.722864344716072083e-02 6.179497763514518738e-02 3.227959945797920227e-02 3.667521104216575623e-02 -3.825084567070007324e-01 1.215424090623855591e-01 7.986488938331604004e-02 3.929451704025268555e-01 1.227863654494285583e-01 1.057559549808502197e-01 -2.321734130382537842e-01 3.869893774390220642e-02 9.005615860223770142e-02 6.539586186408996582e-02 -7.225781679153442383e-02 -1.438261121511459351e-01 -7.882385700941085815e-02 -6.808632519096136093e-03 3.119465112686157227e-01 7.145305722951889038e-02 1.367561072111129761e-01 2.246721088886260986e-01 -1.170487492345273495e-03 -9.378999471664428711e-02 2.718589305877685547e-01 1.501400470733642578e-01 2.885421738028526306e-02 9.469883143901824951e-02 1.198615282773971558e-01 -2.470236718654632568e-01 -7.987947016954421997e-02
1.851588934659957886e-01 -1.420219093561172485e-01 7.546848058700561523e-02 -7.248327881097793579e-02 7.951565086841583252e-02 -1.956254690885543823e-01 1.695788353681564331e-01 -8.786341175436973572e-03 1.634196639060974121e-01 -2.371213585138320923e-01 1.676814258098602295e-01 1.779707074165344238e-01 -1.037389263510704041e-01 2.527200877666473389e-01 1.567775607109069824e-01 -2.051872014999389648e-01 -5.279667973518371582e-01 2.254443243145942688e-02 1.093089282512664795e-01 2.535113394260406494e-01 8.080891333520412445e-03 1.648937910795211792e-01 -6.193335726857185364e-02 8.026399463415145874e-02 2.102566957473754883e-01 1.687665134668350220e-01 -2.437293082475662231e-01 5.526048317551612854e-02 8.697362244129180908e-02 -1.919393539428710938e-01 6.042508035898208618e-02 3.043105080723762512e-02
4.495391249656677246e-02 -7.093124091625213623e-02 -3.059293329715728760e-02 -1.284295171499252319e-01 2.279695421457290649e-01 -7.096769660711288452e-02 5.720873177051544189e-02 1.294381320476531982e-01 1.123663932085037231e-01 -1.271336972713470459e-01 1.705434322357177734e-01 -6.760415434837341309e-02 -2.333337366580963135e-01 1.635838001966476440e-01 4.570670425891876221e-01 -1.564794778823852539e-01 -4.318153560161590576e-01 -7.034287601709365845e-02 -2.268989980220794678e-01 1.401366591453552246e-01 -2.205934561789035797e-02 -1.691813766956329346e-01 1.943114548921585083e-01 1.557915359735488892e-01 -1.620350331068038940e-01 3.234561532735824585e-02 -3.723298013210296631e-02 6.997282058000564575e-02 1.989700086414813995e-02 2.166806012392044067e-01 -2.707259654998779297e-01 1.163847744464874268e-01
1.905070245265960693e-01 7.204453647136688232e-02 -1.877736896276473999e-01 -1.625509411096572876e-01 3.621617555618286133e-01 -3.837490081787109375e-01 -1.167223304510116577e-01 7.767934352159500122e-02 4.702239111065864563e-02 3.553303778171539307e-01 -4.729811474680900574e-02 -1.161852180957794189e-01 1.014053449034690857e-01 9.856420010328292847e-02 1.029775589704513550e-01 4.849357530474662781e-02 -2.137885093688964844e-01 -2.188837230205535889e-01 -1.559169143438339233e-01 1.379388570785522461e-01 6.820536404848098755e-02 -1.811503916978836060e-01 1.075323149561882019e-01 2.086750417947769165e-01 -6.734905391931533813e-02 1.337388753890991211e-01 -9.271357208490371704e-02 2.865434624254703522e-02 -8.286447823047637939e-02 -8.939180523157119751e-02 2.182765603065490723e-01 3.126051127910614014e-01
9.157402068376541138e-02 -3.491895273327827454e-02 -7.782369107007980347e-02 -2.703045904636383057e-01 7.457078993320465088e-02 1.242392957210540771e-01 -8.333475142717361450e-02 2.061443403363227844e-02 5.756165087223052979e-02 7.453845441341400146e-02 -1.581763774156570435e-01 6.069131568074226379e-02 -5.050173774361610413e-02 -3.267933130264282227e-01 8.789344131946563721e-02 2.143704332411289215e-02 -6.182430982589721680e-01 -8.495640940964221954e-03 -1.134723871946334839e-01 2.165151387453079224e-01 -1.263859868049621582e-01 -2.089174836874008179e-01 1.528609544038772583e-01 -2.547287149354815483e-03 1.155668869614601135e-02 1.862273961305618286e-01 -7.960465550422668457e-02 2.206879407167434692e-01 -6.542470306158065796e-03 2.829967439174652100e-01 -1.626374721527099609e-01 7.954086363315582275e-02
2.970100939273834229e-01 -1.833483725786209106e-01 -2.761025168001651764e-02 -1.314266920089721680e-01 2.699636220932006836e-01 2.479529194533824921e-02 1.258587390184402466e-01 1.606624126434326172e-01 -1.143930628895759583e-01 -1.081463973969221115e-02 8.399740606546401978e-02 -1.210079491138458252e-01 -4.959579929709434509e-02 -1.154563724994659424e-01 7.441483438014984131e-02 2.671973407268524170e-01 -4.474277496337890625e-01 -1.219994425773620605e-01 -1.862785592675209045e-02 3.064365088939666748e-01 1.720982231199741364e-02 4.969328641891479492e-02 1.288942843675613403e-01 -1.880010366439819336e-01 6.920927017927169800e-02 6.047114729881286621e-02 3.333034813404083252e-01 -4.359971266239881516e-03 2.218978852033615112e-01 -1.143315136432647705e-01 -2.448177188634872437e-01 -1.072826385498046875e-01
4.066710546612739563e-02 1.531003881245851517e-02 1.879152208566665649e-01 -1.824577897787094116e-01 1.632875353097915649e-01 -7.861502468585968018e-02 -7.887530326843261719e-02 2.952381968498229980e-01 2.921948432922363281e-01 2.104800427332520485e-03 2.384935170412063599e-01 2.114314027130603790e-02 2.115070670843124390e-01 9.137073904275894165e-02 3.354095518589019775e-01 -1.180690303444862366e-01 -3.552056550979614258e-01 -1.975171416997909546e-01 -9.089786559343338013e-02 1.818786859512329102e-01 8.447221666574478149e-02 -2.002128660678863525e-01 2.317006886005401611e-01 2.011167444288730621e-02 6.962777674198150635e-02 1.425339579582214355e-01 -1.176802515983581543e-01 -1.450662463903427124e-01 2.433473244309425354e-02 3.046078979969024658e-01 -1.140594258904457092e-01 8.225178718566894531e-02
3.315605223178863525e-01 -1.079504564404487610e-01 -5.274883657693862915e-02 -3.765270486474037170e-02 3.202438950538635254e-01 -3.793600201606750488e-02 -6.933343410491943359e-02 1.979335695505142212e-01 -1.411166340112686157e-01 -8.272318542003631592e-02 1.008347347378730774e-01 6.648600101470947266e-02 9.136626869440078735e-02 -3.625918552279472351e-02 5.743725597858428955e-02 2.955953218042850494e-02 -4.054095149040222168e-01 -1.164538692682981491e-02 -2.095909118652343750e-01 3.983758389949798584e-01 1.770464926958084106e-01 1.052846387028694153e-01 7.347072660923004150e-02 -2.980453073978424072e-01 1.142355501651763916e-01 -2.855175547301769257e-02 -2.549411728978157043e-02 -1.979537010192871094e-01 2.965414524078369141e-01 -1.511751115322113037e-01 5.256981402635574341e-02 3.910776227712631226e-03
3.425652906298637390e-02 2.204196527600288391e-03 -1.333766430616378784e-01 3.520227223634719849e-02 2.329604029655456543e-01 -9.697155654430389404e-02 1.398048456758260727e-02 -4.879930615425109863e-02 2.761938869953155518e-01 -1.132501941174268723e-02 3.394478857517242432e-01 4.238297790288925171e-02 -1.752453148365020752e-01 -2.516757547855377197e-01 2.268035709857940674e-01 1.061944067478179932e-01 -3.687491714954376221e-01 -2.272889316082000732e-01 8.024037629365921021e-02 3.556891083717346191e-01 2.046832144260406494e-01 -8.547224104404449463e-02 -5.154236685484647751e-03 1.473968029022216797e-01 3.824890032410621643e-02 9.646087139844894409e-02 1.113395839929580688e-01 -2.723682112991809845e-02 2.423110157251358032e-01 -1.955581456422805786e-01 1.862981468439102173e-01 -1.273890733718872070e-01
2.064886093139648438e-01 -9.705261141061782837e-02 -2.093794643878936768e-01 1.768910884857177734e-01 -8.134213089942932129e-02 -9.633271396160125732e-02 -1.346342712640762329e-01 2.185612618923187256e-01 -3.780204430222511292e-02 -1.690361462533473969e-02 8.933991193771362305e-02 -9.008185938000679016e-03 -3.047442436218261719e-01 -1.682884097099304199e-01 7.163038104772567749e-02 -1.458263397216796875e-01 -2.762923538684844971e-01 -2.492353767156600952e-01 -1.350999027490615845e-01 3.333394229412078857e-01 -1.401706933975219727e-01 -1.036240458488464355e-01 3.152039274573326111e-02 2.687852131202816963e-03 1.218269094824790955e-01 -1.600097268819808960e-01 -2.830070853233337402e-01 2.069690376520156860e-01 1.823517978191375732e-01 -2.805766463279724121e-01 -2.296811342239379883e-01 -7.965420931577682495e-02
3.269453346729278564e-01 -1.220417246222496033e-01 -7.163596898317337036e-02 7.220076769590377808e-02 2.550994455814361572e-01 -3.762787580490112305e-01 1.603575423359870911e-02 5.973615497350692749e-02 -3.224839642643928528e-02 -2.566107511520385742e-01 -2.533315420150756836e-01 -3.558426350355148315e-02 3.774414956569671631e-02 2.622077474370598793e-03 3.381201028823852539e-01 6.359821557998657227e-02 -1.663914918899536133e-01 2.537866495549678802e-02 4.654774442315101624e-02 3.591143488883972168e-01 -5.064534954726696014e-03 2.022135257720947266e-02 -1.633114069700241089e-01 2.019702941179275513e-01 5.505487322807312012e-02 9.054532274603843689e-03 -5.201371386647224426e-02 1.554113179445266724e-01 1.573740392923355103e-01 6.728521734476089478e-02 -2.744112014770507812e-01 2.081437706947326660e-01
7.806351874023675919e-03 -3.346343040466308594e-01 1.666253060102462769e-02 -4.287212342023849487e-02 1.556320935487747192e-01 -2.034447044134140015e-01 -4.438932612538337708e-02 9.046586602926254272e-02 -4.476738348603248596e-02 1.151514574885368347e-01 -8.190122433006763458e-03 8.771397918462753296e-02 2.210264280438423157e-02 -3.431209027767181396e-01 7.490056753158569336e-02 -1.879469603300094604e-01 -3.103121519088745117e-01 -9.415584057569503784e-02 -2.183692902326583862e-01 1.999424248933792114e-01 -9.377488493919372559e-02 -1.394355744123458862e-01 2.922681570053100586e-01 6.716538220643997192e-02 1.500028371810913086e-01 1.819110661745071411e-01 -1.470176428556442261e-01 1.436093747615814209e-01 -1.137506663799285889e-01 2.644910216331481934e-01 -2.999535202980041504e-01 2.149706780910491943e-01
1.439206898212432861e-01 -4.357058927416801453e-02 2.967995703220367432e-01 -8.536776900291442871e-02 3.211153149604797363e-01 -4.049278795719146729e-02 -6.938692927360534668e-02 2.357013337314128876e-02 2.669385969638824463e-01 -3.031825423240661621e-01 -8.717792481184005737e-02 -2.702980302274227142e-02 7.317457348108291626e-02 -2.262751162052154541e-01 3.130466639995574951e-01 9.846515208482742310e-02 -2.849864363670349121e-01 1.179015114903450012e-01 -1.340915709733963013e-01 2.489578127861022949e-01 -1.377633512020111084e-01 -3.946036100387573242e-02 1.420678645372390747e-01 -1.539895534515380859e-01 1.323379874229431152e-01 -1.562338024377822876e-01 -6.581798940896987915e-02 2.456825971603393555e-01 -1.653394848108291626e-02 -2.452682107686996460e-01 -1.706703305244445801e-01 2.116280794143676758e-02
-7.827292382717132568e-02 -2.009653002023696899e-01 2.385673075914382935e-01 -1.689548045396804810e-01 1.264958381652832031e-01 -2.809055149555206299e-01 -1.898445785045623779e-01 -9.592528641223907471e-02 2.286163419485092163e-01 -1.177871152758598328e-01 3.013206124305725098e-01 1.473282724618911743e-01 7.171026617288589478e-02 9.308188408613204956e-02 1.411259919404983521e-01 -1.801793426275253296e-01 -1.657535433769226074e-01 9.389229118824005127e-02 -2.931038439273834229e-01 2.427415698766708374e-01 2.038726955652236938e-01 7.236336171627044678e-02 1.786935478448867798e-01 2.158542424440383911e-01 1.133832614868879318e-02 1.831862144172191620e-02 8.397647738456726074e-02 -1.486482620239257812e-01 -2.114650458097457886e-01 1.917966455221176147e-01 -5.549604818224906921e-02 2.498075962066650391e-01
4.739435389637947083e-02 -2.860414385795593262e-01 1.553631126880645752e-01 5.318975076079368591e-02 1.493743360042572021e-01 8.251970633864402771e-03 6.095569115132093430e-03 1.631711125373840332e-01 4.869946539402008057e-01 1.492636054754257202e-01 -2.061922550201416016e-01 -7.584543526172637939e-02 1.775896735489368439e-02 3.959487378597259521e-02 2.369744516909122467e-02 7.808647304773330688e-02 -2.938789427280426025e-01 -3.325376659631729126e-02 -1.912157535552978516e-01 2.383604878559708595e-03 4.654319956898689270e-02 -1.866620928049087524e-01 3.087355196475982666e-01 -1.395815014839172363e-01 1.715441793203353882e-01 2.867674529552459717e-01 -7.742415368556976318e-02 2.590723037719726562e-01 1.043696627020835876e-01 -4.145326465368270874e-02 -8.233283460140228271e-02 2.089391797780990601e-01
3.417374491691589355e-01 -2.949922382831573486e-01 2.354081720113754272e-01 7.241733837872743607e-03 8.680073171854019165e-02 -1.669015139341354370e-01 -3.302535712718963623e-01 2.149989455938339233e-01 8.753442019224166870e-02 1.840869635343551636e-01 -7.659202814102172852e-02 -1.302274316549301147e-01 -3.682876471430063248e-03 1.373276766389608383e-02 -1.275520920753479004e-01 2.314299196004867554e-01 -3.271920084953308105e-01 1.029920876026153564e-01 4.283503070473670959e-02 3.418851792812347412e-01 1.107829064130783081e-01 1.160209625959396362e-01 -1.457758396863937378e-01 6.799161899834871292e-03 9.504795819520950317e-02 2.756820917129516602e-01 -2.286935038864612579e-02 5.719951540231704712e-02 9.434275329113006592e-02 1.397086828947067261e-01 3.173872828483581543e-02 1.181827485561370850e-01
5.518481135368347168e-01 3.065068274736404419e-02 -7.454600930213928223e-02 -3.593830158933997154e-03 -9.400330483913421631e-02 -3.620133399963378906e-01 6.815906614065170288e-02 2.600374519824981689e-01 2.551971673965454102e-01 8.703098446130752563e-02 2.149797976016998291e-01 -1.277691870927810669e-01 7.146690785884857178e-02 -6.689148023724555969e-03 1.194572523236274719e-01 -1.823725849390029907e-01 -2.598260939121246338e-01 -2.939822897315025330e-02 4.406348243355751038e-02 1.350995898246765137e-01 7.020472735166549683e-02 2.058776617050170898e-01 2.163848467171192169e-02 -2.408739738166332245e-02 5.302476510405540466e-02 2.301069498062133789e-01 -2.428610622882843018e-02 -1.604732424020767212e-01 -2.994998171925544739e-02 1.536621302366256714e-01 -2.020940482616424561e-01 6.702243536710739136e-02
1.744700521230697632e-01 -1.713275164365768433e-02 2.148956805467605591e-01 2.493016980588436127e-02 2.361936122179031372e-01 -2.359259724617004395e-01 -2.051128633320331573e-02 1.237713918089866638e-02 1.799397617578506470e-01 -2.297541946172714233e-01 3.744468092918395996e-01 6.153547205030918121e-03 -2.421264648437500000e-01 -1.547004431486129761e-01 8.758445084095001221e-02 -2.490622922778129578e-02 -4.980561435222625732e-01 6.770645827054977417e-02 -1.548372488468885422e-02 -7.639808207750320435e-02 -1.589481979608535767e-01 -2.960773743689060211e-02 3.397803902626037598e-01 1.125112920999526978e-01 9.561461955308914185e-02 7.549813389778137207e-02 4.791104048490524292e-02 1.500915288925170898e-01 1.387908458709716797e-01 -3.027436323463916779e-03 -1.354389488697052002e-01 6.267675757408142090e-02
-1.454763263463973999e-01 -2.147202342748641968e-01 -6.424006819725036621e-02 -2.784667015075683594e-01 -8.700282312929630280e-03 -1.024189218878746033e-01 -2.007820457220077515e-01 2.003436535596847534e-01 2.481289505958557129e-01 -1.199432462453842163e-02 7.643393427133560181e-02 1.136258244514465332e-01 -2.020920962095260620e-01 7.361012697219848633e-02 2.774328887462615967e-01 1.173560768365859985e-01 -3.612230122089385986e-01 -1.656827926635742188e-01 -7.075749337673187256e-02 1.901137977838516235e-01 2.071468234062194824e-01 5.413822829723358154e-02 2.902760207653045654e-01 -2.442190349102020264e-01 -1.340155601501464844e-01 1.734267771244049072e-01 -1.491842716932296753e-01 -1.072574779391288757e-02 -1.127917766571044922e-01 -5.050213262438774109e-02 -1.812810450792312622e-01 1.876413673162460327e-01
1.888989210128784180e-01 -2.473289147019386292e-02 -2.558308467268943787e-02 -1.231599748134613037e-01 6.485867500305175781e-02 -1.720336228609085083e-01 -9.041823446750640869e-03 2.042026966810226440e-01 1.746761947870254517e-01 1.336798965930938721e-01 1.073330044746398926e-01 1.606230288743972778e-01 -6.463185697793960571e-02 -3.088847398757934570e-01 2.507572174072265625e-01 2.508750557899475098e-01 -2.891157567501068115e-01 4.772504791617393494e-02 -8.022973686456680298e-02 2.756294608116149902e-01 -2.063247263431549072e-01 1.731114089488983154e-01 -8.412446826696395874e-02 8.267101645469665527e-02 -3.132511377334594727e-01 -7.502708584070205688e-03 5.246937647461891174e-02 -8.140882104635238647e-02 2.570061981678009033e-01 8.439180999994277954e-02 -3.324143886566162109e-01 1.234245076775550842e-01
1.389045733958482742e-03 -2.776379585266113281e-01 1.326333880424499512e-01 -4.869078844785690308e-02 5.780050158500671387e-02 -3.079398274421691895e-01 -2.309020310640335083e-01 7.344782352447509766e-02 1.811609715223312378e-01 1.710096001625061035e-01 1.490804404020309448e-01 3.611195087432861328e-02 -2.888702973723411560e-02 -3.168836832046508789e-01 4.770313203334808350e-02 -1.750496327877044678e-01 -4.106281399726867676e-01 -2.174835205078125000e-01 -1.054537296295166016e-01 1.009333063848316669e-03 -4.614225402474403381e-02 -1.715911924839019775e-02 1.293397601693868637e-02 1.515304893255233765e-01 -2.445924282073974609e-02 3.978817760944366455e-01 -2.032192498445510864e-01 -2.325965650379657745e-02 -1.906157582998275757e-01 1.543561518192291260e-01 -7.158984988927841187e-02 8.771292120218276978e-02
1.982378810644149780e-01 5.227295216172933578e-03 -1.472753435373306274e-01 1.445173919200897217e-01 3.326809406280517578e-02 -5.704137086868286133e-01 -1.881014704704284668e-01 4.326488077640533447e-02 4.417055547237396240e-01 -1.212489604949951172e-01 1.865239143371582031e-01 4.538833722472190857e-02 -1.372795552015304565e-01 -5.843037739396095276e-02 -3.238444924354553223e-01 -2.085190713405609131e-01 -1.718670725822448730e-01 8.326402306556701660e-02 -6.739419698715209961e-02 1.371147483587265015e-01 -1.629299670457839966e-02 -1.211602836847305298e-01 9.506741911172866821e-02 5.579974129796028137e-02 -1.592782698571681976e-02 7.831525802612304688e-02 -5.472779646515846252e-02 7.098992913961410522e-02 1.003068163990974426e-01 1.493452638387680054e-01 -5.610874667763710022e-02 -1.579263992607593536e-02
2.146995365619659424e-01 -1.734377890825271606e-01 7.252858579158782959e-02 2.204190641641616821e-01 1.424476355314254761e-01 -2.834576964378356934e-01 -1.584465205669403076e-01 3.155649080872535706e-02 1.191832497715950012e-01 5.968753248453140259e-02 4.287993907928466797e-01 1.843351498246192932e-02 -9.995165467262268066e-02 1.019907891750335693e-01 2.456521615386009216e-02 -1.337031424045562744e-01 -4.022205770015716553e-01 -3.440543264150619507e-02 -1.649273037910461426e-01 9.605078399181365967e-02 -1.561108380556106567e-01 -2.662065625190734863e-01 2.365783900022506714e-01 -4.681762366089969873e-04 -3.526936471462249756e-02 -2.012985199689865112e-01 8.303822949528694153e-03 -1.526350677013397217e-01 4.912300407886505127e-02 -7.753966003656387329e-02 -5.671920627355575562e-02 2.738927602767944336e-01
1.041881740093231201e-01 8.456872403621673584e-02 -9.710585325956344604e-02 -5.556472390890121460e-02 2.630305290222167969e-01 -3.308679163455963135e-01 -1.591659337282180786e-01 -5.682592093944549561e-02 -8.792727440595626831e-02 5.815382301807403564e-02 9.470766037702560425e-02 9.647146798670291901e-03 2.088540047407150269e-01 4.269758239388465881e-02 -6.274688243865966797e-02 2.177356034517288208e-01 -2.741515934467315674e-01 -2.199317514896392822e-01 7.247941195964813232e-02 2.716363668441772461e-01 2.879957258701324463e-01 -2.514362037181854248e-01 -1.327477693557739258e-01 -1.492467671632766724e-01 1.362270563840866089e-01 1.814617514610290527e-01 2.307580411434173584e-01 1.992398053407669067e-01 2.488005608320236206e-01 1.275775432586669922e-01 -1.844995915889739990e-01 -3.609017934650182724e-03
1.116578206419944763e-01 -2.190646380186080933e-01 -1.379498839378356934e-01 -1.762471050024032593e-01 1.614589095115661621e-01 -3.123339116573333740e-01 -9.999290108680725098e-03 3.926331549882888794e-02 1.725217103958129883e-01 4.629047214984893799e-02 -2.860940396785736084e-01 -1.163798794150352478e-01 1.085987221449613571e-02 -1.069333031773567200e-01 -1.245172619819641113e-01 1.200223416090011597e-01 -3.308035433292388916e-01 -9.156392514705657959e-02 -2.394525110721588135e-01 4.094696044921875000e-01 -1.785712875425815582e-02 2.584390938282012939e-01 7.536166906356811523e-02 -5.754012963734567165e-04 -1.641537696123123169e-01 1.467527449131011963e-01 1.071695387363433838e-01 1.272266805171966553e-01 1.274648471735417843e-03 -4.104162007570266724e-02 -1.850467026233673096e-01 -2.602565288543701172e-01
4.161339998245239258e-02 -3.225566074252128601e-02 -6.461244821548461914e-02 1.021397579461336136e-02 1.044546961784362793e-01 4.046592116355895996e-02 -2.631582915782928467e-01 4.716138914227485657e-02 4.566128849983215332e-01 -3.665059804916381836e-02 2.665415406227111816e-01 5.879916995763778687e-02 3.158212825655937195e-02 2.137937843799591064e-01 1.804434955120086670e-01 8.561646938323974609e-02 -5.252179503440856934e-01 2.359291352331638336e-02 -2.228039056062698364e-01 1.859083771705627441e-01 -6.636952608823776245e-02 1.107103973627090454e-01 8.178424090147018433e-02 7.473047822713851929e-02 -9.185758978128433228e-02 2.120148092508316040e-01 -1.919648945331573486e-01 2.631252864375710487e-03 -2.624076232314109802e-02 1.478617638349533081e-01 -1.147359609603881836e-01 1.499261409044265747e-01
3.857217431068420410e-01 -3.515307009220123291e-01 1.134098172187805176e-01 1.365364063531160355e-03 1.026176810264587402e-01 -4.311359673738479614e-02 4.827035218477249146e-02 9.555616974830627441e-02 -8.038061112165451050e-02 -1.124600768089294434e-01 1.720963791012763977e-02 9.645733237266540527e-02 1.029596701264381409e-01 -1.095357388257980347e-01 -5.846868082880973816e-02 -1.736302822828292847e-01 -5.013403296470642090e-01 -1.132011637091636658e-01 4.799980670213699341e-02 1.921801418066024780e-01 3.786312043666839600e-02 4.085212945938110352e-02 2.020295858383178711e-01 8.037839829921722412e-02 2.204610854387283325e-01 2.286145240068435669e-01 -2.350174337625503540e-01 1.207861378788948059e-01 -8.251591026782989502e-02 -3.137361491098999977e-04 -1.529515683650970459e-01 -2.266966104507446289e-01
2.248382717370986938e-01 -2.025661468505859375e-01 3.788996115326881409e-02 -2.020427025854587555e-02 -5.421848967671394348e-02 -1.695677787065505981e-01 -6.396431475877761841e-02 -1.916664838790893555e-02 2.712673842906951904e-01 1.359225362539291382e-01 4.740826785564422607e-02 -4.206482693552970886e-02 1.393476575613021851e-01 2.532168626785278320e-01 3.863466978073120117e-01 -2.728447914123535156e-01 -2.373195290565490723e-01 4.917386546730995178e-02 -2.452753037214279175e-01 9.704020619392395020e-02 3.293137252330780029e-01 -1.518346816301345825e-01 8.234121650457382202e-02 -1.590176522731781006e-01 -7.906332612037658691e-02 2.641837485134601593e-02 1.996416002511978149e-01 1.025720909237861633e-01 3.280977532267570496e-02 5.637377128005027771e-02 -2.403385639190673828e-01 2.363670021295547485e-01
7.127454131841659546e-02 -2.510565221309661865e-01 2.423594295978546143e-01 -3.351249992847442627e-01 -2.049438841640949249e-02 1.049069762229919434e-01 -1.785507202148437500e-01 -1.001334711909294128e-01 2.942290902137756348e-01 2.316609956324100494e-02 8.170972019433975220e-02 -1.018215809017419815e-02 -6.990925967693328857e-02 1.858022063970565796e-01 1.551987379789352417e-01 -8.679003268480300903e-02 -4.159165322780609131e-01 -1.624234020709991455e-01 -1.329761445522308350e-01 1.754887253046035767e-01 1.110063940286636353e-01 -1.573996543884277344e-01 1.556523144245147705e-01 2.451330982148647308e-02 -5.135384574532508850e-02 4.110282957553863525e-01 -8.664831519126892090e-02 6.166746467351913452e-02 -1.321146637201309204e-01 -7.579619437456130981e-02 1.842133700847625732e-02 1.624535322189331055e-01
3.824877738952636719e-01 -5.780977196991443634e-03 1.277303602546453476e-02 2.724337391555309296e-02 1.147319823503494263e-01 -2.121148705482482910e-01 -1.646285876631736755e-02 -1.222940608859062195e-01 2.215266674757003784e-01 -1.970448903739452362e-02 2.151130139827728271e-01 -1.851977407932281494e-01 1.305477470159530640e-01 -2.118381708860397339e-01 7.640647143125534058e-02 1.497902572154998779e-01 -2.561804950237274170e-01 -1.014974117279052734e-01 5.348826944828033447e-02 4.095061123371124268e-01 1.352781802415847778e-01 -1.471912562847137451e-01 8.323192596435546875e-02 -5.002951622009277344e-02 4.605047777295112610e-02 4.280583560466766357e-02 2.805951535701751709e-01 -2.192391157150268555e-01 9.860339015722274780e-02 -2.843007147312164307e-01 -2.000871896743774414e-01 -4.398640245199203491e-02
1.316830366849899292e-01 2.677537500858306885e-01 8.228770457208156586e-03 -1.463821232318878174e-01 2.484009861946105957e-01 -1.104647740721702576e-01 -2.106807380914688110e-01 2.351219207048416138e-01 -6.327316164970397949e-02 -7.748802006244659424e-02 -1.670005023479461670e-01 1.181354299187660217e-01 -2.300444990396499634e-02 -2.270370423793792725e-01 1.206560283899307251e-01 7.553196698427200317e-02 -1.977411657571792603e-01 -5.199196562170982361e-02 -3.477120399475097656e-01 1.695864200592041016e-01 6.211060681380331516e-04 8.606462739408016205e-03 -4.172526672482490540e-02 -7.879333943128585815e-02 1.679115295410156250e-01 2.311987429857254028e-01 -8.349266834557056427e-03 2.048573940992355347e-01 5.054457783699035645e-01 6.668251752853393555e-02 8.615089207887649536e-02 -3.446077182888984680e-02
2.220453768968582153e-01 -8.807413280010223389e-02 1.293247789144515991e-01 -1.418652236461639404e-01 7.798944599926471710e-03 -4.100219607353210449e-01 1.118139550089836121e-02 1.687567234039306641e-01 4.133294522762298584e-01 -2.610694244503974915e-02 1.087072193622589111e-01 -1.187446340918540955e-02 1.373445987701416016e-01 -1.611897498369216919e-01 -1.668354868888854980e-01 -5.440001189708709717e-02 -2.796303331851959229e-01 7.383837364614009857e-03 -1.911520212888717651e-01 8.324385434389114380e-02 -1.299845054745674133e-02 1.082148700952529907e-01 3.791700899600982666e-01 -8.866673707962036133e-02 -1.883042603731155396e-01 2.940627634525299072e-01 -4.232818260788917542e-02 -1.152642518281936646e-01 1.367231011390686035e-01 -4.331235960125923157e-02 7.021549344062805176e-02 -4.949246346950531006e-02
-5.496663041412830353e-03 7.178323715925216675e-02 -2.626557648181915283e-01 -1.844069957733154297e-01 3.227019608020782471e-01 -7.872453331947326660e-02 -2.219146788120269775e-01 7.370629161596298218e-02 -5.017168074846267700e-02 -3.909413889050483704e-02 1.706151664257049561e-01 3.355345875024795532e-02 1.085110977292060852e-01 -1.809712052345275879e-01 2.228971719741821289e-01 1.686080545186996460e-01 -2.122955471277236938e-01 -1.003087684512138367e-01 5.025874823331832886e-02 3.854437470436096191e-01 2.367442250251770020e-01 -3.028646409511566162e-01 -8.775861561298370361e-02 -3.572502732276916504e-02 3.024112991988658905e-02 3.664591312408447266e-01 1.067926064133644104e-01 1.276427060365676880e-01 2.078778296709060669e-01 -3.526708460412919521e-04 5.322123877704143524e-03 -2.774111740291118622e-02
2.296050488948822021e-01 -1.359501034021377563e-01 -3.878395259380340576e-02 -4.132081195712089539e-02 2.753078341484069824e-01 -2.366276681423187256e-01 1.655000075697898865e-02 1.030166670680046082e-01 1.339173763990402222e-01 1.661196798086166382e-01 -2.970309741795063019e-02 2.207409739494323730e-01 -2.363910824060440063e-01 3.977221250534057617e-02 3.288201689720153809e-01 -3.772698342800140381e-01 -1.233431249856948853e-01 -5.064845830202102661e-02 -1.996801495552062988e-01 1.851694285869598389e-01 6.407152116298675537e-02 -1.444795280694961548e-01 -3.369590938091278076e-01 7.947166450321674347e-03 9.548288583755493164e-02 -8.937866240739822388e-02 4.969226196408271790e-03 2.290817052125930786e-01 1.297215372323989868e-01 -3.569239005446434021e-02 -2.658012881875038147e-02 2.468162178993225098e-01
1.102138981223106384e-01 -2.806722521781921387e-01 -4.852535203099250793e-02 -4.261421784758567810e-02 1.185765489935874939e-01 -2.726489901542663574e-01 -1.258211135864257812e-01 -4.529457166790962219e-02 -6.388023030012845993e-03 -1.423637866973876953e-01 2.777191698551177979e-01 5.953179299831390381e-02 -4.858844354748725891e-02 -2.180107235908508301e-01 -8.020288497209548950e-02 -8.877039700746536255e-02 -4.205833077430725098e-01 -7.946718484163284302e-02 -1.434459090232849121e-01 1.557560563087463379e-01 -2.715319693088531494e-01 -1.149163395166397095e-01 6.317535042762756348e-02 5.881510209292173386e-03 6.294968724250793457e-02 2.203101664781570435e-01 -1.654507964849472046e-01 1.348013728857040405e-01 -2.512487471103668213e-01 2.519904971122741699e-01 -2.104446291923522949e-01 2.132664322853088379e-01
5.357613414525985718e-02 -1.770416945219039917e-01 6.880780309438705444e-02 -2.568517578765749931e-03 2.503761053085327148e-01 -6.188597902655601501e-02 -6.811355054378509521e-02 -6.823128461837768555e-02 1.905864328145980835e-01 -3.076783753931522369e-02 1.110815554857254028e-01 -9.032323211431503296e-02 1.370303630828857422e-01 -1.461609899997711182e-01 -8.002074807882308960e-02 -6.924440711736679077e-02 -4.615323543548583984e-01 2.895669341087341309e-01 9.873032569885253906e-02 3.391053080558776855e-01 1.865442991256713867e-01 -9.821856021881103516e-02 -1.636185050010681152e-01 -1.854865998029708862e-01 1.216921284794807434e-01 4.184985533356666565e-02 2.185377776622772217e-01 -3.778520226478576660e-02 2.709778547286987305e-01 -3.818023577332496643e-02 -3.246292471885681152e-01 -5.371290445327758789e-02
3.244349658489227295e-01 -2.685989141464233398e-01 3.732602596282958984e-01 -8.672746829688549042e-03 1.178618445992469788e-01 -2.949936091899871826e-01 -2.017609328031539917e-01 1.937059909105300903e-01 1.585769951343536377e-01 1.724581271409988403e-01 -1.923016645014286041e-02 -1.570525765419006348e-01 -7.157710194587707520e-02 -1.498501449823379517e-01 -1.681157648563385010e-01 1.676291674375534058e-01 -4.298914074897766113e-01 1.192488800734281540e-02 4.969063773751258850e-02 2.912973165512084961e-01 -2.312575839459896088e-02 8.442409336566925049e-02 -1.875556707382202148e-01 9.575338102877140045e-03 3.444812819361686707e-02 7.393598556518554688e-02 6.870315223932266235e-02 -2.637091279029846191e-02 -9.015370160341262817e-03 -1.228381530381739140e-03 -2.048796787858009338e-02 1.114318594336509705e-01
3.481069505214691162e-01 -1.821722537279129028e-01 9.339526295661926270e-02 -2.251468449831008911e-01 9.650692343711853027e-02 -3.128967285156250000e-01 -7.828917354345321655e-02 -4.716838151216506958e-02 1.706639528274536133e-01 -1.646018326282501221e-01 8.477884531021118164e-02 2.408126294612884521e-01 -5.277127027511596680e-02 -2.331449240446090698e-01 3.068051934242248535e-01 2.215897142887115479e-01 -1.623795181512832642e-01 1.210041493177413940e-01 -1.625577360391616821e-01 2.528745532035827637e-01 -1.529492884874343872e-01 -8.989901840686798096e-02 -1.072751954197883606e-01 -1.205027550458908081e-01 -1.773888766765594482e-01 -3.836255287751555443e-03 4.595946148037910461e-02 -1.374954134225845337e-01 1.780084669589996338e-01 -1.640837453305721283e-02 -2.562370896339416504e-01 9.940759837627410889e-02
2.432411313056945801e-01 -1.518409140408039093e-02 -4.432361200451850891e-02 1.409111917018890381e-01 4.177330732345581055e-01 -3.367532491683959961e-01 -1.021390631794929504e-01 1.263357698917388916e-01 1.217357590794563293e-01 -2.006373554468154907e-01 -6.715725362300872803e-02 3.724792972207069397e-02 5.018106102943420410e-02 -5.906053259968757629e-02 1.911665201187133789e-01 1.021208316087722778e-01 -2.886981964111328125e-01 2.370411157608032227e-01 -1.853620819747447968e-02 4.185066819190979004e-01 -2.494522137567400932e-03 5.264400318264961243e-02 1.552326828241348267e-01 -2.365176007151603699e-02 7.406480610370635986e-02 -1.699537336826324463e-01 -1.687356531620025635e-01 -8.483701944351196289e-02 7.864449918270111084e-02 -9.125288575887680054e-02 -2.467798739671707153e-01 -5.120386183261871338e-02
1.458911001682281494e-01 -8.645903319120407104e-03 1.032715588808059692e-01 1.063113007694482803e-02 4.596964269876480103e-02 -2.133683711290359497e-01 -1.776968687772750854e-01 1.258479207754135132e-01 5.395471453666687012e-01 7.942442595958709717e-02 1.634650379419326782e-01 4.822817072272300720e-02 2.236394286155700684e-01 -9.214830584824085236e-03 1.297143101692199707e-01 4.353011026978492737e-02 -4.305339455604553223e-01 -1.736469715833663940e-01 -9.656124562025070190e-02 7.722231000661849976e-02 -7.471024245023727417e-02 -1.681752949953079224e-01 7.583957165479660034e-02 9.359023720026016235e-02 -8.572439849376678467e-02 2.493143975734710693e-01 -3.294013440608978271e-01 1.906180009245872498e-02 8.245790004730224609e-02 8.119170367717742920e-02 2.452299743890762329e-02 7.733330130577087402e-02
3.228402435779571533e-01 2.448586933314800262e-02 2.730722129344940186e-01 -1.277260016649961472e-02 9.192661195993423462e-02 -1.701076477766036987e-01 -2.614019513130187988e-01 3.082713782787322998e-01 3.048079274594783783e-02 1.284405589103698730e-01 -2.239307016134262085e-01 2.204908728599548340e-01 -2.014068514108657837e-01 -3.984663262963294983e-02 8.508467674255371094e-02 -8.107323944568634033e-02 -4.742690622806549072e-01 -5.481277778744697571e-02 -4.316178336739540100e-02 1.037563830614089966e-01 -1.583020836114883423e-01 -4.433588311076164246e-02 2.434070855379104614e-01 1.741757094860076904e-01 8.335830271244049072e-02 1.061407383531332016e-02 1.692364662885665894e-01 -1.265062242746353149e-01 -3.695421665906906128e-02 -1.346529424190521240e-01 -1.226876378059387207e-01 6.413321197032928467e-02
3.618776425719261169e-02 -2.536552250385284424e-01 2.545717060565948486e-01 -7.943784445524215698e-02 5.028618127107620239e-02 -6.931597739458084106e-02 -2.054822295904159546e-01 1.376401335000991821e-01 2.217753790318965912e-02 7.676021661609411240e-03 3.740951791405677795e-02 -4.950222000479698181e-02 1.277817636728286743e-01 -1.858441829681396484e-01 -9.662907570600509644e-02 7.226094021461904049e-04 -4.475352168083190918e-01 2.493935674428939819e-01 4.926217719912528992e-03 3.535548448562622070e-01 1.497302502393722534e-01 -1.066093072295188904e-01 -2.704850435256958008e-01 1.275803893804550171e-01 1.823170036077499390e-01 1.860612630844116211e-01 4.559300094842910767e-02 1.190666630864143372e-01 2.813409566879272461e-01 -4.991968721151351929e-02 -1.803994476795196533e-01 -1.452241539955139160e-01
-1.872706413269042969e-01 4.205011576414108276e-02 3.695605695247650146e-01 -1.037575677037239075e-01 2.277098447084426880e-01 -3.110355734825134277e-01 -2.117882966995239258e-01 6.617505103349685669e-02 5.012571811676025391e-02 2.034349180757999420e-02 8.331631869077682495e-02 1.059034243226051331e-01 6.162277236580848694e-02 1.209171414375305176e-01 1.616080552339553833e-01 -1.652510762214660645e-01 -3.845226466655731201e-01 -1.205369979143142700e-01 -4.748646542429924011e-02 2.718364298343658447e-01 -8.831931650638580322e-02 3.101974725723266602e-03 1.786147952079772949e-01 1.233164370059967041e-01 -2.478137463331222534e-01 -1.711737215518951416e-01 7.984363287687301636e-02 2.459124922752380371e-01 -5.873582884669303894e-02 -1.095907166600227356e-01 -4.208204802125692368e-03 2.420140057802200317e-01
1.209627911448478699e-01 -1.712661981582641602e-01 -8.751521259546279907e-02 -1.434630015864968300e-03 3.944657742977142334e-01 -2.289452850818634033e-01 -1.300489902496337891e-01 1.657455712556838989e-01 2.777695953845977783e-01 3.425357639789581299e-01 7.174207270145416260e-02 -1.569204926490783691e-01 1.439208686351776123e-01 5.572531372308731079e-02 9.651771187782287598e-02 -1.521503180265426636e-02 -1.444647908210754395e-01 -1.718223392963409424e-01 -2.104910910129547119e-01 -8.351118117570877075e-02 1.904298663139343262e-01 -3.086211681365966797e-01 1.070019081234931946e-01 -4.677435383200645447e-02 4.479059949517250061e-02 -5.652675870805978775e-03 -1.840074430219829082e-03 1.417119055986404419e-01 1.082270517945289612e-01 -5.114917084574699402e-02 9.900928288698196411e-02 3.811439573764801025e-01
1.913926899433135986e-01 -2.192391753196716309e-01 -5.274458229541778564e-02 -1.590035706758499146e-01 2.415176779031753540e-01 -8.177302032709121704e-02 -3.093587458133697510e-01 2.085296213626861572e-01 -1.653434783220291138e-01 -1.771110147237777710e-01 -1.538192969746887684e-03 -1.057492345571517944e-01 -3.507006168365478516e-02 8.745396882295608521e-02 2.052461802959442139e-01 -1.151804178953170776e-01 -3.694747984409332275e-01 -2.723452448844909668e-01 -1.467064172029495239e-01 -4.093393683433532715e-03 -9.424766898155212402e-02 -2.719315327703952789e-02 6.129652634263038635e-02 1.296241488307714462e-02 -2.736096084117889404e-01 9.452310204505920410e-02 2.545928061008453369e-01 3.304623812437057495e-02 3.167864084243774414e-01 -1.143099591135978699e-01 -1.631074547767639160e-01 1.156281530857086182e-01
-1.641996800899505615e-01 4.909325763583183289e-02 3.807750046253204346e-01 6.472609937191009521e-02 2.987512648105621338e-01 -3.156172037124633789e-01 -3.525213599205017090e-01 -1.310593038797378540e-01 3.183837234973907471e-01 -3.905354440212249756e-02 1.892619282007217407e-01 -1.349173784255981445e-01 -1.173522695899009705e-01 2.407514154911041260e-01 8.855730295181274414e-02 -9.408148378133773804e-02 -1.155375093221664429e-01 -1.145324409008026123e-01 -7.372225821018218994e-02 1.942089051008224487e-01 5.112686380743980408e-02 -1.102407872676849365e-01 1.257783323526382446e-01 -2.027218416333198547e-02 5.692347511649131775e-02 -1.222637519240379333e-01 7.522218674421310425e-02 1.984166540205478668e-02 7.787214964628219604e-02 -1.877363622188568115e-01 7.490276545286178589e-02 2.720573544502258301e-01
2.528924345970153809e-01 -1.483400464057922363e-01 -4.791416600346565247e-02 2.742294780910015106e-02 4.596238136291503906e-01 -2.764033079147338867e-01 -2.008747011423110962e-01 1.394795179367065430e-01 1.764217317104339600e-01 3.351156711578369141e-01 4.949627816677093506e-02 -1.555577069520950317e-01 -2.909759059548377991e-02 1.561270803213119507e-01 -2.141911536455154419e-02 1.173616275191307068e-01 -1.645066291093826294e-01 -3.048934973776340485e-02 -2.794020175933837891e-01 7.502966560423374176e-03 4.102425277233123779e-02 -1.368052810430526733e-01 1.980889886617660522e-01 -7.852136343717575073e-02 -1.584424376487731934e-01 -3.205220773816108704e-02 -4.826136678457260132e-02 2.161378264427185059e-01 8.457155525684356689e-02 7.266858965158462524e-02 1.577333807945251465e-01 2.638153135776519775e-01
3.384320139884948730e-01 2.675392851233482361e-02 7.624103128910064697e-02 4.042356833815574646e-02 1.722526848316192627e-01 -3.703062534332275391e-01 -6.531398743391036987e-02 -1.806505173444747925e-01 9.098596870899200439e-02 -5.656021833419799805e-02 -1.043241322040557861e-01 2.458074986934661865e-01 -3.242154198233038187e-04 1.222185790538787842e-01 1.206867918372154236e-01 -6.340428441762924194e-02 -1.633991897106170654e-01 -3.027316881343722343e-03 4.001523554325103760e-02 5.102605223655700684e-01 1.054990217089653015e-01 -4.321000352501869202e-02 -1.314048171043395996e-01 3.000696599483489990e-01 8.774323016405105591e-02 1.156609598547220230e-02 -2.919865250587463379e-01 1.799393892288208008e-01 4.557783156633377075e-02 1.910330168902873993e-02 -1.293697357177734375e-01 6.058293581008911133e-02
3.517752587795257568e-01 -3.545155525207519531e-01 -4.947434738278388977e-02 -6.940683722496032715e-02 2.214152216911315918e-01 -1.389346122741699219e-01 -2.460851371288299561e-01 1.921384483575820923e-01 -1.564920097589492798e-01 1.934884786605834961e-01 7.905312627553939819e-02 -1.369482744485139847e-02 -1.439069807529449463e-01 2.746061980724334717e-01 1.914914250373840332e-01 -1.414143145084381104e-01 -1.493533700704574585e-01 -1.336972564458847046e-01 -8.295442163944244385e-02 8.603963255882263184e-02 9.491706639528274536e-02 -1.673244833946228027e-01 8.489152789115905762e-02 1.532815694808959961e-01 1.055049970746040344e-01 -2.280900180339813232e-01 2.118766121566295624e-02 2.932219207286834717e-01 -5.793508514761924744e-02 -1.042989641427993774e-01 -2.190492302179336548e-01 1.495999097824096680e-01
1.724992245435714722e-01 -1.670128405094146729e-01 -3.412828594446182251e-02 -7.300813496112823486e-02 1.925945132970809937e-01 -1.093965768814086914e-01 -1.267080008983612061e-01 -1.764058880507946014e-02 4.115330874919891357e-01 6.637395918369293213e-02 -1.157344784587621689e-02 7.862165570259094238e-02 -1.344831585884094238e-01 1.291496157646179199e-01 -5.401144921779632568e-02 -9.412246756255626678e-03 -3.810793161392211914e-01 -1.878637075424194336e-01 -1.276089847087860107e-01 6.509274244308471680e-02 -1.166213974356651306e-01 -3.056701123714447021e-01 -3.491626307368278503e-02 -1.917670853435993195e-02 -7.216874510049819946e-02 3.560890257358551025e-01 -3.741084784269332886e-02 8.924762904644012451e-02 -1.034853756427764893e-01 4.037205278873443604e-01 -6.182371452450752258e-02 1.550059467554092407e-01
2.009228616952896118e-01 1.075192242860794067e-01 -3.133521974086761475e-01 -1.955352574586868286e-01 4.688260331749916077e-02 -1.767618022859096527e-02 -2.022735029458999634e-01 6.726693361997604370e-02 1.097969934344291687e-01 1.853076368570327759e-02 5.667816102504730225e-02 7.496239989995956421e-02 -1.120314896106719971e-01 1.386416852474212646e-01 2.143380232155323029e-02 -9.359472244977951050e-02 -3.990170657634735107e-01 -3.000991940498352051e-01 -5.715214461088180542e-02 2.686806619167327881e-01 2.464278936386108398e-01 1.994048617780208588e-02 -3.310869634151458740e-02 1.826388835906982422e-01 1.522195991128683090e-02 -2.557558752596378326e-02 1.499848365783691406e-01 -7.216063141822814941e-02 4.308278560638427734e-01 1.417778581380844116e-01 -2.145890742540359497e-01 -2.856531552970409393e-02
3.499496579170227051e-01 -5.970125645399093628e-02 -8.228591084480285645e-02 -2.764421999454498291e-01 -6.041712686419487000e-02 -2.315586358308792114e-01 -1.602003723382949829e-01 6.755924224853515625e-02 3.537520766258239746e-01 1.542144268751144409e-01 -3.198890760540962219e-02 9.671891480684280396e-02 8.766191452741622925e-02 7.729405909776687622e-02 2.670053392648696899e-02 -4.522138833999633789e-02 -4.105700254440307617e-01 -5.690545216202735901e-02 -7.470256090164184570e-02 -5.118162557482719421e-02 1.182805895805358887e-01 -2.272587269544601440e-01 1.175916641950607300e-01 -1.943243145942687988e-01 1.412330269813537598e-01 -1.758582144975662231e-02 -3.151038289070129395e-02 1.869206279516220093e-01 -6.228024140000343323e-02 2.091547548770904541e-01 -2.612919211387634277e-01 2.413410991430282593e-01
2.046947926282882690e-01 -2.698986828327178955e-01 2.248965501785278320e-01 -1.024204790592193604e-01 1.815977273508906364e-03 -3.271017074584960938e-01 -3.615606725215911865e-01 4.387018457055091858e-02 1.141474694013595581e-01 2.635632753372192383e-01 -1.155438944697380066e-01 -1.763281375169754028e-01 -2.590248733758926392e-02 -2.409660443663597107e-02 -1.718986034393310547e-01 2.287840843200683594e-01 -3.878693282604217529e-01 1.732247322797775269e-01 1.455778330564498901e-01 2.717253863811492920e-01 4.525929689407348633e-03 1.419704407453536987e-01 2.885880880057811737e-02 -1.086220890283584595e-01 1.615540385246276855e-01 1.144887655973434448e-01 -1.723125576972961426e-02 3.408857434988021851e-02 8.685118705034255981e-02 2.544340118765830994e-02 -6.236689165234565735e-02 1.158685013651847839e-01
4.418533667922019958e-02 -2.860669419169425964e-02 5.531259626150131226e-02 -1.415811032056808472e-01 2.329556446056813002e-04 -2.928684055805206299e-01 8.267468959093093872e-02 1.499245613813400269e-01 3.483602404594421387e-01 -1.231150999665260315e-01 7.692366093397140503e-02 1.771483570337295532e-01 -1.351875513792037964e-01 1.536709535866975784e-02 1.454211771488189697e-01 -8.625388145446777344e-03 -4.168647229671478271e-01 -1.904414892196655273e-01 -1.230766177177429199e-01 3.453208804130554199e-01 8.606662601232528687e-02 1.723250448703765869e-01 2.946986258029937744e-01 -2.936899848282337189e-02 -3.901715204119682312e-02 -2.567513659596443176e-02 -1.980780214071273804e-01 1.172267571091651917e-01 -3.014954924583435059e-01 -5.066327750682830811e-03 -1.503835916519165039e-01 8.686257153749465942e-02
2.881760895252227783e-01 -2.518782913684844971e-01 1.009436324238777161e-01 -2.040335349738597870e-02 2.143642753362655640e-01 -3.475157022476196289e-01 -1.238099038600921631e-01 -4.679166898131370544e-02 3.906392678618431091e-02 -2.767557501792907715e-01 -6.668298691511154175e-02 1.338232755661010742e-01 -1.095844805240631104e-01 -2.565992772579193115e-01 2.367640286684036255e-01 2.307626903057098389e-01 -1.439451426267623901e-01 1.692036986351013184e-01 -2.128944098949432373e-01 2.857929766178131104e-01 3.316879272460937500e-02 3.423016518354415894e-02 -4.573073610663414001e-02 -1.367979943752288818e-01 2.308681234717369080e-02 -1.575557291507720947e-01 -4.672127589583396912e-02 -5.287585780024528503e-02 7.586824148893356323e-02 5.967540200799703598e-03 -3.639278709888458252e-01 5.507688224315643311e-02
-1.855835765600204468e-01 -1.444127690047025681e-02 2.327819541096687317e-02 1.029252037405967712e-01 2.424878776073455811e-01 -1.153548434376716614e-01 -1.580509990453720093e-01 1.988578140735626221e-01 3.829104900360107422e-01 1.337874401360750198e-02 1.574942916631698608e-01 -1.012758016586303711e-01 6.704664975404739380e-02 7.433726638555526733e-02 2.625735700130462646e-01 1.282962132245302200e-02 -3.153049647808074951e-01 -3.225642144680023193e-01 -2.086063027381896973e-01 3.442364335060119629e-01 -2.409185916185379028e-01 2.009303569793701172e-01 -5.802603904157876968e-03 1.033977884799242020e-02 -5.644834786653518677e-02 1.256628781557083130e-01 -1.172672659158706665e-01 4.111183807253837585e-02 1.107765883207321167e-01 -1.223577260971069336e-01 -1.449093967676162720e-01 -9.947361797094345093e-02
2.003962993621826172e-01 -5.881890538148581982e-04 1.958560794591903687e-01 -6.532461941242218018e-02 1.905895173549652100e-01 -1.462593227624893188e-01 -1.964116245508193970e-01 -7.875919342041015625e-02 2.196003347635269165e-01 -6.065662577748298645e-02 2.789448201656341553e-01 -1.519349962472915649e-01 1.064335927367210388e-01 -2.000870108604431152e-01 2.148522138595581055e-01 -1.996103227138519287e-01 -1.664971560239791870e-01 -7.570229470729827881e-02 1.266920566558837891e-01 -1.641649380326271057e-02 -6.728622317314147949e-02 1.143715158104896545e-01 2.142869830131530762e-01 1.202408224344253540e-01 1.277263183146715164e-02 -1.400137841701507568e-01 -4.124363660812377930e-01 3.214977681636810303e-01 2.224776744842529297e-01 1.458708792924880981e-01 -1.660062232986092567e-03 1.810642182826995850e-01
6.167016550898551941e-02 -1.641833633184432983e-01 1.211656928062438965e-01 8.699175715446472168e-02 -2.821653895080089569e-02 -3.189750015735626221e-01 -6.371942162513732910e-02 1.022668406367301941e-01 7.604932039976119995e-02 -4.636646062135696411e-02 3.032997250556945801e-01 1.851234436035156250e-01 -8.459702134132385254e-02 -1.747393459081649780e-01 6.054971367120742798e-02 -3.350416943430900574e-02 -4.535677433013916016e-01 -1.210196986794471741e-01 -5.693283677101135254e-02 1.070454195141792297e-01 -5.368633568286895752e-02 -3.956424593925476074e-01 1.720536947250366211e-01 3.033607602119445801e-01 -6.848626071587204933e-04 5.567715968936681747e-03 -8.219453692436218262e-02 1.665647029876708984e-01 -8.233124017715454102e-02 -3.415177762508392334e-02 -1.682440489530563354e-01 2.576064467430114746e-01
3.047545254230499268e-01 9.467890113592147827e-02 -1.615502312779426575e-02 -1.603439152240753174e-01 3.777033686637878418e-01 2.646504435688257217e-03 -3.011510670185089111e-01 -8.263977617025375366e-02 3.773783519864082336e-02 -1.401350349187850952e-01 -1.461244821548461914e-01 8.753629773855209351e-02 -1.664101332426071167e-01 -1.060312464833259583e-01 2.456932663917541504e-01 -4.266701638698577881e-02 -2.402256727218627930e-01 9.314129501581192017e-02 -7.628437876701354980e-02 7.126030325889587402e-02 4.691685363650321960e-02 9.383834898471832275e-02 1.143736988306045532e-01 3.737292066216468811e-02 2.502750158309936523e-01 1.493204236030578613e-01 -1.699602976441383362e-02 1.377308815717697144e-01 3.984134495258331299e-01 -1.431284546852111816e-01 -2.833477556705474854e-01 1.197497323155403137e-01
-7.552863657474517822e-02 -7.141149044036865234e-02 -2.030888348817825317e-01 -1.907073557376861572e-01 3.670726418495178223e-01 -2.397724986076354980e-01 -5.702482163906097412e-02 3.662453964352607727e-02 -4.804454743862152100e-02 -4.541124776005744934e-02 8.602248877286911011e-02 5.236227810382843018e-02 4.811158776283264160e-02 2.304892614483833313e-02 1.674059182405471802e-01 -3.237650394439697266e-01 -3.159221112728118896e-01 1.854633390903472900e-01 4.680146276950836182e-02 4.025954306125640869e-01 9.164001792669296265e-02 -1.466193818487226963e-03 -1.009854078292846680e-01 2.446400076150894165e-01 -1.169892922043800354e-01 -1.697843521833419800e-01 4.374302551150321960e-02 1.862427294254302979e-01 4.395060241222381592e-02 -5.764637514948844910e-02 -1.209903582930564880e-01 2.976884841918945312e-01
1.725093871355056763e-01 9.908218681812286377e-02 3.334687650203704834e-02 -8.952210098505020142e-02 2.895375788211822510e-01 -1.156623512506484985e-01 -3.742075860500335693e-01 2.562804706394672394e-02 1.470866054296493530e-01 -1.165989711880683899e-01 -2.079714238643646240e-01 3.048130869865417480e-02 -7.453759014606475830e-02 5.172493681311607361e-02 3.329620063304901123e-01 -2.556962370872497559e-01 -1.675027459859848022e-01 -1.155967786908149719e-01 -8.941817283630371094e-02 5.838381499052047729e-02 2.980581521987915039e-01 4.206806048750877380e-02 1.647422015666961670e-01 -1.341656744480133057e-01 -1.584137603640556335e-02 2.624321579933166504e-01 1.776957213878631592e-01 1.936991326510906219e-02 3.470257818698883057e-01 1.477976981550455093e-02 -1.545364707708358765e-01 1.238558962941169739e-01
1.183863207697868347e-01 -3.071076702326536179e-03 1.589216738939285278e-01 1.173694878816604614e-01 4.454297423362731934e-01 -1.081568226218223572e-01 7.685853540897369385e-02 1.773966401815414429e-01 2.299080342054367065e-01 -5.574585124850273132e-02 2.258642017841339111e-02 4.642957076430320740e-02 1.897635869681835175e-02 -2.441223412752151489e-01 -6.941929459571838379e-02 8.104376494884490967e-02 -4.064199924468994141e-01 1.374782919883728027e-01 -1.116606593132019043e-01 3.003785312175750732e-01 -1.968872398138046265e-01 1.479765772819519043e-01 -1.259136945009231567e-01 8.593107759952545166e-02 1.350854188203811646e-01 -1.784297674894332886e-01 7.072113454341888428e-02 1.137398481369018555e-01 1.845358312129974365e-01 2.779972851276397705e-01 -1.335070282220840454e-01 4.037962481379508972e-02
-5.655059963464736938e-02 -2.092738896608352661e-01 -4.535650834441184998e-02 1.386907547712326050e-01 1.570192277431488037e-01 -2.453543394804000854e-01 -2.992022335529327393e-01 4.865059629082679749e-02 1.468655318021774292e-01 -7.829382270574569702e-02 1.626324504613876343e-01 -8.038125932216644287e-03 -1.615478992462158203e-01 -2.909309864044189453e-01 1.635235734283924103e-02 -7.655458897352218628e-02 -4.054966270923614502e-01 -3.441230207681655884e-02 -1.107392236590385437e-01 2.706247270107269287e-01 2.155887149274349213e-02 -1.718656122684478760e-01 3.742746710777282715e-01 1.909003853797912598e-01 7.393530756235122681e-02 3.375945612788200378e-02 -9.188392758369445801e-02 9.965752810239791870e-02 -7.969209551811218262e-02 2.857260704040527344e-01 3.198152780532836914e-02 1.107181906700134277e-01
-3.179610241204500198e-03 -1.883056014776229858e-01 1.743266731500625610e-01 3.931357711553573608e-02 1.677192896604537964e-01 -5.379487574100494385e-02 -2.399679869413375854e-01 3.480406403541564941e-01 4.623482525348663330e-01 -7.185929268598556519e-02 1.296378970146179199e-01 1.781134307384490967e-01 6.928618997335433960e-02 8.723188191652297974e-02 5.690698698163032532e-02 4.451662302017211914e-03 -4.171401560306549072e-01 -1.921335160732269287e-01 1.121700624935328960e-03 1.796438694000244141e-01 -1.731648892164230347e-01 3.243046253919601440e-02 1.922093629837036133e-01 2.947509288787841797e-01 -2.014606632292270660e-02 6.410915404558181763e-02 -2.290106937289237976e-02 -7.401777803897857666e-02 7.646211236715316772e-02 -1.157592982053756714e-01 -9.507971256971359253e-02 -5.353714153170585632e-02
3.755309432744979858e-02 -1.733734011650085449e-01 1.641816496849060059e-01 -1.475865542888641357e-01 1.777715235948562622e-01 -2.535799741744995117e-01 -4.847917333245277405e-02 -6.456087529659271240e-02 9.933939576148986816e-02 -1.325517147779464722e-01 2.414520531892776489e-01 3.040205538272857666e-01 -1.732502281665802002e-01 1.660165786743164062e-01 2.396330833435058594e-01 -2.115127444267272949e-01 -1.391037851572036743e-01 -5.361025035381317139e-02 -3.721984326839447021e-01 2.511838972568511963e-01 8.638379722833633423e-02 5.033093690872192383e-02 2.415178120136260986e-01 7.758019119501113892e-02 6.420889496803283691e-02 1.425984501838684082e-01 1.390409916639328003e-01 1.952104456722736359e-02 -7.239902764558792114e-02 3.097780644893646240e-01 -1.885760426521301270e-01 1.832979917526245117e-02
2.098029106855392456e-01 -1.017509922385215759e-01 -1.222242861986160278e-01 -9.538216143846511841e-02 2.299009859561920166e-01 -3.943607509136199951e-01 -7.483769953250885010e-02 2.913569798693060875e-03 3.589236736297607422e-02 -1.793329566717147827e-01 -2.018415182828903198e-01 -6.394254043698310852e-03 -1.468172064051032066e-03 1.674828231334686279e-01 2.957027852535247803e-01 -7.302190363407135010e-02 -1.848660856485366821e-01 7.189930230379104614e-02 -5.864980071783065796e-02 4.089214205741882324e-01 -3.400115668773651123e-02 -1.136045064777135849e-02 -1.825571209192276001e-01 1.987774223089218140e-01 1.470941901206970215e-01 -3.140692040324211121e-02 -1.226759925484657288e-01 3.268166482448577881e-01 3.456257656216621399e-02 1.678018569946289062e-01 -2.322510629892349243e-01 2.557166106998920441e-02
-1.124244853854179382e-01 -2.943971753120422363e-01 -2.540448009967803955e-01 -2.940773069858551025e-01 4.123491048812866211e-01 -2.388090044260025024e-01 3.993029147386550903e-02 9.558518975973129272e-02 1.236916333436965942e-01 -1.699077039957046509e-01 6.866744160652160645e-02 4.043941944837570190e-02 -9.785934537649154663e-02 -3.061791956424713135e-01 9.912751615047454834e-02 2.565289847552776337e-02 -1.811358034610748291e-01 2.059335261583328247e-01 -2.474725060164928436e-02 2.521328628063201904e-01 -1.652785688638687134e-01 9.594785422086715698e-02 3.909839317202568054e-02 2.142455279827117920e-01 1.326272934675216675e-01 2.266821861267089844e-01 3.028629813343286514e-03 5.574436113238334656e-02 1.398501694202423096e-01 5.721445009112358093e-02 1.695154160261154175e-01 -2.322521619498729706e-02
3.470399379730224609e-01 -1.669226139783859253e-01 8.282190561294555664e-02 -1.315020173788070679e-01 6.489130109548568726e-02 -4.123630821704864502e-01 2.881653420627117157e-02 -5.349714308977127075e-02 8.433964103460311890e-02 -3.231629729270935059e-02 -6.195124611258506775e-02 1.630223393440246582e-01 -1.057842895388603210e-01 -1.740581393241882324e-01 3.537286221981048584e-01 6.575106829404830933e-02 -1.875793784856796265e-01 2.060931026935577393e-01 -4.370314255356788635e-02 2.977669835090637207e-01 7.063409779220819473e-03 -1.166397780179977417e-01 -8.428048342466354370e-02 -2.804620563983917236e-02 -1.005733460187911987e-01 -1.069859415292739868e-01 -1.859372854232788086e-01 -1.226972788572311401e-02 3.049684166908264160e-01 2.010688930749893188e-01 -2.460586726665496826e-01 7.231430150568485260e-03
4.513461291790008545e-01 -1.204203218221664429e-01 -7.093850523233413696e-02 -9.945267811417579651e-03 1.859920471906661987e-01 -3.230120539665222168e-01 -6.436680257320404053e-02 1.629475690424442291e-02 9.028945863246917725e-02 -2.768345177173614502e-01 -7.292280346155166626e-02 2.007558941841125488e-01 3.682391718029975891e-02 8.828243613243103027e-02 3.290275931358337402e-01 -2.025118470191955566e-02 -2.851827740669250488e-01 8.179269731044769287e-02 -1.250867843627929688e-01 1.885571777820587158e-01 -5.009386688470840454e-02 1.126087531447410583e-01 -2.125565856695175171e-01 1.350397914648056030e-01 -6.236715242266654968e-02 -2.267094142735004425e-02 -1.478446461260318756e-02 2.244770824909210205e-01 -9.075473994016647339e-03 -1.418354809284210205e-01 -2.768000066280364990e-01 -1.242206692695617676e-01
8.689139038324356079e-02 -4.115863889455795288e-02 1.743407100439071655e-01 -1.060687154531478882e-01 7.734645903110504150e-02 -4.526299536228179932e-01 -4.503765702247619629e-02 1.894961297512054443e-01 2.562496066093444824e-01 4.936651885509490967e-02 1.889575272798538208e-01 2.968820929527282715e-01 7.615353912115097046e-02 3.563866391777992249e-02 -9.281327016651630402e-03 -2.143883146345615387e-02 -3.827533721923828125e-01 -1.185425594449043274e-01 -1.826893091201782227e-01 -3.123471699655056000e-02 -2.962924726307392120e-02 1.466982513666152954e-01 8.257996290922164917e-02 2.330120056867599487e-01 3.556669503450393677e-02 2.045692643150687218e-03 -4.886075481772422791e-02 4.119370877742767334e-01 -6.759600341320037842e-02 1.367161571979522705e-01 1.189711689949035645e-01 1.076004430651664734e-01
1.204202175140380859e-01 7.456304132938385010e-02 2.078695148229598999e-01 -1.193281263113021851e-01 1.320558339357376099e-01 -5.921447277069091797e-02 1.904348284006118774e-01 9.953884035348892212e-02 9.562329947948455811e-02 -2.063664942979812622e-01 5.268206819891929626e-02 -1.465306729078292847e-01 -2.619948089122772217e-01 1.776136606931686401e-01 4.586009308695793152e-02 -1.982121020555496216e-01 -5.638411045074462891e-01 -1.604577153921127319e-01 -1.679809689521789551e-01 2.664074599742889404e-01 -6.550438702106475830e-02 -1.099575906991958618e-01 1.422222405672073364e-01 -4.846146795898675919e-03 -7.851874455809593201e-03 -6.425260752439498901e-02 1.101408153772354126e-01 2.554858624935150146e-01 1.504475623369216919e-01 -5.205257609486579895e-02 9.553632885217666626e-02 2.055821865797042847e-01
8.946543931961059570e-02 -2.582074142992496490e-02 -1.780383884906768799e-01 -2.415350824594497681e-01 7.034849375486373901e-03 -4.176636636257171631e-01 -1.524491310119628906e-01 -1.069975644350051880e-01 4.054458811879158020e-02 3.486119210720062256e-01 -1.371285766363143921e-01 -4.840356111526489258e-02 -5.323660001158714294e-02 -7.055425521684810519e-05 2.992206811904907227e-01 -3.000471591949462891e-01 -3.176536560058593750e-01 2.863004989922046661e-02 -1.097786426544189453e-01 1.352291554212570190e-01 -1.908432692289352417e-01 7.747757434844970703e-02 -1.074985414743423462e-02 1.188996881246566772e-01 2.292225956916809082e-01 3.183157369494438171e-02 2.669176459312438965e-01 1.404208838939666748e-01 7.197720557451248169e-02 1.247966513037681580e-01 4.162433370947837830e-02 -9.822779893875122070e-02
3.207484781742095947e-01 -1.719127744436264038e-01 1.011632233858108521e-01 -1.029327288269996643e-01 2.091690897941589355e-01 -9.985735267400741577e-02 -2.814953029155731201e-01 3.713707327842712402e-01 -1.036958210170269012e-02 3.126144036650657654e-02 -3.478597477078437805e-02 6.778687238693237305e-02 -1.414527837187051773e-02 -1.287884861230850220e-01 2.587783150374889374e-02 -2.515011234208941460e-03 -1.633737683296203613e-01 1.328473538160324097e-01 -3.668674826622009277e-01 3.856022059917449951e-01 -1.485615670680999756e-01 -2.154684513807296753e-01 -1.196467280387878418e-01 1.315861195325851440e-01 1.234953477978706360e-01 -2.638408243656158447e-01 -1.407639589160680771e-02 2.925778180360794067e-02 2.398801036179065704e-02 1.475212872028350830e-01 -1.243782229721546173e-02 -1.238877177238464355e-01
2.154417932033538818e-01 6.203149259090423584e-02 8.586419373750686646e-02 2.159146405756473541e-02 8.926042169332504272e-02 -8.150843530893325806e-02 -1.508173495531082153e-01 1.052452716976404190e-02 5.325700044631958008e-01 7.152255624532699585e-02 9.240797162055969238e-02 -2.923758514225482941e-02 5.503206327557563782e-02 2.592573501169681549e-02 9.006795007735490799e-04 8.810183405876159668e-02 -4.563857316970825195e-01 -1.538449823856353760e-01 -1.734243780374526978e-01 8.979754149913787842e-02 -6.988999992609024048e-02 -9.738563746213912964e-02 2.326405644416809082e-01 5.510482564568519592e-02 -4.293181002140045166e-02 3.681146204471588135e-01 -2.696809768676757812e-01 1.218292638659477234e-01 5.398606881499290466e-03 -2.389804273843765259e-02 9.847449511289596558e-02 1.341073065996170044e-01
5.645587295293807983e-02 -2.240879535675048828e-01 1.474266052246093750e-01 -1.041115745902061462e-01 2.008360624313354492e-01 -2.900401353836059570e-01 -4.938259720802307129e-02 4.085178952664136887e-03 2.026789039373397827e-01 -4.163986071944236755e-02 1.816351562738418579e-01 7.321376353502273560e-02 -1.129932552576065063e-01 -2.334457188844680786e-01 -1.620422117412090302e-02 7.135720551013946533e-02 -2.921730875968933105e-01 -5.491294898092746735e-03 -2.906932495534420013e-02 3.081984072923660278e-02 -1.883717477321624756e-01 -3.183816075325012207e-01 -3.365341201424598694e-02 2.729379534721374512e-01 2.118401676416397095e-01 -1.493953261524438858e-02 -2.827672958374023438e-01 1.898929476737976074e-01 -1.241116374731063843e-01 1.896286308765411377e-01 -2.620970010757446289e-01 2.290948331356048584e-01
1.795041114091873169e-01 6.953168660402297974e-02 -1.068118587136268616e-01 -2.464104443788528442e-01 4.750009998679161072e-02 -1.601894199848175049e-01 -1.496933698654174805e-01 -1.216370239853858948e-02 1.315879225730895996e-01 5.781187862157821655e-02 -8.946824073791503906e-02 -8.318284153938293457e-02 4.103901796042919159e-03 -1.579897999763488770e-01 1.237572804093360901e-01 7.272903621196746826e-02 -3.942852020263671875e-01 -6.006382778286933899e-02 -2.964204251766204834e-01 2.299216240644454956e-01 -1.924095675349235535e-02 -5.110332369804382324e-02 1.386197209358215332e-01 -1.190157011151313782e-01 1.099819224327802658e-02 1.782555729150772095e-01 -1.642322093248367310e-01 1.808120012283325195e-01 -2.367218732833862305e-01 2.936877869069576263e-02 -2.767929732799530029e-01 4.449096918106079102e-01
2.173312604427337646e-01 1.837790459394454956e-01 2.370922267436981201e-01 -1.668847203254699707e-01 3.744180873036384583e-02 -1.771222501993179321e-01 -4.574272036552429199e-02 1.564671695232391357e-01 -2.601679414510726929e-02 -6.035568565130233765e-02 1.035593450069427490e-01 4.049402102828025818e-02 6.763755530118942261e-02 1.481053680181503296e-01 2.348956651985645294e-02 2.471405416727066040e-01 -4.423348605632781982e-01 2.781367897987365723e-01 4.505422338843345642e-02 2.655634582042694092e-01 -7.126257568597793579e-02 -1.026833057403564453e-01 3.465932905673980713e-01 8.152855932712554932e-02 5.519312992691993713e-02 1.885724365711212158e-01 -1.157100573182106018e-01 -8.283595740795135498e-02 3.371963202953338623e-01 8.545479923486709595e-02 4.752570763230323792e-02 -2.583472430706024170e-02
5.027053132653236389e-02 -1.350137144327163696e-01 -2.244670987129211426e-01 1.164950877428054810e-01 2.944324910640716553e-01 -9.412179142236709595e-02 -2.874305248260498047e-01 3.715510368347167969e-01 -2.932654321193695068e-01 1.187989041209220886e-01 1.511206775903701782e-01 1.242059990763664246e-01 8.721819176571443677e-05 3.190800920128822327e-02 2.189526706933975220e-01 2.042827568948268890e-02 -2.625617384910583496e-01 -5.400623381137847900e-02 -5.208384245634078979e-02 3.432935178279876709e-01 8.405221253633499146e-02 2.081194426864385605e-03 2.561002783477306366e-02 -2.639398872852325439e-01 2.124380171298980713e-01 -6.990480422973632812e-02 7.622703909873962402e-02 1.428491324186325073e-01 -1.675651408731937408e-02 1.626267731189727783e-01 1.597318053245544434e-01 1.141502484679222107e-01
2.453548647463321686e-02 -4.094448313117027283e-02 5.281046777963638306e-02 -1.946475058794021606e-01 9.175614267587661743e-02 -3.142977952957153320e-01 -5.337233841419219971e-02 3.710812330245971680e-01 1.787392646074295044e-01 1.313707232475280762e-01 -1.162374168634414673e-01 -2.805714905261993408e-01 -3.911089897155761719e-02 -1.201981231570243835e-01 1.023841872811317444e-01 -3.229978680610656738e-01 -3.302024304866790771e-01 -5.419803038239479065e-02 -5.536368861794471741e-02 2.062712982296943665e-02 -7.736462354660034180e-02 -4.668796900659799576e-03 1.696500629186630249e-01 -5.947665125131607056e-02 -1.501217111945152283e-02 1.485344618558883667e-01 -3.306626677513122559e-01 3.536933064460754395e-01 7.866472005844116211e-03 1.570634096860885620e-01 -4.495267756283283234e-03 -4.248493909835815430e-02
8.759626001119613647e-02 -1.257026046514511108e-01 2.473446875810623169e-01 -2.252552211284637451e-01 1.074697747826576233e-01 -2.980304360389709473e-01 -2.368463948369026184e-02 -3.926720097661018372e-02 2.209960371255874634e-01 -9.536880254745483398e-02 1.219501197338104248e-01 2.357784211635589600e-01 -2.548969583585858345e-03 -1.672331392765045166e-01 4.793889224529266357e-01 1.559608727693557739e-01 -2.192549854516983032e-01 4.758303984999656677e-02 -1.065186634659767151e-01 2.076001167297363281e-01 -1.060585901141166687e-01 -3.245786949992179871e-02 -1.141349002718925476e-01 -2.566135227680206299e-01 -1.041851788759231567e-01 3.836511075496673584e-02 -5.129756871610879898e-03 -4.859416931867599487e-02 1.596146225929260254e-01 5.022141337394714355e-02 -3.311210274696350098e-01 5.751898139715194702e-02
1.639496237039566040e-01 -9.958000481128692627e-02 1.339083611965179443e-01 -9.543462842702865601e-02 3.135578939691185951e-03 -1.090658977627754211e-01 -2.821224741637706757e-02 1.108211651444435120e-01 3.693032562732696533e-01 -1.680360287427902222e-01 -1.196838840842247009e-01 1.754279136657714844e-01 -1.597413122653961182e-01 -1.159591749310493469e-01 4.455436468124389648e-01 2.511754035949707031e-01 -2.843855023384094238e-01 1.191936880350112915e-01 -1.881083697080612183e-01 2.950167953968048096e-01 1.093043163418769836e-01 1.847071922384202480e-03 1.204920783638954163e-01 -1.038550212979316711e-01 -8.153410255908966064e-02 -1.337680071592330933e-01 -8.409967273473739624e-02 1.350660324096679688e-01 -1.887045502662658691e-01 -8.170532435178756714e-02 -2.307371348142623901e-01 2.759388275444507599e-02
2.034406065940856934e-01 -6.976157426834106445e-02 5.889578908681869507e-02 1.606706529855728149e-01 1.881430298089981079e-01 -2.210157066583633423e-01 -1.345094740390777588e-01 1.277477145195007324e-01 9.057982265949249268e-02 2.752606570720672607e-02 3.257720768451690674e-01 -2.580366656184196472e-02 -2.554453313350677490e-01 -3.402262181043624878e-02 9.015458077192306519e-02 7.882189750671386719e-02 -3.222211301326751709e-01 -1.854071319103240967e-01 -5.495270714163780212e-02 1.662260890007019043e-01 -1.718917787075042725e-01 -2.314222604036331177e-01 3.114986121654510498e-01 2.502436339855194092e-01 -1.733212731778621674e-02 -1.313524395227432251e-01 -1.013938263058662415e-01 -6.022660434246063232e-02 4.080236330628395081e-02 1.163299158215522766e-01 1.048012357205152512e-02 3.884821534156799316e-01
2.444483041763305664e-01 8.113480359315872192e-02 4.232269152998924255e-02 4.827898368239402771e-02 4.258648157119750977e-01 -1.687624305486679077e-01 -2.553938627243041992e-01 2.041829675436019897e-01 1.017581000924110413e-01 1.157701830379664898e-03 1.795070916414260864e-01 -6.104217842221260071e-02 -1.238675490021705627e-01 -5.703022703528404236e-02 2.563432157039642334e-01 5.657405126839876175e-03 -2.688417434692382812e-01 1.621739119291305542e-01 1.056986302137374878e-01 3.079327046871185303e-01 -1.153923477977514267e-02 2.643964588642120361e-01 7.830810546875000000e-02 1.121386885643005371e-01 1.207567602396011353e-01 -4.581810534000396729e-02 -1.184685602784156799e-01 7.095281034708023071e-03 3.226690590381622314e-01 -1.359986960887908936e-01 -6.948413699865341187e-02 -1.749709695577621460e-01
1.188901364803314209e-01 -1.445638835430145264e-01 3.103638067841529846e-02 -1.465446650981903076e-01 2.755298838019371033e-02 -2.152197659015655518e-01 -2.539988160133361816e-01 1.265700906515121460e-01 2.086482942104339600e-01 2.697257697582244873e-02 1.536259334534406662e-02 1.545706093311309814e-01 3.453958034515380859e-02 -1.356319338083267212e-01 9.554495662450790405e-02 -5.623330548405647278e-02 -2.235039174556732178e-01 -2.336614131927490234e-01 -1.775611788034439087e-01 1.228600665926933289e-01 -3.632281348109245300e-02 -2.525209486484527588e-01 4.938972741365432739e-02 -1.581873446702957153e-01 2.663013637065887451e-01 3.045184612274169922e-01 -2.415632009506225586e-01 -9.019214659929275513e-02 -1.004262492060661316e-01 2.485515475273132324e-01 -1.544391959905624390e-01 3.808817267417907715e-01
2.848059237003326416e-01 -1.564771384000778198e-01 -6.524810101836919785e-03 1.568952202796936035e-01 1.400546282529830933e-01 -2.102330029010772705e-01 -2.979617416858673096e-01 -2.837088890373706818e-02 -2.009428106248378754e-02 1.495236605405807495e-01 4.262235015630722046e-02 -1.141028106212615967e-01 -5.991651490330696106e-02 -3.982436358928680420e-01 2.270508110523223877e-01 1.414383351802825928e-01 -3.403974771499633789e-01 -2.795582264661788940e-02 -3.575545549392700195e-02 -4.466355219483375549e-02 2.014204859733581543e-01 -2.864888012409210205e-01 -1.881190091371536255e-01 -6.272861361503601074e-02 2.892847657203674316e-01 1.388687342405319214e-01 5.290307849645614624e-02 1.807969994843006134e-02 6.920312345027923584e-02 -1.012825295329093933e-01 -2.040332555770874023e-01 -1.824319176375865936e-02
1.183894872665405273e-01 1.304758489131927490e-01 2.779811620712280273e-01 -1.231131106615066528e-01 4.878565371036529541e-01 -1.097534149885177612e-01 -1.628936380147933960e-01 3.549265488982200623e-02 1.198147386312484741e-01 -3.164632022380828857e-01 5.546259507536888123e-02 1.967648789286613464e-02 -5.017058178782463074e-02 -1.255874931812286377e-01 -4.980564862489700317e-02 -1.734798029065132141e-02 -4.556421935558319092e-01 5.176117271184921265e-02 -4.366118460893630981e-02 2.823393940925598145e-01 -2.712632715702056885e-02 -1.577311903238296509e-01 -4.156202822923660278e-02 -4.958547651767730713e-02 5.772717669606208801e-02 -2.012873589992523193e-01 -1.463027298450469971e-01 3.232486918568611145e-02 1.791614890098571777e-01 1.538808643817901611e-01 -5.893278121948242188e-02 -1.112899109721183777e-01
2.059494107961654663e-01 -7.022326439619064331e-02 3.675679117441177368e-02 -1.062457412481307983e-01 8.047645539045333862e-02 8.070916682481765747e-02 -9.847185015678405762e-02 -3.442322835326194763e-02 -1.418512761592864990e-01 -5.976809188723564148e-02 -4.062050208449363708e-02 5.154683813452720642e-02 1.414110958576202393e-01 -2.917991280555725098e-01 1.245440170168876648e-01 -1.159207373857498169e-01 -5.834457874298095703e-01 -1.146343424916267395e-01 -5.106581375002861023e-02 2.595802843570709229e-01 -1.676991432905197144e-01 -6.544096022844314575e-02 1.712811589241027832e-01 -2.659037895500659943e-02 5.179283022880554199e-02 3.445422053337097168e-01 8.659319952130317688e-03 1.711618751287460327e-01 -1.115952283143997192e-01 1.254681050777435303e-01 -2.262649983167648315e-01 1.946903914213180542e-01
3.231972754001617432e-01 -3.704969212412834167e-02 1.939563155174255371e-01 4.913129657506942749e-02 4.660747945308685303e-02 -2.327998131513595581e-01 -2.437159717082977295e-01 8.015885949134826660e-02 1.287302970886230469e-01 2.559938132762908936e-01 3.024427592754364014e-02 -2.264849543571472168e-01 1.131274104118347168e-01 -2.086180746555328369e-01 -1.792676299810409546e-01 2.315609008073806763e-01 -3.552277386188507080e-01 1.200913563370704651e-01 -7.237556576728820801e-02 3.685295283794403076e-01 -3.032640740275382996e-02 2.286886423826217651e-02 4.865587502717971802e-02 -1.780495047569274902e-01 6.466929614543914795e-02 1.847720146179199219e-01 1.222140938043594360e-01 -3.186556696891784668e-02 1.781621575355529785e-01 3.446760028600692749e-02 -2.101165205240249634e-01 8.384616672992706299e-02
3.076277077198028564e-01 -1.671045422554016113e-01 1.073615998029708862e-01 -3.038072288036346436e-01 -4.615157470107078552e-02 -2.405396252870559692e-01 -5.007233470678329468e-03 1.020193770527839661e-01 2.240877449512481689e-01 -1.130941733717918396e-01 1.059541478753089905e-01 1.987656354904174805e-01 -1.824639886617660522e-01 -9.169333428144454956e-02 4.413804411888122559e-01 1.063455119729042053e-01 -1.831301301717758179e-01 1.309008244425058365e-02 -9.731349349021911621e-02 3.238562643527984619e-01 -5.092079192399978638e-02 -2.330684103071689606e-02 -2.708878181874752045e-02 -1.777192652225494385e-01 -1.746140569448471069e-01 -7.821361720561981201e-02 -1.074594035744667053e-01 -6.678846478462219238e-02 2.292525023221969604e-01 1.800378225743770599e-02 -2.264445573091506958e-01 3.658789396286010742e-02
4.263714700937271118e-02 -1.906839609146118164e-01 1.635238975286483765e-01 2.483350597321987152e-02 2.463088482618331909e-01 -1.445500701665878296e-01 -1.417614072561264038e-01 1.843095570802688599e-01 1.662670671939849854e-01 6.634173914790153503e-03 7.695282995700836182e-02 -2.960951067507266998e-03 -7.216546684503555298e-02 -1.802332550287246704e-01 8.877690136432647705e-02 4.296747595071792603e-02 -3.415330946445465088e-01 1.684069037437438965e-01 -1.086469888687133789e-01 5.238057971000671387e-01 2.205822467803955078e-01 -1.448466479778289795e-01 -1.191685199737548828e-01 -1.333280205726623535e-01 1.320307999849319458e-01 6.377663463354110718e-02 -6.184326857328414917e-02 -2.183569222688674927e-01 -2.690484374761581421e-02 2.880390584468841553e-01 1.468819081783294678e-01 -8.204570412635803223e-02
1.007224321365356445e-01 -4.752912744879722595e-02 1.726002059876918793e-02 4.695637151598930359e-02 2.322631180286407471e-01 -3.446589112281799316e-01 -2.044018954038619995e-01 2.260720133781433105e-01 1.469746232032775879e-01 -1.835211813449859619e-01 -5.536426976323127747e-02 -1.297906041145324707e-01 4.219365492463111877e-02 -6.078121066093444824e-02 2.902235090732574463e-01 -5.497230589389801025e-02 -6.864437460899353027e-02 2.486546151340007782e-02 -1.386671066284179688e-01 4.004352986812591553e-01 9.054534882307052612e-02 -2.330559678375720978e-02 -1.253288686275482178e-01 -7.593651115894317627e-02 2.493855357170104980e-01 -2.236797809600830078e-01 1.396556794643402100e-01 2.869465947151184082e-01 2.527812123298645020e-01 5.802228674292564392e-02 -2.148960083723068237e-01 -9.441514313220977783e-02
4.057409763336181641e-01 1.678672134876251221e-01 2.573823928833007812e-01 -9.307975322008132935e-02 1.586685180664062500e-01 -1.050305664539337158e-01 -1.230719983577728271e-01 1.255156546831130981e-01 1.732494309544563293e-02 9.164560586214065552e-02 -9.787650406360626221e-02 8.738929033279418945e-02 -5.553333833813667297e-02 -1.480446569621562958e-02 1.756328493356704712e-01 -9.010417014360427856e-02 -5.344439148902893066e-01 -2.425905130803585052e-02 3.504376858472824097e-02 1.935097724199295044e-01 1.576973348855972290e-01 -1.799173355102539062e-01 1.748734861612319946e-01 1.867991983890533447e-01 9.800437837839126587e-02 8.225594460964202881e-02 6.306076794862747192e-02 -2.516682632267475128e-02 -2.654891088604927063e-02 -1.890125721693038940e-01 -2.620744705200195312e-01 -1.526170521974563599e-01
-5.270444229245185852e-02 -2.319073677062988281e-01 1.219558417797088623e-01 -2.692745923995971680e-01 -3.533292561769485474e-02 -8.756379783153533936e-02 -2.167730182409286499e-01 1.605779081583023071e-01 4.109795391559600830e-01 -3.043059632182121277e-02 -8.217203617095947266e-02 7.920268923044204712e-02 -5.929718911647796631e-02 1.663430333137512207e-01 2.619950473308563232e-01 1.195399761199951172e-01 -2.789351344108581543e-01 -3.548548221588134766e-01 4.954446107149124146e-02 2.208603322505950928e-01 -2.199474908411502838e-02 -1.423310637474060059e-01 2.589725852012634277e-01 -3.918259963393211365e-02 2.104511111974716187e-02 1.000264957547187805e-01 4.702289775013923645e-02 -5.977490916848182678e-02 -2.813955210149288177e-02 -1.598855853080749512e-02 -1.110281869769096375e-01 3.216875493526458740e-01
-1.123778969049453735e-01 2.257584594190120697e-02 -1.331327110528945923e-01 1.706613227725028992e-02 1.100662201642990112e-01 -1.098793521523475647e-01 -3.289019763469696045e-01 3.029021322727203369e-01 1.770940124988555908e-01 -2.227257378399372101e-02 1.233283951878547668e-01 -1.009982675313949585e-01 -2.498632110655307770e-02 1.750438660383224487e-01 1.623512953519821167e-01 2.325326204299926758e-01 -1.841386705636978149e-01 -3.129134699702262878e-02 9.338879585266113281e-02 4.403953850269317627e-01 -4.127463325858116150e-02 3.619162365794181824e-02 1.266697654500603676e-03 2.029465138912200928e-01 9.125084429979324341e-02 8.168988674879074097e-02 -1.594461351633071899e-01 -1.718984567560255527e-03 2.602145075798034668e-01 3.671023845672607422e-01 -1.836008876562118530e-01 -1.319082081317901611e-01
1.034312471747398376e-01 1.080499589443206787e-01 -8.283150382339954376e-03 -4.421409219503402710e-02 3.182483315467834473e-01 -1.713013350963592529e-01 -1.403488665819168091e-01 2.168406248092651367e-01 1.480314880609512329e-01 -2.493502944707870483e-02 1.405440270900726318e-01 -5.837113782763481140e-02 -2.807905524969100952e-02 4.144715145230293274e-02 3.060799539089202881e-01 -2.197889238595962524e-02 -3.062852025032043457e-01 2.735266685485839844e-01 -3.207249194383621216e-02 3.203362822532653809e-01 1.176199875771999359e-02 2.344388365745544434e-01 2.363008856773376465e-01 9.254391491413116455e-02 1.620074361562728882e-01 -1.371185630559921265e-01 -2.145895063877105713e-01 -1.252589970827102661e-01 3.445330858230590820e-01 -1.053397282958030701e-01 -8.676687628030776978e-02 1.546134008094668388e-03
1.716953068971633911e-01 -2.585135586559772491e-02 -7.681751996278762817e-02 -1.269809436053037643e-02 1.747097820043563843e-01 -3.829036951065063477e-01 -1.224737092852592468e-01 1.170983761548995972e-01 2.377204895019531250e-01 1.410194486379623413e-01 2.162474691867828369e-01 -3.527247309684753418e-01 -1.652536243200302124e-01 4.056222271174192429e-03 -1.815252900123596191e-01 8.559710532426834106e-02 -1.559439599514007568e-01 -2.200630158185958862e-01 8.562305569648742676e-02 4.542217254638671875e-01 9.860338270664215088e-02 -3.860065480694174767e-03 -1.837816089391708374e-02 -7.337416708469390869e-02 -2.447016984224319458e-01 -1.156835928559303284e-01 8.341238647699356079e-02 6.008243560791015625e-02 -3.482987638562917709e-03 -9.341965615749359131e-02 -2.197834104299545288e-01 -5.787265021353960037e-03
3.307932317256927490e-01 -8.063169196248054504e-03 -8.504209667444229126e-02 1.354846358299255371e-01 -1.957918144762516022e-02 -1.799080222845077515e-01 -2.259620130062103271e-01 8.014319092035293579e-02 -1.511142998933792114e-01 -1.013060063123703003e-01 2.265259027481079102e-01 4.039341956377029419e-02 -2.421650290489196777e-01 -7.060366868972778320e-02 1.810832768678665161e-01 5.675174295902252197e-02 -1.084843501448631287e-01 -1.981398165225982666e-01 -2.289762645959854126e-01 3.850485682487487793e-01 -2.279550582170486450e-01 -1.448050886392593384e-01 -1.198365017771720886e-01 9.845446795225143433e-03 -6.488087773323059082e-02 2.710220403969287872e-02 -3.996106684207916260e-01 1.326380819082260132e-01 1.169355139136314392e-01 -1.116287782788276672e-01 -1.719937324523925781e-01 1.093294695019721985e-01
9.059462696313858032e-02 -1.413946449756622314e-01 -1.300115734338760376e-01 -1.020606420934200287e-02 4.914260506629943848e-01 -2.598917484283447266e-01 -1.890731900930404663e-01 3.949862346053123474e-02 9.380114823579788208e-02 2.482829242944717407e-01 1.529753357172012329e-01 -2.209505531936883926e-03 -8.382270485162734985e-02 1.832615435123443604e-01 2.449439316987991333e-01 3.262380138039588928e-02 -1.492988765239715576e-01 -5.655985698103904724e-02 -2.255324423313140869e-01 2.934421598911285400e-02 -1.677182912826538086e-01 -3.183233439922332764e-01 9.879083186388015747e-02 -1.369013786315917969e-01 9.161662310361862183e-02 -1.782446056604385376e-01 -4.082651436328887939e-02 4.196103289723396301e-02 4.179931432008743286e-02 1.263371785171329975e-03 2.300680428743362427e-01 2.819049060344696045e-01
2.076027393341064453e-01 9.239385277032852173e-02 1.464603990316390991e-01 2.541781663894653320e-01 2.177291959524154663e-01 -3.604542016983032227e-01 -1.701310127973556519e-01 1.414217352867126465e-01 6.094455718994140625e-02 -5.571930482983589172e-02 -1.811601966619491577e-01 -2.251050621271133423e-01 -2.465759404003620148e-02 4.208230413496494293e-03 -2.062319964170455933e-01 -1.750175468623638153e-02 -3.058453500270843506e-01 -1.093332767486572266e-01 -1.437857896089553833e-01 4.464075565338134766e-01 -9.002685546875000000e-03 2.811896502971649170e-01 -1.492497511208057404e-02 -1.838626414537429810e-01 6.109210476279258728e-02 1.070414930582046509e-01 -1.414510905742645264e-01 6.296261399984359741e-02 9.241075068712234497e-02 -8.204982429742813110e-02 -2.464647963643074036e-02 -9.266855567693710327e-02
2.448576241731643677e-01 1.367590874433517456e-01 1.253085024654865265e-02 -2.012831717729568481e-02 3.451728522777557373e-01 -5.587985739111900330e-02 -2.714284956455230713e-01 9.829391539096832275e-02 1.356503516435623169e-01 -1.616661250591278076e-01 7.229793816804885864e-02 -1.154417917132377625e-01 1.555503252893686295e-02 -1.377991139888763428e-01 -1.757428795099258423e-02 1.181156113743782043e-01 -3.737846016883850098e-01 3.029478192329406738e-01 -1.263109445571899414e-01 3.040645420551300049e-01 7.560958713293075562e-02 1.771252602338790894e-01 1.702078282833099365e-01 9.730043262243270874e-02 1.849456578493118286e-01 -9.166488796472549438e-02 -1.445550322532653809e-01 -6.928295362740755081e-03 2.932867407798767090e-01 6.592369079589843750e-02 -2.099819034337997437e-01 7.182575762271881104e-02
1.443181484937667847e-01 -1.117056533694267273e-01 1.873427182435989380e-01 1.109575107693672180e-01 2.080673426389694214e-01 -1.341884881258010864e-01 -2.351308017969131470e-01 -1.511731445789337158e-01 9.242808818817138672e-02 -2.374967560172080994e-02 -1.130691170692443848e-01 1.470290273427963257e-01 3.662471100687980652e-02 6.830112636089324951e-02 3.131160736083984375e-01 -3.886560797691345215e-01 -3.539249002933502197e-01 -9.208280593156814575e-02 1.944693550467491150e-02 4.328827559947967529e-02 2.350640483200550079e-02 -1.092454232275485992e-02 4.840086027979850769e-02 -1.343639343976974487e-01 -4.812759533524513245e-02 1.376448720693588257e-01 1.736506819725036621e-02 1.229210849851369858e-02 3.202871680259704590e-01 4.014521092176437378e-02 -4.406309127807617188e-01 6.409238278865814209e-02
4.134662747383117676e-01 1.593135297298431396e-01 -9.259359538555145264e-02 9.560081362724304199e-02 2.072179615497589111e-01 -3.511933088302612305e-01 -8.409202098846435547e-02 1.238174736499786377e-01 3.449363112449645996e-01 2.066645212471485138e-02 1.238208338618278503e-01 -2.063990235328674316e-01 1.521083340048789978e-02 1.396114677190780640e-01 -1.824924945831298828e-01 -5.667445808649063110e-02 -2.691693305969238281e-01 1.102970796637237072e-03 -2.470346987247467041e-01 2.718910276889801025e-01 1.509361714124679565e-01 1.703318804502487183e-01 -5.019967630505561829e-02 -5.076812207698822021e-02 -2.454930543899536133e-01 7.479706406593322754e-02 -3.402227163314819336e-02 -2.745948359370231628e-02 1.540493313223123550e-02 4.262722656130790710e-02 -1.299627572298049927e-01 -1.126107871532440186e-01
2.593046128749847412e-01 -2.154768556356430054e-01 -2.456783130764961243e-02 -1.193672195076942444e-01 2.435133308172225952e-01 -6.573193520307540894e-02 -9.238748997449874878e-02 2.620434165000915527e-01 -1.404500156641006470e-01 2.818856574594974518e-02 2.862746827304363251e-02 3.473507985472679138e-02 1.245549786835908890e-02 7.902994751930236816e-02 7.739464938640594482e-02 1.175244078040122986e-01 -2.707753181457519531e-01 -1.495286542922258377e-02 -1.255473494529724121e-01 5.521030426025390625e-01 2.267299294471740723e-01 5.714173614978790283e-02 1.354415118694305420e-01 -2.399099767208099365e-01 9.638223797082901001e-02 -1.196168437600135803e-01 -4.144423827528953552e-02 -1.878419518470764160e-01 2.078266739845275879e-01 5.334474518895149231e-02 1.715007871389389038e-01 1.454706043004989624e-01
2.112620919942855835e-01 -1.981923729181289673e-01 4.900053739547729492e-01 -2.032431513071060181e-01 1.547268331050872803e-01 -1.283764541149139404e-01 -1.983400285243988037e-01 2.489581108093261719e-01 -2.648636326193809509e-02 1.329452544450759888e-01 4.319990053772926331e-02 -5.914145335555076599e-02 -7.340180128812789917e-02 4.213708266615867615e-02 -3.898917883634567261e-02 8.470000326633453369e-02 -3.099486231803894043e-01 2.423595339059829712e-01 1.744794696569442749e-01 3.284330070018768311e-01 8.070576936006546021e-02 -5.923195928335189819e-02 -5.512627214193344116e-02 7.651428878307342529e-02 1.940800696611404419e-01 2.035851180553436279e-01 3.950073942542076111e-02 -2.614984102547168732e-02 1.016426533460617065e-01 1.248708814382553101e-01 -8.038540184497833252e-02 1.660161614418029785e-01
1.931118816137313843e-01 -2.788238227367401123e-02 -6.161919981241226196e-02 -1.049502119421958923e-01 3.601080477237701416e-01 -3.046009838581085205e-01 -1.278288662433624268e-01 -1.855854690074920654e-02 5.261894688010215759e-02 4.262393116950988770e-01 -6.094222515821456909e-02 -3.082941472530364990e-02 1.146604791283607483e-01 2.267449498176574707e-01 1.217247322201728821e-01 1.262321472167968750e-01 -1.209373846650123596e-01 5.461395531892776489e-02 -2.734114527702331543e-01 2.480002194643020630e-01 -6.260870397090911865e-02 1.491051726043224335e-02 4.416981246322393417e-03 9.580605477094650269e-02 -5.221957713365554810e-02 -4.020854085683822632e-02 4.562354087829589844e-02 9.436817467212677002e-02 -1.894714310765266418e-02 3.409240394830703735e-02 1.567770242691040039e-01 4.635861814022064209e-01
1.188287436962127686e-01 -1.772911101579666138e-01 -2.178267203271389008e-02 -9.809892624616622925e-03 3.170492053031921387e-01 -1.914122849702835083e-01 -2.121732085943222046e-01 1.397577822208404541e-01 3.132253885269165039e-01 -2.072698473930358887e-01 -3.930539265275001526e-02 7.875225692987442017e-02 -4.906132072210311890e-02 -7.303116470575332642e-02 1.557625085115432739e-01 1.326676905155181885e-01 -4.115839600563049316e-01 -1.651731282472610474e-01 1.423770189285278320e-01 2.164432853460311890e-01 -1.356634050607681274e-01 4.739651829004287720e-02 2.026033997535705566e-01 7.737255096435546875e-02 1.678522229194641113e-01 9.403318911790847778e-02 -1.867000311613082886e-01 7.099783048033714294e-03 -4.977533221244812012e-02 -1.454006582498550415e-01 3.388555645942687988e-01 -1.090562045574188232e-01
9.911991655826568604e-02 4.790694266557693481e-02 1.070106253027915955e-01 1.373011767864227295e-01 3.375190198421478271e-01 -1.690289378166198730e-01 -1.202001124620437622e-01 2.183995544910430908e-01 8.724451810121536255e-02 -2.752322852611541748e-01 2.935407683253288269e-02 -1.458496898412704468e-01 -2.614089846611022949e-02 2.244949787855148315e-01 9.666743874549865723e-02 4.301388747990131378e-03 -3.960987329483032227e-01 3.206830844283103943e-02 -4.381091799587011337e-03 3.100044727325439453e-01 -9.776759147644042969e-02 -1.698755174875259399e-01 2.346248179674148560e-01 -1.834930330514907837e-01 2.813878655433654785e-01 -2.430571317672729492e-01 -1.012733727693557739e-01 5.536564067006111145e-02 1.911701709032058716e-01 9.661788493394851685e-02 5.698832124471664429e-02 7.150434702634811401e-02
9.967733919620513916e-02 -9.734084457159042358e-02 1.159904226660728455e-01 -3.869540244340896606e-02 2.230780869722366333e-01 -1.458797138184309006e-02 -1.570244133472442627e-01 1.073553264141082764e-01 3.731079697608947754e-01 2.524994872510433197e-02 -3.428315743803977966e-02 1.911034062504768372e-02 2.579914629459381104e-01 -2.019190043210983276e-01 -7.521957159042358398e-02 3.994268476963043213e-01 -3.693791925907135010e-01 7.004249095916748047e-02 -1.064896211028099060e-02 2.542118132114410400e-01 -1.046305671334266663e-01 -1.163898780941963196e-02 -4.822345823049545288e-02 -9.116383641958236694e-02 2.607405781745910645e-01 7.503907382488250732e-02 1.528303474187850952e-01 3.386254236102104187e-02 2.752293050289154053e-01 2.223893702030181885e-01 -1.046067401766777039e-01 5.904872342944145203e-02
2.632795870304107666e-01 -3.243474662303924561e-01 8.339750021696090698e-02 1.639123857021331787e-01 6.947727501392364502e-02 -2.597336471080780029e-01 -1.324021518230438232e-01 -1.769489794969558716e-01 -8.384294807910919189e-02 7.333689182996749878e-02 1.909558624029159546e-01 -1.883481293916702271e-01 9.522821754217147827e-03 -3.108929097652435303e-01 2.032387703657150269e-01 1.586273908615112305e-01 -2.852827310562133789e-01 3.667834028601646423e-02 7.980061322450637817e-02 2.905683219432830811e-01 -1.002065017819404602e-01 -1.908721625804901123e-01 1.579661853611469269e-02 -2.177003324031829834e-01 8.092029392719268799e-02 6.192257255315780640e-02 9.872183948755264282e-02 -7.448731362819671631e-02 2.681173384189605713e-01 -9.142162650823593140e-02 -2.141072452068328857e-01 5.966405570507049561e-02
6.883945316076278687e-02 1.069226413965225220e-01 1.464846134185791016e-01 5.694068968296051025e-02 4.173982515931129456e-02 -1.105383560061454773e-01 2.452892251312732697e-02 1.454090327024459839e-01 1.323867589235305786e-01 -1.809407770633697510e-01 1.016133651137351990e-01 -4.438050091266632080e-03 -3.189176321029663086e-01 1.210915520787239075e-01 1.770919561386108398e-01 -9.931305795907974243e-02 -5.458641052246093750e-01 -2.019048631191253662e-01 -1.199451312422752380e-01 3.173565566539764404e-01 -7.091788947582244873e-02 -6.637828052043914795e-02 2.187530323863029480e-02 -1.337519437074661255e-01 1.750469207763671875e-01 -1.604573279619216919e-01 7.521475851535797119e-02 3.410287797451019287e-01 -1.761241555213928223e-01 5.459297820925712585e-02 -4.854911193251609802e-02 9.419886022806167603e-02
8.081814646720886230e-02 3.330726176500320435e-02 -9.679794311523437500e-02 -2.601064443588256836e-01 1.170098707079887390e-01 -6.528857350349426270e-02 -1.940622031688690186e-01 -4.845384135842323303e-02 1.947913169860839844e-01 -1.877724751830101013e-02 -2.508140504360198975e-01 -8.160541206598281860e-02 -9.508186019957065582e-03 -1.169109344482421875e-01 5.084998160600662231e-02 9.803003817796707153e-02 -5.130666494369506836e-01 7.147502154111862183e-02 -2.135701626539230347e-01 1.797219961881637573e-01 -8.390237577259540558e-03 -1.439214646816253662e-01 2.025256007909774780e-01 -1.336539238691329956e-01 1.920475624501705170e-02 1.739758551120758057e-01 -9.459881484508514404e-02 1.440835446119308472e-01 -1.896853893995285034e-01 5.634131655097007751e-02 -1.930325180292129517e-01 4.010867774486541748e-01
9.534636884927749634e-02 4.389598220586776733e-02 1.294395625591278076e-01 -1.226188540458679199e-01 2.465905696153640747e-01 1.147561073303222656e-01 -2.942688167095184326e-01 -7.490500807762145996e-02 -5.320451781153678894e-02 -6.267974525690078735e-02 -2.887911796569824219e-01 -8.330679684877395630e-02 -2.034291625022888184e-01 -1.663172543048858643e-01 1.799903512001037598e-01 -4.578212648630142212e-02 -2.915429472923278809e-01 -1.512855142354965210e-01 -1.178117617964744568e-01 2.303272485733032227e-01 6.570949405431747437e-02 1.172687038779258728e-01 1.547991484403610229e-01 5.990307778120040894e-02 9.250009804964065552e-02 1.654869318008422852e-02 -4.025881737470626831e-02 2.284057140350341797e-01 2.515358030796051025e-01 -1.341105401515960693e-01 -4.375087022781372070e-01 1.861412823200225830e-01
2.478948980569839478e-01 -2.185187488794326782e-01 6.442881375551223755e-02 -1.622422784566879272e-01 1.759334206581115723e-01 -5.450905114412307739e-02 -2.121914625167846680e-01 1.159447878599166870e-01 -2.807968668639659882e-02 -7.042873650789260864e-02 2.222054302692413330e-01 7.398539036512374878e-02 5.188392847776412964e-02 3.960642591118812561e-02 -7.784949149936437607e-03 2.521604895591735840e-01 -3.496814966201782227e-01 -3.953166306018829346e-01 -9.588869661092758179e-02 -3.520345687866210938e-02 -9.824171662330627441e-02 -9.150762856006622314e-02 2.348281890153884888e-01 1.760378712788224220e-03 -1.404730081558227539e-01 -4.543730616569519043e-02 2.511024475097656250e-01 2.398239523172378540e-01 6.116796657443046570e-02 -3.017877414822578430e-02 -2.687566876411437988e-01 2.408767044544219971e-01
6.805334240198135376e-02 -3.154583871364593506e-01 -2.535451054573059082e-01 -5.577665939927101135e-02 2.736600339412689209e-01 -1.905261278152465820e-01 -2.676690220832824707e-01 2.266020327806472778e-01 3.379141911864280701e-02 6.222257763147354126e-02 1.910084784030914307e-01 -2.334327399730682373e-01 2.399899065494537354e-01 -7.388664875179529190e-03 1.081865429878234863e-01 6.586956977844238281e-02 -2.905208170413970947e-01 -4.592843353748321533e-02 -1.472746878862380981e-01 -3.586930921301245689e-03 3.090785145759582520e-01 1.017140075564384460e-01 -4.938721656799316406e-02 2.066307887434959412e-02 -1.692533865571022034e-02 -1.690324544906616211e-01 -1.280993074178695679e-01 1.140364110469818115e-01 2.453604638576507568e-01 1.457634121179580688e-01 4.236820712685585022e-02 2.571379840373992920e-01
2.485695481300354004e-02 -1.733624041080474854e-01 9.154901653528213501e-02 -2.058004736900329590e-01 1.756351292133331299e-01 -3.009568750858306885e-01 -1.131044328212738037e-01 2.674880325794219971e-01 3.443885743618011475e-01 2.005200386047363281e-01 -5.605404824018478394e-02 -1.751715876162052155e-02 -1.511558592319488525e-01 -6.690575927495956421e-02 -4.127160087227821350e-02 -2.124064266681671143e-01 -2.888493835926055908e-01 -9.127070754766464233e-02 3.189111500978469849e-02 -4.893464222550392151e-02 -3.606566041707992554e-02 -1.497888118028640747e-01 2.033424526453018188e-01 -2.663482129573822021e-01 8.684236556291580200e-02 -2.279395237565040588e-02 -3.255809843540191650e-01 3.392802178859710693e-01 6.755970884114503860e-03 -2.393527328968048096e-02 -1.069478094577789307e-01 6.314989179372787476e-02
2.313473522663116455e-01 -2.369558066129684448e-01 -2.458794564008712769e-01 -8.334263414144515991e-02 2.273637056350708008e-01 -1.760431379079818726e-01 -1.016198247671127319e-01 8.915808796882629395e-02 -1.390867829322814941e-01 1.380753982812166214e-02 1.659707874059677124e-01 -1.335931420326232910e-01 -3.233597800135612488e-02 1.776372939348220825e-01 1.980191022157669067e-01 2.814252972602844238e-01 -2.365814745426177979e-01 -2.440305501222610474e-01 -2.311643213033676147e-01 2.580645680427551270e-01 2.019984126091003418e-01 1.166234761476516724e-01 1.212200224399566650e-01 7.638487219810485840e-02 -1.193765271455049515e-02 6.514018774032592773e-02 -6.711076945066452026e-03 1.179304122924804688e-01 2.325421273708343506e-01 -3.473146855831146240e-01 -1.586990989744663239e-02 4.735105857253074646e-02
2.048669308423995972e-01 -1.442172378301620483e-01 -1.671679876744747162e-02 -1.577544361352920532e-01 3.946916162967681885e-01 -5.975653976202011108e-02 -2.050324529409408569e-01 2.145081460475921631e-01 -2.944624125957489014e-01 -3.567853197455406189e-02 2.638543844223022461e-01 -3.242692351341247559e-02 -1.135442480444908142e-01 -8.948666602373123169e-02 1.202608458697795868e-02 7.155850529670715332e-02 -2.808862030506134033e-01 -2.064258903264999390e-01 -2.300340980291366577e-01 9.687466919422149658e-02 2.969701401889324188e-02 4.300694540143013000e-02 1.260023266077041626e-01 1.386438757181167603e-01 -1.203041374683380127e-01 8.832856267690658569e-02 2.537544369697570801e-01 1.194574907422065735e-01 9.429831057786941528e-02 -5.068011581897735596e-02 -3.809789419174194336e-01 2.573289908468723297e-02
2.789334356784820557e-01 -1.079074852168560028e-02 2.056954205036163330e-01 6.443595886230468750e-02 -6.884236354380846024e-04 -2.051812112331390381e-01 -1.290664523839950562e-01 4.005818665027618408e-01 2.699665725231170654e-01 2.169351428747177124e-01 -1.765809804201126099e-01 7.583621144294738770e-02 -2.057943344116210938e-01 1.537718325853347778e-01 1.321184635162353516e-01 -1.928138732910156250e-01 -3.233575820922851562e-01 5.199727043509483337e-02 -1.460226718336343765e-02 7.957661151885986328e-02 -4.804607108235359192e-02 -1.142126694321632385e-01 9.928505867719650269e-02 2.093248665332794189e-01 1.086652576923370361e-01 8.059760555624961853e-03 -7.290892302989959717e-02 1.644975394010543823e-01 -7.359471172094345093e-02 -2.746743261814117432e-01 -1.121538951992988586e-01 2.415846288204193115e-01
1.974584013223648071e-01 -2.276689410209655762e-01 -8.299804478883743286e-02 -1.051012277603149414e-01 8.479550480842590332e-02 -1.460583657026290894e-01 5.379502847790718079e-02 5.943519249558448792e-02 -1.169475466012954712e-01 -3.023245744407176971e-02 -1.652786433696746826e-01 1.506903171539306641e-01 -3.158739209175109863e-02 -2.802959382534027100e-01 -4.393546376377344131e-03 -1.665059477090835571e-01 -6.777134537696838379e-01 2.716284990310668945e-02 9.651700966060161591e-03 1.747652143239974976e-01 -9.990656375885009766e-02 7.494287192821502686e-02 1.371258944272994995e-01 4.450562968850135803e-02 1.728051304817199707e-01 2.678025960922241211e-01 -6.939532607793807983e-02 3.800936508923768997e-03 -1.604628413915634155e-01 5.870913341641426086e-02 -1.470804214477539062e-01 8.976363576948642731e-03
2.487927526235580444e-01 6.095405295491218567e-02 1.223283186554908752e-01 3.586262837052345276e-02 3.267582356929779053e-01 -1.569453254342079163e-02 -1.741578578948974609e-01 1.941938102245330811e-01 1.404825747013092041e-01 -9.352745860815048218e-02 1.103455051779747009e-01 -4.103214666247367859e-02 1.904440224170684814e-01 -1.438156515359878540e-01 1.065786033868789673e-01 4.043024778366088867e-02 -2.807460427284240723e-01 2.866394221782684326e-01 -8.853300660848617554e-02 3.321082293987274170e-01 1.357265710830688477e-01 2.478765696287155151e-01 2.109778523445129395e-01 4.066460579633712769e-02 1.509688347578048706e-01 -2.201383560895919800e-02 -8.759529888629913330e-02 6.257446110248565674e-02 3.694785535335540771e-01 7.364496588706970215e-02 -2.209726125001907349e-01 -3.612400963902473450e-03
4.001029208302497864e-02 -5.229362472891807556e-02 1.432784348726272583e-01 1.157311648130416870e-01 4.701671004295349121e-01 -2.517396211624145508e-01 -1.150477379560470581e-01 6.279994547367095947e-02 2.666024863719940186e-01 -1.450320929288864136e-01 -1.589214354753494263e-01 -9.241259098052978516e-02 1.963753104209899902e-01 -1.782795339822769165e-01 1.113239228725433350e-01 7.431546598672866821e-02 -2.830410897731781006e-01 1.110273972153663635e-01 -2.116805911064147949e-01 4.011529088020324707e-01 -1.133342534303665161e-01 -1.447799056768417358e-01 2.869495004415512085e-02 1.046993434429168701e-01 1.114427819848060608e-01 -1.166419610381126404e-01 -5.668478459119796753e-02 -1.473188865929841995e-03 2.591087818145751953e-01 2.417962439358234406e-02 -2.293636836111545563e-02 -6.863970309495925903e-02
9.965379536151885986e-02 5.378577392548322678e-03 1.999338865280151367e-01 -7.315187156200408936e-02 4.773570299148559570e-01 -2.907754778861999512e-01 -6.758469343185424805e-02 8.311072364449501038e-03 2.222921401262283325e-01 -3.924575746059417725e-01 -1.014782711863517761e-01 -3.248241171240806580e-02 -3.287366777658462524e-02 -6.015306338667869568e-02 -2.869329787790775299e-02 -8.296929299831390381e-02 -4.197745323181152344e-01 7.887249439954757690e-02 -1.330100297927856445e-01 1.649841517210006714e-01 6.874859333038330078e-02 -7.628488540649414062e-02 1.328733712434768677e-01 -7.243869453668594360e-02 5.080482736229896545e-02 -1.238615959882736206e-01 -6.016900762915611267e-03 1.326374262571334839e-01 2.109789550304412842e-01 2.004184275865554810e-01 -2.382854185998439789e-02 -1.373756527900695801e-01
1.829874515533447266e-01 5.851716548204421997e-02 2.419495731592178345e-01 -1.146695166826248169e-01 1.740245893597602844e-02 -3.038170933723449707e-01 -5.927523970603942871e-02 3.700686693191528320e-01 3.600984811782836914e-01 1.180027872323989868e-01 1.167951077222824097e-01 4.853992536664009094e-02 9.319493174552917480e-02 1.123766973614692688e-01 3.058886826038360596e-01 -1.937232613563537598e-01 -1.789023429155349731e-01 -1.619154214859008789e-01 -1.330445557832717896e-01 1.547493189573287964e-01 -3.022559545934200287e-02 -1.005758121609687805e-01 2.875220477581024170e-01 1.153290122747421265e-01 1.850506365299224854e-01 8.908176422119140625e-02 4.226065706461668015e-03 -1.891810446977615356e-01 1.058514341711997986e-01 1.076663658022880554e-01 -8.076285012066364288e-03 1.964919865131378174e-01
2.781477272510528564e-01 -2.792489230632781982e-01 1.387723833322525024e-01 -1.645254045724868774e-01 2.421611100435256958e-01 -1.006030514836311340e-01 -1.214130446314811707e-01 8.914387226104736328e-02 2.081219255924224854e-01 1.257671508938074112e-02 -3.871834576129913330e-01 1.016699001193046570e-01 -2.659579217433929443e-01 2.299810498952865601e-01 2.505903840065002441e-01 -2.497835755348205566e-01 -1.079887598752975464e-01 -1.825797557830810547e-02 -9.105654805898666382e-02 2.126078456640243530e-01 3.189829364418983459e-02 -1.924782432615756989e-02 2.486262843012809753e-02 2.435939200222492218e-02 1.012307181954383850e-01 -2.081965506076812744e-01 -1.509669125080108643e-01 2.056038528680801392e-01 7.175984978675842285e-02 -3.661530837416648865e-02 -2.261250317096710205e-01 9.987907856702804565e-02
5.065727233886718750e-02 7.706569135189056396e-02 1.128798797726631165e-01 -4.769700020551681519e-02 1.400805115699768066e-01 -2.428681254386901855e-01 -2.704895734786987305e-01 1.834054291248321533e-01 1.396225243806838989e-01 2.598161995410919189e-01 9.590821713209152222e-02 8.727683871984481812e-02 1.343108862638473511e-01 3.486531600356101990e-02 1.164643689990043640e-01 -1.038877759128808975e-02 -1.229777857661247253e-01 3.301648795604705811e-02 -4.024513363838195801e-01 2.799241840839385986e-01 -6.312770396471023560e-02 -9.196876548230648041e-03 5.904487799853086472e-03 3.149739205837249756e-01 1.298211608082056046e-02 7.235963828861713409e-03 2.588087916374206543e-01 4.379650056362152100e-01 -5.670970678329467773e-02 -4.674416780471801758e-02 1.200769469141960144e-01 1.250585168600082397e-01
-4.391527548432350159e-02 -1.188883557915687561e-01 2.529805302619934082e-01 -1.038622856140136719e-01 3.744086027145385742e-01 -2.931164018809795380e-02 -1.119043305516242981e-01 -1.761922389268875122e-01 3.314924836158752441e-01 9.733069688081741333e-02 2.255031764507293701e-01 -2.767585776746273041e-02 -4.513028636574745178e-02 -3.301648795604705811e-01 9.991695731878280640e-02 2.806072533130645752e-01 -1.980655938386917114e-01 1.874492317438125610e-02 -2.059997171163558960e-01 3.393021225929260254e-01 1.620777547359466553e-01 -4.955681040883064270e-02 -1.069739386439323425e-01 -1.180467847734689713e-02 1.359263956546783447e-01 -2.324087917804718018e-02 2.029570192098617554e-02 1.327011436223983765e-01 2.184497863054275513e-01 -7.789236493408679962e-03 1.278821378946304321e-01 -1.231756135821342468e-01
1.667671650648117065e-01 7.115284353494644165e-02 -6.174342706799507141e-03 -1.600199341773986816e-01 -7.835975289344787598e-02 -4.144252836704254150e-01 -1.115622669458389282e-01 1.611481606960296631e-01 3.416045904159545898e-01 7.904970645904541016e-02 5.819190666079521179e-02 2.826877832412719727e-01 4.167434945702552795e-02 7.903040945529937744e-02 2.152421623468399048e-01 -1.838936805725097656e-01 -3.302650749683380127e-01 2.275501377880573273e-02 -5.868868157267570496e-02 -2.921106107532978058e-02 8.722112327814102173e-02 5.602839402854442596e-03 2.577347159385681152e-01 -1.910430043935775757e-01 -3.613380715250968933e-02 -8.637718856334686279e-02 -7.541656494140625000e-02 8.348279446363449097e-02 3.838992491364479065e-02 1.422126442193984985e-01 -3.602529466152191162e-01 1.828933060169219971e-01
9.030570834875106812e-02 1.383874863386154175e-01 -3.671773523092269897e-02 -5.617415904998779297e-02 2.786514461040496826e-01 -2.306545972824096680e-01 -3.167840093374252319e-02 2.162772864103317261e-01 2.903030216693878174e-01 3.160939216613769531e-01 2.063169926404953003e-01 -2.138579264283180237e-03 -1.434153467416763306e-01 -1.775249838829040527e-01 -1.625351458787918091e-01 -4.691993445158004761e-02 -2.692478597164154053e-01 -9.986445307731628418e-02 -2.696177661418914795e-01 7.875020802021026611e-02 2.005717307329177856e-01 6.286793854087591171e-03 -3.979059681296348572e-02 2.659683227539062500e-01 2.353332191705703735e-02 -1.491949707269668579e-01 -4.838071018457412720e-02 2.338940650224685669e-01 -8.964547887444496155e-03 -1.129719540476799011e-01 8.031674660742282867e-03 3.396712243556976318e-01
2.054281830787658691e-01 -2.102259844541549683e-01 4.453248083591461182e-01 -1.398635655641555786e-01 1.107336580753326416e-01 -2.380632907152175903e-01 -9.441699832677841187e-02 1.710620373487472534e-01 2.859311737120151520e-02 1.005567908287048340e-01 3.484327346086502075e-02 -1.744036674499511719e-01 -1.181239727884531021e-02 -1.076961960643529892e-02 -5.913345888257026672e-02 2.042670994997024536e-01 -4.181000888347625732e-01 1.851341575384140015e-01 -2.776399487629532814e-04 3.313883244991302490e-01 2.301596701145172119e-01 -1.020247042179107666e-01 6.360737979412078857e-02 9.528601169586181641e-02 2.080848366022109985e-01 6.387213617563247681e-02 -2.471764944493770599e-02 -8.719045668840408325e-02 7.326200604438781738e-02 1.558079868555068970e-01 5.598463118076324463e-03 1.410781592130661011e-01
1.850966364145278931e-01 -2.719883024692535400e-01 9.785626083612442017e-02 9.000958502292633057e-02 4.884866997599601746e-02 -3.369771540164947510e-01 -2.289733737707138062e-01 1.250970065593719482e-01 2.458944171667098999e-01 -5.037987604737281799e-02 1.366686373949050903e-01 1.873618736863136292e-02 -6.761813908815383911e-02 9.081757627427577972e-03 4.248442947864532471e-01 8.484704419970512390e-03 7.844985276460647583e-02 -1.017847284674644470e-01 1.917990669608116150e-02 2.434610724449157715e-01 -1.618474721908569336e-01 2.262800782918930054e-01 1.305967867374420166e-01 -2.580825686454772949e-01 -1.649118401110172272e-02 3.111600577831268311e-01 3.457408398389816284e-02 2.007834464311599731e-01 1.036639660596847534e-01 -1.615089327096939087e-01 -3.199508041143417358e-02 9.562014043331146240e-02
-1.047902405261993408e-01 -3.746241629123687744e-01 -1.194686964154243469e-01 1.341617852449417114e-01 1.022172644734382629e-01 -2.214830666780471802e-01 -3.329156041145324707e-01 8.130100369453430176e-02 1.432593911886215210e-01 -2.594501078128814697e-01 1.797369420528411865e-01 3.019628114998340607e-02 -4.366743192076683044e-02 -1.022290065884590149e-01 7.115348428487777710e-02 1.162434145808219910e-01 -3.079038560390472412e-01 9.222240000963211060e-02 -3.704305365681648254e-02 1.490937322378158569e-01 2.784935384988784790e-02 -3.580633699893951416e-01 3.205596804618835449e-01 9.185876697301864624e-02 2.147384434938430786e-01 9.057021141052246094e-02 -8.715616911649703979e-02 1.297184675931930542e-01 5.549513548612594604e-02 1.547673940658569336e-01 4.618981853127479553e-02 1.116819158196449280e-01
-2.817917242646217346e-02 -1.895179003477096558e-01 -4.584328085184097290e-02 -1.580978035926818848e-01 1.038607880473136902e-01 -1.373389512300491333e-01 7.799243927001953125e-02 1.800917536020278931e-01 1.625733822584152222e-01 2.164873033761978149e-01 -1.489766985177993774e-01 2.863098494708538055e-02 -6.112513691186904907e-02 3.539891541004180908e-02 -1.034717112779617310e-01 -3.380517661571502686e-02 -4.322941303253173828e-01 -5.506661534309387207e-02 -7.815413177013397217e-02 1.198547184467315674e-01 -7.481712847948074341e-02 -2.600525021553039551e-01 1.077809482812881470e-01 -1.991530656814575195e-01 1.577859073877334595e-01 3.291252553462982178e-01 -2.705194950103759766e-01 3.777127265930175781e-01 -3.484358638525009155e-02 4.150066152215003967e-02 -7.575528323650360107e-02 2.494957149028778076e-01
-2.241718024015426636e-02 -1.618380546569824219e-01 -1.394052803516387939e-02 5.243648588657379150e-02 3.719332395121455193e-03 -1.708099246025085449e-02 -2.852890789508819580e-01 -2.452376857399940491e-02 -7.697141915559768677e-02 1.186188124120235443e-02 3.212212324142456055e-01 -1.163587495684623718e-01 2.654053568840026855e-01 8.127108961343765259e-02 -2.824698574841022491e-03 -6.829530745744705200e-02 -3.819487988948822021e-01 -2.459454387426376343e-01 1.684497855603694916e-02 1.690095365047454834e-01 7.242381572723388672e-02 -1.822769790887832642e-01 1.184938326478004456e-01 -1.141574010252952576e-01 1.758887171745300293e-01 -4.909004271030426025e-02 8.377474546432495117e-02 1.852928549051284790e-01 2.126941829919815063e-01 1.304328441619873047e-01 -4.380292892456054688e-01 2.323268055915832520e-01
3.071868121623992920e-01 9.635546803474426270e-02 2.342309616506099701e-02 -1.342376619577407837e-01 -4.435673356056213379e-02 -5.346222519874572754e-01 -1.301413774490356445e-01 1.720733493566513062e-01 3.172263801097869873e-01 4.280420765280723572e-02 1.878516823053359985e-01 -2.404052913188934326e-01 -9.757451713085174561e-02 7.874709367752075195e-02 -1.336280405521392822e-01 1.239602640271186829e-01 -2.118324935436248779e-01 -8.774615079164505005e-02 2.371555007994174957e-02 2.523572444915771484e-01 -7.239777129143476486e-03 1.064487826079130173e-02 -3.484801575541496277e-02 -7.385656237602233887e-02 -2.006685435771942139e-01 -1.400982588529586792e-01 4.613308608531951904e-02 3.006156720221042633e-02 2.185388654470443726e-02 -8.730740100145339966e-02 -3.088163435459136963e-01 9.438192099332809448e-02
5.747734010219573975e-02 -2.409782260656356812e-01 3.055853769183158875e-02 4.394620656967163086e-02 1.892897039651870728e-01 -1.016528159379959106e-01 -9.266598522663116455e-02 5.743069574236869812e-02 1.457434743642807007e-01 9.050221741199493408e-02 2.912564277648925781e-01 1.272377520799636841e-01 -1.370614916086196899e-01 -2.982663214206695557e-01 5.213576368987560272e-03 -1.201830357313156128e-01 -2.969370484352111816e-01 -1.634178757667541504e-01 -1.629642248153686523e-01 2.300145328044891357e-01 -1.407973170280456543e-01 -3.091876208782196045e-01 2.705658972263336182e-01 1.809803992509841919e-01 2.398931086063385010e-01 1.170080602169036865e-01 -1.057027950882911682e-01 2.145691961050033569e-01 -5.563825834542512894e-03 2.429568171501159668e-01 1.198992058634757996e-01 8.620395511388778687e-02
-1.786729395389556885e-01 -9.833171963691711426e-02 1.032833307981491089e-01 1.083176583051681519e-02 2.787276506423950195e-01 -4.595248103141784668e-01 -1.296500265598297119e-01 -8.463981747627258301e-02 1.863231360912322998e-01 -1.920676678419113159e-01 2.868546843528747559e-01 1.737090647220611572e-01 -1.123930364847183228e-01 -2.878736471757292747e-03 1.248894780874252319e-01 -7.658779621124267578e-02 -1.885087043046951294e-01 -1.703138351440429688e-01 -1.978539824485778809e-01 2.349263727664947510e-01 1.627211868762969971e-01 1.352964192628860474e-01 3.829427063465118408e-02 2.568798363208770752e-01 1.255265176296234131e-01 1.662310659885406494e-01 -8.452709764242172241e-02 4.922447726130485535e-02 -1.748949140310287476e-01 1.306139975786209106e-01 -1.274979710578918457e-01 1.692599356174468994e-01
5.855003744363784790e-02 2.682529687881469727e-01 8.100367151200771332e-03 -1.122681647539138794e-01 2.255918085575103760e-01 -3.072389662265777588e-01 -8.733160048723220825e-02 -1.126891560852527618e-02 1.889295130968093872e-02 -3.880965113639831543e-01 -4.091014340519905090e-02 3.063921630382537842e-02 -1.494365632534027100e-01 6.183717399835586548e-02 1.720786392688751221e-01 -2.659976482391357422e-01 -3.360851705074310303e-01 -2.121521905064582825e-02 -2.559446394443511963e-01 1.943248063325881958e-01 -4.938601516187191010e-03 -5.300870537757873535e-02 3.916263282299041748e-01 1.109515409916639328e-02 1.176067441701889038e-01 5.009276047348976135e-02 -9.266051650047302246e-02 7.589098811149597168e-02 5.779263377189636230e-02 8.273222297430038452e-02 -2.211010456085205078e-01 1.266260594129562378e-01
2.565812170505523682e-01 7.424777746200561523e-02 3.800485283136367798e-02 -1.330125182867050171e-01 4.136173129081726074e-01 -1.430901605635881424e-02 -2.727461457252502441e-01 -6.723183393478393555e-02 1.485834177583456039e-02 -1.892444640398025513e-01 -1.858123391866683960e-01 1.912829130887985229e-01 -4.966944456100463867e-02 -8.065190166234970093e-02 1.805011332035064697e-01 -1.052292883396148682e-01 -2.106382548809051514e-01 -1.337823569774627686e-01 -1.673266440629959106e-01 8.528823405504226685e-02 1.283257156610488892e-01 3.753969911485910416e-03 -3.937219828367233276e-02 -1.425874680280685425e-01 1.377421468496322632e-01 9.845475852489471436e-02 -1.234771907329559326e-01 2.654157280921936035e-01 3.257308602333068848e-01 -1.795120239257812500e-01 -3.167791068553924561e-01 1.030178666114807129e-01
2.272135913372039795e-01 -1.096463948488235474e-01 -6.272135674953460693e-02 -6.488972902297973633e-02 3.002573847770690918e-01 6.162605062127113342e-02 -1.489070206880569458e-01 2.220642268657684326e-01 -1.331581920385360718e-01 -1.415544748306274414e-01 2.008420825004577637e-01 -4.411499202251434326e-02 -8.818040043115615845e-02 -1.880409717559814453e-01 9.876487404108047485e-02 -5.425547808408737183e-02 -2.794097959995269775e-01 -3.152641654014587402e-01 -2.430331557989120483e-01 2.230265885591506958e-01 1.334407776594161987e-01 3.861709684133529663e-02 2.082853168249130249e-01 -1.254822965711355209e-02 -1.007092520594596863e-01 1.655784398317337036e-01 3.193154931068420410e-01 -1.316745113581418991e-02 1.100166589021682739e-01 -2.677219510078430176e-01 -2.185374647378921509e-01 8.090773969888687134e-02
1.386791020631790161e-01 -3.039585053920745850e-01 8.419439941644668579e-02 -1.974785029888153076e-01 7.005726546049118042e-02 -1.776957362890243530e-01 -2.410457134246826172e-01 3.108963556587696075e-02 3.489551246166229248e-01 3.121531382203102112e-02 -1.128451377153396606e-01 6.180343776941299438e-02 5.118089541792869568e-02 -1.174728944897651672e-01 1.535961478948593140e-01 -7.194885984063148499e-03 -2.130332738161087036e-01 -1.394218206405639648e-01 -3.266509249806404114e-02 1.201533302664756775e-01 -9.188804030418395996e-02 -2.640813887119293213e-01 1.668982505798339844e-01 -9.237132966518402100e-02 1.952714771032333374e-01 1.780373007059097290e-01 -2.016116976737976074e-01 -1.308723986148834229e-01 -1.192776709794998169e-01 1.857808530330657959e-01 -1.065754592418670654e-01 4.298585653305053711e-01
-2.425604686141014099e-02 -2.511190995573997498e-02 -8.306712657213211060e-02 1.739867627620697021e-01 6.271730363368988037e-02 -4.959679841995239258e-01 -2.705878615379333496e-01 -1.030864790081977844e-01 1.248308420181274414e-01 -2.728280127048492432e-01 7.647570967674255371e-02 1.155800744891166687e-01 -2.280988395214080811e-01 1.220723167061805725e-01 7.953874021768569946e-02 -1.585508510470390320e-02 -1.424757987260818481e-01 9.915107488632202148e-02 -7.943065464496612549e-02 3.090307712554931641e-01 -6.843483448028564453e-02 -2.417026844341307878e-04 2.740707397460937500e-01 1.229740381240844727e-01 1.409275531768798828e-01 -1.792337559163570404e-02 -1.662209033966064453e-01 2.653720080852508545e-01 1.386539340019226074e-01 7.491149008274078369e-02 5.154034495353698730e-02 2.693077027797698975e-01
2.404478937387466431e-01 -6.317716091871261597e-02 7.968680560588836670e-02 1.299075037240982056e-01 4.109395667910575867e-03 -1.944404989480972290e-01 -3.829250633716583252e-01 -4.839030280709266663e-02 9.570499509572982788e-02 2.517758905887603760e-01 9.328585118055343628e-02 -1.597605496644973755e-01 1.345342099666595459e-01 -1.951519846916198730e-01 2.619369626045227051e-01 3.462603390216827393e-01 -1.624840050935745239e-01 -5.413190275430679321e-02 -6.127459928393363953e-02 3.623622953891754150e-01 -4.093602299690246582e-02 -2.539656162261962891e-01 -1.595125645399093628e-01 -1.902368366718292236e-01 5.196646228432655334e-02 2.313371747732162476e-02 1.878415606915950775e-02 -7.190080732107162476e-02 1.708153486251831055e-01 5.671236664056777954e-02 -6.687252223491668701e-02 1.971744298934936523e-01
1.299979388713836670e-01 1.529160304926335812e-03 -1.762368083000183105e-01 3.088758140802383423e-02 1.787257343530654907e-01 -3.456154763698577881e-01 -1.890174597501754761e-01 2.435534298419952393e-01 -1.361268609762191772e-01 -7.046917080879211426e-02 1.289704293012619019e-01 1.158027164638042450e-02 5.960327014327049255e-02 -1.548792272806167603e-01 1.099502816796302795e-01 2.018701583147048950e-01 -2.361582666635513306e-01 1.226513162255287170e-01 -4.684157669544219971e-02 2.059241980314254761e-01 -1.534790545701980591e-01 -4.917842522263526917e-02 1.801223605871200562e-01 -3.300797045230865479e-01 4.505829513072967529e-01 1.268771756440401077e-02 -1.945333629846572876e-01 -2.412519417703151703e-02 2.082976549863815308e-01 -2.529465593397617340e-02 9.082642197608947754e-02 8.560812473297119141e-02
-4.585284739732742310e-02 -3.482322692871093750e-01 -9.532287716865539551e-02 -1.394558697938919067e-01 1.004793643951416016e-01 -2.539302706718444824e-01 -1.274517923593521118e-01 -8.407106995582580566e-02 2.531381547451019287e-01 -2.660753726959228516e-01 1.644655466079711914e-01 -5.576848611235618591e-02 5.904321745038032532e-02 -2.523883581161499023e-01 4.533227067440748215e-03 -9.021960198879241943e-02 -2.790893018245697021e-01 1.188150048255920410e-01 -1.477823257446289062e-01 2.647618651390075684e-01 3.775222972035408020e-02 -1.838442236185073853e-01 3.574214875698089600e-01 1.031536459922790527e-01 6.733872741460800171e-02 -3.092685155570507050e-02 9.752474725246429443e-03 1.917340606451034546e-01 2.105674147605895996e-02 2.301780283451080322e-01 1.467363238334655762e-01 1.869829297065734863e-01
3.108920454978942871e-01 2.500489912927150726e-02 1.649134904146194458e-01 -7.089941948652267456e-02 1.379791796207427979e-01 -3.280510604381561279e-01 -1.147404760122299194e-01 1.073981001973152161e-01 8.926752954721450806e-02 -5.986550450325012207e-02 -1.430742740631103516e-01 2.265980839729309082e-01 1.840133368968963623e-01 -4.912343248724937439e-02 2.645866274833679199e-01 -7.815494202077388763e-03 -2.324742674827575684e-01 -1.539338678121566772e-01 -4.280877113342285156e-02 3.518663644790649414e-01 -3.922631591558456421e-02 -3.168443217873573303e-02 1.885743588209152222e-01 3.023700714111328125e-01 3.207910358905792236e-01 1.386515796184539795e-01 -2.495484203100204468e-01 4.650410264730453491e-03 -1.037369072437286377e-01 -1.947603002190589905e-02 -1.766384392976760864e-02 -2.527106925845146179e-02
2.758333384990692139e-01 6.976936012506484985e-02 -5.319562554359436035e-02 8.081544935703277588e-02 3.241018624976277351e-03 -3.856102526187896729e-01 3.161124140024185181e-02 8.172259479761123657e-02 2.605374753475189209e-01 1.039735302329063416e-01 1.078453734517097473e-01 -3.316701054573059082e-01 -2.436764836311340332e-01 -1.926752626895904541e-01 -1.993024200201034546e-01 -5.836293846368789673e-02 -3.495045900344848633e-01 -5.035791546106338501e-02 -1.308220773935317993e-01 3.215742707252502441e-01 -2.002573460340499878e-01 4.426536615937948227e-03 1.329056620597839355e-01 -1.442047655582427979e-01 -4.391109570860862732e-03 3.975130990147590637e-02 8.468092978000640869e-02 1.227707713842391968e-01 3.973788768053054810e-02 1.799644529819488525e-01 -1.506637781858444214e-01 -9.509951621294021606e-02
-7.644975185394287109e-02 -1.338065862655639648e-01 1.080057919025421143e-01 -9.216990321874618530e-02 4.081154167652130127e-01 -1.227035522460937500e-01 -8.388090878725051880e-02 -1.381234675645828247e-01 4.388591945171356201e-01 1.033560838550329208e-02 1.933236420154571533e-01 -1.481824219226837158e-01 -1.004255861043930054e-01 -2.934507131576538086e-01 1.997634321451187134e-01 2.894220948219299316e-01 -1.149043962359428406e-01 3.301404416561126709e-02 -1.060028970241546631e-01 3.045966923236846924e-01 2.332007139921188354e-02 -7.177586108446121216e-02 -8.965615928173065186e-02 8.546687662601470947e-02 -9.987447410821914673e-04 5.936887115240097046e-02 2.128721475601196289e-01 -2.539668045938014984e-02 2.915859818458557129e-01 2.451848797500133514e-02 2.722274884581565857e-02 -3.549445047974586487e-02
1.095806881785392761e-01 1.342419534921646118e-01 1.379941552877426147e-01 1.245061978697776794e-01 1.289026588201522827e-01 -1.826514303684234619e-01 -1.384156346321105957e-01 1.379075199365615845e-01 -1.521061733365058899e-02 -6.754312664270401001e-02 2.042274363338947296e-02 -4.066778346896171570e-03 1.147874519228935242e-01 -8.670437335968017578e-02 1.688378453254699707e-01 -1.083178147673606873e-01 -4.724487364292144775e-01 2.229465842247009277e-01 -1.506154388189315796e-01 1.895116567611694336e-01 -1.734914779663085938e-01 -1.448119059205055237e-02 8.014804869890213013e-02 -2.289092401042580605e-03 1.465840488672256470e-01 6.566823273897171021e-02 -4.470334649085998535e-01 -2.102700024843215942e-01 2.197589352726936340e-02 -1.035588979721069336e-01 1.114971563220024109e-01 3.455014824867248535e-01
9.491237811744213104e-03 -1.250010877847671509e-01 6.635151058435440063e-02 -8.030951768159866333e-02 3.231992423534393311e-01 -1.774888485670089722e-01 -2.519484758377075195e-01 -1.246180459856987000e-01 3.449665009975433350e-01 -1.153878197073936462e-01 -5.840445403009653091e-03 1.681412011384963989e-01 -3.986215218901634216e-02 -1.874119788408279419e-01 6.261739134788513184e-02 -1.391880512237548828e-01 -3.485765755176544189e-01 -3.432954475283622742e-02 -9.933909773826599121e-02 1.084469780325889587e-01 -7.854337990283966064e-02 -1.651595979928970337e-01 1.129933167248964310e-02 -1.309741884469985962e-01 -1.037885472178459167e-01 4.021125733852386475e-01 -1.202435940504074097e-01 -9.968006983399391174e-03 -1.858018189668655396e-01 2.717097103595733643e-01 -1.945157051086425781e-01 9.790487587451934814e-02
1.063107177615165710e-01 3.405013680458068848e-02 7.415112853050231934e-02 9.612242132425308228e-02 4.395827278494834900e-02 -2.016419768333435059e-01 -4.060084819793701172e-01 9.361656010150909424e-02 -1.613551378250122070e-02 1.935820910148322582e-04 3.137727379798889160e-01 -1.470248848199844360e-01 -8.937465399503707886e-02 1.151095330715179443e-01 4.105332493782043457e-02 -3.489626049995422363e-01 -1.205732449889183044e-01 1.414200961589813232e-01 -2.237755209207534790e-01 3.261284530162811279e-01 -8.588189631700515747e-02 2.339638322591781616e-01 -3.358539193868637085e-02 -2.622099965810775757e-02 1.272564828395843506e-01 2.504123449325561523e-01 -1.386790126562118530e-01 2.906923592090606689e-01 1.624972969293594360e-01 2.273737639188766479e-02 4.408733174204826355e-02 1.586504429578781128e-01
2.349137067794799805e-01 -1.392436027526855469e-01 4.821193814277648926e-01 -1.656850576400756836e-01 -1.906258054077625275e-03 -1.203854903578758240e-01 -1.126144900918006897e-01 2.271769642829895020e-01 3.948570787906646729e-02 1.566804498434066772e-01 1.865595579147338867e-01 -1.213056892156600952e-01 -5.519095063209533691e-02 -5.105666816234588623e-02 -1.082687918096780777e-02 1.638337820768356323e-01 -3.444550037384033203e-01 1.008310168981552124e-01 1.573695391416549683e-01 2.997147738933563232e-01 1.397636830806732178e-01 -1.038698405027389526e-01 -1.025623828172683716e-01 1.221507042646408081e-01 9.391327947378158569e-02 1.151363775134086609e-01 -1.419176757335662842e-01 9.691210836172103882e-02 7.759188115596771240e-02 1.129366904497146606e-01 -2.284073531627655029e-01 2.382913827896118164e-01
2.409270256757736206e-01 -1.090335771441459656e-01 -2.421620190143585205e-01 -2.813814878463745117e-01 2.310884147882461548e-01 -2.465293556451797485e-02 -1.695185005664825439e-01 2.775117158889770508e-01 1.570290476083755493e-01 1.049946323037147522e-01 -2.567916549742221832e-02 2.601436674594879150e-01 2.674062550067901611e-02 1.860221028327941895e-01 2.355218678712844849e-01 -1.331901922821998596e-02 -1.398510932922363281e-01 -6.066396459937095642e-02 -1.385681778192520142e-01 8.593519032001495361e-02 8.411468565464019775e-02 -1.214351579546928406e-01 -1.694646626710891724e-01 1.420785337686538696e-01 -1.229022443294525146e-02 1.029043793678283691e-01 -5.314531549811363220e-02 1.620830446481704712e-01 -4.328019171953201294e-02 -4.551417380571365356e-02 -4.756848514080047607e-02 5.204916000366210938e-01
7.160781323909759521e-02 -1.970199793577194214e-01 -7.969804108142852783e-02 -2.039522118866443634e-02 1.868785470724105835e-01 -2.735730707645416260e-01 -1.537500172853469849e-01 1.466779857873916626e-01 -5.049651488661766052e-02 -5.595159158110618591e-02 2.971144020557403564e-01 -1.213504821062088013e-01 -8.090669661760330200e-02 -2.880347967147827148e-01 1.108327955007553101e-01 -5.138830840587615967e-02 -2.141991257667541504e-01 -2.488088309764862061e-01 -2.233475148677825928e-01 1.948047876358032227e-01 1.307699736207723618e-02 -2.755881845951080322e-01 1.513992547988891602e-01 2.790046110749244690e-02 1.401453912258148193e-01 1.490948796272277832e-01 -2.462642788887023926e-01 7.156594842672348022e-02 -1.812184602022171021e-01 3.360229134559631348e-01 -1.800245195627212524e-01 3.463190048933029175e-03
1.564644873142242432e-01 9.998995810747146606e-02 1.281114965677261353e-01 -4.101113379001617432e-01 3.915320336818695068e-01 -1.811695694923400879e-01 -2.014623880386352539e-01 9.966918826103210449e-02 2.328650355339050293e-01 -2.072034627199172974e-01 -1.556658837944269180e-02 -8.689311891794204712e-02 -1.365708261728286743e-01 1.233735233545303345e-01 1.037046238780021667e-01 -1.632970124483108521e-01 -1.726752370595932007e-01 -1.472690850496292114e-01 -1.494698226451873779e-01 1.980704255402088165e-02 -6.456899642944335938e-02 -2.402022778987884521e-01 2.545433677732944489e-02 -1.977217011153697968e-02 -3.739021718502044678e-02 2.331881523132324219e-01 -6.025240570306777954e-02 1.684194505214691162e-01 -1.885439306497573853e-01 2.403371185064315796e-01 -2.153188139200210571e-01 -5.868719518184661865e-02
2.047988474369049072e-01 -5.983899161219596863e-02 8.515677601099014282e-02 1.076063215732574463e-01 -8.290185942314565182e-04 -4.120039343833923340e-01 -1.425641179084777832e-01 -8.950476348400115967e-02 -2.804768830537796021e-02 -3.419296145439147949e-01 1.327858418226242065e-01 -9.173745661973953247e-02 -1.168806627392768860e-01 3.052648603916168213e-01 -7.600350771099328995e-03 1.496975496411323547e-02 -1.835619062185287476e-01 -1.565869152545928955e-02 -1.609085351228713989e-01 2.118130177259445190e-01 -6.515586376190185547e-02 -2.957147359848022461e-01 2.443953752517700195e-01 1.284275017678737640e-02 1.524072587490081787e-01 -3.814962133765220642e-02 -1.083979979157447815e-01 2.320606708526611328e-01 8.185281604528427124e-02 4.289484769105911255e-02 -8.877767622470855713e-02 3.516994714736938477e-01
7.137023657560348511e-02 -4.643769934773445129e-02 3.778624907135963440e-02 -2.477328330278396606e-01 -1.286555230617523193e-01 -1.006313934922218323e-01 -2.919169664382934570e-01 1.266463380306959152e-02 3.874016106128692627e-01 -4.813440609723329544e-03 1.745792627334594727e-01 6.435003876686096191e-02 -6.412217766046524048e-02 5.398770421743392944e-02 2.274994850158691406e-01 1.536145061254501343e-01 -3.192152082920074463e-01 -2.888709306716918945e-01 -1.828774213790893555e-01 1.786182373762130737e-01 1.557702422142028809e-01 6.896439194679260254e-02 1.890822350978851318e-01 -1.647989004850387573e-01 7.498731464147567749e-02 8.233159035444259644e-02 -1.652998179197311401e-01 7.064325362443923950e-02 -2.988420240581035614e-02 -1.233389601111412048e-01 -2.758757770061492920e-01 2.669087052345275879e-01
1.204267367720603943e-01 -1.886608004570007324e-01 -1.626388877630233765e-01 -2.472899556159973145e-01 3.990382254123687744e-01 -3.056353330612182617e-01 -8.834751322865486145e-03 4.846824333071708679e-02 -9.392619132995605469e-03 -3.164110332727432251e-02 -1.630699336528778076e-01 -2.094569355249404907e-01 -1.089768558740615845e-01 -1.229433715343475342e-01 1.789228767156600952e-01 1.183908507227897644e-01 -1.869529187679290771e-01 -2.588506042957305908e-02 -1.379224509000778198e-01 2.514136135578155518e-01 -1.895972341299057007e-02 2.008010149002075195e-01 1.258048578165471554e-03 -1.386586278676986694e-01 3.778411149978637695e-01 -9.868073463439941406e-02 1.584955751895904541e-01 1.642607003450393677e-01 1.093981340527534485e-01 -1.599885672330856323e-01 -2.038994878530502319e-01 3.391430526971817017e-02
1.529302895069122314e-01 -2.099368423223495483e-01 5.549375712871551514e-02 -6.400635838508605957e-02 5.194318890571594238e-01 -2.881051301956176758e-01 -1.147374808788299561e-01 3.992921859025955200e-02 6.711731851100921631e-02 3.342349231243133545e-01 1.130842342972755432e-01 -9.438321739435195923e-02 -5.953673645853996277e-02 7.944949716329574585e-02 1.924134641885757446e-01 1.271798610687255859e-01 -8.116144686937332153e-02 -4.649235308170318604e-02 -2.545852661132812500e-01 6.138213723897933960e-02 -3.547099232673645020e-02 -2.100882977247238159e-01 7.449104636907577515e-02 4.421969875693321228e-02 7.586754858493804932e-02 -1.078699752688407898e-01 -3.860269486904144287e-02 1.098522022366523743e-01 -1.212236937135457993e-02 -2.213902771472930908e-02 1.584334671497344971e-01 4.121934175491333008e-01
1.237079501152038574e-01 -1.111626401543617249e-01 1.073669269680976868e-01 -1.988671123981475830e-01 1.389524936676025391e-01 -1.419865339994430542e-01 -3.175789713859558105e-01 -1.318406015634536743e-01 4.559144079685211182e-01 -6.587847322225570679e-02 1.042433176189661026e-02 3.026929497718811035e-02 -8.111419528722763062e-02 -8.973905444145202637e-02 2.128256112337112427e-01 2.700506942346692085e-03 -1.770324707031250000e-01 -1.622980535030364990e-01 -7.415487617254257202e-02 1.240177676081657410e-01 9.067211300134658813e-02 -1.841893643140792847e-01 1.504710465669631958e-01 -3.669961914420127869e-02 -1.960013294592499733e-03 3.258624076843261719e-01 -1.560255587100982666e-01 1.256711333990097046e-01 -1.806446164846420288e-01 2.394203096628189087e-01 -2.517595887184143066e-01 2.145665585994720459e-01
1.263221055269241333e-01 -3.924037143588066101e-02 -1.855231821537017822e-02 -1.010110601782798767e-01 2.329686880111694336e-01 -4.337224066257476807e-01 1.118039861321449280e-01 2.785359881818294525e-02 3.538485243916511536e-02 2.181712538003921509e-03 2.272102236747741699e-01 -6.089071277529001236e-03 -6.866727769374847412e-02 -1.584383994340896606e-01 3.625050187110900879e-02 7.703301310539245605e-02 -3.103227913379669189e-01 -1.174464225769042969e-01 6.494961678981781006e-02 2.317215800285339355e-01 -2.616192400455474854e-01 -3.785479366779327393e-01 2.943883836269378662e-02 1.967190802097320557e-01 1.925204694271087646e-01 1.589513570070266724e-01 -4.629597440361976624e-02 4.621980711817741394e-02 -2.295654416084289551e-01 1.452998816967010498e-01 -7.900251448154449463e-02 2.456156313419342041e-01
2.790053933858871460e-02 -1.309666037559509277e-01 2.275861054658889771e-02 -3.734486177563667297e-03 3.446484804153442383e-01 -1.531916111707687378e-01 -6.613505631685256958e-02 2.285489439964294434e-01 -6.442006677389144897e-02 -9.259944409132003784e-02 1.794141829013824463e-01 1.410067826509475708e-01 -4.696951061487197876e-02 -1.205869466066360474e-01 2.173572033643722534e-01 3.210959210991859436e-02 -3.233833909034729004e-01 2.857262492179870605e-01 2.868112027645111084e-01 1.211997345089912415e-01 1.720089912414550781e-01 5.262193828821182251e-02 3.121083974838256836e-01 -7.182981073856353760e-02 2.292503118515014648e-01 3.364840447902679443e-01 -6.441605836153030396e-02 1.107919663190841675e-01 1.335675418376922607e-01 1.235906928777694702e-01 1.331717371940612793e-01 4.140398651361465454e-02
-8.234718441963195801e-02 -3.791708946228027344e-01 1.154227778315544128e-01 -3.475356101989746094e-02 1.211182922124862671e-01 -2.119154781103134155e-01 -3.239759504795074463e-01 1.516550630331039429e-01 2.024453692138195038e-02 1.875407099723815918e-01 4.671751987189054489e-03 -1.286063343286514282e-01 2.104061096906661987e-01 1.087069809436798096e-01 1.669786125421524048e-01 1.185969114303588867e-01 -2.406494468450546265e-01 8.154679089784622192e-02 -8.249004930257797241e-02 1.271511465311050415e-01 2.322437614202499390e-01 1.383973211050033569e-01 9.984741359949111938e-02 1.274649500846862793e-01 -5.366769060492515564e-02 3.698107972741127014e-02 -2.461878359317779541e-01 1.788199245929718018e-01 1.737968474626541138e-01 -1.839454472064971924e-01 6.868374347686767578e-02 3.804858922958374023e-01
2.294608354568481445e-01 -2.038943767547607422e-01 -3.112909197807312012e-01 2.419081702828407288e-02 1.958654820919036865e-01 -2.223936319351196289e-01 8.529573678970336914e-02 1.601426899433135986e-01 -4.949962347745895386e-02 -1.022999584674835205e-01 1.110608056187629700e-01 2.128831110894680023e-02 1.057068035006523132e-01 -1.118673533201217651e-01 2.877194806933403015e-02 -3.618160262703895569e-02 -3.618502020835876465e-01 1.404394507408142090e-01 1.162246689200401306e-01 4.052266776561737061e-01 -1.325949877500534058e-01 -3.402627632021903992e-02 1.596225053071975708e-01 -7.968810200691223145e-02 1.012275591492652893e-01 9.072282910346984863e-02 -2.661590874195098877e-01 -1.424158643931150436e-02 -2.362985722720623016e-02 -3.534012138843536377e-01 1.286841481924057007e-01 1.598121374845504761e-01
2.264377176761627197e-01 -2.198290079832077026e-01 -1.869157701730728149e-01 -4.381635040044784546e-02 -9.805740416049957275e-02 -1.067721173167228699e-01 -2.328001856803894043e-01 -6.202840432524681091e-02 2.092696577310562134e-01 8.032023161649703979e-02 3.245718777179718018e-01 3.101179003715515137e-01 3.061121888458728790e-02 5.781907588243484497e-02 4.131430387496948242e-02 1.648742519319057465e-02 -3.640780746936798096e-01 -2.059471234679222107e-02 -1.554244756698608398e-01 -2.725314348936080933e-03 8.088093250989913940e-02 -1.210458278656005859e-01 2.162208557128906250e-01 -4.215497151017189026e-02 4.200579598546028137e-02 1.219472810626029968e-01 4.938511177897453308e-02 3.739239573478698730e-01 9.972925297915935516e-03 4.349908232688903809e-02 5.592017900198698044e-03 3.723986744880676270e-01
-1.140898168087005615e-01 -1.762938052415847778e-01 2.868306040763854980e-01 -2.299612015485763550e-01 -2.887705527245998383e-02 1.523987273685634136e-03 -3.897590190172195435e-02 -9.560734033584594727e-02 4.463422894477844238e-01 -7.602618634700775146e-02 1.211655810475349426e-01 -9.763858467340469360e-02 -1.579219400882720947e-01 6.113900616765022278e-02 3.163907825946807861e-01 -2.692217566072940826e-02 -3.836585879325866699e-01 -2.548327445983886719e-01 1.169971097260713577e-02 1.005094572901725769e-01 -1.078121289610862732e-01 -1.359370052814483643e-01 2.647162079811096191e-01 -5.909378826618194580e-02 1.429735869169235229e-01 1.673325747251510620e-01 9.328239411115646362e-02 8.581402152776718140e-02 1.050572171807289124e-01 -9.747792035341262817e-02 -4.427921399474143982e-02 1.936086267232894897e-01
-1.236236933618783951e-02 -1.482609212398529053e-01 -1.001881062984466553e-02 -2.819170951843261719e-01 1.688231527805328369e-01 -1.963859349489212036e-01 -5.696824565529823303e-02 3.542689606547355652e-02 6.069110706448554993e-02 7.488521933555603027e-02 1.207489147782325745e-01 -8.662614226341247559e-02 4.449065402150154114e-02 -2.487718760967254639e-01 1.461676415055990219e-02 -1.205203831195831299e-01 -3.664748668670654297e-01 1.060332357883453369e-01 -5.962882936000823975e-02 2.254381179809570312e-01 -1.741704344749450684e-01 -5.922549404203891754e-03 1.046746894717216492e-01 -1.031180936843156815e-02 1.378915905952453613e-01 1.612319946289062500e-01 -2.040417343378067017e-01 1.111370399594306946e-01 -2.637143433094024658e-01 8.267366886138916016e-02 -3.347747921943664551e-01 4.335098564624786377e-01
1.618914678692817688e-02 -1.000809818506240845e-01 -5.405949428677558899e-02 -1.669003441929817200e-02 4.212172701954841614e-02 -2.570815086364746094e-01 -1.035425588488578796e-01 5.862812977284193039e-03 3.343190848827362061e-01 2.154955863952636719e-01 -5.445819720625877380e-02 7.334525883197784424e-02 5.249553173780441284e-02 1.104412674903869629e-01 2.016508877277374268e-01 -1.964405775070190430e-01 -4.621461629867553711e-01 -1.337219178676605225e-01 -2.226135730743408203e-01 3.718601167201995850e-02 1.939262896776199341e-01 -2.587600648403167725e-01 7.125909626483917236e-02 -1.585577875375747681e-01 -7.914539426565170288e-02 -1.376778036355972290e-01 -1.784781217575073242e-01 1.700503677129745483e-01 -6.715801358222961426e-02 -3.802555426955223083e-02 -1.481634229421615601e-01 3.406761586666107178e-01
2.364403754472732544e-01 -7.276683114469051361e-03 1.943879574537277222e-02 6.648327410221099854e-02 1.440874934196472168e-01 -2.421137541532516479e-01 -5.713263899087905884e-02 6.817118823528289795e-02 3.750800490379333496e-01 6.588119268417358398e-02 2.051776200532913208e-01 1.918755173683166504e-01 -1.802836358547210693e-01 -1.647525280714035034e-01 4.310131669044494629e-01 8.502351492643356323e-02 6.250195950269699097e-02 -2.360904961824417114e-01 -2.060735970735549927e-01 7.048017531633377075e-02 3.330822288990020752e-02 -4.140490666031837463e-02 1.649381518363952637e-01 -2.671917080879211426e-01 1.636500358581542969e-01 1.664373576641082764e-01 8.551929146051406860e-02 1.652059853076934814e-01 4.016353189945220947e-02 -2.496336549520492554e-01 -5.261487513780593872e-02 1.052649542689323425e-01
1.137516200542449951e-01 -4.828240349888801575e-02 1.067880243062973022e-01 2.374991960823535919e-02 4.281302988529205322e-01 -1.874621957540512085e-01 -2.260815799236297607e-01 3.385004699230194092e-01 1.494868397712707520e-01 -1.699053794145584106e-01 -4.773639887571334839e-02 -4.325236380100250244e-02 3.949077799916267395e-02 -1.789225637912750244e-01 3.262212127447128296e-02 1.453527510166168213e-01 -1.498922407627105713e-01 1.053414493799209595e-01 -3.110099434852600098e-01 4.743731915950775146e-01 -3.431898355484008789e-02 -2.556976079940795898e-01 -1.883694715797901154e-02 9.500271081924438477e-02 1.400174200534820557e-01 -1.276817172765731812e-01 -1.041010301560163498e-02 -5.648846551775932312e-02 4.327625036239624023e-02 6.436798721551895142e-02 -6.012011319398880005e-03 -3.131074085831642151e-02
2.676516771316528320e-01 -1.614026427268981934e-01 5.036890506744384766e-01 -1.554001420736312866e-01 1.218119189143180847e-01 -9.825364500284194946e-02 -2.711685895919799805e-01 1.570712625980377197e-01 8.594026416540145874e-02 8.457686007022857666e-02 8.183713257312774658e-02 -1.280405442230403423e-03 -1.337790340185165405e-01 2.021349221467971802e-02 -1.456829309463500977e-01 1.589679419994354248e-01 -3.135831654071807861e-01 1.118058711290359497e-01 9.894353896379470825e-02 3.160566389560699463e-01 1.483696401119232178e-01 -6.544067710638046265e-02 -1.706548631191253662e-01 1.584684401750564575e-01 2.009218782186508179e-01 1.118196696043014526e-01 3.264826536178588867e-02 3.372467681765556335e-02 1.733067780733108521e-01 -5.445788428187370300e-02 -7.468933612108230591e-02 1.449920982122421265e-01
6.497789919376373291e-02 -1.153150796890258789e-01 -2.163117527961730957e-01 -1.158904582262039185e-01 2.439582198858261108e-01 -3.507375419139862061e-01 -1.079183369874954224e-01 7.738832384347915649e-02 -1.986783146858215332e-01 -7.127867639064788818e-02 5.810944363474845886e-02 -7.686657458543777466e-02 -1.411493420600891113e-01 -5.005110520869493484e-03 1.073889583349227905e-01 2.511548101902008057e-01 -2.864309251308441162e-01 -1.772455871105194092e-01 -1.410084962844848633e-01 3.740651309490203857e-01 1.803689152002334595e-01 2.297169864177703857e-01 -9.260140359401702881e-02 -1.926290541887283325e-01 5.251235514879226685e-02 -4.609994217753410339e-02 5.359584465622901917e-02 1.123221665620803833e-01 2.456907182931900024e-01 -2.951296567916870117e-01 -1.714966446161270142e-02 3.621201217174530029e-02
9.364346414804458618e-02 -1.149601340293884277e-01 1.591095514595508575e-02 -1.174404174089431763e-01 -3.667590767145156860e-02 -4.588234722614288330e-01 -1.447795182466506958e-01 2.349751591682434082e-01 1.408742517232894897e-01 -1.721762865781784058e-01 7.681317627429962158e-02 6.315377075225114822e-03 1.523446589708328247e-01 -7.140768319368362427e-02 -1.152814403176307678e-01 7.681125402450561523e-02 -4.278610050678253174e-01 -8.947255462408065796e-02 -2.936630137264728546e-02 -4.496333748102188110e-02 -3.286851570010185242e-02 -1.083222776651382446e-01 4.227164089679718018e-01 -1.191377788782119751e-01 4.350387491285800934e-03 1.745317131280899048e-01 -1.903927028179168701e-01 -1.555653661489486694e-01 2.628176510334014893e-01 -9.353601932525634766e-02 -5.720021668821573257e-03 -6.757617741823196411e-02
6.138242781162261963e-02 -1.300787087529897690e-02 -7.888568937778472900e-02 8.062825351953506470e-02 7.999073714017868042e-02 -5.316296219825744629e-01 -1.508632600307464600e-01 2.049630880355834961e-01 4.054695665836334229e-01 -3.894785046577453613e-02 2.045588642358779907e-01 1.427932679653167725e-01 6.412485986948013306e-02 5.622348561882972717e-02 -2.650677785277366638e-02 -2.200177609920501709e-01 -2.772932350635528564e-01 -1.150051783770322800e-02 -1.475796848535537720e-01 9.901060909032821655e-02 4.040989652276039124e-02 6.537549197673797607e-02 9.892159700393676758e-02 1.919372826814651489e-01 2.849509939551353455e-02 6.893825531005859375e-02 -1.611815951764583588e-02 3.879091739654541016e-01 -5.233267787843942642e-03 4.255592077970504761e-02 1.594061851501464844e-01 -1.775340177118778229e-02
-4.990993812680244446e-02 4.314464051276445389e-03 9.409295767545700073e-02 2.926367521286010742e-01 9.659182280302047729e-02 -3.152202069759368896e-01 -2.435387372970581055e-01 9.836257249116897583e-02 2.114612143486738205e-03 -2.253174334764480591e-01 1.547550261020660400e-01 5.162651464343070984e-02 -2.668930888175964355e-01 7.654433697462081909e-02 -5.331644788384437561e-02 1.386509044095873833e-03 -1.178932189941406250e-01 1.827421784400939941e-01 -1.144326254725456238e-01 3.599746525287628174e-01 -3.167897090315818787e-02 1.026944667100906372e-01 1.937137842178344727e-01 7.735899649560451508e-03 -5.469459210871718824e-06 1.216511428356170654e-01 -2.400283217430114746e-01 2.802670300006866455e-01 1.867309361696243286e-01 2.465668469667434692e-01 -1.480327099561691284e-01 2.456706166267395020e-01
6.111603975296020508e-02 -2.713500857353210449e-01 1.263499259948730469e-01 -1.087784171104431152e-01 3.964793309569358826e-02 -2.606790959835052490e-01 6.473082304000854492e-02 3.547624498605728149e-02 8.092633634805679321e-02 -1.399149894714355469e-01 9.126826189458370209e-03 9.089253842830657959e-02 -2.933106757700443268e-02 -5.458267033100128174e-02 2.990852296352386475e-01 2.746147811412811279e-01 -3.099588155746459961e-01 1.780651807785034180e-01 -2.679002285003662109e-01 2.417269647121429443e-01 -5.938551202416419983e-02 -9.950430691242218018e-02 -9.518368542194366455e-02 -1.449628025293350220e-01 -2.267094999551773071e-01 8.074471354484558105e-02 2.414509803056716919e-01 2.044247090816497803e-01 6.541500985622406006e-02 -1.411943882703781128e-01 -3.627592921257019043e-01 -3.725496307015419006e-02
4.078367352485656738e-01 -4.333240911364555359e-02 -1.446982622146606445e-01 -8.931688964366912842e-02 1.034879162907600403e-01 -4.271227717399597168e-01 -1.252412647008895874e-01 2.121696323156356812e-01 1.075575053691864014e-01 3.580085188150405884e-02 1.517438292503356934e-01 6.132547557353973389e-02 4.829020053148269653e-02 -1.775585114955902100e-02 6.913013011217117310e-02 1.865008026361465454e-01 -9.544501453638076782e-02 7.655862718820571899e-02 3.743613362312316895e-01 3.541640043258666992e-01 3.421267122030258179e-02 -1.755616962909698486e-01 5.029160529375076294e-03 -1.169287934899330139e-01 -1.301516443490982056e-01 -5.027820914983749390e-02 -1.343600749969482422e-01 2.276020646095275879e-01 -8.038192242383956909e-02 -5.012377351522445679e-02 -2.040793597698211670e-01 -3.164098784327507019e-02
4.378123581409454346e-01 9.268867969512939453e-02 1.344615668058395386e-01 -9.661103785037994385e-02 2.805908210575580597e-02 -2.413192838430404663e-01 4.668954387307167053e-02 -1.539371758699417114e-01 1.854307651519775391e-01 -9.312456473708152771e-03 1.049134135246276855e-01 -1.981435716152191162e-01 -1.288304626941680908e-01 5.263417214155197144e-02 -2.100909054279327393e-01 3.692862764000892639e-02 -5.209486484527587891e-01 4.103028029203414917e-02 -1.061861310154199600e-02 1.549690067768096924e-01 -9.762936085462570190e-02 2.186849564313888550e-01 2.514053583145141602e-01 -1.562376320362091064e-01 8.287658542394638062e-02 2.328971177339553833e-01 9.832839667797088623e-02 4.658194631338119507e-02 4.606315121054649353e-02 -8.819661289453506470e-02 -5.476723983883857727e-02 -9.895313531160354614e-02
-7.760395854711532593e-02 -6.842207163572311401e-02 -4.586622864007949829e-02 -1.845803260803222656e-01 5.401478409767150879e-01 -1.907735913991928101e-01 -9.335992485284805298e-02 -5.010139569640159607e-02 2.273713648319244385e-01 -2.766690030694007874e-02 -1.030862033367156982e-01 -2.008592188358306885e-01 -5.756377056241035461e-02 -1.410442590713500977e-01 -6.286432500928640366e-03 1.116816624999046326e-01 -2.912119626998901367e-01 6.654646247625350952e-02 -1.753396391868591309e-01 2.468512505292892456e-01 7.625531405210494995e-02 9.874708205461502075e-02 -5.666365101933479309e-02 -1.616924069821834564e-02 4.441695809364318848e-01 -8.321975916624069214e-02 -9.212847799062728882e-03 5.983344465494155884e-02 5.828413739800453186e-02 -1.676378101110458374e-01 -1.790344268083572388e-01 -5.664034187793731689e-02
3.758180141448974609e-01 2.151506580412387848e-02 2.884665317833423615e-02 -1.230175420641899109e-01 8.094055950641632080e-02 -1.729689911007881165e-02 2.971886992454528809e-01 -2.826216630637645721e-03 5.733383074402809143e-02 -2.192868888378143311e-01 -7.431193441152572632e-02 -3.345049172639846802e-02 3.855891898274421692e-02 6.154141202569007874e-02 8.787177503108978271e-02 -1.957964003086090088e-01 -5.035158395767211914e-01 -4.817014187574386597e-02 -3.616516664624214172e-02 2.988712489604949951e-01 3.864571079611778259e-02 -6.981088221073150635e-02 2.135962620377540588e-02 7.951208949089050293e-02 5.554908141493797302e-02 -6.164104212075471878e-03 2.795760035514831543e-01 2.386708557605743408e-01 1.077281236648559570e-01 -2.612208947539329529e-02 6.271120905876159668e-02 3.517237305641174316e-01
3.622266650199890137e-02 -8.308108896017074585e-03 -2.842754498124122620e-02 1.187929883599281311e-01 1.865167915821075439e-01 -3.478406369686126709e-01 -8.392050862312316895e-02 8.498382568359375000e-02 1.231684908270835876e-01 9.469919838011264801e-03 -2.803129553794860840e-01 1.982879191637039185e-01 -1.306670457124710083e-01 -2.108067274093627930e-01 6.893478333950042725e-02 3.783358633518218994e-02 -1.844580620527267456e-01 1.408845931291580200e-01 1.905725002288818359e-01 2.728334367275238037e-01 1.738965362310409546e-01 -1.823281645774841309e-01 1.571547538042068481e-01 -1.755653470754623413e-01 3.858308866620063782e-02 8.454830944538116455e-02 1.257151812314987183e-01 -1.125821261666715145e-03 2.800297439098358154e-01 -5.482417065650224686e-03 -4.100086390972137451e-01 2.411887645721435547e-01
-1.021842435002326965e-01 8.719812333583831787e-02 -7.773890346288681030e-02 9.765996783971786499e-02 1.913620978593826294e-01 -3.443085551261901855e-01 -2.361950278282165527e-01 1.264527142047882080e-01 -5.231624841690063477e-02 -9.962879121303558350e-03 8.741113543510437012e-02 -1.062902808189392090e-02 1.711727827787399292e-01 1.055690869688987732e-01 2.221478223800659180e-01 -6.565816700458526611e-02 -2.681694626808166504e-01 -7.092805206775665283e-02 -1.630999594926834106e-01 4.067656695842742920e-01 -3.620310425758361816e-01 2.912939488887786865e-01 -5.238251015543937683e-02 1.344760507345199585e-01 -1.018445864319801331e-01 -3.294851258397102356e-02 -1.324345022439956665e-01 2.010492384433746338e-01 9.832703322172164917e-02 1.375709027051925659e-01 -1.706988215446472168e-01 4.278616234660148621e-02
2.034210041165351868e-02 -5.504237115383148193e-02 -1.054268479347229004e-01 9.839567542076110840e-02 1.628284305334091187e-01 -3.804987370967864990e-01 -2.922430634498596191e-02 2.552535533905029297e-01 4.326661229133605957e-01 -2.487479895353317261e-02 9.751372039318084717e-02 2.794241905212402344e-01 9.916570037603378296e-02 4.999841004610061646e-02 1.022796407341957092e-01 -1.357734352350234985e-01 -2.947393059730529785e-01 -1.088939309120178223e-01 -7.438047230243682861e-02 1.013622805476188660e-01 -5.599356442689895630e-02 1.441325247287750244e-01 -6.417106837034225464e-02 1.159475147724151611e-01 1.382464170455932617e-01 2.138235569000244141e-01 -4.402781650424003601e-02 4.128634333610534668e-01 3.689350793138146400e-03 -4.095471650362014771e-02 1.610645949840545654e-01 -3.094190172851085663e-02
4.067656099796295166e-01 1.206873916089534760e-02 -1.412307769060134888e-01 -2.231974154710769653e-01 1.470042616128921509e-01 -3.348047733306884766e-01 -1.751628667116165161e-01 2.060351967811584473e-01 2.196457535028457642e-01 -4.603326693177223206e-02 1.596889346837997437e-01 1.523558944463729858e-01 4.691378772258758545e-02 -8.245401084423065186e-02 1.383742690086364746e-01 1.691471189260482788e-01 -1.309789121150970459e-01 -6.441567838191986084e-02 3.611933588981628418e-01 3.323028385639190674e-01 3.996552899479866028e-02 -1.016363650560379028e-01 2.897409908473491669e-02 -1.346978247165679932e-01 -1.476062536239624023e-01 3.349095582962036133e-02 2.066071610897779465e-03 2.383988052606582642e-01 -1.205704808235168457e-01 -1.202210336923599243e-01 1.107388082891702652e-02 8.284954819828271866e-04
8.950584381818771362e-02 -6.647472828626632690e-02 -2.387027740478515625e-01 -1.877517402172088623e-01 -8.462149649858474731e-02 -3.452697694301605225e-01 -3.825959265232086182e-01 3.799513876438140869e-01 -1.669192500412464142e-02 7.890547811985015869e-02 2.216570377349853516e-01 -5.215956643223762512e-02 3.159613907337188721e-02 -1.191027387976646423e-01 3.253689035773277283e-02 -4.020337015390396118e-03 -3.848092257976531982e-01 4.815389588475227356e-02 3.677030280232429504e-02 -1.395620703697204590e-01 7.233574986457824707e-02 2.100874483585357666e-01 1.532323360443115234e-01 -1.271106768399477005e-03 -6.749178469181060791e-02 3.257560729980468750e-02 -2.552021294832229614e-02 2.908620238304138184e-01 8.163044601678848267e-02 2.275017201900482178e-01 -6.587611138820648193e-02 -7.683318108320236206e-02
2.423364967107772827e-01 -2.332932781428098679e-03 1.509245187044143677e-01 -1.554654389619827271e-01 1.361059546470642090e-01 -3.654133528470993042e-02 1.943637728691101074e-01 1.386101245880126953e-01 2.098465263843536377e-01 -2.288806736469268799e-01 1.562276482582092285e-01 -7.400135695934295654e-02 -1.792799979448318481e-01 3.135299682617187500e-01 -3.084900672547519207e-04 -2.013102620840072632e-01 -3.782753348350524902e-01 -2.899393625557422638e-02 -1.032496541738510132e-01 4.107668101787567139e-01 -1.186586543917655945e-01 2.332366071641445160e-02 6.810518354177474976e-02 9.450557082891464233e-02 1.062409859150648117e-02 -1.158455610275268555e-01 1.660488918423652649e-02 2.766563892364501953e-01 5.961596593260765076e-02 -8.698552101850509644e-02 7.602254301309585571e-02 2.478557527065277100e-01
1.298955976963043213e-01 -1.403621584177017212e-01 -2.753874287009239197e-03 1.028086617588996887e-01 5.531644076108932495e-02 -2.289057970046997070e-01 1.573056168854236603e-02 6.960867345333099365e-02 2.452469766139984131e-01 1.408263146877288818e-01 -1.082215383648872375e-01 1.028388142585754395e-01 -9.852732717990875244e-02 1.022285819053649902e-01 3.515203893184661865e-01 -4.639985859394073486e-01 -3.131596148014068604e-01 -1.446107476949691772e-01 -7.656710594892501831e-02 2.636925280094146729e-01 3.290634602308273315e-02 -1.737048923969268799e-01 -1.967125385999679565e-01 1.276720594614744186e-02 -4.468903318047523499e-02 -1.011672765016555786e-01 7.550651580095291138e-02 1.218727231025695801e-01 9.913501143455505371e-02 -1.052095666527748108e-01 -1.768589168787002563e-01 2.855831980705261230e-01
2.211728692054748535e-01 -2.241992950439453125e-01 1.111717745661735535e-01 -2.891048789024353027e-01 1.864022314548492432e-01 -6.126021966338157654e-02 -5.314542651176452637e-01 7.869499921798706055e-02 -1.636046320199966431e-01 1.760961711406707764e-01 2.559481859207153320e-01 2.024888247251510620e-01 1.185583509504795074e-02 1.995259523391723633e-01 8.959019184112548828e-02 -5.567300319671630859e-02 -1.809400022029876709e-01 -1.769319027662277222e-01 -5.108058452606201172e-02 1.347820162773132324e-01 -2.384620755910873413e-01 -3.871813416481018066e-02 8.677388727664947510e-02 4.151661694049835205e-02 1.426587440073490143e-02 -9.687481820583343506e-02 5.786608532071113586e-02 -1.729491166770458221e-02 1.830804347991943359e-01 1.171825826168060303e-01 -1.472976803779602051e-01 1.666067540645599365e-01
2.680365741252899170e-01 -1.617949306964874268e-01 -5.751270055770874023e-02 -1.441292464733123779e-01 7.153604179620742798e-02 1.158613264560699463e-01 -3.114773631095886230e-01 1.905753649771213531e-02 -8.740358799695968628e-02 -1.311392337083816528e-01 2.092138975858688354e-01 -2.454248517751693726e-01 1.680389046669006348e-01 -1.856788396835327148e-01 1.145254522562026978e-01 9.522620588541030884e-03 -1.429138332605361938e-01 -2.106232494115829468e-01 -1.913881152868270874e-01 2.980547845363616943e-01 7.998749613761901855e-02 -1.697306334972381592e-02 1.177792903035879135e-02 -1.850402206182479858e-01 1.945378631353378296e-01 3.006033599376678467e-01 -4.873649403452873230e-02 2.684003114700317383e-01 1.658205687999725342e-01 2.955737709999084473e-02 1.066372618079185486e-01 2.890221774578094482e-01
-9.906142950057983398e-03 -1.284601688385009766e-01 1.905680000782012939e-01 -2.907204441726207733e-02 1.009937748312950134e-01 1.157131940126419067e-01 -1.285566985607147217e-01 -9.470717050135135651e-03 3.716997206211090088e-01 -3.740281984210014343e-02 2.732599973678588867e-01 -1.100315898656845093e-02 -2.582671586424112320e-03 -3.657549619674682617e-02 2.386672943830490112e-01 1.054322049021720886e-01 -3.067540228366851807e-01 -9.064540266990661621e-02 -2.985979914665222168e-01 3.088262379169464111e-01 -1.829535812139511108e-01 3.600845932960510254e-01 -2.658124081790447235e-02 1.668374240398406982e-01 -7.153650745749473572e-03 1.606194525957107544e-01 -2.160342335700988770e-01 8.504259586334228516e-02 2.764963358640670776e-02 -2.064454834908246994e-03 -2.201220840215682983e-01 1.214907467365264893e-01
2.298152148723602295e-01 -1.644217967987060547e-01 5.878046154975891113e-02 -6.420985609292984009e-02 7.224442064762115479e-02 -1.572662889957427979e-01 1.569217890501022339e-01 2.166734337806701660e-01 1.998658329248428345e-01 -3.231966793537139893e-01 1.717161983251571655e-01 -5.225203558802604675e-02 -1.081747785210609436e-01 -2.042942494153976440e-02 -3.990272805094718933e-02 -1.105035245418548584e-01 -4.627015888690948486e-01 1.618527621030807495e-01 -1.275486052036285400e-01 2.264440655708312988e-01 -1.199600547552108765e-01 -2.661453187465667725e-01 1.571190506219863892e-01 -1.249883770942687988e-01 1.583395004272460938e-01 2.224209345877170563e-02 1.572455614805221558e-01 2.391955256462097168e-01 -1.019294485449790955e-01 -5.379118025302886963e-02 1.921221315860748291e-01 1.320587694644927979e-01
8.035436272621154785e-02 -1.914048939943313599e-01 1.098115220665931702e-01 -1.884472519159317017e-01 2.271124571561813354e-01 -2.031303942203521729e-01 3.066499345004558563e-02 1.125873774290084839e-01 1.851649284362792969e-01 1.557163894176483154e-01 -1.505160778760910034e-01 8.269624412059783936e-02 -2.514054775238037109e-01 1.591152548789978027e-01 4.096372723579406738e-01 -2.353588640689849854e-01 -3.072966039180755615e-01 2.239008992910385132e-02 -9.410803020000457764e-02 -7.459518499672412872e-03 1.077517494559288025e-01 -2.591001689434051514e-01 2.476309426128864288e-02 9.467269480228424072e-02 9.889916330575942993e-02 1.353577524423599243e-01 -1.046120896935462952e-01 1.863161176443099976e-01 -2.215803265571594238e-01 1.170043274760246277e-01 -1.232873201370239258e-01 2.433517128229141235e-01
1.446518898010253906e-01 -9.313962608575820923e-02 1.667079627513885498e-01 -3.479131311178207397e-02 1.537430733442306519e-01 -3.775766193866729736e-01 -4.079304933547973633e-01 1.348627954721450806e-01 8.466826379299163818e-02 -1.258133649826049805e-01 5.807933397591114044e-03 -2.983987703919410706e-02 -1.775710135698318481e-01 -1.956488341093063354e-01 -1.323420107364654541e-01 8.682559430599212646e-02 -2.531479299068450928e-01 6.766749173402786255e-02 8.889045566320419312e-02 4.224833846092224121e-01 6.753107160329818726e-02 -1.219167038798332214e-01 -6.366143375635147095e-02 -1.164139583706855774e-01 6.999001652002334595e-02 2.131172716617584229e-01 2.469299584627151489e-01 1.439431756734848022e-01 -1.600802689790725708e-01 1.453403569757938385e-02 1.479240804910659790e-01 1.388092525303363800e-03
1.798836737871170044e-01 9.509629011154174805e-02 -1.281646937131881714e-01 -1.335615962743759155e-01 2.618110477924346924e-01 -3.677459061145782471e-01 -2.148456722497940063e-01 -1.561289429664611816e-01 -1.946278810501098633e-01 -4.816401377320289612e-02 1.978006362915039062e-01 2.729620784521102905e-02 -5.223939195275306702e-02 -1.482372134923934937e-01 1.882611811161041260e-01 1.608176380395889282e-01 -1.331994086503982544e-01 -2.434248290956020355e-02 -1.434416975826025009e-02 3.511465787887573242e-01 3.469259738922119141e-01 5.855246912688016891e-03 -1.087086796760559082e-01 4.209503903985023499e-02 -2.559342086315155029e-01 1.573839932680130005e-01 1.573832929134368896e-01 1.144767701625823975e-01 2.279584258794784546e-01 4.752071201801300049e-02 -4.545051977038383484e-02 1.538752764463424683e-01
2.429940551519393921e-01 -1.501238346099853516e-01 -8.138229022733867168e-04 -1.902621686458587646e-01 3.229818046092987061e-01 -3.153160214424133301e-01 1.591773331165313721e-02 -7.407849282026290894e-02 1.106487736105918884e-01 -2.302445173263549805e-01 -1.513759791851043701e-01 9.149114787578582764e-02 -9.848210960626602173e-02 -5.190988630056381226e-02 3.310446739196777344e-01 -8.683293312788009644e-02 -2.079254686832427979e-01 1.121214553713798523e-01 -1.744150370359420776e-01 2.388302683830261230e-01 2.202880233526229858e-01 2.324813455343246460e-01 1.232497394084930420e-01 -3.626493737101554871e-02 2.023375481367111206e-01 3.334864974021911621e-02 -1.671927049756050110e-02 7.117842882871627808e-02 1.248638629913330078e-01 -1.814647465944290161e-01 -2.662394344806671143e-01 -1.323706507682800293e-01
1.932599395513534546e-01 -2.364654988050460815e-01 4.473379552364349365e-01 -2.085489481687545776e-01 1.231251507997512817e-01 -1.659015864133834839e-01 -1.628337800502777100e-01 2.667721807956695557e-01 7.635642588138580322e-02 6.490083783864974976e-02 1.918134093284606934e-02 -8.753157407045364380e-02 -3.024644963443279266e-02 7.655365020036697388e-02 -1.510283946990966797e-01 1.638870239257812500e-01 -4.233921766281127930e-01 1.693358123302459717e-01 1.011499688029289246e-01 2.484676688909530640e-01 1.349163800477981567e-01 -5.664002615958452225e-03 -8.482292294502258301e-02 1.758371740579605103e-01 1.472031474113464355e-01 1.308479756116867065e-01 3.403971204534173012e-04 -7.586778700351715088e-02 1.235606744885444641e-01 2.922156825661659241e-02 -9.092181175947189331e-02 2.075195461511611938e-01
1.423939466476440430e-01 -1.168522611260414124e-01 -1.145545840263366699e-01 -4.718491807579994202e-02 3.008751384913921356e-02 -4.483526647090911865e-01 -1.188312992453575134e-01 2.029219716787338257e-01 2.318051755428314209e-01 -3.056186735630035400e-01 1.245486885309219360e-01 7.531491667032241821e-02 2.012778520584106445e-01 5.149605125188827515e-02 7.732378318905830383e-03 -1.617373898625373840e-02 -3.753446936607360840e-01 2.868895046412944794e-02 1.553188264369964600e-01 7.349769771099090576e-02 -1.688509434461593628e-01 -1.664578467607498169e-01 1.657896190881729126e-01 -1.476288437843322754e-01 -7.970604300498962402e-02 3.131905198097229004e-01 -1.091598719358444214e-01 6.449074950069189072e-03 1.281248033046722412e-01 -2.204677909612655640e-01 1.449541300535202026e-01 -5.025025457143783569e-02
1.339806914329528809e-01 2.684005163609981537e-02 8.331775665283203125e-02 -7.761802524328231812e-03 2.207263410091400146e-01 -3.170182406902313232e-01 -7.562401890754699707e-02 8.730170130729675293e-02 2.491140067577362061e-01 -3.300758004188537598e-01 4.261632420821115375e-05 -2.156883925199508667e-01 5.584634095430374146e-02 -9.613553434610366821e-02 8.739360421895980835e-02 -8.967908099293708801e-03 -2.214044928550720215e-01 7.820967584848403931e-02 1.308237574994564056e-02 5.387202501296997070e-01 1.576110720634460449e-01 -7.913123071193695068e-02 -1.364810466766357422e-01 -1.151968985795974731e-01 2.463574260473251343e-01 -1.403472870588302612e-01 -9.024734795093536377e-02 -1.990874856710433960e-01 -5.780697986483573914e-02 1.170572936534881592e-01 -1.296301484107971191e-01 6.009746342897415161e-02
3.927546143531799316e-01 7.797917723655700684e-02 1.718361228704452515e-01 -2.863216400146484375e-02 5.577426403760910034e-03 -2.935732603073120117e-01 1.028072647750377655e-02 9.276892244815826416e-02 2.319856882095336914e-01 8.839736133813858032e-02 1.885759234428405762e-01 -2.096835970878601074e-01 2.079815044999122620e-02 -1.161869615316390991e-01 -1.312611252069473267e-01 -2.805683314800262451e-01 -3.777821660041809082e-01 -1.260466724634170532e-01 -4.147330299019813538e-02 3.044090270996093750e-01 9.624924510717391968e-02 2.292949110269546509e-01 1.498886495828628540e-01 -1.412515491247177124e-01 -4.752584546804428101e-02 1.392936706542968750e-01 -8.157160878181457520e-02 -4.373304173350334167e-02 -1.862547476775944233e-03 -7.515665888786315918e-02 -2.502749264240264893e-01 -8.706043660640716553e-02
1.968220323324203491e-01 -3.648787736892700195e-02 1.661067306995391846e-01 -1.913934648036956787e-01 1.369881331920623779e-01 -2.371826320886611938e-01 -3.961798176169395447e-02 2.557048797607421875e-01 5.102310180664062500e-01 -1.171127241104841232e-02 1.824675053358078003e-01 -3.533201813697814941e-01 9.234353899955749512e-02 4.456343501806259155e-02 -1.523904800415039062e-01 -2.131325453519821167e-01 -1.955666244029998779e-01 -6.351833790540695190e-02 6.991417706012725830e-02 9.732613712549209595e-02 -4.605894535779953003e-02 1.021130941808223724e-02 6.300894916057586670e-02 -1.367410868406295776e-01 -1.849884986877441406e-01 1.610082238912582397e-01 -4.181868582963943481e-02 1.179245710372924805e-01 6.234763562679290771e-02 2.629773318767547607e-01 -1.553521752357482910e-01 3.813050687313079834e-02
-1.009555235505104065e-01 -8.596662431955337524e-02 3.221297860145568848e-01 5.038508400321006775e-02 2.713345587253570557e-01 -4.730125069618225098e-01 -2.260455191135406494e-01 -1.299170851707458496e-01 8.966232836246490479e-02 -4.117379710078239441e-02 1.425206810235977173e-01 1.489228010177612305e-01 9.518335759639739990e-02 2.018879950046539307e-01 8.899718523025512695e-02 2.629056200385093689e-02 -2.840535938739776611e-01 -9.711965173482894897e-02 -6.104321777820587158e-02 1.978802680969238281e-01 -6.793752312660217285e-02 -6.907886266708374023e-02 -3.954759798943996429e-03 4.781721532344818115e-02 -8.456009626388549805e-02 -1.238539069890975952e-01 2.796682119369506836e-01 1.149326842278242111e-02 -1.727109998464584351e-01 -1.003311201930046082e-01 -2.387402579188346863e-02 3.378238081932067871e-01
-1.081334203481674194e-01 -2.574367821216583252e-01 -1.695769466459751129e-02 -1.738524436950683594e-01 4.188049957156181335e-02 -1.034777536988258362e-01 -2.450113892555236816e-01 2.771488763391971588e-02 3.182267546653747559e-01 1.469833850860595703e-01 1.298583298921585083e-01 1.849467866122722626e-02 -8.687153458595275879e-02 -1.895958781242370605e-01 2.655341029167175293e-01 -9.738928824663162231e-02 -4.107552170753479004e-01 -1.956175863742828369e-01 -4.301826283335685730e-02 3.432371616363525391e-01 8.518635481595993042e-02 4.046964645385742188e-02 2.640250027179718018e-01 -1.097086071968078613e-01 4.461628571152687073e-02 9.978645294904708862e-02 -9.573885053396224976e-02 -1.149950549006462097e-01 -2.316882610321044922e-01 6.104376539587974548e-02 1.665909215807914734e-02 2.130443006753921509e-01
1.893536150455474854e-01 -2.522400394082069397e-02 7.950706034898757935e-02 8.854721486568450928e-02 1.700621247291564941e-01 -3.589864075183868408e-01 -1.452816873788833618e-01 1.404369920492172241e-01 -1.917671039700508118e-02 1.321511715650558472e-01 -2.026756852865219116e-02 -1.699390262365341187e-02 2.334161102771759033e-02 -1.749374717473983765e-01 -2.968475455418229103e-03 2.566939890384674072e-01 -4.475958049297332764e-01 4.323339834809303284e-02 -7.719457894563674927e-02 1.279940307140350342e-01 1.474606692790985107e-01 -1.549805104732513428e-01 -2.819660902023315430e-01 -2.980411648750305176e-01 2.115810215473175049e-01 1.487223207950592041e-01 -1.054219454526901245e-01 3.212655484676361084e-01 -8.276416920125484467e-03 -1.358228735625743866e-02 8.143575489521026611e-02 -9.165614098310470581e-02
-5.132540245540440083e-04 1.324318498373031616e-01 -7.544995099306106567e-02 4.698923602700233459e-02 1.788916736841201782e-01 -2.946291118860244751e-02 -2.485725134611129761e-01 2.489641308784484863e-01 1.450190097093582153e-01 -1.055046021938323975e-01 1.809215843677520752e-01 2.703152596950531006e-03 2.391362339258193970e-01 -4.075387865304946899e-02 1.748811751604080200e-01 2.179291248321533203e-01 -2.304155677556991577e-01 -1.150126606225967407e-01 2.286146879196166992e-01 5.324277281761169434e-01 1.022189334034919739e-01 2.349257282912731171e-02 -7.121204584836959839e-02 -7.153910398483276367e-02 2.144684456288814545e-02 -3.887965343892574310e-03 2.744576334953308105e-01 1.045919582247734070e-02 1.844962537288665771e-01 -8.940364234149456024e-03 -3.093941509723663330e-02 2.861005365848541260e-01
9.243937581777572632e-02 -1.860391646623611450e-01 2.529075145721435547e-01 3.177065029740333557e-02 1.958714574575424194e-01 -2.615621387958526611e-01 -3.113306164741516113e-01 1.247470006346702576e-01 2.079860419034957886e-01 -1.871986687183380127e-01 4.176045581698417664e-02 -1.940231025218963623e-01 -7.991646975278854370e-02 3.915431350469589233e-02 1.749764829874038696e-01 2.190369218587875366e-01 -3.143068253993988037e-01 -6.697587668895721436e-02 1.608239021152257919e-03 2.920128107070922852e-01 8.932559937238693237e-02 1.595796048641204834e-01 1.656317710876464844e-01 3.209783732891082764e-01 1.079719886183738708e-02 -1.234156042337417603e-01 -3.811820596456527710e-02 -2.591885328292846680e-01 4.191995412111282349e-02 6.244083121418952942e-02 2.299398556351661682e-02 -1.605638563632965088e-01
1.819254159927368164e-01 -2.258181273937225342e-01 2.454128414392471313e-01 -1.526472270488739014e-01 1.875297874212265015e-01 -5.513865873217582703e-02 -2.015093117952346802e-01 2.113911211490631104e-01 -9.701459854841232300e-02 8.810824714601039886e-03 -1.405050978064537048e-02 -4.751960188150405884e-02 -8.302465826272964478e-02 -4.234245046973228455e-02 4.063595086336135864e-02 7.480109483003616333e-02 -3.225335776805877686e-01 8.779251575469970703e-02 -1.427600830793380737e-01 5.744059681892395020e-01 2.786504626274108887e-01 -7.917197048664093018e-02 3.348414227366447449e-02 -1.742574274539947510e-01 6.185817997902631760e-03 -1.373403519392013550e-01 -3.534955158829689026e-02 5.249788239598274231e-02 8.244369179010391235e-02 2.445411533117294312e-01 1.091271489858627319e-01 -4.617339000105857849e-02
3.703504204750061035e-01 3.586272150278091431e-02 -8.191062510013580322e-02 -2.492174208164215088e-01 -8.122760057449340820e-02 -3.222441971302032471e-01 -1.432365179061889648e-01 1.556959599256515503e-01 4.127306044101715088e-01 1.708295047283172607e-01 -7.393965870141983032e-02 2.012132667005062103e-03 5.001454427838325500e-02 -6.920070201158523560e-02 -5.262605100870132446e-02 -1.421165317296981812e-01 -2.913872897624969482e-01 -1.485184133052825928e-01 -1.151520907878875732e-01 6.336208432912826538e-02 -6.046931445598602295e-02 -1.955092996358871460e-01 1.632718294858932495e-01 -1.197892799973487854e-01 3.129484876990318298e-02 -1.841006875038146973e-01 3.853375837206840515e-02 2.662521898746490479e-01 6.009294651448726654e-03 1.038600653409957886e-01 -1.756605058908462524e-01 2.150060534477233887e-01
2.265011370182037354e-01 -7.968947291374206543e-02 6.002810224890708923e-02 -2.256067693233489990e-01 1.028679013252258301e-01 -1.239884346723556519e-01 -9.557886980473995209e-03 5.818726960569620132e-03 1.353666037321090698e-01 -1.279550194740295410e-01 1.146707981824874878e-01 1.170371249318122864e-01 1.644101366400718689e-02 -1.584005057811737061e-01 3.523943200707435608e-02 -1.275087893009185791e-01 -5.065349340438842773e-01 -1.172365471720695496e-01 -1.745679825544357300e-01 3.875436633825302124e-02 -1.957495361566543579e-01 -1.943157911300659180e-01 3.161961585283279419e-02 -5.359376221895217896e-02 1.049440726637840271e-01 9.269792586565017700e-03 -3.525646775960922241e-02 1.605739295482635498e-01 -1.752241700887680054e-01 3.661288619041442871e-01 -1.654615998268127441e-01 3.805989921092987061e-01
1.277098953723907471e-01 9.595160931348800659e-02 -5.748917907476425171e-02 1.115775257349014282e-01 4.063476920127868652e-01 -1.169872954487800598e-01 -1.469844430685043335e-01 -5.685426294803619385e-02 -5.341701209545135498e-03 -1.447096168994903564e-01 -4.129399545490741730e-03 1.787921786308288574e-01 -9.105997532606124878e-02 -2.026768475770950317e-01 8.207925409078598022e-02 3.916232660412788391e-02 -2.833696007728576660e-01 -1.572149991989135742e-02 -6.673070043325424194e-02 3.212211132049560547e-01 1.822153478860855103e-01 1.661727130413055420e-01 1.792517751455307007e-01 -5.470802634954452515e-02 1.996409296989440918e-01 -1.639239862561225891e-02 -2.444809526205062866e-01 2.167457491159439087e-01 4.298481643199920654e-01 -1.201811507344245911e-01 4.126502946019172668e-02 1.121701970696449280e-01
2.621628642082214355e-01 -8.485275320708751678e-03 1.304348260164260864e-01 -3.144388198852539062e-01 4.205787181854248047e-02 -2.787724435329437256e-01 -1.194566190242767334e-01 1.691869795322418213e-01 2.302439063787460327e-01 1.456658840179443359e-01 1.272871941328048706e-01 8.738130331039428711e-02 -9.218613058328628540e-02 -1.520419269800186157e-01 2.669381201267242432e-01 7.916332781314849854e-02 -2.432846277952194214e-01 1.004085317254066467e-01 6.038429960608482361e-02 1.750210523605346680e-01 -1.351516544818878174e-01 -3.168530389666557312e-02 -1.690540313720703125e-01 -2.153952047228813171e-02 -3.389893770217895508e-01 -2.019221037626266479e-01 6.317678838968276978e-02 -3.059301525354385376e-02 2.890987396240234375e-01 1.361307948827743530e-01 -2.646554112434387207e-01 3.322156518697738647e-02
5.634633079171180725e-02 -2.689748406410217285e-01 -1.246667057275772095e-01 -3.600919246673583984e-01 5.593129992485046387e-02 -2.674253880977630615e-01 -9.666922688484191895e-02 9.265772253274917603e-02 9.226061520166695118e-04 -4.622428491711616516e-02 -8.767850697040557861e-03 8.210544288158416748e-02 5.014920234680175781e-02 -1.295814812183380127e-01 -2.948796004056930542e-02 -8.834098279476165771e-02 -3.568723201751708984e-01 2.982945181429386139e-02 -5.196260288357734680e-03 1.593979150056838989e-01 -3.216954469680786133e-01 -1.147327199578285217e-01 2.290462255477905273e-01 -6.556519865989685059e-02 1.286163032054901123e-01 1.687950789928436279e-01 -1.233305186033248901e-01 2.958210110664367676e-01 -1.708014756441116333e-01 2.310982942581176758e-01 -1.903699487447738647e-01 2.368321120738983154e-01
2.140724062919616699e-01 -1.045299600809812546e-02 4.186153039336204529e-02 3.080623410642147064e-02 1.716987639665603638e-01 -4.735817015171051025e-01 -4.579556733369827271e-02 4.536854475736618042e-02 1.221617609262466431e-01 -1.351209431886672974e-01 -3.150367364287376404e-02 9.368224069476127625e-03 -8.802228420972824097e-02 4.788126796483993530e-02 3.808343112468719482e-01 -1.475964039564132690e-01 -1.709885150194168091e-01 -1.102311015129089355e-01 -9.469262510538101196e-02 3.053865432739257812e-01 7.370346784591674805e-02 -7.403262704610824585e-02 -2.290110588073730469e-01 2.706788182258605957e-01 5.296304449439048767e-02 -1.768553107976913452e-01 -1.247817501425743103e-01 3.242715001106262207e-01 9.200935065746307373e-02 -2.922404371201992035e-02 -1.893504112958908081e-01 -4.587837308645248413e-02
-6.124471873044967651e-02 -2.638584561645984650e-02 1.231127604842185974e-02 6.069676205515861511e-02 3.954170644283294678e-01 -3.912484943866729736e-01 -6.125112622976303101e-02 6.314411759376525879e-02 1.117181777954101562e-01 -3.500605225563049316e-01 -1.391863226890563965e-01 3.293816407676786184e-04 1.414761841297149658e-01 -2.293721400201320648e-02 6.994927674531936646e-02 7.034815382212400436e-03 -4.121292531490325928e-01 -2.829477749764919281e-02 -1.147327125072479248e-01 3.083769083023071289e-01 7.375162560492753983e-03 -6.802724301815032959e-02 -4.641746729612350464e-02 2.407273091375827789e-02 1.549184620380401611e-01 -1.928897947072982788e-01 -1.066564172506332397e-01 1.502133626490831375e-02 2.624677121639251709e-01 1.599790304899215698e-01 -2.002399414777755737e-01 3.089922480285167694e-02
1.882927268743515015e-01 -3.094448149204254150e-01 4.409194588661193848e-01 -9.170505404472351074e-02 1.674293279647827148e-01 -1.186961233615875244e-01 -1.762202829122543335e-01 1.488796025514602661e-01 3.659548982977867126e-02 1.302910149097442627e-01 1.444074958562850952e-01 -1.939757466316223145e-01 -8.937222883105278015e-03 1.237533763051033020e-01 -6.818381696939468384e-02 1.375961005687713623e-01 -4.257363379001617432e-01 2.589319050312042236e-01 7.670133560895919800e-02 2.476834505796432495e-01 1.098776087164878845e-01 -8.352438360452651978e-02 -1.514361146837472916e-02 1.442753672599792480e-01 1.700903475284576416e-01 1.034855023026466370e-01 2.521044947206974030e-02 -9.168432652950286865e-02 8.152756094932556152e-02 1.034426167607307434e-01 -5.556441843509674072e-02 1.735535115003585815e-01
1.221487447619438171e-01 -1.207561790943145752e-02 -5.952015891671180725e-02 -1.312295049428939819e-01 3.967737406492233276e-02 1.049409806728363037e-01 -1.866666674613952637e-01 1.129408329725265503e-01 1.503418087959289551e-01 1.047632321715354919e-01 1.061991304159164429e-01 -4.285590350627899170e-02 -5.600578710436820984e-02 -2.376240193843841553e-01 1.854517757892608643e-01 -1.237477660179138184e-01 -4.488715231418609619e-01 -1.990981400012969971e-01 2.816641628742218018e-01 3.808026015758514404e-01 -9.605590254068374634e-02 2.141724824905395508e-01 -1.042510047554969788e-01 1.101298183202743530e-01 -9.897663258016109467e-03 -2.033799141645431519e-01 1.870619319379329681e-02 5.603672564029693604e-02 2.964483797550201416e-01 -1.735690534114837646e-01 4.000153020024299622e-02 1.996463090181350708e-01
9.186186641454696655e-02 -2.461886852979660034e-01 3.695676326751708984e-01 -1.135138422250747681e-01 6.276415288448333740e-02 -2.193391621112823486e-01 -2.404348999261856079e-01 2.450440675020217896e-01 1.141994222998619080e-01 1.588976234197616577e-01 -2.103205583989620209e-02 -6.094531342387199402e-02 -1.305596828460693359e-01 1.321964561939239502e-01 -9.266961365938186646e-02 2.947526872158050537e-01 -3.473927378654479980e-01 1.686419993638992310e-01 1.093264520168304443e-01 3.734517395496368408e-01 3.009315766394138336e-02 -1.082887053489685059e-01 -6.713248044252395630e-02 1.434478163719177246e-01 2.181039601564407349e-01 9.579559415578842163e-02 -2.521914429962635040e-02 -5.749982595443725586e-02 9.809932112693786621e-02 -9.170880913734436035e-02 8.502393215894699097e-02 1.222256049513816833e-01
1.704606860876083374e-01 -4.551049470901489258e-01 6.629595533013343811e-03 2.254354208707809448e-02 1.844112873077392578e-01 -3.099224567413330078e-01 -1.478064954280853271e-01 -1.913348138332366943e-01 6.662514060735702515e-02 -7.851032912731170654e-02 4.482703655958175659e-02 -2.482834388501942158e-04 1.044382527470588684e-01 -1.929426938295364380e-01 1.479880362749099731e-01 -2.465794384479522705e-01 -3.357532620429992676e-01 1.381001174449920654e-01 -4.735216870903968811e-02 7.908710837364196777e-02 -3.776510059833526611e-02 -4.828595742583274841e-02 1.496328264474868774e-01 -8.264019270427525043e-04 -1.663838885724544525e-02 1.717137694358825684e-01 2.320229634642601013e-02 1.043855324387550354e-01 -3.489395380020141602e-01 2.307467311620712280e-01 -6.727246940135955811e-02 2.100810557603836060e-01
2.120612114667892456e-01 -3.086024522781372070e-02 -1.296978443861007690e-01 -1.009114310145378113e-01 1.083438172936439514e-01 -3.957464694976806641e-01 -2.353098839521408081e-01 2.988644838333129883e-01 1.364418864250183105e-01 -2.527898736298084259e-02 1.242416650056838989e-01 1.257012635469436646e-01 1.874227523803710938e-01 -1.308478862047195435e-01 -2.180900238454341888e-02 2.755862474441528320e-02 -2.423901408910751343e-01 1.576571166515350342e-02 3.610534965991973877e-01 4.203521013259887695e-01 2.504404447972774506e-02 -1.067490354180335999e-01 -3.001963533461093903e-02 -6.863374263048171997e-02 8.447644859552383423e-02 1.053157001733779907e-01 -7.961834967136383057e-02 2.446678727865219116e-01 -1.868429929018020630e-01 -1.493627205491065979e-02 -4.172828793525695801e-02 -7.111770659685134888e-02
2.332617342472076416e-01 -3.100436367094516754e-02 1.863728016614913940e-01 -6.383851915597915649e-02 4.851541221141815186e-01 -5.799749866127967834e-02 -6.462820619344711304e-02 2.060066014528274536e-01 1.915353387594223022e-01 -1.155465543270111084e-01 -5.914492532610893250e-02 -1.623717546463012695e-01 1.258575618267059326e-01 -2.177916318178176880e-01 1.810560747981071472e-02 1.002409309148788452e-01 -1.600415706634521484e-01 1.143003031611442566e-01 -2.693351507186889648e-01 4.025443196296691895e-01 -1.538824141025543213e-01 -1.276702880859375000e-01 -6.950720399618148804e-02 1.599558889865875244e-01 2.282079756259918213e-01 -1.557928510010242462e-02 -1.583946794271469116e-01 -4.284833092242479324e-03 1.646496504545211792e-01 -8.738390356302261353e-02 8.966438472270965576e-02 -5.516527593135833740e-02
1.945852935314178467e-01 1.704037487506866455e-01 1.608572751283645630e-01 5.157490074634552002e-02 1.126907691359519958e-01 -8.560524880886077881e-02 5.867995423614047468e-05 1.854346990585327148e-01 1.467130184173583984e-01 -1.398935168981552124e-01 1.554653495550155640e-01 6.894559413194656372e-02 -2.135168388485908508e-02 3.969356417655944824e-01 2.044155448675155640e-01 5.995768681168556213e-02 -3.363378643989562988e-01 7.222124841064214706e-03 -2.509690821170806885e-01 2.288808226585388184e-01 1.345408260822296143e-01 -2.908848226070404053e-01 7.084866613149642944e-02 1.884204745292663574e-01 -5.134942755103111267e-02 2.530171275138854980e-01 1.252505481243133545e-01 1.709681600332260132e-01 -1.525163054466247559e-01 6.842565536499023438e-02 -1.601107418537139893e-01 1.995069533586502075e-01
1.667498499155044556e-01 -1.913472451269626617e-02 1.854577660560607910e-02 -4.786463826894760132e-02 4.238162189722061157e-02 -3.389737308025360107e-01 -3.398812711238861084e-01 1.132043823599815369e-01 2.516970038414001465e-01 2.563720941543579102e-01 -1.241691187024116516e-01 -1.766618043184280396e-01 1.557485200464725494e-03 -1.356050968170166016e-01 1.086563896387815475e-02 1.466260999441146851e-01 -2.902503311634063721e-01 3.364101052284240723e-02 2.336806803941726685e-02 2.684479057788848877e-01 1.661023497581481934e-01 -1.167479455471038818e-01 -1.069930493831634521e-01 -2.674787044525146484e-01 1.016065552830696106e-01 2.895478606224060059e-01 8.281046897172927856e-02 2.248565703630447388e-01 -2.732241898775100708e-02 -2.407811731100082397e-01 -1.261042207479476929e-01 -6.453964859247207642e-03
2.519305609166622162e-02 -1.881657987833023071e-01 2.000502794981002808e-01 2.185821160674095154e-02 3.116217553615570068e-01 -1.716773211956024170e-02 -9.412685781717300415e-02 1.208465024828910828e-01 2.872040867805480957e-01 1.353463977575302124e-01 1.208961084485054016e-01 -1.493469625711441040e-01 1.618817448616027832e-01 -2.037930786609649658e-01 -7.517818361520767212e-02 2.629690468311309814e-01 -2.685827612876892090e-01 1.858558356761932373e-01 -4.173596948385238647e-02 2.772738635540008545e-01 -4.439264163374900818e-02 4.997426271438598633e-02 -1.057707238942384720e-02 -1.524982005357742310e-01 1.624018549919128418e-01 1.857113391160964966e-01 1.691681891679763794e-01 1.456296145915985107e-01 3.050512671470642090e-01 3.024614453315734863e-01 -1.179100871086120605e-01 -7.676988374441862106e-03
-6.224534660577774048e-02 -3.660872578620910645e-01 -4.674766585230827332e-02 -9.156464785337448120e-02 1.882641017436981201e-01 -1.790079921483993530e-01 -1.070204079151153564e-01 7.588120549917221069e-02 -1.163326483219861984e-02 -1.066075451672077179e-02 2.499598413705825806e-01 9.388539195060729980e-02 -5.447625741362571716e-02 -2.386963814496994019e-01 1.038839742541313171e-01 -1.205846369266510010e-01 -2.835624814033508301e-01 -1.553850173950195312e-01 -3.016756288707256317e-02 2.982635796070098877e-01 -1.804535686969757080e-01 -4.026624858379364014e-01 1.086943820118904114e-01 2.078848928213119507e-01 6.298888474702835083e-02 4.073960706591606140e-02 -1.229283735156059265e-01 1.922284960746765137e-01 -1.547137200832366943e-01 2.782940864562988281e-01 -5.530491098761558533e-02 6.107762828469276428e-02
4.898352324962615967e-01 3.636383265256881714e-02 1.717927008867263794e-01 2.797703631222248077e-02 1.678428202867507935e-01 -3.026936948299407959e-01 1.405678242444992065e-01 2.542459666728973389e-01 2.718864381313323975e-01 6.353507936000823975e-02 2.612943947315216064e-02 -4.673671349883079529e-02 3.615860641002655029e-01 -5.110526829957962036e-02 2.009330987930297852e-01 -1.123053207993507385e-01 -1.940888911485671997e-01 -1.546480357646942139e-01 -7.970609702169895172e-03 1.343480050563812256e-01 1.243551596999168396e-01 -9.272240102291107178e-02 8.579552173614501953e-02 -3.780404850840568542e-02 5.925853922963142395e-02 2.440436631441116333e-01 1.792048290371894836e-02 -6.038311496376991272e-02 -1.186332479119300842e-01 2.345695160329341888e-03 -2.502319216728210449e-01 2.823480777442455292e-02
-1.371360663324594498e-02 -6.442192941904067993e-02 2.403178215026855469e-01 5.180760473012924194e-02 2.566191554069519043e-01 -4.227817058563232422e-01 -1.615101993083953857e-01 -2.148226350545883179e-01 1.387315988540649414e-01 -1.060687899589538574e-01 1.832001805305480957e-01 8.468469232320785522e-02 -1.319796442985534668e-01 3.355796337127685547e-01 -9.079565852880477905e-02 -1.301330327987670898e-01 -1.929665505886077881e-01 -8.359409868717193604e-02 5.229680240154266357e-02 3.488243818283081055e-01 -6.541389226913452148e-02 -5.449091270565986633e-02 1.748806983232498169e-01 4.094484075903892517e-02 -1.089101061224937439e-01 -8.296487480401992798e-02 1.244229972362518311e-01 2.303638607263565063e-01 8.995182812213897705e-02 7.550814654678106308e-03 -1.294824853539466858e-02 2.969792485237121582e-01
-5.810958519577980042e-02 -8.392966538667678833e-02 7.190890610218048096e-02 1.428508162498474121e-01 6.655780971050262451e-02 -7.416457682847976685e-02 -3.629102110862731934e-01 3.059816658496856689e-01 3.114531338214874268e-01 6.095934659242630005e-02 1.330178976058959961e-01 1.037490367889404297e-01 -1.046467646956443787e-01 -5.285766720771789551e-02 2.339114397764205933e-01 5.313109233975410461e-02 -1.774281710386276245e-01 -2.457688599824905396e-01 -1.636654585599899292e-01 2.336937785148620605e-01 -3.067921102046966553e-01 1.293909400701522827e-01 -8.418395370244979858e-02 5.753109231591224670e-03 3.227592632174491882e-02 2.736482620239257812e-01 -1.818531304597854614e-01 1.141922175884246826e-01 1.160761192440986633e-01 -1.373721957206726074e-01 -2.873819470405578613e-01 -7.019339129328727722e-03
2.611746191978454590e-01 1.896468698978424072e-01 4.022402688860893250e-02 1.953942887485027313e-02 1.748259812593460083e-01 -1.718746125698089600e-01 1.705278903245925903e-01 3.037954494357109070e-02 -5.967721343040466309e-03 -1.961888372898101807e-01 5.107753351330757141e-02 5.138766393065452576e-02 8.046771399676799774e-03 1.563376039266586304e-01 1.705475896596908569e-01 -3.975070640444755554e-02 -3.768301606178283691e-01 -2.537574619054794312e-02 8.057118207216262817e-02 4.952137470245361328e-01 6.550362333655357361e-03 -4.850621894001960754e-02 2.780243158340454102e-01 -7.099863886833190918e-02 1.750488430261611938e-01 -2.118279337882995605e-01 2.353131957352161407e-02 1.077890172600746155e-01 1.001917645335197449e-01 -5.599618889391422272e-03 1.171427965164184570e-02 3.574449419975280762e-01
-1.609024219214916229e-02 1.110409349203109741e-01 1.656731823459267616e-03 -1.618112027645111084e-01 9.585364162921905518e-02 -3.959617614746093750e-01 -6.858979910612106323e-02 2.452663630247116089e-01 7.506284862756729126e-02 1.662038825452327728e-02 1.799865663051605225e-01 -2.603439688682556152e-01 -1.126125603914260864e-01 4.117070510983467102e-02 2.661467492580413818e-01 7.890059053897857666e-02 -3.120907247066497803e-01 1.363738179206848145e-01 -1.529245972633361816e-01 1.155483946204185486e-01 -5.280904099345207214e-02 -3.600833937525749207e-02 1.751265376806259155e-01 -6.581588834524154663e-02 3.640286624431610107e-01 -2.541472911834716797e-01 5.622712895274162292e-02 -4.254264384508132935e-02 2.721832990646362305e-01 1.273927539587020874e-01 1.127079203724861145e-01 1.896151006221771240e-01
1.746294945478439331e-01 2.182270437479019165e-01 9.618128836154937744e-02 2.962606726214289665e-03 2.656988501548767090e-01 -1.929014772176742554e-01 -9.395229071378707886e-02 2.554944753646850586e-01 2.039932459592819214e-01 1.296487543731927872e-02 2.528879344463348389e-01 3.241191059350967407e-02 -1.348140835762023926e-01 -2.393444441258907318e-02 2.923655211925506592e-01 1.223235651850700378e-01 -3.317345082759857178e-01 -8.179005980491638184e-02 1.540793478488922119e-01 3.244286179542541504e-01 -1.331129819154739380e-01 1.602116078138351440e-01 -3.867746889591217041e-02 2.282119542360305786e-01 4.840552806854248047e-02 -2.337173558771610260e-02 -1.281267255544662476e-01 -5.260891467332839966e-02 1.788477003574371338e-01 -3.246148526668548584e-01 4.519495368003845215e-02 -2.377778477966785431e-02
1.884773373603820801e-01 1.219951454550027847e-02 -6.997855752706527710e-02 8.269736170768737793e-02 2.320873141288757324e-01 -4.715616106986999512e-01 -4.001598358154296875e-01 -5.057672038674354553e-02 -5.275237560272216797e-02 5.182914319448173046e-04 2.391889691352844238e-01 -9.522940963506698608e-03 4.372309148311614990e-02 -1.482072472572326660e-01 -2.529504150152206421e-02 1.221521347761154175e-01 -1.933815926313400269e-01 -9.197337925434112549e-02 -3.427290171384811401e-02 4.072615802288055420e-01 2.576964497566223145e-01 -1.637963056564331055e-01 2.058681100606918335e-02 -7.343737035989761353e-02 -2.012929692864418030e-02 -5.219475552439689636e-02 2.205051034688949585e-01 7.988709211349487305e-02 1.735582053661346436e-01 1.150702312588691711e-02 1.613375544548034668e-02 -1.164159849286079407e-01
2.185831516981124878e-01 2.261863499879837036e-01 7.929497212171554565e-02 7.736160606145858765e-02 5.983816832304000854e-02 -1.997189521789550781e-01 6.891597807407379150e-02 2.470732480287551880e-01 3.431404009461402893e-02 -4.597020149230957031e-02 2.521609961986541748e-01 1.817705668509006500e-02 -1.109412387013435364e-01 1.038867011666297913e-01 3.109364807605743408e-01 2.635270170867443085e-02 -4.303120076656341553e-01 -1.370767503976821899e-01 -2.563012242317199707e-01 1.160217374563217163e-01 8.429865539073944092e-02 -3.137247264385223389e-01 2.489223843440413475e-03 1.184158399701118469e-01 -5.833907984197139740e-03 1.733062863349914551e-01 1.037204712629318237e-01 1.949326246976852417e-01 -1.085467934608459473e-01 -5.476516485214233398e-02 -2.195761725306510925e-02 3.083596527576446533e-01
1.214430928230285645e-01 8.018512278795242310e-02 -3.401538133621215820e-01 -3.007670342922210693e-01 1.949991732835769653e-01 -1.009319163858890533e-02 -3.402476906776428223e-01 2.486278563737869263e-01 1.696573048830032349e-01 1.629027887247502804e-03 1.127353981137275696e-01 -2.296561449766159058e-01 3.724605217576026917e-02 3.915109485387802124e-02 -7.067013531923294067e-02 -1.367108076810836792e-01 -1.868445575237274170e-01 1.882556378841400146e-01 -5.794998258352279663e-02 3.125112354755401611e-01 -7.845797389745712280e-02 -2.848508358001708984e-01 -9.287584573030471802e-02 1.624832451343536377e-01 1.017268002033233643e-01 -2.823273837566375732e-02 8.703272044658660889e-02 9.128633886575698853e-02 1.172936484217643738e-01 -1.937337517738342285e-01 5.403716489672660828e-02 2.472755312919616699e-01
1.581925749778747559e-01 5.806690081954002380e-03 -1.894367039203643799e-01 -2.608271539211273193e-01 1.240262016654014587e-01 -3.170906752347946167e-02 -2.032622396945953369e-01 1.306279897689819336e-01 1.298782974481582642e-01 8.906552940607070923e-02 -1.532049477100372314e-01 -5.559996515512466431e-02 -3.095532208681106567e-02 -8.453709632158279419e-02 1.405899226665496826e-01 1.771588250994682312e-02 -4.558887183666229248e-01 7.200559973716735840e-02 -2.770175933837890625e-01 1.634982377290725708e-01 1.740065775811672211e-02 -6.260735541582107544e-02 2.247126251459121704e-01 -1.047443449497222900e-01 2.972947433590888977e-02 1.863331049680709839e-01 -1.651122272014617920e-01 8.498011529445648193e-02 -2.391010820865631104e-01 1.353617012500762939e-01 -2.442178577184677124e-01 3.595935404300689697e-01
2.033348083496093750e-01 -2.019001841545104980e-01 2.900035679340362549e-01 -7.156399637460708618e-02 1.215472370386123657e-01 -1.703351140022277832e-01 -3.160579204559326172e-01 2.871134877204895020e-01 2.672720253467559814e-01 -1.955421455204486847e-02 2.108808010816574097e-01 -1.738526821136474609e-01 -1.414139419794082642e-01 1.727812588214874268e-01 -1.544988248497247696e-03 2.491203844547271729e-01 -2.147364914417266846e-01 2.459609061479568481e-01 8.014658838510513306e-02 3.015474975109100342e-01 6.711180508136749268e-02 2.072290750220417976e-03 -6.386452913284301758e-02 1.032630726695060730e-01 2.523374855518341064e-01 9.901711344718933105e-02 -1.004198789596557617e-01 -1.458875685930252075e-01 7.588703185319900513e-02 6.370181590318679810e-02 -5.449494719505310059e-02 -5.727906897664070129e-02
1.053540781140327454e-01 -4.258370399475097656e-02 5.483238026499748230e-02 -1.700920909643173218e-01 3.886364102363586426e-01 -6.602068990468978882e-02 -4.228410869836807251e-02 4.885097965598106384e-02 1.697786301374435425e-01 6.927987933158874512e-02 -9.112976491451263428e-03 5.190440267324447632e-02 -3.880429863929748535e-01 1.181157529354095459e-01 3.774164617061614990e-01 -3.058862686157226562e-01 -3.129270374774932861e-01 -6.826735567301511765e-03 -3.977326303720474243e-02 4.848331958055496216e-02 2.272060662508010864e-01 1.089954562485218048e-02 -6.772505585104227066e-03 3.673921106383204460e-03 -3.120330907404422760e-02 1.180306226015090942e-01 1.844045072793960571e-01 2.639657258987426758e-01 2.416810095310211182e-01 -6.710242480039596558e-02 -1.327670663595199585e-01 7.620511949062347412e-02
6.596278399229049683e-03 -6.419768184423446655e-02 -2.691601514816284180e-01 1.140530705451965332e-01 2.208854407072067261e-01 -2.690784931182861328e-01 -3.092507086694240570e-02 1.045773103833198547e-01 -3.648955374956130981e-02 1.689315028488636017e-02 -1.473941206932067871e-01 1.320035308599472046e-01 1.492445543408393860e-02 -1.127795279026031494e-01 1.112168729305267334e-01 -7.043991982936859131e-02 -3.772226274013519287e-01 -1.034760549664497375e-01 1.034381613135337830e-01 3.008405864238739014e-02 4.429945722222328186e-03 1.405842602252960205e-01 3.067404627799987793e-01 -1.002021878957748413e-02 7.860306650400161743e-02 2.437026202678680420e-01 1.464368104934692383e-01 8.366896957159042358e-02 4.026195406913757324e-01 2.776507753878831863e-03 -3.767914175987243652e-01 1.719757765531539917e-01
2.116877958178520203e-02 4.396260529756546021e-02 2.556001394987106323e-02 -2.342564016580581665e-01 4.897683113813400269e-02 1.146267633885145187e-02 -1.716477274894714355e-01 -1.647159755229949951e-01 9.182630479335784912e-02 -6.133253127336502075e-02 -9.295114129781723022e-02 -7.126301527023315430e-03 -1.711737550795078278e-02 -2.285965830087661743e-01 -3.610436245799064636e-02 -7.407472282648086548e-02 -6.425932645797729492e-01 6.364744622260332108e-03 -1.276748031377792358e-01 2.755113542079925537e-01 -2.764089033007621765e-02 -1.429058164358139038e-01 1.282774209976196289e-01 -2.395129390060901642e-02 -7.692137360572814941e-02 3.004723191261291504e-01 1.240069698542356491e-02 1.457011997699737549e-01 -6.188240274786949158e-02 2.517270743846893311e-01 -1.938360184431076050e-01 1.923555880784988403e-01
2.309750914573669434e-01 -2.654416263103485107e-01 5.195749457925558090e-03 4.191485792398452759e-02 1.826329529285430908e-01 -6.633387506008148193e-02 -2.502312362194061279e-01 1.233543362468481064e-02 7.514907419681549072e-02 1.290004402399063110e-01 1.402938514947891235e-01 1.780110746622085571e-01 -5.409440398216247559e-02 -5.923098698258399963e-02 3.760824799537658691e-01 -2.171289175748825073e-01 -1.303101032972335815e-01 -2.637057602405548096e-01 5.207997933030128479e-02 2.885827720165252686e-01 2.387385256588459015e-02 -1.042516380548477173e-01 2.277135252952575684e-01 -2.130670249462127686e-01 2.377450466156005859e-03 -4.122515767812728882e-02 1.508103013038635254e-01 -1.562796086072921753e-01 2.442324310541152954e-01 -3.372967243194580078e-02 -3.086752593517303467e-01 1.380775719881057739e-01
2.066264450550079346e-01 -6.787160038948059082e-02 6.345810741186141968e-02 -1.984370797872543335e-01 2.122429609298706055e-01 -9.033999592065811157e-02 -3.961869478225708008e-01 -1.094130352139472961e-01 -6.674833595752716064e-02 -1.313136070966720581e-01 3.297774195671081543e-01 -9.663609415292739868e-02 7.532247900962829590e-02 1.376827061176300049e-01 1.399144828319549561e-01 -1.324077993631362915e-01 -2.397072315216064453e-01 1.520311385393142700e-01 -1.386323869228363037e-01 1.890181303024291992e-01 2.175793945789337158e-01 6.797003746032714844e-02 1.398308873176574707e-01 -2.410534769296646118e-01 -7.652221620082855225e-02 -1.379601657390594482e-01 -8.761762082576751709e-02 3.673823475837707520e-01 -7.654589414596557617e-02 -1.310071349143981934e-01 5.003795400261878967e-02 1.655943840742111206e-01
-1.257996559143066406e-01 -2.833499573171138763e-02 7.089888304471969604e-02 -1.581660062074661255e-01 2.232934087514877319e-01 -4.269555211067199707e-01 -7.090848684310913086e-02 2.164502590894699097e-01 1.603569090366363525e-01 6.494313012808561325e-03 2.243979722261428833e-01 2.302107168361544609e-03 -5.504437908530235291e-02 3.719714879989624023e-01 3.206134587526321411e-02 -1.305786520242691040e-01 -2.645655572414398193e-01 6.261017173528671265e-02 -2.313381284475326538e-01 2.497458010911941528e-01 1.869446188211441040e-01 1.123116388916969299e-01 -2.486031949520111084e-01 1.609486192464828491e-01 -1.637339442968368530e-01 1.572068631649017334e-01 -1.510650105774402618e-02 1.407367438077926636e-01 -1.216490268707275391e-01 -4.026681557297706604e-02 8.937094360589981079e-02 1.125643402338027954e-01
1.125386729836463928e-01 -7.009892910718917847e-02 -1.231194362044334412e-01 -2.567391693592071533e-01 9.372164309024810791e-02 -1.794403940439224243e-01 -2.345224469900131226e-01 -3.059737011790275574e-02 -2.324745431542396545e-02 1.408689022064208984e-01 -7.754698395729064941e-02 -1.493585016578435898e-02 5.461322143673896790e-02 -2.239657640457153320e-01 1.361850649118423462e-01 -1.498742494732141495e-02 -3.877566456794738770e-01 8.213069289922714233e-02 -1.365732848644256592e-01 1.973538547754287720e-01 -2.418505400419235229e-01 -1.357088088989257812e-01 1.994962841272354126e-01 -8.303377032279968262e-02 -2.859007939696311951e-02 3.099306225776672363e-01 -1.208433061838150024e-01 1.783574372529983521e-01 -1.972896456718444824e-01 -8.066264539957046509e-02 -1.771213114261627197e-01 3.840558528900146484e-01
-3.652957826852798462e-02 9.106053411960601807e-02 1.518990397453308105e-01 2.335101664066314697e-01 2.069803178310394287e-01 -3.338080346584320068e-01 -2.371993809938430786e-01 2.554394118487834930e-02 -5.044588446617126465e-02 -2.020882964134216309e-01 1.403088420629501343e-01 1.705183982849121094e-01 -8.999381214380264282e-02 1.636450588703155518e-01 1.435597091913223267e-01 1.562363747507333755e-02 -1.443605422973632812e-01 4.145564744248986244e-04 3.042148053646087646e-02 4.132480025291442871e-01 2.056933343410491943e-01 1.411529928445816040e-01 -4.637793451547622681e-02 -1.533886492252349854e-01 8.248435333371162415e-03 2.143179811537265778e-02 -2.552905678749084473e-01 2.382242381572723389e-01 1.326125115156173706e-01 6.051092594861984253e-02 9.465187042951583862e-02 3.472727537155151367e-01
1.668232381343841553e-01 -2.490281127393245697e-02 8.810526132583618164e-02 -2.139542624354362488e-02 1.078201085329055786e-01 -4.709878563880920410e-01 -5.429320782423019409e-02 1.294339746236801147e-01 -4.396518692374229431e-02 -2.163503766059875488e-01 -2.604010105133056641e-01 8.011008799076080322e-02 -9.724738448858261108e-02 5.763885565102100372e-03 3.487553596496582031e-01 -5.768557265400886536e-02 -1.233264803886413574e-01 -2.234021760523319244e-02 -8.782754838466644287e-02 4.188663363456726074e-01 -5.405469611287117004e-02 2.887814678251743317e-02 -2.094925642013549805e-01 2.414780259132385254e-01 1.543730646371841431e-01 7.505100220441818237e-02 -1.337481141090393066e-01 2.451897263526916504e-01 1.436772346496582031e-01 -7.743398845195770264e-02 -1.141645386815071106e-01 2.811264991760253906e-02
5.201828107237815857e-02 4.497780278325080872e-02 1.158433482050895691e-01 5.120893940329551697e-02 5.623426660895347595e-02 -3.380832374095916748e-01 -2.496485039591789246e-02 3.850422799587249756e-02 3.324470669031143188e-02 -2.282423079013824463e-01 2.108359783887863159e-01 1.275571808218955994e-02 -1.965043246746063232e-01 -7.395415008068084717e-02 1.521915942430496216e-01 6.869179755449295044e-02 -2.786775827407836914e-01 -2.785049937665462494e-02 -4.749041795730590820e-02 1.603533327579498291e-01 -2.226882129907608032e-01 -4.593473300337791443e-02 2.350591421127319336e-01 -3.758422657847404480e-02 2.258577197790145874e-01 -4.736678302288055420e-02 -1.794659197330474854e-01 4.195469021797180176e-01 4.178175032138824463e-01 1.593649238348007202e-01 -3.086774609982967377e-02 1.127262488007545471e-01
1.215470209717750549e-02 9.082873910665512085e-02 4.333393648266792297e-02 -2.095763832330703735e-01 2.215684503316879272e-01 -4.816653430461883545e-01 -4.098592326045036316e-02 1.018841192126274109e-01 2.721544913947582245e-02 5.423853546380996704e-02 8.700031787157058716e-02 -1.188478469848632812e-01 -3.309451937675476074e-01 1.008417978882789612e-01 -3.803833574056625366e-02 -2.413115799427032471e-01 -4.182954132556915283e-01 1.429679542779922485e-01 -2.100259438157081604e-02 9.855391085147857666e-02 5.076847225427627563e-02 -7.335152477025985718e-02 1.866607367992401123e-01 -5.132380127906799316e-02 -5.451079830527305603e-02 8.940415829420089722e-02 -1.799316406250000000e-01 2.093452513217926025e-01 -1.987677663564682007e-01 4.209658131003379822e-02 -2.375285625457763672e-01 1.097025647759437561e-01
2.132565341889858246e-02 1.302569806575775146e-01 -1.238451153039932251e-01 -1.936472952365875244e-01 7.052502781152725220e-02 -2.303980886936187744e-01 -1.250243484973907471e-01 2.914366126060485840e-02 1.323079466819763184e-01 -4.041243344545364380e-03 -3.124852478504180908e-01 2.111231535673141479e-01 7.746899127960205078e-02 8.198581635951995850e-02 2.476489841938018799e-01 5.009865271858870983e-04 -5.021621584892272949e-01 -8.272326551377773285e-03 -1.063915193080902100e-01 -2.612515585497021675e-03 2.279764562845230103e-01 7.210460491478443146e-03 3.919339179992675781e-02 -2.831135094165802002e-01 -1.026161364279687405e-03 -1.832244172692298889e-02 2.563664615154266357e-01 2.176480889320373535e-01 2.995896935462951660e-01 4.088397324085235596e-02 5.409138649702072144e-02 1.278690397739410400e-01
-2.606173604726791382e-02 -2.041194736957550049e-01 2.590169012546539307e-02 -8.781367796473205090e-04 -4.464821517467498779e-02 -1.598171740770339966e-01 -1.081015691161155701e-01 2.463947236537933350e-01 3.271032124757766724e-02 -4.404310882091522217e-02 3.030253052711486816e-01 7.276691496372222900e-02 -1.644992530345916748e-01 -4.369581118226051331e-02 1.071444973349571228e-01 -6.980608403682708740e-02 -4.868125021457672119e-01 -3.255869075655937195e-02 -2.682211697101593018e-01 -2.605708315968513489e-03 -1.950592249631881714e-01 -2.675693631172180176e-01 1.911940723657608032e-01 -7.113978266716003418e-02 7.378144562244415283e-02 9.337939321994781494e-02 1.916554123163223267e-01 2.203193902969360352e-01 5.295679904520511627e-03 1.283120959997177124e-01 2.147016972303390503e-01 2.971930801868438721e-01
1.427991986274719238e-01 -1.208397820591926575e-01 5.566567648202180862e-03 1.311035007238388062e-01 -2.114789001643657684e-02 -1.512942016124725342e-01 -1.063742637634277344e-01 3.807211816310882568e-01 1.596327871084213257e-02 -4.592529311776161194e-02 2.002415359020233154e-01 -2.460029721260070801e-01 -7.334694731980562210e-03 1.354589164257049561e-01 1.888301372528076172e-01 1.797565519809722900e-01 -3.043192625045776367e-01 1.027195435017347336e-02 9.498600661754608154e-02 4.309397041797637939e-01 -1.753613799810409546e-01 -8.314362727105617523e-03 -9.020987898111343384e-02 2.268756777048110962e-01 1.297991424798965454e-01 -3.679893165826797485e-02 -3.546549975872039795e-01 -6.359206885099411011e-02 1.295385062694549561e-01 1.634188294410705566e-01 -7.403587549924850464e-02 -6.295988708734512329e-02
1.854003816843032837e-01 -7.465596497058868408e-02 -2.397400513291358948e-02 1.021630167961120605e-01 3.694331645965576172e-01 -1.770201623439788818e-01 -9.480406530201435089e-03 1.184210404753684998e-01 2.034603953361511230e-01 -3.111124634742736816e-01 -8.450234681367874146e-02 -5.510608479380607605e-02 1.465366482734680176e-01 -6.268231570720672607e-02 -1.529410015791654587e-02 1.966692954301834106e-01 -3.523469865322113037e-01 -1.544739492237567902e-02 -9.527682512998580933e-02 2.252961397171020508e-01 -3.462835028767585754e-02 -1.943033002316951752e-02 -1.123961061239242554e-01 -2.029822953045368195e-02 2.038134485483169556e-01 -1.692260205745697021e-01 -1.633673161268234253e-01 3.293070197105407715e-02 3.716039061546325684e-01 2.835799157619476318e-01 -1.638340353965759277e-01 1.108487248420715332e-01
-1.030004024505615234e-02 -6.276001036167144775e-02 -3.309673396870493889e-03 -1.514993309974670410e-01 8.197653293609619141e-02 -1.825520843267440796e-01 4.482972621917724609e-02 2.162216305732727051e-01 3.332913815975189209e-01 1.691290736198425293e-01 -1.460681259632110596e-01 7.393885753117501736e-04 5.079583823680877686e-02 -5.122109875082969666e-02 -1.056947782635688782e-01 -1.374772489070892334e-01 -4.039387106895446777e-01 -8.596959710121154785e-02 -2.127282321453094482e-01 1.722593009471893311e-01 -1.153140962123870850e-01 -6.178493425250053406e-02 9.748798608779907227e-02 -2.092729806900024414e-01 1.915166825056076050e-01 2.804811894893646240e-01 -2.987039983272552490e-01 3.517300486564636230e-01 -9.752070903778076172e-02 -2.296973951160907745e-02 -4.059981554746627808e-02 1.789290010929107666e-01
8.480025082826614380e-02 -7.664546370506286621e-02 2.076607048511505127e-01 -1.757011264562606812e-01 7.297638803720474243e-02 -2.517087757587432861e-01 -1.848856657743453979e-01 -2.225322425365447998e-01 2.191613316535949707e-01 -2.216828912496566772e-01 2.293164581060409546e-01 3.152579665184020996e-01 -1.262926310300827026e-01 -7.114595919847488403e-02 3.353529572486877441e-01 -1.221589557826519012e-02 -1.603960394859313965e-01 -1.660039424896240234e-01 -2.198974639177322388e-01 3.009967207908630371e-01 2.481658384203910828e-02 2.055395692586898804e-01 1.236418411135673523e-01 7.502650469541549683e-02 3.725437819957733154e-02 9.537223726511001587e-02 -9.145865216851234436e-03 -9.146083146333694458e-02 -1.010612472891807556e-01 2.604444921016693115e-01 -1.272841691970825195e-01 9.267258644104003906e-02
1.484213173389434814e-01 2.345808446407318115e-01 -8.026743680238723755e-02 -9.083963185548782349e-02 4.286120459437370300e-02 -1.410294324159622192e-01 -2.036003470420837402e-01 -2.595514059066772461e-01 8.825197815895080566e-02 1.600484251976013184e-01 2.415058389306068420e-02 -1.014576777815818787e-01 1.234094575047492981e-01 -6.849565356969833374e-02 1.464683115482330322e-01 2.405296079814434052e-02 -4.383656978607177734e-01 -3.692727386951446533e-01 -7.923354208469390869e-02 1.869695335626602173e-01 6.565611809492111206e-02 -1.102403104305267334e-01 -5.186568945646286011e-02 1.346274465322494507e-01 9.859620779752731323e-02 -1.033610571175813675e-02 1.139493882656097412e-01 1.683652251958847046e-01 3.233536481857299805e-01 -1.069155260920524597e-01 -3.297628462314605713e-01 -9.238994121551513672e-02
1.891693025827407837e-01 6.783659756183624268e-02 2.028145343065261841e-01 -1.416169479489326477e-02 6.345844268798828125e-02 -8.998172730207443237e-02 -1.915832310914993286e-01 1.053453683853149414e-01 -6.054413039237260818e-03 -6.288530677556991577e-02 -1.640330702066421509e-01 -3.723889216780662537e-02 -7.514346390962600708e-02 -9.501899033784866333e-02 2.331113219261169434e-01 -6.809690594673156738e-02 -4.886082708835601807e-01 7.021994143724441528e-02 -1.805139034986495972e-01 2.999268472194671631e-01 -1.264987140893936157e-01 3.735437244176864624e-02 2.630648016929626465e-01 1.177755743265151978e-01 4.638142511248588562e-02 -1.213084012269973755e-01 -3.522559404373168945e-01 -1.503233760595321655e-01 7.094293087720870972e-02 -6.995588541030883789e-02 3.042950630187988281e-01 1.402263939380645752e-01
3.269620239734649658e-02 -1.652230918407440186e-01 -6.680474430322647095e-02 -1.479356884956359863e-01 -6.500226445496082306e-03 -2.871329486370086670e-01 -1.727750152349472046e-02 -3.766751615330576897e-03 4.494356215000152588e-01 9.299540519714355469e-02 2.626790292561054230e-02 4.663640260696411133e-02 2.132823137799277902e-04 1.137300953269004822e-01 1.767975986003875732e-01 -1.454086899757385254e-01 -4.804300665855407715e-01 -1.577340513467788696e-01 -1.243383958935737610e-01 1.868802607059478760e-01 1.160014420747756958e-01 -1.051389649510383606e-01 1.526512205600738525e-01 -3.353280425071716309e-01 -1.674788296222686768e-01 -1.551969647407531738e-01 -5.357345566153526306e-02 3.287420794367790222e-02 -1.515090465545654297e-01 6.446558982133865356e-02 -1.045131832361221313e-01 1.522755622863769531e-01
1.726793348789215088e-01 -1.927274763584136963e-01 -5.053992941975593567e-02 1.729183942079544067e-01 5.828994885087013245e-02 -3.111751675605773926e-01 -6.164653971791267395e-02 1.389009952545166016e-01 2.227303571999073029e-02 4.847716912627220154e-02 2.777605950832366943e-01 7.362407445907592773e-02 -1.050258800387382507e-01 -1.187385842204093933e-01 1.869414597749710083e-01 8.122641593217849731e-02 -3.559416830539703369e-01 -1.503561288118362427e-01 -1.190589368343353271e-01 1.917724311351776123e-01 -2.606840729713439941e-01 -3.005228936672210693e-01 2.652018964290618896e-01 1.559368371963500977e-01 1.144832372665405273e-02 -1.538011282682418823e-01 -2.779541723430156708e-02 -1.319265458732843399e-02 -2.297874167561531067e-02 1.836866512894630432e-02 -5.895066633820533752e-02 3.780543804168701172e-01
-1.620611250400543213e-01 -5.652106553316116333e-02 2.073985487222671509e-01 9.197270870208740234e-02 3.356212377548217773e-01 -4.688582420349121094e-01 -1.263100504875183105e-01 -4.458338394761085510e-02 1.835077852010726929e-01 -7.849804311990737915e-02 7.764720171689987183e-02 -1.797590963542461395e-02 -1.072929054498672485e-01 1.837505698204040527e-01 6.117346137762069702e-02 -4.872794449329376221e-02 -1.777163892984390259e-01 -8.103282749652862549e-02 -3.960043564438819885e-02 2.920328378677368164e-01 -1.175044551491737366e-01 -8.798255026340484619e-02 3.016116619110107422e-01 6.930250674486160278e-02 5.999341234564781189e-02 -1.361074447631835938e-01 3.170216083526611328e-01 1.914974153041839600e-01 2.774070203304290771e-02 -8.682868629693984985e-02 9.095476008951663971e-03 2.471100836992263794e-01
2.476841062307357788e-01 -1.987593807280063629e-02 1.972419470548629761e-01 -6.725489348173141479e-02 3.134515583515167236e-01 -9.361948072910308838e-02 -5.941733345389366150e-02 2.344423383474349976e-01 3.378510773181915283e-01 -3.319779783487319946e-02 6.169718131422996521e-02 2.217991501092910767e-01 3.226099908351898193e-01 -2.896920219063758850e-02 2.691894173622131348e-01 1.640047319233417511e-02 -2.295295447111129761e-01 -2.199347317218780518e-02 -1.412898022681474686e-02 1.577267795801162720e-01 3.169895708560943604e-02 3.350552543997764587e-02 -2.633515745401382446e-02 3.936102688312530518e-01 1.703618019819259644e-01 3.284274339675903320e-01 -6.737953424453735352e-02 -5.718911066651344299e-02 -1.331157254753634334e-04 -1.170542836189270020e-02 1.224323362112045288e-02 4.944238811731338501e-02
9.704629331827163696e-02 -2.096201926469802856e-01 -3.634950816631317139e-01 -1.692504286766052246e-01 2.776281237602233887e-01 -2.104900330305099487e-01 -9.189161658287048340e-02 1.576170176267623901e-01 -3.442336246371269226e-02 -5.025070626288652420e-03 8.785138279199600220e-02 -1.085378527641296387e-01 8.721029758453369141e-02 -2.137366682291030884e-02 2.026897221803665161e-01 -5.363464355468750000e-02 -3.280077874660491943e-01 -4.482565447688102722e-02 -2.489621490240097046e-01 1.180320456624031067e-01 2.096585035324096680e-01 2.610377371311187744e-01 7.499591261148452759e-02 -1.582577265799045563e-02 -1.683903783559799194e-01 9.902321733534336090e-03 -4.366411268711090088e-02 7.338753435760736465e-03 2.379703223705291748e-01 -5.908263381570577621e-03 2.918286919593811035e-01 2.876433730125427246e-01
2.922183275222778320e-01 4.412875324487686157e-02 2.798531353473663330e-01 -8.821213245391845703e-02 5.105502530932426453e-02 -5.348977446556091309e-02 -1.020345687866210938e-01 2.416432090103626251e-02 2.022789716720581055e-01 4.600061103701591492e-02 -1.513245701789855957e-01 1.476235240697860718e-01 -1.719357669353485107e-01 1.569313406944274902e-01 2.563206851482391357e-01 9.723097085952758789e-02 -4.228785336017608643e-01 1.068210303783416748e-01 -6.057320907711982727e-02 1.322410106658935547e-01 2.185532748699188232e-01 -9.762398898601531982e-02 3.607467114925384521e-01 1.823891252279281616e-01 1.476244479417800903e-01 -6.012822850607335567e-04 4.181728512048721313e-02 -3.435785323381423950e-02 -4.004271700978279114e-02 -1.821664869785308838e-01 -1.972375661134719849e-01 2.500479221343994141e-01
6.654705107212066650e-02 -2.392933815717697144e-01 2.826240286231040955e-02 2.268571257591247559e-01 1.455447822809219360e-01 -2.756293416023254395e-01 -2.000663280487060547e-01 1.054421886801719666e-01 2.925817072391510010e-01 3.583978489041328430e-02 3.432528674602508545e-02 -2.474042586982250214e-02 7.820593565702438354e-02 8.811406046152114868e-02 1.955216526985168457e-01 -4.719586968421936035e-01 -2.946600317955017090e-01 -1.104112416505813599e-01 -1.313192099332809448e-01 2.364990068599581718e-03 -5.065827444195747375e-02 -9.769529849290847778e-02 9.205837547779083252e-02 7.019879668951034546e-02 -1.542026177048683167e-02 -4.467690363526344299e-02 2.146565169095993042e-01 1.501176953315734863e-01 3.477666527032852173e-02 -1.164174452424049377e-01 -2.456662654876708984e-01 2.940671741962432861e-01
2.774190306663513184e-01 -1.722382009029388428e-02 -2.076629549264907837e-01 -2.865483760833740234e-01 2.047407776117324829e-01 -2.226287871599197388e-01 -3.018609881401062012e-01 -1.599322110414505005e-01 -1.004937961697578430e-01 2.307834289968013763e-02 2.449809908866882324e-01 5.592087283730506897e-02 8.437327295541763306e-02 -9.704198688268661499e-02 1.453814953565597534e-01 1.001447513699531555e-01 -1.162881478667259216e-01 -7.408697903156280518e-02 1.802515052258968353e-02 3.967161774635314941e-01 3.145206272602081299e-01 -4.227978363633155823e-02 -1.497339904308319092e-01 1.083386242389678955e-01 -2.026757746934890747e-01 -5.978930369019508362e-02 1.553275436162948608e-01 1.674524843692779541e-01 1.989113092422485352e-01 1.194504927843809128e-02 -4.496791958808898926e-02 1.330926120281219482e-01
8.949864655733108521e-02 -8.309205621480941772e-02 -1.346392780542373657e-01 1.297597289085388184e-01 2.146731615066528320e-01 -1.812145859003067017e-01 -2.999243326485157013e-02 1.485205590724945068e-01 1.494013965129852295e-01 5.631793662905693054e-02 -2.272251099348068237e-01 1.477894932031631470e-01 7.331660599447786808e-04 -1.519813686609268188e-01 3.440165892243385315e-02 1.689974814653396606e-01 -3.026862144470214844e-01 1.617686301469802856e-01 4.307002201676368713e-02 1.113247200846672058e-01 2.725709676742553711e-01 -1.910383552312850952e-01 1.750429160892963409e-03 -2.919812500476837158e-01 1.974551230669021606e-01 2.231484949588775635e-01 1.115589737892150879e-01 2.534965872764587402e-01 2.851974666118621826e-01 -5.932482704520225525e-02 -2.958833277225494385e-01 1.745130270719528198e-01
2.953777313232421875e-01 2.070775032043457031e-01 2.810863852500915527e-01 -1.391154527664184570e-01 3.066646158695220947e-01 -7.166814059019088745e-02 -2.005669474601745605e-01 2.515029311180114746e-01 8.983858674764633179e-02 2.085385657846927643e-02 -6.802958250045776367e-02 -5.865920335054397583e-02 -2.112972289323806763e-01 1.238817945122718811e-01 8.938071131706237793e-02 -1.795632094144821167e-01 -3.782787024974822998e-01 -2.248935773968696594e-02 -1.292629987001419067e-01 9.309834986925125122e-02 -1.657521128654479980e-01 -1.913677752017974854e-01 1.039645448327064514e-01 -5.835581198334693909e-02 6.995179504156112671e-02 2.209668904542922974e-01 2.047053873538970947e-01 -1.772050186991691589e-02 -2.705705538392066956e-02 -2.258200943470001221e-01 -2.089536637067794800e-01 1.159112080931663513e-01
2.778834104537963867e-01 -2.294503003358840942e-01 3.242764174938201904e-01 -8.607294410467147827e-02 3.500908240675926208e-02 -1.641498804092407227e-01 -3.771912753582000732e-01 2.346756756305694580e-01 1.076420396566390991e-01 1.932148784399032593e-01 5.387345794588327408e-03 -1.841455698013305664e-01 -1.278830915689468384e-01 -8.872760087251663208e-02 -1.810387969017028809e-01 1.628036201000213623e-01 -3.473850488662719727e-01 -4.640093445777893066e-02 3.187187761068344116e-02 3.452380299568176270e-01 5.710808932781219482e-02 1.033257395029067993e-01 -2.068799436092376709e-01 1.522055594250559807e-03 -6.610719487071037292e-03 1.044567003846168518e-01 7.242032326757907867e-03 1.078910082578659058e-01 1.077094748616218567e-01 1.650273501873016357e-01 -6.601439323276281357e-03 6.624582409858703613e-02
1.441234201192855835e-01 -4.053357243537902832e-02 -8.105472475290298462e-02 -4.866070300340652466e-02 1.774370819330215454e-01 -2.594344019889831543e-01 -1.304393261671066284e-01 2.062023729085922241e-01 3.958137929439544678e-01 4.962970912456512451e-01 -1.458352953195571899e-01 -5.997170880436897278e-02 -2.111345827579498291e-01 -5.393183603882789612e-02 1.438800990581512451e-01 2.021392062306404114e-02 -2.679123878479003906e-01 1.241367496550083160e-02 -1.561159789562225342e-01 3.409060463309288025e-02 -7.570564001798629761e-02 -8.843825757503509521e-02 -7.996177673339843750e-02 1.898155510425567627e-01 -9.489940106868743896e-02 -4.136095196008682251e-02 -1.694649606943130493e-01 1.749990135431289673e-01 6.270819157361984253e-02 1.284853518009185791e-01 1.572670489549636841e-01 2.126218527555465698e-01
1.570138335227966309e-01 9.009869396686553955e-02 1.589703559875488281e-01 -8.904147893190383911e-02 1.601509004831314087e-01 -8.595246821641921997e-02 -5.199315026402473450e-02 -8.517797291278839111e-02 3.900786638259887695e-01 -1.442682743072509766e-01 -6.583113968372344971e-02 1.900871843099594116e-01 1.028157398104667664e-02 -3.106503933668136597e-02 5.075275525450706482e-02 9.282065555453300476e-03 -2.817111611366271973e-01 -1.660276800394058228e-01 -7.559042423963546753e-02 -3.935590386390686035e-02 2.001174539327621460e-01 1.726794987916946411e-01 8.395045250654220581e-02 -1.886103451251983643e-01 6.333408504724502563e-02 2.878071367740631104e-01 2.018337100744247437e-01 2.015375941991806030e-01 3.774722218513488770e-01 -7.441038638353347778e-02 -1.172469630837440491e-01 3.423690795898437500e-01
2.004684656858444214e-01 -9.889663197100162506e-03 1.206447556614875793e-01 -3.973373025655746460e-02 9.842975437641143799e-02 -1.295763701200485229e-01 5.569590255618095398e-02 8.549555391073226929e-02 8.430248498916625977e-02 -1.928524672985076904e-01 -1.681186407804489136e-01 -1.618213504552841187e-01 2.872493816539645195e-03 2.474060654640197754e-02 8.364445716142654419e-02 -2.854203581809997559e-01 -3.736065328121185303e-01 -1.115853711962699890e-01 -5.748737603425979614e-02 4.355511367321014404e-01 4.067969974130392075e-03 -1.504557579755783081e-01 2.582034170627593994e-01 6.744350492954254150e-02 2.437704429030418396e-02 -3.347706198692321777e-01 8.494774252176284790e-02 2.286577075719833374e-01 1.874901205301284790e-01 7.553944736719131470e-02 -6.877122074365615845e-02 2.493833899497985840e-01
2.026406377553939819e-01 2.834560722112655640e-02 -1.571816578507423401e-02 2.922383882105350494e-02 -9.966031461954116821e-02 -2.081050127744674683e-01 -2.546590566635131836e-01 2.584481239318847656e-02 -1.825601309537887573e-01 3.707799315452575684e-02 2.744244635105133057e-01 1.040618047118186951e-01 -3.206593692302703857e-01 -3.052606247365474701e-02 1.442118883132934570e-01 7.081656903028488159e-02 -1.970844715833663940e-01 -1.690168231725692749e-01 -6.008411757647991180e-03 3.657150566577911377e-01 -2.441125959157943726e-01 -2.051075845956802368e-01 -2.623276226222515106e-02 -1.747194081544876099e-01 3.647715970873832703e-02 4.196222871541976929e-02 -1.114921420812606812e-01 -3.912844136357307434e-02 1.977069079875946045e-01 4.029853269457817078e-02 -3.974776864051818848e-01 1.950516700744628906e-01
2.123975902795791626e-01 -4.318438470363616943e-02 5.435975268483161926e-02 -1.642519142478704453e-03 3.155098557472229004e-01 -3.016644716262817383e-01 -1.811534613370895386e-01 2.394721470773220062e-02 1.492454707622528076e-01 -3.137272894382476807e-01 -1.292817294597625732e-01 -4.956365749239921570e-02 1.998709291219711304e-01 -7.202941924333572388e-02 1.687437742948532104e-01 1.305389702320098877e-01 -2.198774665594100952e-01 -6.673298031091690063e-02 -2.346529066562652588e-01 3.366137146949768066e-01 -1.444236040115356445e-01 -1.815782189369201660e-01 4.139384999871253967e-02 1.790288239717483521e-01 4.346643015742301941e-02 -2.141772508621215820e-01 1.717755496501922607e-01 1.022501941770315170e-02 1.527075767517089844e-01 2.658126950263977051e-01 -1.236763000488281250e-01 1.405240967869758606e-02
1.673865020275115967e-01 -3.891196846961975098e-02 7.552050799131393433e-02 -1.714858859777450562e-01 2.650274932384490967e-01 -2.451202571392059326e-01 -2.749368548393249512e-01 6.025123596191406250e-02 5.254077259451150894e-04 1.084521710872650146e-01 1.386366933584213257e-01 -7.769156247377395630e-02 -1.138828881084918976e-02 -3.648684918880462646e-02 3.563203513622283936e-01 1.302094012498855591e-01 -2.267707288265228271e-01 4.436372965574264526e-02 -1.160036027431488037e-02 1.398540847003459930e-02 4.191866517066955566e-01 -1.531249433755874634e-01 -1.885032355785369873e-01 1.526178568601608276e-01 -1.411599665880203247e-01 -2.505316138267517090e-01 -5.807412788271903992e-02 1.561560332775115967e-01 1.869784593582153320e-01 -1.519373655319213867e-01 8.878406137228012085e-02 2.352087348699569702e-01
2.879358828067779541e-01 -1.493933945894241333e-01 5.031954050064086914e-01 -7.718707621097564697e-02 1.041953414678573608e-01 -7.717239856719970703e-02 -2.631417512893676758e-01 1.968650072813034058e-01 1.089934483170509338e-01 4.599134996533393860e-02 4.651074856519699097e-02 -1.337448358535766602e-01 -1.091064587235450745e-01 3.225825354456901550e-02 -1.169785559177398682e-01 1.995563358068466187e-01 -3.453017771244049072e-01 5.287175625562667847e-02 3.343395143747329712e-02 4.381465613842010498e-01 1.488830447196960449e-01 -1.417893916368484497e-01 3.692015598062425852e-04 5.588179081678390503e-02 1.291918605566024780e-01 -3.687999024987220764e-02 -1.026336029171943665e-01 -5.623952299356460571e-02 8.894991129636764526e-02 3.516216203570365906e-02 -5.814413074404001236e-03 9.412993490695953369e-02
1.796227395534515381e-01 1.929933764040470123e-02 5.593415722250938416e-02 -5.149814533069729805e-04 3.306902647018432617e-01 -1.004733741283416748e-01 -3.816958665847778320e-01 2.092850953340530396e-01 1.959214657545089722e-01 -3.317417204380035400e-02 -4.064761847257614136e-02 -9.495946764945983887e-02 1.146031394600868225e-01 -2.425771504640579224e-01 -2.845351025462150574e-02 -2.325199693441390991e-01 -1.556058675050735474e-01 2.590287029743194580e-01 -9.937889873981475830e-03 3.343633115291595459e-01 -4.331568256020545959e-02 1.266725659370422363e-01 1.384874433279037476e-01 3.424267098307609558e-02 2.084254175424575806e-01 -8.692838996648788452e-02 -2.363876253366470337e-01 5.532479658722877502e-02 2.513945400714874268e-01 -4.621837753802537918e-03 -2.459033131599426270e-01 -5.636164173483848572e-02
1.728025078773498535e-01 -2.962256073951721191e-01 2.452253699302673340e-01 -6.101978570222854614e-02 1.285911351442337036e-01 -1.381079554557800293e-01 -1.147360503673553467e-01 2.192159146070480347e-01 1.099924445152282715e-01 9.294941276311874390e-02 9.222810715436935425e-02 -1.593149155378341675e-01 2.926663309335708618e-02 -4.356314241886138916e-02 9.891269728541374207e-03 2.547708749771118164e-01 -3.364014923572540283e-01 2.360019385814666748e-01 -1.686205901205539703e-02 4.654184579849243164e-01 2.433174103498458862e-01 -1.188996583223342896e-01 -1.221532449126243591e-01 6.915803253650665283e-02 2.485745698213577271e-01 1.177817583084106445e-02 -2.384112402796745300e-02 -5.929741263389587402e-02 -2.902691438794136047e-02 1.014978662133216858e-01 1.285776197910308838e-01 1.637691408395767212e-01
-3.567672893404960632e-02 -2.430482953786849976e-02 1.956709288060665131e-02 -9.712716192007064819e-02 2.665731310844421387e-01 -3.627340793609619141e-01 -5.156625807285308838e-02 6.284748762845993042e-02 6.842423230409622192e-02 1.439942121505737305e-01 2.328449301421642303e-02 -1.740228980779647827e-01 -1.673890203237533569e-01 4.084035381674766541e-02 3.734728693962097168e-02 -1.760785877704620361e-01 -4.524333775043487549e-01 9.927359223365783691e-02 2.829550206661224365e-02 1.442659050226211548e-01 -1.138148680329322815e-01 -9.320495277643203735e-02 2.025421559810638428e-01 -2.323124557733535767e-01 -5.038408935070037842e-02 1.446169149130582809e-02 -2.776045501232147217e-01 3.342833817005157471e-01 -2.518689334392547607e-01 -3.603903949260711670e-02 -2.096370160579681396e-01 8.778561651706695557e-02
2.261719852685928345e-01 -2.494470030069351196e-02 -4.517427086830139160e-02 -8.578693866729736328e-02 5.188498497009277344e-01 1.869652792811393738e-02 -1.483027487993240356e-01 2.522342801094055176e-01 6.991818547248840332e-02 -1.277197450399398804e-01 -3.313417313620448112e-03 -7.814344018697738647e-02 6.131817772984504700e-02 -1.971980482339859009e-01 1.002291366457939148e-01 -3.359089046716690063e-02 -3.476139605045318604e-01 2.465482503175735474e-01 -1.378713548183441162e-02 2.701199948787689209e-01 -4.524194449186325073e-02 1.947326064109802246e-01 2.857491374015808105e-01 7.389412075281143188e-02 1.782786846160888672e-01 -3.261224552989006042e-02 8.928751945495605469e-02 -6.829576194286346436e-02 2.181321233510971069e-01 9.841945022344589233e-02 -1.252579241991043091e-01 -4.707438498735427856e-02
2.674427926540374756e-01 -2.054567486047744751e-01 8.569295704364776611e-02 -3.273889720439910889e-01 1.645963937044143677e-01 -3.941239044070243835e-02 -1.917274296283721924e-01 3.200427889823913574e-01 1.853905990719795227e-02 -6.467955559492111206e-02 6.724623963236808777e-03 4.063345491886138916e-02 5.962381139397621155e-02 3.030784055590629578e-02 1.290482580661773682e-01 1.522158533334732056e-01 -1.126281470060348511e-01 1.470544487237930298e-01 -2.397251725196838379e-01 5.315948724746704102e-01 -2.138580754399299622e-02 -1.580857634544372559e-01 -9.633231908082962036e-02 7.329766452312469482e-02 8.803325705230236053e-03 -3.167820274829864502e-01 1.862261095084249973e-03 1.778280436992645264e-01 -2.251132205128669739e-02 7.688640058040618896e-02 -1.144681684672832489e-02 1.750908605754375458e-02
2.738546729087829590e-01 -1.080043539404869080e-01 4.375413432717323303e-02 -9.013245813548564911e-03 2.844738364219665527e-01 -3.285450637340545654e-01 -2.517191320657730103e-02 5.351036414504051208e-02 -6.982141733169555664e-02 -1.706645935773849487e-01 -2.709999121725559235e-02 1.647264212369918823e-01 3.925308212637901306e-02 -8.456964045763015747e-02 2.682476341724395752e-01 9.014363586902618408e-02 -2.393657714128494263e-01 3.140180110931396484e-01 -1.085194796323776245e-01 2.797970771789550781e-01 1.168774962425231934e-01 1.745180487632751465e-01 3.416070938110351562e-01 -1.241566985845565796e-01 1.995374113321304321e-01 -1.115020886063575745e-01 2.093474566936492920e-02 -5.383174866437911987e-02 1.646115034818649292e-01 -1.570782512426376343e-01 -1.868786662817001343e-01 6.213830038905143738e-02
1.956219784915447235e-02 -1.425096392631530762e-01 9.409490972757339478e-02 -1.136371716856956482e-01 2.773769497871398926e-01 -1.052553281188011169e-01 -1.229053959250450134e-01 1.023620516061782837e-01 -5.831860005855560303e-02 5.699770897626876831e-02 1.773300580680370331e-02 -1.854566782712936401e-01 2.541692368686199188e-02 -9.623352438211441040e-02 3.056201338768005371e-02 -8.697658777236938477e-03 -3.326084017753601074e-01 1.028858646750450134e-01 -1.806819736957550049e-01 5.745216012001037598e-01 2.197737842798233032e-01 -5.465332046151161194e-02 -9.302001446485519409e-02 -7.143805176019668579e-02 2.462377101182937622e-01 -2.890309132635593414e-02 6.478968262672424316e-02 -3.155546635389328003e-02 -1.152650117874145508e-01 3.148768544197082520e-01 2.382493913173675537e-01 8.263878524303436279e-02
2.183751761913299561e-01 2.129906229674816132e-02 2.185605317354202271e-01 -1.039443090558052063e-01 -4.976931214332580566e-02 3.861171007156372070e-02 -1.855882257223129272e-01 -8.636020123958587646e-02 3.794639408588409424e-01 5.352969747036695480e-03 -1.922692805528640747e-01 2.268209010362625122e-01 -1.954614371061325073e-02 3.517056629061698914e-02 2.683719098567962646e-01 9.628491848707199097e-02 -2.866185605525970459e-01 -1.005610451102256775e-01 -1.174449473619461060e-01 2.511432766914367676e-01 1.273712217807769775e-01 -1.090942025184631348e-01 3.443100154399871826e-01 -5.826633051037788391e-02 3.033420443534851074e-01 1.616315692663192749e-01 -1.892220927402377129e-03 -1.665868796408176422e-02 -5.683881416916847229e-02 -1.534175574779510498e-01 -1.354155093431472778e-01 2.221286743879318237e-01
-9.189426898956298828e-02 -3.798325061798095703e-01 -1.695260554552078247e-01 -5.243882536888122559e-02 1.758463084697723389e-01 -2.824691832065582275e-01 -1.468973457813262939e-01 4.904482513666152954e-02 4.683441668748855591e-02 1.819486320018768311e-01 1.131164506077766418e-01 -2.606163620948791504e-01 3.543930500745773315e-02 1.410577446222305298e-01 1.759878396987915039e-01 -5.796531587839126587e-02 -4.025579392910003662e-01 9.786950796842575073e-02 6.279076635837554932e-02 9.112349897623062134e-02 -2.741196379065513611e-02 1.134368181228637695e-01 -4.729301482439041138e-02 2.440290302038192749e-01 -1.712919585406780243e-02 1.867607049643993378e-02 -2.634579837322235107e-01 1.038003042340278625e-01 9.613617509603500366e-02 -7.851814478635787964e-02 2.279855459928512573e-01 3.195368349552154541e-01
-1.791382022202014923e-02 -6.358907371759414673e-02 2.037579566240310669e-01 -2.970270216464996338e-01 2.384838610887527466e-01 -2.758612334728240967e-01 -2.080572210252285004e-02 4.178429543972015381e-01 1.479663103818893433e-01 1.774458736181259155e-01 1.247090473771095276e-01 2.051509022712707520e-01 1.971395164728164673e-01 1.327709406614303589e-01 2.420954257249832153e-01 -1.131258532404899597e-01 -1.923390924930572510e-01 -2.073013782501220703e-01 4.512171819806098938e-02 1.000390872359275818e-01 6.521905213594436646e-02 -7.026705425232648849e-03 1.032526120543479919e-01 2.189131379127502441e-01 2.345445752143859863e-01 1.766556203365325928e-01 -1.687445193529129028e-01 -7.780708372592926025e-02 6.860288232564926147e-02 8.628488332033157349e-02 -7.019441574811935425e-02 1.620155870914459229e-01
-5.072888359427452087e-02 -1.607110202312469482e-01 1.663720607757568359e-01 2.346596568822860718e-01 1.204464584589004517e-01 -2.920176386833190918e-01 -1.613278985023498535e-01 5.365111678838729858e-02 1.257649958133697510e-01 3.573490306735038757e-02 -1.939035654067993164e-01 2.272917628288269043e-01 5.910668894648551941e-02 1.332669258117675781e-01 2.786436676979064941e-01 -2.509422004222869873e-01 -4.612539112567901611e-01 -4.092284291982650757e-02 -6.505391001701354980e-02 -5.867784842848777771e-02 -3.629751130938529968e-02 1.653435453772544861e-02 1.929657012224197388e-01 -1.976645290851593018e-01 6.004038080573081970e-02 5.950427800416946411e-02 1.308949589729309082e-01 1.510821133852005005e-01 2.196874320507049561e-01 -8.858530968427658081e-02 -2.907976806163787842e-01 6.453052908182144165e-02
1.792456954717636108e-01 1.359518319368362427e-01 1.208495199680328369e-01 -3.845661878585815430e-02 1.847751736640930176e-01 -2.365475893020629883e-01 -6.904202699661254883e-02 1.572703123092651367e-01 1.625591665506362915e-01 1.146288774907588959e-02 1.358075439929962158e-01 9.867908805608749390e-02 -1.132488399744033813e-01 5.568070337176322937e-02 3.062152564525604248e-01 6.661641597747802734e-02 -4.020444750785827637e-01 3.641131520271301270e-02 4.172584787011146545e-02 2.789640724658966064e-01 -9.294067323207855225e-02 1.594517827033996582e-01 -1.346362978219985962e-01 2.225836217403411865e-01 5.574150756001472473e-02 -8.510303683578968048e-03 -9.866070747375488281e-02 -1.381562948226928711e-01 3.599427044391632080e-01 -3.173208832740783691e-01 7.269817404448986053e-03 -1.956328898668289185e-01
1.956734806299209595e-02 1.125763822346925735e-02 8.457051217555999756e-02 -1.756812334060668945e-01 2.817321717739105225e-01 -3.847407698631286621e-01 -6.857161223888397217e-02 2.289205640554428101e-01 -1.012827735394239426e-02 6.780153512954711914e-02 4.145210143178701401e-03 -6.907002627849578857e-02 -2.606350928544998169e-02 1.569822058081626892e-02 -4.235362634062767029e-02 -2.850395739078521729e-01 -3.761335015296936035e-01 1.329910159111022949e-01 -1.337961852550506592e-01 6.099265068769454956e-02 -1.453814059495925903e-01 -1.322596222162246704e-01 1.442741155624389648e-01 -1.749558001756668091e-01 9.447865188121795654e-03 1.464013308286666870e-01 -2.528918385505676270e-01 3.301934599876403809e-01 -2.475776970386505127e-01 -1.485814899206161499e-02 -2.042293995618820190e-01 1.222596168518066406e-01
4.723469913005828857e-01 2.782545238733291626e-02 1.863408684730529785e-01 7.168525457382202148e-02 1.304201483726501465e-01 -1.424318999052047729e-01 -2.187096029520034790e-01 2.221785038709640503e-01 4.075092263519763947e-03 1.829364448785781860e-01 -9.253473579883575439e-02 -6.173555739223957062e-03 -1.578082442283630371e-01 2.414884418249130249e-02 4.725945368409156799e-02 -1.063149645924568176e-01 -3.978359103202819824e-01 -3.079228661954402924e-02 -2.170502953231334686e-02 1.009788140654563904e-01 -2.958321385085582733e-02 -5.202614143490791321e-02 3.856100142002105713e-01 1.790328174829483032e-01 2.249051928520202637e-01 1.793593615293502808e-01 4.532432649284601212e-03 -7.441192865371704102e-02 2.342097461223602295e-02 -1.053855791687965393e-01 -2.460804283618927002e-01 7.689978927373886108e-02
1.727955043315887451e-01 -1.125164777040481567e-01 1.829830259084701538e-01 -1.995249837636947632e-01 2.470541447401046753e-01 -5.892869085073471069e-03 -1.715315282344818115e-01 5.966757982969284058e-02 1.878171116113662720e-01 -2.724851071834564209e-01 -1.729226410388946533e-01 1.505011469125747681e-01 -3.493578433990478516e-01 2.267220616340637207e-02 2.399783432483673096e-01 -1.799281500279903412e-02 -2.548034489154815674e-01 6.715285032987594604e-02 -2.020707353949546814e-02 3.325805366039276123e-01 8.580812066793441772e-02 2.408707886934280396e-01 1.408873200416564941e-01 6.799773871898651123e-02 3.459297120571136475e-02 1.260829418897628784e-01 -3.149534463882446289e-01 -4.207225888967514038e-02 8.395057916641235352e-02 -2.212470918893814087e-01 -5.187441781163215637e-02 2.291552536189556122e-02
2.614456117153167725e-01 -1.249658018350601196e-01 -2.137208282947540283e-01 -2.723779678344726562e-01 1.929321587085723877e-01 -3.133563697338104248e-01 -3.891189098358154297e-01 3.810103833675384521e-01 1.145168468356132507e-01 -1.029089540243148804e-01 1.641708053648471832e-02 -1.595340371131896973e-01 -1.030933111906051636e-01 -1.884400658309459686e-02 -1.819960027933120728e-01 2.594474554061889648e-01 -1.497744321823120117e-01 -4.866361990571022034e-02 2.155760824680328369e-01 2.522872090339660645e-01 -2.046081423759460449e-02 -1.122940629720687866e-01 5.529440194368362427e-02 -7.862769812345504761e-02 7.391124218702316284e-02 -4.805763065814971924e-02 -9.867730736732482910e-02 9.840506315231323242e-02 8.318832516670227051e-02 -7.868809998035430908e-02 6.893669068813323975e-02 -3.276783227920532227e-02
-5.256832763552665710e-02 -2.114025056362152100e-01 1.606567203998565674e-01 -2.567351423203945160e-02 9.237525612115859985e-02 -1.750586628913879395e-01 -1.969110369682312012e-01 2.093140482902526855e-01 -1.552110314369201660e-01 -1.488484442234039307e-01 -9.791944175958633423e-04 3.828873857855796814e-02 5.957289785146713257e-02 -1.627268344163894653e-01 1.378343403339385986e-01 1.361510306596755981e-01 -3.497290313243865967e-01 1.264912188053131104e-01 -1.012674719095230103e-01 4.859618246555328369e-01 2.695585787296295166e-01 -4.454152658581733704e-02 -4.110829532146453857e-02 -1.361798644065856934e-01 -4.768142849206924438e-02 1.038754358887672424e-01 1.989580541849136353e-01 -1.805024594068527222e-01 6.044710054993629456e-02 2.169290781021118164e-01 2.161037474870681763e-01 1.636647284030914307e-01
2.964042127132415771e-01 -5.961714684963226318e-02 -8.989236503839492798e-02 -9.193956851959228516e-02 2.240286618471145630e-01 -5.080774426460266113e-02 -1.270484030246734619e-01 1.525781750679016113e-01 -1.913274079561233521e-01 -3.560545295476913452e-02 6.732660531997680664e-02 8.605970442295074463e-02 1.024909019470214844e-01 6.916679441928863525e-02 8.392428606748580933e-02 1.752393543720245361e-01 -3.827421665191650391e-01 9.817487001419067383e-02 -2.518860101699829102e-01 4.728498458862304688e-01 1.824567764997482300e-01 9.801403433084487915e-02 1.124157905578613281e-01 -2.055921256542205811e-01 1.496264785528182983e-01 -6.480229645967483521e-02 1.035139635205268860e-01 -6.994073837995529175e-02 2.593678534030914307e-01 1.010959446430206299e-01 1.850442737340927124e-01 4.601985216140747070e-02
-1.063538715243339539e-01 -2.450493872165679932e-01 1.489959657192230225e-01 -2.761204838752746582e-01 7.990093529224395752e-02 -2.802848219871520996e-01 -5.135112404823303223e-01 -4.575584828853607178e-02 -1.743794232606887817e-02 2.077411413192749023e-01 2.123481035232543945e-01 1.501712854951620102e-02 -1.859983354806900024e-01 2.013178616762161255e-01 1.571941189467906952e-02 2.464322745800018311e-02 -1.774524152278900146e-01 -2.478683553636074066e-02 -4.763622209429740906e-02 1.072776541113853455e-01 -1.870792061090469360e-01 1.689314246177673340e-01 -1.035930961370468140e-01 1.269047111272811890e-01 1.852346658706665039e-01 -1.201511770486831665e-01 -2.167982235550880432e-02 1.957224011421203613e-01 1.550489515066146851e-01 -2.336895838379859924e-02 -1.880565732717514038e-01 1.760071963071823120e-01
1.861126124858856201e-01 -8.941600471735000610e-02 3.357168138027191162e-01 -1.029791459441184998e-01 1.385407745838165283e-01 -2.377008944749832153e-01 -2.335515320301055908e-01 2.646121978759765625e-01 -6.942138075828552246e-02 -1.339037716388702393e-01 1.469708681106567383e-01 -1.047705560922622681e-01 -4.603066667914390564e-02 -1.398885250091552734e-01 -1.625023633241653442e-01 1.544906795024871826e-01 -3.815533518791198730e-01 2.869790196418762207e-01 -1.448895782232284546e-01 3.685431778430938721e-01 4.867458716034889221e-02 -1.730406731367111206e-01 -7.082901149988174438e-02 -1.733689159154891968e-01 1.250496208667755127e-01 -8.184766024351119995e-02 -6.428169459104537964e-02 2.553520537912845612e-02 7.441387325525283813e-02 1.235321834683418274e-01 3.396179527044296265e-02 -7.274431735277175903e-02
-1.365813761949539185e-01 -1.555738151073455811e-01 2.495226636528968811e-02 -7.057017832994461060e-02 2.311496138572692871e-01 -4.525234401226043701e-01 -1.880842596292495728e-01 1.943405121564865112e-01 6.630558520555496216e-02 -1.571067124605178833e-01 -1.521449536085128784e-01 -1.831420063972473145e-01 -1.305158287286758423e-01 -1.354522854089736938e-01 -3.938531875610351562e-02 1.691308245062828064e-02 -1.819516718387603760e-01 -1.984349489212036133e-01 -1.210552528500556946e-01 2.445126622915267944e-01 -2.890910767018795013e-02 8.925497531890869141e-02 -2.672106213867664337e-02 -2.562553882598876953e-01 4.441882669925689697e-01 -1.275746822357177734e-01 -3.240759298205375671e-02 -4.148780554533004761e-02 5.638303980231285095e-02 1.190070179291069508e-03 -2.351576834917068481e-01 -1.626823469996452332e-02
1.126093268394470215e-01 -7.192979007959365845e-02 2.210303694009780884e-01 -1.963069662451744080e-04 7.181028276681900024e-02 -8.613017946481704712e-02 -1.086054071784019470e-01 3.665027767419815063e-02 4.810695350170135498e-01 8.353039622306823730e-02 1.344119310379028320e-01 -9.358076006174087524e-02 6.832400709390640259e-02 -1.462260913103818893e-02 1.699944436550140381e-01 -1.313686370849609375e-01 -4.314103722572326660e-01 -1.658869534730911255e-01 -3.728074952960014343e-02 5.989701673388481140e-02 -8.175227791070938110e-02 -2.570447623729705811e-01 1.861572712659835815e-01 -1.880996301770210266e-02 -6.310053914785385132e-02 4.524970650672912598e-01 -7.776259630918502808e-02 1.401644796133041382e-01 1.286693066358566284e-01 9.290521265938878059e-04 1.100564599037170410e-01 -4.287485778331756592e-02
1.945577412843704224e-01 4.687460511922836304e-02 2.871353738009929657e-02 -5.819533765316009521e-02 4.073633253574371338e-01 -1.147897727787494659e-02 -2.770467102527618408e-01 2.275939285755157471e-01 1.658259779214859009e-01 -2.024053037166595459e-02 1.944742351770401001e-02 -2.137843817472457886e-01 3.823908045887947083e-02 -1.805516332387924194e-01 6.095635518431663513e-02 -3.828866407275199890e-02 -2.003436535596847534e-01 3.525374531745910645e-01 -1.322789937257766724e-01 2.903215587139129639e-01 -7.331338524818420410e-02 1.227956116199493408e-01 2.369786053895950317e-01 1.832405924797058105e-01 1.479853838682174683e-01 -6.831487268209457397e-02 -7.136245816946029663e-02 8.966936729848384857e-03 2.410666346549987793e-01 1.021194159984588623e-01 -2.666369080543518066e-01 1.025602128356695175e-02
1.894043534994125366e-01 -1.537708099931478500e-02 2.383735030889511108e-02 -1.350987106561660767e-01 3.674127757549285889e-01 -2.482537776231765747e-01 -2.945708930492401123e-01 1.225094869732856750e-01 4.441965743899345398e-02 3.509397804737091064e-01 -1.064728498458862305e-01 -6.026984751224517822e-02 -4.141582921147346497e-02 2.830044877555337735e-06 -3.248771280050277710e-02 -4.680176451802253723e-02 -2.394817769527435303e-01 -2.937904298305511475e-01 -3.861106187105178833e-02 9.735624492168426514e-02 1.259699910879135132e-01 -2.222109586000442505e-02 1.090172454714775085e-01 1.675350964069366455e-01 -6.643005181103944778e-03 1.113473996520042419e-01 2.358047850430011749e-02 2.109020948410034180e-01 -1.357697248458862305e-01 6.442470848560333252e-02 2.578502893447875977e-01 3.796155154705047607e-01
2.731376588344573975e-01 -1.992797404527664185e-01 1.027082949876785278e-01 -3.020292818546295166e-01 6.713970750570297241e-02 -2.605390250682830811e-01 1.122402548789978027e-01 9.211751073598861694e-02 2.045623064041137695e-01 -3.897762671113014221e-02 1.977823227643966675e-01 -2.762842923402786255e-03 -1.273780595511198044e-02 -2.547418475151062012e-01 3.038555681705474854e-01 1.115926951169967651e-01 -2.369204759597778320e-01 6.307788938283920288e-02 -7.479184865951538086e-02 1.317599117755889893e-01 -2.206665650010108948e-02 -6.844171881675720215e-02 -2.298783063888549805e-01 -1.366985216736793518e-02 -2.492439597845077515e-01 -1.929105073213577271e-01 5.034872889518737793e-02 -6.171889975666999817e-02 2.130655497312545776e-01 1.274434179067611694e-01 -2.651015520095825195e-01 2.434097379446029663e-01
3.412932902574539185e-02 -1.253127008676528931e-01 9.356785565614700317e-02 -3.182111307978630066e-02 6.529232859611511230e-02 -3.241253197193145752e-01 -2.872317135334014893e-01 5.642463266849517822e-02 4.312581941485404968e-02 7.260113209486007690e-02 1.209131814539432526e-02 -1.270266324281692505e-01 -9.705599397420883179e-02 -3.620331585407257080e-01 5.245922505855560303e-02 2.542488574981689453e-01 -2.369973957538604736e-01 6.743285804986953735e-02 -4.629218950867652893e-02 2.050949335098266602e-01 1.153791248798370361e-01 -5.407623574137687683e-02 -1.466668099164962769e-01 -2.215470522642135620e-01 2.715376615524291992e-01 3.847269117832183838e-01 2.256935238838195801e-01 -3.505252674221992493e-02 1.326565891504287720e-01 9.585839509963989258e-02 -6.133574247360229492e-02 2.254954874515533447e-01
8.116236329078674316e-02 -2.852109968662261963e-01 2.244596630334854126e-01 -3.375269174575805664e-01 -8.573213708586990833e-04 -4.510838910937309265e-02 -1.014432162046432495e-01 -7.402196526527404785e-02 3.105999827384948730e-01 -8.505403250455856323e-02 -1.484834998846054077e-01 -3.630036860704421997e-02 -8.055708557367324829e-02 1.914011090993881226e-01 1.615569740533828735e-01 1.000773459672927856e-01 -3.787131011486053467e-01 -2.334681749343872070e-01 6.775800138711929321e-02 2.185988575220108032e-01 -1.753389686346054077e-01 -4.180076345801353455e-02 1.773300766944885254e-01 -9.437811374664306641e-02 -5.683429539203643799e-02 2.758421599864959717e-01 1.248748674988746643e-01 1.518838666379451752e-02 -7.998137921094894409e-02 -1.321997493505477905e-01 5.751390010118484497e-02 2.795832753181457520e-01
-1.436479017138481140e-02 -4.888333752751350403e-02 -1.364215184003114700e-02 -2.884256541728973389e-01 1.916034370660781860e-01 -3.083094060420989990e-01 -3.967915475368499756e-01 9.614561498165130615e-02 -9.059532731771469116e-02 1.625657826662063599e-01 2.728879153728485107e-01 1.623104363679885864e-01 -9.243974089622497559e-02 3.218799531459808350e-01 -7.192287594079971313e-02 -8.656489104032516479e-02 -2.318294197320938110e-01 -1.219792515039443970e-01 -1.207135394215583801e-01 2.802038788795471191e-01 -6.212181970477104187e-02 7.930019497871398926e-02 2.384966239333152771e-02 1.903699785470962524e-01 1.647996008396148682e-01 -1.957234740257263184e-01 1.701280772686004639e-01 2.703698538243770599e-02 1.708899736404418945e-01 -4.516777023673057556e-02 1.738181151449680328e-02 1.412621140480041504e-01
9.301171451807022095e-02 -2.006920725107192993e-01 -1.008189395070075989e-01 -8.800739049911499023e-02 -6.244093552231788635e-02 -1.730921119451522827e-01 -6.489933282136917114e-02 1.617317646741867065e-01 1.133031472563743591e-01 3.578597009181976318e-01 -8.660835772752761841e-02 1.713030785322189331e-01 -7.741424441337585449e-02 -6.121822446584701538e-02 3.754276335239410400e-01 -1.790530383586883545e-01 -2.212082743644714355e-01 -3.193325102329254150e-01 -9.248808771371841431e-02 2.337586134672164917e-01 6.510222703218460083e-02 -9.272108227014541626e-02 -4.913528263568878174e-02 -1.706675440073013306e-01 1.374497711658477783e-01 7.633447647094726562e-02 1.782891899347305298e-01 7.941635698080062866e-02 3.045021295547485352e-01 -1.367436647415161133e-01 2.320381812751293182e-02 2.742017805576324463e-01
5.431108549237251282e-02 -2.535767480731010437e-02 1.513061765581369400e-02 5.316234380006790161e-02 3.092071115970611572e-01 -2.335094660520553589e-01 -2.711174190044403076e-01 6.736448407173156738e-02 2.660965621471405029e-01 -9.648080915212631226e-02 -1.458512693643569946e-01 -2.345839440822601318e-01 1.994813606142997742e-02 -1.988441646099090576e-01 1.831932067871093750e-01 5.293163657188415527e-02 -2.451389878988265991e-01 6.307459622621536255e-02 -2.411126345396041870e-01 2.752772867679595947e-01 1.290788967162370682e-02 -2.438068687915802002e-01 -8.973399177193641663e-03 2.003416568040847778e-01 3.438868746161460876e-02 -3.061406910419464111e-01 2.566160634160041809e-02 8.210493624210357666e-02 2.266616523265838623e-01 2.253639250993728638e-01 -1.318399161100387573e-01 -1.131215542554855347e-01
3.980780392885208130e-02 -8.165421336889266968e-02 -8.879798650741577148e-02 4.387671872973442078e-02 3.288461267948150635e-02 5.723039060831069946e-02 -1.029077172279357910e-01 1.825959980487823486e-01 4.808575510978698730e-01 -3.065999131649732590e-03 1.848896592855453491e-01 2.813035063445568085e-02 -3.284246101975440979e-02 2.185695469379425049e-01 2.489946782588958740e-01 1.911890208721160889e-01 -4.429471492767333984e-01 -9.579221718013286591e-03 -2.520400285720825195e-01 1.176887899637222290e-01 -7.555721700191497803e-02 1.941913664340972900e-01 9.986652433872222900e-02 9.884115308523178101e-02 -2.022038958966732025e-02 2.798494398593902588e-01 -1.660483330488204956e-01 3.188298270106315613e-02 1.265050023794174194e-01 1.426779925823211670e-01 -1.251057088375091553e-01 1.545377522706985474e-01
3.587478697299957275e-01 -1.850728504359722137e-02 6.246390193700790405e-02 -1.850985288619995117e-01 -8.533801883459091187e-02 -1.061352565884590149e-01 -1.628981828689575195e-01 2.778255343437194824e-01 2.594184577465057373e-01 -9.781000763177871704e-02 4.848108440637588501e-02 9.018649160861968994e-02 2.718418836593627930e-01 -6.142247468233108521e-02 2.251174449920654297e-01 2.394911088049411774e-02 -4.939720332622528076e-01 -1.245164722204208374e-01 2.714861035346984863e-01 1.362213939428329468e-01 -8.162807673215866089e-03 -1.995623670518398285e-02 1.107438281178474426e-01 2.378723770380020142e-02 6.252983957529067993e-02 1.039431840181350708e-01 -1.802765429019927979e-01 1.426910012960433960e-01 5.628789216279983521e-02 5.399769172072410583e-02 9.339923039078712463e-03 -2.354544848203659058e-01
-5.988929420709609985e-02 -2.811129987239837646e-01 4.135591909289360046e-02 -2.269550263881683350e-01 -1.589166522026062012e-01 -4.439337551593780518e-02 -2.926162481307983398e-01 2.839782238006591797e-01 2.336536496877670288e-01 1.137768328189849854e-01 1.480366196483373642e-02 2.978930994868278503e-02 -1.280372589826583862e-01 1.404094398021697998e-01 1.131270378828048706e-01 9.962163865566253662e-02 -2.538894414901733398e-01 -2.848955392837524414e-01 -1.678664684295654297e-01 2.527302801609039307e-01 9.635535068809986115e-03 2.359101176261901855e-01 2.352912873029708862e-01 -1.428966820240020752e-01 -1.121983006596565247e-01 2.574443817138671875e-01 -1.328106522560119629e-01 2.615411765873432159e-03 7.469445466995239258e-02 -7.566571980714797974e-02 -2.425452023744583130e-01 8.573924005031585693e-02
-1.218298077583312988e-01 1.116321086883544922e-01 9.905003011226654053e-03 1.678399890661239624e-01 4.055100083351135254e-01 -3.934621512889862061e-01 -2.712343931198120117e-01 1.490651667118072510e-01 8.923766762018203735e-02 2.682877182960510254e-01 -4.634508118033409119e-02 1.278961896896362305e-01 -2.995376884937286377e-01 3.023239411413669586e-02 -6.515397131443023682e-02 -1.110352724790573120e-01 -3.126417696475982666e-01 -1.079569831490516663e-01 -2.521228194236755371e-01 1.554553806781768799e-01 1.842416450381278992e-02 2.190305292606353760e-01 -4.132536798715591431e-02 1.106881275773048401e-01 -1.033428981900215149e-01 1.087850518524646759e-02 2.593751065433025360e-02 7.558857649564743042e-02 8.666373789310455322e-02 1.377713978290557861e-01 4.859823733568191528e-02 1.352298557758331299e-01
[truncated: 3,268,488 more chars]
