# Supplementary material for: The Language of Innovation
Source: PLoS One. 2020 Apr 30;15(4):e0230107. doi: 10.1371/journal.pone.0230107 (PMC7194493; doi:10.1371/journal.pone.0230107)
Supplement: S21 File — (GZ) [file pone.0230107.s021.tar.gz › 1999-2003/V2Run_10_VS_4500_embeddings1999-2003ED32.txt]

2.602905929088592529e-01 1.486313492059707642e-01 -1.165819615125656128e-01 1.392906606197357178e-01 1.803983002901077271e-01 1.127362549304962158e-01 -2.191447466611862183e-01 -2.420047223567962646e-01 2.812112271785736084e-01 2.982178628444671631e-01 7.955671101808547974e-02 -1.549702733755111694e-01 2.790213190019130707e-02 -6.709228456020355225e-02 1.333700567483901978e-01 -2.148183435201644897e-01 -1.895234733819961548e-01 4.325795918703079224e-02 -1.183334141969680786e-01 -1.468237489461898804e-01 4.236936196684837341e-02 1.433866918087005615e-01 7.282911986112594604e-02 3.717801272869110107e-01 1.676519513130187988e-01 -1.146015599370002747e-01 -4.901141673326492310e-02 -2.793778181076049805e-01 -2.048569321632385254e-01 -1.409901529550552368e-01 -1.864432692527770996e-01 -1.474121771752834320e-02
3.400508165359497070e-01 1.968935430049896240e-01 -4.315260052680969238e-02 2.292867749929428101e-02 -3.172919750213623047e-01 -8.107060939073562622e-02 -8.404874056577682495e-02 -8.024986833333969116e-02 2.243025600910186768e-01 2.491790205240249634e-01 -7.296345382928848267e-02 -1.778561025857925415e-01 4.335434362292289734e-02 1.994523704051971436e-01 2.999926805496215820e-01 -1.562450174242258072e-02 2.578631974756717682e-03 -3.754757344722747803e-02 -7.443185895681381226e-02 -2.456535249948501587e-01 -2.497132867574691772e-02 2.340279072523117065e-01 1.765757948160171509e-01 2.948794364929199219e-01 -1.274299025535583496e-01 -2.109397500753402710e-01 -9.681654721498489380e-02 -8.730302006006240845e-02 -2.551653981208801270e-01 -1.176474466919898987e-01 1.979620009660720825e-01 -6.711753457784652710e-02
1.599371731281280518e-01 9.487156569957733154e-02 -2.255347520112991333e-01 1.729848086833953857e-01 3.595918416976928711e-02 2.782669365406036377e-01 -2.383607476949691772e-01 8.917137980461120605e-02 2.340698987245559692e-01 1.104557365179061890e-01 1.294425427913665771e-01 -2.850525379180908203e-01 -1.444406956434249878e-01 4.382665827870368958e-02 3.039099574089050293e-01 -5.891812965273857117e-03 -2.764105200767517090e-01 1.609125882387161255e-01 -2.302272468805313110e-01 -9.069029986858367920e-02 1.104850247502326965e-01 8.888884633779525757e-02 2.197696417570114136e-01 1.194226518273353577e-01 -1.197606027126312256e-01 -2.641639709472656250e-01 -2.445038259029388428e-01 4.124164115637540817e-03 5.816704593598842621e-03 -1.327537596225738525e-01 1.819506585597991943e-01 -1.416910886764526367e-01
4.584942758083343506e-01 -8.006771653890609741e-02 -7.569402921944856644e-03 4.013983160257339478e-02 3.050289116799831390e-02 -3.550978377461433411e-02 -3.123100399971008301e-01 3.237241134047508240e-02 3.722375333309173584e-01 -2.950862050056457520e-01 2.272223085165023804e-01 1.500409096479415894e-02 7.179946452379226685e-02 1.402613222599029541e-01 -7.148738205432891846e-02 5.953361466526985168e-02 -2.882607877254486084e-01 1.005444526672363281e-01 6.613592058420181274e-02 -1.761326342821121216e-01 1.266947090625762939e-01 1.157606020569801331e-01 1.020233854651451111e-01 2.210181020200252533e-02 3.478180244565010071e-02 -2.592418193817138672e-01 -1.171815767884254456e-01 -5.061134323477745056e-02 -2.081129848957061768e-01 5.180110409855842590e-02 -1.949908882379531860e-01 1.796596944332122803e-01
-8.174605667591094971e-02 1.402618587017059326e-01 2.440852858126163483e-02 1.072415858507156372e-01 1.216737031936645508e-01 4.274815917015075684e-01 -1.047327443957328796e-01 6.072889268398284912e-02 2.149984091520309448e-01 -1.342560164630413055e-03 2.739066258072853088e-02 -1.442516744136810303e-01 -1.600185409188270569e-02 -1.747904159128665924e-02 2.096515744924545288e-01 6.322962790727615356e-02 -2.335295528173446655e-01 -8.770910650491714478e-02 -1.202020570635795593e-01 -2.885067462921142578e-01 -1.013054475188255310e-01 2.836907505989074707e-01 4.056905508041381836e-01 9.425009787082672119e-02 2.591647505760192871e-01 -1.762359440326690674e-01 -8.886507153511047363e-02 6.025785207748413086e-02 3.830570494756102562e-03 8.525397628545761108e-03 6.739262025803327560e-03 3.147004544734954834e-01
-1.145919971168041229e-02 2.668618969619274139e-02 -7.195807248353958130e-02 1.035294160246849060e-01 -1.179595738649368286e-01 4.208265244960784912e-01 -2.601462230086326599e-02 -5.785796418786048889e-02 3.345568180084228516e-01 -2.762486599385738373e-02 2.101158499717712402e-01 -2.795661985874176025e-01 -9.285496175289154053e-02 2.336920648813247681e-01 2.189458012580871582e-01 -2.112730145454406738e-01 -1.253797709941864014e-01 -6.702280044555664062e-02 -1.691576093435287476e-01 -3.627309948205947876e-02 3.121758401393890381e-01 2.665330469608306885e-01 8.180133998394012451e-02 2.561313211917877197e-01 7.420149445533752441e-02 -4.976516589522361755e-02 -2.101143598556518555e-01 -1.746954470872879028e-01 -8.456726372241973877e-02 -7.724960893392562866e-02 -5.650091543793678284e-02 8.677923679351806641e-02
-1.542048901319503784e-01 1.316212713718414307e-01 -8.902222849428653717e-03 1.487916260957717896e-01 4.611813277006149292e-02 1.520590335130691528e-01 -1.454323977231979370e-01 2.717463672161102295e-01 2.006535083055496216e-01 2.198488079011440277e-02 4.173555374145507812e-01 -2.440718114376068115e-01 1.673549711704254150e-01 2.922346889972686768e-01 2.670863568782806396e-01 3.937163576483726501e-02 -1.534603238105773926e-01 4.508782178163528442e-02 -7.319922000169754028e-02 -3.590006530284881592e-01 5.983482301235198975e-02 1.362470835447311401e-01 1.847432255744934082e-01 1.651495844125747681e-01 9.153090417385101318e-02 -1.635028272867202759e-01 4.535588622093200684e-02 -1.583540588617324829e-01 -2.352246828377246857e-02 -1.616574227809906006e-01 -8.593887835741043091e-02 1.262949109077453613e-01
4.314055293798446655e-02 9.681692719459533691e-02 -7.471141964197158813e-02 6.300525367259979248e-02 -7.381665706634521484e-02 2.877567708492279053e-01 3.012843616306781769e-02 -1.065552905201911926e-01 4.035215079784393311e-01 1.316049098968505859e-01 1.449769288301467896e-01 -2.247336059808731079e-01 5.534861609339714050e-02 -1.222552265971899033e-02 3.017722666263580322e-01 -3.357411921024322510e-02 5.065895989537239075e-02 1.775565892457962036e-01 1.746339164674282074e-02 -3.336093127727508545e-01 4.776392504572868347e-02 -2.138501219451427460e-02 1.980673670768737793e-01 1.522857397794723511e-01 -5.117686837911605835e-02 -3.915248513221740723e-01 -8.521859347820281982e-02 -1.822099238634109497e-01 4.837200045585632324e-02 1.104933619499206543e-01 -7.109232991933822632e-02 3.237133622169494629e-01
1.799601614475250244e-01 9.622026979923248291e-02 -1.331349462270736694e-01 4.714783281087875366e-02 2.480182563886046410e-03 5.043336153030395508e-01 5.710541829466819763e-02 1.653909534215927124e-01 2.538751363754272461e-01 1.440481096506118774e-01 -7.111360877752304077e-02 -1.857777982950210571e-01 1.066495850682258606e-01 2.071693986654281616e-01 2.269727885723114014e-01 -2.557715773582458496e-01 -1.773556768894195557e-01 -5.140606313943862915e-03 -1.646160632371902466e-01 -1.914852857589721680e-01 2.427010089159011841e-01 3.399210050702095032e-02 2.796516418457031250e-01 1.529564410448074341e-01 8.167769014835357666e-02 -1.315678954124450684e-01 1.958036124706268311e-01 -1.034969016909599304e-01 2.250054292380809784e-02 -5.785562843084335327e-02 4.208189621567726135e-02 -1.478831321001052856e-01
2.666027247905731201e-01 1.865691840648651123e-01 -2.603617496788501740e-02 2.476193308830261230e-01 -2.317614555358886719e-01 3.051983118057250977e-01 -6.361196190118789673e-02 3.235468640923500061e-02 2.739652693271636963e-01 1.769784688949584961e-01 -6.946573406457901001e-02 -1.474376767873764038e-01 1.666276305913925171e-01 8.194849640130996704e-02 1.150547340512275696e-01 -3.490317240357398987e-02 -2.546021938323974609e-01 2.023877203464508057e-01 2.357206195592880249e-01 -1.143749505281448364e-01 3.219608068466186523e-01 -2.591863274574279785e-02 1.229681223630905151e-01 -1.263553276658058167e-02 -1.975825279951095581e-01 -1.976647526025772095e-01 -5.518689006567001343e-02 -1.172717958688735962e-01 -1.224774718284606934e-01 -2.882646918296813965e-01 -6.708883494138717651e-02 8.212237805128097534e-02
1.970380395650863647e-01 1.435546576976776123e-01 -2.467063441872596741e-02 1.579169332981109619e-01 4.980648308992385864e-02 2.416849881410598755e-02 -3.208795785903930664e-01 8.846470713615417480e-02 3.644862174987792969e-01 4.800650477409362793e-02 2.925361879169940948e-02 1.637198925018310547e-01 5.023876577615737915e-02 -1.390728652477264404e-01 5.130582302808761597e-02 -1.257497072219848633e-01 -2.926064729690551758e-01 -3.850620239973068237e-02 1.950128749012947083e-02 -3.898135721683502197e-01 -9.803395718336105347e-02 2.160487323999404907e-02 7.821768522262573242e-02 2.363032847642898560e-01 6.596339493989944458e-02 -2.495303750038146973e-01 9.348368644714355469e-02 -1.589836776256561279e-01 -3.096711635589599609e-01 1.284442394971847534e-01 -6.832800060510635376e-02 2.624435722827911377e-01
6.567809730768203735e-03 1.504080593585968018e-01 -1.733546853065490723e-01 1.940371841192245483e-01 -9.675647318363189697e-02 4.109516739845275879e-01 -8.718421310186386108e-02 2.686377987265586853e-02 2.879794239997863770e-01 1.840743422508239746e-01 3.819192349910736084e-01 -1.347884237766265869e-01 -1.589418798685073853e-01 -1.068146899342536926e-01 3.459061980247497559e-01 -1.719098091125488281e-01 -6.487198919057846069e-02 -8.821592666208744049e-03 -2.087292373180389404e-01 -2.674809396266937256e-01 8.411891758441925049e-03 5.495311319828033447e-02 1.401956826448440552e-01 2.385227680206298828e-01 -1.057011261582374573e-02 -4.574380069971084595e-02 3.210965171456336975e-02 -4.464660584926605225e-02 -1.498432904481887817e-01 -1.952956989407539368e-02 -4.183745011687278748e-02 1.658085733652114868e-01
1.907135099172592163e-01 2.210090309381484985e-02 -1.112420037388801575e-01 1.781575381755828857e-01 2.197825610637664795e-01 2.727966606616973877e-01 -6.945259124040603638e-02 2.009936869144439697e-01 1.313761025667190552e-01 5.997247993946075439e-02 2.818957865238189697e-01 -1.559899896383285522e-01 1.146097853779792786e-02 2.197906225919723511e-01 4.129013121128082275e-01 -2.960794568061828613e-01 -1.748735606670379639e-01 2.504767477512359619e-02 -1.645895838737487793e-01 -1.218461021780967712e-01 1.503294855356216431e-01 8.152269572019577026e-02 4.962505027651786804e-02 9.189295023679733276e-02 -2.273472845554351807e-01 -1.425213813781738281e-01 -1.692547053098678589e-01 -9.412404149770736694e-02 1.274201553314924240e-02 2.789736986160278320e-01 1.102528162300586700e-02 1.375650018453598022e-01
2.249687165021896362e-01 8.749509602785110474e-02 1.675140708684921265e-01 1.928848475217819214e-01 -3.464352786540985107e-01 2.202237099409103394e-01 -1.428247690200805664e-01 3.004346489906311035e-01 2.845624983310699463e-01 4.773912485688924789e-03 -4.125889390707015991e-02 -1.857866942882537842e-01 -3.273732215166091919e-02 1.257720142602920532e-01 2.614284157752990723e-01 1.942438632249832153e-01 -2.418629825115203857e-01 -1.552382856607437134e-01 -2.153318971395492554e-01 -6.776901334524154663e-02 2.391467094421386719e-01 -2.678770199418067932e-02 9.347804635763168335e-02 1.175450533628463745e-01 1.213202346116304398e-02 -1.693676263093948364e-01 -1.326819062232971191e-01 -1.418906599283218384e-01 -2.012316584587097168e-01 -4.883326124399900436e-03 -4.621541500091552734e-02 1.840229928493499756e-01
2.031222134828567505e-01 9.573660790920257568e-02 -1.663987897336483002e-02 1.987132132053375244e-01 2.226512879133224487e-01 -1.107576210051774979e-02 -3.146666884422302246e-01 -2.159605175256729126e-02 8.670808374881744385e-02 1.030810251832008362e-01 1.352693140506744385e-02 1.285626888275146484e-01 7.671755552291870117e-02 1.108917295932769775e-01 -2.627563476562500000e-02 -1.398204714059829712e-01 -2.145577520132064819e-01 -4.966155067086219788e-02 -3.054570853710174561e-01 -2.001230865716934204e-01 -2.461417578160762787e-02 2.536259889602661133e-01 1.351691633462905884e-01 3.829917907714843750e-01 -1.172758564352989197e-01 -2.282287478446960449e-01 1.444810181856155396e-01 -2.593324184417724609e-01 -2.351399958133697510e-01 4.480587318539619446e-02 7.922217994928359985e-02 2.409803718328475952e-01
-1.425303220748901367e-01 7.161559164524078369e-02 -2.387784272432327271e-01 9.030796587467193604e-02 1.830373257398605347e-01 3.579341471195220947e-01 -1.594603210687637329e-01 -8.911766856908798218e-02 3.796077370643615723e-01 1.993775367736816406e-02 1.337386816740036011e-01 -2.777161896228790283e-01 1.097377687692642212e-01 -2.403755672276020050e-02 1.053316444158554077e-01 -4.958837106823921204e-02 -1.464676558971405029e-01 -1.511433348059654236e-02 1.673643477261066437e-02 -2.752967178821563721e-01 1.238403320312500000e-01 9.744269400835037231e-02 3.945885896682739258e-01 1.188012212514877319e-01 -8.287078700959682465e-03 -3.109609242528676987e-03 1.041357405483722687e-02 3.642683615908026695e-03 -2.215600013732910156e-01 -6.365488469600677490e-02 -7.391811162233352661e-02 3.122676312923431396e-01
3.373291790485382080e-01 1.785073280334472656e-01 -1.617850549519062042e-02 1.567447744309902191e-02 -8.574170991778373718e-03 8.530373871326446533e-02 -1.974846422672271729e-02 -6.541655957698822021e-02 2.189616411924362183e-01 1.146658509969711304e-01 6.665498949587345123e-03 -2.856609039008617401e-02 -6.822356581687927246e-02 3.229696750640869141e-01 3.134890198707580566e-01 5.578523268923163414e-04 -1.564903110265731812e-01 -1.598945856094360352e-01 -6.504805386066436768e-02 -2.331730425357818604e-01 3.551272451877593994e-01 -4.110550507903099060e-03 -5.702164024114608765e-02 7.966893166303634644e-02 -2.349088191986083984e-01 2.121850699186325073e-01 4.751707613468170166e-02 -2.230778187513351440e-01 -1.389041692018508911e-01 -3.477700650691986084e-01 6.791055202484130859e-02 1.765247881412506104e-01
1.917586475610733032e-02 1.978514902293682098e-02 -1.879409253597259521e-01 1.331689059734344482e-01 1.131920218467712402e-01 2.721238434314727783e-01 1.317970007658004761e-01 6.111486256122589111e-02 2.679706215858459473e-01 1.923312316648662090e-03 3.236426413059234619e-01 -5.535809323191642761e-02 1.303481310606002808e-01 2.229812443256378174e-01 2.218006104230880737e-01 3.461548825725913048e-03 -1.530378460884094238e-01 -8.914924412965774536e-02 -1.153392866253852844e-01 -1.945878416299819946e-01 -3.485787287354469299e-02 1.553691327571868896e-01 4.707923233509063721e-01 2.548485994338989258e-01 2.570049278438091278e-02 -5.297232046723365784e-02 -9.818656742572784424e-02 -5.405719205737113953e-02 -7.333947718143463135e-02 -6.623964756727218628e-02 -1.055267825722694397e-02 3.496930003166198730e-01
-1.763708703219890594e-02 6.116862967610359192e-02 -5.291366204619407654e-02 1.547508090734481812e-01 -5.574684590101242065e-03 2.900907993316650391e-01 -5.053822696208953857e-02 -2.323018386960029602e-03 3.312432765960693359e-01 5.356674641370773315e-02 1.694112420082092285e-01 -1.092452630400657654e-01 -7.673954591155052185e-03 1.298117786645889282e-01 2.953631579875946045e-01 -9.284910559654235840e-02 -9.918087720870971680e-02 -1.197595074772834778e-01 -2.781531810760498047e-01 -5.091637969017028809e-01 2.085057497024536133e-01 1.577228307723999023e-02 2.735134363174438477e-01 1.244245022535324097e-01 8.864108473062515259e-02 -1.800542026758193970e-01 -1.807290911674499512e-01 -1.422036886215209961e-01 -1.081744283437728882e-01 -8.947771042585372925e-02 -9.362734109163284302e-02 -3.673289204016327858e-03
9.103741496801376343e-02 1.976072043180465698e-01 -9.659848362207412720e-02 1.099861040711402893e-01 4.764362797141075134e-02 2.625493109226226807e-01 6.872145086526870728e-02 1.416254937648773193e-01 5.114535093307495117e-01 3.377485647797584534e-02 1.391915380954742432e-01 -1.579793691635131836e-01 -1.731318682432174683e-01 1.124202311038970947e-01 2.547968924045562744e-01 -1.467383056879043579e-01 3.546979650855064392e-02 1.174189150333404541e-01 -2.068706154823303223e-01 -2.286512851715087891e-01 3.982686251401901245e-02 5.850531905889511108e-02 3.179304301738739014e-01 1.512270979583263397e-02 2.292294055223464966e-01 -1.595779359340667725e-01 -1.033148914575576782e-01 -6.985489279031753540e-02 -3.364152088761329651e-02 1.405771821737289429e-01 -8.555631339550018311e-02 2.468015700578689575e-01
1.890078037977218628e-01 2.499191910028457642e-01 -3.687070682644844055e-02 -7.388491928577423096e-02 -1.798854321241378784e-01 4.509633481502532959e-01 -2.172465920448303223e-01 -2.381622791290283203e-01 -6.644810736179351807e-02 8.914544247090816498e-03 -1.445516478270292282e-02 -6.378707289695739746e-02 -9.655869007110595703e-02 1.713016331195831299e-01 3.335023522377014160e-01 -8.467891067266464233e-02 -2.169433534145355225e-01 1.436396241188049316e-01 -1.185754090547561646e-01 -8.846369385719299316e-02 7.152430713176727295e-02 1.804783344268798828e-01 1.406005024909973145e-01 1.580123305320739746e-01 -5.842773243784904480e-02 -1.794737949967384338e-02 1.429120749235153198e-01 5.459854751825332642e-02 3.230915963649749756e-02 3.018311560153961182e-01 -1.204777657985687256e-01 -2.893272638320922852e-01
5.134451389312744141e-02 9.944458305835723877e-02 -1.801736056804656982e-01 1.579319536685943604e-01 1.987538672983646393e-02 3.275144100189208984e-01 4.156820103526115417e-02 9.677988290786743164e-02 4.524541497230529785e-01 -1.203006356954574585e-01 2.371694445610046387e-01 -8.079159259796142578e-02 -3.241822421550750732e-01 1.039498671889305115e-01 1.625173538923263550e-01 7.727599889039993286e-02 -2.587878108024597168e-01 -4.318521544337272644e-02 -2.517582178115844727e-01 -6.072469055652618408e-02 1.088329479098320007e-01 -9.781808406114578247e-02 1.761330068111419678e-01 8.256830275058746338e-02 -2.192633897066116333e-01 -3.152934014797210693e-01 -1.342207193374633789e-02 -6.319649517536163330e-02 8.547592908143997192e-02 -5.102143157273530960e-03 -1.133098602294921875e-01 1.186465322971343994e-01
3.594103753566741943e-01 2.119331061840057373e-01 4.790709912776947021e-02 1.075938865542411804e-01 -2.266879975795745850e-01 1.831971257925033569e-01 -1.868620663881301880e-01 2.783690094947814941e-01 2.949340268969535828e-02 1.675088852643966675e-01 -1.074517369270324707e-01 1.075825188308954239e-02 -1.241113543510437012e-01 3.754606842994689941e-01 4.316029548645019531e-01 2.458018064498901367e-01 -1.512783765792846680e-01 4.986486863344907761e-03 -5.085428804159164429e-02 -1.082977131009101868e-01 4.785639047622680664e-02 1.202611327171325684e-01 7.202780991792678833e-02 1.103722825646400452e-01 -3.063470125198364258e-02 -1.446352899074554443e-02 -8.749338239431381226e-02 -3.202189505100250244e-02 -4.850525781512260437e-02 -2.598158083856105804e-02 -1.469930708408355713e-01 2.553552985191345215e-01
3.037176132202148438e-01 1.447026878595352173e-01 -4.785806685686111450e-02 6.491038948297500610e-02 3.218123689293861389e-02 -1.247461661696434021e-01 -3.538886010646820068e-01 -8.132405579090118408e-02 3.629734218120574951e-01 1.559826433658599854e-01 2.453591823577880859e-01 1.238160803914070129e-01 7.354842871427536011e-02 1.346050947904586792e-01 -2.003708668053150177e-02 3.348720073699951172e-02 -1.432353854179382324e-01 2.193726040422916412e-02 -7.559552043676376343e-02 -2.698601782321929932e-01 -1.948879361152648926e-01 5.961822345852851868e-03 3.388058021664619446e-02 9.985475987195968628e-02 2.964788302779197693e-02 -4.293586313724517822e-01 -1.850027777254581451e-02 -1.263276785612106323e-01 -1.858186125755310059e-01 -1.566630452871322632e-01 -1.339668780565261841e-01 2.190480083227157593e-01
2.538245916366577148e-01 -8.838529139757156372e-02 6.652159988880157471e-02 -3.641568124294281006e-03 1.928428411483764648e-01 -3.646314516663551331e-02 -2.807330489158630371e-01 -1.346518397331237793e-01 3.083153069019317627e-01 9.860142599791288376e-04 7.854936271905899048e-02 -1.572011858224868774e-01 1.102824211120605469e-01 9.347634017467498779e-02 4.815867543220520020e-02 -5.090465769171714783e-02 -3.345192372798919678e-01 9.568116068840026855e-02 -4.739497229456901550e-02 -1.453010290861129761e-01 -5.512358993291854858e-02 1.310230791568756104e-01 -7.303404808044433594e-02 1.863395720720291138e-01 8.716437220573425293e-02 -4.436788260936737061e-01 5.689854919910430908e-02 1.125809550285339355e-02 -2.314347773790359497e-01 -2.172727137804031372e-02 -1.232526525855064392e-01 3.929295837879180908e-01
1.752326041460037231e-01 1.837780773639678955e-01 -4.425700381398200989e-02 1.808730214834213257e-01 -2.065014392137527466e-01 2.743526399135589600e-01 -1.405735164880752563e-01 -1.038825809955596924e-01 2.408494353294372559e-01 -9.901640564203262329e-02 1.386509239673614502e-01 -3.589239418506622314e-01 2.912568151950836182e-01 3.197524547576904297e-01 1.826808601617813110e-01 -2.450444251298904419e-01 -2.370682507753372192e-01 1.030274555087089539e-01 -3.010904788970947266e-02 8.513799309730529785e-02 -1.284516155719757080e-01 -5.616321042180061340e-02 2.417117208242416382e-01 8.006261289119720459e-02 1.545354127883911133e-01 -6.086423993110656738e-02 1.007035002112388611e-01 -1.811240017414093018e-01 -2.235128358006477356e-02 7.203304022550582886e-02 -9.048598259687423706e-02 -1.102623417973518372e-01
6.075621768832206726e-02 2.645384073257446289e-01 -1.652200222015380859e-01 2.023271173238754272e-01 1.512459199875593185e-02 3.018574714660644531e-01 -4.508331790566444397e-02 -4.133301600813865662e-02 4.371586740016937256e-01 1.527740154415369034e-02 1.875713467597961426e-01 -2.130904793739318848e-01 8.036104589700698853e-02 2.299100607633590698e-01 3.877831101417541504e-01 9.857726842164993286e-02 7.800327613949775696e-03 -1.426485627889633179e-01 -1.581438332796096802e-01 -2.675737142562866211e-01 1.305075883865356445e-01 1.289419978857040405e-01 1.217098385095596313e-01 8.275526016950607300e-02 -3.721711924299597740e-03 -1.141973212361335754e-01 -7.899652421474456787e-02 1.894609779119491577e-01 -1.541854590177536011e-01 9.982345998287200928e-02 -5.026256293058395386e-02 8.874420076608657837e-02
1.574983596801757812e-01 2.382680922746658325e-01 -8.200327306985855103e-02 -9.500674903392791748e-02 3.563526645302772522e-02 3.629098534584045410e-01 -7.783293724060058594e-02 1.640020757913589478e-01 2.352125346660614014e-01 -9.404000639915466309e-02 2.673946619033813477e-01 -9.482008405029773712e-03 -1.151518523693084717e-01 -9.343501925468444824e-02 5.158129930496215820e-01 -1.278725117444992065e-01 -1.646830886602401733e-02 1.382656861096620560e-02 -1.801745966076850891e-02 -9.458173066377639771e-02 8.812849968671798706e-02 -7.379984855651855469e-02 2.217170596122741699e-01 -1.168131176382303238e-02 -6.989300716668367386e-03 -2.368663996458053589e-01 -1.991249322891235352e-01 -2.184768468141555786e-01 -1.146912649273872375e-01 1.381776183843612671e-01 -1.815687716007232666e-01 1.248545721173286438e-01
3.395323753356933594e-01 2.517356574535369873e-01 -6.945845088921487331e-04 4.538614675402641296e-02 2.216480672359466553e-01 -1.509490236639976501e-02 -1.838306486606597900e-01 1.511444002389907837e-01 2.484204024076461792e-01 3.860883042216300964e-02 -2.666188590228557587e-02 7.617196440696716309e-02 2.305320948362350464e-01 9.789984673261642456e-02 1.444224081933498383e-02 -1.430109590291976929e-01 -2.089550644159317017e-01 -1.572765558958053589e-01 -1.835322678089141846e-01 -1.769299060106277466e-01 -1.105344668030738831e-01 3.430603444576263428e-02 1.744282394647598267e-01 2.264880090951919556e-01 2.182535529136657715e-01 -3.103466033935546875e-01 -1.363417599350214005e-02 -1.851107627153396606e-01 -3.127264380455017090e-01 -6.362000107765197754e-02 4.129289649426937103e-03 2.267575114965438843e-01
2.358465194702148438e-01 3.037649691104888916e-01 -2.262258976697921753e-01 -3.268675878643989563e-02 2.981068566441535950e-02 2.211372852325439453e-01 1.684490889310836792e-01 2.400609254837036133e-01 4.135303199291229248e-01 1.175645962357521057e-01 3.162029087543487549e-01 -2.195444554090499878e-01 -4.823037423193454742e-03 -2.141839079558849335e-02 3.345457315444946289e-01 -5.949097126722335815e-02 4.798395559191703796e-02 2.694926783442497253e-02 -4.170472919940948486e-02 6.837867945432662964e-02 9.454388916492462158e-02 -8.366295695304870605e-02 1.405519396066665649e-01 1.639012694358825684e-01 -2.048330754041671753e-02 -2.003803402185440063e-01 -1.241004541516304016e-01 -2.113084197044372559e-01 -1.532626748085021973e-01 -4.612759873270988464e-02 -8.616065979003906250e-02 9.717117249965667725e-02
3.392975330352783203e-01 1.105822622776031494e-01 -8.712485432624816895e-03 -1.051550060510635376e-01 -6.336526572704315186e-02 1.394113153219223022e-01 2.590894885361194611e-02 -2.501185238361358643e-01 1.820170432329177856e-01 -1.653196662664413452e-02 -9.983231313526630402e-03 6.872994452714920044e-02 -1.435601413249969482e-01 3.887127935886383057e-01 -4.984244704246520996e-02 -1.667964011430740356e-01 -3.025810718536376953e-01 9.406231343746185303e-02 2.102856785058975220e-01 -2.835528552532196045e-01 1.032808721065521240e-01 -2.634280547499656677e-02 1.855400204658508301e-01 -2.338037453591823578e-02 1.190788224339485168e-01 -2.614631056785583496e-01 2.196300588548183441e-02 3.365584090352058411e-02 -1.937792301177978516e-01 3.109113872051239014e-02 -3.036606311798095703e-01 2.198910266160964966e-01
2.289908826351165771e-01 3.636382222175598145e-01 6.824632175266742706e-03 -1.219985559582710266e-01 -2.949191629886627197e-01 1.372754126787185669e-01 1.356572508811950684e-01 6.329068541526794434e-02 2.462423890829086304e-01 2.262488007545471191e-01 -4.677122458815574646e-02 4.932501539587974548e-02 -4.565019905567169189e-02 1.389078348875045776e-01 2.295966148376464844e-01 -3.837057948112487793e-02 -2.790690064430236816e-01 -2.056094855070114136e-01 2.707001753151416779e-02 3.130505094304680824e-03 2.052650600671768188e-01 8.665641397237777710e-02 1.384651567786931992e-02 3.001250624656677246e-01 4.833330586552619934e-02 1.088571399450302124e-01 -1.214651018381118774e-01 -2.101436555385589600e-01 -3.429233431816101074e-01 -4.008402302861213684e-02 1.365482509136199951e-01 9.166970849037170410e-02
4.299694895744323730e-01 -7.358227670192718506e-02 -2.078780084848403931e-01 -1.278004348278045654e-01 -9.303350746631622314e-02 -3.676006942987442017e-02 -2.498253285884857178e-01 -2.480393350124359131e-01 1.647732853889465332e-01 -2.230515889823436737e-02 -3.092708066105842590e-02 1.882078796625137329e-01 -1.103382036089897156e-01 2.220240384340286255e-01 1.240754202008247375e-01 8.789893239736557007e-02 -3.046889305114746094e-01 -9.901540726423263550e-02 -3.618490695953369141e-02 -6.235007569193840027e-02 2.292718505486845970e-03 3.141683042049407959e-01 1.729782223701477051e-01 2.223240286111831665e-01 6.801243871450424194e-02 -2.109172195196151733e-01 -8.982127159833908081e-02 -7.210142910480499268e-02 -2.254500687122344971e-01 9.363008290529251099e-02 -9.954579919576644897e-02 2.232299298048019409e-01
-5.621559917926788330e-02 -2.748986147344112396e-02 -8.751069754362106323e-02 2.003216296434402466e-01 3.579798713326454163e-02 4.249482750892639160e-01 -2.183598726987838745e-01 1.608195304870605469e-01 2.333751171827316284e-01 1.485020965337753296e-01 5.945286527276039124e-02 1.317399833351373672e-02 2.632783949375152588e-01 6.136888265609741211e-02 3.036835491657257080e-01 -1.169185191392898560e-01 -2.724946439266204834e-01 5.955035984516143799e-02 -1.852734982967376709e-01 2.100956253707408905e-02 1.413777172565460205e-01 2.124369144439697266e-01 1.184010654687881470e-01 3.484010100364685059e-01 -1.476687490940093994e-01 -2.089371085166931152e-01 -9.819586575031280518e-02 -1.870870776474475861e-02 -1.130147576332092285e-01 -4.531326238065958023e-03 -1.346643567085266113e-01 1.192626059055328369e-01
7.309192419052124023e-02 2.675574123859405518e-01 9.900008887052536011e-02 2.351646572351455688e-01 -1.255037486553192139e-01 2.415460795164108276e-01 -5.352497473359107971e-02 -4.923169314861297607e-02 1.092622801661491394e-01 1.141589209437370300e-01 -5.869077984243631363e-03 -1.223457083106040955e-01 1.313384622335433960e-01 4.291292726993560791e-01 8.280690014362335205e-02 -3.398375213146209717e-02 -3.974379003047943115e-01 1.731339246034622192e-01 -1.307107973843812943e-02 -1.098899990320205688e-01 3.009843230247497559e-01 1.267618685960769653e-01 8.874845504760742188e-02 1.075794175267219543e-01 1.666524708271026611e-01 2.070263586938381195e-02 3.124203067272901535e-03 5.759479850530624390e-02 -3.725135326385498047e-01 -5.339976400136947632e-02 1.563115119934082031e-01 7.299085706472396851e-02
1.445350795984268188e-01 1.493270248174667358e-01 -1.223406493663787842e-01 7.863271236419677734e-02 -2.834689617156982422e-01 9.126789122819900513e-02 1.133477464318275452e-01 8.659441769123077393e-02 3.657213449478149414e-01 -4.360118508338928223e-02 3.502648472785949707e-01 6.980042904615402222e-02 -7.052357494831085205e-02 1.396750807762145996e-01 4.236745238304138184e-01 8.580846339464187622e-02 -7.650513947010040283e-02 1.195384040474891663e-01 -2.397044301033020020e-01 -1.341035664081573486e-01 2.282793670892715454e-01 9.960878640413284302e-02 2.768855690956115723e-01 1.391124129295349121e-01 -2.730587720870971680e-01 -1.175308898091316223e-01 -4.786043241620063782e-02 4.382624849677085876e-02 6.479775905609130859e-02 1.655503362417221069e-02 -1.430487493053078651e-03 3.710496425628662109e-02
-2.233766205608844757e-02 1.456212997436523438e-01 3.081676550209522247e-03 1.192918792366981506e-01 6.981111317873001099e-02 3.637336492538452148e-01 -2.989358268678188324e-02 -1.030013635754585266e-01 4.070605337619781494e-01 1.855044662952423096e-01 1.529606878757476807e-01 -2.330216169357299805e-01 7.676400244235992432e-02 2.430920451879501343e-01 2.078307718038558960e-01 -7.392765581607818604e-02 3.720125183463096619e-02 -2.247737534344196320e-02 -3.021785318851470947e-01 -3.546912372112274170e-01 3.589161857962608337e-02 1.872140318155288696e-01 6.556422263383865356e-02 7.271758466958999634e-02 -7.938203960657119751e-02 -5.024927109479904175e-02 4.548184201121330261e-02 -1.274700760841369629e-01 -1.006194762885570526e-02 -1.638904511928558350e-01 -1.801552325487136841e-01 2.691349983215332031e-01
3.042182326316833496e-01 1.300673037767410278e-01 1.233320981264114380e-01 -9.540136903524398804e-02 9.517972171306610107e-02 3.766005858778953552e-02 1.980362460017204285e-02 -2.199043035507202148e-01 1.442360281944274902e-01 -6.805285066366195679e-02 2.232782393693923950e-01 7.595159579068422318e-03 -1.463129520416259766e-01 -1.840375922620296478e-02 2.864607051014900208e-02 -5.256206542253494263e-02 -2.465959191322326660e-01 -2.295705527067184448e-01 -1.227991580963134766e-01 -2.590368390083312988e-01 9.017304331064224243e-02 3.299495577812194824e-01 2.191679365932941437e-02 1.115919277071952820e-01 -4.243931919336318970e-02 -2.801773548126220703e-01 6.066405028104782104e-02 1.271730065345764160e-01 -4.823985099792480469e-01 1.729064136743545532e-01 -1.327107846736907959e-01 1.802644133567810059e-02
2.904738187789916992e-01 2.497837990522384644e-01 -1.243688762187957764e-01 3.115026056766510010e-01 -1.642654091119766235e-01 3.101429902017116547e-03 -1.469321697950363159e-01 -2.673785388469696045e-02 1.886737197637557983e-01 2.090722918510437012e-01 1.297856867313385010e-01 -2.968245744705200195e-02 -1.410418003797531128e-01 1.919421106576919556e-01 2.484826147556304932e-01 -2.658565640449523926e-01 -2.342330068349838257e-01 3.134613037109375000e-01 8.783117681741714478e-02 -6.843731738626956940e-03 -4.837609827518463135e-02 -6.307443231344223022e-02 4.945104941725730896e-02 1.425213217735290527e-01 -1.578106880187988281e-01 -1.294874846935272217e-01 1.234854012727737427e-01 -2.445237785577774048e-01 2.600837731733918190e-03 -1.844605654478073120e-01 2.082031667232513428e-01 1.455656588077545166e-01
4.452992677688598633e-01 -5.124079436063766479e-02 7.764182053506374359e-03 9.031186252832412720e-02 2.125325202941894531e-01 5.042506381869316101e-02 -2.688026726245880127e-01 -1.000621728599071503e-02 2.879076898097991943e-01 -3.859432786703109741e-02 1.298715323209762573e-01 8.042596280574798584e-02 -9.232341498136520386e-02 1.758713275194168091e-01 -3.225515782833099365e-02 3.594193980097770691e-02 -3.262074589729309082e-01 7.795436680316925049e-02 -6.833727657794952393e-02 -1.228423882275819778e-02 -7.773773372173309326e-02 1.806194931268692017e-01 6.947959214448928833e-02 5.441878736019134521e-02 -8.484279736876487732e-03 -2.855157554149627686e-01 -1.145666837692260742e-01 1.081300340592861176e-02 -1.812025606632232666e-01 2.358988970518112183e-01 -2.746188938617706299e-01 3.143255114555358887e-01
2.717776894569396973e-01 2.058917097747325897e-02 1.427687853574752808e-01 -1.892726868391036987e-02 2.311216294765472412e-01 1.070971861481666565e-01 -1.735021919012069702e-01 2.286682128906250000e-01 4.878133535385131836e-03 -6.007800996303558350e-02 1.343129426240921021e-01 -6.025095283985137939e-02 -9.030801057815551758e-02 2.084092795848846436e-01 -1.019064858555793762e-01 2.538957595825195312e-01 -1.595598757266998291e-01 -3.166979849338531494e-01 3.561101481318473816e-02 -1.029576510190963745e-01 2.569091022014617920e-01 -4.905246198177337646e-02 3.586279749870300293e-01 3.528704345226287842e-01 1.969540258869528770e-03 -5.219007655978202820e-02 1.721506714820861816e-01 2.564876340329647064e-02 -3.313718438148498535e-01 4.694940522313117981e-02 -1.014956925064325333e-02 4.062060266733169556e-02
3.742600381374359131e-01 1.526323705911636353e-01 1.128482446074485779e-02 3.130351006984710693e-01 -9.219089522957801819e-03 2.325915247201919556e-01 1.177923381328582764e-01 1.240029856562614441e-01 1.647275686264038086e-01 1.737106740474700928e-01 -9.024161845445632935e-02 -1.812438666820526123e-01 -5.926470458507537842e-02 1.512163430452346802e-01 1.575289219617843628e-01 -7.120964676141738892e-02 -3.564410805702209473e-01 1.639494746923446655e-01 2.037116885185241699e-01 -3.822291642427444458e-02 1.659596525132656097e-02 2.017970085144042969e-01 1.242548301815986633e-01 2.219285368919372559e-01 -9.450235217809677124e-02 -2.160357385873794556e-01 -7.255202531814575195e-02 -2.901010811328887939e-01 -1.593131870031356812e-01 -1.115112379193305969e-01 8.359469473361968994e-02 -9.002295881509780884e-02
6.201933696866035461e-02 5.995273217558860779e-02 -6.941853463649749756e-02 4.013549908995628357e-02 -2.110370248556137085e-01 3.117278516292572021e-01 -1.992363482713699341e-01 -2.931954264640808105e-01 1.941030323505401611e-01 -4.067424684762954712e-02 -1.197582669556140900e-02 -1.244035214185714722e-01 9.936490096151828766e-03 -3.059474937617778778e-02 1.867897212505340576e-01 -1.037757694721221924e-01 -3.034601807594299316e-01 1.336997151374816895e-01 -3.551389575004577637e-01 -1.911327242851257324e-01 4.793694242835044861e-02 3.922714386135339737e-03 3.231659233570098877e-01 2.984241247177124023e-01 -8.687048405408859253e-02 -1.491889506578445435e-01 2.871712446212768555e-01 -7.542517781257629395e-02 4.722914844751358032e-02 1.787247695028781891e-02 4.613455012440681458e-02 -1.614034622907638550e-01
3.462421596050262451e-01 2.776957750320434570e-01 8.199758082628250122e-02 -1.187706440687179565e-01 1.125829815864562988e-01 5.199220404028892517e-02 2.461513318121433258e-02 1.085261348634958267e-02 1.548197716474533081e-01 -4.476412013173103333e-02 -1.470516156405210495e-02 -2.520685084164142609e-02 -1.471741497516632080e-01 2.903416454792022705e-01 1.456018537282943726e-01 1.077388748526573181e-01 -5.284261107444763184e-01 1.391358226537704468e-01 -2.201359905302524567e-02 -1.900133341550827026e-01 1.173888146877288818e-01 3.990619629621505737e-02 1.540473699569702148e-01 9.569977223873138428e-02 -7.878116518259048462e-02 2.482805028557777405e-02 1.069121956825256348e-01 -3.661699295043945312e-01 -7.184144854545593262e-02 1.230198368430137634e-01 -1.204085052013397217e-01 -1.729390174150466919e-01
4.292897880077362061e-02 1.063452064990997314e-01 -2.323291450738906860e-02 2.165097892284393311e-01 1.210547909140586853e-01 2.963538467884063721e-01 -1.278491020202636719e-01 -4.598116129636764526e-02 2.496238648891448975e-01 -1.382277607917785645e-01 3.181150853633880615e-01 -3.023375570774078369e-01 -1.112317293882369995e-01 -1.028738263994455338e-02 2.046110779047012329e-01 -1.771934628486633301e-01 -4.882842302322387695e-03 7.245418429374694824e-02 -7.129652798175811768e-02 -1.534714549779891968e-01 6.506145745515823364e-02 -7.021930813789367676e-02 4.315455257892608643e-01 1.654271185398101807e-01 3.120034746825695038e-02 -1.581442207098007202e-01 -1.814612299203872681e-01 -3.109739124774932861e-01 1.906697079539299011e-02 1.319968700408935547e-01 -9.835851937532424927e-02 1.377595514059066772e-01
2.450186461210250854e-01 2.775290906429290771e-01 5.342685803771018982e-02 6.345468014478683472e-02 1.993901729583740234e-01 8.054427057504653931e-02 -4.670009016990661621e-02 -7.319971919059753418e-02 9.888742864131927490e-02 6.737925112247467041e-02 1.336202174425125122e-01 2.017625048756599426e-02 -3.267695428803563118e-03 -1.011654734611511230e-02 1.233717277646064758e-01 1.363174766302108765e-01 -6.122885942459106445e-01 -1.109476685523986816e-01 1.660011410713195801e-01 1.411984413862228394e-01 -1.075245440006256104e-02 1.975541859865188599e-01 1.455412805080413818e-01 2.496388256549835205e-01 -6.938590854406356812e-02 5.040226504206657410e-02 3.086740523576736450e-02 -2.724053859710693359e-01 -7.438474148511886597e-02 -1.728937178850173950e-01 -2.008788436651229858e-01 -1.419443935155868530e-01
-5.937250703573226929e-02 1.742106676101684570e-01 2.940585613250732422e-01 2.134015262126922607e-01 7.258180528879165649e-02 2.826865529641509056e-03 -2.749550640583038330e-01 2.254660129547119141e-01 6.276531517505645752e-02 1.022093072533607483e-01 8.004257082939147949e-02 -1.673624962568283081e-01 2.478303760290145874e-01 2.651197314262390137e-01 1.438138335943222046e-01 -1.268915981054306030e-01 -3.166381418704986572e-01 -5.113016348332166672e-03 9.239607304334640503e-02 -1.763817220926284790e-01 4.423949494957923889e-02 5.593595653772354126e-02 1.983197033405303955e-01 1.693553477525711060e-01 -9.484214335680007935e-02 -4.222692847251892090e-01 6.363601982593536377e-02 -2.191317081451416016e-01 -1.703060269355773926e-01 2.930754795670509338e-02 -4.147984832525253296e-02 -3.344173356890678406e-02
4.091634750366210938e-01 2.278215810656547546e-02 -1.222204566001892090e-01 8.682914078235626221e-02 1.017633751034736633e-01 -2.109527774155139923e-02 -3.894479274749755859e-01 -4.415730945765972137e-03 3.374557793140411377e-01 -1.088173035532236099e-02 7.586976140737533569e-02 7.919309288263320923e-02 -8.142036944627761841e-02 2.267280519008636475e-01 6.166576221585273743e-02 -5.993535742163658142e-03 -3.467697203159332275e-01 1.078731939196586609e-01 -1.567856818437576294e-01 -9.102600067853927612e-02 1.187399551272392273e-01 -3.204350918531417847e-02 -5.148168653249740601e-02 -1.880772411823272705e-02 1.662771403789520264e-01 -2.549532651901245117e-01 -1.097911521792411804e-01 -1.710062474012374878e-02 -2.445309609174728394e-01 1.579841226339340210e-01 -8.700085431337356567e-02 2.810699343681335449e-01
2.127444297075271606e-01 2.131544649600982666e-01 -9.897987358272075653e-03 2.744021415710449219e-01 -3.453157469630241394e-02 1.746824085712432861e-01 -6.878111511468887329e-02 1.906860321760177612e-01 2.172017395496368408e-01 2.024336457252502441e-01 3.130696713924407959e-01 -2.515807449817657471e-01 -1.458653658628463745e-01 1.548524945974349976e-01 1.607950627803802490e-01 1.657139137387275696e-02 -3.172896206378936768e-01 -4.167893901467323303e-02 6.307249423116445541e-03 1.963935978710651398e-02 6.219498813152313232e-02 4.005652666091918945e-02 2.065817862749099731e-01 -9.354577399790287018e-03 -2.411814779043197632e-01 6.332752853631973267e-02 -1.147491335868835449e-01 -8.789849281311035156e-02 -1.737214624881744385e-01 -3.844677805900573730e-01 -1.669379323720932007e-01 1.606628112494945526e-02
1.897360831499099731e-01 2.457585930824279785e-01 7.192035019397735596e-02 -1.733435094356536865e-01 1.435355097055435181e-01 2.295268774032592773e-01 9.117504581809043884e-03 -1.030903682112693787e-01 3.776093572378158569e-02 -7.439026981592178345e-02 5.635637789964675903e-02 -9.863533079624176025e-02 -1.045367866754531860e-01 1.772772967815399170e-01 7.926507294178009033e-02 1.624765992164611816e-01 -5.653091073036193848e-01 1.374367177486419678e-01 -4.465511068701744080e-02 -2.136642932891845703e-01 -1.329861767590045929e-02 -4.963675513863563538e-02 1.118346825242042542e-01 2.414442598819732666e-01 -2.435601353645324707e-01 1.751445978879928589e-02 8.943213522434234619e-02 -3.264344334602355957e-01 -2.173326909542083740e-01 -1.805572654120624065e-03 -8.996395766735076904e-02 2.040122263133525848e-02
-9.813102893531322479e-03 2.802132368087768555e-01 -2.623602151870727539e-01 1.785701364278793335e-01 2.208758443593978882e-01 2.230362743139266968e-01 8.486188203096389771e-02 1.911157928407192230e-02 3.285559117794036865e-01 2.208786904811859131e-01 2.505668997764587402e-01 -1.864278316497802734e-01 3.762828186154365540e-02 2.199267223477363586e-02 2.329262346029281616e-01 -3.401751443743705750e-02 -8.032097667455673218e-02 -7.274030148983001709e-02 -1.503192484378814697e-01 -3.046860992908477783e-01 1.938114166259765625e-01 2.974024415016174316e-01 6.122856214642524719e-02 2.781926393508911133e-01 6.420481950044631958e-02 -6.369299441576004028e-02 -2.730973809957504272e-02 -1.019744127988815308e-01 -2.072801440954208374e-02 9.709822386503219604e-02 -1.742256581783294678e-01 9.549847245216369629e-02
6.910595577210187912e-03 1.378845274448394775e-01 -6.065407395362854004e-02 1.244282573461532593e-01 -1.426364332437515259e-01 2.814620137214660645e-01 1.064092367887496948e-01 3.272200748324394226e-02 1.904956847429275513e-01 -7.917493581771850586e-02 1.435671299695968628e-01 -1.890277564525604248e-01 -8.124657720327377319e-02 1.510399281978607178e-01 3.180463016033172607e-01 -1.325211226940155029e-01 -2.537056803703308105e-01 -1.495839748531579971e-02 -1.922085285186767578e-01 -2.511316537857055664e-01 9.726893901824951172e-02 -6.759199500083923340e-02 2.409175038337707520e-01 4.415776729583740234e-01 7.841899991035461426e-03 -1.243319436907768250e-01 9.658607095479965210e-02 1.429273784160614014e-01 5.063405632972717285e-02 7.228731364011764526e-02 -3.100080490112304688e-01 -1.481709778308868408e-01
3.090904355049133301e-01 2.321443259716033936e-01 2.270864993333816528e-01 8.068931102752685547e-02 2.556561529636383057e-01 4.506276175379753113e-02 2.792003192007541656e-02 -1.803281903266906738e-01 3.631547838449478149e-02 2.925050854682922363e-01 -1.753240637481212616e-02 4.531315341591835022e-02 4.629847779870033264e-02 1.279757618904113770e-01 8.397750556468963623e-02 1.617724895477294922e-01 -8.889363706111907959e-02 -2.138653248548507690e-01 -1.819830685853958130e-01 -1.570690423250198364e-01 7.913421094417572021e-02 -1.086163744330406189e-01 3.238079249858856201e-01 2.198565006256103516e-02 -1.098506823182106018e-01 1.137141063809394836e-01 3.374868035316467285e-01 4.338660836219787598e-02 -1.820869296789169312e-01 5.103797465562820435e-02 -3.219848871231079102e-01 1.891709864139556885e-01
2.247018963098526001e-01 3.168024718761444092e-01 -1.108982041478157043e-01 3.001521155238151550e-02 2.145367264747619629e-01 3.561479970812797546e-02 -1.352307200431823730e-01 -1.602119952440261841e-01 1.281389892101287842e-01 5.827661976218223572e-02 5.908143520355224609e-02 -6.725631654262542725e-02 3.799616592004895210e-03 2.357103675603866577e-01 2.046469002962112427e-01 1.778141558170318604e-01 -5.934936404228210449e-01 2.020186781883239746e-01 6.278625875711441040e-02 -1.599788814783096313e-01 7.375650852918624878e-02 -1.399546745233237743e-03 2.132879383862018585e-02 2.031719535589218140e-01 -1.121495142579078674e-01 1.809940114617347717e-02 1.322578787803649902e-01 -2.684799730777740479e-01 -2.659585140645503998e-02 -8.559403568506240845e-02 -6.155748292803764343e-02 -6.111780181527137756e-02
1.713441461324691772e-01 3.254952728748321533e-01 -1.261769384145736694e-01 7.118076086044311523e-02 1.495456844568252563e-01 3.449137806892395020e-01 -4.131262302398681641e-01 1.657149568200111389e-02 3.897031396627426147e-02 -1.307823415845632553e-02 1.303138136863708496e-01 -2.661461569368839264e-02 6.705342978239059448e-02 2.084940969944000244e-01 2.494032233953475952e-01 -2.221230715513229370e-01 4.335237294435501099e-02 -3.196905553340911865e-01 3.089373058173805475e-04 2.948275953531265259e-02 7.403785735368728638e-02 3.217214941978454590e-01 6.179248541593551636e-02 6.454062461853027344e-02 1.913047395646572113e-02 -2.309093326330184937e-01 6.780672073364257812e-02 -7.863911986351013184e-02 -1.904674172401428223e-01 5.900839716196060181e-02 -6.721787154674530029e-02 1.479091793298721313e-01
-4.674432426691055298e-02 3.156999647617340088e-01 -8.919405192136764526e-02 1.903454512357711792e-01 7.514653354883193970e-02 4.534543678164482117e-02 -6.452921032905578613e-02 -1.194829493761062622e-01 1.147661134600639343e-01 2.844066023826599121e-01 2.976290881633758545e-02 6.070541217923164368e-02 -1.175062805414199829e-01 2.850593626499176025e-01 3.659773170948028564e-01 3.384875506162643433e-02 -1.488054245710372925e-01 -4.641320556402206421e-02 -4.286985993385314941e-01 -7.583801448345184326e-02 2.061435878276824951e-01 -5.275209620594978333e-02 5.710994452238082886e-02 1.948805451393127441e-01 -1.517344415187835693e-01 -9.782102704048156738e-02 -1.736974269151687622e-01 -1.859831511974334717e-01 -1.794542521238327026e-01 2.047426253557205200e-02 -2.446007356047630310e-02 2.609866261482238770e-01
2.535161077976226807e-01 3.049264550209045410e-01 -1.116666495800018311e-01 -5.282174423336982727e-02 -8.907820284366607666e-02 -1.300893910229206085e-02 2.159337140619754791e-02 -2.367025911808013916e-01 2.637310922145843506e-01 1.004092767834663391e-01 -1.082549467682838440e-01 -4.203114509582519531e-01 -5.132794380187988281e-03 1.919067651033401489e-01 -1.225491333752870560e-02 -8.878190070390701294e-02 -1.680766418576240540e-02 1.458072103559970856e-03 -6.757539231330156326e-03 4.389696288853883743e-03 3.209516704082489014e-01 -1.712698936462402344e-01 2.719698846340179443e-01 2.949335277080535889e-01 -4.214039444923400879e-02 2.258563041687011719e-02 3.824566677212715149e-02 -4.559410363435745239e-02 9.828389436006546021e-02 2.132200449705123901e-01 2.760816365480422974e-02 3.076179623603820801e-01
1.710378974676132202e-01 1.840625107288360596e-01 -2.999442443251609802e-02 2.686347998678684235e-02 -5.944437533617019653e-02 3.872465193271636963e-01 -2.785411104559898376e-02 9.757733345031738281e-02 3.660783171653747559e-01 -1.423418074846267700e-01 3.528031110763549805e-01 -2.362862378358840942e-01 -1.806145310401916504e-01 1.521296054124832153e-01 3.947527334094047546e-02 -1.180419176816940308e-01 1.474647670984268188e-01 -6.180171668529510498e-02 5.748922005295753479e-03 -2.854462862014770508e-01 1.699780859053134918e-02 -7.118449360132217407e-02 2.520763278007507324e-01 1.813187003135681152e-01 7.007307559251785278e-02 -2.932913005352020264e-01 -9.927291423082351685e-02 -1.868896335363388062e-01 -1.080822721123695374e-01 5.583044514060020447e-02 1.980096846818923950e-02 7.658436149358749390e-02
3.144947588443756104e-01 4.587457180023193359e-01 2.393337488174438477e-01 7.788463681936264038e-02 -1.439755409955978394e-01 1.485866308212280273e-01 1.075528040528297424e-01 -1.396237164735794067e-01 1.294491738080978394e-01 -1.624603383243083954e-02 8.957540988922119141e-02 -2.398559898138046265e-01 -7.275935262441635132e-02 2.515823543071746826e-01 4.115344882011413574e-01 4.020700976252555847e-02 -2.152496278285980225e-01 -1.406343877315521240e-01 6.500770337879657745e-03 -2.059264481067657471e-01 1.134212911128997803e-01 -7.257384061813354492e-02 5.163929611444473267e-02 1.095447614789009094e-01 -7.164909690618515015e-02 -7.263319939374923706e-02 1.669617742300033569e-02 -1.883754581212997437e-01 -8.200156688690185547e-02 -1.578782498836517334e-01 4.907108843326568604e-02 9.849580377340316772e-02
9.520249813795089722e-02 1.673279255628585815e-01 1.310898065567016602e-01 3.112405836582183838e-01 2.054925858974456787e-01 2.401462942361831665e-01 5.924257263541221619e-02 2.556473016738891602e-01 3.384234309196472168e-01 3.924866393208503723e-02 2.535021007061004639e-01 -1.344128847122192383e-01 3.335325419902801514e-02 -1.130654290318489075e-01 3.963729739189147949e-01 -5.220337212085723877e-02 -6.573127955198287964e-02 9.775474667549133301e-02 -6.168640404939651489e-02 -2.277982681989669800e-01 1.905854344367980957e-01 1.607598066329956055e-01 -1.129378676414489746e-01 5.610983073711395264e-02 -3.341280296444892883e-02 -2.048238813877105713e-01 3.770714625716209412e-02 1.535908728837966919e-01 -2.715278565883636475e-01 -1.783839613199234009e-02 -1.197114437818527222e-01 6.232619658112525940e-02
3.488967716693878174e-01 6.632490456104278564e-02 1.350629627704620361e-01 1.259731799364089966e-01 2.081118226051330566e-01 5.393799860030412674e-03 -2.104287147521972656e-01 2.641758136451244354e-02 3.501343429088592529e-01 -4.688316211104393005e-02 3.415980935096740723e-02 1.733446717262268066e-01 -2.429811358451843262e-01 1.700090169906616211e-01 2.445873724354896694e-05 1.004446223378181458e-01 -3.822288513183593750e-01 4.303396120667457581e-02 -1.713979430496692657e-02 -9.761194139719009399e-02 5.227397382259368896e-02 8.291839063167572021e-02 -1.670324057340621948e-02 6.923181563615798950e-02 4.006635770201683044e-02 -3.338830471038818359e-01 -1.229023858904838562e-01 -4.876165464520454407e-02 -2.346497327089309692e-01 9.003350138664245605e-02 -1.375374794006347656e-01 3.351148068904876709e-01
-9.785544127225875854e-02 1.316830217838287354e-01 3.809316456317901611e-02 -1.633480638265609741e-01 2.416466623544692993e-01 4.473456442356109619e-01 -2.347506880760192871e-01 3.944947384297847748e-03 1.747711300849914551e-01 2.073320299386978149e-01 3.296197056770324707e-01 -2.389863282442092896e-01 -7.330921944230794907e-03 3.038801066577434540e-02 -1.263735163956880569e-02 -9.402731806039810181e-02 -1.567102968692779541e-01 -2.123323231935501099e-01 -2.319689840078353882e-01 -7.085498422384262085e-02 -1.357907652854919434e-01 -3.667921572923660278e-02 1.164406388998031616e-01 2.578465938568115234e-01 -2.200614362955093384e-01 -1.318516880273818970e-01 -9.113173931837081909e-02 -1.657418310642242432e-01 4.404676333069801331e-02 -9.900707006454467773e-02 -1.287622153759002686e-01 1.543755829334259033e-01
3.945567905902862549e-01 -5.895230174064636230e-02 3.529241681098937988e-02 1.788001693785190582e-02 1.935438364744186401e-01 9.850588440895080566e-02 -3.078109920024871826e-01 1.063562580384314060e-03 8.213546872138977051e-02 2.110598422586917877e-02 2.957293689250946045e-01 1.038906052708625793e-01 -4.773628432303667068e-03 8.812343329191207886e-02 -6.266336143016815186e-02 -1.114564836025238037e-01 -1.855005472898483276e-01 -1.266864389181137085e-01 -1.863393485546112061e-01 -3.999364078044891357e-01 -5.124172195792198181e-02 -5.380920320749282837e-02 -9.378191316500306129e-04 1.890144348144531250e-01 2.676082029938697815e-02 -8.096010982990264893e-02 1.720999926328659058e-01 -1.900574564933776855e-01 -3.562954068183898926e-01 -8.708384633064270020e-02 -1.605635136365890503e-01 2.193012386560440063e-01
3.003612458705902100e-01 1.561974883079528809e-01 -4.894828796386718750e-02 3.135496675968170166e-01 9.395269304513931274e-02 1.175054162740707397e-01 -7.735674828290939331e-02 3.975200653076171875e-02 1.480691581964492798e-01 -8.516053855419158936e-02 9.776777029037475586e-02 -2.257125228643417358e-01 1.180883198976516724e-01 5.191450472921133041e-03 3.158436119556427002e-01 -1.280934810638427734e-01 -1.938786357641220093e-01 2.560945451259613037e-01 -6.965297460556030273e-02 -2.210478670895099640e-02 1.973875313997268677e-01 3.127245604991912842e-01 -9.793616831302642822e-02 2.360608130693435669e-01 4.397169500589370728e-02 1.441266089677810669e-01 -1.084996536374092102e-01 -3.029177188873291016e-01 -1.613890379667282104e-01 -3.462748974561691284e-02 2.514605224132537842e-01 8.576400578022003174e-02
2.920309603214263916e-01 1.416811645030975342e-01 -5.224923603236675262e-03 -8.591963350772857666e-02 2.031924277544021606e-01 -7.061417400836944580e-02 -3.901548385620117188e-01 9.043201059103012085e-02 2.131629735231399536e-01 1.177686918526887894e-02 3.092668056488037109e-01 1.444417238235473633e-01 5.153689160943031311e-02 3.538845479488372803e-02 2.211957871913909912e-01 1.678966544568538666e-02 -2.087501734495162964e-01 6.282373517751693726e-02 6.950826942920684814e-02 -2.812807261943817139e-01 -1.301487833261489868e-01 1.490024030208587646e-01 -1.134199276566505432e-01 2.389023303985595703e-01 1.643979698419570923e-01 -3.251145184040069580e-01 9.130270034074783325e-02 -9.897699952125549316e-02 -2.172994762659072876e-01 4.929879214614629745e-03 7.968712598085403442e-02 1.426656991243362427e-01
-3.616404160857200623e-02 2.117471992969512939e-01 -1.045279055833816528e-01 2.051577717065811157e-01 -1.322783809155225754e-02 7.295148819684982300e-02 -8.816009759902954102e-02 -1.157375201582908630e-01 3.582818508148193359e-01 1.569379866123199463e-01 3.047836422920227051e-01 -2.644404172897338867e-01 9.087326377630233765e-02 9.551353007555007935e-02 3.797695040702819824e-01 -8.907149895094335079e-04 -1.030248329043388367e-01 -4.692763835191726685e-02 -3.291134834289550781e-01 -2.013998329639434814e-01 1.873580068349838257e-01 3.587745875120162964e-02 2.405961304903030396e-01 -1.006273850798606873e-01 9.257396310567855835e-02 -1.541002094745635986e-01 -1.867783628404140472e-02 -6.953200697898864746e-02 -4.145691543817520142e-02 4.270932823419570923e-02 -6.194764375686645508e-02 2.928726971149444580e-01
4.029032588005065918e-01 4.213359579443931580e-02 -1.031800266355276108e-02 1.204377114772796631e-01 2.119015306234359741e-01 -4.562398046255111694e-02 -2.335092574357986450e-01 -2.675627171993255615e-02 3.593687415122985840e-01 -4.424197971820831299e-02 1.200301870703697205e-01 3.978987038135528564e-02 -6.308767944574356079e-02 1.152594164013862610e-01 6.702085584402084351e-02 -3.998083528131246567e-03 -3.620602488517761230e-01 6.096398830413818359e-02 -6.359043717384338379e-02 2.500557154417037964e-02 1.298993676900863647e-01 7.515118271112442017e-02 5.136174708604812622e-02 -3.363295644521713257e-02 1.061142459511756897e-01 -3.284094929695129395e-01 -1.031216681003570557e-01 -4.411228746175765991e-02 -1.178271248936653137e-01 2.218009084463119507e-01 -9.126576781272888184e-02 4.258219301700592041e-01
4.085097908973693848e-01 1.324193328619003296e-01 8.272781036794185638e-03 3.297225385904312134e-02 1.164877638220787048e-01 8.391752839088439941e-02 -2.676588296890258789e-01 -1.030852645635604858e-01 2.928746938705444336e-01 -1.254187077283859253e-01 1.741961389780044556e-01 -9.438746608793735504e-03 -1.110120341181755066e-01 5.116447806358337402e-02 -1.667718589305877686e-02 5.852235853672027588e-02 -3.381388187408447266e-01 1.512240320444107056e-01 -1.139447763562202454e-01 -4.738743230700492859e-02 8.099342137575149536e-02 8.705304563045501709e-02 5.464478582143783569e-02 -4.823802039027214050e-02 8.521592617034912109e-02 -3.427142500877380371e-01 -1.532045751810073853e-02 -7.243822515010833740e-02 -2.653847038745880127e-01 2.076794803142547607e-01 -1.062041297554969788e-01 3.661203384399414062e-01
3.992146551609039307e-01 1.842996105551719666e-02 1.673509925603866577e-01 -2.197076231241226196e-01 -9.141289442777633667e-02 4.427528753876686096e-02 -1.012395843863487244e-01 3.729996085166931152e-02 2.372539341449737549e-01 -1.629611104726791382e-01 1.038519293069839478e-01 -1.083816662430763245e-01 -1.276092678308486938e-01 -1.090023890137672424e-01 1.555416435003280640e-01 6.133807078003883362e-02 -2.522941231727600098e-01 -5.625427141785621643e-02 1.275665909051895142e-01 -1.098359227180480957e-01 -1.874983608722686768e-01 -2.530902810394763947e-02 4.195027649402618408e-01 3.360735774040222168e-01 -2.620675973594188690e-02 8.389602415263652802e-03 8.874347805976867676e-02 1.169801317155361176e-02 1.412484049797058105e-01 -2.237771898508071899e-01 2.320421785116195679e-01 1.674383580684661865e-01
-6.489136815071105957e-02 5.540613532066345215e-01 2.739788591861724854e-01 2.168971300125122070e-02 7.230518758296966553e-02 1.131970807909965515e-01 1.201722398400306702e-01 1.036586705595254898e-02 2.888984382152557373e-01 -1.827919483184814453e-02 9.078752249479293823e-02 -1.829330325126647949e-01 -3.091481328010559082e-01 1.554226428270339966e-01 1.571044027805328369e-01 8.206451684236526489e-02 -2.258356511592864990e-01 -1.241363808512687683e-01 1.595040038228034973e-02 -1.573071777820587158e-01 2.780846059322357178e-01 -1.836063340306282043e-02 1.389791369438171387e-01 1.933278441429138184e-01 -3.451671451330184937e-02 -1.539052128791809082e-01 -5.590330064296722412e-02 -1.364028546959161758e-02 -1.005364768207073212e-02 -1.042112894356250763e-02 3.352104872465133667e-02 2.207668125629425049e-01
3.204864263534545898e-01 9.415529668331146240e-02 1.664544083178043365e-02 1.569678932428359985e-01 -3.182358145713806152e-01 2.133793383836746216e-01 -1.085622236132621765e-01 2.401678711175918579e-01 1.134153902530670166e-01 2.534441351890563965e-01 4.199312031269073486e-01 -2.611356675624847412e-01 -3.339296951889991760e-02 8.616329729557037354e-02 2.709228694438934326e-01 -6.370281428098678589e-02 -1.606557667255401611e-01 6.219495832920074463e-02 -9.668851643800735474e-02 3.321196511387825012e-02 1.012924388051033020e-01 4.661500081419944763e-02 2.353289723396301270e-01 -1.229371353983879089e-01 -8.295693248510360718e-02 -6.938202679157257080e-02 -1.982504129409790039e-01 -7.186695188283920288e-02 -1.125156730413436890e-01 -1.519947946071624756e-01 -1.516336053609848022e-01 4.041535779833793640e-02
3.902354836463928223e-01 1.981260478496551514e-01 -1.248644813895225525e-01 9.103308618068695068e-02 1.889018118381500244e-01 6.058317609131336212e-03 -2.648111581802368164e-01 -3.337782919406890869e-01 3.061952888965606689e-01 -1.691237092018127441e-01 -4.318776354193687439e-02 -5.019632354378700256e-02 -1.174078434705734253e-01 1.932311654090881348e-01 1.125357113778591156e-02 2.656718716025352478e-02 -2.652117908000946045e-01 8.089078962802886963e-02 1.464033406227827072e-02 -1.293791830539703369e-01 -1.129641011357307434e-01 1.279428750276565552e-01 4.044955968856811523e-02 1.592431664466857910e-01 1.878849565982818604e-01 -2.978667914867401123e-01 3.877680050209164619e-03 -1.288011372089385986e-01 -2.353514730930328369e-01 6.563892960548400879e-02 -1.129574030637741089e-01 1.599536687135696411e-01
-1.099057868123054504e-01 1.489830017089843750e-01 -1.045118123292922974e-01 6.102178618311882019e-02 8.282238990068435669e-02 1.893773823976516724e-01 -3.334687054157257080e-01 6.924847513437271118e-02 1.731274425983428955e-01 7.780701667070388794e-02 1.411484032869338989e-01 -3.597443923354148865e-02 2.989387512207031250e-01 6.034863740205764771e-02 2.064621746540069580e-01 -1.299874633550643921e-01 -1.464225649833679199e-01 -3.207067772746086121e-02 -5.662877857685089111e-02 -4.297890961170196533e-01 5.486232787370681763e-02 2.056999504566192627e-01 1.914398968219757080e-01 1.659763753414154053e-01 4.816950485110282898e-02 -1.647934764623641968e-01 -7.117531448602676392e-02 -4.686928540468215942e-02 -1.243930459022521973e-01 -7.344133406877517700e-02 -4.871989786624908447e-02 4.502117037773132324e-01
4.578351601958274841e-02 1.524048000574111938e-01 -1.398868709802627563e-01 2.860054373741149902e-01 -7.574660331010818481e-02 3.032314479351043701e-01 -1.755514144897460938e-01 1.839039325714111328e-01 2.865559756755828857e-01 1.575143039226531982e-01 2.093170136213302612e-01 -1.639907807111740112e-01 -1.678780317306518555e-01 2.206874638795852661e-01 3.490985035896301270e-01 -1.520502865314483643e-01 -2.102779448032379150e-01 -1.012746319174766541e-01 -3.382743149995803833e-02 -1.561320871114730835e-01 5.557287111878395081e-02 1.013864055275917053e-01 1.534835398197174072e-01 1.338543742895126343e-01 2.005485445261001587e-02 -1.842288672924041748e-01 -2.190548330545425415e-01 9.926446527242660522e-02 -2.471154928207397461e-02 -1.224727705121040344e-01 -2.617415487766265869e-01 1.844781078398227692e-02
2.357602268457412720e-01 1.102071851491928101e-01 3.872522711753845215e-02 -5.538403987884521484e-02 2.742601335048675537e-01 -8.376721292734146118e-02 -3.075149357318878174e-01 3.683255240321159363e-02 4.018519222736358643e-01 9.176253527402877808e-02 1.909609735012054443e-01 5.090343579649925232e-02 1.609987765550613403e-01 1.506823897361755371e-01 -4.011567309498786926e-02 -5.620447918772697449e-02 -2.554713785648345947e-01 -2.915093302726745605e-02 -1.532411319203674793e-03 -2.129749357700347900e-01 -5.393955484032630920e-02 -2.522628346923738718e-04 -6.977475434541702271e-02 2.671767175197601318e-01 -5.766426026821136475e-02 -2.443575263023376465e-01 -9.697218984365463257e-02 -1.976214498281478882e-01 -1.854120641946792603e-01 8.833567053079605103e-02 -1.301491409540176392e-01 3.548794388771057129e-01
1.107966974377632141e-01 2.198875695466995239e-02 1.015471965074539185e-01 1.079973205924034119e-01 -1.441902369260787964e-01 1.110508441925048828e-01 -1.769345104694366455e-01 4.650709033012390137e-02 3.133341670036315918e-01 2.844550013542175293e-01 -1.053298190236091614e-01 -2.009628862142562866e-01 -1.907309144735336304e-02 -2.822561934590339661e-02 2.685130536556243896e-01 6.118641421198844910e-02 -2.580528259277343750e-01 -5.446906760334968567e-02 -2.851072549819946289e-01 6.450213491916656494e-02 6.810749322175979614e-02 -1.256522070616483688e-02 2.346837669610977173e-01 -3.556751832365989685e-02 -4.238990843296051025e-01 -8.057415252551436424e-04 1.299267560243606567e-01 -3.523442745208740234e-01 -1.576503813266754150e-01 -3.599576279520988464e-02 -1.081266850233078003e-01 1.280407011508941650e-01
3.001462817192077637e-01 -2.326630428433418274e-02 -9.370368788950145245e-04 2.528800815343856812e-02 1.147986948490142822e-01 -2.052939869463443756e-02 -3.418530225753784180e-01 -3.933816030621528625e-02 2.308449894189834595e-01 -7.609172724187374115e-03 9.930727630853652954e-02 6.050188839435577393e-02 -1.152103170752525330e-01 1.183967664837837219e-01 1.465127915143966675e-01 6.054404005408287048e-02 -3.809943497180938721e-01 3.550669550895690918e-02 6.282381713390350342e-02 -9.849876165390014648e-02 -1.351393759250640869e-02 1.284141391515731812e-01 4.987925663590431213e-02 1.585413701832294464e-02 1.303258240222930908e-01 -4.526707828044891357e-01 -5.235980451107025146e-02 -2.097254544496536255e-01 -2.168778330087661743e-01 1.560329198837280273e-01 -2.423770576715469360e-01 2.814209163188934326e-01
2.322739809751510620e-01 1.793991625308990479e-01 -7.304602116346359253e-02 -3.775952383875846863e-02 4.497652500867843628e-02 1.627411134541034698e-02 -1.706196665763854980e-01 -1.321942508220672607e-01 1.536975502967834473e-01 3.837380185723304749e-02 1.330920606851577759e-01 -1.622646003961563110e-01 -6.697014719247817993e-02 2.136588096618652344e-01 4.198975488543510437e-02 1.698360741138458252e-01 -6.289549469947814941e-01 -7.799507584422826767e-03 1.198442503809928894e-01 -2.362681925296783447e-01 1.047296822071075439e-01 -3.578597307205200195e-02 1.263585835695266724e-01 1.812427937984466553e-01 -1.178881078958511353e-01 -1.237559691071510315e-02 1.899153441190719604e-01 -2.852930426597595215e-01 -7.474248111248016357e-02 -1.013763397932052612e-01 -7.488485425710678101e-02 -1.687335222959518433e-01
-7.556428015232086182e-02 1.561062932014465332e-01 -1.144381761550903320e-01 6.824294477701187134e-02 2.353114932775497437e-01 2.299042791128158569e-01 3.959230706095695496e-02 9.235135465860366821e-02 5.426298975944519043e-01 5.516698211431503296e-02 2.417059242725372314e-01 -8.298876881599426270e-02 3.904323279857635498e-02 -6.397677352651953697e-04 2.404017150402069092e-01 -2.501218579709529877e-02 -7.491315901279449463e-02 -1.695371232926845551e-02 -2.662458419799804688e-01 -2.979157865047454834e-01 1.094604060053825378e-01 2.219101041555404663e-01 2.116029113531112671e-01 9.378840029239654541e-02 -1.364463865756988525e-01 -4.549493640661239624e-02 8.665948361158370972e-02 -2.483468502759933472e-01 -1.044476702809333801e-01 1.592330932617187500e-01 2.869484946131706238e-02 6.166033446788787842e-02
2.591006457805633545e-01 1.761365979909896851e-01 -2.126973308622837067e-02 8.643036335706710815e-02 1.069124937057495117e-01 -1.572519242763519287e-01 -3.750879466533660889e-01 1.156499683856964111e-01 1.576829105615615845e-01 6.328003108501434326e-02 3.249624967575073242e-01 -4.721847921609878540e-02 -1.590787470340728760e-01 1.289999186992645264e-01 -3.534058853983879089e-02 -1.135095208883285522e-01 -2.248585820198059082e-01 -7.564718276262283325e-02 -6.606717407703399658e-02 -3.750710189342498779e-01 -1.699560508131980896e-02 6.898039579391479492e-02 7.775137200951576233e-03 1.415296345949172974e-01 1.834204941987991333e-01 -2.029943317174911499e-01 3.106610151007771492e-03 -2.049755156040191650e-01 -2.824268639087677002e-01 -6.334665417671203613e-02 -2.092394083738327026e-01 2.000464946031570435e-01
1.922192126512527466e-01 4.483327865600585938e-01 8.970970660448074341e-02 5.297775939106941223e-02 6.885559111833572388e-02 4.080750346183776855e-01 -2.572545707225799561e-01 -1.101589761674404144e-02 7.910422980785369873e-02 9.945176541805267334e-02 2.284307777881622314e-01 6.847670674324035645e-02 2.433303296566009521e-01 -2.115450985729694366e-02 1.145750358700752258e-01 1.983576416969299316e-01 3.480290994048118591e-02 1.611713916063308716e-01 -1.698233932256698608e-01 -1.113104075193405151e-01 -2.492959797382354736e-02 -1.402742117643356323e-01 1.364507675170898438e-01 1.489721834659576416e-01 2.059117406606674194e-01 4.386019334197044373e-02 5.536812543869018555e-02 8.145952969789505005e-02 -1.504466496407985687e-02 2.458530664443969727e-01 5.531736463308334351e-02 2.849511206150054932e-01
4.938057959079742432e-01 8.801374584436416626e-03 -2.324561029672622681e-02 -6.157358177006244659e-03 1.059174016118049622e-01 6.112643703818321228e-02 -3.140333592891693115e-01 -1.943277865648269653e-01 3.512569367885589600e-01 -8.207242935895919800e-02 1.469485312700271606e-01 3.151806071400642395e-02 -2.809318155050277710e-02 1.154376566410064697e-01 1.197890713810920715e-01 4.591258615255355835e-02 -2.715635001659393311e-01 4.622986540198326111e-03 -7.877873629331588745e-02 -3.231450170278549194e-02 -4.783836379647254944e-02 5.156547203660011292e-02 5.449006706476211548e-02 -7.696566730737686157e-02 -3.019867581315338612e-04 -2.819489836692810059e-01 -1.727611124515533447e-01 2.470215223729610443e-02 -2.901258468627929688e-01 2.720898389816284180e-01 -8.951546251773834229e-02 2.232896834611892700e-01
4.159804880619049072e-01 2.298669070005416870e-01 3.914959728717803955e-02 3.666380643844604492e-01 -3.046652534976601601e-03 1.026774421334266663e-01 2.758011221885681152e-01 -1.158742606639862061e-01 3.341198861598968506e-01 -1.856189370155334473e-01 -1.813246756792068481e-01 -1.079040169715881348e-01 -1.827587559819221497e-02 7.073716074228286743e-02 1.844902709126472473e-02 -1.398791223764419556e-01 -3.175731301307678223e-01 7.571540772914886475e-02 -3.045010380446910858e-02 -1.045704782009124756e-01 7.728277146816253662e-02 1.002315357327461243e-01 2.631557583808898926e-01 1.514347493648529053e-01 1.209810599684715271e-01 1.336214784532785416e-02 1.409082263708114624e-01 -4.186255857348442078e-02 -1.483629047870635986e-01 -2.046467363834381104e-02 -1.622563749551773071e-01 -1.021442636847496033e-01
4.103884696960449219e-01 1.084884926676750183e-01 -1.146222427487373352e-01 3.068903461098670959e-03 1.348398327827453613e-01 -6.668876390904188156e-03 -3.630093038082122803e-01 7.660289853811264038e-02 3.232930898666381836e-01 -6.300755590200424194e-02 6.439319252967834473e-02 1.197376847267150879e-02 1.011281013488769531e-01 9.029886871576309204e-02 7.565011084079742432e-02 1.898394227027893066e-01 -2.592006027698516846e-01 -2.158126607537269592e-02 -1.010750979185104370e-01 -3.384211063385009766e-01 -1.256872564554214478e-01 7.767353206872940063e-02 1.927746646106243134e-02 1.306460946798324585e-01 1.626589000225067139e-01 -2.446516603231430054e-01 -5.052040144801139832e-02 1.964666880667209625e-02 -1.361516267061233521e-01 2.834273129701614380e-02 -1.090494319796562195e-01 3.545757830142974854e-01
4.618343114852905273e-01 1.611702516674995422e-02 -6.899829953908920288e-02 1.186359599232673645e-01 1.084412932395935059e-01 4.424395412206649780e-02 -2.519982159137725830e-01 -4.378881305456161499e-03 3.075234293937683105e-01 -6.818713992834091187e-02 2.186150103807449341e-01 1.026178002357482910e-01 -1.049075797200202942e-01 1.169623211026191711e-01 6.393911782652139664e-03 -4.691903665661811829e-02 -3.124900758266448975e-01 1.174912452697753906e-01 2.948536910116672516e-02 3.130285069346427917e-02 1.084911748766899109e-01 1.085042431950569153e-01 -7.335295528173446655e-02 7.222009822726249695e-03 1.398270577192306519e-01 -2.162212282419204712e-01 -2.772681647911667824e-03 1.389274466782808304e-02 -3.060686290264129639e-01 1.928450912237167358e-01 -1.887841820716857910e-01 3.614047169685363770e-01
4.457558691501617432e-01 -3.645715862512588501e-02 3.645836189389228821e-02 -5.439324304461479187e-02 9.891184419393539429e-02 -1.088674515485763550e-01 -1.644543409347534180e-01 -8.132713288068771362e-02 2.601602673530578613e-01 -1.302888244390487671e-01 1.348592340946197510e-01 2.318694628775119781e-02 -1.869579851627349854e-01 2.540735304355621338e-01 1.754146665334701538e-01 4.055364429950714111e-02 -3.320986628532409668e-01 5.962695926427841187e-02 4.400207474827766418e-02 -1.942545622587203979e-01 -9.231615811586380005e-02 1.708931028842926025e-01 1.402066349983215332e-01 -1.258743107318878174e-01 9.036540240049362183e-02 -2.222607284784317017e-01 6.081688776612281799e-02 -7.106392085552215576e-02 -2.260646969079971313e-01 1.185047850012779236e-01 -2.588124871253967285e-01 2.826539278030395508e-01
3.845385834574699402e-02 3.207615315914154053e-01 1.234546601772308350e-01 2.179000526666641235e-02 -1.992350220680236816e-01 1.641585491597652435e-02 -1.317470371723175049e-01 -1.192732229828834534e-01 3.710091114044189453e-01 1.145516410470008850e-01 9.723584353923797607e-02 5.133090540766716003e-02 -3.444473147392272949e-01 1.595872826874256134e-02 4.473427236080169678e-01 4.396716877818107605e-02 -9.526397287845611572e-02 -1.416876614093780518e-01 -5.371709913015365601e-02 -2.083201706409454346e-01 1.238184198737144470e-01 1.016583964228630066e-01 1.764969080686569214e-01 -7.844468578696250916e-03 -3.241015672683715820e-01 6.387002021074295044e-02 -1.580703631043434143e-02 -1.530728042125701904e-01 1.740960963070392609e-02 1.773247420787811279e-01 -6.515809148550033569e-02 -1.531555205583572388e-01
1.552651822566986084e-01 7.299803197383880615e-02 1.656900793313980103e-01 -2.210283130407333374e-01 -3.350313752889633179e-02 1.456911861896514893e-01 -4.036801457405090332e-01 3.057770617306232452e-02 2.180750221014022827e-01 -8.001048117876052856e-02 1.861258298158645630e-01 -4.956242442131042480e-02 -1.806922256946563721e-02 2.550356388092041016e-01 2.549222409725189209e-01 -1.350263506174087524e-02 -1.051821112632751465e-01 -1.388914287090301514e-01 1.151776984333992004e-01 -8.697543293237686157e-03 7.659509778022766113e-02 4.369839131832122803e-01 3.931208327412605286e-02 -6.058426946401596069e-02 8.421820402145385742e-02 -1.677086055278778076e-01 2.159325927495956421e-01 -3.161591589450836182e-01 -9.438540786504745483e-03 1.354135423898696899e-01 1.163374856114387512e-01 1.640891134738922119e-01
1.325132846832275391e-01 -9.867808967828750610e-02 -1.294339746236801147e-01 -1.542788296937942505e-01 1.098023578524589539e-01 1.593086868524551392e-01 -1.292353868484497070e-01 -1.927604079246520996e-01 3.606733381748199463e-01 -1.339735537767410278e-01 -2.869474515318870544e-02 9.197361022233963013e-02 -1.447681188583374023e-01 3.164976537227630615e-01 7.553680986166000366e-02 -3.758964687585830688e-02 -2.876662015914916992e-01 -1.964151114225387573e-02 2.609430998563766479e-02 -2.657138109207153320e-01 1.305089443922042847e-01 4.641219601035118103e-02 2.309811562299728394e-01 -3.657452017068862915e-02 8.865455538034439087e-02 -1.048075854778289795e-01 6.102152913808822632e-02 -1.522936969995498657e-01 -3.804025948047637939e-01 1.932326853275299072e-01 -2.967146039009094238e-01 1.055686995387077332e-01
-1.199642382562160492e-02 1.603382229804992676e-01 -1.152510941028594971e-01 2.553392350673675537e-01 1.646209359169006348e-01 2.454972714185714722e-01 -2.455474734306335449e-01 1.671923846006393433e-01 3.532333374023437500e-01 6.264850497245788574e-02 -3.258081525564193726e-02 -6.453602761030197144e-02 3.019535839557647705e-01 1.220426708459854126e-01 2.958244085311889648e-01 -1.982206255197525024e-01 -1.306986659765243530e-01 -1.504839025437831879e-02 -1.660824716091156006e-01 -1.185321509838104248e-01 9.749758243560791016e-02 1.889787316322326660e-01 2.887215316295623779e-01 1.860764622688293457e-01 -8.662182092666625977e-02 -1.711149215698242188e-01 -1.735604405403137207e-01 -7.111782580614089966e-02 -7.721073925495147705e-02 -5.137579515576362610e-02 -2.247082442045211792e-01 -6.906912196427583694e-03
2.026353478431701660e-01 1.200206726789474487e-01 -3.598500415682792664e-02 -1.242537721991539001e-01 1.634722948074340820e-02 3.772564232349395752e-01 -6.509352475404739380e-02 1.254190355539321899e-01 4.042352735996246338e-01 -1.217068657279014587e-01 3.050588071346282959e-01 -1.886179894208908081e-01 -8.436928689479827881e-02 -2.201925776898860931e-02 3.265960812568664551e-01 -2.078453302383422852e-01 -2.023802138864994049e-02 -1.145251002162694931e-02 -3.249397873878479004e-02 -2.314617335796356201e-01 -4.674036521464586258e-03 -8.741041272878646851e-02 3.560645282268524170e-01 8.054260164499282837e-02 -3.383268136531114578e-03 -1.435254365205764771e-01 -3.089263103902339935e-02 -1.980089247226715088e-01 5.920109897851943970e-02 1.279978752136230469e-01 -1.830472238361835480e-02 1.543386578559875488e-01
2.340152710676193237e-01 1.814653873443603516e-01 -3.253847733139991760e-02 1.055721864104270935e-01 4.805647209286689758e-02 9.333481639623641968e-02 -1.027066186070442200e-01 -4.951360449194908142e-02 3.188525140285491943e-01 -8.833461324684321880e-04 -4.696663096547126770e-02 -3.366533517837524414e-01 1.858022361993789673e-01 -8.119639754295349121e-02 3.502520620822906494e-01 -8.093443512916564941e-02 -1.521532386541366577e-01 3.431373834609985352e-02 1.303503513336181641e-01 -2.327014356851577759e-01 2.507580220699310303e-01 1.200585067272186279e-01 -1.756084859371185303e-01 2.343789339065551758e-01 3.256881376728415489e-03 -5.026827007532119751e-02 2.269560247659683228e-01 -1.385592669248580933e-02 -2.410894334316253662e-01 -1.694824844598770142e-01 2.726243436336517334e-01 -1.207685843110084534e-01
5.890098214149475098e-01 1.031960025429725647e-01 -1.406530588865280151e-01 2.675746381282806396e-01 -2.075790911912918091e-01 5.901502072811126709e-02 -1.051309034228324890e-01 1.267002820968627930e-01 7.414847612380981445e-02 -5.121443793177604675e-02 -1.053188275545835495e-02 -1.398402452468872070e-01 1.836783736944198608e-01 1.841982752084732056e-01 2.016145735979080200e-01 8.295221626758575439e-02 -2.501193881034851074e-01 7.129844278097152710e-02 -2.096413448452949524e-02 1.469017472118139267e-03 3.060708343982696533e-01 3.420563414692878723e-02 1.686387956142425537e-01 1.412350237369537354e-01 -2.297399938106536865e-01 -3.234975039958953857e-02 -6.204769015312194824e-02 -4.018523544073104858e-02 -2.358996495604515076e-02 -1.169089674949645996e-01 -2.050381600856781006e-01 8.660569787025451660e-02
-1.953560300171375275e-02 1.839338690042495728e-01 1.780442297458648682e-01 1.094554886221885681e-01 8.747044950723648071e-02 6.650686264038085938e-02 -2.091212272644042969e-01 1.954251974821090698e-01 2.552865445613861084e-01 3.189643323421478271e-01 1.184331551194190979e-01 1.642364412546157837e-01 2.528290450572967529e-01 1.729439944028854370e-01 3.551988899707794189e-01 -2.453629374504089355e-01 -2.911252379417419434e-01 6.376790255308151245e-02 -1.633531451225280762e-01 6.035105139017105103e-02 -2.764256484806537628e-02 1.551654636859893799e-01 2.147527635097503662e-01 1.254127826541662216e-02 -1.428596973419189453e-01 -1.218038350343704224e-01 5.302049219608306885e-02 -1.385940611362457275e-01 -1.634937524795532227e-01 -2.346574217081069946e-01 -5.590545758605003357e-02 -8.689798414707183838e-02
4.308221936225891113e-01 -3.831288218498229980e-02 6.082258746027946472e-02 1.030222699046134949e-01 5.791066959500312805e-02 6.780075281858444214e-02 -2.396433055400848389e-01 2.092176303267478943e-02 2.734047174453735352e-01 -1.303470581769943237e-01 1.808304041624069214e-01 2.287033759057521820e-02 -1.055257543921470642e-01 1.804555356502532959e-01 5.139613151550292969e-02 6.565789133310317993e-02 -2.697253525257110596e-01 1.998493075370788574e-01 2.802500687539577484e-02 -1.570575386285781860e-01 -5.387699604034423828e-02 1.110531613230705261e-01 4.358752071857452393e-02 9.082741290330886841e-02 1.260803341865539551e-01 -3.164018392562866211e-01 -1.231535375118255615e-01 -5.543446540832519531e-02 -2.491228729486465454e-01 2.558974921703338623e-01 -5.495262145996093750e-02 3.589398860931396484e-01
4.207848310470581055e-01 -5.393031239509582520e-02 1.268852502107620239e-01 3.912082314491271973e-02 1.587623208761215210e-01 -4.567412659525871277e-02 -3.126091957092285156e-01 -7.552763819694519043e-02 3.310282230377197266e-01 -7.728808373212814331e-02 1.474824398756027222e-01 9.196980297565460205e-02 -6.471917033195495605e-02 1.123798117041587830e-01 2.186357975006103516e-02 1.366163371130824089e-03 -3.827603757381439209e-01 -1.613611541688442230e-02 -1.454113125801086426e-01 -1.079383343458175659e-01 -2.455371804535388947e-02 -3.562866523861885071e-02 6.147318705916404724e-02 5.945231765508651733e-02 6.846104562282562256e-02 -3.058533370494842529e-01 -8.967096358537673950e-02 -1.162214726209640503e-01 -2.209304422140121460e-01 1.773941665887832642e-01 -1.237541809678077698e-01 3.232616484165191650e-01
4.905824083834886551e-03 3.326531350612640381e-01 2.185693196952342987e-02 1.304406076669692993e-01 8.729703724384307861e-03 7.155138999223709106e-02 1.355645954608917236e-01 1.443570107221603394e-01 2.441093176603317261e-01 -1.565506756305694580e-01 1.883233636617660522e-01 -2.301400154829025269e-01 5.299660935997962952e-02 -1.094599291682243347e-01 3.333543539047241211e-01 6.310005486011505127e-02 -3.439370691776275635e-01 -1.884810626506805420e-01 -2.274502068758010864e-01 -2.564711272716522217e-01 4.322544857859611511e-02 2.058586627244949341e-01 2.041473835706710815e-01 2.178746014833450317e-01 -7.923810184001922607e-02 -1.366726607084274292e-01 -6.405716389417648315e-02 -1.760312467813491821e-01 -1.786541938781738281e-01 -6.830158829689025879e-02 -1.489219516515731812e-01 3.820321336388587952e-02
1.237290725111961365e-01 6.590465456247329712e-02 1.610101163387298584e-01 2.009869217872619629e-01 -1.580583006143569946e-01 4.567877203226089478e-02 -2.491939812898635864e-01 1.798889972269535065e-02 7.534175366163253784e-02 1.164932474493980408e-01 3.218569792807102203e-03 -2.913429439067840576e-01 -1.287104934453964233e-02 1.068766042590141296e-01 2.570012211799621582e-01 4.145575463771820068e-01 -1.166342496871948242e-01 -4.492641985416412354e-02 1.728348806500434875e-02 7.750035822391510010e-02 7.736680656671524048e-02 1.845185458660125732e-01 2.665841579437255859e-01 2.092928737401962280e-01 8.332181721925735474e-03 2.266561612486839294e-02 1.880602985620498657e-01 -2.342344671487808228e-01 -3.918443918228149414e-01 -6.739392131567001343e-02 -1.063536629080772400e-01 1.840173453092575073e-01
-6.424164026975631714e-02 2.298936545848846436e-01 8.622674643993377686e-02 7.985686510801315308e-02 -4.038311168551445007e-02 2.326337993144989014e-01 -2.554308772087097168e-01 2.622273862361907959e-01 4.061653316020965576e-01 1.429886519908905029e-01 4.182841628789901733e-02 5.775320902466773987e-02 2.139748930931091309e-01 7.664909213781356812e-02 1.527073383331298828e-01 -2.978226840496063232e-01 -1.894489824771881104e-01 -5.331140756607055664e-02 -1.231382265686988831e-01 -8.479965478181838989e-02 1.297624409198760986e-01 2.217654883861541748e-01 2.268532663583755493e-01 1.624692976474761963e-01 -6.241978332400321960e-02 -2.996331155300140381e-01 -1.583830565214157104e-01 7.423895597457885742e-02 -1.701582819223403931e-01 -2.361199073493480682e-02 -1.600072681903839111e-01 -3.037722036242485046e-02
3.484305739402770996e-01 8.415786176919937134e-02 -2.224750518798828125e-01 1.805218905210494995e-01 7.296413183212280273e-02 -7.661154866218566895e-02 -1.258301138877868652e-01 -3.388464450836181641e-01 1.463585346937179565e-01 1.177416816353797913e-01 1.035606339573860168e-01 -1.899814009666442871e-01 1.065253838896751404e-01 2.996073067188262939e-01 1.916730999946594238e-01 -2.977347373962402344e-02 -2.031873613595962524e-01 -1.223267242312431335e-01 -5.157540366053581238e-02 1.711172312498092651e-01 1.617610901594161987e-01 -1.383725553750991821e-01 6.902207434177398682e-02 3.176530301570892334e-01 -2.143779993057250977e-01 2.071538269519805908e-01 -6.085547804832458496e-02 -8.523092418909072876e-02 -1.384513974189758301e-01 2.287025600671768188e-01 -6.255949288606643677e-02 1.111355945467948914e-01
4.405783712863922119e-01 -3.509781882166862488e-02 -1.004831939935684204e-01 -2.455642819404602051e-01 1.471244692802429199e-01 3.583392500877380371e-02 -1.262150853872299194e-01 -4.223126545548439026e-02 2.087767571210861206e-01 -2.722080349922180176e-01 1.850878447294235229e-01 -4.217334091663360596e-03 -2.156296223402023315e-01 1.234538033604621887e-01 1.003044620156288147e-01 -4.057717043906450272e-03 -7.360948622226715088e-02 -1.403188426047563553e-02 1.347982585430145264e-01 -9.241270273923873901e-02 -4.406391084194183350e-02 1.240262761712074280e-01 1.364002376794815063e-01 2.203832417726516724e-01 1.006326898932456970e-01 -3.328143358230590820e-01 -2.495473623275756836e-02 -3.042505308985710144e-02 -3.136213719844818115e-01 9.937175363302230835e-02 -2.301408648490905762e-01 2.633998692035675049e-01
8.806336671113967896e-02 -2.939300611615180969e-02 2.868280187249183655e-02 1.465389728546142578e-01 9.051976352930068970e-02 -4.974816739559173584e-02 -4.753256961703300476e-02 -1.678555160760879517e-01 1.056506484746932983e-01 -5.541000142693519592e-02 4.188505709171295166e-01 8.688502758741378784e-02 1.067448481917381287e-01 -2.194235101342201233e-02 2.557766437530517578e-01 5.686424672603607178e-02 -5.620018243789672852e-01 -6.947200745344161987e-02 -2.848341129720211029e-02 -5.019849166274070740e-02 3.886905312538146973e-01 2.660791873931884766e-01 1.174585521221160889e-01 2.099919132888317108e-02 -1.502855271100997925e-01 8.077943697571754456e-03 8.407182991504669189e-02 2.146763168275356293e-02 -8.653300255537033081e-02 -1.069700345396995544e-01 -1.865652203559875488e-01 7.871525734663009644e-02
4.511958360671997070e-01 2.305585891008377075e-01 -1.735382974147796631e-01 1.050014719367027283e-01 -2.407770454883575439e-01 2.509329319000244141e-01 -1.612093001604080200e-01 -2.617911435663700104e-02 1.300568431615829468e-01 1.982384473085403442e-01 -1.199627742171287537e-01 -3.465450704097747803e-01 -7.116703689098358154e-02 9.693425148725509644e-02 1.841922551393508911e-01 1.740296371281147003e-02 -1.740072667598724365e-01 3.098556026816368103e-02 9.367460384964942932e-03 1.136062219738960266e-01 2.396041750907897949e-01 1.980105489492416382e-01 9.763091802597045898e-02 -6.374446302652359009e-02 -7.494754344224929810e-02 -6.966520100831985474e-02 -4.863872006535530090e-02 -3.465152159333229065e-02 -1.286964416503906250e-01 -8.893583714962005615e-02 -3.357235193252563477e-01 9.723798930644989014e-02
4.378249868750572205e-02 5.964600667357444763e-02 -1.077718958258628845e-01 -1.831014007329940796e-01 9.576374292373657227e-02 4.065613150596618652e-01 5.385622382164001465e-02 6.422179937362670898e-02 3.259231150150299072e-01 -1.281846016645431519e-01 3.412877619266510010e-01 -1.839040070772171021e-01 -4.656829684972763062e-02 -5.206009373068809509e-02 2.323565781116485596e-01 -1.675438433885574341e-01 -4.779889807105064392e-02 8.721197396516799927e-02 -4.596353322267532349e-02 -7.872917503118515015e-02 1.588872373104095459e-01 1.688606338575482368e-03 2.632332742214202881e-01 1.650675237178802490e-01 1.378223001956939697e-01 -1.332641839981079102e-01 -1.438377201557159424e-01 -2.991219162940979004e-01 -9.287449717521667480e-02 9.645109623670578003e-02 -7.005131244659423828e-02 3.134651482105255127e-01
2.873134016990661621e-01 2.525570336729288101e-03 1.188645660877227783e-01 -1.985245384275913239e-02 1.462278217077255249e-01 -4.316887632012367249e-02 -4.757603406906127930e-01 -1.323883384466171265e-01 3.127537667751312256e-01 -3.617652878165245056e-02 1.642500311136245728e-01 1.946356729604303837e-03 -1.444288641214370728e-01 -3.521330654621124268e-02 -1.252859830856323242e-01 3.580855578184127808e-02 -1.090244203805923462e-01 -1.795669347047805786e-01 5.441868677735328674e-02 -1.428360641002655029e-01 -8.406920731067657471e-02 1.859300136566162109e-01 1.326691806316375732e-01 1.845976114273071289e-01 2.332504987716674805e-01 -2.145175486803054810e-01 -4.917820543050765991e-02 -1.180194765329360962e-01 -2.313912063837051392e-01 5.502008274197578430e-02 -2.178784310817718506e-01 2.983235120773315430e-01
1.242848560214042664e-01 3.017988801002502441e-01 1.131346896290779114e-01 1.730936020612716675e-01 2.419811785221099854e-01 3.537586331367492676e-02 -4.125735759735107422e-01 2.680612355470657349e-02 -2.483400329947471619e-02 1.548153460025787354e-01 3.428142145276069641e-02 -2.051060833036899567e-02 3.851886987686157227e-01 7.971122115850448608e-02 8.436586707830429077e-02 -4.932026844471693039e-03 -2.795604467391967773e-01 -8.775540441274642944e-02 -4.375130310654640198e-02 -1.005985736846923828e-01 2.256621569395065308e-01 -1.335260570049285889e-01 1.865536123514175415e-01 2.540812194347381592e-01 -1.251332908868789673e-01 -1.956489235162734985e-01 5.237080156803131104e-02 -1.253683269023895264e-01 -1.152303963899612427e-01 -8.845058083534240723e-02 -8.189409226179122925e-02 2.563493549823760986e-01
-5.916144698858261108e-02 2.223567217588424683e-01 -1.324032992124557495e-01 -1.702651232481002808e-01 2.011844068765640259e-01 3.850029110908508301e-01 -1.544683724641799927e-01 -3.112115897238254547e-02 1.184992045164108276e-01 3.467174768447875977e-01 1.364767849445343018e-01 4.858353734016418457e-02 -2.001014500856399536e-01 1.583765894174575806e-01 2.739988267421722412e-01 3.407148644328117371e-02 -1.111595258116722107e-01 8.180739730596542358e-02 -7.568576931953430176e-02 2.922228276729583740e-01 -1.482036709785461426e-01 6.326378136873245239e-02 1.946071684360504150e-01 3.176594674587249756e-01 -1.428371220827102661e-01 -2.814031206071376801e-02 -1.969768702983856201e-01 7.993751764297485352e-02 -2.858767844736576080e-02 2.123844251036643982e-02 -1.898951679468154907e-01 -1.085052043199539185e-01
2.925191521644592285e-01 1.052040383219718933e-01 2.928499132394790649e-03 -9.491092711687088013e-02 8.423496037721633911e-02 -6.274233758449554443e-02 -1.610467433929443359e-01 1.777847558259963989e-01 1.727734059095382690e-01 1.569810807704925537e-01 7.107959687709808350e-02 -1.415669322013854980e-01 2.277672141790390015e-01 2.071379423141479492e-01 7.244207710027694702e-02 1.540493667125701904e-01 -2.696110606193542480e-01 2.980231642723083496e-01 -1.653383374214172363e-01 -1.074344515800476074e-01 9.443804621696472168e-02 -1.163583900779485703e-02 2.679535150527954102e-01 -1.190509870648384094e-01 -1.687744557857513428e-01 -1.203445196151733398e-01 8.055677264928817749e-02 6.830832362174987793e-02 -3.703638613224029541e-01 2.300363481044769287e-01 -2.223696857690811157e-01 1.826243102550506592e-01
1.508240997791290283e-01 2.703950703144073486e-01 -9.031534940004348755e-02 -3.648977959528565407e-03 9.503383189439773560e-02 5.776497721672058105e-02 3.174629807472229004e-02 -3.868073225021362305e-01 1.322913765907287598e-01 1.315690577030181885e-01 -9.501745551824569702e-02 -2.209118753671646118e-01 3.002353012561798096e-02 1.667701266705989838e-02 5.619769543409347534e-02 1.606053411960601807e-01 -9.979334473609924316e-02 1.402736604213714600e-01 -4.429555311799049377e-02 7.298772037029266357e-02 3.635897636413574219e-01 -2.064034789800643921e-01 3.305220305919647217e-01 3.665263354778289795e-01 -4.766502417623996735e-03 3.285290673375129700e-02 8.397321403026580811e-02 -3.889758512377738953e-02 -2.699798941612243652e-01 1.381936203688383102e-02 5.338571593165397644e-02 2.632323205471038818e-01
9.815672785043716431e-02 2.295688539743423462e-01 1.764160841703414917e-01 1.401381045579910278e-01 3.246991932392120361e-01 2.995465397834777832e-01 7.481313496828079224e-02 -3.713394999504089355e-01 1.036863178014755249e-01 7.977402955293655396e-02 5.676136538386344910e-02 4.808549582958221436e-02 -1.305944174528121948e-01 3.432953655719757080e-01 3.865312635898590088e-01 2.451762109994888306e-01 -2.758534848690032959e-01 1.372159421443939209e-01 -2.734807692468166351e-02 -9.637635201215744019e-03 8.023250848054885864e-02 1.318217217922210693e-01 7.989985495805740356e-02 1.413734704256057739e-01 -8.864678442478179932e-02 1.086298562586307526e-02 7.491058111190795898e-02 -1.317747682332992554e-01 1.564562693238258362e-02 -1.631687022745609283e-02 2.474765479564666748e-02 -5.618431419134140015e-02
3.424759805202484131e-01 2.236843854188919067e-01 1.502965539693832397e-01 -6.860272586345672607e-02 7.157164812088012695e-02 1.189916953444480896e-01 -2.022159695625305176e-01 -3.020889498293399811e-02 2.068765312433242798e-01 -1.284156292676925659e-01 -5.853145569562911987e-02 -1.491337865591049194e-01 -1.426693797111511230e-01 4.664520919322967529e-02 3.745639696717262268e-02 -2.090130699798464775e-03 -4.706029295921325684e-01 7.997947186231613159e-02 1.224448084831237793e-01 -1.210798509418964386e-02 -5.232858285307884216e-02 1.643903255462646484e-01 2.100380212068557739e-01 1.149490773677825928e-01 -9.300999343395233154e-02 2.784239649772644043e-01 1.968256235122680664e-01 2.901478484272956848e-02 -3.962803483009338379e-01 -1.161511167883872986e-01 -8.796849101781845093e-02 3.586720302700996399e-02
4.810297787189483643e-01 -4.282331466674804688e-02 -6.171506270766258240e-02 4.559552296996116638e-02 1.641115248203277588e-01 -2.013847045600414276e-02 9.252228587865829468e-02 1.598524451255798340e-01 -7.150407414883375168e-03 3.355824649333953857e-01 2.213576734066009521e-01 -1.571635752916336060e-01 5.057642236351966858e-02 1.184426844120025635e-01 1.735848784446716309e-01 1.130356192588806152e-01 -1.250671595335006714e-01 -2.773753404617309570e-01 1.786366850137710571e-02 -3.051374554634094238e-01 -1.935436427593231201e-01 -7.779553532600402832e-02 2.818867862224578857e-01 2.777196764945983887e-01 1.051972061395645142e-01 -1.509992331266403198e-01 -8.630220592021942139e-02 -1.988869532942771912e-02 -1.377854198217391968e-01 5.657279118895530701e-02 -5.449952930212020874e-02 -2.455420978367328644e-02
1.947585791349411011e-01 1.730525679886341095e-02 -1.773928403854370117e-01 3.446792364120483398e-01 -3.025043406523764133e-05 2.692291140556335449e-01 -2.375576347112655640e-01 2.029294073581695557e-01 2.880799472332000732e-01 1.655152440071105957e-01 3.456103503704071045e-01 -2.868442535400390625e-01 -4.562519118189811707e-02 2.012011706829071045e-01 1.861640363931655884e-01 -9.507632255554199219e-02 -1.669864952564239502e-01 6.295051425695419312e-02 -2.536935731768608093e-02 3.148017823696136475e-02 2.652049660682678223e-01 1.523646712303161621e-01 5.525583401322364807e-02 1.417903155088424683e-01 -1.145062372088432312e-01 -5.438107624650001526e-02 -8.240029960870742798e-02 -7.923571392893791199e-03 -1.420095562934875488e-01 1.301857409998774529e-03 6.719039380550384521e-02 -2.126852720975875854e-01
3.046603500843048096e-01 1.297739297151565552e-01 1.639803498983383179e-01 -4.052815493196249008e-03 -6.863337010145187378e-03 -5.271222069859504700e-02 -3.696901500225067139e-01 -1.972157694399356842e-02 2.447929233312606812e-01 1.065236106514930725e-01 1.887239515781402588e-01 9.831829927861690521e-03 4.936110228300094604e-02 2.087811008095741272e-02 -1.131964772939682007e-01 -8.442719280719757080e-02 -3.412725329399108887e-01 -3.040922060608863831e-02 -1.086210608482360840e-01 -3.196471631526947021e-01 -3.938319161534309387e-02 -2.001060917973518372e-02 3.802939504384994507e-02 2.024564146995544434e-01 1.644327789545059204e-01 -3.722904622554779053e-01 -4.667741805315017700e-02 -1.024293899536132812e-01 -2.152326703071594238e-01 6.045924965292215347e-03 -1.032464131712913513e-01 2.875242531299591064e-01
2.429171651601791382e-01 2.729202508926391602e-01 2.048869244754314423e-02 2.443476617336273193e-01 5.406876094639301300e-03 1.983752846717834473e-01 -2.238617688417434692e-01 1.712956428527832031e-01 2.352245301008224487e-01 -2.440437301993370056e-02 8.151884377002716064e-02 -2.080686986446380615e-01 -2.316580265760421753e-01 1.191529780626296997e-01 2.356685400009155273e-01 -5.938782915472984314e-02 9.918698668479919434e-02 2.126678079366683960e-01 3.262651385739445686e-03 -1.419162899255752563e-01 -3.922567516565322876e-02 1.292419582605361938e-01 2.822522819042205811e-01 -1.249535754323005676e-01 3.647382557392120361e-02 -2.135848701000213623e-01 4.119394347071647644e-03 -4.094560146331787109e-01 -1.465629786252975464e-01 -1.166435778141021729e-01 8.876554667949676514e-02 9.178388863801956177e-02
1.631590276956558228e-01 2.268244326114654541e-01 2.202095277607440948e-02 -2.528207302093505859e-01 1.300201863050460815e-01 1.498926132917404175e-01 -1.524095535278320312e-01 -2.363166660070419312e-01 3.918391093611717224e-02 -1.842665858566761017e-02 1.437530219554901123e-01 -2.132784426212310791e-01 -3.891604393720626831e-02 1.604534983634948730e-01 4.725220426917076111e-02 2.345765680074691772e-01 -4.103378653526306152e-01 1.847946196794509888e-01 2.055024951696395874e-01 -2.372062802314758301e-01 1.061580702662467957e-01 -4.186285287141799927e-02 3.031835556030273438e-01 1.353756189346313477e-01 5.792760848999023438e-02 -9.102001786231994629e-02 -4.263812676072120667e-02 -2.939020395278930664e-01 -2.023369632661342621e-02 -1.273832768201828003e-01 -1.502726078033447266e-01 -1.522677987813949585e-01
1.549844592809677124e-01 1.154169365763664246e-01 1.903707981109619141e-01 2.745466828346252441e-01 -1.807074807584285736e-02 7.833253592252731323e-02 -1.904384940862655640e-01 -4.956019669771194458e-02 1.481583416461944580e-01 1.511777937412261963e-01 4.474129900336265564e-02 -4.172886312007904053e-01 7.954811304807662964e-02 7.626678794622421265e-02 2.942975163459777832e-01 3.185302913188934326e-01 -3.033472299575805664e-01 -6.619057804346084595e-02 -8.358039706945419312e-02 2.657360434532165527e-01 -7.203068584203720093e-02 -3.756262362003326416e-02 7.674527913331985474e-02 1.154889315366744995e-01 4.936674609780311584e-02 -3.530479967594146729e-02 6.800928711891174316e-02 -2.211441099643707275e-01 -3.248923122882843018e-01 -5.928679183125495911e-02 1.585052814334630966e-03 1.363341957330703735e-01
-1.248011812567710876e-01 7.303817570209503174e-02 -1.202931627631187439e-02 -8.357961475849151611e-02 6.104240566492080688e-02 3.192586004734039307e-01 -3.113322556018829346e-01 2.098518759012222290e-01 3.274728953838348389e-01 -4.015697166323661804e-02 2.817923426628112793e-01 -1.506101042032241821e-01 -1.624785363674163818e-01 1.408639848232269287e-01 2.550711631774902344e-01 -5.791922658681869507e-02 -2.237124592065811157e-01 -4.198690876364707947e-02 -1.249195728451013565e-02 7.945782272145152092e-04 -1.085559129714965820e-01 -8.903213590383529663e-02 2.031989246606826782e-01 2.014489620923995972e-01 -8.380122482776641846e-02 -1.621537506580352783e-01 -2.429375648498535156e-01 6.594193726778030396e-02 -8.142123371362686157e-02 -8.113643527030944824e-02 -1.383520513772964478e-01 3.422803878784179688e-01
1.245986297726631165e-01 -2.109407633543014526e-02 -3.772269189357757568e-02 2.504200041294097900e-01 2.024152427911758423e-01 5.916732549667358398e-02 -7.395470887422561646e-02 -3.492111265659332275e-01 1.934084147214889526e-01 6.278215907514095306e-03 1.448583453893661499e-01 1.720287650823593140e-02 3.505619242787361145e-02 -1.832370460033416748e-01 1.595346480607986450e-01 1.398908495903015137e-01 -3.817791640758514404e-01 -3.233178332448005676e-02 1.864960342645645142e-01 -3.063795343041419983e-02 2.802833914756774902e-01 1.797002553939819336e-01 3.453559577465057373e-01 1.015313118696212769e-01 -4.249011352658271790e-02 -2.472158223390579224e-01 -3.805000800639390945e-03 -1.364397406578063965e-01 -1.331222653388977051e-01 -2.146184146404266357e-01 -1.929599791765213013e-01 -6.274624913930892944e-02
1.910157650709152222e-01 4.215074777603149414e-01 -2.002178430557250977e-01 3.767484053969383240e-02 2.083729766309261322e-02 1.945791840553283691e-01 1.040699258446693420e-01 5.552792921662330627e-02 1.095124036073684692e-01 -8.558384329080581665e-02 1.468962579965591431e-01 -3.352108895778656006e-01 2.005065977573394775e-01 1.073684915900230408e-02 2.637827098369598389e-01 -1.150348335504531860e-01 -3.517842888832092285e-01 -9.904216229915618896e-02 -9.945596754550933838e-02 -5.159472674131393433e-02 3.125573322176933289e-02 3.411725759506225586e-01 1.947298943996429443e-01 9.693769365549087524e-02 5.465549975633621216e-02 6.039671227335929871e-02 -2.538800053298473358e-02 5.757729988545179367e-03 -8.916411548852920532e-02 -6.425442546606063843e-02 -2.094505429267883301e-01 2.041213512420654297e-01
2.667479515075683594e-01 2.373889535665512085e-01 1.047012582421302795e-01 7.718908041715621948e-02 -1.328022330999374390e-01 1.010264828801155090e-01 -3.307548761367797852e-01 -5.197416618466377258e-02 1.094422563910484314e-01 1.436450332403182983e-01 5.177082866430282593e-02 -5.031096562743186951e-02 -1.186187192797660828e-01 3.188536465167999268e-01 3.292553722858428955e-01 3.337515294551849365e-01 -2.646078169345855713e-01 -5.830927565693855286e-02 1.212895661592483521e-01 -6.390612572431564331e-02 -1.788161844015121460e-01 -2.300029397010803223e-01 -7.916050404310226440e-02 2.284609973430633545e-01 -1.095342915505170822e-02 1.542814970016479492e-01 1.954614371061325073e-01 9.947764128446578979e-02 -6.184245273470878601e-02 9.517990984022617340e-03 -1.672853976488113403e-01 5.287164077162742615e-02
6.527443230152130127e-02 7.918998599052429199e-02 9.505777060985565186e-02 3.298052251338958740e-01 3.411105275154113770e-01 2.986585497856140137e-01 -7.099352660588920116e-04 5.293205752968788147e-02 3.477520048618316650e-01 1.197169199585914612e-01 1.307690888643264771e-01 -2.715652883052825928e-01 -5.702348891645669937e-03 -8.170209825038909912e-02 4.541327357292175293e-01 -1.389779299497604370e-01 -8.271230012178421021e-02 1.026862114667892456e-02 -1.445116996765136719e-01 -5.651028826832771301e-03 1.030804365873336792e-01 2.626908421516418457e-01 -4.951594769954681396e-02 1.908050775527954102e-01 6.338953971862792969e-02 -6.336555629968643188e-02 1.297185942530632019e-02 1.593525707721710205e-01 -7.056602090597152710e-02 1.906988583505153656e-02 -4.170045256614685059e-02 1.338069140911102295e-01
2.498921453952789307e-01 7.993917912244796753e-02 4.366597905755043030e-02 3.443887531757354736e-01 -8.669188246130943298e-03 -3.996608033776283264e-02 -1.948931366205215454e-01 -3.077068366110324860e-02 2.088076025247573853e-01 3.242885768413543701e-01 -8.544531464576721191e-02 7.991858571767807007e-02 2.340259999036788940e-01 4.164082184433937073e-02 1.166137680411338806e-01 2.600705027580261230e-01 -2.286551892757415771e-01 -2.008287981152534485e-02 -2.309972047805786133e-02 -1.607374548912048340e-01 1.497434526681900024e-01 -1.449043154716491699e-01 3.161700069904327393e-01 1.840946376323699951e-01 7.173100486397743225e-03 -1.012664660811424255e-01 8.884546905755996704e-02 -1.770128756761550903e-01 -3.930006325244903564e-01 6.580903381109237671e-02 -7.212820649147033691e-02 3.758603706955909729e-03
-4.675529897212982178e-02 4.275353848934173584e-01 -5.667597055435180664e-02 1.185794845223426819e-01 1.894880086183547974e-02 2.310011386871337891e-01 -3.418729081749916077e-02 1.680546626448631287e-02 1.915775537490844727e-01 -1.726183295249938965e-01 3.096794784069061279e-01 -7.406397908926010132e-02 1.458651274442672729e-01 -2.282038927078247070e-01 3.859325945377349854e-01 -7.121336460113525391e-02 -3.064837455749511719e-01 -9.426634758710861206e-02 -1.916876584291458130e-01 -1.516608148813247681e-01 1.420800238847732544e-01 1.857092976570129395e-01 1.483483463525772095e-01 1.647969186305999756e-01 -6.883767247200012207e-02 -2.797534922137856483e-03 4.101270809769630432e-03 -8.578839153051376343e-02 -7.044413685798645020e-02 7.229506969451904297e-02 -5.042663961648941040e-02 2.367895245552062988e-01
3.009264171123504639e-01 1.338999867439270020e-01 3.648156300187110901e-02 -6.538181751966476440e-02 1.954754292964935303e-01 6.652940064668655396e-02 -2.468342781066894531e-01 -4.912148043513298035e-02 3.156393766403198242e-01 4.984447732567787170e-02 1.759869009256362915e-01 1.554609090089797974e-01 9.659857302904129028e-02 8.894206583499908447e-02 2.773296087980270386e-02 1.442924737930297852e-01 -2.318810224533081055e-01 -5.428541451692581177e-02 -3.789335861802101135e-02 -3.211838603019714355e-01 3.760420903563499451e-02 7.624591886997222900e-02 -1.860316842794418335e-01 1.588502377271652222e-01 1.020292863249778748e-01 -3.918668627738952637e-01 -1.954025588929653168e-02 -1.985806524753570557e-01 -2.000492513179779053e-01 -1.080535585060715675e-03 -9.951349347829818726e-02 3.189970850944519043e-01
1.767656207084655762e-01 8.131733536720275879e-02 -3.643431235104799271e-03 1.876104772090911865e-01 2.690060734748840332e-01 5.933861061930656433e-02 -3.414145708084106445e-01 1.692159026861190796e-01 1.549023836851119995e-01 4.789775609970092773e-02 1.156833022832870483e-01 8.589654415845870972e-02 -5.376824736595153809e-02 6.600058823823928833e-02 1.196288838982582092e-01 5.351713672280311584e-02 -3.764502108097076416e-01 5.523327365517616272e-02 -2.173255234956741333e-01 -2.341096699237823486e-01 -1.469054669141769409e-01 5.588850006461143494e-03 -1.869684644043445587e-02 2.615182995796203613e-01 2.063624262809753418e-01 -2.125806361436843872e-01 -1.919617876410484314e-02 -2.437222152948379517e-01 -3.112972974777221680e-01 -1.968568749725818634e-02 -4.364806786179542542e-02 2.246648222208023071e-01
-1.664976179599761963e-01 4.243762418627738953e-02 8.015916496515274048e-02 1.274602413177490234e-01 -4.521781951189041138e-02 2.719242498278617859e-02 -1.933666616678237915e-01 -1.506049484014511108e-01 1.759591400623321533e-01 1.426959782838821411e-02 2.102197557687759399e-01 -5.230743810534477234e-02 -1.088907569646835327e-01 2.076934874057769775e-01 4.333853423595428467e-01 -1.264839172363281250e-01 9.571126848459243774e-02 -6.273691356182098389e-02 -2.238903790712356567e-01 -2.595742940902709961e-01 7.516378909349441528e-02 1.739858388900756836e-01 4.312490820884704590e-01 2.764287889003753662e-01 -3.555102739483118057e-03 6.154512241482734680e-02 3.165746107697486877e-02 -1.713608354330062866e-01 -2.148701846599578857e-01 -8.936805278062820435e-02 -1.113718003034591675e-01 1.356555521488189697e-01
2.542076632380485535e-02 3.153050541877746582e-01 -1.501287817955017090e-01 -8.324205875396728516e-02 6.049741059541702271e-02 3.727418184280395508e-01 7.417336851358413696e-02 1.418099999427795410e-01 1.891391128301620483e-01 -4.435672238469123840e-02 3.854328393936157227e-01 -5.663516372442245483e-02 1.106389909982681274e-01 9.348705410957336426e-02 4.550405964255332947e-02 2.025776170194149017e-02 -1.370972692966461182e-01 2.858640626072883606e-02 4.647198691964149475e-02 -4.006245434284210205e-01 5.981514975428581238e-02 2.917996048927307129e-01 2.894566953182220459e-01 1.761889755725860596e-01 -2.501323260366916656e-02 -6.654432415962219238e-02 -8.547957241535186768e-02 -1.180620789527893066e-01 -2.142036408185958862e-01 -1.166042871773242950e-02 -9.775446355342864990e-02 1.469427794218063354e-01
7.641662657260894775e-02 2.044337242841720581e-01 -1.355486065149307251e-01 -4.244260117411613464e-02 2.834646999835968018e-01 1.925350427627563477e-01 5.248085036873817444e-02 7.887913286685943604e-02 4.765397608280181885e-01 2.224467396736145020e-01 5.539876967668533325e-02 -1.496140956878662109e-01 3.704290091991424561e-02 1.284376382827758789e-01 4.236619770526885986e-01 -2.622265368700027466e-02 3.840233013033866882e-02 1.783561706542968750e-01 -1.387696564197540283e-01 -2.308120429515838623e-01 1.595384031534194946e-01 -2.277662158012390137e-01 5.081039294600486755e-02 1.083576213568449020e-02 4.285251349210739136e-02 -2.612971663475036621e-01 -6.989002227783203125e-02 -1.334278732538223267e-01 -1.180301830172538757e-01 -6.613916903734207153e-02 -6.071976199746131897e-02 7.130497694015502930e-02
3.229963481426239014e-01 1.811849474906921387e-01 -2.552670985460281372e-02 -4.941103979945182800e-02 7.352185994386672974e-02 1.258452534675598145e-01 -4.923413693904876709e-01 -3.110122084617614746e-01 3.586919903755187988e-01 5.238460376858711243e-02 -9.311471134424209595e-03 -1.397428363561630249e-01 8.029940724372863770e-02 2.105071246623992920e-01 8.437728136777877808e-02 -3.166608139872550964e-02 -8.749844878911972046e-02 -1.323946863412857056e-01 1.675447225570678711e-01 -6.734848767518997192e-02 -8.857299387454986572e-02 2.902663648128509521e-01 -2.513321302831172943e-02 7.903046905994415283e-02 1.112328767776489258e-01 -2.001566290855407715e-01 -6.249801069498062134e-02 -1.234738528728485107e-01 1.970521733164787292e-02 -8.475312590599060059e-02 2.035698443651199341e-01 1.100501269102096558e-01
3.301428556442260742e-01 3.062186837196350098e-01 -8.818811737000942230e-03 7.244233042001724243e-02 -4.818152636289596558e-03 -6.450159102678298950e-02 -1.732265055179595947e-01 -8.501645922660827637e-02 9.590609371662139893e-02 8.806760609149932861e-02 -2.324419841170310974e-02 -8.006350696086883545e-02 9.067380428314208984e-02 3.049379587173461914e-01 -1.342968493700027466e-01 5.061729997396469116e-02 -3.513369858264923096e-01 1.803184300661087036e-01 3.672129660844802856e-02 -1.952126622200012207e-01 -5.005052685737609863e-02 2.100632488727569580e-01 4.239429533481597900e-01 1.544795632362365723e-01 4.162656143307685852e-02 1.089866310358047485e-01 8.785896003246307373e-03 -2.788201868534088135e-01 -1.377163827419281006e-01 -5.696699023246765137e-02 -1.957203000783920288e-01 -8.486467599868774414e-02
3.054061233997344971e-01 3.405228257179260254e-01 8.547544479370117188e-02 -2.331449091434478760e-01 1.139183938503265381e-01 1.609093099832534790e-01 6.945414096117019653e-02 1.070876047015190125e-01 2.876652181148529053e-01 -1.827995479106903076e-01 9.335631132125854492e-02 -9.108466655015945435e-02 -3.877031058073043823e-02 -1.347444951534271240e-01 3.921192586421966553e-01 -1.162876635789871216e-01 -4.786244779825210571e-02 -4.341273382306098938e-02 -1.125006377696990967e-01 -1.814546994864940643e-02 8.800266683101654053e-02 4.438794404268264771e-02 1.304145008325576782e-01 2.548303306102752686e-01 -2.041803896427154541e-01 7.470342516899108887e-02 7.756151258945465088e-02 -4.095718860626220703e-01 7.160590961575508118e-03 -9.337269514799118042e-02 -9.116850793361663818e-02 8.301056176424026489e-02
2.446469664573669434e-01 6.547184288501739502e-02 1.693933457136154175e-01 3.860418200492858887e-01 -5.219063907861709595e-02 4.041416943073272705e-01 -1.314833313226699829e-01 2.118719071149826050e-01 3.255538642406463623e-01 2.044901400804519653e-01 1.222727969288825989e-01 8.045228570699691772e-02 1.245736554265022278e-01 1.296581476926803589e-01 1.851105391979217529e-01 -9.416665881872177124e-02 -2.156282365322113037e-01 1.219138875603675842e-01 5.714721046388149261e-03 -4.159712046384811401e-02 -9.374799206852912903e-03 2.632440626621246338e-01 1.193334832787513733e-01 -9.234618395566940308e-02 -1.828739196062088013e-01 -5.122276768088340759e-02 -1.392039060592651367e-01 -1.892404407262802124e-01 -4.110104218125343323e-02 -1.576300263404846191e-01 -1.003269553184509277e-01 4.566845670342445374e-02
4.179037511348724365e-01 8.965686708688735962e-02 2.854121327400207520e-01 -4.694965668022632599e-03 5.429288838058710098e-03 1.133195385336875916e-01 -9.362376481294631958e-02 -4.655222967267036438e-02 2.029827833175659180e-01 -4.376691207289695740e-02 -3.962671849876642227e-03 -2.186921536922454834e-01 1.017196401953697205e-01 1.200613006949424744e-01 1.258620321750640869e-01 4.632608592510223389e-02 -3.911907672882080078e-01 4.029321298003196716e-02 7.347241789102554321e-02 2.359626144170761108e-01 7.067219167947769165e-02 1.456474810838699341e-01 2.688738107681274414e-01 2.138978540897369385e-01 -6.396701093763113022e-03 7.235472649335861206e-02 1.156915947794914246e-01 -8.519494533538818359e-02 -3.448038101196289062e-01 -2.711065709590911865e-01 3.644756041467189789e-03 4.496279172599315643e-03
2.264731004834175110e-02 2.098118960857391357e-01 -2.437350749969482422e-01 1.502139121294021606e-01 1.016718670725822449e-01 1.532234698534011841e-01 -1.658032834529876709e-01 3.521336242556571960e-03 4.654883146286010742e-01 1.990798264741897583e-01 1.281443685293197632e-01 4.862795397639274597e-02 1.533343940973281860e-01 4.964172840118408203e-02 2.968458533287048340e-01 -9.021038562059402466e-02 -5.480037629604339600e-02 -5.239583551883697510e-02 -2.915539145469665527e-01 -2.938277423381805420e-01 6.567502766847610474e-02 1.642819046974182129e-01 1.025561764836311340e-01 1.476233005523681641e-01 4.455525055527687073e-02 -1.294060349464416504e-01 -2.984478771686553955e-01 -3.926756605505943298e-02 -7.876078784465789795e-02 -5.622530728578567505e-02 -9.379600733518600464e-02 2.159696519374847412e-01
1.172649338841438293e-01 1.610727310180664062e-01 -7.925841212272644043e-02 1.776354461908340454e-01 -1.705026021227240562e-03 2.145851403474807739e-01 1.106193959712982178e-01 2.799201309680938721e-01 4.408231973648071289e-01 2.323825657367706299e-01 7.950652390718460083e-02 -5.062067136168479919e-02 -5.886190012097358704e-02 2.090801596641540527e-01 1.152856126427650452e-01 -9.552749246358871460e-02 -3.779212534427642822e-01 1.377552449703216553e-01 -8.967399597167968750e-02 1.450270265340805054e-01 2.727144062519073486e-01 -3.454619273543357849e-02 1.938680261373519897e-01 2.021975219249725342e-01 -8.729390054941177368e-02 3.100661933422088623e-02 -2.522819042205810547e-01 5.409516021609306335e-02 7.934793829917907715e-02 1.665357798337936401e-01 5.471310392022132874e-02 -4.395800456404685974e-02
1.410287618637084961e-01 1.171235963702201843e-01 1.005485579371452332e-01 3.677415251731872559e-01 -1.574220210313796997e-01 1.628767400979995728e-01 -1.747380495071411133e-01 1.011430993676185608e-01 4.288411140441894531e-01 4.741106182336807251e-02 -8.683774620294570923e-02 4.120508953928947449e-02 -2.205244153738021851e-01 1.744679808616638184e-01 2.787155508995056152e-01 8.113601058721542358e-02 -1.308953315019607544e-01 4.693868011236190796e-02 -1.284558326005935669e-01 2.902911975979804993e-02 3.901841118931770325e-02 -6.666127592325210571e-02 1.254124343395233154e-01 2.800180576741695404e-02 -1.623918712139129639e-01 -2.204145193099975586e-01 2.949967086315155029e-01 -2.956810593605041504e-01 -1.696005016565322876e-01 -1.173928156495094299e-01 -1.328234225511550903e-01 -3.870696574449539185e-02
8.136006444692611694e-02 2.346818447113037109e-01 -3.735378757119178772e-02 3.230941668152809143e-02 5.390023812651634216e-02 -4.997593909502029419e-02 -1.090577989816665649e-01 -3.810227811336517334e-01 2.168708592653274536e-01 1.624742299318313599e-01 1.413743346929550171e-01 -2.507902681827545166e-01 6.192727386951446533e-02 6.819500774145126343e-02 7.295327633619308472e-02 9.845545142889022827e-02 -2.615550458431243896e-01 -1.723163574934005737e-01 -3.280644863843917847e-02 -8.670534193515777588e-02 3.275158107280731201e-01 -1.450824439525604248e-01 9.356351941823959351e-02 4.019190073013305664e-01 -2.270642668008804321e-01 4.992856830358505249e-02 -1.580705046653747559e-01 -1.802722811698913574e-01 1.980052441358566284e-01 2.954921312630176544e-02 -5.126744136214256287e-02 1.844641864299774170e-01
2.293266803026199341e-01 3.515861034393310547e-01 2.134158909320831299e-01 5.074749886989593506e-02 5.572956055402755737e-02 2.702367305755615234e-01 2.423382597044110298e-03 -1.898654103279113770e-01 2.134909182786941528e-01 3.425524532794952393e-01 2.133641988039016724e-01 -1.136454269289970398e-01 2.067747116088867188e-01 8.337571471929550171e-02 -6.373240612447261810e-03 3.298310935497283936e-01 2.928378060460090637e-03 -1.378237903118133545e-01 -6.295473873615264893e-02 1.685674861073493958e-02 2.143671736121177673e-02 -8.859248459339141846e-02 1.523089855909347534e-01 1.778355240821838379e-01 4.886480793356895447e-02 -6.249995529651641846e-02 2.160750776529312134e-01 2.479836344718933105e-01 -1.410428881645202637e-01 2.192806601524353027e-01 -6.717023253440856934e-02 1.011902242898941040e-01
4.505174160003662109e-01 5.252921953797340393e-02 -1.219027210026979446e-02 -5.316584929823875427e-02 1.960862278938293457e-01 -8.879996091127395630e-02 -3.510378599166870117e-01 -7.400057464838027954e-02 3.631682097911834717e-01 -7.816372066736221313e-02 2.007231861352920532e-01 7.560450583696365356e-02 -4.338112846016883850e-02 9.317696839570999146e-02 7.011103630065917969e-02 6.547348946332931519e-02 -3.619285523891448975e-01 2.408794127404689789e-02 -4.675085842609405518e-02 2.098039351403713226e-02 8.598240464925765991e-02 8.661886304616928101e-02 -3.423873335123062134e-02 -1.906546019017696381e-02 4.570518434047698975e-02 -1.966552734375000000e-01 2.104579843580722809e-02 -8.646260201930999756e-02 -1.249433979392051697e-01 1.896810084581375122e-01 -1.760432720184326172e-01 3.613804280757904053e-01
2.683476209640502930e-01 2.156989276409149170e-01 -4.821071028709411621e-02 2.393936505541205406e-03 -1.287387609481811523e-01 1.779890209436416626e-01 -6.620737910270690918e-02 1.803271919488906860e-01 2.078822851181030273e-01 1.614185869693756104e-01 1.314577460289001465e-01 -2.336076647043228149e-01 1.578534990549087524e-01 1.593365073204040527e-01 3.213306665420532227e-01 2.446290254592895508e-01 -1.310739368200302124e-01 -8.282538503408432007e-02 -3.474459946155548096e-01 -2.333936244249343872e-01 2.583364546298980713e-01 1.277539730072021484e-01 -1.281151771545410156e-01 6.298137456178665161e-02 1.658367365598678589e-01 -1.189604923129081726e-01 1.642887592315673828e-01 -2.320481091737747192e-02 4.782710969448089600e-02 -1.742509156465530396e-01 -1.110785603523254395e-01 1.503613740205764771e-01
1.135121732950210571e-01 1.079258024692535400e-01 2.273609638214111328e-01 2.433179914951324463e-01 6.616300437599420547e-03 3.196726739406585693e-01 -1.991689503192901611e-01 2.285318225622177124e-01 4.404667019844055176e-01 2.786063849925994873e-01 -3.183264657855033875e-02 5.455565452575683594e-02 7.512921839952468872e-02 -1.330425404012203217e-02 2.694652676582336426e-01 3.285102173686027527e-02 -3.794056773185729980e-01 -5.614763125777244568e-03 -6.002024188637733459e-02 -2.725966647267341614e-02 -3.205378726124763489e-02 8.563194423913955688e-02 3.558532800525426865e-03 1.508471183478832245e-02 -2.944785356521606445e-01 2.536400593817234039e-02 -7.174577564001083374e-03 -2.235084027051925659e-01 -5.601985845714807510e-03 5.616234987974166870e-02 7.945980131626129150e-02 -1.072964593768119812e-01
1.658541858196258545e-01 2.573998644948005676e-02 3.725319867953658104e-03 6.941044330596923828e-02 8.582800626754760742e-02 2.823047339916229248e-01 4.348431527614593506e-02 1.433875411748886108e-01 5.191000103950500488e-01 2.629720270633697510e-01 3.003403842449188232e-01 -1.771356016397476196e-01 -1.413619965314865112e-01 1.180882677435874939e-01 3.449344336986541748e-01 -2.132710628211498260e-02 1.150936409831047058e-01 1.588496416807174683e-01 -1.531539708375930786e-01 -2.022448778152465820e-01 1.643704622983932495e-02 -2.443866431713104248e-02 9.662450850009918213e-02 -8.636637032032012939e-02 -1.074726879596710205e-02 -2.358915060758590698e-01 -5.396729829953983426e-05 -2.324283868074417114e-01 -5.012318119406700134e-02 -6.446657329797744751e-02 -5.578861013054847717e-02 6.209670379757881165e-02
2.189141660928726196e-01 -5.747522227466106415e-03 1.396348625421524048e-01 -1.070661619305610657e-01 2.132245898246765137e-01 9.775195270776748657e-03 -2.322285175323486328e-01 -6.547438353300094604e-02 -4.842944908887147903e-03 1.289570927619934082e-01 -1.555451005697250366e-01 -1.847353577613830566e-01 -1.526771038770675659e-01 2.100921273231506348e-01 2.587949931621551514e-01 1.397182494401931763e-01 -5.834608078002929688e-01 1.160445362329483032e-01 7.110352069139480591e-02 -2.370462119579315186e-01 2.938418090343475342e-02 1.059270799160003662e-01 1.256281733512878418e-01 9.596360474824905396e-02 -4.755531623959541321e-02 2.440742030739784241e-02 1.989299803972244263e-01 -1.310428082942962646e-01 -2.050038427114486694e-01 -1.403708904981613159e-01 -1.107549965381622314e-01 5.070164054632186890e-02
4.986327141523361206e-02 1.110451593995094299e-01 1.773360371589660645e-01 4.250557720661163330e-01 -1.855815649032592773e-01 4.136247336864471436e-01 -6.182396039366722107e-02 1.384482383728027344e-01 3.579001724720001221e-01 1.826245896518230438e-02 -1.696679890155792236e-01 1.055100560188293457e-01 -4.888144135475158691e-02 1.113018393516540527e-01 3.891867399215698242e-02 6.484138313680887222e-03 -1.687013655900955200e-01 2.179253846406936646e-01 -3.473905846476554871e-02 6.142360717058181763e-02 7.708130031824111938e-02 1.202716305851936340e-01 6.734399497509002686e-02 3.459260165691375732e-01 3.217237768694758415e-03 -1.350208669900894165e-01 -1.083549931645393372e-01 -3.044943213462829590e-01 -1.674823649227619171e-02 -9.630417451262474060e-03 -9.058994054794311523e-02 5.522414296865463257e-02
4.255443811416625977e-01 7.187264505773782730e-03 -8.244332275353372097e-04 8.091463148593902588e-02 1.379055082798004150e-01 -2.686653099954128265e-02 -2.097735852003097534e-01 -1.044624075293540955e-01 4.327766895294189453e-01 -8.359905332326889038e-02 4.038634151220321655e-02 8.199299871921539307e-02 -3.537348285317420959e-02 9.501193463802337646e-02 8.680819720029830933e-02 7.502193003892898560e-02 -2.771000862121582031e-01 1.529068648815155029e-01 3.449304774403572083e-02 -1.010884121060371399e-01 1.264133900403976440e-01 1.040846854448318481e-02 3.657086193561553955e-02 6.327448040246963501e-02 5.067135393619537354e-02 -2.666445672512054443e-01 -1.992380917072296143e-01 -1.585609838366508484e-02 -2.081414908170700073e-01 2.526623904705047607e-01 -9.007038921117782593e-02 3.868891298770904541e-01
2.032816708087921143e-01 -1.428809165954589844e-01 -8.359272778034210205e-02 -9.272667765617370605e-02 1.839161962270736694e-01 4.029930010437965393e-02 5.137617513537406921e-02 -5.704031139612197876e-02 4.394150078296661377e-01 -1.752656884491443634e-02 1.339013502001762390e-02 6.241422146558761597e-02 -1.499906629323959351e-01 4.257997274398803711e-01 1.661813072860240936e-02 -1.108770295977592468e-01 -4.195301234722137451e-01 1.550840437412261963e-01 1.210502684116363525e-01 -1.314096599817276001e-01 7.821653038263320923e-02 1.691531091928482056e-01 2.296845167875289917e-01 -1.002323720604181290e-02 4.697715863585472107e-02 1.531604770570993423e-02 -4.113341122865676880e-02 -1.190369296818971634e-02 -2.120636552572250366e-01 1.185855343937873840e-01 -2.356995642185211182e-01 1.704875677824020386e-01
2.518288493156433105e-01 2.802666425704956055e-01 1.391405165195465088e-01 2.344936365261673927e-03 -3.323025256395339966e-02 3.186552226543426514e-01 -1.596313416957855225e-01 -8.103950321674346924e-02 9.034218639135360718e-02 2.340535074472427368e-01 3.370836675167083740e-01 1.010382771492004395e-01 2.122713029384613037e-01 2.473575621843338013e-01 3.655100986361503601e-02 1.466362178325653076e-01 6.934636086225509644e-02 1.145811080932617188e-01 -3.498705625534057617e-01 -1.644766330718994141e-01 -1.124697457998991013e-02 3.506445884704589844e-02 2.587716281414031982e-01 1.525700837373733521e-01 -3.819957002997398376e-02 -3.695905208587646484e-03 4.352783411741256714e-02 5.150809139013290405e-02 -4.245305433869361877e-02 2.473451793193817139e-01 8.842815458774566650e-02 2.286791950464248657e-01
2.473023086786270142e-01 1.653676182031631470e-01 1.946604996919631958e-01 2.739325463771820068e-01 -1.811305135488510132e-01 2.624673843383789062e-01 -1.149320453405380249e-01 9.365842491388320923e-02 6.714223325252532959e-02 1.281066983938217163e-01 -6.411447376012802124e-02 -1.359594762325286865e-01 -1.073854267597198486e-01 7.161615043878555298e-02 1.342909038066864014e-01 2.627905271947383881e-02 -2.954999506473541260e-01 3.157677594572305679e-03 -1.413193196058273315e-01 -2.660810053348541260e-01 1.147726997733116150e-01 2.467168122529983521e-02 -7.455037534236907959e-02 2.383747398853302002e-01 -3.386132717132568359e-01 -6.746341288089752197e-02 1.240319311618804932e-01 -3.462494313716888428e-01 2.357152663171291351e-02 -6.692733615636825562e-02 -1.897325664758682251e-01 2.149561196565628052e-01
1.081694215536117554e-01 2.826092243194580078e-01 -1.246240288019180298e-01 4.162510856986045837e-02 -7.846838980913162231e-02 1.415436621755361557e-02 -3.547925651073455811e-01 -1.312260031700134277e-01 3.651464879512786865e-01 9.172783046960830688e-02 1.885764300823211670e-01 -3.078614473342895508e-01 1.658569276332855225e-02 -1.027417182922363281e-02 1.067450791597366333e-01 1.531385034322738647e-01 -4.882275313138961792e-02 3.175490070134401321e-03 -8.868034183979034424e-02 -6.261924654245376587e-02 2.458734214305877686e-01 -1.640802621841430664e-01 1.784777939319610596e-01 1.246332004666328430e-01 -3.460156023502349854e-01 4.292177036404609680e-02 -2.565095946192741394e-02 -1.486928164958953857e-01 2.125574350357055664e-01 1.746288985013961792e-01 3.330731391906738281e-02 2.536431849002838135e-01
1.776065230369567871e-01 7.089214026927947998e-02 -9.732983261346817017e-02 1.488580703735351562e-01 2.622607648372650146e-01 8.167811483144760132e-02 -1.456477642059326172e-01 2.536419332027435303e-01 3.926007747650146484e-01 1.446956247091293335e-01 9.796430170536041260e-02 -1.953710913658142090e-01 -8.932577073574066162e-02 -1.383677870035171509e-01 4.752928316593170166e-01 6.969237327575683594e-02 7.792129367589950562e-02 -4.430178925395011902e-02 -1.636985093355178833e-01 -2.007191069424152374e-02 4.479825496673583984e-02 -6.464265286922454834e-02 1.264840811491012573e-01 -4.308813437819480896e-02 -1.709449477493762970e-02 -2.757559418678283691e-01 -1.461519394069910049e-02 -2.761105298995971680e-01 -1.628770530223846436e-01 4.116209968924522400e-02 -1.464828103780746460e-01 1.683308035135269165e-01
2.544631659984588623e-01 1.895597577095031738e-02 -4.686580598354339600e-02 -4.455783218145370483e-02 3.044711351394653320e-01 -1.189443841576576233e-01 -3.620710074901580811e-01 9.629303961992263794e-02 1.441465765237808228e-01 1.195437386631965637e-01 3.002445399761199951e-01 4.824891313910484314e-02 -1.292956322431564331e-01 -8.473960310220718384e-02 7.093044370412826538e-02 -7.148252427577972412e-02 -3.314713537693023682e-01 -1.187079027295112610e-01 -1.102456450462341309e-01 -2.444471269845962524e-01 3.444083780050277710e-02 -1.194730997085571289e-01 1.107785925269126892e-01 3.980405256152153015e-02 -3.625662997364997864e-02 -2.248197346925735474e-01 1.228766143321990967e-01 -1.971401572227478027e-01 -3.561194837093353271e-01 -1.092848628759384155e-01 -1.264654844999313354e-01 1.900997608900070190e-01
2.576908767223358154e-01 3.198144733905792236e-01 5.879693850874900818e-02 -5.627045035362243652e-02 2.374939769506454468e-01 2.739438228309154510e-02 -1.365993916988372803e-01 -1.241164728999137878e-01 1.929931640625000000e-01 3.872315958142280579e-02 -6.099287793040275574e-02 3.779416903853416443e-02 1.022649332880973816e-01 -4.721134901046752930e-02 2.165784090757369995e-01 2.474418282508850098e-01 -4.583088457584381104e-01 -7.801035791635513306e-02 2.103465795516967773e-01 3.447746112942695618e-02 -1.662471890449523926e-01 6.162012368440628052e-02 1.954431235790252686e-01 3.396417796611785889e-01 -7.270216941833496094e-02 -4.466616373974829912e-04 1.395864039659500122e-01 -1.349426656961441040e-01 1.237614825367927551e-01 -1.850354969501495361e-01 -1.709501594305038452e-01 -2.102477848529815674e-02
8.423902094364166260e-02 4.284604266285896301e-02 2.628014683723449707e-01 -8.800724521279335022e-03 1.454281061887741089e-01 3.754512369632720947e-01 -3.887085616588592529e-01 2.884262427687644958e-02 8.314516395330429077e-02 1.835787594318389893e-01 3.955095633864402771e-02 1.487293988466262817e-01 -1.117845550179481506e-01 1.616866141557693481e-01 2.531889081001281738e-01 2.515208423137664795e-01 7.120226323604583740e-02 -2.336924523115158081e-02 3.318481147289276123e-02 -1.247266307473182678e-01 1.907932162284851074e-01 -8.025635033845901489e-04 2.338050901889801025e-01 1.640968173742294312e-01 2.157932221889495850e-01 4.446236789226531982e-02 -3.104544579982757568e-01 -1.299273073673248291e-01 5.457277595996856689e-02 2.606773972511291504e-01 5.573952943086624146e-02 -3.832221031188964844e-02
-4.048715904355049133e-02 4.103334248065948486e-01 1.255571562796831131e-02 3.620332106947898865e-02 8.035139739513397217e-02 1.354616135358810425e-01 -6.290261447429656982e-02 -1.807452291250228882e-01 2.687895596027374268e-01 1.844771206378936768e-01 2.802665829658508301e-01 1.689912378787994385e-02 -2.514324486255645752e-01 1.111673563718795776e-01 7.699918746948242188e-02 -4.783290438354015350e-03 -1.625245809555053711e-01 1.307269334793090820e-01 -2.842114567756652832e-01 5.336767062544822693e-02 1.157385855913162231e-01 -2.119394391775131226e-01 2.865948081016540527e-01 2.501069605350494385e-01 -1.537688523530960083e-01 -1.197434216737747192e-01 -2.415262162685394287e-01 1.686111465096473694e-02 -7.712305057793855667e-03 -2.659890651702880859e-01 5.036197230219841003e-02 1.907842233777046204e-02
1.273716837167739868e-01 8.727904409170150757e-02 3.232825994491577148e-01 -1.017300635576248169e-01 1.081503555178642273e-01 1.206115484237670898e-01 -1.827467828989028931e-01 8.188106119632720947e-02 3.670294284820556641e-01 -4.234647005796432495e-02 -2.551461383700370789e-02 -1.106807067990303040e-01 -1.325335651636123657e-01 -5.316597968339920044e-02 1.015212535858154297e-01 8.140919357538223267e-02 -1.843463331460952759e-01 2.498032152652740479e-01 -2.624591588973999023e-01 -1.227863430976867676e-01 2.038433402776718140e-02 4.099272191524505615e-02 -4.554088413715362549e-02 4.895773828029632568e-01 2.087060809135437012e-01 1.694536358118057251e-01 -3.725154697895050049e-02 -1.058794036507606506e-01 -2.775539159774780273e-01 2.005197107791900635e-02 1.131384298205375671e-01 -9.439735859632492065e-02
4.145660400390625000e-01 1.464233100414276123e-01 -3.786988556385040283e-02 8.872502297163009644e-02 7.147598266601562500e-02 -1.734460704028606415e-02 -2.274587005376815796e-01 8.077954873442649841e-03 2.791516780853271484e-01 2.869554460048675537e-01 5.734632164239883423e-02 -1.729494631290435791e-01 -2.226082608103752136e-03 1.788570135831832886e-01 1.490867137908935547e-02 3.550675511360168457e-01 -1.069170907139778137e-01 2.377756685018539429e-01 5.010395497083663940e-02 -3.915464878082275391e-02 1.157639101147651672e-01 -2.553080916404724121e-01 2.772757709026336670e-01 4.074674844741821289e-02 -4.615409672260284424e-02 6.694447714835405350e-03 2.050034105777740479e-01 5.685925483703613281e-02 -1.639864444732666016e-01 1.655830740928649902e-01 -2.229273468255996704e-01 8.854109048843383789e-02
2.546371892094612122e-02 3.030538558959960938e-01 -2.307696491479873657e-01 -6.340465974062681198e-03 1.202231794595718384e-01 1.890138834714889526e-01 -6.177363917231559753e-02 1.444228887557983398e-01 2.669284343719482422e-01 -9.732826799154281616e-02 1.896231770515441895e-01 9.947491344064474106e-04 3.444963693618774414e-02 1.281272172927856445e-01 1.172955483198165894e-01 -1.095097437500953674e-01 -1.892810463905334473e-01 -9.814904630184173584e-02 -4.489749670028686523e-02 -4.930382966995239258e-01 6.360365450382232666e-02 2.027112990617752075e-01 2.925095558166503906e-01 3.748175799846649170e-01 1.226390432566404343e-02 -4.258244484663009644e-02 4.730529338121414185e-02 4.888717457652091980e-02 -4.861624166369438171e-02 1.555705964565277100e-01 -9.596103802323341370e-03 1.559682041406631470e-01
6.966786086559295654e-02 1.247816607356071472e-01 6.255131959915161133e-02 2.343688309192657471e-01 2.208138853311538696e-01 1.404818296432495117e-01 -3.239149153232574463e-01 1.321803182363510132e-01 4.340126737952232361e-02 1.498752385377883911e-01 4.205810651183128357e-02 1.137566044926643372e-01 3.659445345401763916e-01 1.316019743680953979e-01 2.441602498292922974e-01 2.390225231647491455e-02 -2.600814402103424072e-01 -1.172937750816345215e-01 1.119707897305488586e-01 9.603655338287353516e-02 1.306770294904708862e-01 3.914746642112731934e-02 2.441514879465103149e-01 2.826685309410095215e-01 1.155806109309196472e-01 -2.346183806657791138e-01 1.537098139524459839e-01 -9.935266524553298950e-02 -2.741546928882598877e-01 5.292358249425888062e-02 2.722779661417007446e-02 1.936128437519073486e-01
2.567698657512664795e-01 2.623945474624633789e-01 -1.464068293571472168e-01 -7.692279294133186340e-03 7.310613244771957397e-02 3.429818153381347656e-01 -6.888849288225173950e-02 1.629556268453598022e-01 3.827002048492431641e-01 -7.128565758466720581e-02 2.726286053657531738e-01 -1.529384553432464600e-01 -1.014080122113227844e-01 1.089495141059160233e-02 2.944482862949371338e-01 -2.007795125246047974e-01 1.332234963774681091e-02 5.406480655074119568e-02 -1.343776583671569824e-01 -1.611408442258834839e-01 1.898081600666046143e-02 -5.382980778813362122e-02 2.185715585947036743e-01 1.214141100645065308e-01 -6.686171889305114746e-02 -2.285604327917098999e-01 -1.759112477302551270e-01 -2.520019114017486572e-01 8.635244518518447876e-02 -3.835054486989974976e-02 -3.687437996268272400e-02 1.686015129089355469e-01
-2.187793329358100891e-02 4.779286310076713562e-02 1.222542002797126770e-01 2.044104784727096558e-01 1.217485442757606506e-01 2.026986032724380493e-01 -1.600344479084014893e-02 1.110026538372039795e-01 2.865190804004669189e-01 2.959969639778137207e-02 1.203673481941223145e-01 -1.805405765771865845e-01 -2.563561797142028809e-01 4.812050145119428635e-03 3.507334291934967041e-01 -1.077584251761436462e-01 9.515587240457534790e-02 6.194990128278732300e-02 -1.218616813421249390e-01 -1.506280153989791870e-01 2.973052859306335449e-01 -5.363757908344268799e-02 4.432947635650634766e-01 1.644897758960723877e-01 -2.407694309949874878e-01 -1.026107594370841980e-01 1.005681529641151428e-01 4.245236888527870178e-02 -1.108355596661567688e-01 1.394278369843959808e-02 -7.020122557878494263e-02 2.802000045776367188e-01
3.766449391841888428e-01 3.322703018784523010e-02 1.468152105808258057e-01 5.711336433887481689e-02 -1.990032494068145752e-01 2.405318766832351685e-01 -6.567819416522979736e-02 1.767300814390182495e-02 -3.437778726220130920e-02 4.457249939441680908e-01 -4.420376196503639221e-02 -3.885920643806457520e-01 5.229124054312705994e-02 1.384039372205734253e-01 7.425157725811004639e-02 -3.197116404771804810e-02 -2.670778930187225342e-01 6.526937242597341537e-03 1.013451665639877319e-01 -6.648005917668342590e-03 1.927092224359512329e-01 1.605352386832237244e-02 6.371641904115676880e-02 2.921239733695983887e-01 1.010962799191474915e-01 -5.368879064917564392e-02 -2.841894030570983887e-01 -5.565715208649635315e-02 -1.380124390125274658e-01 -1.461713165044784546e-01 -4.195655882358551025e-02 3.579376265406608582e-02
2.654744684696197510e-01 -6.804359704256057739e-02 2.702068686485290527e-01 1.395605206489562988e-01 -1.330010686069726944e-02 1.747403293848037720e-02 -3.969582617282867432e-01 -1.622472330927848816e-02 2.930958867073059082e-01 3.526707366108894348e-02 3.369991183280944824e-01 -1.076080203056335449e-01 6.398440152406692505e-02 4.162967577576637268e-02 2.597290277481079102e-01 8.403429388999938965e-02 -2.274614274501800537e-01 -5.248885229229927063e-02 1.041559949517250061e-01 -8.022274076938629150e-02 7.884780317544937134e-02 -3.061363995075225830e-01 -2.119071632623672485e-01 3.309668600559234619e-01 -1.233096350915730000e-03 1.547235846519470215e-01 -1.722543127834796906e-02 -2.032995410263538361e-02 -1.326448470354080200e-01 2.381579019129276276e-02 -2.942574396729469299e-02 -1.077109947800636292e-01
6.922597438097000122e-02 -8.285219222307205200e-02 2.880876325070858002e-02 1.664236485958099365e-01 4.812826588749885559e-02 3.736856579780578613e-01 -1.926576048135757446e-01 1.791444122791290283e-01 2.873921692371368408e-01 7.597628235816955566e-02 2.508492022752761841e-02 -1.450873315334320068e-01 5.226106569170951843e-02 1.461234390735626221e-01 1.387576162815093994e-01 -2.340439856052398682e-01 -3.069477975368499756e-01 -1.492528468370437622e-01 -2.839456200599670410e-01 4.179280996322631836e-02 2.092671394348144531e-01 2.574874758720397949e-01 9.515435248613357544e-02 2.370687872171401978e-01 -9.076298028230667114e-02 -2.799470424652099609e-01 -1.489596674218773842e-03 2.068256027996540070e-02 -1.198151707649230957e-01 2.196086756885051727e-02 -2.344681322574615479e-01 -9.708069264888763428e-02
2.571927011013031006e-01 -5.751327052712440491e-02 2.617578506469726562e-01 5.459668114781379700e-03 1.576004028320312500e-01 7.926349341869354248e-02 -1.141139958053827286e-02 9.545417129993438721e-02 2.651408016681671143e-01 1.725032925605773926e-01 -3.685635328292846680e-02 3.945001214742660522e-02 -5.350127443671226501e-02 4.126158356666564941e-01 6.154387444257736206e-02 2.758984046522527933e-04 -3.106239140033721924e-01 -7.749335467815399170e-02 1.980374306440353394e-01 -4.118088781833648682e-01 -3.175576776266098022e-02 3.826564922928810120e-02 1.873566955327987671e-01 -1.118815019726753235e-01 -2.652968838810920715e-02 -1.923895478248596191e-01 -6.513185799121856689e-02 -1.480539608746767044e-02 -2.136221081018447876e-01 1.215570494532585144e-01 -2.117930948734283447e-01 -1.814520657062530518e-01
3.286602795124053955e-01 2.544558644294738770e-01 2.176717221736907959e-01 2.709385193884372711e-02 5.269933864474296570e-02 -1.000399738550186157e-01 -3.798054903745651245e-02 -1.389393061399459839e-01 2.005895972251892090e-01 -2.708590589463710785e-02 1.781973987817764282e-01 -1.296236962080001831e-01 -5.010785907506942749e-02 -2.657792530953884125e-02 3.028325140476226807e-01 8.227746188640594482e-02 -3.772132992744445801e-01 -1.332131177186965942e-01 2.146493345499038696e-01 9.966342151165008545e-02 1.886512339115142822e-02 3.396498784422874451e-02 1.625674590468406677e-02 3.648669123649597168e-01 -1.475174576044082642e-01 1.697370707988739014e-01 4.691917449235916138e-02 -2.722500264644622803e-01 -1.992007344961166382e-01 -1.766340732574462891e-01 -4.734782502055168152e-02 -5.836584791541099548e-02
2.769098877906799316e-01 2.793202400207519531e-01 -1.566817238926887512e-02 -5.204591900110244751e-02 4.043963924050331116e-02 1.328460872173309326e-01 -6.521045416593551636e-02 -1.661026477813720703e-01 2.683542966842651367e-01 2.021505497395992279e-02 -1.120391562581062317e-01 9.963906556367874146e-02 -3.316238895058631897e-02 2.918598800897598267e-02 1.738378703594207764e-01 1.046738475561141968e-01 -2.093289345502853394e-01 -1.841627806425094604e-01 2.890605926513671875e-01 -2.594719827175140381e-01 -1.549703925848007202e-01 4.870904088020324707e-01 1.087274476885795593e-01 1.978108733892440796e-01 5.124970525503158569e-02 -2.040792256593704224e-01 1.139414310455322266e-01 -4.792994260787963867e-02 1.532138511538505554e-02 1.163568794727325439e-01 -1.974876224994659424e-01 4.446547012776136398e-03
3.629746437072753906e-01 9.534719586372375488e-02 3.122974336147308350e-01 2.398155862465500832e-03 -1.209454163908958435e-01 1.851279847323894501e-02 -1.334141492843627930e-01 -7.207673788070678711e-02 1.318789124488830566e-01 -3.565228730440139771e-02 1.874113455414772034e-02 -2.062470316886901855e-01 9.151007235050201416e-02 1.473715603351593018e-01 1.110821291804313660e-01 2.677135355770587921e-02 -2.885436415672302246e-01 5.492988601326942444e-02 1.678822562098503113e-02 1.961084604263305664e-01 5.048691108822822571e-02 1.719497889280319214e-01 3.133345246315002441e-01 1.246228441596031189e-01 1.370185762643814087e-01 1.227485109120607376e-02 2.321199923753738403e-01 -2.199357375502586365e-02 -2.762153446674346924e-01 -3.558011353015899658e-01 -2.350514382123947144e-01 -1.291914731264114380e-01
9.164198487997055054e-02 1.809485554695129395e-01 2.055150568485260010e-01 -8.335328660905361176e-03 7.474102079868316650e-02 1.664257943630218506e-01 -1.880899220705032349e-01 -8.153495192527770996e-02 6.372106075286865234e-01 2.334982156753540039e-02 -1.109988894313573837e-02 -3.261094912886619568e-02 -1.715911477804183960e-01 1.068589910864830017e-01 1.249321773648262024e-01 1.099996343255043030e-01 2.828799188137054443e-02 3.112645447254180908e-01 -1.150454357266426086e-01 1.316006630659103394e-01 3.124429583549499512e-01 1.634550243616104126e-01 8.946435153484344482e-02 2.913066148757934570e-01 -4.258645325899124146e-02 -6.585706025362014771e-03 2.837742678821086884e-02 -3.090458994847722352e-05 -1.984868868021294475e-04 1.176894232630729675e-01 5.144527554512023926e-02 -1.740839332342147827e-02
2.854168713092803955e-01 1.401046812534332275e-01 9.168901294469833374e-02 3.564357459545135498e-01 -1.436536666005849838e-02 3.732047677040100098e-01 -3.222236782312393188e-02 1.856026202440261841e-01 1.607089489698410034e-01 2.445540130138397217e-01 1.524093449115753174e-01 -2.272366732358932495e-01 -1.630495786666870117e-01 3.143178522586822510e-01 1.227708384394645691e-01 -9.402474761009216309e-02 -2.237741053104400635e-01 2.273456305265426636e-01 4.114167764782905579e-02 -2.861377783119678497e-02 1.963906586170196533e-01 1.890550851821899414e-01 2.328140139579772949e-01 1.753663830459117889e-02 -1.683040708303451538e-01 6.315188109874725342e-02 -5.418111383914947510e-02 8.040478080511093140e-02 4.379757121205329895e-02 -5.523935891687870026e-03 4.251979291439056396e-02 1.102019287645816803e-02
2.365721575915813446e-02 9.504442662000656128e-02 2.091432064771652222e-01 -2.507039010524749756e-01 2.717245519161224365e-01 2.947831451892852783e-01 -1.074314415454864502e-01 3.412625193595886230e-02 2.529499530792236328e-01 1.904630810022354126e-01 2.281377017498016357e-01 6.393492221832275391e-02 -6.660190224647521973e-02 1.355044841766357422e-01 2.074378430843353271e-01 7.336207479238510132e-02 -2.318918108940124512e-01 2.174779623746871948e-01 -1.857572793960571289e-01 -1.365420669317245483e-01 2.573054134845733643e-01 1.009827181696891785e-01 -1.387868728488683701e-02 1.808724105358123779e-01 -5.384830385446548462e-02 3.521256148815155029e-01 1.908184885978698730e-01 -9.625308960676193237e-02 1.804303526878356934e-01 -1.152101606130599976e-01 2.870059199631214142e-02 4.524533636868000031e-03
2.678322196006774902e-01 2.254926860332489014e-01 -1.695419661700725555e-02 -9.521348774433135986e-02 1.511905640363693237e-01 1.072275489568710327e-01 -1.203702017664909363e-01 -1.610001921653747559e-01 -1.075507048517465591e-02 -6.187650188803672791e-02 1.005522534251213074e-01 -3.491412103176116943e-02 -1.018265262246131897e-01 4.017726182937622070e-01 6.827425211668014526e-02 1.141808927059173584e-01 -4.550075232982635498e-01 1.255968511104583740e-01 1.429410725831985474e-01 -1.891335248947143555e-01 -6.962928920984268188e-02 1.195599138736724854e-01 2.382609546184539795e-01 2.885918915271759033e-01 -9.426208212971687317e-03 -3.615621477365493774e-02 1.165116205811500549e-01 -2.452356666326522827e-01 -2.005195319652557373e-01 1.276857703924179077e-01 4.060534760355949402e-03 -1.367139369249343872e-01
1.622036695480346680e-01 2.516952529549598694e-02 3.324987292289733887e-01 1.747733056545257568e-01 -5.106952786445617676e-02 5.341349169611930847e-02 -9.174559265375137329e-02 -9.496030211448669434e-02 5.099331140518188477e-01 1.120950952172279358e-01 1.313275843858718872e-01 7.038137316703796387e-02 -2.384858280420303345e-01 -7.562430202960968018e-02 1.483895927667617798e-01 2.092370092868804932e-01 1.416609436273574829e-01 3.142816573381423950e-02 8.695618063211441040e-02 -3.325194418430328369e-01 1.605772525072097778e-01 4.417259246110916138e-02 2.949554473161697388e-02 1.945108771324157715e-01 9.529886394739151001e-02 -7.391375303268432617e-02 3.620828688144683838e-01 -1.357838744297623634e-03 5.101120471954345703e-02 -1.117602884769439697e-01 -3.756422176957130432e-02 -1.344860941171646118e-01
3.178207576274871826e-01 9.373608976602554321e-02 -4.311819374561309814e-02 1.844090074300765991e-01 2.042545527219772339e-01 2.714182250201702118e-02 -2.366438806056976318e-01 -1.724006384611129761e-01 1.271170079708099365e-01 2.756422460079193115e-01 -5.244138091802597046e-02 -2.130689769983291626e-01 1.460784077644348145e-01 9.068879485130310059e-02 2.473456598818302155e-02 2.535701394081115723e-01 -3.538719713687896729e-01 -7.944688946008682251e-02 1.270773410797119141e-01 -2.368332445621490479e-01 5.559937283396720886e-02 -1.368210762739181519e-01 2.202458828687667847e-01 5.560256540775299072e-02 -5.608708038926124573e-02 -1.739614754915237427e-01 2.687890529632568359e-01 5.642738193273544312e-02 -4.814220964908599854e-02 1.637015789747238159e-01 -8.705326169729232788e-02 2.620662748813629150e-01
5.675358772277832031e-01 -9.652635455131530762e-02 2.016187831759452820e-02 -4.666744545102119446e-02 1.652645133435726166e-02 1.203846558928489685e-01 -1.288593839854001999e-02 1.746722608804702759e-01 3.351883590221405029e-01 -9.893345832824707031e-02 -1.104088500142097473e-02 -2.684190869331359863e-02 -2.450070530176162720e-02 7.212840765714645386e-02 1.542443931102752686e-01 9.429373592138290405e-02 -3.205172717571258545e-01 1.546454280614852905e-01 -1.241280809044837952e-01 1.145492419600486755e-01 1.129979081451892853e-02 -3.828415647149085999e-03 -7.818040996789932251e-02 1.535991728305816650e-01 6.524549424648284912e-02 -2.273271679878234863e-01 2.395214885473251343e-02 -1.899376660585403442e-01 -1.904717683792114258e-01 2.090477347373962402e-01 -1.007992029190063477e-01 3.022313117980957031e-01
4.077965319156646729e-01 4.348246380686759949e-02 -1.733261346817016602e-01 1.470157057046890259e-01 -1.388655416667461395e-02 1.603187769651412964e-01 -1.264404356479644775e-01 -5.532783642411231995e-02 1.364151984453201294e-01 -1.838257610797882080e-01 -1.683050207793712616e-02 -4.715245962142944336e-02 2.086965180933475494e-02 1.668906658887863159e-01 6.856887601315975189e-03 -3.629222214221954346e-01 -3.517086207866668701e-01 2.477223798632621765e-02 -3.369070962071418762e-02 -3.500602766871452332e-02 1.311450302600860596e-01 4.750726744532585144e-02 1.478563100099563599e-01 2.613237798213958740e-01 -7.751794159412384033e-02 2.212715148925781250e-01 9.482923895120620728e-03 -2.661379575729370117e-01 -2.366692274808883667e-01 -8.250840008258819580e-02 -3.036938905715942383e-01 -5.511159077286720276e-02
7.207620888948440552e-02 3.386816680431365967e-01 2.159328013658523560e-01 -1.467324644327163696e-01 -1.568159312009811401e-01 9.332661330699920654e-02 9.017209522426128387e-03 -2.194514870643615723e-02 1.002000197768211365e-01 2.438219785690307617e-01 2.921839654445648193e-01 -2.375152707099914551e-02 -3.333245515823364258e-01 1.949724741280078888e-02 3.772139549255371094e-01 1.771420985460281372e-02 -3.162233233451843262e-01 1.526460349559783936e-01 1.843760162591934204e-01 6.663836538791656494e-02 1.610681116580963135e-01 -1.179224103689193726e-01 2.125733792781829834e-01 2.964739874005317688e-02 -5.291315168142318726e-02 2.540034055709838867e-02 -1.724688149988651276e-02 -4.163121432065963745e-02 1.774873286485671997e-01 1.191730499267578125e-01 -1.191262230277061462e-01 2.356798201799392700e-01
2.609880566596984863e-01 1.874122470617294312e-01 7.461462914943695068e-02 -2.106531858444213867e-01 1.706743240356445312e-01 -5.433837417513132095e-03 -1.441795099526643753e-02 -1.371179074048995972e-01 2.527547776699066162e-01 2.041328400373458862e-01 -1.110994964838027954e-01 -3.130275905132293701e-01 1.432787533849477768e-02 2.164395898580551147e-01 -1.090159863233566284e-01 -5.119314044713973999e-02 -4.524848461151123047e-01 2.149395495653152466e-01 -1.266790479421615601e-01 -1.199993304908275604e-02 -1.336358338594436646e-01 1.678486466407775879e-01 2.456382662057876587e-01 1.313154399394989014e-01 -9.692130982875823975e-02 -1.552664637565612793e-01 1.981128007173538208e-01 -1.277773976325988770e-01 -1.154647022485733032e-01 -1.280531734228134155e-01 -7.179610431194305420e-02 -8.063519001007080078e-02
2.626782357692718506e-01 1.457054764032363892e-01 5.140472576022148132e-02 2.665655016899108887e-01 2.184819281101226807e-01 -4.073172807693481445e-02 -3.554470539093017578e-01 -7.910325191915035248e-03 -2.143583819270133972e-02 1.307508349418640137e-01 2.384048253297805786e-01 6.815312430262565613e-03 2.071279138326644897e-01 -6.827841699123382568e-02 1.040011718869209290e-01 -2.489268966019153595e-02 -1.602136790752410889e-01 -1.441817730665206909e-01 2.225833758711814880e-02 -1.777646839618682861e-01 -5.883155763149261475e-02 8.072682470083236694e-02 2.589891254901885986e-01 2.277603894472122192e-01 3.825335204601287842e-02 -2.229493260383605957e-01 7.229735702276229858e-02 -1.841601282358169556e-01 -3.437578082084655762e-01 -1.587429046630859375e-01 1.324517875909805298e-01 2.610153555870056152e-01
2.586094141006469727e-01 2.577350735664367676e-01 2.620182931423187256e-02 1.122912541031837463e-01 7.519061909988522530e-05 9.966570138931274414e-02 -1.152364164590835571e-01 -5.251723900437355042e-02 2.654088139533996582e-01 1.348163038492202759e-01 -1.422949368134140968e-03 -1.363335698843002319e-01 -3.863118961453437805e-02 -5.509825795888900757e-02 2.236773222684860229e-01 1.343555003404617310e-01 -5.534785389900207520e-01 -9.084488451480865479e-02 1.685270220041275024e-01 1.526200622320175171e-01 -4.986867681145668030e-02 1.265828758478164673e-01 2.030101120471954346e-01 8.556704968214035034e-02 -5.183810368180274963e-02 7.752638310194015503e-02 -8.382410556077957153e-02 -2.925798296928405762e-01 -4.456061497330665588e-02 -2.746310234069824219e-01 -1.704388707876205444e-01 -8.059334754943847656e-02
1.862726211547851562e-01 9.901780635118484497e-02 2.328520715236663818e-01 1.950753331184387207e-01 -5.577105656266212463e-02 -9.631734341382980347e-02 -3.012876212596893311e-01 2.302944362163543701e-01 1.894513815641403198e-01 4.812565445899963379e-01 -8.695195615291595459e-02 -6.545799970626831055e-02 1.617989987134933472e-01 1.616200804710388184e-02 1.949339061975479126e-01 6.457205116748809814e-02 -1.260578334331512451e-01 -2.357899546623229980e-01 -1.210552453994750977e-01 -7.001367211341857910e-02 1.687533259391784668e-01 1.960703879594802856e-01 8.814366906881332397e-02 3.191803097724914551e-01 1.579148322343826294e-01 8.528777956962585449e-02 -7.120598852634429932e-02 -1.899843215942382812e-01 -9.504880011081695557e-02 -3.667072579264640808e-02 -8.727105706930160522e-02 -9.546217508614063263e-03
2.182785123586654663e-01 5.525910854339599609e-02 1.134286820888519287e-02 -5.186030641198158264e-02 1.489146798849105835e-01 1.167947053909301758e-02 -3.568610548973083496e-02 -1.970031559467315674e-01 2.766006290912628174e-01 1.062652915716171265e-01 1.513137966394424438e-01 3.012946248054504395e-01 -1.288762986660003662e-01 9.090752899646759033e-02 2.044693976640701294e-01 -1.350126415491104126e-01 -1.671656221151351929e-02 2.216616421937942505e-01 -1.197709441184997559e-01 5.251221358776092529e-02 -9.745348989963531494e-02 7.735440135002136230e-02 1.589434742927551270e-01 4.117007851600646973e-01 -2.141657471656799316e-01 -2.694329917430877686e-01 -5.936092883348464966e-02 -3.054756112396717072e-02 1.768931448459625244e-01 -2.809651792049407959e-01 -2.893810868263244629e-01 6.366942077875137329e-02
2.617720067501068115e-01 2.688070535659790039e-01 -1.361686140298843384e-01 -1.455198675394058228e-01 1.095240339636802673e-01 1.534665375947952271e-01 -4.991307482123374939e-02 -1.877106428146362305e-01 1.665835678577423096e-01 3.477473510429263115e-03 2.848116755485534668e-01 -2.391689717769622803e-01 1.440622378140687943e-02 1.331141740083694458e-01 5.497588589787483215e-02 8.409645408391952515e-02 -4.376152753829956055e-01 8.215314894914627075e-02 1.035245507955551147e-01 -1.330596059560775757e-01 1.073314622044563293e-01 8.868464827537536621e-02 3.939581662416458130e-02 9.715651720762252808e-02 4.899276793003082275e-02 -1.050506010651588440e-01 2.293294370174407959e-01 -3.932566940784454346e-01 -1.795966327190399170e-01 -6.329772621393203735e-02 -2.440958656370639801e-02 -1.937325149774551392e-01
3.388229012489318848e-01 3.773000538349151611e-01 1.228726431727409363e-01 8.819801360368728638e-02 -2.891285903751850128e-02 3.638064563274383545e-01 -7.027926295995712280e-02 3.150913864374160767e-02 1.674727797508239746e-01 3.314386010169982910e-01 2.211339324712753296e-01 -1.353736817836761475e-01 -3.203319907188415527e-01 1.395362168550491333e-01 -9.527854621410369873e-02 -7.241982221603393555e-02 -1.754085272550582886e-01 5.100179836153984070e-02 7.143206894397735596e-02 7.359341718256473541e-03 -2.852469868957996368e-02 1.132008284330368042e-01 -4.643508791923522949e-02 1.720710992813110352e-01 -2.639733552932739258e-01 -2.039124518632888794e-01 1.231096908450126648e-01 1.869697473011910915e-03 2.092885412275791168e-02 9.980433434247970581e-02 6.946692708879709244e-03 1.361100822687149048e-01
4.658078253269195557e-01 3.986241668462753296e-02 2.603265456855297089e-02 6.205820664763450623e-02 1.898757964372634888e-01 -1.661998778581619263e-02 -2.885133326053619385e-01 3.995212167501449585e-02 2.948501110076904297e-01 -2.446161024272441864e-02 2.350445687770843506e-01 7.277473062276840210e-02 8.684108033776283264e-03 1.445787996053695679e-01 1.524665951728820801e-02 -2.314574830234050751e-02 -3.845365941524505615e-01 1.066013611853122711e-02 3.849001601338386536e-02 -6.074368953704833984e-02 3.824685141444206238e-02 1.078898310661315918e-01 -9.359563887119293213e-02 4.066178947687149048e-02 4.659787192940711975e-02 -3.129963874816894531e-01 -5.136976391077041626e-02 -9.953693300485610962e-02 -1.118014231324195862e-01 3.059598505496978760e-01 -6.170983240008354187e-02 2.943515479564666748e-01
3.661427199840545654e-01 1.355157345533370972e-01 2.882226556539535522e-02 3.162617087364196777e-01 -1.846965961158275604e-02 1.898791044950485229e-01 -1.120673492550849915e-01 -1.818830519914627075e-02 2.381390929222106934e-01 1.134297773241996765e-01 -1.521322280168533325e-01 -2.904298901557922363e-01 -6.363627314567565918e-02 1.737961471080780029e-01 1.268294602632522583e-01 1.797383725643157959e-01 -3.377750813961029053e-01 1.740027219057083130e-01 3.199249804019927979e-01 -4.031912237405776978e-02 -1.442490611225366592e-02 2.047771662473678589e-01 1.515095233917236328e-01 1.426525861024856567e-01 -6.639788299798965454e-02 3.888675011694431305e-03 -9.630905091762542725e-02 -2.198760956525802612e-01 -1.395428329706192017e-01 -7.797608524560928345e-02 1.269514709711074829e-01 1.463545486330986023e-02
1.021054983139038086e-01 4.083927720785140991e-02 -1.059851124882698059e-01 4.562686383724212646e-02 9.330342710018157959e-02 2.738453447818756104e-01 -3.524039387702941895e-01 -4.750718921422958374e-02 1.738564521074295044e-01 2.337449342012405396e-01 9.672433882951736450e-02 -2.057749219238758087e-02 -6.143440026789903641e-03 2.618003785610198975e-01 1.935050338506698608e-01 3.967802971601486206e-02 -1.979121714830398560e-01 -1.458268612623214722e-01 1.835721135139465332e-01 -5.289493501186370850e-02 1.617036759853363037e-01 4.487825334072113037e-01 -1.172643806785345078e-02 1.455473005771636963e-01 9.111087769269943237e-02 -3.755502402782440186e-01 5.969429388642311096e-02 -1.768349558115005493e-01 1.359798610210418701e-01 -3.581887576729059219e-03 7.571453601121902466e-02 8.942142874002456665e-02
1.662247478961944580e-01 1.405872106552124023e-01 3.108633458614349365e-01 4.425699710845947266e-01 -1.154176518321037292e-01 2.218681126832962036e-01 -1.442317217588424683e-01 -1.746922880411148071e-01 1.662747412919998169e-01 -4.930186271667480469e-02 1.489793509244918823e-01 -6.774867419153451920e-03 -1.009449660778045654e-01 1.301031112670898438e-01 3.131103813648223877e-01 -1.563735902309417725e-01 -2.039385288953781128e-01 -1.601846665143966675e-01 1.458933670073747635e-02 3.657057881355285645e-02 -2.218355424702167511e-02 6.539977341890335083e-02 1.125277429819107056e-01 1.561642736196517944e-01 1.745737195014953613e-01 1.579696238040924072e-01 4.066830500960350037e-02 -3.365409672260284424e-01 -2.196525335311889648e-01 -7.012438774108886719e-02 1.008017137646675110e-01 -4.284171853214502335e-03
8.364094793796539307e-02 1.695631593465805054e-01 1.327666044235229492e-01 7.373709231615066528e-02 -1.183152347803115845e-01 1.047958284616470337e-01 6.196318566799163818e-02 -6.383218616247177124e-02 3.590618073940277100e-01 -6.101059913635253906e-02 2.915920913219451904e-01 -5.382576584815979004e-02 -2.268343120813369751e-01 9.090808033943176270e-02 3.570768535137176514e-01 2.721964009106159210e-02 -2.102616578340530396e-01 -6.905633956193923950e-02 -1.250289827585220337e-01 -6.556963175535202026e-02 3.258384764194488525e-01 8.947729319334030151e-02 2.273495197296142578e-01 2.008188068866729736e-01 -2.488212883472442627e-01 5.308215692639350891e-02 -1.471051275730133057e-01 -2.796887159347534180e-01 2.358481734991073608e-01 -7.039545103907585144e-03 -1.770737022161483765e-02 -6.382695585489273071e-02
-1.420014500617980957e-01 1.588685959577560425e-01 1.990266591310501099e-01 -4.406757187098264694e-03 9.934633970260620117e-02 3.159946501255035400e-01 -3.400019109249114990e-01 -2.648602724075317383e-01 3.467196822166442871e-01 7.442584726959466934e-03 2.740040719509124756e-01 9.007333219051361084e-02 -1.514834612607955933e-01 3.380533456802368164e-01 4.199811816215515137e-02 1.139943674206733704e-01 -8.500478230416774750e-03 2.092450410127639771e-01 -1.137497127056121826e-01 -2.213109880685806274e-01 1.104677375406026840e-02 -9.428286552429199219e-02 1.074931919574737549e-01 9.975525736808776855e-02 -1.005709171295166016e-03 -1.824304834008216858e-02 -9.844826906919479370e-02 9.858342260122299194e-02 -1.505622565746307373e-01 1.902595907449722290e-01 -1.634819656610488892e-01 1.497142463922500610e-01
9.850931167602539062e-02 2.039136886596679688e-01 -1.658103615045547485e-01 1.537948548793792725e-01 -4.244710318744182587e-03 4.039409458637237549e-01 2.273487113416194916e-02 -2.913485048338770866e-03 2.602198719978332520e-01 4.754653945565223694e-02 2.005924880504608154e-01 6.023963168263435364e-02 -2.727383971214294434e-01 1.632450520992279053e-01 2.754517793655395508e-01 -1.175535172224044800e-01 -1.986048929393291473e-02 2.487263977527618408e-01 -1.624760590493679047e-02 -3.011459112167358398e-01 7.789628952741622925e-02 -1.452661007642745972e-01 1.869467794895172119e-01 1.698990464210510254e-01 1.079820543527603149e-01 -1.956490576267242432e-01 4.860416054725646973e-02 -3.458353281021118164e-01 2.220433950424194336e-02 3.489015251398086548e-02 -1.966266520321369171e-02 1.053163185715675354e-01
5.054086446762084961e-01 2.410534471273422241e-01 -4.293048754334449768e-02 3.808055818080902100e-02 1.197387576103210449e-01 1.041237711906433105e-01 5.242212861776351929e-02 -5.294871330261230469e-02 2.057842463254928589e-01 1.380901634693145752e-01 -1.977868527173995972e-01 4.906992986798286438e-02 -1.036359146237373352e-01 6.526001542806625366e-02 -1.444069668650627136e-03 2.434877008199691772e-01 -3.234139457345008850e-02 -1.723129600286483765e-01 2.377961874008178711e-01 -2.635476291179656982e-01 4.283065721392631531e-02 1.371319293975830078e-01 3.891116976737976074e-01 -5.189137533307075500e-02 4.910649731755256653e-03 -2.835262417793273926e-01 1.072426065802574158e-01 4.041622579097747803e-02 -1.013591364026069641e-01 3.578181564807891846e-02 -1.962157040834426880e-01 -1.083704177290201187e-02
1.278989613056182861e-01 6.657636165618896484e-02 8.272795006632804871e-03 1.264982521533966064e-01 1.845440268516540527e-02 3.319236040115356445e-01 -4.104983806610107422e-02 3.355029225349426270e-01 4.298110902309417725e-01 1.998390853404998779e-01 1.122910454869270325e-01 -2.591010034084320068e-01 4.218978062272071838e-02 1.398145258426666260e-01 2.897575795650482178e-01 -4.798474535346031189e-02 -3.648042976856231689e-01 6.210169754922389984e-03 -1.527795791625976562e-01 -5.194259434938430786e-02 2.309304848313331604e-02 -1.770997606217861176e-02 1.250196844339370728e-01 1.810549795627593994e-01 -6.668047606945037842e-02 -9.100230783224105835e-02 -2.266291826963424683e-01 -1.024509370326995850e-01 1.774713695049285889e-01 9.851788729429244995e-02 -2.244362607598304749e-02 -4.078958183526992798e-02
4.944848716259002686e-01 1.512471735477447510e-01 3.628412727266550064e-03 1.402464956045150757e-01 1.451719105243682861e-01 3.726335242390632629e-02 -2.502957731485366821e-02 -7.046194374561309814e-02 2.206218838691711426e-01 4.380607604980468750e-01 -4.465100914239883423e-02 -1.058438792824745178e-01 1.195464059710502625e-01 8.753573894500732422e-02 9.929164499044418335e-02 2.872187197208404541e-01 -2.130053192377090454e-01 7.509928196668624878e-02 -3.987103118561208248e-04 6.443826109170913696e-02 9.080496430397033691e-02 -3.300649300217628479e-02 3.000820875167846680e-01 -4.025427042506635189e-04 -1.805178821086883545e-01 1.023098900914192200e-01 2.674686610698699951e-01 6.749480962753295898e-02 -1.340913772583007812e-01 6.749772280454635620e-02 -1.247126758098602295e-01 7.078155130147933960e-02
2.087800949811935425e-01 -1.426600962877273560e-01 3.284348547458648682e-01 1.327225267887115479e-01 -9.266557544469833374e-02 5.433578416705131531e-02 -2.315562218427658081e-02 2.126772999763488770e-01 7.558462023735046387e-02 1.071763411164283752e-01 1.965289264917373657e-01 6.306810677051544189e-02 -1.168483346700668335e-01 3.458116352558135986e-01 3.006190359592437744e-01 1.073435097932815552e-01 -1.723432987928390503e-01 -1.476342827081680298e-01 1.791227012872695923e-01 -1.334160864353179932e-01 2.532709240913391113e-01 1.943918317556381226e-01 2.891076803207397461e-01 4.384602606296539307e-02 5.596654489636421204e-02 -1.114774420857429504e-01 1.947211027145385742e-01 -3.848072607070207596e-03 -2.876128554344177246e-01 -7.175711542367935181e-02 -1.101026684045791626e-01 -1.265944242477416992e-01
1.310735046863555908e-01 -2.222076430916786194e-02 3.130195736885070801e-01 4.227060079574584961e-02 -5.898421513848006725e-04 3.510918021202087402e-01 -6.937909126281738281e-02 -1.351386457681655884e-01 -1.792411133646965027e-02 1.125932484865188599e-01 -1.599670499563217163e-01 3.692650422453880310e-02 4.227706044912338257e-02 -3.609473630785942078e-02 2.708652913570404053e-01 1.970919519662857056e-01 -2.278148829936981201e-01 -2.030615359544754028e-01 -9.286709129810333252e-02 2.508473582565784454e-02 1.906981170177459717e-01 -1.923333108425140381e-01 2.381383478641510010e-01 2.478552907705307007e-01 -8.019351959228515625e-02 -1.274939328432083130e-01 -2.482105232775211334e-02 -3.661617338657379150e-01 3.245306760072708130e-02 -1.292639523744583130e-01 -3.331783711910247803e-01 3.045920841395854950e-02
1.750292629003524780e-01 2.303956896066665649e-01 4.213751107454299927e-02 4.598436504602432251e-02 1.403612494468688965e-01 2.226508557796478271e-01 -1.082578152418136597e-01 -2.815882265567779541e-01 1.039083153009414673e-01 -3.319627046585083008e-02 1.784699112176895142e-01 4.731310158967971802e-02 -7.711726427078247070e-02 9.620554000139236450e-02 1.608378887176513672e-01 3.061798214912414551e-01 -4.123381972312927246e-01 1.694961786270141602e-01 9.143139421939849854e-02 7.017442584037780762e-02 -1.607355475425720215e-01 2.213073708117008209e-02 2.559477686882019043e-01 2.650419175624847412e-01 7.194297760725021362e-02 -1.787345856428146362e-01 1.006798669695854187e-01 -2.907817661762237549e-01 -7.518205791711807251e-02 -1.237606182694435120e-01 1.281326115131378174e-01 -1.672789454460144043e-01
1.510084271430969238e-01 -2.358945552259683609e-03 -3.063407242298126221e-01 2.031796611845493317e-02 1.056296080350875854e-01 4.563552141189575195e-02 -4.456008225679397583e-02 7.708694785833358765e-02 4.787544608116149902e-01 2.332587540149688721e-01 9.982091188430786133e-02 -1.891563981771469116e-01 -2.440782487392425537e-01 1.312721073627471924e-01 4.678697288036346436e-01 7.385735958814620972e-02 6.717760115861892700e-02 1.658645719289779663e-01 -6.371577829122543335e-02 -1.386973261833190918e-01 1.783422529697418213e-01 2.284644637256860733e-03 9.890180826187133789e-02 -3.486507758498191833e-02 -2.051271311938762665e-02 -2.072197198867797852e-01 -6.775069236755371094e-02 -1.167483776807785034e-01 -3.810664871707558632e-03 -1.123863831162452698e-01 -2.152572423219680786e-01 1.120313555002212524e-01
1.444959789514541626e-01 3.627721667289733887e-01 6.756709516048431396e-02 -4.250435903668403625e-02 -4.036927130073308945e-03 -9.557211771607398987e-03 -1.306686550378799438e-02 -1.374211162328720093e-01 3.129524886608123779e-01 9.860735386610031128e-02 -1.187451556324958801e-01 -1.245749667286872864e-01 1.003875061869621277e-01 1.779354736208915710e-02 2.722207605838775635e-01 -2.250025607645511627e-02 -5.532783269882202148e-01 9.236659854650497437e-03 1.806668192148208618e-01 -1.486590206623077393e-01 -2.990161255002021790e-02 1.380246281623840332e-01 2.041146606206893921e-01 -4.064815118908882141e-02 1.568081229925155640e-01 1.253750473260879517e-01 -1.779876798391342163e-01 -1.126227155327796936e-01 3.136205673217773438e-02 -1.603307127952575684e-01 -2.457494735717773438e-01 6.115551292896270752e-02
9.461465477943420410e-02 1.353873908519744873e-01 1.796133220195770264e-01 2.167462855577468872e-01 3.356435894966125488e-02 1.200916171073913574e-01 -3.268888592720031738e-02 1.075951457023620605e-01 5.644134283065795898e-01 -3.052046895027160645e-02 1.171918511390686035e-01 -3.024114668369293213e-01 1.586230355314910412e-03 -6.022195890545845032e-02 3.367209732532501221e-01 1.693078130483627319e-02 -3.779313340783119202e-02 2.361562699079513550e-01 -1.518176943063735962e-01 2.996889874339103699e-02 1.292938888072967529e-01 1.263528168201446533e-01 7.465247809886932373e-02 1.306147128343582153e-01 2.939016185700893402e-02 4.428466409444808960e-02 2.622580230236053467e-01 2.888781130313873291e-01 -2.877288870513439178e-02 -5.549197643995285034e-02 8.399356901645660400e-02 1.443266421556472778e-01
7.748220115900039673e-02 3.497677855193614960e-03 -1.609718054533004761e-01 -2.066949605941772461e-01 7.189593464136123657e-02 4.254629611968994141e-01 -2.807005941867828369e-01 1.358221769332885742e-01 3.171279132366180420e-01 8.925216272473335266e-03 2.588149011135101318e-01 -1.978963613510131836e-02 2.053320221602916718e-02 1.629783213138580322e-01 1.551088094711303711e-01 -1.075165942311286926e-01 -1.584975421428680420e-01 -4.948583897203207016e-03 -1.165538728237152100e-01 6.404847651720046997e-02 -1.050958782434463501e-01 9.296607226133346558e-02 4.164385795593261719e-01 1.021537631750106812e-01 -7.320093363523483276e-02 2.401520125567913055e-02 -1.927326768636703491e-01 3.295866400003433228e-02 2.295077219605445862e-02 -2.682105898857116699e-01 -1.197745949029922485e-01 1.842240691184997559e-01
4.514603316783905029e-01 -9.530358761548995972e-02 1.032181233167648315e-01 9.175605326890945435e-02 8.843987435102462769e-02 -3.226955235004425049e-02 -1.864191144704818726e-01 2.330862544476985931e-02 3.344908654689788818e-01 -9.204839169979095459e-02 1.884391903877258301e-01 -3.014037944376468658e-02 -1.119156926870346069e-01 1.519601643085479736e-01 1.072534639388322830e-02 7.161551713943481445e-02 -2.488500922918319702e-01 3.589184954762458801e-02 -3.618320822715759277e-02 -1.120661497116088867e-01 8.782000839710235596e-02 2.073863744735717773e-01 3.916140273213386536e-02 5.312165990471839905e-02 3.267037868499755859e-02 -3.424437046051025391e-01 -9.376309812068939209e-02 -1.204026639461517334e-01 -1.238516941666603088e-01 2.787315845489501953e-01 -6.274348497390747070e-02 3.943137526512145996e-01
1.938882321119308472e-01 1.850464344024658203e-01 7.567951828241348267e-02 4.458643496036529541e-02 1.142420917749404907e-01 2.879455983638763428e-01 -1.386768966913223267e-01 2.879738248884677887e-02 2.439698576927185059e-01 3.066280782222747803e-01 -9.100867062807083130e-02 -1.828621476888656616e-01 8.659811317920684814e-02 2.224109470844268799e-01 2.201042026281356812e-01 -2.945579215884208679e-02 2.565596252679824829e-02 -5.249142646789550781e-02 2.932822704315185547e-01 7.218903303146362305e-02 1.235148087143898010e-01 4.193672835826873779e-01 3.088436648249626160e-02 2.923734672367572784e-02 -2.109459787607192993e-02 -3.968850672245025635e-01 -9.606054984033107758e-03 -5.363550409674644470e-02 -1.200759317725896835e-03 1.564047187566757202e-01 1.068965345621109009e-01 1.359680742025375366e-01
1.673038601875305176e-01 4.239151775836944580e-01 1.738315969705581665e-01 1.336452960968017578e-01 -2.316880971193313599e-01 1.623846143484115601e-01 -2.167563885450363159e-02 1.104323267936706543e-01 2.704919576644897461e-01 9.944817423820495605e-02 1.381316632032394409e-01 -2.350911498069763184e-02 -1.346450671553611755e-02 1.585667729377746582e-01 3.048943281173706055e-01 2.810950577259063721e-01 -1.650309562683105469e-01 -1.513790041208267212e-01 -1.897798478603363037e-01 -7.446941733360290527e-02 6.511346250772476196e-02 2.608265914022922516e-02 6.948310881853103638e-02 1.640783697366714478e-01 -2.567041516304016113e-01 -8.967552334070205688e-03 2.120960205793380737e-01 -2.524289488792419434e-01 -9.146652370691299438e-02 -3.612220287322998047e-02 -1.287318617105484009e-01 1.490542739629745483e-01
8.762351423501968384e-02 3.371454477310180664e-01 -1.466345191001892090e-01 2.697022259235382080e-02 2.307872176170349121e-01 3.347939550876617432e-01 1.087511554360389709e-01 8.519940078258514404e-02 1.652165800333023071e-01 -7.328876107931137085e-02 2.257230132818222046e-01 -8.158299326896667480e-02 2.642990052700042725e-01 1.675382442772388458e-02 1.963628083467483521e-01 7.431545853614807129e-02 -2.606292665004730225e-01 -4.969157651066780090e-02 -1.364554911851882935e-01 -4.217696487903594971e-01 1.709352284669876099e-01 1.078153699636459351e-01 2.934811115264892578e-01 1.869783103466033936e-01 3.035721927881240845e-02 2.415454946458339691e-02 -1.129228025674819946e-01 1.730467192828655243e-02 2.101987600326538086e-02 5.208400264382362366e-02 -4.180940240621566772e-02 1.385644823312759399e-01
1.465690881013870239e-01 -2.144821882247924805e-01 1.072118654847145081e-01 -9.992088377475738525e-02 1.490051150321960449e-01 5.564534664154052734e-02 8.930725604295730591e-02 -2.113358676433563232e-01 1.762544810771942139e-01 2.115277387201786041e-02 1.337314546108245850e-01 -1.940495334565639496e-02 2.753432691097259521e-01 1.505064666271209717e-01 1.407407522201538086e-01 -5.923737585544586182e-02 -2.486883103847503662e-01 -3.954610601067543030e-02 7.826907187700271606e-02 -9.899775031954050064e-04 2.901903688907623291e-01 1.079845950007438660e-01 3.804790079593658447e-01 4.074937663972377777e-03 1.661228686571121216e-01 -3.903661072254180908e-01 -6.039749830961227417e-02 -2.222537696361541748e-01 -1.162285804748535156e-01 -1.683921515941619873e-01 -2.491319328546524048e-01 -1.199768856167793274e-01
5.419607833027839661e-02 -1.264408677816390991e-01 -1.206963956356048584e-01 2.296482622623443604e-01 1.533512324094772339e-01 2.261314094066619873e-01 -1.951234191656112671e-01 5.772539600729942322e-02 4.776587486267089844e-01 1.567506939172744751e-01 2.810570001602172852e-01 -3.599351644515991211e-02 1.070008277893066406e-01 -6.057744845747947693e-02 4.101533293724060059e-01 -8.230039477348327637e-02 2.673948183655738831e-02 1.356440503150224686e-02 -2.207699865102767944e-01 1.267712116241455078e-01 1.663933694362640381e-01 7.596751302480697632e-02 5.042069032788276672e-02 1.433716267347335815e-01 -6.195093505084514618e-03 -3.359102010726928711e-01 -3.519517928361892700e-02 -6.381759792566299438e-02 -1.149816960096359253e-01 7.339080423116683960e-02 -1.079937070608139038e-01 -6.210581585764884949e-02
2.022410929203033447e-02 3.247293829917907715e-01 2.118131965398788452e-01 -1.376164108514785767e-01 6.631435453891754150e-02 -3.665274009108543396e-02 -3.782706558704376221e-01 1.091922000050544739e-01 5.330521240830421448e-02 -5.677747353911399841e-02 1.326567307114601135e-02 -3.057676851749420166e-01 1.130905672907829285e-01 9.149243682622909546e-02 2.647977769374847412e-01 1.520847678184509277e-01 -1.495740264654159546e-01 -2.804248593747615814e-02 -2.340739220380783081e-01 -3.349440544843673706e-02 2.103642225265502930e-01 2.800908982753753662e-01 -1.879966631531715393e-02 1.475159078836441040e-01 -1.039675623178482056e-01 -4.008428156375885010e-01 1.523411124944686890e-01 7.457920163869857788e-02 -2.108206972479820251e-02 8.603069931268692017e-02 -1.526142209768295288e-01 -1.275298185646533966e-02
1.775377839803695679e-01 3.913761675357818604e-01 7.289715856313705444e-02 1.533620655536651611e-01 -2.281399816274642944e-01 5.089387670159339905e-02 -2.813009321689605713e-01 -1.868245899677276611e-01 2.586333453655242920e-01 1.350498646497726440e-01 6.193957850337028503e-02 -1.611249893903732300e-01 -1.034400165081024170e-01 1.377053465694189072e-02 1.592376381158828735e-01 2.308774143457412720e-01 1.538246572017669678e-01 1.187653001397848129e-02 -2.227490097284317017e-01 -4.944081604480743408e-02 1.773634850978851318e-01 -6.701299548149108887e-02 2.704204022884368896e-01 2.491407543420791626e-01 -5.253291502594947815e-02 -1.999011486768722534e-01 -8.306571096181869507e-02 -2.227267026901245117e-01 1.060070544481277466e-01 -5.158247798681259155e-02 -2.096953690052032471e-01 -9.598059952259063721e-02
2.079526484012603760e-01 2.588311955332756042e-02 -2.421359345316886902e-02 9.270604699850082397e-02 3.267101645469665527e-01 -9.717699140310287476e-02 -2.291138023138046265e-01 8.788896352052688599e-02 2.375658899545669556e-01 2.163227051496505737e-01 3.007396161556243896e-01 -1.127525139600038528e-02 -7.362447679042816162e-02 2.125506103038787842e-02 1.152961924672126770e-01 4.186454787850379944e-02 -2.432039529085159302e-01 -2.655602991580963135e-01 1.676594167947769165e-01 -2.764573097229003906e-01 1.705575287342071533e-01 -9.543353319168090820e-02 2.499502897262573242e-01 1.729198098182678223e-01 1.819059401750564575e-01 -5.669701471924781799e-02 2.253198027610778809e-01 1.260486245155334473e-01 -1.918864846229553223e-01 1.533713489770889282e-01 1.637313663959503174e-01 -2.977747842669487000e-02
1.481909304857254028e-01 1.584365069866180420e-01 -1.399615854024887085e-01 -2.561713568866252899e-02 3.674328327178955078e-02 5.953723192214965820e-02 -1.348884254693984985e-01 -8.446736633777618408e-02 2.456205487251281738e-01 -7.783600687980651855e-02 -9.335254132747650146e-02 3.896792605519294739e-02 4.756692796945571899e-02 1.545410305261611938e-01 2.945757806301116943e-01 1.661844402551651001e-01 -2.065029889345169067e-01 -1.742953956127166748e-01 3.830298483371734619e-01 3.112240135669708252e-02 -1.746307499706745148e-02 2.040571570396423340e-01 1.460416764020919800e-01 3.330671191215515137e-01 2.236981987953186035e-01 -1.294037401676177979e-01 -3.113331086933612823e-02 -7.350713014602661133e-02 2.381751537322998047e-01 1.130812242627143860e-01 -2.887140810489654541e-01 2.537129521369934082e-01
7.334181666374206543e-02 2.666325774043798447e-03 -4.527743533253669739e-02 1.325654834508895874e-01 2.447908371686935425e-02 4.272174835205078125e-01 4.068642109632492065e-02 -1.435109674930572510e-01 3.146069049835205078e-01 6.856261938810348511e-02 1.830363124608993530e-01 -2.426789849996566772e-01 7.761220633983612061e-02 1.800085306167602539e-01 2.931675612926483154e-01 -3.308056890964508057e-01 -3.385788798332214355e-01 1.115228049457073212e-02 -1.968118101358413696e-01 -2.084490805864334106e-01 -2.685046382248401642e-02 1.031653359532356262e-01 2.243746817111968994e-01 1.621388345956802368e-01 2.075658179819583893e-02 -2.304554358124732971e-02 6.125058978796005249e-02 4.364470392465591431e-02 3.930280730128288269e-02 -3.014102578163146973e-02 -1.759155392646789551e-01 -1.215918585658073425e-01
2.024939060211181641e-01 1.624593287706375122e-01 5.791657045483589172e-02 4.121151864528656006e-01 -2.667071521282196045e-01 1.156559064984321594e-01 -1.391364336013793945e-01 5.334531143307685852e-02 2.814516723155975342e-01 3.075756132602691650e-01 -4.988775402307510376e-02 5.776334926486015320e-02 -8.204219490289688110e-02 2.065446376800537109e-01 2.683477997779846191e-01 -1.310857385396957397e-01 -1.024429872632026672e-01 1.905640661716461182e-01 8.253446966409683228e-02 -8.767840452492237091e-03 -2.430995926260948181e-02 1.323640942573547363e-01 1.802438199520111084e-01 4.552981257438659668e-02 -6.490579247474670410e-02 -6.283733993768692017e-02 7.505957037210464478e-02 -3.875202238559722900e-01 -7.105071097612380981e-02 1.198824048042297363e-01 -9.014422446489334106e-02 1.912699788808822632e-01
1.831288784742355347e-01 1.600091345608234406e-02 1.862815581262111664e-02 -1.482192575931549072e-01 6.048060208559036255e-02 3.617700636386871338e-01 1.513951569795608521e-01 8.197562396526336670e-02 1.740120798349380493e-01 1.478909105062484741e-01 1.142168864607810974e-01 -9.152646362781524658e-02 -9.528002887964248657e-02 -8.516058325767517090e-02 1.021035574376583099e-02 1.790487617254257202e-01 -1.048687845468521118e-02 1.132932230830192566e-01 -1.737305819988250732e-01 3.672950342297554016e-02 2.062489837408065796e-01 2.039020359516143799e-01 3.815031051635742188e-01 3.460659980773925781e-01 -4.768737778067588806e-02 1.094755679368972778e-01 -2.941500842571258545e-01 9.792292863130569458e-02 -2.347936388105154037e-03 -1.376633811742067337e-02 -3.697383701801300049e-01 1.283617317676544189e-01
1.451583057641983032e-01 1.088216230273246765e-01 -1.599923074245452881e-01 6.956123560667037964e-02 1.245562955737113953e-01 2.023206949234008789e-01 -8.854034543037414551e-02 8.095572143793106079e-02 2.176581025123596191e-01 5.579423159360885620e-02 2.192700654268264771e-01 -3.574508428573608398e-02 -6.998556852340698242e-02 3.146743774414062500e-01 1.164502575993537903e-01 -2.887589037418365479e-01 -2.740474790334701538e-02 1.506631970405578613e-01 9.336240589618682861e-02 -3.675029873847961426e-01 1.424776762723922729e-01 2.725842893123626709e-01 1.745454221963882446e-01 2.743374705314636230e-01 -1.448734700679779053e-01 -2.884620428085327148e-02 -1.368109285831451416e-01 1.841510683298110962e-01 1.443419605493545532e-01 -2.469966411590576172e-01 -1.316345632076263428e-01 1.546956449747085571e-01
3.138374984264373779e-01 5.917296931147575378e-02 5.154876038432121277e-02 1.250088810920715332e-01 2.067456096410751343e-01 1.003444045782089233e-01 -3.035382926464080811e-01 -1.607904285192489624e-01 1.767332553863525391e-01 2.622112333774566650e-01 -5.888044461607933044e-02 2.914532460272312164e-02 -9.084454178810119629e-02 1.580143570899963379e-01 7.900671660900115967e-02 8.438309282064437866e-02 -2.251697629690170288e-01 -3.378245830535888672e-01 1.195212826132774353e-01 -7.711862772703170776e-02 1.695517003536224365e-01 2.603118717670440674e-01 2.491979598999023438e-01 -1.425074338912963867e-01 -9.467072784900665283e-02 -2.882122695446014404e-01 1.756843924522399902e-01 8.494815230369567871e-02 -2.373678833246231079e-01 -6.388006359338760376e-02 4.922292754054069519e-02 3.307726234197616577e-02
2.805774211883544922e-01 -8.497965335845947266e-02 -6.294213235378265381e-02 -1.820729225873947144e-01 3.904917091131210327e-02 1.988593339920043945e-01 -2.400174289941787720e-01 1.040996834635734558e-01 2.342248111963272095e-01 2.805233597755432129e-01 2.885118722915649414e-01 -6.200907751917839050e-02 1.246470957994461060e-01 2.382783144712448120e-01 6.471453700214624405e-03 1.905657649040222168e-01 -4.356874227523803711e-01 -8.061279356479644775e-02 6.131237372756004333e-02 8.434398099780082703e-03 -1.795368343591690063e-01 -1.348305940628051758e-01 2.496536672115325928e-01 8.150839246809482574e-03 -1.428791414946317673e-02 2.393605262041091919e-01 1.829570680856704712e-01 -3.279075026512145996e-02 -4.397533461451530457e-02 -1.184716224670410156e-01 -4.398400336503982544e-02 1.233266741037368774e-01
1.388852000236511230e-01 -7.191292941570281982e-02 -9.407122619450092316e-03 2.356849797070026398e-02 -6.718259304761886597e-02 1.183540374040603638e-01 -4.640671014785766602e-01 1.605771183967590332e-01 3.220671713352203369e-01 2.073149681091308594e-01 4.688199982047080994e-02 -3.097898960113525391e-01 2.389560192823410034e-01 1.176003292202949524e-01 8.373415470123291016e-02 -9.093049168586730957e-02 -3.874772042036056519e-02 -2.268704921007156372e-01 -1.002319753170013428e-01 9.872518479824066162e-02 2.013581395149230957e-01 3.201054036617279053e-01 1.345064938068389893e-01 2.613236606121063232e-01 -2.059496939182281494e-02 -1.537067890167236328e-01 1.707374751567840576e-01 -1.048837900161743164e-01 9.581345319747924805e-02 4.519236087799072266e-02 -7.340624928474426270e-02 3.427505493164062500e-02
4.175191223621368408e-01 -9.989672154188156128e-02 -1.871261978521943092e-03 2.731289016082882881e-03 2.624088823795318604e-01 5.109993368387222290e-02 -1.483564674854278564e-01 -4.045715089887380600e-03 -7.319664210081100464e-02 3.657872378826141357e-01 3.369624614715576172e-01 -5.386043339967727661e-02 -6.031475961208343506e-02 1.669832617044448853e-01 9.570013731718063354e-02 -2.550757257267832756e-03 -1.075949296355247498e-01 -2.744321525096893311e-01 -2.106700092554092407e-02 -3.443962931632995605e-01 -3.833054751157760620e-02 -3.203829377889633179e-02 2.345409989356994629e-01 2.378702461719512939e-01 1.627589017152786255e-02 2.699599042534828186e-02 2.065565437078475952e-01 -1.549135986715555191e-02 -2.222782522439956665e-01 9.813546389341354370e-02 4.281360656023025513e-02 -3.320626541972160339e-02
2.443207651376724243e-01 2.167224884033203125e-01 1.945484727621078491e-01 -2.730759605765342712e-02 2.224079966545104980e-01 -3.807220980525016785e-02 2.048621773719787598e-01 -2.187612503767013550e-01 3.165162801742553711e-01 3.489170372486114502e-01 2.514325082302093506e-01 2.907669842243194580e-01 -5.457117781043052673e-02 2.243300527334213257e-02 1.101691946387290955e-01 -5.793321877717971802e-02 -7.655888050794601440e-02 1.651195436716079712e-01 -4.819267615675926208e-02 5.280042812228202820e-02 -2.583998255431652069e-02 -2.727190591394901276e-02 8.697784692049026489e-02 3.579301238059997559e-01 -5.547794699668884277e-02 5.135646089911460876e-02 -2.683606445789337158e-01 1.078527793288230896e-01 4.538823850452899933e-03 -1.880192607641220093e-01 -1.326201409101486206e-01 8.768440783023834229e-02
2.878246605396270752e-01 1.521640121936798096e-01 -6.539445370435714722e-02 2.009952962398529053e-01 9.723723679780960083e-02 9.627865254878997803e-02 4.072873294353485107e-02 1.109718456864356995e-01 2.663401067256927490e-01 1.300560534000396729e-01 1.904364228248596191e-01 -1.880856007337570190e-01 2.972853183746337891e-02 9.447000175714492798e-02 4.819912016391754150e-01 8.576881140470504761e-02 7.311663776636123657e-02 1.902092844247817993e-01 -2.127598673105239868e-01 -5.363608524203300476e-02 1.219453662633895874e-01 -1.109560281038284302e-01 1.328572928905487061e-01 7.836616598069667816e-03 -1.979878544807434082e-02 -3.216593861579895020e-01 -1.362706124782562256e-01 -2.254876494407653809e-01 2.220553904771804810e-02 -1.817551404237747192e-01 -1.516639292240142822e-01 2.080636620521545410e-01
3.953703343868255615e-01 1.332791708409786224e-02 4.666784405708312988e-02 -1.745035499334335327e-01 2.706414163112640381e-01 2.375258207321166992e-01 -1.173060312867164612e-01 -2.828868664801120758e-02 3.132278323173522949e-01 1.222775802016258240e-01 -7.226508110761642456e-02 -6.495450437068939209e-02 -1.580502837896347046e-01 2.475643157958984375e-02 -8.820082992315292358e-02 8.510825783014297485e-02 -3.217803239822387695e-01 -1.037174183875322342e-02 2.409955561161041260e-01 -3.132963180541992188e-01 7.971326261758804321e-02 5.823867768049240112e-02 8.437149226665496826e-02 1.951311528682708740e-02 3.373327432200312614e-03 -3.397272527217864990e-01 1.110414043068885803e-01 5.175185948610305786e-02 -2.275731563568115234e-01 -1.899834871292114258e-01 6.231072917580604553e-02 6.480299681425094604e-02
4.207028150558471680e-01 -8.970791101455688477e-02 2.501765266060829163e-02 1.922770962119102478e-02 1.921457648277282715e-01 9.455708786845207214e-03 -2.605252861976623535e-01 2.628478396218270063e-04 3.973307013511657715e-01 -3.060796484351158142e-02 1.098230257630348206e-01 1.656811237335205078e-01 -1.541004031896591187e-01 1.631391346454620361e-01 -1.057489588856697083e-02 1.220807209610939026e-01 -3.325935006141662598e-01 1.442768871784210205e-01 7.009854912757873535e-02 -1.686189509928226471e-02 3.983597084879875183e-02 1.608964800834655762e-01 1.543613616377115250e-02 1.285576522350311279e-01 1.072575300931930542e-01 -3.297336101531982422e-01 -1.031956300139427185e-01 -1.274181455373764038e-01 -1.013355553150177002e-01 1.571393162012100220e-01 -1.254243999719619751e-01 2.582791149616241455e-01
2.245500534772872925e-01 1.125625669956207275e-01 -1.080198585987091064e-01 9.681108593940734863e-02 2.384359836578369141e-01 9.395230561494827271e-02 -2.477401494979858398e-02 -3.569594919681549072e-01 2.013291567564010620e-01 9.479764848947525024e-02 3.723009526729583740e-01 -1.791643351316452026e-02 1.694669723510742188e-01 -6.009290367364883423e-02 2.250416278839111328e-01 3.643254190683364868e-02 -3.398141264915466309e-01 -1.407944709062576294e-01 2.146011590957641602e-01 -1.525651197880506516e-02 2.775302827358245850e-01 7.103742659091949463e-02 2.386906147003173828e-01 -5.634165182709693909e-02 -4.978574812412261963e-03 -1.577720344066619873e-01 -1.282625645399093628e-01 -1.471069902181625366e-01 -1.590861529111862183e-01 -1.485778391361236572e-01 -1.038986667990684509e-01 -6.645293533802032471e-02
3.505287766456604004e-01 2.815161645412445068e-01 4.236755147576332092e-02 1.697028726339340210e-01 1.106961593031883240e-01 -4.708900116384029388e-03 -1.474201381206512451e-01 -1.534211933612823486e-01 1.440450102090835571e-01 4.493618384003639221e-02 -4.514402523636817932e-02 -1.916112899780273438e-01 1.024261415004730225e-01 1.319728791713714600e-01 1.743964254856109619e-01 1.286663860082626343e-01 -4.720019698143005371e-01 8.560543507337570190e-02 2.358658015727996826e-01 1.313144620507955551e-02 -1.097473688423633575e-02 2.080185264348983765e-01 2.127974182367324829e-01 1.674117445945739746e-01 -3.305153921246528625e-02 -1.721416600048542023e-02 1.161082684993743896e-01 -2.975156903266906738e-01 -1.875788718461990356e-01 -1.513202637434005737e-01 -3.583094105124473572e-02 -8.924990147352218628e-02
4.175417125225067139e-02 -7.299504429101943970e-02 -3.360331431031227112e-02 1.293112039566040039e-01 -3.650261461734771729e-02 4.243941605091094971e-01 -2.508605420589447021e-01 1.416965574026107788e-01 3.350172042846679688e-01 1.663050204515457153e-01 1.267629712820053101e-01 -1.758266091346740723e-01 1.022463291883468628e-01 9.254022687673568726e-02 1.639994531869888306e-01 -2.823949158191680908e-01 -2.876371741294860840e-01 -2.376845106482505798e-02 -1.413234770298004150e-01 1.438364852219820023e-03 2.561788558959960938e-01 1.802228540182113647e-01 1.822366416454315186e-01 2.907040715217590332e-01 -7.029346376657485962e-02 -2.044969946146011353e-01 -6.754576414823532104e-02 5.029841139912605286e-02 -4.293570818845182657e-04 2.227815799415111542e-02 -1.365957409143447876e-01 -7.732125371694564819e-02
3.122793138027191162e-01 1.754375249147415161e-01 2.478903234004974365e-01 1.272747218608856201e-01 -9.076415561139583588e-03 3.471682071685791016e-01 -1.291672587394714355e-01 9.112000465393066406e-02 2.072383314371109009e-01 2.513493299484252930e-01 2.304645180702209473e-01 -8.887241780757904053e-02 -3.459866344928741455e-01 2.714828550815582275e-01 -7.078106701374053955e-02 -4.430293664336204529e-02 -2.053306102752685547e-01 -6.480822712182998657e-02 7.499215006828308105e-02 -1.917400583624839783e-02 6.559408456087112427e-02 1.822239905595779419e-01 3.914040327072143555e-02 -3.026035800576210022e-02 -2.091452032327651978e-01 -1.909617632627487183e-01 -5.949465557932853699e-03 -2.338067740201950073e-01 9.243280440568923950e-02 -9.949630498886108398e-02 -1.402289867401123047e-01 1.249645650386810303e-01
5.649591088294982910e-01 -4.997988417744636536e-02 1.304147578775882721e-02 -1.746281981468200684e-03 2.928109765052795410e-01 2.008480876684188843e-01 -1.929831057786941528e-01 1.198968887329101562e-01 3.202812969684600830e-01 7.905520498752593994e-02 -7.706709206104278564e-02 1.032931804656982422e-01 -1.467875391244888306e-01 1.490990519523620605e-01 -6.194524466991424561e-02 1.998749561607837677e-02 -3.141389489173889160e-01 5.746018141508102417e-02 5.071554705500602722e-02 -2.203645408153533936e-01 1.281769126653671265e-01 -5.163965001702308655e-02 -5.143855232745409012e-03 -1.326842755079269409e-01 -3.551961481571197510e-02 -1.648793071508407593e-01 5.961136892437934875e-02 -1.354020982980728149e-01 -2.221604287624359131e-01 -8.617866039276123047e-02 -9.198247455060482025e-03 1.730781346559524536e-01
2.334734499454498291e-01 2.474183738231658936e-01 2.787448465824127197e-01 1.813999563455581665e-02 2.055855467915534973e-02 8.847682923078536987e-02 -2.449304312467575073e-01 -7.427991181612014771e-02 5.595746040344238281e-01 1.163465902209281921e-01 -8.092831820249557495e-02 3.168019652366638184e-02 -1.759241074323654175e-01 4.645286500453948975e-02 1.808364540338516235e-01 7.989669591188430786e-02 6.763976532965898514e-03 2.808878123760223389e-01 -1.222746670246124268e-01 -6.078710779547691345e-02 2.571332156658172607e-01 4.627943038940429688e-02 -8.940590918064117432e-02 2.985768020153045654e-01 -1.059846654534339905e-01 -7.795727998018264771e-02 4.770881682634353638e-02 6.007732823491096497e-02 3.658204525709152222e-02 -1.599480956792831421e-02 1.953686177730560303e-01 1.150955911725759506e-02
5.550887435674667358e-03 3.599005639553070068e-01 1.726550310850143433e-01 5.803232640027999878e-02 6.175146996974945068e-02 2.852678298950195312e-01 -1.899197697639465332e-01 -3.865748643875122070e-02 3.956068754196166992e-01 6.337067484855651855e-02 2.660596966743469238e-01 2.039894610643386841e-01 7.095721364021301270e-02 6.868532299995422363e-02 -1.189794540405273438e-01 4.347483068704605103e-02 1.450331043452024460e-02 1.738573014736175537e-01 -1.822222322225570679e-01 -1.100032031536102295e-02 6.096383184194564819e-02 -1.622460037469863892e-01 4.011961519718170166e-01 2.417362034320831299e-01 2.522366307675838470e-02 6.791540421545505524e-03 -1.010353043675422668e-01 4.115011170506477356e-02 -3.223254531621932983e-02 1.098053753376007080e-01 -1.452473253011703491e-01 2.362520396709442139e-01
3.019236922264099121e-01 2.442161291837692261e-01 2.478009909391403198e-01 1.694765128195285797e-02 3.312474861741065979e-02 1.359358876943588257e-01 -1.900228299200534821e-02 -6.296087801456451416e-02 2.499214112758636475e-01 1.955476999282836914e-01 6.510405801236629486e-03 2.345148473978042603e-01 -2.451477795839309692e-01 -1.977846622467041016e-01 2.705782651901245117e-01 8.775738626718521118e-02 3.572359681129455566e-02 1.943455934524536133e-01 2.396854162216186523e-01 -1.653556525707244873e-01 2.588567696511745453e-02 2.982900710776448250e-03 3.690545260906219482e-01 1.092096045613288879e-01 -8.550138771533966064e-02 -1.079629659652709961e-01 3.118945360183715820e-01 6.014493480324745178e-02 1.782471686601638794e-02 -1.766718365252017975e-02 8.483190834522247314e-02 1.655426621437072754e-01
2.459102272987365723e-01 3.064915537834167480e-01 1.961744874715805054e-01 9.995944797992706299e-02 1.591666638851165771e-01 -2.996049635112285614e-02 -1.816572397947311401e-01 -1.230595186352729797e-01 5.959752202033996582e-01 1.272721737623214722e-01 -1.890106797218322754e-01 -1.809183657169342041e-01 -1.470090746879577637e-01 1.912391483783721924e-01 9.126833826303482056e-02 3.401710838079452515e-02 5.122369155287742615e-02 1.733883023262023926e-01 -7.170470803976058960e-02 2.023978531360626221e-02 2.613598406314849854e-01 7.329578697681427002e-02 8.223390579223632812e-02 2.031219899654388428e-01 7.991829514503479004e-02 -7.504656165838241577e-02 3.037930699065327644e-03 1.107078194618225098e-01 1.520792208611965179e-02 2.659767679870128632e-02 5.884269718080759048e-03 -1.732895374298095703e-01
-3.388886898756027222e-02 3.537151813507080078e-01 1.382476091384887695e-01 2.412760071456432343e-02 9.024773724377155304e-03 1.769423633813858032e-01 -3.270397782325744629e-01 -1.639050543308258057e-01 5.082572102546691895e-01 4.659541323781013489e-02 1.797468066215515137e-01 1.454086899757385254e-01 2.110044285655021667e-02 4.785625264048576355e-02 -9.507808834314346313e-02 9.354263544082641602e-02 -1.099837496876716614e-01 5.912355706095695496e-02 -2.022060006856918335e-01 -5.013802275061607361e-02 -3.927424550056457520e-02 -1.857870072126388550e-01 2.905739843845367432e-01 1.977747380733489990e-01 1.005062907934188843e-01 -5.177690461277961731e-02 -1.752517968416213989e-01 -9.822309017181396484e-03 7.249607890844345093e-02 1.847091317176818848e-01 -1.681747734546661377e-01 1.565561890602111816e-01
8.443368971347808838e-02 5.672674626111984253e-03 3.172439932823181152e-01 7.382424175739288330e-02 2.082594633102416992e-01 2.437369674444198608e-01 2.828851528465747833e-02 -2.030447423458099365e-01 2.795131802558898926e-01 1.850436069071292877e-02 7.684033364057540894e-02 -8.030396699905395508e-02 1.401554141193628311e-02 2.670409381389617920e-01 2.694284319877624512e-01 3.417243659496307373e-01 -2.132710963487625122e-01 7.961587607860565186e-02 -1.416578888893127441e-01 -1.372066289186477661e-01 -1.979236602783203125e-01 2.949230670928955078e-01 2.395908907055854797e-02 2.141972333192825317e-01 -5.885853245854377747e-02 -8.363991975784301758e-02 5.567042157053947449e-02 -2.705260217189788818e-01 -8.667933754622936249e-03 -1.574052721261978149e-01 4.989477246999740601e-02 -1.132787615060806274e-01
1.601837277412414551e-01 8.608346432447433472e-02 1.791925430297851562e-01 -1.750583052635192871e-01 -4.531895741820335388e-02 3.189488649368286133e-01 -9.445977956056594849e-02 -4.243479371070861816e-01 2.975004017353057861e-01 2.785337567329406738e-01 5.248514935374259949e-02 1.872625052928924561e-01 -1.273469328880310059e-01 2.567461691796779633e-02 2.163657546043395996e-01 1.809308230876922607e-01 8.456481248140335083e-02 2.851168811321258545e-02 -1.455226689577102661e-01 2.417114004492759705e-02 1.174571886658668518e-01 -1.214991509914398193e-01 3.793726265430450439e-01 8.266980201005935669e-02 -2.378697246313095093e-01 -1.844916306436061859e-02 -1.746879070997238159e-01 -5.300929024815559387e-02 -2.047258615493774414e-02 -6.964378058910369873e-03 -9.199009835720062256e-02 -5.332974717020988464e-02
9.104524552822113037e-02 9.016191959381103516e-02 -2.786560729146003723e-02 2.125221043825149536e-01 1.254514008760452271e-01 3.941086530685424805e-01 -1.434825807809829712e-01 7.950175553560256958e-02 4.138424098491668701e-01 1.422968786209821701e-02 2.636351287364959717e-01 1.081378310918807983e-01 1.053108796477317810e-01 -8.159551769495010376e-02 2.350069284439086914e-01 -2.965819537639617920e-01 -8.580441772937774658e-02 -1.269715875387191772e-01 -9.277551621198654175e-02 -1.138128340244293213e-01 1.931651830673217773e-01 -4.787262901663780212e-02 1.734100878238677979e-01 2.108426243066787720e-01 7.996002584695816040e-02 -1.790272295475006104e-01 -4.386863112449645996e-02 4.434990510344505310e-02 1.678236275911331177e-01 -1.830345988273620605e-01 -7.859794422984123230e-03 2.506599426269531250e-01
1.179398670792579651e-01 -1.300058513879776001e-01 3.388915061950683594e-01 2.349405139684677124e-01 3.178570866584777832e-01 6.536664813756942749e-02 -1.676741391420364380e-01 -1.052322238683700562e-01 1.601346284151077271e-01 1.619917899370193481e-01 1.005534082651138306e-01 -3.467677161097526550e-02 -3.874878585338592529e-01 -2.393260598182678223e-02 2.900182604789733887e-01 7.409173995256423950e-02 -1.347344964742660522e-01 -1.112084835767745972e-01 2.459301650524139404e-01 5.668188631534576416e-02 2.800983376801013947e-02 8.980294317007064819e-02 4.430060386657714844e-01 9.036544710397720337e-02 8.553431183099746704e-02 -9.144058823585510254e-02 9.684942662715911865e-02 -6.289666052907705307e-03 -8.062972687184810638e-03 2.555773407220840454e-02 1.112203299999237061e-01 7.390923798084259033e-02
3.505129367113113403e-02 1.777393668889999390e-01 1.000710129737854004e-01 1.518682111054658890e-02 2.665224373340606689e-01 2.950069010257720947e-01 -4.300290718674659729e-02 7.814074307680130005e-02 2.371163815259933472e-01 -3.054357878863811493e-02 8.383462578058242798e-02 -1.364216506481170654e-01 -1.051831543445587158e-01 -6.045832484960556030e-02 7.945495843887329102e-02 -2.835271954536437988e-01 7.758939266204833984e-02 9.357535839080810547e-02 -4.860271140933036804e-02 1.030596159398555756e-02 2.777142524719238281e-01 7.582561671733856201e-02 5.159743428230285645e-01 2.292982637882232666e-01 -2.008923441171646118e-01 -2.388236522674560547e-01 1.236974745988845825e-01 -7.161694765090942383e-02 -5.825486034154891968e-02 -4.464070778340101242e-03 -4.906282573938369751e-02 2.532370090484619141e-01
4.238955676555633545e-01 -2.638678252696990967e-02 -3.955728374421596527e-03 7.204946130514144897e-02 1.315791755914688110e-01 4.600358381867408752e-02 -2.753850519657135010e-01 -6.582567095756530762e-02 3.035601973533630371e-01 -1.817759424448013306e-01 1.228785440325737000e-01 1.967315673828125000e-01 -7.294988632202148438e-02 7.682589441537857056e-02 1.656863391399383545e-01 1.072767674922943115e-01 -2.645276784896850586e-01 1.849548220634460449e-01 -5.766365304589271545e-02 -2.581224590539932251e-02 6.000929698348045349e-02 1.515624672174453735e-01 5.533950403332710266e-02 1.395394001156091690e-02 1.167193129658699036e-01 -3.440674245357513428e-01 -3.179233521223068237e-02 -2.332225814461708069e-02 -1.866603493690490723e-01 1.947437822818756104e-01 -2.002547383308410645e-01 3.181172013282775879e-01
9.704051166772842407e-02 5.526747107505798340e-01 -8.543294668197631836e-02 8.337607234716415405e-02 2.958797849714756012e-04 2.079213708639144897e-01 -4.927666112780570984e-02 4.175699502229690552e-02 1.971469521522521973e-01 -1.606614589691162109e-01 1.820964068174362183e-01 -2.114310264587402344e-01 4.567390680313110352e-02 1.516953669488430023e-02 3.624094128608703613e-01 -2.207237929105758667e-01 -2.490527629852294922e-01 -9.798298031091690063e-02 -2.085489630699157715e-01 -3.954580798745155334e-02 5.363506451249122620e-02 2.648404240608215332e-01 2.254345118999481201e-01 1.013463437557220459e-01 -9.788712114095687866e-02 -9.479101747274398804e-02 -2.019272185862064362e-02 -5.702717602252960205e-02 -1.111954674124717712e-01 6.057847663760185242e-02 4.617593437433242798e-02 8.588639646768569946e-02
2.871310114860534668e-01 2.145599871873855591e-01 -1.447112113237380981e-01 1.584069579839706421e-01 1.649405360221862793e-01 1.834027841687202454e-02 4.182139411568641663e-02 -2.946544289588928223e-01 2.552309930324554443e-01 3.956374526023864746e-02 2.534486353397369385e-01 -2.211639657616615295e-02 1.414466798305511475e-01 -1.192884147167205811e-01 1.649307832121849060e-02 1.103391274809837341e-01 -5.321083068847656250e-01 -7.194930315017700195e-02 2.625241577625274658e-01 2.659124508500099182e-02 1.846945136785507202e-01 7.499219477176666260e-02 1.773141622543334961e-01 9.497169405221939087e-02 2.766131050884723663e-02 -7.702704519033432007e-02 -7.830908289179205894e-04 -2.020219862461090088e-01 -1.067744269967079163e-01 -1.043611168861389160e-01 -1.351169794797897339e-01 -7.112123817205429077e-02
-7.255568169057369232e-03 1.239516437053680420e-01 8.134175091981887817e-02 6.383901461958885193e-03 -1.769303381443023682e-01 2.632308900356292725e-01 7.090945541858673096e-02 -9.728110581636428833e-02 3.299273252487182617e-01 5.589887872338294983e-02 -9.967736899852752686e-02 1.502891480922698975e-01 2.238442897796630859e-01 5.321606248617172241e-02 2.358590513467788696e-01 -1.950543671846389771e-01 -4.348085820674896240e-01 1.159542426466941833e-01 -1.188239902257919312e-01 -2.548995316028594971e-01 1.193938702344894409e-01 9.182216972112655640e-02 9.042381495237350464e-02 3.578946888446807861e-01 -1.852767914533615112e-02 -1.446087509393692017e-01 1.356468349695205688e-01 -3.952982649207115173e-02 -4.881780967116355896e-02 2.652899324893951416e-01 -8.619154244661331177e-02 -9.884289652109146118e-02
2.872511446475982666e-01 2.234146744012832642e-01 7.975922524929046631e-02 1.200462430715560913e-01 2.528140880167484283e-02 5.446434617042541504e-01 -1.333365738391876221e-01 7.481598854064941406e-02 2.179824113845825195e-01 4.080957919359207153e-02 -9.707812964916229248e-02 1.419290453195571899e-01 1.073489040136337280e-01 3.280779421329498291e-01 1.695077419281005859e-01 2.025302797555923462e-01 3.339050803333520889e-03 -1.467079073190689087e-01 -1.447912007570266724e-01 -9.717466682195663452e-02 5.754322186112403870e-02 -1.469735801219940186e-01 -3.691820055246353149e-02 1.766279190778732300e-01 9.482929110527038574e-02 1.116915941238403320e-01 -1.179037336260080338e-02 -2.658447921276092529e-01 -8.234553784132003784e-02 -2.088120430707931519e-01 -4.152177646756172180e-02 -6.845472753047943115e-02
1.518491059541702271e-01 2.170552611351013184e-01 5.248571932315826416e-02 1.711671203374862671e-01 -9.890197217464447021e-02 2.135875225067138672e-01 -2.000044584274291992e-01 1.586841493844985962e-01 7.760380208492279053e-02 1.568461805582046509e-01 1.469426751136779785e-01 -1.463755965232849121e-01 -1.369111090898513794e-01 7.209307700395584106e-02 2.979911267757415771e-01 1.233214065432548523e-01 4.034380614757537842e-02 6.820090860128402710e-02 -4.416093230247497559e-01 -5.381112545728683472e-02 2.996069490909576416e-01 8.203224092721939087e-02 9.376486390829086304e-02 1.534510105848312378e-01 -8.922591805458068848e-02 -8.854354918003082275e-02 -3.647977858781814575e-02 -1.805524080991744995e-01 -1.399447489529848099e-02 -2.035726308822631836e-01 -3.705328404903411865e-01 1.179528310894966125e-01
4.703106582164764404e-01 1.024692878127098083e-01 1.565610021352767944e-01 -6.691750138998031616e-02 -2.294259844347834587e-03 2.033306211233139038e-01 8.931599557399749756e-02 -2.286839298903942108e-02 2.299028486013412476e-01 1.917501837015151978e-01 -4.237359389662742615e-02 -1.353818774223327637e-01 -1.047225669026374817e-01 -5.951801314949989319e-02 1.159250363707542419e-01 1.194592937827110291e-01 -4.802497029304504395e-01 -1.178120225667953491e-01 -3.151292353868484497e-02 1.026442274451255798e-01 -1.469884514808654785e-01 1.222742870450019836e-01 2.342647761106491089e-01 1.341047286987304688e-01 1.956722289323806763e-01 1.749149411916732788e-01 1.190988942980766296e-01 1.850246824324131012e-02 1.187588721513748169e-01 -8.453091233968734741e-02 2.821964584290981293e-02 2.580308616161346436e-01
2.877905666828155518e-01 2.870179340243339539e-02 4.288937151432037354e-01 1.216413732618093491e-02 2.888267040252685547e-01 -3.279132768511772156e-03 -6.275048106908798218e-02 -7.398548722267150879e-02 2.302254736423492432e-01 1.865563243627548218e-01 1.176367551088333130e-01 1.737844757735729218e-02 -2.537641227245330811e-01 1.352933645248413086e-01 2.002850472927093506e-01 -1.137047335505485535e-01 -1.108422949910163879e-01 3.216437697410583496e-01 8.982185274362564087e-03 3.831313177943229675e-02 6.457573920488357544e-02 -1.514822989702224731e-01 2.000898122787475586e-01 2.659970819950103760e-01 -2.946610003709793091e-02 -4.101928696036338806e-02 -2.514184452593326569e-02 -1.733185350894927979e-01 -2.268361672759056091e-02 6.715469062328338623e-02 1.576452404260635376e-01 -2.888351976871490479e-01
3.839640617370605469e-01 -3.780981898307800293e-02 -2.064126171171665192e-02 -1.380921751260757446e-01 1.020217984914779663e-01 2.245782874524593353e-02 5.907604470849037170e-02 2.129912078380584717e-01 2.458702772855758667e-01 2.851199209690093994e-01 1.423861533403396606e-01 -5.883348733186721802e-02 -1.596226543188095093e-01 -1.147598996758460999e-01 2.894985675811767578e-01 1.862403899431228638e-01 -2.659914493560791016e-01 7.925529778003692627e-02 -8.892086148262023926e-02 4.845401644706726074e-02 -1.090022101998329163e-01 1.537096947431564331e-01 3.792173266410827637e-01 2.271929681301116943e-01 5.154047533869743347e-02 1.084211096167564392e-02 -1.083633396774530411e-03 -1.445492506027221680e-01 2.323112785816192627e-01 -8.708733320236206055e-02 1.898379623889923096e-01 9.886540472507476807e-02
8.814512193202972412e-02 1.257555931806564331e-01 1.569852977991104126e-01 -2.094475924968719482e-01 -1.906553097069263458e-02 -6.654097884893417358e-02 -1.150640994310379028e-01 -1.190435513854026794e-01 2.665241956710815430e-01 -4.224663972854614258e-02 5.980267189443111420e-03 -1.943630725145339966e-01 -1.998949944972991943e-01 4.286152720451354980e-01 9.872045367956161499e-03 8.128836005926132202e-02 -4.290029406547546387e-01 4.171730577945709229e-02 6.859185546636581421e-02 -7.520905882120132446e-02 -5.352571979165077209e-02 1.043320372700691223e-01 2.538718879222869873e-01 8.272642642259597778e-02 7.586714811623096466e-03 -2.212961204349994659e-02 1.318944245576858521e-01 -3.653817474842071533e-01 -2.454201728105545044e-01 6.742063164710998535e-02 -1.843107789754867554e-01 -5.753161385655403137e-02
1.422312259674072266e-01 1.294170618057250977e-01 -1.365114748477935791e-01 9.240411221981048584e-02 -1.375332623720169067e-01 8.973877876996994019e-02 -3.557536378502845764e-02 1.257731467485427856e-01 2.261075526475906372e-01 1.231423914432525635e-01 1.772846728563308716e-01 -2.636700868606567383e-01 -4.944046586751937866e-02 2.182286381721496582e-01 3.781470358371734619e-01 2.581686079502105713e-01 -7.577768713235855103e-02 1.188267692923545837e-01 -1.691344529390335083e-01 -2.733835577964782715e-01 3.338937163352966309e-01 1.504206210374832153e-01 -1.013005003333091736e-01 1.614868491888046265e-01 -6.763761490583419800e-02 -2.337532192468643188e-01 9.059091657400131226e-02 7.468385249376296997e-02 -2.179996110498905182e-02 -5.889667570590972900e-02 -1.171047016978263855e-01 2.837679386138916016e-01
1.078905910253524780e-02 6.992653757333755493e-02 1.297823041677474976e-01 1.930099576711654663e-01 -2.560277283191680908e-01 1.493782252073287964e-01 -1.517378687858581543e-01 8.500894159078598022e-02 3.118186891078948975e-01 1.639498621225357056e-01 1.054514721035957336e-01 -1.222674250602722168e-01 1.177524961531162262e-02 1.956431567668914795e-01 1.343260705471038818e-01 -2.448093593120574951e-01 -3.586812019348144531e-01 -5.641741678118705750e-03 -1.764250546693801880e-01 -2.508191764354705811e-01 9.904921054840087891e-02 6.501346081495285034e-02 2.971478104591369629e-01 2.011372894048690796e-01 -1.013151481747627258e-01 -5.570882558822631836e-02 -2.488178573548793793e-02 -1.000782251358032227e-01 -4.330775141716003418e-02 1.465697139501571655e-01 -7.734189182519912720e-02 -3.706203103065490723e-01
-4.320212453603744507e-02 2.677575051784515381e-01 -8.441049605607986450e-03 2.353689521551132202e-01 1.841105222702026367e-01 8.043391257524490356e-02 3.561333194375038147e-02 -8.497802913188934326e-02 3.800222575664520264e-01 2.486211992800235748e-02 1.823277473449707031e-01 -1.114565730094909668e-01 -2.092869579792022705e-01 -9.922484308481216431e-02 4.244411587715148926e-01 6.419988721609115601e-02 -1.877108514308929443e-01 7.096631824970245361e-02 9.175098687410354614e-02 4.349014535546302795e-02 4.274594485759735107e-01 1.743773669004440308e-01 4.034426435828208923e-02 1.794083565473556519e-01 -8.981537073850631714e-02 5.371446534991264343e-02 7.180911302566528320e-02 2.497972846031188965e-01 -3.730465844273567200e-02 -9.999852627515792847e-02 -4.487536475062370300e-02 -6.369201838970184326e-02
2.068126797676086426e-01 1.984067261219024658e-01 1.264688819646835327e-01 -3.343388810753822327e-02 2.557434141635894775e-01 1.991253346204757690e-01 2.042472735047340393e-02 -2.656660377979278564e-01 1.494704633951187134e-01 9.973599016666412354e-02 1.827989071607589722e-01 9.440296888351440430e-02 -8.329427987337112427e-02 1.831223219633102417e-01 2.205132097005844116e-01 2.330192029476165771e-01 -4.126950800418853760e-01 1.162643581628799438e-01 -1.416360884904861450e-01 -3.187801688909530640e-02 -1.156795546412467957e-01 5.789585039019584656e-02 5.479536578059196472e-02 2.381395995616912842e-01 -9.168441407382488251e-03 -1.440957486629486084e-01 9.968445450067520142e-02 -2.899012565612792969e-01 3.507393226027488708e-02 -1.745078265666961670e-01 2.032422833144664764e-02 -2.800107300281524658e-01
1.010928973555564880e-01 -8.011088706552982330e-03 2.840128839015960693e-01 -2.854922972619533539e-02 9.263165295124053955e-02 -6.417402625083923340e-02 -1.262113545089960098e-02 -4.035651683807373047e-02 -2.715983614325523376e-02 2.506673038005828857e-01 -1.361874192953109741e-01 -2.229257971048355103e-01 7.694670930504798889e-03 1.285108476877212524e-01 3.992733359336853027e-01 -8.378724008798599243e-02 -2.652302086353302002e-01 2.737879455089569092e-01 5.447427555918693542e-02 -4.331394731998443604e-01 2.899451851844787598e-01 2.714869752526283264e-02 1.081797666847705841e-02 2.137994766235351562e-01 -8.610455691814422607e-02 -1.038733795285224915e-01 1.395030319690704346e-01 -3.527428489178419113e-03 -1.223743334412574768e-01 -1.243622153997421265e-01 -1.728643029928207397e-01 1.200213506817817688e-01
2.645347118377685547e-01 -2.906126715242862701e-02 1.826795339584350586e-01 1.352277398109436035e-01 1.579039245843887329e-01 -7.568088918924331665e-02 1.544737666845321655e-01 -2.904210984706878662e-01 1.314829885959625244e-01 -1.478630863130092621e-02 3.112269043922424316e-01 -1.301306635141372681e-01 1.531327366828918457e-01 -3.024188615381717682e-02 2.111552804708480835e-01 1.646047532558441162e-01 -3.365072607994079590e-01 9.606550633907318115e-02 2.398207932710647583e-01 -5.951994657516479492e-02 2.284599393606185913e-01 1.660449802875518799e-01 2.741617262363433838e-01 1.051673069596290588e-01 -3.917079791426658630e-02 -2.065984159708023071e-01 -7.470473647117614746e-02 -3.206559121608734131e-01 -6.496301293373107910e-02 -5.018002167344093323e-02 -3.021061979234218597e-02 -3.900380805134773254e-02
1.351316720247268677e-01 2.987765371799468994e-01 2.114955186843872070e-01 2.609901726245880127e-01 3.808537125587463379e-02 1.307063400745391846e-01 -6.306460127234458923e-04 -3.824805617332458496e-01 2.498323321342468262e-01 3.495274484157562256e-02 1.517758816480636597e-01 2.266224324703216553e-01 -2.603447437286376953e-02 -4.116488993167877197e-02 3.205476701259613037e-01 7.155798375606536865e-02 -4.205383062362670898e-01 4.450079426169395447e-02 -7.234262884594500065e-04 9.759786725044250488e-02 -1.044585183262825012e-01 1.162922754883766174e-01 1.416634768247604370e-01 1.434161812067031860e-01 1.414930671453475952e-01 -1.447474658489227295e-01 9.155973047018051147e-02 -1.707453578710556030e-01 4.778665304183959961e-02 -1.492576450109481812e-01 3.764592483639717102e-02 -9.276438504457473755e-02
5.931623280048370361e-02 3.458778560161590576e-01 4.372796416282653809e-01 3.413844853639602661e-02 1.603558077476918697e-03 3.066458404064178467e-01 -3.986347913742065430e-01 5.168549343943595886e-02 1.648980975151062012e-01 5.227821320295333862e-02 1.353585161268711090e-02 -2.986795827746391296e-02 9.571243077516555786e-03 7.768282294273376465e-02 2.101802527904510498e-01 -1.352929770946502686e-01 -5.775600299239158630e-02 1.595475673675537109e-01 -1.868580579757690430e-01 -7.836747169494628906e-02 1.457636803388595581e-01 -3.794171661138534546e-02 1.545818243175745010e-02 1.645234972238540649e-01 4.054230079054832458e-02 -3.845375478267669678e-01 -2.253786101937294006e-02 8.239776641130447388e-02 -1.204812377691268921e-01 -1.823227852582931519e-01 6.579178851097822189e-03 -6.926155090332031250e-02
1.907742768526077271e-01 5.052285194396972656e-01 2.850822210311889648e-01 6.144853681325912476e-02 -6.713198125362396240e-02 3.110954910516738892e-02 -9.396137297153472900e-02 -1.095606908202171326e-01 1.391506940126419067e-01 2.645880915224552155e-02 1.446911841630935669e-01 -1.150139346718788147e-01 -3.248406946659088135e-01 9.594541043043136597e-02 3.360912203788757324e-01 -9.428949654102325439e-02 -3.472563624382019043e-01 -2.257412113249301910e-02 -7.199064642190933228e-02 -3.094563633203506470e-02 2.263575494289398193e-01 -1.981420964002609253e-01 -5.224658548831939697e-02 1.226265057921409607e-01 -1.177382282912731171e-02 -1.004427820444107056e-01 -2.970358356833457947e-02 -3.156301751732826233e-02 -4.096129909157752991e-02 -1.039343699812889099e-02 5.493722390383481979e-03 2.382633537054061890e-01
4.022952616214752197e-01 -1.135649755597114563e-01 1.153828427195549011e-01 3.576865652576088905e-03 7.449068874120712280e-02 -8.862432837486267090e-02 -1.288136690855026245e-01 -1.584070026874542236e-01 2.377869039773941040e-01 -1.419690102338790894e-01 1.593974381685256958e-01 1.387506872415542603e-01 -1.952888220548629761e-01 2.464117854833602905e-01 3.597055673599243164e-01 -1.285274475812911987e-01 -1.110699102282524109e-01 -1.900245063006877899e-02 5.913060158491134644e-03 9.882056713104248047e-02 6.957182660698890686e-03 -1.229664310812950134e-02 1.547898203134536743e-01 3.139840960502624512e-01 -1.904185414314270020e-01 -1.046019792556762695e-01 3.547299280762672424e-02 -3.473703982308506966e-03 3.057447969913482666e-01 -1.443542838096618652e-01 -2.873393297195434570e-01 1.136570051312446594e-02
2.784427404403686523e-01 3.989124596118927002e-01 -1.474086791276931763e-01 -9.106338024139404297e-03 -2.994071878492832184e-02 5.135766789317131042e-02 -6.037276610732078552e-02 -8.774913102388381958e-02 1.474337130784988403e-01 1.076311916112899780e-01 -9.621328115463256836e-02 -6.898732483386993408e-02 1.578521728515625000e-01 1.793588250875473022e-01 5.053643509745597839e-02 1.760777682065963745e-01 -2.031773626804351807e-01 3.789432644844055176e-01 1.499480307102203369e-01 -2.254749685525894165e-01 8.351263403892517090e-02 2.351969331502914429e-01 2.010035514831542969e-01 1.048225983977317810e-01 2.250925824046134949e-02 1.454832125455141068e-02 -9.907795488834381104e-02 -1.455862820148468018e-01 -1.273202598094940186e-01 2.426927685737609863e-01 -3.161105215549468994e-01 1.000739187002182007e-01
4.247972741723060608e-02 -5.474166199564933777e-02 -2.262673527002334595e-02 8.115146309137344360e-02 -5.478666350245475769e-02 3.790017664432525635e-01 -3.714001476764678955e-01 1.690961718559265137e-01 2.550303936004638672e-01 9.070612490177154541e-02 2.108293026685714722e-01 -1.727294474840164185e-01 1.626796722412109375e-01 1.410372555255889893e-01 2.202164530754089355e-01 -2.188267558813095093e-01 -2.743674516677856445e-01 -1.557603031396865845e-01 -2.368233203887939453e-01 -8.624684065580368042e-02 -2.230769023299217224e-02 1.559401601552963257e-01 2.119961082935333252e-01 1.605324447154998779e-01 4.015618562698364258e-02 -1.619308739900588989e-01 -1.726345866918563843e-01 4.421001672744750977e-02 -4.042213782668113708e-02 -1.747365146875381470e-01 -1.570153534412384033e-01 9.815285354852676392e-02
4.004642963409423828e-01 5.880864709615707397e-02 6.305941846221685410e-03 2.697047889232635498e-01 -7.401967793703079224e-02 -4.291990026831626892e-02 -1.473614424467086792e-01 2.445839941501617432e-01 1.244811788201332092e-01 -2.333817631006240845e-02 1.332348734140396118e-01 -1.312872320413589478e-01 6.507419049739837646e-02 -1.218111068010330200e-01 5.301367640495300293e-01 7.911471650004386902e-03 5.250373389571905136e-03 -6.101300567388534546e-02 -2.114431411027908325e-01 -3.735947981476783752e-02 1.311901658773422241e-01 -1.132823824882507324e-01 5.904464423656463623e-02 2.901365160942077637e-01 -4.749391600489616394e-02 -1.085881292819976807e-01 8.492511115036904812e-04 -2.751941382884979248e-01 2.583336271345615387e-02 -1.295894086360931396e-01 -1.603418439626693726e-01 1.510302275419235229e-01
1.512887626886367798e-01 1.666900366544723511e-01 -5.780469998717308044e-02 -1.376964002847671509e-01 9.037531167268753052e-02 2.850894033908843994e-01 1.245404966175556183e-02 1.478036195039749146e-01 3.160675764083862305e-01 1.516115199774503708e-02 3.535858988761901855e-01 -1.596647053956985474e-01 -6.682973355054855347e-02 -1.103137135505676270e-01 2.798862159252166748e-01 -2.322980016469955444e-01 5.764118861407041550e-03 4.420006647706031799e-02 -3.111647255718708038e-02 -2.388171404600143433e-01 4.587393999099731445e-02 -4.403697699308395386e-02 4.432720839977264404e-01 -3.742110356688499451e-02 1.065529286861419678e-01 -1.306466907262802124e-01 -1.540941093116998672e-02 -2.233546972274780273e-01 -8.949852781370282173e-04 1.209119632840156555e-01 -1.128638237714767456e-01 2.194833457469940186e-01
5.300803780555725098e-01 5.836072191596031189e-02 -6.751587986946105957e-02 6.601574271917343140e-02 -1.432072371244430542e-01 1.410073339939117432e-01 -3.874250948429107666e-01 6.959678232669830322e-02 -7.355570793151855469e-02 1.075754538178443909e-01 5.226998031139373779e-02 -3.350871205329895020e-01 1.145832762122154236e-01 1.872901618480682373e-01 7.442288100719451904e-02 -5.560312420129776001e-02 -3.776112496852874756e-01 -4.384574666619300842e-02 -8.370977640151977539e-02 -2.909876964986324310e-02 6.973753124475479126e-02 -1.260023415088653564e-01 1.598991602659225464e-01 -1.875399053096771240e-01 -1.073011904954910278e-01 -1.067025214433670044e-01 -6.626965943723917007e-03 -1.026855856180191040e-01 -1.634729504585266113e-01 5.104711651802062988e-02 -1.606605947017669678e-01 7.029597181826829910e-03
3.143696486949920654e-01 1.347022205591201782e-01 -1.170163974165916443e-01 1.924638003110885620e-01 2.056080847978591919e-01 -1.069899555295705795e-02 -9.070852398872375488e-02 -1.425822228193283081e-01 1.144934073090553284e-01 3.179362416267395020e-01 5.172745138406753540e-02 6.329993903636932373e-02 2.949379011988639832e-02 1.089776903390884399e-01 1.023352742195129395e-01 2.071257978677749634e-01 -6.367091834545135498e-02 -2.165497653186321259e-02 -1.308192731812596321e-03 4.160803556442260742e-02 3.213647305965423584e-01 -2.282414585351943970e-01 1.282849758863449097e-01 3.617109656333923340e-01 -5.573117733001708984e-02 1.689088642597198486e-01 5.268421769142150879e-02 6.345637608319520950e-03 -3.468195199966430664e-01 1.941111236810684204e-01 -2.528831660747528076e-01 9.522834420204162598e-02
1.989121437072753906e-01 1.918973773717880249e-01 5.513117462396621704e-02 -2.539746463298797607e-01 -3.904881700873374939e-02 3.748272657394409180e-01 -2.657172381877899170e-01 3.132397532463073730e-01 2.042210102081298828e-01 -3.011537902057170868e-02 1.771915405988693237e-01 1.871952116489410400e-01 1.323688179254531860e-01 9.780885279178619385e-02 2.511146664619445801e-01 -3.792525455355644226e-02 -1.225746050477027893e-01 7.060118764638900757e-02 -9.798873215913772583e-02 4.579473659396171570e-02 6.285479664802551270e-02 2.761636115610599518e-02 6.431265920400619507e-02 1.592873632907867432e-01 -3.521874845027923584e-01 -3.244207501411437988e-01 -8.017345331609249115e-03 -2.146643996238708496e-01 -8.375489152967929840e-03 -1.460239477455615997e-02 -3.097687661647796631e-02 -4.562826454639434814e-02
1.805535554885864258e-01 1.660465002059936523e-01 -1.160571351647377014e-03 2.204088307917118073e-02 -2.224579453468322754e-02 7.697860896587371826e-02 -2.835283055901527405e-02 -2.468762993812561035e-01 2.542805373668670654e-01 5.895563587546348572e-02 3.878696560859680176e-01 -4.964897781610488892e-02 2.098503857851028442e-01 -2.482128888368606567e-01 2.187686711549758911e-01 6.397080421447753906e-02 -3.757697045803070068e-01 1.032023457810282707e-03 1.858983784914016724e-01 8.915524929761886597e-03 2.935428619384765625e-01 2.122904509305953979e-01 2.062333971261978149e-01 -3.704005107283592224e-02 1.359136216342449188e-02 -2.466211467981338501e-01 -3.552212193608283997e-02 -4.253243282437324524e-02 -4.779444634914398193e-02 2.365961670875549316e-03 -2.163639813661575317e-01 -1.684250682592391968e-01
1.382360458374023438e-01 3.112438619136810303e-01 -3.728516399860382080e-02 1.907644867897033691e-01 1.956678181886672974e-01 1.524161547422409058e-01 1.224205195903778076e-01 -1.019599884748458862e-01 1.059106290340423584e-01 -2.557716146111488342e-02 2.807674705982208252e-01 -3.369579911231994629e-01 8.040188252925872803e-02 -4.122654348611831665e-02 1.761423498392105103e-01 -1.412223428487777710e-01 -4.276829063892364502e-01 -2.301308363676071167e-01 4.053257033228874207e-02 1.086767613887786865e-01 4.414249211549758911e-02 3.237002193927764893e-01 2.683270871639251709e-01 1.797065883874893188e-01 -1.892547355964779854e-03 -3.052621893584728241e-02 -2.134468406438827515e-02 -1.420992612838745117e-01 -2.716162055730819702e-02 -1.479422580450773239e-02 -3.746702522039413452e-02 1.080131903290748596e-01
1.098689511418342590e-01 2.770702838897705078e-01 -7.920604944229125977e-02 2.658009827136993408e-01 -2.133133262395858765e-01 1.421507745981216431e-01 -2.334232181310653687e-01 9.002678096294403076e-02 2.340030223131179810e-01 1.787942796945571899e-01 1.973132640123367310e-01 -6.970905512571334839e-02 -6.431921571493148804e-02 2.216826975345611572e-01 2.021359354257583618e-01 2.489434033632278442e-01 5.964126065373420715e-02 -1.236336752772331238e-01 -1.896134018898010254e-01 2.936542034149169922e-03 3.072822988033294678e-01 -9.934126585721969604e-02 1.706986129283905029e-01 3.509456813335418701e-01 -2.063848078250885010e-02 3.409214690327644348e-02 -2.268725447356700897e-02 -2.073388099670410156e-01 4.736226424574851990e-02 6.182566657662391663e-02 -2.346204668283462524e-01 -4.131417721509933472e-02
4.301740825176239014e-01 1.684705018997192383e-01 3.094028234481811523e-01 -7.142205722630023956e-03 -1.089376881718635559e-01 5.382899940013885498e-02 -5.511639267206192017e-02 -4.221245646476745605e-02 7.937878370285034180e-02 7.448889315128326416e-02 -5.644732341170310974e-02 -1.326095759868621826e-01 1.000575348734855652e-01 1.704480946063995361e-01 2.176224738359451294e-01 4.905161261558532715e-02 -3.049988746643066406e-01 2.173647657036781311e-02 1.031736657023429871e-01 1.473597586154937744e-01 5.716731399297714233e-02 2.416912913322448730e-01 1.985580325126647949e-01 2.301976978778839111e-01 1.245103850960731506e-01 -5.950497090816497803e-02 2.029808461666107178e-01 -8.355484157800674438e-02 -3.570732474327087402e-01 -2.498164176940917969e-01 -1.124316006898880005e-01 4.350681323558092117e-03
1.444028615951538086e-01 -7.960424572229385376e-02 -8.093880861997604370e-02 9.326061606407165527e-02 2.704899609088897705e-01 2.741657793521881104e-01 -6.285751238465309143e-03 3.512048423290252686e-01 2.833466827869415283e-01 3.073679842054843903e-02 1.444079130887985229e-01 -1.477587521076202393e-01 -8.237292617559432983e-02 1.626520603895187378e-02 5.204207897186279297e-01 -2.409181371331214905e-02 6.250180304050445557e-02 1.971696913242340088e-01 5.314378440380096436e-02 -1.393091082572937012e-01 2.040649205446243286e-02 1.170331537723541260e-01 2.752762734889984131e-01 2.811022698879241943e-01 -6.614676117897033691e-02 -1.199796050786972046e-01 -7.998950034379959106e-02 -6.990000605583190918e-02 -8.447373658418655396e-02 4.132783785462379456e-02 -2.659310400485992432e-02 9.966813772916793823e-02
3.209457397460937500e-01 -1.440905220806598663e-02 -3.856603801250457764e-02 1.546891629695892334e-01 2.791526317596435547e-01 8.499104529619216919e-02 -9.369625896215438843e-02 1.022823080420494080e-01 2.538422644138336182e-01 -1.593717373907566071e-02 3.594034314155578613e-01 1.398025155067443848e-01 -2.233794778585433960e-01 -1.500059366226196289e-01 -1.157549172639846802e-01 -4.096329212188720703e-02 -2.954732477664947510e-01 -1.688319146633148193e-01 1.013123244047164917e-01 -1.369704455137252808e-01 2.087695598602294922e-01 -1.417459994554519653e-01 5.641012638807296753e-02 8.262121677398681641e-02 -1.670961454510688782e-02 1.456289272755384445e-02 6.026752293109893799e-03 -3.292998671531677246e-02 -3.778617382049560547e-01 -1.948064565658569336e-01 -1.656289845705032349e-01 1.944337040185928345e-01
3.201113045215606689e-01 2.918033599853515625e-01 1.000186577439308167e-01 -1.518680602312088013e-01 -1.775851696729660034e-01 -1.384926401078701019e-02 3.324510157108306885e-02 -2.669854275882244110e-02 3.449693620204925537e-01 1.585265249013900757e-02 1.879866719245910645e-01 -1.665988564491271973e-01 7.225812226533889771e-02 2.592968046665191650e-01 9.373541921377182007e-02 1.089039444923400879e-01 -4.176155626773834229e-01 6.539853662252426147e-02 -6.349030882120132446e-02 -1.343772262334823608e-01 5.816264823079109192e-02 3.526913002133369446e-03 1.743088662624359131e-01 -8.868380635976791382e-02 -1.122739389538764954e-01 1.045470237731933594e-01 1.811903417110443115e-01 -1.911978572607040405e-01 -3.180645108222961426e-01 -9.982929565012454987e-03 1.499076485633850098e-01 -1.060338914394378662e-01
1.978075802326202393e-01 2.059455364942550659e-01 -1.199974790215492249e-01 1.274744570255279541e-01 5.119502171874046326e-02 3.345639705657958984e-01 -2.139633754268288612e-03 6.424839794635772705e-02 2.020731568336486816e-01 2.378051578998565674e-01 5.456890910863876343e-02 -1.565853804349899292e-01 -3.072774112224578857e-01 2.750995159149169922e-01 2.395508587360382080e-01 -9.587868303060531616e-02 7.254625111818313599e-02 2.601025700569152832e-01 2.033662237226963043e-02 -2.242988497018814087e-01 1.467849165201187134e-01 -1.096092816442251205e-02 1.496142446994781494e-01 -4.643397405743598938e-02 5.754366517066955566e-02 -1.150732561945915222e-01 -8.986493572592735291e-03 -3.936805725097656250e-01 -8.336675167083740234e-02 1.073118820786476135e-01 -2.799615077674388885e-02 2.164502143859863281e-01
5.394232869148254395e-01 -5.611507594585418701e-02 -1.193437576293945312e-01 -8.744946867227554321e-02 1.199891343712806702e-01 1.567365974187850952e-01 -1.847632825374603271e-01 -2.767493724822998047e-01 3.092151880264282227e-01 -8.277651667594909668e-02 8.149311877787113190e-03 2.890290506184101105e-02 -6.144904717803001404e-02 1.675891727209091187e-01 -4.121976718306541443e-02 1.198967024683952332e-01 -7.865711301565170288e-02 -4.717350006103515625e-02 2.068759128451347351e-02 -1.709135472774505615e-01 1.304462179541587830e-02 2.200171500444412231e-01 1.772961765527725220e-01 1.139751523733139038e-01 1.219285875558853149e-01 -2.660776078701019287e-01 8.785609900951385498e-02 -2.767106518149375916e-02 -2.290664166212081909e-01 1.353468745946884155e-01 -9.504686295986175537e-02 2.792156636714935303e-01
1.572733670473098755e-01 3.777511045336723328e-02 3.728782013058662415e-02 7.103494554758071899e-02 2.251730561256408691e-01 8.602594584226608276e-02 8.590383827686309814e-02 -2.565574049949645996e-01 1.884086281061172485e-01 3.000681847333908081e-02 3.220243453979492188e-01 -1.087958067655563354e-01 2.010895758867263794e-01 -4.702506121248006821e-03 2.097426652908325195e-01 1.147368028759956360e-01 -3.308252990245819092e-01 -9.190717339515686035e-02 1.576577425003051758e-01 1.533946841955184937e-01 3.019833564758300781e-01 3.117072284221649170e-01 3.738725185394287109e-01 8.520230650901794434e-02 -1.241250410676002502e-01 -3.407892212271690369e-02 -1.182630732655525208e-01 -6.693746894598007202e-02 -1.425791531801223755e-01 -9.751781821250915527e-02 -1.406369060277938843e-01 1.486586686223745346e-02
2.345662117004394531e-01 1.898281723260879517e-01 3.985924273729324341e-02 -1.003539487719535828e-01 -9.604389965534210205e-02 -6.440414488315582275e-02 -1.431625932455062866e-01 2.891511842608451843e-02 2.147134095430374146e-01 2.145556658506393433e-01 1.591162383556365967e-01 -1.637861132621765137e-01 -1.397063434123992920e-01 9.133179485797882080e-02 -1.790466904640197754e-01 1.557601541280746460e-01 -3.625423014163970947e-01 2.899647951126098633e-01 -6.102129817008972168e-02 -1.296940296888351440e-01 1.208935305476188660e-01 1.861035227775573730e-01 1.449612677097320557e-01 6.371445208787918091e-02 4.394589737057685852e-02 -1.274122595787048340e-01 1.269088387489318848e-01 -1.561981718987226486e-02 -4.856748580932617188e-01 1.298886984586715698e-01 -1.852102279663085938e-01 -4.657873883843421936e-02
2.114226669073104858e-01 2.443720847368240356e-01 -1.250902712345123291e-01 -9.710996598005294800e-02 2.837585508823394775e-01 -1.489201281219720840e-02 -8.976052701473236084e-02 -3.045653402805328369e-01 1.341821551322937012e-01 3.141013160347938538e-02 -8.163049817085266113e-02 1.132422089576721191e-01 3.090407699346542358e-02 2.397696673870086670e-01 1.508515328168869019e-01 1.736134439706802368e-01 -5.645462274551391602e-01 9.097830392420291901e-03 -1.336816251277923584e-01 -5.865311995148658752e-02 -1.939008216140791774e-04 5.611265450716018677e-02 1.957852542400360107e-01 3.166993260383605957e-01 -6.464917212724685669e-02 7.804682850837707520e-02 1.303350776433944702e-01 -1.311605572700500488e-01 -4.490807652473449707e-02 -9.274666011333465576e-02 1.168984454125165939e-02 4.499258846044540405e-02
3.911222815513610840e-01 3.463774025440216064e-01 1.481549888849258423e-01 2.346714586019515991e-01 -2.402628026902675629e-02 4.271826446056365967e-01 -1.693544723093509674e-02 -3.841638192534446716e-02 7.191984914243221283e-03 2.732228338718414307e-01 1.476833820343017578e-01 -3.433708101511001587e-02 -2.220680564641952515e-01 4.672598093748092651e-02 2.864673174917697906e-02 -1.033264100551605225e-01 -2.469139993190765381e-01 -5.497370660305023193e-02 8.149317651987075806e-02 1.090852427296340466e-03 1.037388294935226440e-01 1.782858818769454956e-01 1.936217844486236572e-01 -1.574045866727828979e-01 -1.082293018698692322e-01 -1.093401312828063965e-01 -1.180026829242706299e-01 -2.729575335979461670e-01 -7.165402919054031372e-02 8.658225997351109982e-04 1.565872691571712494e-02 1.076595783233642578e-01
1.190516799688339233e-01 1.626274548470973969e-02 -1.251267045736312866e-01 1.191935464739799500e-01 1.470848172903060913e-02 2.555955946445465088e-01 -9.826343506574630737e-02 1.098413914442062378e-01 3.976370096206665039e-01 9.515008889138698578e-03 1.868718713521957397e-01 -1.467633843421936035e-01 1.740952879190444946e-01 -5.564782768487930298e-02 1.251756995916366577e-01 1.471571344882249832e-02 -1.561145186424255371e-01 -1.004336122423410416e-02 1.586630940437316895e-02 -3.408178389072418213e-01 -6.687323004007339478e-02 2.588759362697601318e-01 3.636610805988311768e-01 2.748832702636718750e-01 -2.346240431070327759e-01 1.097245365381240845e-01 -2.696564495563507080e-01 -3.076365217566490173e-02 1.239824220538139343e-01 6.827982515096664429e-02 1.803813874721527100e-02 1.522706747055053711e-01
1.120106354355812073e-01 -1.140320599079132080e-01 -5.256725847721099854e-02 6.976701319217681885e-02 5.663072690367698669e-02 2.129916697740554810e-01 6.447221618145704269e-03 -1.893807202577590942e-01 7.819851487874984741e-02 5.528812482953071594e-02 -7.953809201717376709e-02 -5.686438828706741333e-02 1.705717146396636963e-01 1.470681428909301758e-01 2.070860862731933594e-01 -2.765654586255550385e-02 -5.103932023048400879e-01 1.608164310455322266e-01 -2.051147520542144775e-01 -1.209246218204498291e-01 3.164742141962051392e-02 -2.067276090383529663e-01 2.857989966869354248e-01 1.205769106745719910e-01 6.156721711158752441e-02 1.494689285755157471e-02 1.219266280531883240e-01 -2.297803908586502075e-01 -2.434548586606979370e-01 2.443984150886535645e-01 -2.463689297437667847e-01 -1.866607815027236938e-01
3.705054521560668945e-01 1.780072003602981567e-01 1.277868896722793579e-01 6.507213413715362549e-02 4.178557544946670532e-02 6.148645281791687012e-02 -6.686694920063018799e-02 -7.795472163707017899e-03 1.288238912820816040e-01 1.182147229883412365e-06 -9.914727509021759033e-02 -1.708934307098388672e-01 8.878677338361740112e-02 1.649508923292160034e-01 1.987169235944747925e-01 1.676703989505767822e-02 -3.334424197673797607e-01 9.064495563507080078e-02 1.537739634513854980e-01 3.703501224517822266e-01 2.388834021985530853e-02 1.125610843300819397e-01 2.804306447505950928e-01 3.484365046024322510e-01 -7.737889885902404785e-02 2.120981365442276001e-01 3.882138431072235107e-02 -2.236416749656200409e-02 -2.591644525527954102e-01 -1.487229019403457642e-01 -1.840460449457168579e-01 -1.705634407699108124e-02
3.637194633483886719e-01 1.676112413406372070e-01 -9.733740985393524170e-02 5.490156263113021851e-02 2.230759114027023315e-01 3.083958849310874939e-02 -3.099128007888793945e-01 -1.020739451050758362e-01 1.301939636468887329e-01 -1.001071482896804810e-01 4.025590140372514725e-03 1.069791838526725769e-01 5.414662137627601624e-02 3.009724915027618408e-01 8.645793795585632324e-02 5.798904597759246826e-02 -1.067084893584251404e-01 -4.282447695732116699e-02 1.386499553918838501e-01 -9.481795132160186768e-02 2.775914967060089111e-01 2.903968989849090576e-01 1.628344804048538208e-01 2.029608488082885742e-01 1.519055664539337158e-01 -2.094986736774444580e-01 3.106979131698608398e-01 3.485818952322006226e-02 8.460155129432678223e-02 5.435915663838386536e-02 1.650569885969161987e-01 2.335818111896514893e-01
3.776615858078002930e-02 -4.349943622946739197e-02 2.341281622648239136e-01 1.408841907978057861e-01 -4.061103239655494690e-02 3.089867830276489258e-01 -9.286931902170181274e-02 -1.441125273704528809e-01 7.040429860353469849e-02 6.871938705444335938e-02 1.601349748671054840e-02 -1.062174886465072632e-01 4.180288687348365784e-02 -2.719288170337677002e-01 1.865668147802352905e-01 1.627065986394882202e-01 -1.823390275239944458e-01 -2.073420286178588867e-01 -1.270894259214401245e-01 -3.703273367136716843e-03 6.243543326854705811e-02 -2.063886076211929321e-01 2.765195667743682861e-01 2.737819850444793701e-01 -5.361740663647651672e-02 -1.915960460901260376e-01 9.428319334983825684e-02 -3.067234754562377930e-01 -2.765056192874908447e-01 -1.448056399822235107e-01 -3.096672296524047852e-01 -1.054642498493194580e-01
5.308467522263526917e-02 3.008653521537780762e-01 5.787594243884086609e-02 1.012910902500152588e-01 -2.262945473194122314e-02 -2.620756439864635468e-02 -4.157852232456207275e-01 -2.445942908525466919e-01 2.665296792984008789e-01 1.739186793565750122e-01 1.080769076943397522e-01 -6.697311997413635254e-02 -8.018285036087036133e-03 3.763898089528083801e-02 -2.985039539635181427e-02 -3.276346251368522644e-02 -3.926812484860420227e-02 2.333510816097259521e-01 -1.050982251763343811e-01 -8.955959230661392212e-02 2.649808526039123535e-01 -2.329352200031280518e-01 3.867824375629425049e-01 2.886890470981597900e-01 -1.341059654951095581e-01 5.535566806793212891e-02 -1.485100686550140381e-01 8.503986895084381104e-02 4.777988046407699585e-02 1.827802211046218872e-01 -3.815704584121704102e-02 1.352500766515731812e-01
3.276335895061492920e-01 4.088332504034042358e-02 -1.202590242028236389e-01 8.770754933357238770e-02 -6.804288364946842194e-03 1.448239386081695557e-01 -2.395453900098800659e-01 -2.587046325206756592e-01 2.619523704051971436e-01 2.467046491801738739e-02 8.533682674169540405e-02 2.190999453887343407e-03 4.004332050681114197e-02 1.847555339336395264e-01 7.643482834100723267e-02 1.725807785987854004e-01 -2.034585028886795044e-01 -1.391106694936752319e-01 2.342849969863891602e-01 -1.311879754066467285e-01 -7.400145381689071655e-02 1.799161732196807861e-01 -6.802093982696533203e-02 9.717684984207153320e-02 2.132323086261749268e-01 3.562449663877487183e-02 1.324107646942138672e-01 -3.147966563701629639e-01 -1.897552013397216797e-01 -7.502814382314682007e-02 1.975417882204055786e-01 3.831857740879058838e-01
5.109633207321166992e-01 1.372300088405609131e-01 1.477960050106048584e-01 -6.279207020998001099e-02 2.160889208316802979e-01 1.672144383192062378e-01 -3.044110536575317383e-02 5.480642989277839661e-02 1.233181878924369812e-01 -8.259654045104980469e-02 -4.858298227190971375e-02 -2.423993945121765137e-01 -1.086807921528816223e-01 1.376059800386428833e-01 1.363316327333450317e-01 -6.375523656606674194e-02 -3.344951570034027100e-01 7.171507924795150757e-02 1.845854222774505615e-01 5.137086287140846252e-02 -2.051046304404735565e-02 7.880856096744537354e-02 2.504281699657440186e-01 6.729514151811599731e-02 2.721331827342510223e-02 2.053487449884414673e-01 1.075468137860298157e-01 -9.260948747396469116e-02 -4.246730804443359375e-01 -7.428310066461563110e-02 -4.968895763158798218e-02 -1.290241070091724396e-02
4.171741604804992676e-01 3.003584034740924835e-02 2.576002776622772217e-01 -1.427223831415176392e-01 -1.100601702928543091e-01 1.269590258598327637e-01 8.062107115983963013e-02 1.379205882549285889e-01 1.405364274978637695e-01 1.313780844211578369e-01 5.599708482623100281e-02 -8.240806311368942261e-02 -1.269624233245849609e-01 -1.898572891950607300e-01 2.984628826379776001e-02 1.802635788917541504e-01 -2.809098958969116211e-01 1.431802958250045776e-01 -1.102533265948295593e-01 -9.165967814624309540e-03 -1.065898984670639038e-01 3.335919678211212158e-01 3.895014226436614990e-01 3.317675590515136719e-01 -2.383779548108577728e-02 4.082533344626426697e-02 -2.194323390722274780e-01 -3.597410023212432861e-02 1.647124066948890686e-02 -1.116327941417694092e-02 4.747289046645164490e-02 4.108165204524993896e-02
2.831864655017852783e-01 1.028952300548553467e-01 4.471449181437492371e-02 -1.571942716836929321e-01 1.536592096090316772e-01 2.885668277740478516e-01 -2.530624568462371826e-01 -1.418207734823226929e-01 2.344681881368160248e-02 1.258976105600595474e-02 8.270379155874252319e-02 -3.703143075108528137e-02 1.313557922840118408e-01 2.652201652526855469e-01 3.461098968982696533e-01 6.437207013368606567e-02 -9.637568145990371704e-02 1.531671360135078430e-02 1.021791845560073853e-01 1.816092580556869507e-01 1.633841693401336670e-01 3.420843482017517090e-01 -1.747912168502807617e-02 5.398853123188018799e-02 1.085026785731315613e-01 -3.096831142902374268e-01 1.499879360198974609e-01 -2.496074140071868896e-01 6.549026817083358765e-02 1.308808624744415283e-01 1.117027103900909424e-01 2.115811258554458618e-01
3.630451261997222900e-01 1.011048033833503723e-01 -9.542194753885269165e-02 6.422018259763717651e-02 5.399928241968154907e-02 -5.148872360587120056e-02 -1.601068079471588135e-01 -3.014493174850940704e-02 3.022145330905914307e-01 2.600628733634948730e-01 2.913541533052921295e-02 -1.280628740787506104e-01 1.748274117708206177e-01 1.034185960888862610e-01 -2.458465751260519028e-03 4.226508140563964844e-01 -1.534121781587600708e-01 1.566551029682159424e-01 -2.792250923812389374e-02 -1.543360110372304916e-02 3.426884487271308899e-02 -4.725296050310134888e-02 2.630726993083953857e-01 1.179818511009216309e-01 -1.690182536840438843e-01 1.100398898124694824e-01 2.395780384540557861e-01 4.546388611197471619e-02 -2.502958774566650391e-01 1.808825582265853882e-01 -2.909248173236846924e-01 -2.736761048436164856e-02
6.133148074150085449e-01 -3.290452994406223297e-03 6.906075868755578995e-03 -1.254330873489379883e-01 8.874648809432983398e-02 6.098162382841110229e-02 -1.549589335918426514e-01 1.093165129423141479e-01 2.125955075025558472e-01 1.817020028829574585e-02 4.681235924363136292e-02 5.665190145373344421e-02 -9.803244471549987793e-02 1.195032149553298950e-01 6.642867624759674072e-02 -4.750249441713094711e-03 -2.530777156352996826e-01 2.453779578208923340e-01 -1.148315519094467163e-01 1.514810323715209961e-01 2.810816653072834015e-02 -7.122533023357391357e-02 4.485885426402091980e-02 6.816543638706207275e-02 -5.136771872639656067e-02 -2.545929849147796631e-01 -1.895107179880142212e-01 -2.692547440528869629e-01 -2.863784134387969971e-01 1.477663666009902954e-01 -1.182848662137985229e-01 1.209148541092872620e-01
-5.014654248952865601e-02 1.825636774301528931e-01 8.594447374343872070e-02 -1.745612472295761108e-01 9.732823073863983154e-02 1.407078355550765991e-01 -2.717341184616088867e-01 -3.181295692920684814e-01 4.550957679748535156e-01 2.102239876985549927e-01 2.578461468219757080e-01 8.465963602066040039e-02 -2.333530597388744354e-02 1.121693328022956848e-01 1.411181595176458359e-02 -2.131354622542858124e-02 -1.813911050558090210e-01 3.735264241695404053e-01 -6.939034163951873779e-02 -5.120215937495231628e-02 9.688195586204528809e-02 -9.077747166156768799e-02 1.617460697889328003e-01 1.117335036396980286e-01 5.415333807468414307e-02 1.445324569940567017e-01 2.571521326899528503e-02 1.877393573522567749e-01 -1.419901289045810699e-02 1.274084448814392090e-01 -1.204104125499725342e-01 2.375824004411697388e-01
7.148811221122741699e-02 1.671744138002395630e-01 6.857910752296447754e-02 1.957046985626220703e-01 -1.794575154781341553e-01 1.897835582494735718e-01 -9.587685763835906982e-02 4.193831235170364380e-02 1.456585973501205444e-01 3.899629414081573486e-01 2.126778103411197662e-02 3.823747485876083374e-02 2.249749451875686646e-01 1.533396393060684204e-01 1.666329056024551392e-01 -1.033243164420127869e-01 -1.814473867416381836e-01 -8.345783501863479614e-02 -1.195020377635955811e-01 -2.270261347293853760e-01 2.489158064126968384e-01 3.575031161308288574e-01 8.396846801042556763e-02 2.311552911996841431e-01 1.099138185381889343e-01 1.194627806544303894e-01 -4.359746724367141724e-02 -2.080751210451126099e-01 -3.192078769207000732e-01 -1.533250808715820312e-01 -6.300546228885650635e-02 1.060080807656049728e-02
3.345043957233428955e-01 3.014450669288635254e-01 -5.692496895790100098e-02 4.221361130475997925e-02 7.187280058860778809e-02 2.654671669006347656e-02 -1.119608208537101746e-01 -1.348935216665267944e-01 4.926439374685287476e-02 1.900930888950824738e-02 -3.410288318991661072e-02 -3.042367696762084961e-01 -7.059532403945922852e-02 3.219810128211975098e-01 1.363838464021682739e-01 6.369360256940126419e-03 -3.751587271690368652e-01 -6.207624915987253189e-03 7.008207589387893677e-02 1.627347245812416077e-02 1.650065034627914429e-01 -2.485226094722747803e-01 9.995374828577041626e-02 2.558009624481201172e-01 -1.857831329107284546e-01 7.286337018013000488e-02 -1.835111379623413086e-01 -2.753564417362213135e-01 -2.442613542079925537e-01 1.592648774385452271e-02 -7.079555839300155640e-02 8.473256975412368774e-02
2.511023879051208496e-01 -8.436784893274307251e-02 -5.798709020018577576e-02 -1.354644894599914551e-01 1.388384401798248291e-01 1.964768916368484497e-01 2.955565974116325378e-02 -1.841835528612136841e-01 2.525963485240936279e-01 -1.441457718610763550e-01 7.023119181394577026e-02 -1.584822125732898712e-02 -1.671900898218154907e-01 4.994545578956604004e-01 8.424294739961624146e-02 -1.064043045043945312e-01 -2.874001562595367432e-01 2.096872180700302124e-01 7.079627364873886108e-02 -1.720155328512191772e-01 -2.005446329712867737e-02 1.551392227411270142e-01 1.854272037744522095e-01 6.366382539272308350e-02 1.329064816236495972e-01 -8.602599054574966431e-02 -2.140842564404010773e-02 -2.301155403256416321e-02 -3.381773233413696289e-01 -1.537990756332874298e-02 -2.393755316734313965e-01 8.842100203037261963e-02
3.389022648334503174e-01 1.085754483938217163e-01 -1.376117765903472900e-01 -3.342908248305320740e-02 1.434065252542495728e-01 2.158482670783996582e-01 -3.738318383693695068e-01 -1.632777601480484009e-01 -5.529544129967689514e-02 9.102243930101394653e-02 1.424103379249572754e-01 1.335212588310241699e-01 -1.508123427629470825e-01 -1.028342768549919128e-01 2.461410127580165863e-03 4.618971049785614014e-02 -2.333802282810211182e-01 -6.440216302871704102e-02 3.289959952235221863e-02 -1.038114428520202637e-01 2.269342392683029175e-01 1.672138869762420654e-01 2.373298853635787964e-01 8.086913079023361206e-02 -1.667655110359191895e-01 -2.791899144649505615e-01 2.264727838337421417e-02 6.356681883335113525e-02 -3.635107874870300293e-01 -8.869206905364990234e-02 -2.225292325019836426e-01 -1.489671468734741211e-01
-6.471812725067138672e-02 5.283078551292419434e-01 8.957552909851074219e-02 9.319731593132019043e-02 -4.895492270588874817e-02 1.630650758743286133e-01 1.087598651647567749e-01 -1.362105458974838257e-01 2.242779880762100220e-01 4.655173793435096741e-02 1.687861233949661255e-01 9.952063858509063721e-02 -1.493218988180160522e-01 -1.097396761178970337e-01 2.037528902292251587e-01 -3.682384639978408813e-02 -3.842060863971710205e-01 -8.033527433872222900e-02 -5.859435722231864929e-02 -1.770788580179214478e-01 1.943820118904113770e-01 -1.879763603210449219e-01 6.446301937103271484e-02 1.371468454599380493e-01 -7.957570999860763550e-02 -1.616255939006805420e-01 -8.479466289281845093e-02 -6.949449330568313599e-02 -2.313620746135711670e-01 -1.888877898454666138e-01 -1.160611808300018311e-01 2.011413127183914185e-01
9.281469881534576416e-02 1.169408187270164490e-01 -4.722196608781814575e-02 -4.683943092823028564e-02 1.934442669153213501e-02 2.883012890815734863e-01 2.956278622150421143e-02 7.028248161077499390e-02 4.054319262504577637e-01 -4.097909852862358093e-02 2.750605046749114990e-01 -1.066261306405067444e-01 -1.600357741117477417e-01 -8.326344192028045654e-02 2.524846494197845459e-01 -3.686261922121047974e-02 -3.056452050805091858e-02 4.544679448008537292e-02 -3.435610979795455933e-02 -3.494155108928680420e-01 -3.064182586967945099e-03 -1.240840256214141846e-01 4.215415716171264648e-01 1.382071822881698608e-01 8.688747882843017578e-02 -1.642994731664657593e-01 -1.061232984066009521e-01 -3.138920366764068604e-01 7.417159527540206909e-02 1.352283358573913574e-01 -5.293110013008117676e-02 1.544274538755416870e-01
5.401776432991027832e-01 2.449881657958030701e-02 4.841176047921180725e-02 -1.204604208469390869e-01 1.237729564309120178e-01 1.703861057758331299e-01 -1.478030811995267868e-02 1.985723339021205902e-02 5.192511156201362610e-02 1.599455773830413818e-01 -1.376202106475830078e-01 6.444945931434631348e-02 -8.669000864028930664e-02 -1.154626235365867615e-01 3.282425403594970703e-01 -6.192402914166450500e-02 -4.959125518798828125e-01 -5.143463611602783203e-02 2.766514010727405548e-02 -2.188057638704776764e-02 1.164833679795265198e-01 -1.725116372108459473e-02 1.352732032537460327e-01 1.605693250894546509e-01 1.317161619663238525e-01 2.355010807514190674e-02 1.890927925705909729e-02 -7.437624037265777588e-02 2.410931736230850220e-01 -2.511494457721710205e-01 7.123177498579025269e-02 6.448187679052352905e-02
2.657362818717956543e-01 9.377317130565643311e-02 2.478831447660923004e-02 -8.906076848506927490e-02 -1.669008433818817139e-01 2.477222383022308350e-01 -1.226104423403739929e-01 -1.961182653903961182e-01 1.666660606861114502e-01 1.464082449674606323e-01 -2.785155363380908966e-02 -1.437413226813077927e-02 -1.018917113542556763e-01 -1.010078713297843933e-01 1.273311376571655273e-01 7.154294848442077637e-02 2.063766568899154663e-01 -2.146577462553977966e-02 -1.501993536949157715e-01 -1.868421137332916260e-01 2.594812214374542236e-01 1.025419980287551880e-01 5.733096003532409668e-01 1.668265014886856079e-01 -1.210083588957786560e-01 -2.348057329654693604e-01 1.763340830802917480e-01 -2.685470320284366608e-02 -8.617475628852844238e-03 -1.162362396717071533e-01 1.147728934884071350e-01 1.182520911097526550e-01
2.717338204383850098e-01 2.662830054759979248e-01 3.091240823268890381e-01 1.869627386331558228e-01 9.056596457958221436e-02 2.633257508277893066e-01 5.526287481188774109e-03 -1.165934652090072632e-01 3.032522797584533691e-01 2.613365352153778076e-01 2.978521287441253662e-01 1.739955842494964600e-01 2.787426412105560303e-01 -8.104054629802703857e-02 -7.091163843870162964e-02 8.989930152893066406e-02 -1.681739650666713715e-02 1.534478366374969482e-01 3.945542499423027039e-02 -1.131750792264938354e-01 1.731544882059097290e-01 -2.123292386531829834e-01 2.767502963542938232e-01 6.957600265741348267e-02 3.179240971803665161e-02 -2.001366950571537018e-02 1.565158553421497345e-02 6.544152647256851196e-02 -1.355302482843399048e-01 1.748605817556381226e-01 -3.240358829498291016e-02 7.952374964952468872e-02
-4.722724482417106628e-02 4.155067205429077148e-01 3.196984902024269104e-02 -2.451182156801223755e-01 2.933678627014160156e-01 2.736000120639801025e-01 -1.590062975883483887e-01 3.383224010467529297e-01 2.125557214021682739e-01 1.086124777793884277e-01 2.823970466852188110e-02 5.243200436234474182e-02 3.454241668805480003e-03 4.437152296304702759e-02 2.896693646907806396e-01 -8.451251685619354248e-02 -1.247394159436225891e-01 -3.369608428329229355e-03 -3.436668589711189270e-02 8.690902590751647949e-02 4.711825028061866760e-02 5.714064463973045349e-02 1.756303608417510986e-01 2.101024389266967773e-01 -1.540265232324600220e-01 -2.179934382438659668e-01 1.055036671459674835e-03 -1.705179065465927124e-01 -4.463268443942070007e-02 1.974742673337459564e-02 -3.106022477149963379e-01 7.641419768333435059e-02
3.007934987545013428e-01 4.456934332847595215e-02 1.739399284124374390e-01 2.396209836006164551e-01 5.219782236963510513e-03 2.480991482734680176e-01 -4.380512051284313202e-03 -1.396724432706832886e-01 1.668429970741271973e-01 8.607865124940872192e-02 1.013005152344703674e-01 2.221096754074096680e-01 1.065363138914108276e-01 1.339108496904373169e-01 9.727037698030471802e-02 2.708741128444671631e-01 -1.093965321779251099e-01 2.151652984321117401e-02 -3.478941693902015686e-02 -1.038276031613349915e-01 6.278396397829055786e-02 -1.975235491991043091e-01 4.234423339366912842e-01 2.509491443634033203e-01 -1.369222104549407959e-01 -6.674356013536453247e-02 3.625451326370239258e-01 1.952384263277053833e-01 1.080057695508003235e-01 7.611485570669174194e-02 -1.033935546875000000e-01 3.511219844222068787e-02
3.741948306560516357e-01 1.344428062438964844e-01 -9.740263223648071289e-02 -1.968783736228942871e-01 -6.520179659128189087e-02 2.306448072195053101e-01 -3.259921818971633911e-02 -5.813026800751686096e-02 3.707760274410247803e-01 3.302634358406066895e-01 -8.612602949142456055e-02 2.884003520011901855e-01 -3.226591646671295166e-02 -8.629832416772842407e-02 2.455526143312454224e-01 1.589578092098236084e-01 -1.859827898442745209e-02 -8.679036796092987061e-02 6.076083332300186157e-02 4.664017818868160248e-03 3.107835948467254639e-01 -6.629972159862518311e-02 3.582462966442108154e-01 2.806740440428256989e-02 -9.334963560104370117e-02 -2.702544815838336945e-02 1.164434626698493958e-01 1.576029807329177856e-01 -5.234176665544509888e-02 2.360759861767292023e-02 8.593081682920455933e-02 1.859449967741966248e-02
2.069400250911712646e-01 3.232962787151336670e-01 2.588614225387573242e-01 -3.291879594326019287e-02 1.137076243758201599e-01 3.545718193054199219e-01 -1.570955812931060791e-01 8.840244263410568237e-02 1.327383518218994141e-01 1.451077759265899658e-01 4.291958808898925781e-01 -1.936386078596115112e-01 -1.722953915596008301e-01 1.379077732563018799e-01 -6.202976033091545105e-02 -3.933062404394149780e-02 -2.519316598773002625e-02 7.292664051055908203e-02 -1.129492595791816711e-01 2.192249447107315063e-01 -6.463620811700820923e-02 1.183115690946578979e-01 7.719066739082336426e-02 1.888846158981323242e-01 -3.419900238513946533e-01 -7.207463681697845459e-02 -5.142941698431968689e-02 -7.792904973030090332e-02 -4.461460281163454056e-03 -1.159130111336708069e-01 -1.429452747106552124e-01 8.716635406017303467e-02
2.360765635967254639e-01 1.434327661991119385e-01 -1.419155597686767578e-01 2.926287055015563965e-01 -2.295335382223129272e-02 2.889881432056427002e-01 -1.757854074239730835e-01 5.041727423667907715e-02 2.595412731170654297e-01 2.361208498477935791e-01 2.535802312195301056e-02 8.754421025514602661e-02 -2.220364958047866821e-01 1.410948634147644043e-01 2.230828255414962769e-01 -1.380078345537185669e-01 9.994343668222427368e-02 2.320626229047775269e-01 3.308257460594177246e-02 1.785913296043872833e-02 5.976106598973274231e-02 5.035719275474548340e-02 2.200851142406463623e-01 -1.696830838918685913e-01 1.137408893555402756e-02 -3.938270360231399536e-02 -6.331939995288848877e-02 -4.494160413742065430e-01 -1.648444384336471558e-01 3.799237310886383057e-03 -1.478904187679290771e-01 1.602550595998764038e-01
4.940254986286163330e-01 1.040494516491889954e-01 1.444338262081146240e-01 1.637077145278453827e-02 1.598124653100967407e-01 8.398197591304779053e-02 -1.569903641939163208e-01 2.704986371099948883e-02 2.028352469205856323e-01 -7.611871510744094849e-02 -4.900290817022323608e-02 -2.335578203201293945e-01 -4.816876258701086044e-03 1.419851332902908325e-01 5.920528993010520935e-02 -1.298146396875381470e-01 -3.924606442451477051e-01 1.566965878009796143e-01 1.712584495544433594e-01 -6.756559759378433228e-02 3.095494210720062256e-02 -2.596172969788312912e-03 2.474190592765808105e-01 1.529796794056892395e-02 -9.634921699762344360e-02 1.608013212680816650e-01 2.529179453849792480e-01 -5.792966112494468689e-02 -3.120919764041900635e-01 -1.520679444074630737e-01 -1.329871565103530884e-01 -7.760027050971984863e-02
2.694030106067657471e-01 1.884503215551376343e-01 5.857417359948158264e-02 -4.054123535752296448e-02 3.850797191262245178e-02 1.030625700950622559e-01 -1.056806147098541260e-01 -6.885255873203277588e-02 2.042971551418304443e-01 6.634226441383361816e-02 2.704837173223495483e-02 -1.612237691879272461e-01 -7.033301889896392822e-02 3.022058606147766113e-01 -7.730173319578170776e-02 6.692110747098922729e-02 -4.957120120525360107e-01 4.151206091046333313e-02 2.104259431362152100e-01 -2.675741016864776611e-01 9.978330135345458984e-02 2.052912116050720215e-01 2.083359956741333008e-01 2.074055969715118408e-01 3.482133150100708008e-02 1.548469215631484985e-01 3.325920924544334412e-02 -3.582718670368194580e-01 -1.320083290338516235e-01 -5.669574439525604248e-02 -4.461514577269554138e-02 -9.527520276606082916e-03
2.458640784025192261e-01 3.909898400306701660e-01 1.203491166234016418e-01 -1.540737003087997437e-01 -4.464005120098590851e-03 1.002063080668449402e-01 -2.972491830587387085e-02 -6.730871647596359253e-02 3.601533174514770508e-01 4.154144786298274994e-03 -1.576248742640018463e-02 -1.112705692648887634e-01 -6.860936433076858521e-02 2.936690449714660645e-01 5.608647689223289490e-02 1.629661321640014648e-01 -4.481213986873626709e-01 -3.642850741744041443e-02 5.063853040337562561e-02 -2.958499789237976074e-01 4.194163903594017029e-02 5.847520381212234497e-02 9.134426712989807129e-02 9.181514382362365723e-02 -2.313854545354843140e-01 2.444818988442420959e-02 8.046307414770126343e-02 -1.320347785949707031e-01 -2.311595976352691650e-01 -1.106722000986337662e-02 8.241921663284301758e-02 -1.318789720535278320e-01
9.320764243602752686e-02 1.489254683256149292e-01 1.396857798099517822e-01 2.515406906604766846e-01 1.220365762710571289e-01 2.588338851928710938e-01 -6.255045533180236816e-02 2.137853801250457764e-01 3.944095969200134277e-01 2.105262875556945801e-01 1.581967175006866455e-01 -2.953256666660308838e-01 2.857373096048831940e-02 1.065620109438896179e-01 2.466633729636669159e-02 -9.487661719322204590e-02 -3.363803625106811523e-01 -5.342629924416542053e-02 -6.962818652391433716e-02 6.651992350816726685e-02 -8.303542621433734894e-03 -1.360212415456771851e-01 2.310403585433959961e-01 2.538429498672485352e-01 -1.987117379903793335e-01 -1.859837025403976440e-01 -1.900041401386260986e-01 -1.107290666550397873e-02 6.923877447843551636e-02 7.831409573554992676e-02 1.623648405075073242e-01 -1.080875024199485779e-01
2.615498900413513184e-01 3.385540544986724854e-01 1.471553891897201538e-01 -9.271670877933502197e-02 1.094290092587471008e-01 2.262293547391891479e-01 1.526138037443161011e-01 -1.722955107688903809e-01 1.425035744905471802e-01 1.241188645362854004e-01 2.396502643823623657e-01 1.261212229728698730e-01 -1.120979711413383484e-01 2.543707191944122314e-02 7.145522534847259521e-02 1.611856743693351746e-02 -2.124394923448562622e-01 2.543877623975276947e-02 5.970094352960586548e-02 1.091759800910949707e-01 -1.629040390253067017e-01 2.079142481088638306e-01 5.797468870878219604e-02 5.205819606781005859e-01 -2.851272523403167725e-01 7.749304920434951782e-02 -1.083753556013107300e-01 -5.534141883254051208e-02 1.276658773422241211e-01 -8.464369922876358032e-02 -6.047905609011650085e-02 9.129597991704940796e-02
-6.139370612800121307e-03 3.114240169525146484e-01 2.580748200416564941e-01 -2.183917909860610962e-01 -1.955831050872802734e-02 9.744380414485931396e-02 -2.799885571002960205e-01 -4.834868386387825012e-02 3.926217555999755859e-01 3.917318582534790039e-02 1.956282258033752441e-01 4.108664020895957947e-02 4.647380113601684570e-02 -1.954616419970989227e-02 2.862645685672760010e-01 1.104405242949724197e-02 -4.694206640124320984e-02 3.184922635555267334e-01 -1.439314484596252441e-01 1.547829806804656982e-01 -3.243701532483100891e-02 -1.183465868234634399e-01 9.914748370647430420e-02 2.184147387742996216e-01 2.417810708284378052e-01 -2.503112554550170898e-01 4.322004690766334534e-02 1.607219427824020386e-01 -9.599109180271625519e-03 -9.002128243446350098e-02 -1.938995867967605591e-01 -4.795952513813972473e-02
1.299263238906860352e-01 -2.095008194446563721e-01 1.208709180355072021e-01 -1.277900952845811844e-02 2.519720233976840973e-02 -1.083919480443000793e-01 3.440021350979804993e-02 8.969201147556304932e-02 3.970496654510498047e-01 1.683912277221679688e-01 3.276291117072105408e-02 -1.966168284416198730e-01 -2.424381673336029053e-01 3.760114908218383789e-01 -3.005964308977127075e-02 1.398220565170049667e-02 -3.486868739128112793e-01 -7.841837406158447266e-02 1.222988441586494446e-01 -3.585779964923858643e-01 1.872228980064392090e-01 1.167806237936019897e-02 1.959078758955001831e-01 1.013251021504402161e-01 1.502282023429870605e-01 -1.822348386049270630e-01 2.392769046127796173e-02 -8.994960039854049683e-02 -1.202076971530914307e-01 -6.482524797320365906e-03 -1.855989992618560791e-01 -8.582039177417755127e-02
2.250282093882560730e-02 2.506082355976104736e-01 3.460467606782913208e-02 -1.220278814435005188e-02 1.584808081388473511e-01 2.619283497333526611e-01 5.893528461456298828e-02 1.957891732454299927e-01 1.915858536958694458e-01 1.136112958192825317e-01 1.436105966567993164e-01 -2.739560604095458984e-01 -9.016450494527816772e-02 -2.946062386035919189e-02 1.196792721748352051e-01 2.986690029501914978e-02 -7.732789963483810425e-02 3.359546884894371033e-02 -2.072761952877044678e-01 2.163790315389633179e-01 2.364927232265472412e-01 2.700152397155761719e-01 4.562630951404571533e-01 2.666307687759399414e-01 -2.448401749134063721e-01 -1.902048438787460327e-01 3.035784512758255005e-02 -5.975312739610671997e-02 -8.510886877775192261e-02 9.860061109066009521e-02 -8.538019657135009766e-02 -2.105775289237499237e-02
1.170847564935684204e-01 3.396472930908203125e-01 1.931223720312118530e-01 -1.925823837518692017e-01 3.601807057857513428e-01 2.122212499380111694e-01 -4.636992812156677246e-01 -3.644258156418800354e-02 2.768529653549194336e-01 5.023412406444549561e-02 2.249010056257247925e-01 -2.124808281660079956e-01 1.041621621698141098e-02 1.702041029930114746e-01 1.193029806017875671e-01 -1.164793781936168671e-02 1.294299513101577759e-01 -5.527633056044578552e-02 -1.098574548959732056e-01 1.277102530002593994e-01 9.614364057779312134e-02 -7.403402030467987061e-02 1.368726491928100586e-01 1.629424393177032471e-01 7.673453539609909058e-02 -8.638475090265274048e-02 -1.660807430744171143e-01 1.409404128789901733e-01 7.072259206324815750e-03 4.225099086761474609e-02 -4.253813624382019043e-02 1.202077195048332214e-01
6.023802161216735840e-01 -2.298892475664615631e-02 2.705708891153335571e-02 1.382531831040978432e-03 2.420862950384616852e-02 -3.120269253849983215e-02 -7.820700854063034058e-02 1.941749453544616699e-01 2.732532620429992676e-01 1.162219699472188950e-02 -1.070171594619750977e-02 -3.899841383099555969e-02 -1.556593775749206543e-01 1.001310497522354126e-01 -1.550695952028036118e-02 1.221652552485466003e-01 -3.237809240818023682e-01 1.644913703203201294e-01 -1.955891549587249756e-01 -6.419666856527328491e-02 8.187913894653320312e-02 1.341483443975448608e-01 3.264118731021881104e-02 2.830233238637447357e-02 -3.265802934765815735e-02 -2.122878730297088623e-01 2.909943647682666779e-02 -2.216694355010986328e-01 -1.821717172861099243e-01 2.168127298355102539e-01 -2.647447288036346436e-01 1.319156438112258911e-01
-1.465258304961025715e-03 1.045619323849678040e-01 7.589715719223022461e-02 -9.084595367312431335e-03 -1.424318552017211914e-01 -1.707585155963897705e-01 -3.349199425429105759e-03 -5.413403734564781189e-02 2.513662576675415039e-01 7.669727504253387451e-02 2.069822847843170166e-01 6.989506632089614868e-02 2.149588018655776978e-01 1.199157238006591797e-01 3.094531595706939697e-01 -1.132516656070947647e-02 -2.912534773349761963e-01 -4.677845910191535950e-02 4.348374158143997192e-02 -1.541751902550458908e-02 -7.305938005447387695e-02 1.787709146738052368e-01 3.900462985038757324e-01 3.288353383541107178e-01 1.753015220165252686e-01 -2.459111362695693970e-01 -2.907813787460327148e-01 -7.506247144192457199e-03 -1.365934908390045166e-01 2.753733992576599121e-01 2.050239779055118561e-02 1.145290769636631012e-02
1.028370112180709839e-01 1.296872645616531372e-01 -1.060036569833755493e-01 5.930860340595245361e-02 -1.655588150024414062e-01 2.241417318582534790e-01 -6.978934258222579956e-02 -1.554896216839551926e-02 2.568299770355224609e-01 1.323378235101699829e-01 1.256530135869979858e-01 -2.268545925617218018e-01 1.453625261783599854e-01 5.518403276801109314e-02 2.957939207553863525e-01 3.163421154022216797e-01 -1.473917514085769653e-01 7.194754481315612793e-02 -3.709281980991363525e-01 -1.687535643577575684e-01 2.370201498270034790e-01 1.496751457452774048e-01 -1.570156030356884003e-02 1.889491230249404907e-01 -5.999663472175598145e-02 -6.061951816082000732e-02 1.874477118253707886e-01 -5.208983272314071655e-02 -1.299475729465484619e-01 -1.887086480855941772e-01 -9.196209907531738281e-02 3.147172331809997559e-01
3.969055414199829102e-02 8.493480831384658813e-02 -1.938703283667564392e-02 -3.250800967216491699e-01 1.343078613281250000e-01 3.231171667575836182e-01 -2.625129520893096924e-01 3.727315366268157959e-01 2.463997900485992432e-01 2.508837170898914337e-02 2.484562546014785767e-01 -1.756203733384609222e-02 -3.867917507886886597e-02 -1.883211173117160797e-02 2.621073722839355469e-01 -1.544786393642425537e-01 -1.062231436371803284e-01 5.001789331436157227e-02 -7.650145888328552246e-02 -7.447691261768341064e-02 4.230262339115142822e-02 -1.372663211077451706e-02 2.730558514595031738e-01 1.187355965375900269e-01 -4.185894131660461426e-02 -2.004859000444412231e-01 -1.507792919874191284e-01 -1.792979538440704346e-01 2.386640553595498204e-04 -1.908715367317199707e-01 -2.372293174266815186e-01 1.780956983566284180e-01
2.177326977252960205e-01 -1.674721688032150269e-01 -6.783328950405120850e-02 -3.641793131828308105e-02 1.385021805763244629e-01 2.942976057529449463e-01 -8.438294380903244019e-02 -2.224369645118713379e-01 -9.710385464131832123e-03 2.479249835014343262e-01 -7.700628042221069336e-02 -1.961271651089191437e-02 -1.892082691192626953e-01 -1.735761165618896484e-01 2.924502491950988770e-01 5.979504436254501343e-02 2.486773952841758728e-02 -1.374865472316741943e-01 -1.272860467433929443e-01 9.891778230667114258e-02 4.598846137523651123e-01 2.316967118531465530e-03 2.216596603393554688e-01 2.706241607666015625e-01 -6.954897940158843994e-02 -1.242735758423805237e-01 -1.317865680903196335e-02 -1.669729202985763550e-01 -1.737922877073287964e-01 8.767055720090866089e-02 5.000729486346244812e-02 2.553745210170745850e-01
1.935585737228393555e-01 1.192206889390945435e-01 7.715566456317901611e-02 1.246629804372787476e-01 1.581632494926452637e-01 9.018634259700775146e-02 -3.136858940124511719e-01 -2.104818373918533325e-01 1.093618869781494141e-01 -1.356936842203140259e-01 2.542216479778289795e-01 -1.218082681298255920e-01 9.934876114130020142e-03 3.081081211566925049e-01 7.056902348995208740e-02 7.446043193340301514e-02 2.411204949021339417e-02 -1.258006244897842407e-01 7.091551274061203003e-02 1.883058995008468628e-01 7.886070758104324341e-02 4.343290030956268311e-01 2.728186249732971191e-01 1.879837065935134888e-01 1.196128427982330322e-01 -3.249360024929046631e-01 1.818932406604290009e-02 -1.415930688381195068e-01 -3.264000639319419861e-02 1.099799126386642456e-01 2.101127430796623230e-02 1.420855820178985596e-01
6.993357092142105103e-02 2.458990812301635742e-01 -1.878401190042495728e-01 1.562732309103012085e-01 -1.954057812690734863e-01 1.194742470979690552e-01 -2.441697418689727783e-01 8.073475956916809082e-02 2.824706435203552246e-01 1.463952213525772095e-01 7.222316414117813110e-02 -1.608953028917312622e-01 4.344062134623527527e-02 1.350772231817245483e-01 4.774923026561737061e-01 1.171615868806838989e-01 8.314856328070163727e-03 -1.459581032395362854e-02 -1.991927623748779297e-01 -1.363722980022430420e-01 1.896684318780899048e-01 -1.866499520838260651e-02 9.372861124575138092e-03 1.412407308816909790e-01 1.285298615694046021e-01 -1.280522495508193970e-01 3.349202126264572144e-02 -1.133046671748161316e-01 -3.698264062404632568e-02 -1.685737073421478271e-01 -3.381904661655426025e-01 2.370837181806564331e-01
1.017370969057083130e-01 3.389874398708343506e-01 2.483912408351898193e-01 2.431893497705459595e-01 1.173611059784889221e-01 4.650780186057090759e-02 -1.506407856941223145e-01 2.063038386404514313e-02 2.618573904037475586e-01 -4.033746197819709778e-02 1.365127563476562500e-01 -2.737081050872802734e-01 1.759989857673645020e-01 -5.104091018438339233e-02 5.094307661056518555e-01 7.767265290021896362e-02 -1.060460880398750305e-01 2.544427514076232910e-01 -5.644871294498443604e-02 -1.766882687807083130e-01 2.152982354164123535e-02 1.214003562927246094e-01 -4.357542842626571655e-02 1.716251224279403687e-01 -5.084342509508132935e-02 8.837112039327621460e-02 1.682870835065841675e-01 1.502318084239959717e-01 -2.075143717229366302e-02 1.011518463492393494e-01 1.147810220718383789e-01 9.945843368768692017e-02
1.603906005620956421e-01 2.900188267230987549e-01 3.539199754595756531e-02 -4.706737026572227478e-02 -1.035944372415542603e-01 2.203468978404998779e-01 -2.759601734578609467e-02 6.921838968992233276e-02 2.467968016862869263e-01 7.928933948278427124e-02 1.106343939900398254e-01 -2.310216873884201050e-01 -2.407487630844116211e-01 -5.032302811741828918e-02 3.487451374530792236e-01 1.989329159259796143e-01 -4.162474274635314941e-01 -2.415114492177963257e-01 9.870125353336334229e-02 -1.084346547722816467e-01 1.767698377370834351e-01 -1.567253619432449341e-01 2.228347770869731903e-02 1.913654059171676636e-01 -8.070049434900283813e-02 -1.444340799935162067e-03 1.192474737763404846e-02 -2.226752638816833496e-01 7.356683164834976196e-02 -2.263527214527130127e-01 -4.539621248841285706e-02 -7.997136563062667847e-02
4.983435869216918945e-01 -2.028786111623048782e-03 2.075397968292236328e-01 -1.631744652986526489e-01 6.437512487173080444e-02 1.968189626932144165e-01 8.783733099699020386e-02 7.068658620119094849e-02 1.223239079117774963e-01 1.422305703163146973e-01 8.778860419988632202e-02 -1.870314404368400574e-02 1.870177313685417175e-02 -6.877001374959945679e-02 1.759658008813858032e-01 2.934680581092834473e-01 -4.647083580493927002e-01 -1.330325603485107422e-01 -8.958355337381362915e-02 -6.059834733605384827e-03 -6.539306789636611938e-02 1.797155104577541351e-02 2.247535437345504761e-01 2.316180169582366943e-01 8.746848255395889282e-02 6.866981834173202515e-02 -1.565591990947723389e-02 -1.240874752402305603e-01 1.589453518390655518e-01 -1.882527321577072144e-01 1.225495897233486176e-02 1.469881236553192139e-01
1.953431814908981323e-01 4.936870932579040527e-02 1.223834306001663208e-01 -1.850683055818080902e-02 -9.075161814689636230e-02 4.581178352236747742e-02 7.705689966678619385e-02 -8.202827535569667816e-03 2.755404412746429443e-01 4.718391895294189453e-01 -1.082552373409271240e-01 1.499938368797302246e-01 -1.256522983312606812e-01 -1.095536276698112488e-01 1.806533932685852051e-01 2.132660299539566040e-01 -1.627437025308609009e-01 -1.266038715839385986e-01 -1.394156813621520996e-01 -9.252682328224182129e-02 2.085205465555191040e-01 7.940018177032470703e-02 4.039622247219085693e-01 1.474353224039077759e-01 -1.733983159065246582e-01 -1.465748101472854614e-01 2.886128425598144531e-01 9.675673395395278931e-02 -3.323584794998168945e-03 9.732366353273391724e-02 1.878906600177288055e-02 1.726185530424118042e-01
1.842444241046905518e-01 1.042213663458824158e-02 -5.183932930231094360e-02 -4.757877439260482788e-02 2.155061215162277222e-01 2.268973588943481445e-01 -1.193228550255298615e-02 3.108757138252258301e-01 3.527659177780151367e-01 5.261091142892837524e-02 1.854438036680221558e-01 -1.602038741111755371e-01 -1.407395303249359131e-01 -8.318838477134704590e-02 4.166401922702789307e-01 -1.899734139442443848e-01 -3.668722137808799744e-02 8.489397168159484863e-02 3.639050945639610291e-02 -2.081100195646286011e-01 1.605230718851089478e-01 2.174791544675827026e-01 1.746880859136581421e-01 2.049271762371063232e-01 -8.688979595899581909e-02 -2.339892089366912842e-01 -2.134814560413360596e-01 8.130932599306106567e-02 -1.003331243991851807e-01 1.018746942281723022e-01 -2.900737896561622620e-02 8.985445648431777954e-02
2.706634402275085449e-01 2.325144410133361816e-01 1.273500174283981323e-01 2.403737511485815048e-03 5.627603456377983093e-02 1.021594032645225525e-01 -1.667518466711044312e-01 1.269463170319795609e-02 9.225229173898696899e-02 1.124401539564132690e-01 8.425570279359817505e-02 -3.190099895000457764e-01 -1.662080734968185425e-01 2.167919725179672241e-01 4.107545614242553711e-01 1.716863214969635010e-01 -1.216996908187866211e-01 -9.634419530630111694e-02 -1.982904821634292603e-01 -2.138084918260574341e-02 2.028221040964126587e-01 -1.078008562326431274e-01 -7.224826514720916748e-02 3.896220624446868896e-01 1.316666454076766968e-01 4.834458231925964355e-02 -3.374694846570491791e-03 1.210450474172830582e-02 -2.213376015424728394e-01 2.480112761259078979e-02 1.548405885696411133e-01 -2.120853066444396973e-01
3.667685687541961670e-01 3.027510829269886017e-02 -6.903180480003356934e-02 -8.512609452009201050e-02 1.594143956899642944e-01 1.085668951272964478e-01 -1.530891358852386475e-01 -1.636825203895568848e-01 6.156175956130027771e-02 -5.441696196794509888e-02 2.176825702190399170e-01 6.694174557924270630e-02 -1.522855013608932495e-01 -5.379047244787216187e-02 -1.800201386213302612e-01 -3.769812360405921936e-02 -1.373574286699295044e-01 -1.304005682468414307e-01 -3.531706333160400391e-02 -7.311039417982101440e-02 1.985012441873550415e-01 2.036968171596527100e-01 4.090127050876617432e-01 9.841215610504150391e-02 1.806291043758392334e-01 -1.462820768356323242e-01 -4.462270811200141907e-02 -8.447492122650146484e-02 -5.176438689231872559e-01 6.206620484590530396e-02 -6.695311516523361206e-02 8.255808055400848389e-02
2.676231563091278076e-01 3.250467404723167419e-02 -8.858781307935714722e-02 2.272671312093734741e-01 6.900553405284881592e-02 -6.450827419757843018e-02 -1.787489503622055054e-01 -1.284072399139404297e-01 6.398366391658782959e-02 2.193845957517623901e-01 -1.510771811008453369e-01 -1.357100009918212891e-01 7.902852259576320648e-03 8.729143440723419189e-02 1.745059788227081299e-01 3.220357596874237061e-01 -3.245724737644195557e-01 -6.516192108392715454e-02 -3.010658733546733856e-02 -5.879402160644531250e-02 1.557036535814404488e-03 -1.193724945187568665e-01 9.826575964689254761e-02 4.971261620521545410e-01 -1.793776899576187134e-01 -1.223270669579505920e-01 -8.838533610105514526e-02 7.850761711597442627e-02 -2.554077208042144775e-01 -3.152493387460708618e-02 -1.688368618488311768e-01 1.852189749479293823e-01
9.354116022586822510e-02 2.252605110406875610e-01 -5.703264847397804260e-03 -1.122803762555122375e-01 -1.144666299223899841e-01 1.329099386930465698e-01 -3.926368802785873413e-02 3.107473719865083694e-03 3.539410233497619629e-01 2.965753674507141113e-01 7.336901873350143433e-02 -2.431191354990005493e-01 1.774966865777969360e-01 1.395827531814575195e-01 3.584581017494201660e-01 2.066117227077484131e-01 -6.460797041654586792e-02 7.921417802572250366e-02 -1.638946980237960815e-01 -2.573769688606262207e-01 2.775089442729949951e-01 2.098233848810195923e-01 -1.471578180789947510e-01 5.646803230047225952e-02 2.228557830676436424e-03 -1.978827267885208130e-01 -6.529577542096376419e-03 -7.608416024595499039e-03 -1.150446906685829163e-01 -9.763265401124954224e-02 -3.975570574402809143e-02 2.874262034893035889e-01
1.601178795099258423e-01 -2.891648560762405396e-02 1.061346530914306641e-01 3.591957986354827881e-01 4.110572487115859985e-02 3.488934636116027832e-01 -1.149075254797935486e-01 -1.700812135823071003e-03 3.339304924011230469e-01 3.085441291332244873e-01 -3.256883472204208374e-02 -1.689655035734176636e-01 -6.055615097284317017e-02 1.787690073251724243e-01 1.435220837593078613e-01 8.248175680637359619e-02 -2.588108777999877930e-01 1.382716000080108643e-01 -5.058892071247100830e-02 6.309062242507934570e-02 -5.595208704471588135e-02 3.729936778545379639e-01 6.523405760526657104e-02 1.596051901578903198e-01 -2.180208563804626465e-01 9.214853867888450623e-03 4.490236565470695496e-02 -2.124264389276504517e-01 -7.592629641294479370e-02 -1.439637690782546997e-01 1.067185699939727783e-01 2.520395675674080849e-03
1.666373610496520996e-01 2.383923232555389404e-01 4.187199519947171211e-04 1.239595655351877213e-02 -9.384745359420776367e-02 -3.791750967502593994e-02 -2.801851332187652588e-01 -1.738407015800476074e-01 2.932799458503723145e-01 -2.176344543695449829e-01 -4.627908021211624146e-02 -9.874639660120010376e-02 -1.948028948390856385e-04 2.270093560218811035e-01 2.572829723358154297e-01 1.422762423753738403e-01 -1.544333845376968384e-01 -2.968409657478332520e-01 -7.773838937282562256e-02 -6.439957767724990845e-02 1.155065745115280151e-01 1.445711404085159302e-01 1.330865919589996338e-01 1.350997090339660645e-01 -3.722165897488594055e-02 -3.917143642902374268e-01 8.449020236730575562e-02 -1.813702881336212158e-01 2.039263397455215454e-01 7.601802796125411987e-02 1.582927419804036617e-03 2.800878882408142090e-01
2.505797743797302246e-01 1.639439351856708527e-02 5.662619322538375854e-02 4.072108864784240723e-02 1.580749303102493286e-01 -2.606841176748275757e-02 8.722054958343505859e-02 3.562783822417259216e-02 2.542216181755065918e-01 1.326953321695327759e-01 2.897449769079685211e-02 -4.999215248972177505e-03 -2.590554654598236084e-01 3.730025887489318848e-01 1.700124591588973999e-01 6.653327494859695435e-02 -3.283395767211914062e-01 -1.247932463884353638e-01 2.396947741508483887e-01 -3.524341583251953125e-01 1.638022959232330322e-01 1.333051323890686035e-01 1.460346728563308716e-01 -6.147711351513862610e-02 1.973940879106521606e-01 -5.554422363638877869e-02 -1.912164688110351562e-02 1.045792400836944580e-01 -1.736768633127212524e-01 1.319924276322126389e-02 -2.839832603931427002e-01 -1.891364157199859619e-01
2.180480957031250000e-01 -5.321109294891357422e-02 2.431801855564117432e-01 2.904845774173736572e-01 -1.798177957534790039e-01 1.133117526769638062e-01 -2.582461237907409668e-01 4.030819609761238098e-02 1.172588840126991272e-01 1.593191176652908325e-01 2.247752994298934937e-02 -4.671180248260498047e-01 -5.810436606407165527e-02 -8.505305647850036621e-02 1.585697531700134277e-01 -7.077013608068227768e-03 -3.728842437267303467e-01 5.734854936599731445e-02 5.278966575860977173e-02 -7.884310185909271240e-02 1.372418850660324097e-01 -1.605387590825557709e-02 1.197698414325714111e-01 2.630687355995178223e-01 -1.253994405269622803e-01 4.951521381735801697e-02 -2.105065137147903442e-01 1.936244666576385498e-01 -1.569515168666839600e-01 -6.797424703836441040e-02 -6.904625892639160156e-02 1.048574894666671753e-01
2.730087041854858398e-01 1.066975966095924377e-01 -2.400811761617660522e-02 2.348221540451049805e-01 2.682833075523376465e-01 1.919055283069610596e-01 5.545768514275550842e-02 1.392354071140289307e-01 4.601273536682128906e-01 -3.392050042748451233e-02 2.856002151966094971e-01 -2.240961790084838867e-01 6.751634180545806885e-02 1.901061646640300751e-02 2.514290809631347656e-01 -2.823451459407806396e-01 -2.094804681837558746e-02 -1.490452885627746582e-02 -2.337419539690017700e-01 -1.279521733522415161e-01 1.625582575798034668e-01 1.707235351204872131e-02 4.111603647470474243e-02 2.151862382888793945e-01 9.240420162677764893e-02 -2.516611218452453613e-01 -4.434799775481224060e-02 5.325824767351150513e-02 5.234066769480705261e-02 -5.990514531731605530e-02 3.723829239606857300e-02 6.179245188832283020e-02
9.644040465354919434e-02 -1.213404536247253418e-01 3.203298747539520264e-01 -5.720354244112968445e-02 -1.413397490978240967e-01 2.656975388526916504e-01 -3.487277925014495850e-01 -1.908019632101058960e-01 3.376165032386779785e-01 1.318197846412658691e-01 3.062268793582916260e-01 -5.723714083433151245e-02 5.911499261856079102e-02 -7.973112165927886963e-02 1.041736230254173279e-01 1.436585038900375366e-01 -2.144705057144165039e-01 -1.973045170307159424e-01 -3.197341412305831909e-02 5.111363530158996582e-02 -5.667198821902275085e-02 -6.402861326932907104e-02 -1.375410854816436768e-01 3.012650609016418457e-01 -5.366498976945877075e-02 5.398443713784217834e-02 -1.051139310002326965e-01 -5.054440349340438843e-02 -3.246533870697021484e-01 -5.553586781024932861e-02 -1.244412809610366821e-01 -5.320785939693450928e-02
6.269841194152832031e-01 -1.384097337722778320e-02 2.063325420022010803e-02 -4.940753802657127380e-02 -1.329704672098159790e-01 1.571859717369079590e-01 -1.591774448752403259e-02 1.208896636962890625e-01 2.767596840858459473e-01 9.157396852970123291e-02 -1.389758428558707237e-03 6.991853564977645874e-02 2.343115210533142090e-02 -3.164052218198776245e-02 -6.415862590074539185e-02 -7.132445275783538818e-02 -3.607155382633209229e-01 1.089088246226310730e-01 -9.878121316432952881e-02 7.895129173994064331e-02 2.474234066903591156e-02 6.003557238727807999e-03 5.074553936719894409e-02 1.563767157495021820e-02 9.555699676275253296e-02 -1.036994904279708862e-01 -1.210254952311515808e-01 -2.089152485132217407e-01 -2.428445667028427124e-01 2.310057878494262695e-01 -8.908022195100784302e-02 2.933676838874816895e-01
-1.007629334926605225e-01 -8.668481558561325073e-02 2.691030800342559814e-01 -5.045146122574806213e-02 7.444899529218673706e-02 2.337906062602996826e-01 -7.672687619924545288e-02 -2.044850736856460571e-01 1.913136839866638184e-01 3.207465112209320068e-01 4.202183485031127930e-01 3.996286913752555847e-02 -3.419950902462005615e-01 4.084088653326034546e-02 4.619381576776504517e-02 -3.623450919985771179e-02 3.403957188129425049e-02 1.633112430572509766e-01 -2.690264880657196045e-01 -4.436044394969940186e-02 6.461561471223831177e-02 -1.722993515431880951e-02 2.021987438201904297e-01 3.586203455924987793e-01 1.131826117634773254e-01 -1.937610954046249390e-01 -6.782743334770202637e-02 3.838789463043212891e-02 -1.770019903779029846e-02 -8.251304179430007935e-02 -1.165016517043113708e-01 8.046333491802215576e-02
1.666237562894821167e-01 6.113775819540023804e-02 -1.919308900833129883e-01 1.637990325689315796e-01 -5.212193727493286133e-02 1.522568017244338989e-01 -1.761097460985183716e-01 1.250264644622802734e-01 4.198340475559234619e-01 2.396949082612991333e-01 6.525221746414899826e-03 -1.306797415018081665e-01 5.394665990024805069e-03 -1.214998513460159302e-01 5.614580512046813965e-01 2.380567193031311035e-01 -1.052762661129236221e-02 3.751773014664649963e-02 -7.019806653261184692e-02 -8.986372500658035278e-02 1.596376895904541016e-01 -2.316233702003955841e-02 -5.897414311766624451e-02 9.904400259256362915e-02 8.900012820959091187e-02 -9.326062351465225220e-02 -1.182697787880897522e-01 -1.302714347839355469e-01 1.513561159372329712e-01 7.584810256958007812e-02 -1.270134598016738892e-01 2.203482836484909058e-01
2.075599431991577148e-01 2.438565492630004883e-01 -1.589536666870117188e-03 1.348528712987899780e-01 1.620943844318389893e-01 2.002979665994644165e-01 -9.213767945766448975e-02 2.012398540973663330e-01 4.274605214595794678e-01 -1.616892367601394653e-01 2.787209451198577881e-01 -1.145156472921371460e-01 -9.639326483011245728e-02 1.811132431030273438e-01 1.912027895450592041e-01 1.314409077167510986e-02 -5.213440209627151489e-02 -8.538239449262619019e-02 2.201397269964218140e-01 6.422766018658876419e-03 1.654803305864334106e-01 -7.945021241903305054e-02 4.207170754671096802e-02 3.601768314838409424e-01 -2.556411325931549072e-01 -8.339689671993255615e-02 -4.662094637751579285e-03 -1.478226780891418457e-01 2.134387046098709106e-01 -7.598482072353363037e-02 1.154682040214538574e-01 5.335442349314689636e-02
1.892563402652740479e-01 3.128023147583007812e-01 4.123283550143241882e-02 -1.193231940269470215e-01 -4.526054859161376953e-02 1.711468696594238281e-01 -1.923520117998123169e-01 -6.186347082257270813e-02 1.542847901582717896e-01 5.691072717308998108e-02 2.145677059888839722e-01 -1.623466461896896362e-01 -2.317129522562026978e-01 2.854459881782531738e-01 2.350761443376541138e-01 2.296102792024612427e-01 -9.349002689123153687e-02 -2.239618748426437378e-01 -2.360266000032424927e-01 9.008261561393737793e-02 2.323012650012969971e-01 -2.337039709091186523e-01 1.354320347309112549e-02 1.244857087731361389e-01 8.667942881584167480e-02 -1.183681339025497437e-01 1.032836455851793289e-02 -2.407165467739105225e-01 -1.305594593286514282e-01 -5.586929246783256531e-02 -4.655027389526367188e-02 -2.945306003093719482e-01
1.014334857463836670e-01 3.294560909271240234e-01 -2.157411724328994751e-01 -5.285648629069328308e-02 -6.178619340062141418e-02 2.981007993221282959e-01 6.536132842302322388e-02 4.158360883593559265e-02 1.270157694816589355e-01 -5.597231537103652954e-02 2.171356678009033203e-01 -5.874568969011306763e-02 -4.256343841552734375e-02 -8.736855350434780121e-03 2.371803969144821167e-01 -1.241491287946701050e-01 -1.761107593774795532e-01 -1.088708043098449707e-01 -4.182386770844459534e-02 -3.072142004966735840e-01 4.499582108110189438e-03 2.789208292961120605e-01 4.417937099933624268e-01 4.051122069358825684e-01 5.233746394515037537e-02 -1.737890206277370453e-02 -1.325572934001684189e-02 3.519083186984062195e-02 -3.271206468343734741e-02 5.910390522330999374e-03 -3.517171740531921387e-02 8.257772028446197510e-02
2.298547476530075073e-01 1.023854091763496399e-01 -5.447875335812568665e-02 -7.768614590167999268e-02 7.929990440607070923e-02 1.027414128184318542e-01 -4.827293381094932556e-02 -1.341611295938491821e-01 3.724677562713623047e-01 1.565798074007034302e-01 -1.532389670610427856e-01 5.324256420135498047e-02 2.206903323531150818e-02 1.951662637293338776e-02 1.036280170083045959e-01 2.642115354537963867e-01 -4.245907664299011230e-01 -2.069705426692962646e-01 3.032942414283752441e-01 -1.328360438346862793e-01 -1.206595003604888916e-01 3.513902192935347557e-03 1.238118782639503479e-01 3.591996133327484131e-01 -8.490936458110809326e-02 -1.546911001205444336e-01 1.519558429718017578e-01 -5.213029310107231140e-02 8.601898699998855591e-02 9.320160374045372009e-03 -2.518326640129089355e-01 1.291343360207974911e-03
2.609495632350444794e-02 3.227635622024536133e-01 1.023841798305511475e-01 -6.490197498351335526e-03 8.054909855127334595e-02 1.918632835149765015e-01 -3.334652483463287354e-01 -2.365029305219650269e-01 3.615486919879913330e-01 2.160366028547286987e-01 6.512650847434997559e-02 3.068815357983112335e-02 3.969606012105941772e-02 9.917942434549331665e-02 -1.986643485724925995e-02 4.303125664591789246e-02 1.800596015527844429e-03 1.791611015796661377e-01 -2.019143998622894287e-01 -3.223465383052825928e-02 1.391499191522598267e-01 -8.031703531742095947e-02 2.339327931404113770e-01 2.902874946594238281e-01 3.713835496455430984e-03 1.923173069953918457e-01 -1.394831240177154541e-01 7.102499157190322876e-02 -5.803236737847328186e-03 3.067812919616699219e-01 -9.492093324661254883e-02 2.730955183506011963e-01
1.595504432916641235e-01 2.642825804650783539e-02 -8.007208257913589478e-02 2.002919465303421021e-01 1.858926415443420410e-01 3.307623863220214844e-01 -3.765079751610755920e-02 1.268835067749023438e-01 4.116778671741485596e-01 -1.003168970346450806e-01 2.120701670646667480e-01 -7.186434417963027954e-02 -1.446647476404905319e-02 -1.408204436302185059e-02 2.608170509338378906e-01 -8.330294489860534668e-02 6.383587419986724854e-02 -3.871525404974818230e-03 4.596030712127685547e-02 -1.881543397903442383e-01 2.388322949409484863e-01 2.317887246608734131e-01 1.350190639495849609e-01 3.778132200241088867e-01 -7.209165394306182861e-02 -1.657843738794326782e-01 5.878297239542007446e-02 -1.819052174687385559e-02 7.891583442687988281e-02 -1.162696406245231628e-01 1.545991003513336182e-01 2.594758272171020508e-01
3.789938092231750488e-01 4.778262972831726074e-02 3.120791353285312653e-02 6.428086012601852417e-02 -8.809124119579792023e-03 2.501883544027805328e-02 -2.235393971204757690e-01 2.894948124885559082e-01 1.851139068603515625e-01 -1.683315634727478027e-01 1.982135623693466187e-01 -2.491982579231262207e-01 7.023155689239501953e-02 1.124323084950447083e-01 3.797115087509155273e-01 1.411540359258651733e-01 1.662948876619338989e-01 1.118448972702026367e-01 -1.617114543914794922e-01 -5.961003713309764862e-03 1.187478974461555481e-01 2.129357494413852692e-02 3.770006448030471802e-02 2.845856547355651855e-01 -1.435054093599319458e-01 -1.350390613079071045e-01 -4.863656312227249146e-02 -3.115500807762145996e-01 4.943681508302688599e-02 -4.481391236186027527e-02 -2.143539190292358398e-01 1.298133730888366699e-01
1.875342726707458496e-01 1.048713177442550659e-02 2.616427652537822723e-02 2.196771055459976196e-01 -9.708403795957565308e-02 1.450408101081848145e-01 -3.191123902797698975e-01 1.090949103236198425e-01 2.612533271312713623e-01 2.142690569162368774e-01 -5.257276445627212524e-02 -1.934808641672134399e-01 -5.631119385361671448e-02 2.856386303901672363e-01 2.068140506744384766e-01 1.490441411733627319e-01 -4.000191017985343933e-02 -6.042511761188507080e-02 9.792114794254302979e-02 -6.836640089750289917e-02 1.399966329336166382e-01 -1.318865120410919189e-01 -1.462411731481552124e-01 1.800343394279479980e-01 -1.234181895852088928e-01 -4.344907210906967521e-05 3.326699137687683105e-01 -2.679797410964965820e-01 -2.623264193534851074e-01 -9.674861282110214233e-02 -1.743767857551574707e-01 2.255416661500930786e-01
3.377793133258819580e-01 1.203341707587242126e-01 3.086242079734802246e-01 -1.371697634458541870e-01 -5.584912002086639404e-02 2.807705998420715332e-01 9.954064153134822845e-04 -1.416366994380950928e-01 2.279530763626098633e-01 3.713807463645935059e-01 1.805309802293777466e-01 -1.957107149064540863e-02 2.558460235595703125e-01 4.500057548284530640e-02 -6.744696944952011108e-02 4.668922349810600281e-02 1.300471834838390350e-02 3.035953044891357422e-01 -2.599804401397705078e-01 -1.808487176895141602e-01 1.559207737445831299e-01 -2.040874026715755463e-02 1.174399256706237793e-01 1.313787251710891724e-01 2.156908214092254639e-01 5.716029088944196701e-03 -1.349608879536390305e-02 -1.113176643848419189e-01 -1.177690178155899048e-02 1.949027329683303833e-01 -5.661928560584783554e-03 1.121288686990737915e-01
2.551223337650299072e-01 9.050260297954082489e-03 1.517563909292221069e-01 2.021612226963043213e-01 -1.520176976919174194e-01 2.231328748166561127e-02 -7.351621240377426147e-02 6.514882296323776245e-02 6.061893701553344727e-02 4.132660329341888428e-01 8.191074430942535400e-02 -1.277230232954025269e-01 1.116431504487991333e-01 1.016496568918228149e-01 2.951607108116149902e-01 1.742715835571289062e-01 -3.838980942964553833e-02 -7.225596904754638672e-02 -4.969526082277297974e-02 1.978527754545211792e-01 2.458029836416244507e-01 -4.553654044866561890e-02 1.504261791706085205e-01 2.253826558589935303e-01 1.337253004312515259e-01 -9.199179708957672119e-02 2.814480662345886230e-01 -3.407471179962158203e-01 -2.783832252025604248e-01 2.265321277081966400e-02 -1.253617107868194580e-01 1.677650585770606995e-02
-1.590544730424880981e-01 9.870799630880355835e-02 1.445899754762649536e-01 1.116232424974441528e-01 5.728920176625251770e-02 2.047225683927536011e-01 -5.489483475685119629e-02 -1.424615085124969482e-01 1.808280646800994873e-01 2.356486618518829346e-01 1.441112756729125977e-01 -1.821669489145278931e-01 -1.728425174951553345e-02 6.983488798141479492e-02 2.971505820751190186e-01 -5.953959375619888306e-02 1.672843247652053833e-01 -2.285625785589218140e-02 -2.335848361253738403e-01 -2.239491492509841919e-01 1.457896679639816284e-01 -2.838441170752048492e-03 4.600153267383575439e-01 2.210000157356262207e-01 -4.594084247946739197e-02 -8.335856348276138306e-02 1.002297326922416687e-01 3.670821711421012878e-02 -1.461397111415863037e-01 -2.047683000564575195e-01 -1.415664702653884888e-01 3.242982029914855957e-01
1.739600151777267456e-01 1.421111524105072021e-01 -5.248973518610000610e-02 -7.228241115808486938e-02 -1.836798489093780518e-01 1.167950928211212158e-01 -8.954458683729171753e-02 1.229619383811950684e-01 2.552054524421691895e-01 7.561612874269485474e-02 1.704961359500885010e-01 -1.591764688491821289e-01 1.107314527034759521e-01 3.937673196196556091e-02 1.032273769378662109e-01 -1.510068327188491821e-01 -1.164594739675521851e-01 -4.397537931799888611e-02 1.190041080117225647e-01 -4.482934772968292236e-01 1.263156384229660034e-01 3.024939298629760742e-01 2.431785464286804199e-01 4.136859476566314697e-01 -1.127587929368019104e-01 1.402314305305480957e-01 -2.820708751678466797e-01 -2.521125972270965576e-02 8.289964497089385986e-02 -7.253735512495040894e-02 -3.717180714011192322e-02 6.379779428243637085e-02
2.662748694419860840e-01 9.167417138814926147e-02 -9.504307806491851807e-02 -1.115002632141113281e-01 2.229523211717605591e-01 1.440059095621109009e-01 -7.301530800759792328e-03 2.328226715326309204e-01 4.843741059303283691e-01 6.461180001497268677e-02 6.918036192655563354e-02 -1.139028146862983704e-01 -2.252267859876155853e-02 8.494328707456588745e-03 3.714404404163360596e-01 1.325476635247468948e-02 3.808674588799476624e-02 9.067013859748840332e-02 -1.361993551254272461e-01 -1.216855645179748535e-01 1.106065660715103149e-01 -1.941511332988739014e-01 2.255119681358337402e-01 -1.080690249800682068e-01 1.589217782020568848e-02 -2.907473444938659668e-01 2.712590061128139496e-02 -2.464445084333419800e-01 5.412398651242256165e-02 2.108093351125717163e-03 -2.027936875820159912e-01 1.828609704971313477e-01
3.103340603411197662e-02 2.808011770248413086e-01 1.883139908313751221e-01 1.873018406331539154e-02 3.406826853752136230e-01 3.243033587932586670e-01 2.649054490029811859e-02 1.605731248855590820e-02 6.372910737991333008e-02 4.262686707079410553e-03 1.896318793296813965e-01 -1.381060630083084106e-01 -4.645171016454696655e-02 -1.653198301792144775e-01 1.329093575477600098e-01 -6.735543906688690186e-02 -6.056536361575126648e-02 1.331639289855957031e-01 -3.193249404430389404e-01 -6.006626412272453308e-02 1.127213835716247559e-01 4.635859280824661255e-02 2.666436433792114258e-01 3.072879910469055176e-01 -1.555473208427429199e-01 -7.502682507038116455e-02 -3.050028979778289795e-01 -4.035517573356628418e-02 -7.094230502843856812e-02 3.067700006067752838e-02 -2.379138171672821045e-01 2.386651933193206787e-01
-1.553907990455627441e-01 1.000442802906036377e-01 3.154821693897247314e-02 -1.438784450292587280e-01 -1.282391697168350220e-01 -1.897817552089691162e-01 -1.815724670886993408e-01 9.097526222467422485e-02 1.455323547124862671e-01 8.683949708938598633e-02 2.508308291435241699e-01 -7.283711433410644531e-02 3.484231233596801758e-02 -1.185762733221054077e-01 4.429914057254791260e-01 8.377735316753387451e-02 -2.182015031576156616e-01 -4.082372412085533142e-02 2.077120169997215271e-02 -1.178579777479171753e-01 4.443999379873275757e-02 3.473777174949645996e-01 4.757909774780273438e-01 1.974656879901885986e-01 -8.732467144727706909e-02 -3.872826322913169861e-02 -6.504103541374206543e-02 1.338775157928466797e-01 -9.962118417024612427e-02 3.798162937164306641e-02 -4.926222190260887146e-02 1.956413835287094116e-01
2.228347361087799072e-01 3.221699595451354980e-01 -7.676443457603454590e-02 4.943895339965820312e-02 8.285647630691528320e-02 4.502174851950258017e-04 -1.605544984340667725e-01 -1.684924587607383728e-02 1.854418814182281494e-01 3.265766799449920654e-02 -3.551719710230827332e-02 -1.547417491674423218e-01 2.952365204691886902e-02 2.505346834659576416e-01 -1.627275794744491577e-01 1.211050003767013550e-01 -3.305167555809020996e-01 1.063190102577209473e-01 9.056663513183593750e-02 -3.001979291439056396e-01 8.600769191980361938e-02 2.354198098182678223e-01 2.654680013656616211e-01 2.646845281124114990e-01 -4.802364856004714966e-03 7.053367793560028076e-02 1.121714189648628235e-01 -3.341236710548400879e-01 -1.945202648639678955e-01 9.261460602283477783e-02 -2.048210799694061279e-01 -5.989075638353824615e-03
5.663095712661743164e-01 -1.240802556276321411e-01 7.171908766031265259e-02 6.520750373601913452e-02 -8.009038120508193970e-02 5.787455663084983826e-02 -1.951820999383926392e-01 6.019376963376998901e-02 3.421695828437805176e-01 6.561661511659622192e-02 6.450086086988449097e-02 6.606522202491760254e-02 -1.336946338415145874e-01 -9.529241174459457397e-02 1.039072126150131226e-01 5.388363450765609741e-02 -2.377625554800033569e-01 1.368944346904754639e-01 -8.708722144365310669e-02 3.391404449939727783e-02 1.160110756754875183e-01 2.180464938282966614e-02 -9.022821485996246338e-02 2.293555624783039093e-02 -2.594552468508481979e-03 -7.317385077476501465e-02 7.130442559719085693e-02 -3.118505775928497314e-01 -2.856865525245666504e-01 2.142207771539688110e-01 -2.002001404762268066e-01 2.248616665601730347e-01
3.559433817863464355e-01 5.466096103191375732e-02 4.892677068710327148e-02 7.899044454097747803e-02 1.561286300420761108e-01 2.344481647014617920e-01 -4.289291799068450928e-02 -1.832256168127059937e-01 1.188615113496780396e-01 1.030824109911918640e-01 -2.531039342284202576e-02 8.385417610406875610e-02 1.422163397073745728e-01 5.739751458168029785e-02 1.612962782382965088e-01 3.016846179962158203e-01 -2.205781936645507812e-01 -9.646196663379669189e-02 1.628280282020568848e-01 -2.537982165813446045e-01 5.017424002289772034e-02 -1.389197111129760742e-01 1.055077612400054932e-01 3.126423358917236328e-01 -5.297281593084335327e-02 -6.063139066100120544e-02 4.813891649246215820e-01 1.275592297315597534e-02 9.962049126625061035e-02 1.624384522438049316e-01 -1.372662931680679321e-01 2.900103479623794556e-02
1.357149630784988403e-01 1.354685872793197632e-01 -1.509180963039398193e-01 1.738428324460983276e-01 -1.380856037139892578e-01 5.067675188183784485e-02 -4.206582903861999512e-01 3.631812632083892822e-01 2.575677931308746338e-01 2.530133724212646484e-01 -1.588644087314605713e-01 -3.050324320793151855e-01 2.438599988818168640e-02 1.116764321923255920e-01 1.557928770780563354e-01 -1.146747265011072159e-02 -1.540308445692062378e-01 -5.473544821143150330e-02 -9.050820767879486084e-02 3.620579466223716736e-02 -3.243293380364775658e-03 1.809204518795013428e-01 1.813226193189620972e-01 2.269093394279479980e-01 2.235926128923892975e-02 -7.368277013301849365e-02 2.368722558021545410e-01 6.258229166269302368e-02 3.663473576307296753e-02 1.702709645032882690e-01 -1.413066685199737549e-01 1.550643444061279297e-01
2.270062081515789032e-02 3.031664788722991943e-01 3.426082134246826172e-01 -3.539456799626350403e-02 1.744194477796554565e-01 1.687833070755004883e-01 -2.868870496749877930e-01 3.817512094974517822e-02 1.503211110830307007e-01 1.865860223770141602e-01 9.662853181362152100e-02 2.471220912411808968e-03 1.417837440967559814e-01 2.049219310283660889e-01 3.641448915004730225e-01 -1.763033717870712280e-01 -1.421760171651840210e-01 -5.033589433878660202e-03 -4.018775522708892822e-01 1.079265102744102478e-01 8.921909332275390625e-02 7.746522128582000732e-02 -7.567585259675979614e-02 1.800763905048370361e-01 3.028350509703159332e-02 -1.892360448837280273e-01 1.697792261838912964e-01 -6.335497368127107620e-03 -9.963670372962951660e-02 -1.578211039304733276e-01 -7.381632179021835327e-02 4.849541559815406799e-02
1.612666547298431396e-01 7.957109063863754272e-02 8.071991801261901855e-02 1.218599919229745865e-02 1.092036515474319458e-01 1.732514202594757080e-01 -2.356619387865066528e-01 4.899005591869354248e-02 1.691069155931472778e-01 -1.676096320152282715e-01 7.751718908548355103e-02 -3.558555841445922852e-01 -1.804846823215484619e-01 2.405668608844280243e-02 3.618779480457305908e-01 2.181468904018402100e-01 -1.851017326116561890e-01 -1.725489348173141479e-01 -1.193867437541484833e-02 -1.108348593115806580e-01 5.880972370505332947e-02 -1.543504148721694946e-01 1.936189644038677216e-02 3.970411419868469238e-01 1.550722168758511543e-03 1.046822816133499146e-01 6.543360650539398193e-02 -6.613797694444656372e-02 -3.088804781436920166e-01 4.247616976499557495e-02 1.405479460954666138e-01 -2.484878450632095337e-01
5.480058863759040833e-02 2.083712220191955566e-01 -1.326022893190383911e-01 8.117276430130004883e-02 2.910872101783752441e-01 -5.261346325278282166e-02 1.053245440125465393e-01 -1.364769488573074341e-01 1.826787590980529785e-01 1.183144971728324890e-01 4.326795637607574463e-01 2.107277512550354004e-03 5.267779901623725891e-02 -3.067160397768020630e-02 1.676654666662216187e-01 7.185567170381546021e-02 -3.467124700546264648e-01 -9.664555639028549194e-02 4.170268774032592773e-02 1.512202173471450806e-01 1.913420408964157104e-01 2.537959218025207520e-01 1.916840821504592896e-01 6.394065171480178833e-02 1.553995758295059204e-01 -1.554268002510070801e-01 2.754653692245483398e-01 -4.052437469363212585e-02 -4.090936388820409775e-03 5.211457610130310059e-02 -3.380966782569885254e-01 -4.155186563730239868e-02
1.789331436157226562e-01 1.399087458848953247e-01 1.696641296148300171e-01 2.994327545166015625e-01 2.249215841293334961e-01 -5.737309902906417847e-02 -1.990521550178527832e-01 2.371753565967082977e-02 9.784395247697830200e-02 6.243142485618591309e-02 8.495016396045684814e-02 1.925493329763412476e-01 3.596651256084442139e-01 2.211062610149383545e-02 3.631889075040817261e-02 8.723194710910320282e-03 -1.742992103099822998e-01 2.335489029064774513e-03 1.316078752279281616e-01 2.740875817835330963e-02 1.342016905546188354e-01 1.664775907993316650e-01 3.039867579936981201e-01 2.992797493934631348e-01 1.236091926693916321e-01 -1.928180158138275146e-01 8.308333158493041992e-02 -3.354526162147521973e-01 -2.395274043083190918e-01 -3.163196146488189697e-02 -2.085062488913536072e-02 2.000852078199386597e-01
1.100112199783325195e-01 4.323839768767356873e-02 -1.832236163318157196e-02 1.446903944015502930e-01 -1.911674626171588898e-02 1.696047335863113403e-01 -3.239526450634002686e-01 -1.782480329275131226e-01 3.428252339363098145e-01 7.675786316394805908e-02 -1.740300953388214111e-01 -1.554804146289825439e-01 -1.194681003689765930e-01 6.778430193662643433e-02 5.627599731087684631e-02 -4.985419288277626038e-02 -1.353716403245925903e-01 -3.765432536602020264e-01 -4.942101985216140747e-02 8.177634328603744507e-02 1.997148841619491577e-01 2.342251837253570557e-01 2.813908085227012634e-02 1.196007654070854187e-01 1.306234896183013916e-01 -3.559796810150146484e-01 2.500368356704711914e-01 -2.661069035530090332e-01 -5.094936117529869080e-02 1.281727477908134460e-02 -1.229739636182785034e-01 1.497503072023391724e-01
2.192734330892562866e-01 1.534074246883392334e-01 -9.903285652399063110e-02 -1.128395721316337585e-01 2.546921670436859131e-01 1.265989542007446289e-01 -5.767124146223068237e-02 -6.224050000309944153e-02 2.821948230266571045e-01 2.498510628938674927e-01 -2.253799736499786377e-01 2.956344978883862495e-03 -7.523155957460403442e-02 1.343780905008316040e-01 2.184057682752609253e-01 -8.233831077814102173e-02 -4.495329856872558594e-01 -8.039298653602600098e-02 2.457830607891082764e-01 -1.634746640920639038e-01 -1.773421019315719604e-01 -1.279893890023231506e-02 3.119003400206565857e-02 1.229255199432373047e-01 -4.448207095265388489e-02 -6.185735389590263367e-02 1.658884882926940918e-01 -2.260713577270507812e-01 -9.951704740524291992e-02 6.395604927092790604e-03 -3.232439160346984863e-01 -6.671235710382461548e-02
-1.587669551372528076e-01 3.604489862918853760e-01 1.516703069210052490e-01 -7.900731265544891357e-02 2.856559492647647858e-02 -1.389001775532960892e-02 -1.895508319139480591e-01 -5.036095157265663147e-02 1.549273282289505005e-01 1.988390088081359863e-01 2.393927127122879028e-01 -5.973310023546218872e-02 -4.616635441780090332e-01 1.760531961917877197e-02 2.785998284816741943e-01 -9.356513619422912598e-02 -2.676408886909484863e-01 6.003435701131820679e-02 2.228538691997528076e-01 1.723783835768699646e-02 1.558149885386228561e-02 -1.321427151560783386e-02 2.900439798831939697e-01 4.421051219105720520e-02 8.004401624202728271e-02 -7.463189214468002319e-02 8.100499957799911499e-02 -2.224438190460205078e-01 -1.380665004253387451e-01 -5.718941986560821533e-02 1.332367584109306335e-02 2.229174822568893433e-01
3.713119626045227051e-01 3.033568859100341797e-01 1.055696159601211548e-01 -2.297560572624206543e-01 8.186408318579196930e-03 7.821680605411529541e-02 8.211755007505416870e-02 -1.092077046632766724e-02 1.406911462545394897e-01 8.868882060050964355e-02 2.408823221921920776e-01 -1.743912845849990845e-01 -6.674273405224084854e-03 -2.460266649723052979e-01 -9.186220914125442505e-02 6.166698783636093140e-02 -3.175002038478851318e-01 5.667293909937143326e-03 1.289765089750289917e-01 -2.509047389030456543e-01 1.937944740056991577e-01 1.553120743483304977e-02 2.733200788497924805e-01 3.289741929620504379e-03 2.104470729827880859e-01 -1.560317575931549072e-01 2.350979000329971313e-01 -3.975171968340873718e-02 4.820892587304115295e-02 -2.722009718418121338e-01 4.236851632595062256e-02 8.702771365642547607e-02
7.609436661005020142e-02 -8.143240213394165039e-02 2.772299945354461670e-01 -2.766946852207183838e-01 -7.494797464460134506e-03 3.540395200252532959e-01 -5.398922041058540344e-02 -3.351162374019622803e-01 1.902891099452972412e-01 6.765200942754745483e-02 -5.458036810159683228e-02 -1.776274889707565308e-01 4.901133477687835693e-02 1.162113696336746216e-01 1.506488621234893799e-01 -7.122837007045745850e-02 -3.377094864845275879e-01 1.701745986938476562e-01 -1.410480439662933350e-01 -4.621013626456260681e-02 1.861739456653594971e-01 2.597262524068355560e-02 -6.732852011919021606e-02 3.878707289695739746e-01 6.242298334836959839e-02 -1.084950044751167297e-01 1.701078861951828003e-01 -1.566058993339538574e-01 -9.557799249887466431e-02 -3.194390982389450073e-02 -7.598359137773513794e-02 -1.847780346870422363e-01
-9.844058752059936523e-02 2.089655548334121704e-01 3.934963345527648926e-01 4.036581143736839294e-02 1.439725756645202637e-01 1.407457143068313599e-01 -2.815544307231903076e-01 3.978545963764190674e-02 2.350627481937408447e-01 2.857884168624877930e-01 4.385527223348617554e-03 8.390456438064575195e-02 2.308578193187713623e-01 1.032870188355445862e-01 3.905794620513916016e-01 -2.590191066265106201e-01 -1.935814023017883301e-01 4.208792001008987427e-03 -1.484753787517547607e-01 -4.360418021678924561e-02 -5.954078957438468933e-02 1.742648333311080933e-01 4.118890687823295593e-02 2.010462284088134766e-01 1.111988723278045654e-02 -1.177000552415847778e-01 3.878359496593475342e-02 -3.197005391120910645e-02 -2.318739742040634155e-01 -1.621618866920471191e-01 -8.132909238338470459e-02 2.320463210344314575e-02
1.701682060956954956e-01 1.560882776975631714e-01 3.779629617929458618e-02 4.045589268207550049e-01 1.394014656543731689e-01 -1.028400510549545288e-01 -2.046889364719390869e-01 -3.073878586292266846e-03 1.082539856433868408e-01 1.368687152862548828e-01 1.074131056666374207e-01 1.721001267433166504e-01 3.671522736549377441e-01 1.203541085124015808e-01 1.319015175104141235e-01 -1.084828078746795654e-01 -9.290863573551177979e-02 1.112215593457221985e-02 2.681283652782440186e-02 -4.436901770532131195e-03 8.084242790937423706e-02 1.009087264537811279e-01 4.151129126548767090e-01 2.904001772403717041e-01 1.026644408702850342e-01 -2.395651489496231079e-01 4.096240550279617310e-02 -1.375298202037811279e-01 -1.842601150274276733e-01 -8.553873747587203979e-02 -2.041787095367908478e-02 2.157161384820938110e-01
1.121995896100997925e-01 -6.575606763362884521e-02 2.318782359361648560e-01 3.761302307248115540e-02 3.984995558857917786e-02 3.686255216598510742e-01 -1.881530284881591797e-01 1.176103577017784119e-01 8.083016425371170044e-02 1.265324801206588745e-01 1.520054787397384644e-01 5.952482298016548157e-02 2.332198023796081543e-01 2.421602010726928711e-01 -8.021168410778045654e-03 1.125602796673774719e-01 -4.406499210745096207e-03 1.535445451736450195e-02 -6.677449680864810944e-03 -6.956206262111663818e-02 3.405946195125579834e-01 -1.143197268247604370e-01 2.375660985708236694e-01 3.013891875743865967e-01 5.033615045249462128e-03 -2.968556880950927734e-01 -4.340523853898048401e-03 -1.815748065710067749e-01 -7.270397990942001343e-02 -1.449931114912033081e-01 1.684472858905792236e-01 3.300496637821197510e-01
4.159998893737792969e-02 4.290030300617218018e-01 2.075994014739990234e-01 -4.792010784149169922e-02 -2.381537854671478271e-01 -2.011335268616676331e-02 -1.333487033843994141e-01 -2.145145684480667114e-01 2.940623760223388672e-01 4.519121721386909485e-02 2.836118340492248535e-01 -4.435877129435539246e-02 -7.492739707231521606e-02 1.324730366468429565e-01 2.012351006269454956e-01 -9.296343475580215454e-02 -3.944152295589447021e-01 1.418495178222656250e-02 -8.366882801055908203e-02 7.616457343101501465e-02 2.476584315299987793e-01 -1.175548210740089417e-01 -8.268008381128311157e-02 1.400165706872940063e-01 6.340018659830093384e-02 -9.549617767333984375e-02 2.725346945226192474e-02 -5.843081325292587280e-02 -1.114982888102531433e-01 -1.406367123126983643e-01 1.617745906114578247e-01 2.425994873046875000e-01
2.833871245384216309e-01 2.892185151576995850e-01 2.741662859916687012e-01 -2.865778282284736633e-02 1.716132909059524536e-01 5.167607963085174561e-02 2.259323149919509888e-01 -6.802926212549209595e-02 1.369979828596115112e-01 8.590460568666458130e-02 2.257664203643798828e-01 7.483295351266860962e-02 -2.007505297660827637e-01 3.878485783934593201e-02 1.787789463996887207e-01 -9.855916351079940796e-02 -5.423182249069213867e-02 3.184521496295928955e-01 -8.098076283931732178e-02 -4.722136631608009338e-02 -3.085289523005485535e-02 8.341328799724578857e-02 2.838285565376281738e-01 3.878065943717956543e-01 -1.762368381023406982e-01 4.477858915925025940e-02 -3.165849149227142334e-01 1.760563440620899200e-02 -3.908454626798629761e-02 -1.193686574697494507e-01 -6.836470216512680054e-02 -2.843158552423119545e-03
3.578164577484130859e-01 7.624399662017822266e-02 -6.199327483773231506e-02 -2.099087387323379517e-01 -7.145041134208440781e-03 1.468507498502731323e-01 -3.222126960754394531e-01 -4.728296771645545959e-02 2.623148262500762939e-01 1.032283082604408264e-01 5.304004997014999390e-02 1.072316318750381470e-01 -2.497584745287895203e-02 -1.636738330125808716e-01 2.589827179908752441e-01 8.314175903797149658e-02 1.439542323350906372e-01 2.175495326519012451e-01 6.930640339851379395e-02 -2.357602566480636597e-01 3.185649514198303223e-01 -1.163677573204040527e-01 3.267267346382141113e-01 1.233955379575490952e-02 -3.770703822374343872e-02 1.598604470491409302e-01 -4.828115925192832947e-02 3.685461729764938354e-02 -2.896407842636108398e-01 -8.327397704124450684e-02 1.367406249046325684e-01 6.961623579263687134e-02
3.183862566947937012e-01 -3.637134656310081482e-02 -3.315421566367149353e-02 5.259574577212333679e-02 1.250791549682617188e-02 8.377768844366073608e-02 -1.187198236584663391e-01 -1.746055930852890015e-01 9.305953234434127808e-02 3.915978372097015381e-01 3.104291856288909912e-01 -1.499699652194976807e-01 3.344259411096572876e-02 3.579124063253402710e-02 1.522938311100006104e-01 -3.211256489157676697e-02 1.239395588636398315e-01 -1.777512431144714355e-01 -1.928563043475151062e-02 4.610378295183181763e-02 -2.697510421276092529e-01 -1.774807274341583252e-01 3.968952000141143799e-01 2.142570465803146362e-01 3.871282190084457397e-02 -2.441320419311523438e-01 5.963505059480667114e-02 -2.919924817979335785e-02 -2.427857369184494019e-01 1.248201280832290649e-01 -1.898266226053237915e-01 3.125734254717826843e-02
1.129400357604026794e-01 8.937797695398330688e-02 -4.726201295852661133e-03 5.525037646293640137e-02 -1.571149826049804688e-01 3.961229622364044189e-01 5.436761677265167236e-02 -1.118095591664314270e-01 2.247057855129241943e-01 -1.926026344299316406e-01 1.457782536745071411e-01 8.836843073368072510e-02 -1.331928931176662445e-02 1.235237643122673035e-01 3.420512676239013672e-01 -3.561156094074249268e-01 -3.225936591625213623e-01 1.646885424852371216e-01 -1.195301767438650131e-02 -7.440007477998733521e-02 -9.671831876039505005e-02 3.884067758917808533e-02 1.721208244562149048e-01 3.473099768161773682e-01 1.397456526756286621e-01 -2.479886636137962341e-02 2.068470716476440430e-01 9.641252458095550537e-03 -1.332514882087707520e-01 4.469194263219833374e-02 -6.593418121337890625e-02 -1.346125304698944092e-01
1.298231631517410278e-01 3.807021975517272949e-01 2.221857011318206787e-01 -1.456811279058456421e-02 -3.566449135541915894e-02 -5.159495398402214050e-02 -2.915004501119256020e-03 4.148729518055915833e-02 1.637160778045654297e-02 1.671175062656402588e-01 2.698349952697753906e-01 -1.272125840187072754e-01 1.300942897796630859e-01 1.817395985126495361e-01 2.524823248386383057e-01 -2.667141333222389221e-02 -2.057612091302871704e-01 -3.203563392162322998e-02 -1.988334506750106812e-01 -5.083008110523223877e-02 4.614194035530090332e-01 -4.569898918271064758e-02 5.042392760515213013e-02 1.152086928486824036e-01 -1.118786185979843140e-01 -1.546072214841842651e-01 -6.093724444508552551e-02 -2.225648462772369385e-01 -2.123529464006423950e-01 -3.661444410681724548e-02 1.140464246273040771e-01 2.931938171386718750e-01
1.425181180238723755e-01 1.435268819332122803e-01 1.102673038840293884e-01 -3.189030289649963379e-02 9.491555392742156982e-02 3.248236477375030518e-01 3.573218733072280884e-02 5.515071377158164978e-02 2.668109834194183350e-01 -3.181291744112968445e-02 3.667341172695159912e-01 -8.565423637628555298e-02 -1.522522121667861938e-01 4.733609035611152649e-02 3.788741230964660645e-01 6.390260905027389526e-02 -1.380209438502788544e-02 3.246666863560676575e-02 2.591142058372497559e-02 1.497824043035507202e-01 6.611867994070053101e-02 5.791223421692848206e-02 1.299928724765777588e-01 3.606485128402709961e-01 -3.408416509628295898e-01 -1.594390422105789185e-01 -2.711611092090606689e-01 7.554549723863601685e-02 1.308149546384811401e-01 -1.380514055490493774e-01 -6.264612078666687012e-02 -5.216487683355808258e-03
2.814398109912872314e-01 1.561238914728164673e-01 2.367759495973587036e-02 7.982764393091201782e-02 2.076339125633239746e-01 -4.968116059899330139e-02 -2.199379801750183105e-01 1.674881204962730408e-02 1.792979687452316284e-01 -1.520341495051980019e-03 1.960917860269546509e-01 3.002068493515253067e-03 1.417995989322662354e-01 1.249143183231353760e-01 -1.163964644074440002e-01 -2.130978537024930120e-04 -4.284948706626892090e-01 -8.135934919118881226e-02 -1.430749744176864624e-01 -1.773533970117568970e-01 -8.186395466327667236e-02 -6.704580783843994141e-02 6.952971965074539185e-02 2.807338833808898926e-01 -4.488896951079368591e-02 -2.675764858722686768e-01 2.208562046289443970e-01 -8.848056197166442871e-02 -2.344361692667007446e-01 1.522911190986633301e-01 -9.597766399383544922e-02 3.475673496723175049e-01
2.903212010860443115e-01 -6.883618235588073730e-02 6.249352172017097473e-02 1.458516716957092285e-01 2.140975445508956909e-01 1.193611472845077515e-01 -1.735592633485794067e-01 -5.865976586937904358e-02 -6.088343262672424316e-02 3.475589305162429810e-02 2.187841087579727173e-01 1.099329218268394470e-01 -8.562558330595493317e-03 1.289876699447631836e-01 2.684659361839294434e-01 1.265927404165267944e-01 -1.568648368120193481e-01 2.239215001463890076e-02 9.846517443656921387e-02 -3.834259808063507080e-01 1.886412799358367920e-01 5.373385548591613770e-02 1.128625124692916870e-01 4.289536476135253906e-01 1.197088211774826050e-01 -3.984548524022102356e-02 3.337028026580810547e-01 1.752831786870956421e-01 -7.653370499610900879e-03 1.835400760173797607e-01 7.358413934707641602e-02 -9.099777042865753174e-02
2.515579462051391602e-01 2.380709350109100342e-01 9.780765324831008911e-02 1.200212836265563965e-01 1.131307780742645264e-01 1.004932299256324768e-01 4.038614034652709961e-02 -5.653157457709312439e-02 2.446687221527099609e-01 1.277509927749633789e-01 1.266225129365921021e-01 2.771668881177902222e-02 8.095961809158325195e-02 -1.569995284080505371e-01 3.172774612903594971e-01 2.371921092271804810e-01 -5.336632728576660156e-01 -1.860872507095336914e-01 6.189465150237083435e-02 1.390984654426574707e-01 -1.051281392574310303e-01 9.867472201585769653e-02 9.966824948787689209e-02 2.275530844926834106e-01 -2.028592862188816071e-02 2.751096524298191071e-02 1.398581117391586304e-01 -1.785733997821807861e-01 9.654773771762847900e-02 -1.776994764804840088e-01 -1.688152700662612915e-01 -1.052907202392816544e-02
6.175803542137145996e-01 -1.960014458745718002e-03 -5.581927485764026642e-03 4.568597301840782166e-02 8.329304307699203491e-02 1.196742653846740723e-01 -2.904265560209751129e-02 9.782555699348449707e-02 2.713085711002349854e-01 -4.833827540278434753e-02 -8.972096443176269531e-02 5.541441217064857483e-02 -5.195248499512672424e-02 -3.136119048576802015e-04 -2.049294486641883850e-02 -6.128722056746482849e-02 -3.642086982727050781e-01 1.812889873981475830e-01 -1.321003139019012451e-01 1.473117619752883911e-01 9.816804528236389160e-02 8.439870923757553101e-02 5.562186613678932190e-02 1.824443936347961426e-01 5.018556118011474609e-02 -2.079222500324249268e-01 -1.270303279161453247e-01 -2.754482328891754150e-01 -1.981662213802337646e-01 1.244264543056488037e-01 -1.162233576178550720e-02 2.010181546211242676e-01
-9.693001955747604370e-02 1.422058343887329102e-01 -3.480851650238037109e-02 1.061955839395523071e-01 -4.563990607857704163e-02 1.429576128721237183e-01 -4.003158211708068848e-01 1.858203709125518799e-01 1.854974180459976196e-01 4.930814206600189209e-01 -7.892026007175445557e-02 -6.699857860803604126e-02 2.353568673133850098e-01 1.245203539729118347e-01 1.277963817119598389e-01 1.025970093905925751e-02 -2.789321541786193848e-01 -1.011643111705780029e-01 -1.099991053342819214e-01 3.952145949006080627e-02 1.398792713880538940e-01 7.448039948940277100e-02 1.171352341771125793e-01 2.708563208580017090e-01 1.414546966552734375e-01 -2.948098480701446533e-01 4.820837080478668213e-02 -8.082403242588043213e-02 -1.116085574030876160e-01 -8.703793585300445557e-02 -9.620937705039978027e-02 7.769521325826644897e-02
4.199277758598327637e-01 2.302215695381164551e-01 -1.664042025804519653e-01 -6.583305448293685913e-02 7.902628928422927856e-02 4.182579927146434784e-03 -1.141681969165802002e-01 -1.895275563001632690e-01 7.376447319984436035e-02 6.324247270822525024e-02 1.205055192112922668e-01 -2.647951841354370117e-01 -3.541301935911178589e-02 1.897242292761802673e-02 1.302928291261196136e-02 7.507311552762985229e-02 -3.778311312198638916e-01 1.491079926490783691e-01 1.181030273437500000e-02 -1.123255789279937744e-01 -7.543087750673294067e-02 1.220310851931571960e-01 1.211745664477348328e-01 1.620887219905853271e-01 -1.161632388830184937e-01 -2.725372910499572754e-01 1.494330614805221558e-01 -2.664345502853393555e-01 -3.326779007911682129e-01 4.372749850153923035e-02 4.024517908692359924e-02 -2.175780087709426880e-01
3.333618640899658203e-01 1.195074468851089478e-01 2.739601582288742065e-02 6.522053480148315430e-02 -1.451444923877716064e-01 3.130587041378021240e-01 -3.047252595424652100e-01 -8.940786123275756836e-02 2.700247466564178467e-01 -4.740072879940271378e-03 2.241336740553379059e-02 6.295360624790191650e-02 4.245050624012947083e-02 1.806046962738037109e-01 1.048251613974571228e-01 -5.721169337630271912e-02 -2.033026143908500671e-02 -1.782222241163253784e-01 1.420469433069229126e-01 9.504894167184829712e-02 2.123593688011169434e-01 3.334449231624603271e-01 9.137473255395889282e-02 1.053866893053054810e-01 1.401414126157760620e-01 -3.830357491970062256e-01 -4.057878628373146057e-02 -3.014592528343200684e-01 6.714665889739990234e-02 9.351400285959243774e-02 1.048139110207557678e-01 5.771530792117118835e-02
2.888026647269725800e-03 1.636830270290374756e-01 -1.794003695249557495e-01 -1.745470985770225525e-02 1.601773053407669067e-01 2.162131667137145996e-01 -4.765289425849914551e-01 9.480430930852890015e-02 3.732247650623321533e-01 -3.658441454172134399e-02 1.380860526114702225e-02 1.215553432703018188e-01 4.248965159058570862e-02 3.637732863426208496e-01 2.730123400688171387e-01 -3.966763243079185486e-02 -5.838420242071151733e-02 -4.592316225171089172e-02 9.464858472347259521e-02 -5.364944785833358765e-02 1.456436663866043091e-01 1.723299771547317505e-01 3.119701519608497620e-02 2.093914300203323364e-01 -9.379841387271881104e-02 -2.947484254837036133e-01 1.917626112699508667e-01 -9.754662215709686279e-02 7.438395172357559204e-02 2.193940058350563049e-02 5.254556983709335327e-02 -5.069845169782638550e-02
1.758185029029846191e-01 1.987856775522232056e-01 1.312620192766189575e-01 -1.351325027644634247e-02 1.142613813281059265e-01 1.719454377889633179e-01 -2.640812098979949951e-01 -9.674730710685253143e-03 6.219947338104248047e-01 1.329438984394073486e-01 -7.006236910820007324e-02 -9.572081267833709717e-02 -1.909063942730426788e-02 1.306364834308624268e-01 1.080930680036544800e-01 1.794143915176391602e-01 3.254896029829978943e-02 2.658002376556396484e-01 -1.834376305341720581e-01 1.526562869548797607e-01 2.998025119304656982e-01 1.829108446836471558e-01 -6.963919103145599365e-02 1.506281197071075439e-01 -7.305838912725448608e-02 6.736558675765991211e-02 7.808484137058258057e-02 8.727102726697921753e-02 -8.840729296207427979e-02 5.986176431179046631e-02 6.537154316902160645e-02 3.129066154360771179e-02
1.350196152925491333e-01 2.466304749250411987e-01 -2.126359790563583374e-01 1.224971488118171692e-01 1.741255223751068115e-01 2.941223680973052979e-01 -2.717799320816993713e-02 1.452261358499526978e-01 3.461777865886688232e-01 6.959062069654464722e-02 2.977479696273803711e-01 -1.701992750167846680e-01 2.064577043056488037e-01 -2.377688325941562653e-02 2.296562939882278442e-01 2.954485826194286346e-02 1.685403846204280853e-02 1.829278841614723206e-02 -2.550700604915618896e-01 -3.100763261318206787e-01 1.467593163251876831e-01 2.773404717445373535e-01 1.646647751331329346e-01 1.372377574443817139e-01 5.188545957207679749e-02 6.367186456918716431e-02 -6.419927626848220825e-02 -1.333635747432708740e-01 -7.215265929698944092e-02 1.461358275264501572e-02 -1.975229084491729736e-01 6.031537428498268127e-02
3.487105369567871094e-01 1.055723056197166443e-01 -7.811962813138961792e-02 1.551937758922576904e-01 3.175490200519561768e-01 -1.370134651660919189e-01 -1.660184711217880249e-01 -2.395216561853885651e-02 6.587718427181243896e-02 1.251887828111648560e-01 1.125231906771659851e-01 2.375119775533676147e-01 1.135371159762144089e-02 6.874223053455352783e-02 1.367633938789367676e-01 -1.566145867109298706e-01 -2.300571948289871216e-01 1.741383075714111328e-01 6.825620681047439575e-02 -4.085178077220916748e-01 1.208550706505775452e-01 2.506474219262599945e-02 4.282209649682044983e-02 2.058223485946655273e-01 5.964185670018196106e-02 -1.320189833641052246e-01 -8.952301740646362305e-02 -6.812848895788192749e-02 -2.900205850601196289e-01 -1.099136397242546082e-01 -1.880430430173873901e-01 2.696800827980041504e-01
2.814909815788269043e-01 1.281285844743251801e-02 4.258988052606582642e-02 9.622371941804885864e-02 -5.790897086262702942e-02 -7.188133895397186279e-02 -2.450399398803710938e-01 -1.144951581954956055e-01 9.543703496456146240e-02 -4.544648155570030212e-02 1.409703791141510010e-01 6.463713198900222778e-02 -7.667290512472391129e-03 1.040091142058372498e-01 7.029514014720916748e-02 7.058833539485931396e-02 -2.201676815748214722e-01 -1.837514936923980713e-01 3.107169829308986664e-02 -1.023689806461334229e-01 6.716250628232955933e-02 -1.202134191989898682e-01 5.224025845527648926e-01 1.849991530179977417e-01 2.934232950210571289e-01 -1.970883086323738098e-02 1.928917169570922852e-01 -1.629354804754257202e-01 -3.443257510662078857e-01 1.339093446731567383e-01 -8.205640316009521484e-02 -2.420456707477569580e-01
4.385759830474853516e-01 5.001800134778022766e-02 -7.195863127708435059e-02 3.477278053760528564e-01 -1.703448742628097534e-01 -5.938144028186798096e-02 -2.683594264090061188e-02 -8.063292503356933594e-02 1.346455514430999756e-01 6.767037510871887207e-02 6.029715761542320251e-02 -1.005849465727806091e-01 1.950172334909439087e-01 4.409375041723251343e-02 1.417646259069442749e-01 -1.563665717840194702e-01 -4.981253147125244141e-01 9.533508867025375366e-02 -4.490881785750389099e-02 -1.174222379922866821e-01 2.802330255508422852e-01 1.306870877742767334e-01 2.819592133164405823e-02 1.615955978631973267e-01 1.735582351684570312e-01 -4.355277866125106812e-02 1.797824501991271973e-01 -2.209169417619705200e-02 -1.038316562771797180e-01 1.355148702859878540e-01 6.717124488204717636e-03 -1.695468425750732422e-01
3.801001906394958496e-01 1.145840883255004883e-01 -1.103648468852043152e-01 -2.826909534633159637e-02 9.709323197603225708e-02 4.950019717216491699e-02 -9.666942059993743896e-02 4.522664844989776611e-02 1.119528710842132568e-01 9.355669468641281128e-02 1.175777800381183624e-02 -2.086800336837768555e-01 1.219329833984375000e-01 1.751108616590499878e-01 -2.681034151464700699e-03 4.162020981311798096e-01 -2.282706648111343384e-01 3.808237016201019287e-01 -9.186550229787826538e-02 -1.881984621286392212e-01 1.665811389684677124e-01 8.449814468622207642e-02 1.425377130508422852e-01 6.246719136834144592e-02 -1.108801364898681641e-01 -6.493843346834182739e-02 1.430471241474151611e-01 -7.527095824480056763e-02 -2.782448232173919678e-01 1.739449799060821533e-01 -2.637251019477844238e-01 4.943794757127761841e-02
5.965774878859519958e-02 3.070359826087951660e-01 1.039350032806396484e-01 -9.531221538782119751e-02 2.067101448774337769e-01 2.341329902410507202e-01 -1.354207098484039307e-01 1.034428924322128296e-01 1.476529706269502640e-02 8.430915325880050659e-02 1.200502067804336548e-01 -7.845876365900039673e-02 -5.663328245282173157e-02 8.353280276060104370e-02 1.415057480335235596e-01 -1.312750130891799927e-01 2.007441967725753784e-02 -1.156703978776931763e-01 2.211112296208739281e-03 1.024986431002616882e-01 1.703363358974456787e-01 1.531327515840530396e-01 4.414166212081909180e-01 2.959114015102386475e-01 -1.470391005277633667e-01 -4.206773638725280762e-01 -6.664149463176727295e-02 -1.191870048642158508e-01 9.398398548364639282e-02 1.280774474143981934e-01 -1.496077328920364380e-01 2.373494952917098999e-01
1.475729346275329590e-01 3.790399432182312012e-01 -1.226853057742118835e-01 1.714423000812530518e-01 1.650999039411544800e-01 1.355760246515274048e-01 -5.317725613713264465e-02 5.398563295602798462e-02 2.337638884782791138e-01 1.218053326010704041e-01 2.135789692401885986e-01 -2.357127815485000610e-01 -1.486127376556396484e-01 4.133916273713111877e-02 3.005535304546356201e-01 -2.195605933666229248e-01 4.587875306606292725e-02 1.235452741384506226e-01 -1.111961305141448975e-01 -9.656330198049545288e-02 2.889953553676605225e-01 -1.782528460025787354e-01 1.474370509386062622e-01 1.389407515525817871e-01 4.662531428039073944e-03 -3.196615278720855713e-01 -3.384739905595779419e-02 -2.838822901248931885e-01 -8.009013533592224121e-02 -5.597867444157600403e-02 1.236498542129993439e-02 1.292293667793273926e-01
4.263457655906677246e-01 1.008034050464630127e-01 2.617977857589721680e-01 6.379452347755432129e-02 1.026117056608200073e-01 1.565120369195938110e-01 -1.517803966999053955e-02 3.167006745934486389e-02 1.728958636522293091e-01 1.300507038831710815e-01 -8.954701572656631470e-02 -1.461428105831146240e-01 2.435690909624099731e-02 1.523302644491195679e-01 2.853567004203796387e-01 2.737633883953094482e-01 -2.655219733715057373e-01 -4.257313534617424011e-02 1.402744054794311523e-01 -9.372556954622268677e-02 -2.180854231119155884e-01 -1.130592226982116699e-01 6.759963929653167725e-02 1.989818364381790161e-01 -6.059377919882535934e-03 2.969264984130859375e-01 2.230425477027893066e-01 2.321746200323104858e-02 -1.830510497093200684e-01 -8.645526319742202759e-02 1.075543186743743718e-04 2.410236895084381104e-01
2.791358530521392822e-01 -1.176864132285118103e-01 -2.168224565684795380e-02 -5.677508935332298279e-02 2.301285564899444580e-01 -1.488499110564589500e-03 1.213967427611351013e-02 -3.368327319622039795e-01 2.324125021696090698e-01 -3.474949672818183899e-02 2.642442286014556885e-01 6.076699495315551758e-02 3.048155605792999268e-01 7.161942124366760254e-02 2.149258106946945190e-01 -6.690597534179687500e-02 -3.068184107542037964e-02 9.649056941270828247e-02 1.941152215003967285e-01 1.853011734783649445e-02 3.556689023971557617e-01 2.279099971055984497e-01 3.313959240913391113e-01 5.002856999635696411e-02 4.062579572200775146e-02 -1.298126280307769775e-01 -3.183865547180175781e-02 -2.426082640886306763e-01 -8.049096167087554932e-02 -1.244320645928382874e-01 -1.296664178371429443e-01 -6.578256934881210327e-02
1.660896390676498413e-01 1.818392723798751831e-01 -2.838242240250110626e-02 -1.670009046792984009e-01 1.035477146506309509e-01 7.342112064361572266e-02 3.491086140275001526e-02 1.985994875431060791e-01 2.325570881366729736e-01 1.380433589220046997e-01 1.673263609409332275e-01 -1.791795045137405396e-01 -1.012098938226699829e-01 1.284810304641723633e-01 3.988321423530578613e-01 -1.394169628620147705e-01 -1.503438805229961872e-03 1.223588138818740845e-01 -4.748858511447906494e-02 -1.391448974609375000e-01 1.846678107976913452e-01 -8.193030953407287598e-02 2.908501029014587402e-01 -2.082577906548976898e-02 -9.395873546600341797e-02 -3.810015916824340820e-01 1.336198952049016953e-02 -3.571852147579193115e-01 6.153893657028675079e-03 -1.153937950730323792e-01 -1.234030723571777344e-01 2.064425051212310791e-01
1.511017680168151855e-01 1.857015490531921387e-01 2.253961563110351562e-01 1.326097361743450165e-02 2.407405227422714233e-01 6.784599274396896362e-02 7.379327714443206787e-02 -2.007117569446563721e-01 1.599956750869750977e-01 1.421448737382888794e-01 1.207841113209724426e-01 7.452367246150970459e-02 -1.142867505550384521e-01 3.090394139289855957e-01 3.281669914722442627e-01 2.429074198007583618e-01 -3.278495371341705322e-01 1.569807231426239014e-01 -1.686289310455322266e-01 1.462633460760116577e-01 1.190087646245956421e-01 1.674885749816894531e-01 -9.627645835280418396e-03 2.656538486480712891e-01 -7.444843649864196777e-02 -5.751281231641769409e-02 7.024449855089187622e-02 -2.546986937522888184e-01 1.332415193319320679e-01 -1.116962134838104248e-01 -1.029613018035888672e-01 -1.669729501008987427e-01
3.142690062522888184e-01 3.165030479431152344e-01 5.962696671485900879e-02 -8.282736688852310181e-02 1.272878348827362061e-01 9.594457596540451050e-02 1.723162271082401276e-02 -1.619655936956405640e-01 1.376098394393920898e-01 -3.221803903579711914e-02 9.608493000268936157e-02 -1.600413769483566284e-01 -1.206640377640724182e-01 2.401980608701705933e-01 1.971820741891860962e-01 1.365302652120590210e-01 -5.091486573219299316e-01 1.780369132757186890e-01 5.180343985557556152e-02 -2.236663848161697388e-01 5.182803049683570862e-02 -9.998162835836410522e-02 7.161845266819000244e-02 1.686237156391143799e-01 -9.471596032381057739e-02 3.315579146146774292e-02 2.493154257535934448e-01 -2.393818348646163940e-01 -3.036700747907161713e-02 1.160174608230590820e-01 5.019775405526161194e-02 -1.333864033222198486e-01
6.072587370872497559e-01 7.140945643186569214e-02 -1.929182745516300201e-02 1.153268478810787201e-02 2.400462329387664795e-02 1.768852174282073975e-01 -7.818005234003067017e-02 3.243383765220642090e-02 3.017958998680114746e-01 -7.695855945348739624e-02 -1.001163721084594727e-01 -6.546817719936370850e-02 -2.307682530954480171e-03 -2.741755172610282898e-02 -4.320831969380378723e-03 -3.913197293877601624e-02 -2.789283096790313721e-01 1.982919275760650635e-01 -2.438696026802062988e-01 4.244649410247802734e-02 3.093625418841838837e-02 2.202422916889190674e-02 1.260718796402215958e-02 7.151651196181774139e-03 -8.716066926717758179e-02 -7.695471495389938354e-02 4.145257116761058569e-04 -2.410258650779724121e-01 -2.619380950927734375e-01 2.046832144260406494e-01 -1.849428117275238037e-01 2.767915427684783936e-01
4.198517203330993652e-01 -1.307173911482095718e-02 2.376643866300582886e-01 5.362231284379959106e-02 -1.339269727468490601e-01 3.065714538097381592e-01 -1.281709074974060059e-01 -6.146446987986564636e-02 1.518710330128669739e-02 5.116001144051551819e-02 5.713067203760147095e-02 1.026474833488464355e-01 5.288959294557571411e-02 1.710046529769897461e-01 1.681570261716842651e-01 1.063887923955917358e-01 -1.575817912817001343e-01 -1.940396577119827271e-01 6.248641759157180786e-02 1.328661590814590454e-01 3.890419900417327881e-01 1.247918829321861267e-01 2.842003107070922852e-01 1.663680821657180786e-01 3.405016362667083740e-01 1.679832302033901215e-02 3.995498269796371460e-02 1.164816692471504211e-01 -1.125650331377983093e-01 -1.388432532548904419e-01 -1.076798811554908752e-01 -9.713242202997207642e-02
6.053498983383178711e-01 1.537746377289295197e-02 6.847587227821350098e-02 1.122022792696952820e-01 -9.741990268230438232e-02 -1.211930066347122192e-02 -1.047444939613342285e-01 -3.132444573566317558e-03 2.395069152116775513e-01 1.911241933703422546e-02 -2.281420305371284485e-02 -7.538577169179916382e-02 6.810394581407308578e-03 5.035541951656341553e-02 1.189987957477569580e-01 -5.996489524841308594e-02 -2.281752228736877441e-01 1.382941454648971558e-01 -2.307479679584503174e-01 -2.881277352571487427e-02 2.801247127354145050e-02 2.402943931519985199e-02 3.537832200527191162e-02 8.530422300100326538e-02 5.117826536297798157e-02 -2.692809104919433594e-01 -1.450833678245544434e-01 -2.657610177993774414e-01 -2.414420694112777710e-01 3.295751810073852539e-01 -1.344519108533859253e-01 1.555374264717102051e-01
1.605116724967956543e-01 7.701078802347183228e-02 -6.187300384044647217e-02 3.851187601685523987e-02 2.954688668251037598e-01 1.719153821468353271e-01 1.758002489805221558e-01 -6.180258840322494507e-02 3.476773202419281006e-01 1.654569804668426514e-01 1.147326529026031494e-01 -3.186634778976440430e-01 6.258412450551986694e-02 1.332035809755325317e-01 4.114907681941986084e-01 2.461038343608379364e-02 1.236860230565071106e-01 3.576749935746192932e-02 -3.555968999862670898e-01 3.453461825847625732e-02 1.063688322901725769e-01 4.730814322829246521e-02 -9.143733978271484375e-02 1.284261643886566162e-01 -2.694441378116607666e-02 -2.940366864204406738e-01 -7.544378936290740967e-02 -9.164620935916900635e-02 -1.985544115304946899e-01 9.557244926691055298e-02 -1.561264097690582275e-01 4.769699182361364365e-03
2.903356254100799561e-01 1.912296414375305176e-01 1.506681442260742188e-01 2.757123410701751709e-01 3.122875392436981201e-01 -9.019535034894943237e-02 -2.295441776514053345e-01 2.572951912879943848e-01 8.148195594549179077e-02 1.125579550862312317e-01 3.342927247285842896e-02 1.020911429077386856e-02 2.551020383834838867e-01 1.398516297340393066e-01 9.404171258211135864e-02 -1.289218664169311523e-01 -1.193204596638679504e-01 6.194320693612098694e-02 -1.829336024820804596e-02 -4.009069874882698059e-02 -5.316522344946861267e-02 1.163998842239379883e-01 6.437119841575622559e-02 3.303556144237518311e-01 1.278413832187652588e-01 -2.020804286003112793e-01 8.924277871847152710e-02 -3.139526844024658203e-01 -2.471387386322021484e-01 -8.519474416971206665e-02 3.616125136613845825e-02 2.054593414068222046e-01
2.756499648094177246e-01 1.460075676441192627e-01 8.640245348215103149e-02 -3.164117410778999329e-02 4.931914806365966797e-02 3.245926648378372192e-02 -1.099682301282882690e-01 9.709628671407699585e-02 8.396412432193756104e-02 2.291914969682693481e-01 -4.265391454100608826e-02 -2.015015631914138794e-01 1.383209824562072754e-01 3.283848762512207031e-01 -1.337272971868515015e-01 -5.288947001099586487e-02 -4.682897329330444336e-01 -2.647796273231506348e-02 1.162815541028976440e-01 -2.063775062561035156e-01 4.846315085887908936e-02 2.660470306873321533e-01 2.349125891923904419e-01 4.655720293521881104e-02 1.397065222263336182e-01 9.931929409503936768e-02 -3.785389661788940430e-02 -3.162368237972259521e-01 -1.654664129018783569e-01 8.282072097063064575e-02 -2.080067098140716553e-01 6.825325638055801392e-02
2.402031421661376953e-01 4.148784577846527100e-01 4.559186100959777832e-02 6.283849477767944336e-02 -2.164008840918540955e-02 3.685381412506103516e-01 -2.085536718368530273e-02 -3.442664071917533875e-02 1.388887315988540649e-01 1.372191309928894043e-02 2.532105147838592529e-01 -1.358937025070190430e-01 -1.750613749027252197e-01 8.666808903217315674e-02 2.076521366834640503e-01 -2.272451668977737427e-01 -1.564702093601226807e-01 6.595357507467269897e-02 -2.091710269451141357e-01 -1.168612763285636902e-01 2.189854681491851807e-01 -9.477008134126663208e-02 8.439935743808746338e-02 2.722838521003723145e-02 -5.604203045368194580e-02 1.226440742611885071e-01 -9.994822740554809570e-02 1.432043164968490601e-01 7.225140184164047241e-02 -2.800840139389038086e-01 -3.281825482845306396e-01 1.306367106735706329e-02
2.331657856702804565e-01 -5.309068039059638977e-02 -3.127204626798629761e-02 3.049158863723278046e-02 2.352126389741897583e-01 1.181731969118118286e-01 -2.802540361881256104e-01 8.962606638669967651e-02 2.528888285160064697e-01 1.133544892072677612e-01 1.912195533514022827e-01 7.189236581325531006e-02 6.786529719829559326e-02 -2.055076323449611664e-02 -5.249205231666564941e-02 8.051903545856475830e-02 -1.944832503795623779e-01 -1.707479655742645264e-01 -3.678444772958755493e-02 -2.292932122945785522e-01 -3.984184190630912781e-02 2.099270671606063843e-01 -2.383399754762649536e-02 2.608082890510559082e-01 1.895339190959930420e-01 -2.712031602859497070e-01 -4.057835787534713745e-02 -1.608343273401260376e-01 -2.513376772403717041e-01 -1.923147588968276978e-01 -9.131565690040588379e-02 4.142518341541290283e-01
2.952654063701629639e-01 -8.656418323516845703e-02 1.935182698071002960e-02 -1.975307613611221313e-01 1.439971029758453369e-01 9.502976387739181519e-02 -7.537913322448730469e-02 -8.881171792745590210e-02 3.214282989501953125e-01 -1.020686402916908264e-01 6.235000863671302795e-02 1.774501055479049683e-02 -2.231600433588027954e-01 4.400852620601654053e-01 -8.658323436975479126e-02 -2.556824311614036560e-02 -3.696480393409729004e-01 1.132446005940437317e-01 8.773708343505859375e-02 -1.266168504953384399e-01 -5.395840108394622803e-02 9.080599993467330933e-02 2.549472451210021973e-01 1.015906184911727905e-01 1.454481035470962524e-01 -1.240029186010360718e-01 3.137379884719848633e-02 -4.675932228565216064e-03 -3.277631700038909912e-01 9.713732451200485229e-02 -1.654745340347290039e-01 1.076134219765663147e-01
2.187344282865524292e-01 8.290117233991622925e-02 -1.220301613211631775e-01 1.634860634803771973e-01 -8.333720266819000244e-02 -1.049265917390584946e-02 -2.224766165018081665e-01 1.327757537364959717e-01 3.438819646835327148e-01 2.659052610397338867e-01 1.294497847557067871e-01 -1.747746318578720093e-01 4.298856109380722046e-02 -2.082349918782711029e-02 4.203825891017913818e-01 9.101714193820953369e-02 -2.673747716471552849e-03 -7.126745581626892090e-02 -2.414246499538421631e-01 -1.991008818149566650e-01 2.829493284225463867e-01 -7.778421044349670410e-02 -1.475029140710830688e-01 8.637320250272750854e-02 -3.239009529352188110e-02 -1.751421988010406494e-01 4.199481755495071411e-02 -2.020414322614669800e-01 1.217640936374664307e-01 -3.370220214128494263e-02 -2.801432907581329346e-01 1.372586786746978760e-01
1.378061026334762573e-01 -5.951765179634094238e-02 2.210893779993057251e-01 2.416980564594268799e-01 1.572680622339248657e-01 3.214648365974426270e-01 -2.900034487247467041e-01 2.317342460155487061e-01 2.850931882858276367e-01 1.263429224491119385e-01 1.706318110227584839e-01 -1.126748919486999512e-01 -1.061667874455451965e-01 1.262881010770797729e-01 2.775920927524566650e-01 -1.117174550890922546e-01 -2.493294030427932739e-01 2.186966873705387115e-02 1.346745640039443970e-01 1.682610362768173218e-01 -2.771062403917312622e-02 1.748739033937454224e-01 7.489120215177536011e-02 4.913225397467613220e-02 3.102493064943701029e-04 -3.172343373298645020e-01 3.695625439286231995e-02 -1.742253303527832031e-01 6.534151732921600342e-02 -2.611596835777163506e-03 2.513223290443420410e-01 -1.490470021963119507e-02
1.813344806432723999e-01 3.478769659996032715e-01 2.633019387722015381e-01 1.366529427468776703e-02 1.293755769729614258e-01 9.817530959844589233e-02 -2.576423287391662598e-01 -1.068422496318817139e-01 5.562408566474914551e-01 1.070380136370658875e-01 -1.628587543964385986e-01 -2.711832523345947266e-02 -1.914703547954559326e-01 1.903414726257324219e-01 2.471998482942581177e-01 1.563070118427276611e-01 -3.870920836925506592e-02 -2.953723631799221039e-02 -4.890163987874984741e-02 8.626429736614227295e-02 1.091457903385162354e-01 1.254259794950485229e-01 -7.737332582473754883e-02 1.423529088497161865e-01 1.239692792296409607e-01 2.765903435647487640e-02 -5.487197265028953552e-02 9.560344368219375610e-02 -1.583462804555892944e-01 3.651433810591697693e-02 1.624000668525695801e-01 -1.367463916540145874e-01
6.106735393404960632e-02 -8.818783611059188843e-02 -1.184497028589248657e-02 -1.336586922407150269e-01 -1.739224195480346680e-01 2.273593991994857788e-01 1.535967737436294556e-01 2.105290442705154419e-02 2.506492733955383301e-01 -5.711340904235839844e-02 7.107397168874740601e-02 8.851262181997299194e-02 2.012402415275573730e-01 1.883026361465454102e-01 1.949793845415115356e-01 -1.734887063503265381e-01 -4.184994995594024658e-01 4.432705417275428772e-02 -4.896891117095947266e-02 -1.920757442712783813e-01 1.412797719240188599e-01 4.824247211217880249e-02 1.442613005638122559e-01 4.902756512165069580e-01 5.339156091213226318e-02 -2.187259793281555176e-01 -1.372672915458679199e-01 -4.796129092574119568e-02 -3.489338979125022888e-02 1.904738992452621460e-01 -1.062262579798698425e-01 -1.448646187782287598e-01
1.570350080728530884e-01 3.540112078189849854e-01 9.677879512310028076e-02 4.495504871010780334e-02 3.102625906467437744e-02 -5.037292838096618652e-02 -3.630098998546600342e-01 -2.482579499483108521e-01 -1.660372875630855560e-02 1.203721985220909119e-01 -4.953813180327415466e-02 -3.012672662734985352e-01 -4.021002352237701416e-01 1.006528064608573914e-01 2.790490388870239258e-01 -1.210690196603536606e-02 -2.017626017332077026e-01 -2.720589190721511841e-02 8.784295618534088135e-02 5.046666041016578674e-02 7.924959808588027954e-02 -5.841580405831336975e-02 1.020739078521728516e-01 2.226506620645523071e-01 -7.272371649742126465e-02 4.561586305499076843e-02 -7.842014729976654053e-02 -2.544059157371520996e-01 -2.538869976997375488e-01 -9.204429388046264648e-02 3.669106587767601013e-02 9.996733069419860840e-02
1.975630372762680054e-01 2.111842185258865356e-01 -1.171551793813705444e-01 8.285818994045257568e-02 -6.382053345441818237e-02 -2.661712653934955597e-02 -9.836409986019134521e-02 -3.340540230274200439e-01 2.038808763027191162e-01 -1.353574730455875397e-02 -8.594535291194915771e-02 -3.304783999919891357e-01 -8.184205740690231323e-02 1.805830150842666626e-01 8.092355728149414062e-02 6.568852066993713379e-02 -3.150032162666320801e-01 -5.793868564069271088e-03 -8.328770846128463745e-02 -5.219909176230430603e-02 1.528308689594268799e-01 -1.789814382791519165e-01 2.023571431636810303e-01 3.862049579620361328e-01 -2.276306748390197754e-01 -1.330624371767044067e-01 -1.168759912252426147e-01 5.438564345240592957e-03 -3.057837486267089844e-02 2.591497600078582764e-01 4.645566642284393311e-02 2.309239655733108521e-01
2.368812114000320435e-01 3.361689299345016479e-02 2.338223159313201904e-01 1.319440007209777832e-01 -1.560767590999603271e-01 7.512670010328292847e-02 -1.347815096378326416e-01 -8.415673673152923584e-02 5.835617333650588989e-02 2.797742141410708427e-03 7.857501506805419922e-03 -9.932739660143852234e-03 1.445804685354232788e-01 1.512548923492431641e-01 1.844812482595443726e-01 2.465515397489070892e-02 -2.441535741090774536e-01 1.173284202814102173e-01 1.609969511628150940e-02 2.225517183542251587e-01 9.818392246961593628e-02 2.665049731731414795e-01 3.129844665527343750e-01 2.105423063039779663e-01 2.790241539478302002e-01 -5.787367001175880432e-02 7.762958109378814697e-02 -3.153968229889869690e-02 -3.339057564735412598e-01 -3.148524761199951172e-01 -2.717264592647552490e-01 -1.209267601370811462e-01
2.256003916263580322e-01 1.215597167611122131e-01 7.715164124965667725e-02 1.667549610137939453e-01 3.434577286243438721e-01 3.189039416611194611e-03 -2.986625134944915771e-01 -9.345485270023345947e-02 1.319518387317657471e-01 3.806794062256813049e-02 6.431218236684799194e-02 -9.771050512790679932e-02 -3.266088664531707764e-02 1.778650432825088501e-01 8.425436168909072876e-02 9.698527306318283081e-02 -1.624274700880050659e-01 -1.343942135572433472e-01 1.502018272876739502e-01 -2.065362334251403809e-01 2.409862279891967773e-01 7.750552892684936523e-02 2.484532594680786133e-01 1.636729538440704346e-01 3.068836405873298645e-02 5.944221466779708862e-02 3.408548831939697266e-01 3.930526971817016602e-02 -2.756944000720977783e-01 2.070581167936325073e-01 2.026905119419097900e-01 2.418311238288879395e-01
1.857500672340393066e-01 3.688363730907440186e-01 8.577116578817367554e-02 1.030682306736707687e-02 -9.332051128149032593e-02 2.481751143932342529e-01 -9.298766404390335083e-02 -9.107509255409240723e-02 1.712147444486618042e-01 5.835411325097084045e-02 1.218187734484672546e-01 -1.316432207822799683e-01 -2.106081694364547729e-01 -2.982568927109241486e-02 1.262985914945602417e-01 -1.657278537750244141e-01 -2.889236807823181152e-01 5.857158079743385315e-02 -2.758242487907409668e-01 -8.346102200448513031e-03 3.856300115585327148e-01 -1.021098420023918152e-01 1.025919020175933838e-01 3.908274695277214050e-03 6.800144910812377930e-02 -3.090547211468219757e-02 -3.023860454559326172e-01 -8.592300117015838623e-02 1.061236113309860229e-01 -1.854291260242462158e-01 -3.095363080501556396e-01 5.107901617884635925e-02
6.888405978679656982e-02 -4.311459138989448547e-02 -8.235791325569152832e-02 -8.359605073928833008e-02 1.080124750733375549e-01 1.059932485222816467e-01 -2.929472029209136963e-01 1.089868098497390747e-01 1.538740992546081543e-01 2.438481152057647705e-01 1.876921653747558594e-01 1.712323427200317383e-01 -2.651735953986644745e-02 3.039144277572631836e-01 9.485232084989547729e-02 -7.757455110549926758e-02 -2.230996191501617432e-01 2.063973993062973022e-01 -6.473721563816070557e-02 3.063285537064075470e-02 3.575574159622192383e-01 -2.987419068813323975e-01 2.118993252515792847e-01 4.966759309172630310e-02 2.571861743927001953e-01 -1.226355284452438354e-01 3.642921447753906250e-01 -9.135435521602630615e-02 -5.574390292167663574e-02 8.620857447385787964e-02 -8.241831511259078979e-02 -4.149565473198890686e-02
1.997229307889938354e-01 1.368921548128128052e-01 -6.437397003173828125e-02 -7.190136238932609558e-04 8.789391070604324341e-02 3.858316242694854736e-01 1.361414939165115356e-01 -1.965537481009960175e-02 4.325140714645385742e-01 -4.239556565880775452e-02 3.247799873352050781e-01 -1.268626600503921509e-01 -1.186834648251533508e-01 -1.206265091896057129e-01 2.755695581436157227e-01 -2.031823843717575073e-01 3.572227200493216515e-03 1.878780126571655273e-02 -4.031302407383918762e-02 -1.380190700292587280e-01 -4.216384142637252808e-02 6.185724399983882904e-03 3.286767601966857910e-01 2.861999161541461945e-02 -5.173763632774353027e-02 -1.675083190202713013e-01 -5.208690837025642395e-02 -2.865262627601623535e-01 -1.066174954175949097e-01 9.946740418672561646e-02 -4.838165640830993652e-02 1.859107464551925659e-01
5.648362636566162109e-01 -3.917292878031730652e-02 3.222207725048065186e-02 1.279854923486709595e-01 -3.855121554806828499e-03 -5.786310508847236633e-02 -1.603534817695617676e-01 1.217761561274528503e-01 1.507248133420944214e-01 -4.886267334222793579e-02 -1.291404366493225098e-01 -2.136602550745010376e-01 -6.602740287780761719e-02 8.244993537664413452e-02 1.559116095304489136e-01 -6.493335962295532227e-02 -2.583300173282623291e-01 1.220320463180541992e-01 -2.027843892574310303e-01 -1.033091992139816284e-01 4.109536111354827881e-02 1.842477023601531982e-01 5.873165652155876160e-02 1.717233657836914062e-01 1.454818397760391235e-01 -2.461303323507308960e-01 2.997857891023159027e-02 -1.901912391185760498e-01 -2.074148356914520264e-01 2.678184509277343750e-01 -2.185766100883483887e-01 8.746854960918426514e-02
3.634064793586730957e-01 1.446445733308792114e-01 3.109495937824249268e-01 -1.657678782939910889e-01 1.450649648904800415e-01 -2.861151844263076782e-02 1.370035707950592041e-01 -2.423314750194549561e-02 2.047409415245056152e-01 2.365863472223281860e-01 3.047004938125610352e-01 -9.543924778699874878e-02 -2.653529942035675049e-01 4.699691385030746460e-02 3.805398046970367432e-01 2.926804870367050171e-02 -2.330472320318222046e-01 3.529873210936784744e-03 -7.187885791063308716e-02 -2.767627499997615814e-02 1.632792502641677856e-02 3.132349252700805664e-02 9.746154397726058960e-02 2.379527240991592407e-01 -2.093516377499327064e-05 4.825130850076675415e-02 -1.232496723532676697e-01 1.003832742571830750e-01 3.133508861064910889e-01 -5.675539001822471619e-02 2.309670858085155487e-02 7.956852018833160400e-02
3.341369330883026123e-01 1.242675259709358215e-01 1.261715590953826904e-02 -2.814734540879726410e-02 -5.480564013123512268e-02 1.788303256034851074e-01 -2.603257596492767334e-01 -7.651835680007934570e-03 8.483615517616271973e-02 7.134392857551574707e-02 -1.044723838567733765e-01 -9.267105907201766968e-02 -2.711450159549713135e-01 -1.474031507968902588e-01 -1.455295947380363941e-03 1.533422321081161499e-01 -3.471564054489135742e-01 1.159367486834526062e-01 -2.372544705867767334e-01 -5.539269000291824341e-02 4.371419921517372131e-02 7.162559032440185547e-02 3.153904974460601807e-01 1.656191498041152954e-01 1.928555406630039215e-02 -1.069558411836624146e-01 2.672006487846374512e-01 5.784355103969573975e-02 1.670850515365600586e-01 -2.636623382568359375e-01 1.626219302415847778e-01 2.844290733337402344e-01
9.898229688405990601e-02 1.615363508462905884e-01 -6.017322838306427002e-02 9.392056614160537720e-02 6.972165405750274658e-02 5.022353529930114746e-01 -9.845411032438278198e-02 3.527309000492095947e-02 2.296347767114639282e-01 1.385413408279418945e-01 3.992179930210113525e-01 -4.699910432100296021e-02 -6.624867022037506104e-02 8.452194184064865112e-02 1.789872795343399048e-01 -5.910727754235267639e-02 4.496756941080093384e-02 2.302145510911941528e-01 5.835702642798423767e-02 -2.902652323246002197e-01 1.686943471431732178e-01 -8.381657302379608154e-02 1.067914366722106934e-01 6.942433118820190430e-02 1.720385700464248657e-01 -1.551259756088256836e-01 -4.394124448299407959e-02 -2.750862836837768555e-01 3.953226655721664429e-02 3.584225103259086609e-02 -2.128972485661506653e-02 2.722173631191253662e-01
2.521409690380096436e-01 3.223370760679244995e-02 1.221967488527297974e-01 2.940910868346691132e-03 -1.151114888489246368e-02 2.122389674186706543e-01 -1.040647178888320923e-01 -1.082054972648620605e-01 1.053170040249824524e-01 -7.078470289707183838e-02 2.469494491815567017e-01 1.652031689882278442e-01 -1.302177906036376953e-01 -3.000738322734832764e-01 2.368265539407730103e-01 2.487665414810180664e-01 -2.129665315151214600e-01 2.003913000226020813e-02 -2.901054359972476959e-02 -2.086411714553833008e-01 7.248616963624954224e-02 3.270777463912963867e-01 4.346805810928344727e-01 1.091180890798568726e-01 -2.436228692531585693e-01 3.052598983049392700e-02 -5.018192157149314880e-02 1.013887464068830013e-03 -1.686018854379653931e-01 -1.379694193601608276e-01 4.769113659858703613e-02 8.730283379554748535e-02
2.731566727161407471e-01 1.561894863843917847e-01 1.521307528018951416e-01 6.057594344019889832e-02 1.074150875210762024e-01 8.250306546688079834e-02 5.955069884657859802e-02 -2.184078544378280640e-01 4.656658470630645752e-01 2.399804890155792236e-01 2.110650092363357544e-01 -2.257728017866611481e-02 -1.925383321940898895e-02 4.683003202080726624e-02 1.196210756897926331e-01 -3.419255092740058899e-02 3.263313472270965576e-01 -3.916483744978904724e-02 -3.941777348518371582e-02 -1.677788607776165009e-02 -5.254585761576890945e-03 -1.328662335872650146e-01 3.401685878634452820e-02 3.939211368560791016e-01 5.316784232854843140e-02 -5.468331743031740189e-03 2.195332348346710205e-01 -1.209634616971015930e-01 -3.312569260597229004e-01 8.293382078409194946e-02 1.782805193215608597e-03 -2.964759059250354767e-02
1.848064810037612915e-01 2.788589335978031158e-02 4.543556571006774902e-01 -1.833976209163665771e-01 9.665309637784957886e-02 2.122223526239395142e-01 -2.586698830127716064e-01 3.983304277062416077e-02 5.168632268905639648e-01 3.129401803016662598e-02 -5.259726196527481079e-02 -8.292193710803985596e-02 -6.317061185836791992e-02 -4.654091596603393555e-02 1.220952570438385010e-01 -1.564379036426544189e-01 -7.464285194873809814e-02 2.880722284317016602e-01 -8.361424319446086884e-03 -1.257656067609786987e-01 -4.464446008205413818e-02 -6.865797191858291626e-02 -3.413292393088340759e-02 2.317197173833847046e-01 -8.162125945091247559e-02 -1.481803250499069691e-03 -6.506682932376861572e-02 1.370220482349395752e-01 -2.498711198568344116e-01 -1.937176333740353584e-03 1.420599073171615601e-01 2.255492098629474640e-02
1.671760082244873047e-01 5.524377152323722839e-02 -4.566859453916549683e-02 -1.266681104898452759e-01 2.005600482225418091e-01 3.207684457302093506e-01 -5.668185185641050339e-03 3.764437511563301086e-02 3.847447931766510010e-01 5.207825824618339539e-02 2.615864574909210205e-01 -1.658145934343338013e-01 -3.402693942189216614e-02 -7.312075793743133545e-02 3.664504289627075195e-01 -1.548722535371780396e-01 5.788321793079376221e-02 1.287692189216613770e-01 -1.357659995555877686e-01 -2.433078289031982422e-01 -3.663816675543785095e-02 -1.125272810459136963e-01 3.130338191986083984e-01 -6.341248750686645508e-02 5.609498172998428345e-02 -1.668763458728790283e-01 2.675966359674930573e-02 -2.780004441738128662e-01 -5.803978070616722107e-02 1.075617596507072449e-01 -1.569209396839141846e-01 1.809128224849700928e-01
2.592088580131530762e-01 -8.165726438164710999e-03 1.287484318017959595e-01 3.847843408584594727e-02 -2.310341410338878632e-02 3.000460267066955566e-01 -1.778756827116012573e-01 -1.155892387032508850e-01 2.640026211738586426e-01 -5.397668853402137756e-02 7.042504101991653442e-02 -2.035887539386749268e-01 -1.354561448097229004e-01 2.428524941205978394e-01 3.075376451015472412e-01 4.036369919776916504e-01 -1.607963591814041138e-01 -3.644795343279838562e-02 1.190022602677345276e-01 7.097015529870986938e-02 -1.682161586359143257e-03 -2.223550528287887573e-01 -4.834556207060813904e-02 3.032547235488891602e-01 1.948852390050888062e-01 1.521840244531631470e-01 -4.103768244385719299e-02 -2.385542355477809906e-02 -2.210387289524078369e-01 1.133702099323272705e-01 9.517965465784072876e-02 -3.142267093062400818e-02
1.772122234106063843e-01 1.765046566724777222e-01 1.466331034898757935e-01 1.026357561349868774e-01 1.965612620115280151e-01 1.977736651897430420e-01 -7.299601100385189056e-03 -2.719407677650451660e-01 1.674279272556304932e-01 9.834642708301544189e-02 9.945010393857955933e-02 -6.330373696982860565e-03 -3.014988731592893600e-03 3.214231133460998535e-01 3.420550823211669922e-01 3.013265132904052734e-01 -4.533595740795135498e-01 1.041229963302612305e-01 9.844666346907615662e-03 -2.144131809473037720e-02 -2.215441316366195679e-01 5.707184225320816040e-02 8.299887180328369141e-02 2.034869343042373657e-01 1.078592333942651749e-02 -9.576295316219329834e-02 8.046893775463104248e-02 -1.097407937049865723e-01 2.991699986159801483e-02 -1.792815029621124268e-01 2.619983255863189697e-02 -1.256922483444213867e-01
2.901571989059448242e-01 3.867857754230499268e-01 -5.433481931686401367e-02 -6.015271320939064026e-02 4.552714899182319641e-02 1.476881951093673706e-01 -7.821637392044067383e-02 -1.675263196229934692e-01 3.309074416756629944e-02 7.984140515327453613e-02 4.158444330096244812e-02 -2.262825667858123779e-01 -1.361462920904159546e-01 2.738407254219055176e-01 3.270987272262573242e-01 2.886932790279388428e-01 -6.804591417312622070e-02 -3.120795786380767822e-01 -1.868755668401718140e-01 -4.448183346539735794e-03 4.559867456555366516e-02 -6.417506188154220581e-02 8.685620129108428955e-02 1.785058379173278809e-01 1.097484081983566284e-01 1.953072100877761841e-01 -8.060480654239654541e-02 -2.216787636280059814e-01 -2.032143026590347290e-01 -1.406128406524658203e-01 -8.816666901111602783e-02 7.815647870302200317e-03
4.345776736736297607e-01 3.737085461616516113e-01 3.508848324418067932e-02 -2.104469239711761475e-01 4.633766785264015198e-02 3.181546926498413086e-01 1.357347369194030762e-01 1.608386039733886719e-01 1.826884597539901733e-01 -3.836546093225479126e-02 -3.739748150110244751e-02 -1.170004904270172119e-01 -1.351634860038757324e-01 -1.728304028511047363e-01 4.171281456947326660e-01 -1.069488674402236938e-01 -5.417921021580696106e-02 -4.355257749557495117e-02 1.091499254107475281e-02 -1.187725514173507690e-01 1.212029159069061279e-02 -5.744634941220283508e-02 7.131089270114898682e-02 1.746853739023208618e-01 -1.096718013286590576e-01 -7.206062972545623779e-02 8.600281924009323120e-02 -2.354755252599716187e-02 -2.256415411829948425e-02 -1.161028742790222168e-01 -2.466802000999450684e-01 1.915130019187927246e-01
8.544550091028213501e-02 3.725358285009860992e-03 5.049144476652145386e-02 -9.591630659997463226e-03 9.501712024211883545e-02 -1.003338843584060669e-01 -1.541882753372192383e-01 2.263605445623397827e-01 1.548271030187606812e-01 2.049048691987991333e-01 4.127832949161529541e-01 -4.376875236630439758e-02 -3.151097521185874939e-02 -2.063299119472503662e-01 9.946556389331817627e-02 1.652663759887218475e-02 -3.172275125980377197e-01 1.730658710002899170e-01 -4.544978030025959015e-03 -2.061240822076797485e-01 4.612906649708747864e-02 3.780462546274065971e-03 4.511956274509429932e-01 2.763137221336364746e-01 1.356723457574844360e-01 2.179166972637176514e-01 1.238657906651496887e-01 -2.082328498363494873e-01 1.300743967294692993e-01 -5.984143353998661041e-03 7.390061020851135254e-02 4.200386255979537964e-02
3.332507237792015076e-02 3.996175527572631836e-01 1.217665672302246094e-01 -2.187711186707019806e-03 -1.220985427498817444e-01 7.341409102082252502e-03 -1.718952208757400513e-01 4.355411604046821594e-02 1.801565140485763550e-01 1.857946217060089111e-01 1.273759752511978149e-01 -1.076660975813865662e-01 -2.755413763225078583e-02 3.581500425934791565e-02 2.236098051071166992e-01 4.387702792882919312e-02 1.421486400067806244e-02 -1.289207637310028076e-01 -3.674141466617584229e-01 -2.472165226936340332e-01 2.635644078254699707e-01 -2.786599099636077881e-02 1.197115033864974976e-01 2.764567732810974121e-01 1.604164578020572662e-02 -1.067199334502220154e-01 -1.867719739675521851e-01 -2.805779576301574707e-01 4.325997550040483475e-03 5.564203858375549316e-02 -3.100142180919647217e-01 1.754537224769592285e-01
2.970830202102661133e-01 -2.052575163543224335e-02 1.783547699451446533e-01 3.123253025114536285e-02 -1.026785522699356079e-01 1.256263107061386108e-01 4.648122191429138184e-02 -4.684434086084365845e-02 1.993050798773765564e-02 1.708360016345977783e-01 -2.374748140573501587e-01 -2.734941244125366211e-01 1.461038887500762939e-01 1.991507858037948608e-01 2.350593507289886475e-01 -6.097275018692016602e-02 -3.378979265689849854e-01 1.310733407735824585e-01 -1.462736539542675018e-02 8.246280252933502197e-02 2.314305007457733154e-01 -6.663087755441665649e-02 5.527893081307411194e-03 1.866426616907119751e-01 1.797320544719696045e-01 -3.087382614612579346e-01 9.054218977689743042e-02 -2.496054917573928833e-01 -6.776022911071777344e-02 2.691287994384765625e-01 -1.867945641279220581e-01 -1.607121527194976807e-01
3.073572516441345215e-01 2.117852121591567993e-01 6.526750326156616211e-02 -3.066571429371833801e-02 8.292634785175323486e-02 1.553031355142593384e-01 -6.421584635972976685e-02 -8.854014426469802856e-02 1.261844187974929810e-01 -1.801877766847610474e-01 2.256244421005249023e-02 -1.333605200052261353e-01 -1.865594983100891113e-01 3.065232038497924805e-01 1.700606644153594971e-01 5.295302718877792358e-02 -4.658670723438262939e-01 8.512985706329345703e-02 9.437828510999679565e-02 -2.396400272846221924e-01 -8.930246531963348389e-02 -1.760265380144119263e-01 1.584035605192184448e-01 1.816439032554626465e-01 -1.399665027856826782e-01 1.242583990097045898e-01 1.981646567583084106e-01 -2.822265028953552246e-01 -1.408796608448028564e-01 1.087208241224288940e-01 -1.000074297189712524e-01 -4.548430070281028748e-02
-3.699914366006851196e-02 1.632310077548027039e-02 3.543704748153686523e-02 -2.682886123657226562e-01 1.036475151777267456e-01 2.919872403144836426e-01 -2.359033077955245972e-01 3.070095777511596680e-01 3.263939917087554932e-01 4.070579260587692261e-02 2.151299118995666504e-01 6.298476457595825195e-02 -1.260434836149215698e-01 -1.077326200902462006e-02 3.236837387084960938e-01 -1.234217733144760132e-01 -1.515304446220397949e-01 9.249127656221389771e-02 -1.584653705358505249e-01 -1.728140413761138916e-01 -4.634690657258033752e-02 3.251789510250091553e-02 2.238099724054336548e-01 8.172321319580078125e-02 -1.480709016323089600e-01 -2.364410907030105591e-01 3.103206632658839226e-03 -2.317588478326797485e-01 -1.375651918351650238e-02 -1.473747193813323975e-01 -1.995677351951599121e-01 2.121938169002532959e-01
1.800983212888240814e-02 1.667346209287643433e-01 4.643350467085838318e-02 2.565142214298248291e-01 7.684444636106491089e-02 1.327570080757141113e-01 7.195385545492172241e-02 -2.468183934688568115e-01 4.391329884529113770e-01 -5.148925120010972023e-04 1.267402470111846924e-01 -3.019225597381591797e-01 1.765731722116470337e-02 -1.821747124195098877e-01 3.270586729049682617e-01 -1.455301046371459961e-02 -2.042054682970046997e-01 2.797295153141021729e-02 3.526770696043968201e-02 -3.558836504817008972e-02 2.809062898159027100e-01 3.545120656490325928e-01 -1.548902946524322033e-03 1.463147550821304321e-01 -7.552982121706008911e-02 -7.739365845918655396e-02 5.629318207502365112e-02 1.649616211652755737e-01 -2.403940558433532715e-01 -1.106356736272573471e-02 2.927446179091930389e-02 -4.149451106786727905e-02
4.158858656883239746e-01 -8.864742517471313477e-02 1.908506602048873901e-01 2.353639751672744751e-01 1.998111307621002197e-01 3.817842528223991394e-02 -1.148174405097961426e-01 -1.120138242840766907e-01 5.255626142024993896e-02 -3.569717705249786377e-02 -1.063991189002990723e-01 2.426630444824695587e-02 -3.381828665733337402e-01 7.338170893490314484e-03 2.810151875019073486e-01 -4.001984372735023499e-02 -8.348634093999862671e-02 -2.459551692008972168e-01 1.478595882654190063e-01 -1.224685832858085632e-01 1.969484686851501465e-01 1.280515938997268677e-01 3.730260431766510010e-01 2.209123224020004272e-01 1.743465960025787354e-01 -4.999585449695587158e-02 3.989102691411972046e-02 -1.452047079801559448e-01 2.062858492136001587e-01 4.202877730131149292e-02 -4.219713620841503143e-03 4.401857033371925354e-02
3.124653995037078857e-01 1.642100065946578979e-01 4.211946949362754822e-02 2.271848618984222412e-01 -2.942196130752563477e-01 2.060208767652511597e-01 -6.527996808290481567e-02 9.106378257274627686e-02 3.411506116390228271e-02 3.729403913021087646e-01 2.151724509894847870e-02 -1.700660884380340576e-01 5.654463171958923340e-02 4.667911212891340256e-03 9.671603888273239136e-02 -1.446027457714080811e-01 -3.201208710670471191e-01 -4.775576293468475342e-02 3.092571496963500977e-01 1.832157955504953861e-03 1.048447638750076294e-01 1.512324251234531403e-02 1.222959533333778381e-01 3.204518854618072510e-01 1.479106489568948746e-02 5.328452959656715393e-02 -9.410242736339569092e-02 1.198932752013206482e-01 -1.622795313596725464e-01 -1.730577200651168823e-01 -2.206285148859024048e-01 1.296772062778472900e-01
8.809214085340499878e-02 3.107624351978302002e-01 -6.566050648689270020e-02 -1.055154129862785339e-01 1.948628574609756470e-01 1.933683007955551147e-01 4.048219416290521622e-03 1.032612249255180359e-01 3.293416798114776611e-01 5.937386676669120789e-02 8.668935298919677734e-02 -5.045288801193237305e-02 9.085138142108917236e-02 -1.473180353641510010e-01 6.471296399831771851e-02 -1.406455188989639282e-01 -1.200693249702453613e-01 4.306778311729431152e-02 -3.774124383926391602e-01 -1.092360094189643860e-01 2.256852090358734131e-01 2.607042491436004639e-01 4.204045534133911133e-01 4.841384664177894592e-02 -1.824221312999725342e-01 -6.319350004196166992e-02 -1.480439901351928711e-01 -1.041749417781829834e-01 -8.229956775903701782e-02 -6.070642545819282532e-02 -1.611407995223999023e-01 2.076254934072494507e-01
1.134999543428421021e-01 1.863355487585067749e-01 -4.070845432579517365e-03 2.412270158529281616e-01 -1.451230198144912720e-01 1.246996521949768066e-01 -1.870354264974594116e-01 -4.426114633679389954e-02 1.556541025638580322e-01 2.000212222337722778e-01 1.254329681396484375e-01 -2.338478565216064453e-01 -5.185466259717941284e-03 7.342469878494739532e-03 2.891499400138854980e-01 2.294641435146331787e-01 8.901992440223693848e-02 -1.094480603933334351e-01 -3.002957701683044434e-01 9.828971326351165771e-02 2.970608472824096680e-01 8.882586844265460968e-03 1.581027656793594360e-01 3.118416368961334229e-01 8.510583080351352692e-03 -4.662850499153137207e-02 1.982486061751842499e-02 -3.585326969623565674e-01 1.406176239252090454e-01 -2.849635109305381775e-02 -2.180396318435668945e-01 1.414958536624908447e-01
1.896127611398696899e-01 4.935406148433685303e-01 1.393486112356185913e-01 -7.875484973192214966e-02 4.356681555509567261e-02 -4.300995543599128723e-02 -2.960576713085174561e-01 2.218820154666900635e-03 4.853662550449371338e-01 2.097667306661605835e-01 -5.215374752879142761e-02 1.949955127201974392e-03 -7.261408865451812744e-02 1.179903075098991394e-01 2.161132544279098511e-01 1.130301207304000854e-01 -4.093981161713600159e-02 2.449649870395660400e-01 -4.288425669074058533e-02 5.787326768040657043e-02 3.434912860393524170e-01 2.623387798666954041e-02 -3.516456484794616699e-02 1.922193355858325958e-02 8.008896559476852417e-02 -8.669469505548477173e-02 7.850936055183410645e-02 -2.810206636786460876e-02 -6.958449631929397583e-02 -2.147138491272926331e-02 8.450005203485488892e-02 -1.482567340135574341e-01
1.767420768737792969e-01 -9.081979095935821533e-02 1.728817075490951538e-01 4.278951287269592285e-01 2.362472936511039734e-02 2.903125584125518799e-01 -1.089848801493644714e-01 6.778372824192047119e-02 4.509322345256805420e-01 1.775385737419128418e-01 -5.708687752485275269e-02 5.782199651002883911e-02 4.237914457917213440e-02 1.698316186666488647e-01 2.378458678722381592e-01 1.340527925640344620e-02 -2.993609905242919922e-01 3.119458444416522980e-02 -1.235924586653709412e-01 -2.224276959896087646e-02 7.578030228614807129e-02 2.062542736530303955e-01 1.560045629739761353e-01 3.325705882161855698e-03 -2.485684603452682495e-01 -1.854134723544120789e-02 1.527843065559864044e-02 -1.247953325510025024e-01 -1.136861145496368408e-01 8.033052086830139160e-02 1.017412319779396057e-01 -1.752440035343170166e-01
3.190185427665710449e-01 1.313078403472900391e-01 2.434770911931991577e-01 1.610755175352096558e-01 9.629074484109878540e-02 -3.018268756568431854e-02 -1.064819842576980591e-01 -2.623481452465057373e-01 2.308900058269500732e-01 2.607547938823699951e-01 3.709063529968261719e-01 -1.197130158543586731e-01 2.724549174308776855e-01 -1.665882319211959839e-01 1.170017868280410767e-01 1.932716965675354004e-01 -2.034587785601615906e-02 1.275758296251296997e-01 -2.307339608669281006e-01 2.582658641040325165e-02 -4.919432848691940308e-02 3.724021371454000473e-03 1.684294790029525757e-01 2.625681459903717041e-01 -5.908204242587089539e-02 2.622981369495391846e-02 2.399075925350189209e-01 3.818396478891372681e-02 8.681927621364593506e-02 1.498867422342300415e-01 6.208157166838645935e-02 1.085777431726455688e-01
3.546771109104156494e-01 3.659954667091369629e-01 1.236973032355308533e-01 2.058704346418380737e-01 -1.679062098264694214e-02 4.036311805248260498e-01 -1.562418043613433838e-01 1.793462224304676056e-02 1.039806008338928223e-01 2.954320516437292099e-03 1.946762055158615112e-01 -2.395410239696502686e-01 -1.858390569686889648e-01 7.487022131681442261e-02 6.534832715988159180e-02 -8.641606569290161133e-02 -1.958336532115936279e-01 -1.488767564296722412e-01 1.243666633963584900e-01 3.277565538883209229e-02 -1.690304428339004517e-01 9.985253959894180298e-02 2.510230839252471924e-01 -6.703829020261764526e-02 -2.524906098842620850e-01 7.752584666013717651e-02 -3.853921592235565186e-02 -7.474753656424582005e-04 8.242210000753402710e-02 -9.984610974788665771e-02 -2.216062545776367188e-01 1.281833052635192871e-01
8.546675741672515869e-02 2.005513310432434082e-01 2.621176540851593018e-01 -5.308324098587036133e-02 -5.888639762997627258e-02 1.764197647571563721e-01 -1.589629612863063812e-02 1.752673387527465820e-01 1.557526737451553345e-01 1.351491361856460571e-01 1.303627640008926392e-01 6.327171623706817627e-02 -1.848790645599365234e-01 -1.825891733169555664e-01 2.960965335369110107e-01 2.029776275157928467e-01 -9.285289794206619263e-02 4.486488997936248779e-01 -3.330368995666503906e-01 3.714819252490997314e-02 4.675896838307380676e-02 1.045001596212387085e-01 2.711396515369415283e-01 2.608138322830200195e-01 -5.329222977161407471e-02 1.348132174462080002e-02 -5.344963073730468750e-02 -3.792834281921386719e-02 3.829624131321907043e-02 -3.504961356520652771e-02 -2.577461600303649902e-01 4.669551551342010498e-02
1.334571093320846558e-01 -1.440826505422592163e-01 3.574028909206390381e-01 1.846922785043716431e-01 1.406725943088531494e-01 1.494266986846923828e-01 -2.241930961608886719e-01 -6.792102754116058350e-02 3.486273810267448425e-02 4.511375445872545242e-03 2.823920249938964844e-01 7.150869071483612061e-02 -8.444221317768096924e-02 9.387968480587005615e-02 1.798990964889526367e-01 9.413499385118484497e-02 -1.636428385972976685e-01 1.320786867290735245e-02 1.188391819596290588e-01 -3.051035702228546143e-01 2.335338443517684937e-01 2.913049608469009399e-02 2.512595951557159424e-01 2.170657217502593994e-01 2.571584284305572510e-02 -1.091467738151550293e-01 3.381434679031372070e-01 1.158400103449821472e-01 -1.160093396902084351e-01 2.760701775550842285e-01 1.503559798002243042e-01 8.313264697790145874e-02
3.189413547515869141e-01 1.165903359651565552e-01 2.525398740544915199e-04 -9.147630631923675537e-02 2.933632768690586090e-02 2.790169976651668549e-02 -1.922327578067779541e-01 8.087454736232757568e-02 2.335581183433532715e-01 1.111674755811691284e-01 2.890979051589965820e-01 2.703397907316684723e-02 -2.344713080674409866e-03 -1.769685000181198120e-01 1.948625408113002777e-02 -5.827795341610908508e-02 -4.241787791252136230e-01 -9.542348980903625488e-02 6.425000727176666260e-02 -3.118977248668670654e-01 -9.677162021398544312e-02 -2.426238507032394409e-01 2.212377488613128662e-01 -1.292549818754196167e-01 2.703976333141326904e-01 -9.676868468523025513e-02 2.958562672138214111e-01 5.038966238498687744e-02 9.324884973466396332e-03 -1.912190169095993042e-01 -1.048217639327049255e-01 1.877693831920623779e-02
3.942050039768218994e-01 2.475863248109817505e-01 2.309475839138031006e-01 1.132067590951919556e-01 -8.726273477077484131e-02 1.035817340016365051e-01 -2.882841229438781738e-02 -6.606926023960113525e-02 2.902861237525939941e-01 1.291747540235519409e-01 3.986243903636932373e-01 -1.342216432094573975e-01 -2.405446767807006836e-01 4.930625483393669128e-02 -6.541502475738525391e-02 -2.583657577633857727e-02 -1.983677595853805542e-01 -2.733859419822692871e-02 -8.008991181850433350e-02 -9.284088388085365295e-03 1.536399573087692261e-01 8.994977921247482300e-02 4.993993043899536133e-02 -1.398426014930009842e-02 -2.032051831483840942e-01 -3.052014112472534180e-01 1.510557383298873901e-01 -5.473144724965095520e-02 2.963331341743469238e-01 -9.413537918590009212e-04 -4.029710963368415833e-02 1.408086717128753662e-01
3.266771435737609863e-01 1.427326649427413940e-01 3.477388247847557068e-02 -2.110185287892818451e-02 1.613002121448516846e-01 -7.067868858575820923e-02 -3.043118417263031006e-01 3.285038471221923828e-02 3.774814307689666748e-01 -1.665808111429214478e-01 7.523076236248016357e-02 5.814671888947486877e-02 -9.963386505842208862e-02 3.420970961451530457e-02 -4.248391836881637573e-02 -4.112282395362854004e-02 -3.652982711791992188e-01 1.461987197399139404e-01 -7.177826017141342163e-02 -1.465760543942451477e-02 3.837639093399047852e-02 1.743006557226181030e-01 1.855126768350601196e-01 5.864248052239418030e-02 2.316312342882156372e-01 -3.007484078407287598e-01 -1.212424635887145996e-01 -1.951314806938171387e-01 -9.289342910051345825e-02 2.092434018850326538e-01 -1.404055505990982056e-01 2.319183200597763062e-01
1.603805273771286011e-01 2.974791228771209717e-01 5.086337029933929443e-02 -6.983818113803863525e-02 2.879648804664611816e-01 2.327038645744323730e-01 -3.808152079582214355e-01 -1.005600839853286743e-01 2.937064766883850098e-01 -3.825083374977111816e-02 3.611879944801330566e-01 1.566064655780792236e-01 -6.320931017398834229e-02 1.016209423542022705e-01 5.275141075253486633e-02 -1.630716770887374878e-01 -8.793357759714126587e-02 1.601573675870895386e-01 -1.988757848739624023e-01 1.365219801664352417e-01 5.096474662423133850e-02 -4.032718762755393982e-02 2.058051675558090210e-01 7.827267795801162720e-02 -8.001524955034255981e-02 -7.387617975473403931e-02 -2.028954178094863892e-01 2.251362949609756470e-01 5.191438272595405579e-02 5.919778719544410706e-02 -2.091498076915740967e-01 -4.208747297525405884e-02
2.664242498576641083e-02 -1.418724209070205688e-01 -7.923866622149944305e-03 -2.322366833686828613e-01 -4.170282930135726929e-02 -3.141203895211219788e-02 -1.042953804135322571e-01 1.232414990663528442e-01 2.124236375093460083e-01 7.853627949953079224e-02 3.211450576782226562e-01 -2.043210566043853760e-01 -1.037593632936477661e-01 -6.384830176830291748e-02 2.351469993591308594e-01 9.030512534081935883e-03 -3.429867923259735107e-01 -1.361070871353149414e-01 -1.155754253268241882e-01 2.165322564542293549e-02 4.005835577845573425e-02 1.762800216674804688e-01 4.298494458198547363e-01 1.895711869001388550e-01 2.323548048734664917e-01 1.363356858491897583e-01 7.165881246328353882e-02 -2.490614354610443115e-01 4.913490265607833862e-02 -2.427802383899688721e-01 -4.831846803426742554e-03 1.596284955739974976e-01
1.000785604119300842e-01 5.322484374046325684e-01 1.516071986407041550e-02 -1.693918108940124512e-01 5.246270820498466492e-02 1.376278884708881378e-02 -2.417687922716140747e-01 -1.665274500846862793e-01 1.737925857305526733e-01 -5.158684030175209045e-02 8.163307607173919678e-02 -1.928305327892303467e-01 -3.140053749084472656e-01 1.920753121376037598e-01 2.408206164836883545e-01 1.204446144402027130e-02 -1.983830183744430542e-01 2.401068657636642456e-01 2.418229728937149048e-01 -4.447194188833236694e-02 5.288979783654212952e-02 -6.300773471593856812e-02 2.075117826461791992e-01 5.395889654755592346e-02 -1.741524226963520050e-02 5.841672793030738831e-02 -7.520518451929092407e-02 -2.242770493030548096e-01 -3.467679396271705627e-02 -1.785650998353958130e-01 1.325283013284206390e-02 1.231434047222137451e-01
2.022469639778137207e-01 7.792988419532775879e-02 -1.899967715144157410e-02 7.368814945220947266e-02 1.972293406724929810e-01 4.604948461055755615e-01 -1.750790476799011230e-01 -3.423897027969360352e-01 -1.015232950448989868e-01 6.333005428314208984e-02 1.673530936241149902e-01 -9.164831042289733887e-02 -1.023642942309379578e-01 -2.221211194992065430e-01 1.611834466457366943e-01 -2.650017477571964264e-02 -8.186193555593490601e-02 -1.833954900503158569e-01 6.997215002775192261e-02 1.418326348066329956e-01 3.038572072982788086e-01 2.711938135325908661e-02 6.811553984880447388e-02 1.064227744936943054e-01 -1.698636263608932495e-01 -1.523817628622055054e-01 7.456853240728378296e-02 -8.718965947628021240e-02 -3.104062378406524658e-01 -4.926778003573417664e-02 -2.616433799266815186e-01 6.572692096233367920e-02
1.848463416099548340e-01 1.716135740280151367e-01 1.415441781282424927e-01 -1.418150514364242554e-01 6.934846192598342896e-02 2.045144885778427124e-01 -1.308578699827194214e-01 -9.190139174461364746e-02 -3.176251053810119629e-02 -9.366514161229133606e-03 1.719729751348495483e-01 -2.302010655403137207e-01 -4.516354575753211975e-02 2.987511157989501953e-01 -8.358628302812576294e-02 1.923334747552871704e-01 -5.132617950439453125e-01 8.602100610733032227e-02 4.688619077205657959e-02 -2.621681094169616699e-01 1.148272156715393066e-01 1.836757957935333252e-01 2.222955822944641113e-01 1.635069102048873901e-01 -1.098942682147026062e-01 5.558623746037483215e-02 -2.714513614773750305e-02 -3.388468623161315918e-01 4.684470593929290771e-02 4.191507771611213684e-02 -6.951434910297393799e-02 -2.739913389086723328e-02
1.848424375057220459e-01 -3.825333900749683380e-03 1.826053410768508911e-01 1.572991907596588135e-01 5.427363887429237366e-02 2.198332548141479492e-01 -1.105091273784637451e-01 -7.375673204660415649e-02 4.371330887079238892e-02 1.882131546735763550e-01 3.577590584754943848e-01 2.250303626060485840e-01 9.315533936023712158e-02 1.065413355827331543e-01 4.673650115728378296e-02 3.594428300857543945e-01 -1.395859569311141968e-01 2.431135028600692749e-01 -2.383453994989395142e-01 -2.041199803352355957e-01 3.301191926002502441e-01 -1.369968950748443604e-01 1.261834204196929932e-01 2.453701347112655640e-01 1.721074283123016357e-01 -1.498081684112548828e-01 -5.546904727816581726e-02 -1.212934181094169617e-01 -3.787017241120338440e-02 -1.672931946814060211e-02 3.434170037508010864e-02 -1.332120895385742188e-01
5.419114232063293457e-01 1.691760309040546417e-02 -6.787905935198068619e-03 1.501194685697555542e-01 -1.541206147521734238e-02 8.021160215139389038e-02 -3.254714235663414001e-02 9.416283667087554932e-02 2.893970906734466553e-01 3.761841729283332825e-02 5.898880958557128906e-02 -1.744469255208969116e-01 -3.087555244565010071e-02 1.064017042517662048e-01 -2.438406646251678467e-02 1.222307328134775162e-02 -2.896457612514495850e-01 1.149067655205726624e-01 -2.568727135658264160e-01 3.971458971500396729e-02 3.030228801071643829e-02 1.220695823431015015e-01 -2.629804424941539764e-02 2.272110246121883392e-02 1.076086238026618958e-01 -8.395268023014068604e-02 -6.247998401522636414e-02 -2.316623181104660034e-01 -3.666075766086578369e-01 1.995524019002914429e-01 -1.721254438161849976e-01 2.702524662017822266e-01
4.687744677066802979e-01 1.867760270833969116e-01 -3.360862657427787781e-02 -1.838856935501098633e-01 2.501428723335266113e-01 1.107006371021270752e-01 -7.508590817451477051e-02 -6.458967179059982300e-02 1.856236606836318970e-01 7.478895038366317749e-02 -8.797502517700195312e-02 -1.568783223628997803e-01 -4.597683250904083252e-02 5.454672873020172119e-02 1.306459605693817139e-01 -1.526438146829605103e-01 -3.086255788803100586e-01 6.842677295207977295e-02 -9.447430074214935303e-02 5.593674629926681519e-02 1.825133152306079865e-02 3.194242119789123535e-01 1.603654772043228149e-01 4.801908507943153381e-02 4.278939589858055115e-02 2.456336468458175659e-01 1.586939692497253418e-01 -2.285066694021224976e-01 -3.280137181282043457e-01 -1.124439164996147156e-01 -3.578272834420204163e-02 -6.686653196811676025e-02
5.400434732437133789e-01 4.594759643077850342e-02 -2.697725966572761536e-02 -3.560058027505874634e-02 6.660087034106254578e-03 -5.107678100466728210e-02 -3.520331531763076782e-02 6.395001709461212158e-02 2.815470397472381592e-01 1.065354645252227783e-01 1.293750852346420288e-01 -1.140807848423719406e-02 -5.202078074216842651e-02 1.389412730932235718e-01 -4.838784225285053253e-04 1.623477339744567871e-01 -2.897278368473052979e-01 2.144191563129425049e-01 -6.186299026012420654e-02 -7.597662508487701416e-02 1.373263895511627197e-01 9.984125196933746338e-02 -8.251717686653137207e-02 3.291369602084159851e-02 -3.459903225302696228e-02 -1.589128375053405762e-01 1.001116707921028137e-01 -1.172886639833450317e-01 -3.794251084327697754e-01 2.566039264202117920e-01 -3.099169135093688965e-01 8.992700278759002686e-02
3.205905258655548096e-01 2.220220118761062622e-01 -8.881800621747970581e-02 -2.994033396244049072e-01 -1.306115090847015381e-02 2.990685105323791504e-01 6.649205088615417480e-02 9.213256090879440308e-02 3.630437254905700684e-01 -1.055794432759284973e-01 8.484251052141189575e-02 -1.144947037100791931e-01 -1.053921952843666077e-01 -1.621976196765899658e-01 3.813837766647338867e-01 -6.202925741672515869e-02 -5.532236024737358093e-02 9.897801093757152557e-03 -8.667232096195220947e-02 1.021747738122940063e-01 5.692162737250328064e-02 -3.505801036953926086e-02 5.985102057456970215e-02 2.653016448020935059e-01 -2.777287960052490234e-01 -1.239248737692832947e-01 1.766469627618789673e-01 -9.250365942716598511e-02 -1.435455232858657837e-01 -8.348764479160308838e-02 -1.359806805849075317e-01 1.415570825338363647e-01
3.053415119647979736e-01 1.964963823556900024e-01 1.634813845157623291e-01 -1.020260676741600037e-01 1.670854091644287109e-01 8.529806882143020630e-02 -6.662535667419433594e-02 -4.701763018965721130e-02 2.317865043878555298e-01 4.594077914953231812e-02 -1.474421024322509766e-01 -2.703939080238342285e-01 -2.154281735420227051e-02 2.512500882148742676e-01 1.817764490842819214e-01 3.859367221593856812e-02 -2.904749810695648193e-01 2.599778175354003906e-01 2.521228492259979248e-01 1.519470103085041046e-02 2.843946404755115509e-02 1.533004939556121826e-01 2.692589461803436279e-01 -4.348448291420936584e-02 -1.312074065208435059e-01 9.090723097324371338e-02 2.063566446304321289e-01 -5.706574022769927979e-02 -2.894125878810882568e-01 -2.187150418758392334e-01 -1.061298027634620667e-01 1.082889363169670105e-01
2.180404216051101685e-01 3.045343160629272461e-01 -9.209574759006500244e-02 -8.274079114198684692e-02 9.996595978736877441e-02 7.700364291667938232e-02 -1.029609367251396179e-01 -1.142639964818954468e-01 -6.801447272300720215e-02 8.839976042509078979e-02 1.783161796629428864e-02 -1.230130344629287720e-01 1.389258950948715210e-01 -3.268104791641235352e-02 1.351787298917770386e-01 2.032981365919113159e-01 -1.628367900848388672e-01 2.698572576045989990e-01 -2.846344932913780212e-02 -1.294382810592651367e-01 5.953340604901313782e-02 2.272001057863235474e-01 2.667197883129119873e-01 7.611690461635589600e-02 5.035500600934028625e-02 2.675698697566986084e-02 2.299709431827068329e-02 -4.158554971218109131e-01 -2.825856208801269531e-01 3.139894604682922363e-01 -3.037145435810089111e-01 2.331892773509025574e-02
4.192228317260742188e-01 1.516990661621093750e-01 5.353251844644546509e-02 2.022609114646911621e-01 6.236606091260910034e-02 5.341535434126853943e-02 -8.662398904561996460e-02 -3.522387146949768066e-02 1.507892906665802002e-01 1.069849133491516113e-01 -2.251691371202468872e-02 -2.602865099906921387e-01 1.557477749884128571e-02 -3.440812602639198303e-02 2.777497768402099609e-01 3.399679064750671387e-01 -3.853410780429840088e-01 -1.058550998568534851e-01 2.410007417201995850e-01 1.202054023742675781e-01 -4.076887294650077820e-02 6.220599636435508728e-02 1.879183799028396606e-01 9.244809299707412720e-02 -8.632733672857284546e-02 7.910605520009994507e-03 -1.051402185112237930e-02 -1.709033697843551636e-01 -1.334511488676071167e-01 -2.400265038013458252e-01 -2.269446253776550293e-01 -3.681838745251297951e-03
3.705454468727111816e-01 1.191129162907600403e-01 -1.649743169546127319e-01 -1.547633558511734009e-01 1.004972904920578003e-01 3.338938206434249878e-02 6.496799737215042114e-02 9.806020557880401611e-02 1.861520707607269287e-01 1.050518602132797241e-01 1.782898604869842529e-01 -1.951241344213485718e-01 2.008927054703235626e-03 2.020924687385559082e-01 -1.312024295330047607e-01 3.298452869057655334e-02 -1.220295354723930359e-01 3.565982580184936523e-01 -3.337899595499038696e-02 -1.352238953113555908e-01 2.144870609045028687e-01 1.299127340316772461e-01 1.888901740312576294e-01 1.898732334375381470e-01 -1.286570727825164795e-01 -1.693190485239028931e-01 1.265157014131546021e-01 3.235008940100669861e-02 -4.591218531131744385e-01 1.256842762231826782e-01 -4.610969498753547668e-02 1.026449576020240784e-01
5.484914407134056091e-02 8.266419917345046997e-02 -6.319446116685867310e-02 1.980850547552108765e-01 2.650621160864830017e-02 5.116283893585205078e-01 -1.927672885358333588e-02 3.707649186253547668e-02 1.072472259402275085e-01 9.660741686820983887e-02 2.880206108093261719e-01 -2.650476098060607910e-01 -1.598346829414367676e-01 -1.377387251704931259e-02 1.113036572933197021e-01 -2.799790352582931519e-02 -2.369886636734008789e-01 -1.697644591331481934e-01 1.163188442587852478e-01 -1.639730930328369141e-01 -6.608895212411880493e-02 2.874270677566528320e-01 3.209802806377410889e-01 2.406910359859466553e-01 -1.928963065147399902e-01 3.274931758642196655e-02 3.143888199701905251e-03 -8.829890191555023193e-02 5.631600320339202881e-02 -1.030645519495010376e-01 1.784108206629753113e-02 1.903175115585327148e-01
2.043214887380599976e-01 -5.970511585474014282e-02 4.376260638236999512e-01 7.070945203304290771e-02 1.557904481887817383e-01 3.590817153453826904e-01 -4.524843022227287292e-02 -1.739598214626312256e-01 1.546604186296463013e-01 2.178383320569992065e-01 2.614965140819549561e-01 -1.418106555938720703e-01 9.779091924428939819e-02 -2.504861541092395782e-02 3.550557419657707214e-02 -6.536274217069149017e-03 -1.738750785589218140e-01 1.338054686784744263e-01 -3.659947216510772705e-01 -9.661820530891418457e-02 1.686810106039047241e-01 -2.872448042035102844e-02 -1.027189269661903381e-01 1.500832587480545044e-01 1.923795491456985474e-01 1.502830088138580322e-01 4.383469745516777039e-02 -1.565889865159988403e-01 -3.474012017250061035e-02 1.174820661544799805e-01 8.805020898580551147e-02 1.967676132917404175e-01
1.256989240646362305e-01 9.489750489592552185e-03 2.125695794820785522e-01 1.978754252195358276e-01 1.856045126914978027e-01 2.705796658992767334e-01 -1.299569159746170044e-01 2.664859294891357422e-01 4.217703044414520264e-01 6.615521758794784546e-02 5.502340849488973618e-03 -9.524600207805633545e-02 2.730850689113140106e-02 3.320266604423522949e-01 1.726392209529876709e-01 -1.703996327705681324e-03 -3.757420480251312256e-01 3.218670375645160675e-03 -4.115136340260505676e-02 3.991701640188694000e-03 2.270454168319702148e-02 -5.916881933808326721e-02 1.945850998163223267e-01 1.195186749100685120e-01 -2.160104811191558838e-01 -3.909783903509378433e-03 -2.800761163234710693e-01 -7.088047266006469727e-02 4.546267446130514145e-04 1.002508029341697693e-01 1.696985065937042236e-01 -6.311097741127014160e-02
2.872694432735443115e-01 5.430069193243980408e-02 1.704556047916412354e-01 9.314189851284027100e-02 -1.291411370038986206e-01 1.112501695752143860e-01 -3.235772252082824707e-02 -4.197271540760993958e-02 3.290716707706451416e-01 1.241017207503318787e-01 1.598623953759670258e-02 -2.551452219486236572e-01 -2.048269957304000854e-01 -3.201968073844909668e-01 2.487990260124206543e-02 2.567374706268310547e-02 -1.107203215360641479e-01 2.651771605014801025e-01 -1.601342707872390747e-01 7.044541090726852417e-02 -1.631788313388824463e-01 1.059439182281494141e-01 4.366948604583740234e-01 3.049259781837463379e-01 -6.676667928695678711e-02 -9.373585879802703857e-02 -3.848297521471977234e-02 -7.177907973527908325e-02 7.500226795673370361e-02 -1.943903118371963501e-01 -7.213896512985229492e-02 8.319114893674850464e-02
3.155210614204406738e-01 9.959233552217483521e-02 2.404506206512451172e-01 1.901307255029678345e-01 -2.278877496719360352e-01 2.438147664070129395e-01 -6.225043162703514099e-02 -8.277785778045654297e-02 -4.202917218208312988e-03 -4.153444617986679077e-02 3.928761929273605347e-02 -8.936829864978790283e-03 1.404761970043182373e-01 2.581626772880554199e-01 2.174116224050521851e-01 7.196687161922454834e-02 -2.523302137851715088e-01 1.449686437845230103e-01 8.465673029422760010e-02 1.731948554515838623e-01 -1.538830809295177460e-02 2.103080898523330688e-01 2.350852191448211670e-01 1.329449415206909180e-01 2.299137562513351440e-01 -1.647969633340835571e-01 6.399177014827728271e-02 7.151741534471511841e-02 -2.082513421773910522e-01 -2.527166008949279785e-01 -3.052522242069244385e-01 -5.800477415323257446e-02
2.930294573307037354e-01 2.386815845966339111e-01 -2.791890129446983337e-02 -2.817536294460296631e-01 7.122123986482620239e-02 3.134602308273315430e-01 7.427866756916046143e-02 1.176395788788795471e-01 2.993766665458679199e-01 2.578533254563808441e-02 -2.578437700867652893e-02 -1.158094778656959534e-01 -1.634953171014785767e-02 -1.073859408497810364e-01 3.758464157581329346e-01 -9.401486068964004517e-02 4.413798451423645020e-03 2.629886753857135773e-02 -9.165452793240547180e-03 1.811295598745346069e-01 -2.347326651215553284e-02 -4.709548503160476685e-02 1.086848601698875427e-01 2.159780263900756836e-01 -6.392768025398254395e-02 -3.102160096168518066e-01 2.856279723346233368e-02 -3.036138117313385010e-01 -5.049606040120124817e-02 -1.740842610597610474e-01 -1.121450439095497131e-01 2.333818972110748291e-01
3.440775573253631592e-01 2.100820094347000122e-01 2.041192352771759033e-01 2.414752840995788574e-01 -1.553445160388946533e-01 3.659413158893585205e-01 -1.374594569206237793e-01 6.168505176901817322e-02 1.006281748414039612e-01 3.427134454250335693e-01 2.577369511127471924e-01 -2.255523055791854858e-01 -3.019961416721343994e-01 7.581107318401336670e-02 -6.766320765018463135e-02 -8.173170685768127441e-02 -1.531165689229965210e-01 -5.470715090632438660e-02 4.939155653119087219e-02 -1.630382239818572998e-01 -3.855685004964470863e-03 1.276534646749496460e-01 1.418053656816482544e-01 6.968997418880462646e-02 -1.607833504676818848e-01 -1.854888498783111572e-01 -2.683123806491494179e-03 -2.015785723924636841e-01 5.945711210370063782e-02 3.967493772506713867e-02 -6.573878228664398193e-03 2.971332333981990814e-02
3.557954728603363037e-01 1.214004829525947571e-01 1.355875581502914429e-01 3.005045652389526367e-01 3.735893592238426208e-02 2.139336168766021729e-01 1.656513661146163940e-01 7.292026281356811523e-02 2.227980345487594604e-01 1.047243252396583557e-01 7.329283654689788818e-02 -2.143647819757461548e-01 2.033520489931106567e-01 2.630235254764556885e-02 2.727918922901153564e-01 -5.157376080751419067e-02 -3.977555930614471436e-01 -6.474599242210388184e-02 1.579686254262924194e-01 3.816534578800201416e-02 -7.035632431507110596e-02 1.619648486375808716e-01 1.681209057569503784e-01 1.699378043413162231e-01 9.934542328119277954e-02 2.739125788211822510e-01 -2.183366194367408752e-02 -1.150969341397285461e-01 7.308927923440933228e-02 -9.405997395515441895e-02 -2.194859534502029419e-01 2.984302863478660583e-02
2.885917723178863525e-01 2.724671363830566406e-01 6.864577531814575195e-02 6.511846929788589478e-02 1.205899044871330261e-01 -3.229904547333717346e-02 -3.970355391502380371e-01 1.337317079305648804e-01 -8.799897134304046631e-02 4.912580922245979309e-02 2.507013455033302307e-02 8.942502737045288086e-02 6.420233845710754395e-02 1.263745278120040894e-01 -1.604156941175460815e-01 -4.566970840096473694e-02 -2.302094995975494385e-01 5.576099455356597900e-02 1.295594722032546997e-01 1.642357744276523590e-02 1.247471719980239868e-01 6.441176682710647583e-02 3.154583573341369629e-01 3.402554392814636230e-01 -5.376645550131797791e-02 -1.740853786468505859e-01 1.696723699569702148e-01 -3.749740496277809143e-02 -2.646238505840301514e-01 8.350080996751785278e-02 -1.223203763365745544e-01 3.349807262420654297e-01
4.092757403850555420e-01 2.090507447719573975e-01 -1.102072373032569885e-01 -2.619662694633007050e-02 -1.298401132225990295e-02 -1.247557550668716431e-01 -1.619813591241836548e-01 -5.455920100212097168e-02 1.956745684146881104e-01 2.738962769508361816e-01 2.368254661560058594e-01 -4.621829837560653687e-03 8.601360954344272614e-03 3.296060115098953247e-02 1.275380025617778301e-03 5.783842131495475769e-02 -1.245406642556190491e-01 2.868348658084869385e-01 -1.173140108585357666e-01 7.771071512252092361e-03 1.215876489877700806e-01 1.443721801042556763e-01 1.080974861979484558e-01 -2.700430154800415039e-02 -2.500004321336746216e-02 -9.631469100713729858e-02 1.769875884056091309e-01 1.609014123678207397e-01 -5.096349716186523438e-01 1.519904285669326782e-01 -2.169755995273590088e-01 2.044096589088439941e-02
3.810083568096160889e-01 9.891389310359954834e-02 -1.527694314718246460e-01 1.434427499771118164e-01 1.372908800840377808e-01 1.340186595916748047e-01 -7.322237640619277954e-02 -8.825077861547470093e-02 2.191542685031890869e-01 3.385441601276397705e-01 -5.348460003733634949e-02 -1.864288002252578735e-01 1.849148073233664036e-03 8.068740367889404297e-02 -7.257530000060796738e-03 3.715780377388000488e-01 -2.259007394313812256e-01 1.035839840769767761e-01 -4.584478214383125305e-02 -4.621545225381851196e-02 1.706796586513519287e-01 -8.855804055929183960e-02 1.800367385149002075e-01 7.136809080839157104e-02 -5.015728995203971863e-02 9.416536241769790649e-02 2.938636839389801025e-01 7.893007248640060425e-02 -2.745049595832824707e-01 1.071036830544471741e-01 -2.737234830856323242e-01 9.211703203618526459e-03
1.859119087457656860e-01 -3.531520487740635872e-04 -5.234862677752971649e-03 -4.368860274553298950e-02 1.661849617958068848e-01 1.534593999385833740e-01 -3.179152309894561768e-01 -3.377343714237213135e-01 5.054211616516113281e-01 3.110608458518981934e-01 -1.886061020195484161e-02 8.096525818109512329e-02 -1.122272759675979614e-01 -8.844713866710662842e-02 9.547789394855499268e-02 4.332871735095977783e-02 -4.964082688093185425e-02 1.189871579408645630e-01 -2.243779748678207397e-01 -7.920606434345245361e-02 1.213696971535682678e-01 -9.525327384471893311e-02 4.361325874924659729e-02 1.231521666049957275e-01 7.288359338417649269e-04 1.379363425076007843e-02 -1.021832320839166641e-02 -4.020782560110092163e-02 -3.190490901470184326e-01 -1.174521818757057190e-01 -6.361281499266624451e-03 -2.738866508007049561e-01
3.031873703002929688e-01 6.622441858053207397e-02 -3.954693302512168884e-02 -9.899505972862243652e-02 1.011453047394752502e-01 -1.080126874148845673e-02 -1.804079711437225342e-01 7.731343060731887817e-02 2.055369168519973755e-01 5.789537727832794189e-02 -1.150562390685081482e-01 -1.048874408006668091e-01 -4.358350485563278198e-02 1.687623113393783569e-01 -8.144776523113250732e-02 2.355975359678268433e-01 -3.641442358493804932e-01 1.345915645360946655e-01 -2.606133744120597839e-02 -1.432446390390396118e-01 6.116386875510215759e-02 -9.660930954851210117e-04 9.622610360383987427e-02 1.541238427162170410e-01 -3.141515702009201050e-02 -1.469268947839736938e-01 -1.250368207693099976e-01 -3.775401711463928223e-01 -3.827808797359466553e-01 1.888097375631332397e-01 -1.739038527011871338e-01 2.815531194210052490e-01
2.203324139118194580e-01 1.159511506557464600e-01 -3.492125868797302246e-01 -1.773372441530227661e-01 1.896871775388717651e-01 4.879665002226829529e-02 -2.956111729145050049e-02 -2.379209846258163452e-01 3.051130473613739014e-01 2.775627374649047852e-01 5.194580182433128357e-02 -3.429831704124808311e-03 1.632017940282821655e-01 3.971665725111961365e-02 1.770270019769668579e-01 -4.047994688153266907e-02 -3.426044881343841553e-01 2.965433150529861450e-02 2.723951041698455811e-01 -8.995483070611953735e-02 6.200640276074409485e-02 -8.339173346757888794e-02 -5.855976045131683350e-02 1.730998307466506958e-01 -6.326249241828918457e-02 3.931216895580291748e-02 2.476911097764968872e-01 -2.901035845279693604e-01 -5.444404855370521545e-02 1.843513399362564087e-01 -9.960229694843292236e-02 1.098420172929763794e-01
2.853589877486228943e-02 -7.150401920080184937e-02 -1.594343483448028564e-01 -7.337916642427444458e-02 -4.673328623175621033e-02 1.379548013210296631e-01 -3.041500151157379150e-01 1.374323666095733643e-01 4.255848228931427002e-01 1.635457277297973633e-01 1.828346997499465942e-01 -1.496883630752563477e-01 9.758175909519195557e-02 3.047869205474853516e-01 1.021352186799049377e-01 -2.721248567104339600e-01 -3.208963274955749512e-01 1.094646900892257690e-01 -6.126771867275238037e-02 -1.020573154091835022e-01 1.977954655885696411e-01 2.367703765630722046e-01 1.240293309092521667e-01 1.148731857538223267e-01 -1.000925153493881226e-01 -1.752460151910781860e-01 -9.521035104990005493e-02 1.280124932527542114e-01 4.231886565685272217e-02 -1.705107539892196655e-01 1.947494409978389740e-02 1.724478900432586670e-01
4.792085587978363037e-01 2.858491241931915283e-01 1.489768475294113159e-01 -1.369973570108413696e-01 2.043153196573257446e-01 9.490245580673217773e-02 -1.224071085453033447e-01 -6.106998026371002197e-02 1.677418500185012817e-01 5.486607924103736877e-02 -3.952470421791076660e-02 -1.126503497362136841e-01 1.327755004167556763e-01 1.343506425619125366e-01 -5.035412311553955078e-02 -1.546949297189712524e-01 -2.716595530509948730e-01 1.296878159046173096e-01 1.504838615655899048e-01 -2.368296869099140167e-02 5.167504400014877319e-02 2.429166436195373535e-01 2.120773196220397949e-01 -1.473872107453644276e-03 -3.778569400310516357e-02 2.411491721868515015e-01 1.066057085990905762e-01 -1.956893354654312134e-01 -2.847959995269775391e-01 -1.848487704992294312e-01 -9.661147743463516235e-02 1.278439164161682129e-01
-1.158496886491775513e-01 3.498831093311309814e-01 3.137498199939727783e-01 3.423542156815528870e-02 1.496992111206054688e-01 3.611611723899841309e-01 -1.922113746404647827e-01 -1.800338476896286011e-01 3.544730246067047119e-01 7.931862771511077881e-02 1.517184078693389893e-01 7.277865707874298096e-02 -9.375283122062683105e-02 1.954120546579360962e-01 2.094853110611438751e-02 -6.940233055502176285e-03 -9.177752584218978882e-02 4.968110471963882446e-02 -1.431923210620880127e-01 -3.740904107689857483e-02 1.037331148982048035e-01 1.384484618902206421e-01 4.660132527351379395e-02 3.264579176902770996e-02 1.300672888755798340e-01 -8.783481270074844360e-02 -5.474785715341567993e-02 8.031920343637466431e-02 -1.247090473771095276e-02 2.842440009117126465e-01 -2.420006394386291504e-01 3.083318173885345459e-01
1.737619936466217041e-01 -7.000546157360076904e-02 5.270337685942649841e-02 -4.924911074340343475e-03 1.714810729026794434e-01 8.902480453252792358e-02 7.024417072534561157e-02 -3.473622500896453857e-01 2.383764684200286865e-01 8.545518666505813599e-02 3.392465412616729736e-01 5.482015013694763184e-02 3.044664859771728516e-01 4.648322984576225281e-02 1.410117894411087036e-01 1.739334613084793091e-01 -2.136056721210479736e-01 1.697012782096862793e-02 7.995765656232833862e-02 3.365339338779449463e-02 3.194367885589599609e-01 1.947508603334426880e-01 3.672541379928588867e-01 -6.247721239924430847e-02 -1.240185201168060303e-01 -2.455142587423324585e-01 4.795787855982780457e-02 -1.949359327554702759e-01 -6.009358167648315430e-02 -3.532014414668083191e-02 -1.349051147699356079e-01 -2.751770988106727600e-02
3.917869329452514648e-01 -1.031106058508157730e-02 -1.040581464767456055e-01 3.465593978762626648e-02 2.169053107500076294e-01 6.293983757495880127e-02 -1.868209987878799438e-02 -1.278053671121597290e-01 4.294804483652114868e-02 2.053068578243255615e-02 2.745766043663024902e-01 3.334287554025650024e-02 -2.955711185932159424e-01 7.250513136386871338e-02 2.604872733354568481e-02 1.400100588798522949e-01 -2.767679691314697266e-01 -1.575555205345153809e-01 -1.172681748867034912e-01 -3.741295635700225830e-01 2.765887184068560600e-03 2.725495956838130951e-02 1.882629841566085815e-01 1.119781285524368286e-02 1.185411810874938965e-01 -3.558455705642700195e-01 4.215959459543228149e-03 1.258474122732877731e-02 -2.212144732475280762e-01 8.343554288148880005e-02 -1.908933222293853760e-01 2.243766784667968750e-01
1.979125291109085083e-01 3.826981410384178162e-02 -3.731292113661766052e-02 7.663891464471817017e-02 8.545858412981033325e-02 2.415744960308074951e-01 -1.389485746622085571e-01 -6.060627475380897522e-02 2.634807229042053223e-01 -1.484382003545761108e-01 1.531104296445846558e-01 -1.010744497179985046e-01 4.654922522604465485e-03 1.317525357007980347e-01 1.556759178638458252e-01 -2.469122111797332764e-01 -1.358812749385833740e-01 9.368362277746200562e-02 1.759506613016128540e-01 -4.815364778041839600e-01 -1.248362883925437927e-01 2.475543618202209473e-01 1.651734709739685059e-01 2.122200429439544678e-01 -1.824148148298263550e-01 4.418564587831497192e-02 -2.332204878330230713e-01 3.823733329772949219e-02 9.650085866451263428e-02 -1.613755822181701660e-01 -1.125066652894020081e-01 2.395962029695510864e-01
2.352007627487182617e-01 -4.359889775514602661e-02 1.592936515808105469e-01 -1.781274825334548950e-01 1.931447386741638184e-01 8.004952967166900635e-02 -2.593554258346557617e-01 -1.512478291988372803e-01 6.056796908378601074e-01 3.050251305103302002e-01 5.368559435009956360e-02 -9.141357243061065674e-02 6.289988756179809570e-02 -3.620941564440727234e-02 4.262786358594894409e-02 1.933812350034713745e-01 3.840493038296699524e-02 1.452897936105728149e-01 -6.779889576137065887e-03 -4.028693586587905884e-02 1.939088106155395508e-01 -7.378190010786056519e-02 2.268132120370864868e-01 8.258961141109466553e-02 -2.121469005942344666e-02 5.641695484519004822e-02 2.907997742295265198e-02 -1.311765313148498535e-01 -1.218708604574203491e-01 -1.155231799930334091e-02 2.577037215232849121e-01 -8.699553459882736206e-02
8.192539215087890625e-03 1.089354306459426880e-01 5.370244849473237991e-03 -3.023436665534973145e-02 1.406122893095016479e-01 1.879833787679672241e-01 -1.151918247342109680e-01 -1.695064082741737366e-02 1.967061907052993774e-01 3.523609638214111328e-01 3.678384721279144287e-01 2.173590511083602905e-01 -1.670669019222259521e-01 -1.792671531438827515e-01 1.552042812108993530e-01 1.281161904335021973e-01 -1.657444238662719727e-02 3.190411953255534172e-03 2.174092829227447510e-01 -3.810473158955574036e-02 2.765387296676635742e-02 7.010972499847412109e-02 3.141237199306488037e-01 3.237288594245910645e-01 8.747144043445587158e-02 1.536993402987718582e-02 -1.440270692110061646e-01 2.613666057586669922e-01 -1.212569773197174072e-01 -1.921245902776718140e-01 -2.026627808809280396e-01 1.572135686874389648e-01
2.594769299030303955e-01 4.203633368015289307e-01 3.321330621838569641e-02 -1.918624341487884521e-01 1.303758844733238220e-02 3.357114195823669434e-01 -8.346875011920928955e-02 -2.224601805210113525e-01 3.200522437691688538e-02 -4.311626031994819641e-02 1.163366660475730896e-01 -1.023076549172401428e-01 2.492853440344333649e-02 1.200735419988632202e-01 -1.155145019292831421e-01 -4.204691387712955475e-03 -4.734074473381042480e-01 1.581594347953796387e-01 1.327859908342361450e-01 -2.622215151786804199e-01 1.416924595832824707e-01 3.127131378278136253e-03 2.483212053775787354e-01 4.580761864781379700e-02 2.945705130696296692e-02 -1.276807626709342003e-03 3.350646048784255981e-02 -2.490400224924087524e-01 -6.563350558280944824e-02 6.724604964256286621e-02 2.915623597800731659e-02 -1.942928135395050049e-02
1.459286268800497055e-02 -5.946658551692962646e-02 -4.376887157559394836e-02 1.009636670351028442e-01 -9.831702709197998047e-02 3.954850137233734131e-01 -5.274067819118499756e-02 8.293303102254867554e-02 3.647496700286865234e-01 -4.023454710841178894e-02 1.666923165321350098e-01 -1.465685367584228516e-01 1.398488432168960571e-01 9.976277500391006470e-02 3.893437385559082031e-01 -2.066756188869476318e-01 -3.892769217491149902e-01 -3.524272516369819641e-02 -9.904812276363372803e-02 -9.709305316209793091e-02 -6.941208243370056152e-02 8.949916064739227295e-02 2.704256772994995117e-01 2.372414618730545044e-01 6.840642541646957397e-02 -3.102066367864608765e-02 1.467701643705368042e-01 5.870813876390457153e-02 5.986594781279563904e-02 -2.379460819065570831e-02 -2.151447087526321411e-01 -7.306756824254989624e-02
1.986772269010543823e-01 1.570340543985366821e-01 9.005974978208541870e-02 3.066824674606323242e-01 -1.057948544621467590e-01 1.405482143163681030e-01 -2.753439843654632568e-01 1.848711371421813965e-01 1.599287986755371094e-01 1.408078819513320923e-01 -5.557403340935707092e-02 4.352198913693428040e-02 2.635242640972137451e-01 1.299824118614196777e-01 1.962866038084030151e-01 -3.289425969123840332e-01 -1.734705716371536255e-01 1.094258055090904236e-01 2.085809223353862762e-02 2.590059302747249603e-02 5.252794921398162842e-02 1.500378698110580444e-01 4.410323500633239746e-01 3.191183507442474365e-02 -1.151988133788108826e-01 -2.044769525527954102e-01 -4.929853137582540512e-03 -2.159299403429031372e-01 -1.666937470436096191e-01 -8.747295290231704712e-02 -8.930299431085586548e-02 1.380226574838161469e-02
1.721475869417190552e-01 2.765175104141235352e-01 -1.291181594133377075e-01 -2.634542882442474365e-01 1.433107350021600723e-02 2.815356552600860596e-01 9.378007799386978149e-02 2.354583702981472015e-02 2.663315236568450928e-01 -7.870570570230484009e-02 1.079947575926780701e-01 2.816608641296625137e-03 3.743993043899536133e-01 1.502621620893478394e-01 1.877643764019012451e-01 -1.484022736549377441e-01 -1.514827758073806763e-01 6.161656603217124939e-02 5.652905255556106567e-02 -3.104659318923950195e-01 1.051115710288286209e-02 1.201692372560501099e-01 3.851998150348663330e-01 1.956033557653427124e-01 2.184102311730384827e-02 -4.007885232567787170e-02 -5.734470859169960022e-02 2.649610340595245361e-01 -4.764183983206748962e-02 5.783864855766296387e-02 -2.472640771884471178e-04 3.829534724354743958e-02
2.300515770912170410e-01 1.849307268857955933e-01 2.317730151116847992e-02 -2.824693918228149414e-01 2.690439522266387939e-01 1.678842604160308838e-01 -4.306520521640777588e-01 -2.140159308910369873e-01 5.062726140022277832e-01 -8.157712221145629883e-02 6.435298919677734375e-02 -9.248001128435134888e-02 5.805319920182228088e-02 -1.413279213011264801e-02 6.548461318016052246e-02 -7.852177321910858154e-02 -1.699974834918975830e-01 5.838691815733909607e-02 -2.258476167917251587e-01 4.186132550239562988e-02 2.713271789252758026e-02 -2.078203409910202026e-01 -1.234503388404846191e-01 9.071353822946548462e-02 3.845336660742759705e-02 1.345630437135696411e-01 2.437890321016311646e-02 -5.568669736385345459e-02 4.816596210002899170e-02 -1.866783760488033295e-02 -1.786406338214874268e-01 -2.661770582199096680e-02
3.546387851238250732e-01 1.142359822988510132e-01 2.467377334833145142e-01 2.662659883499145508e-01 7.239857222884893417e-03 1.673213094472885132e-01 -1.773349642753601074e-01 -3.190533490851521492e-03 1.011047363281250000e-01 3.085077106952667236e-01 -1.288577318191528320e-01 -2.984398603439331055e-01 -9.789905697107315063e-02 4.320552572607994080e-02 1.765058338642120361e-01 1.735571622848510742e-01 -3.037614226341247559e-01 8.259235322475433350e-02 1.137827709317207336e-01 3.308310359716415405e-02 -3.722130134701728821e-02 9.222034364938735962e-02 2.690932750701904297e-01 1.302538812160491943e-01 -1.589175015687942505e-01 1.427828222513198853e-01 6.221502646803855896e-02 1.506406534463167191e-02 -2.088544368743896484e-01 -2.463605105876922607e-01 -1.394241601228713989e-01 -1.441268529742956161e-02
[truncated: 3,261,821 more chars]
