# Supplementary material for: The Language of Innovation
Source: PLoS One. 2020 Apr 30;15(4):e0230107. doi: 10.1371/journal.pone.0230107 (PMC7194493; doi:10.1371/journal.pone.0230107)
Supplement: S21 File — (GZ) [file pone.0230107.s021.tar.gz › 1999-2003/V2Run_25_VS_4500_embeddings1999-2003ED32.txt]

3.105700314044952393e-01 -2.664924860000610352e-01 3.751415312290191650e-01 8.408836275339126587e-02 3.060613200068473816e-02 -2.608647570013999939e-02 4.521688818931579590e-02 -1.254075020551681519e-01 -3.345181643962860107e-01 3.050262294709682465e-02 1.243525072932243347e-01 6.282330304384231567e-02 -2.152410149574279785e-02 -1.886161863803863525e-01 -1.458518058061599731e-01 2.352812141180038452e-01 -2.141539379954338074e-02 1.038968637585639954e-01 1.022275015711784363e-01 8.029478788375854492e-02 -1.565056666731834412e-02 -2.292358428239822388e-01 -1.486535370349884033e-02 1.963890641927719116e-01 3.755064308643341064e-01 2.113044559955596924e-01 -7.253424078226089478e-02 -3.018113598227500916e-02 1.562024652957916260e-02 -2.974987626075744629e-01 -5.939017981290817261e-02 1.287892907857894897e-01
4.955643787980079651e-02 -2.645118534564971924e-01 2.878330051898956299e-01 2.505593933165073395e-02 2.156740128993988037e-01 -2.578639658167958260e-03 -1.795720122754573822e-02 -1.423445045948028564e-01 -1.470998227596282959e-01 -4.805294051766395569e-02 6.984345614910125732e-02 -1.369687262922525406e-03 2.234453260898590088e-01 8.520980179309844971e-02 8.033152669668197632e-02 3.017342388629913330e-01 -1.963969320058822632e-01 -1.383898314088582993e-02 1.403484120965003967e-02 4.709709063172340393e-02 3.481967449188232422e-01 3.549733385443687439e-02 -1.129847243428230286e-01 -1.799418404698371887e-02 1.610625237226486206e-01 4.817066490650177002e-01 3.106655180454254150e-01 4.574029892683029175e-02 7.912701927125453949e-03 -2.005257606506347656e-01 1.138042584061622620e-01 -8.307797461748123169e-02
6.643655896186828613e-02 -3.986622393131256104e-01 2.287371009588241577e-01 9.010320901870727539e-02 4.256746917963027954e-02 -3.200460076332092285e-01 2.760385572910308838e-01 -1.980250328779220581e-01 -1.557540893554687500e-01 5.192715302109718323e-02 3.028755187988281250e-01 -1.031291112303733826e-01 -1.346727013587951660e-01 -1.216341089457273483e-02 -1.394028812646865845e-01 1.940573751926422119e-01 2.551814019680023193e-01 1.755598373711109161e-02 3.822454065084457397e-02 -4.610576108098030090e-02 7.390121370553970337e-02 5.802241340279579163e-02 -2.064670249819755554e-02 -3.422937169671058655e-02 1.366218030452728271e-01 3.513511121273040771e-01 6.960508227348327637e-02 2.659995108842849731e-02 -7.005523890256881714e-02 -2.503724396228790283e-01 -1.490136682987213135e-01 -1.869720816612243652e-01
-3.803106024861335754e-02 -4.145285189151763916e-01 2.032074183225631714e-01 -7.794690132141113281e-02 1.804841496050357819e-02 -1.299704760313034058e-01 -6.032745167613029480e-02 -1.020717620849609375e-01 -3.216596543788909912e-01 1.902754008769989014e-01 -1.495610177516937256e-01 -2.795197442173957825e-02 -9.813201427459716797e-02 -1.355118155479431152e-01 -1.896581798791885376e-01 4.176197052001953125e-01 -2.251421660184860229e-01 2.946697473526000977e-01 7.803720235824584961e-02 1.074100565165281296e-02 -6.625765562057495117e-02 6.165562197566032410e-02 -8.125629276037216187e-02 -7.542194426059722900e-02 1.136897802352905273e-01 -9.066660702228546143e-02 -3.035120479762554169e-02 -2.369745373725891113e-01 1.312929838895797729e-01 9.012511000037193298e-03 2.071220427751541138e-02 -2.944598495960235596e-01
8.633083850145339966e-02 -1.614499092102050781e-01 1.792611926794052124e-01 -1.110552549362182617e-01 1.077115982770919800e-01 -2.409260571002960205e-01 5.197392404079437256e-02 -4.852450788021087646e-01 -3.605156764388084412e-02 5.690941959619522095e-02 1.337437629699707031e-01 2.433187812566757202e-01 6.081341207027435303e-02 1.838892698287963867e-02 -9.868069738149642944e-02 4.537080228328704834e-01 2.225420027971267700e-01 -1.205650418996810913e-01 1.558348685503005981e-01 -6.493680179119110107e-02 -1.486023813486099243e-01 3.474298166111111641e-03 -3.259899094700813293e-02 6.128423288464546204e-02 2.253410518169403076e-01 -6.497064977884292603e-02 -1.457904130220413208e-01 -2.666808664798736572e-01 -8.006530255079269409e-02 7.988353818655014038e-02 -1.315086632966995239e-01 -1.265377998352050781e-01
1.334091573953628540e-01 -2.921395301818847656e-01 2.096531689167022705e-01 1.223397403955459595e-01 1.490688621997833252e-01 -4.974568188190460205e-01 4.993114247918128967e-02 -2.185176908969879150e-01 1.969405263662338257e-01 -3.068360313773155212e-02 6.031468883156776428e-02 1.014132648706436157e-01 -1.450096666812896729e-01 9.771834313869476318e-02 -9.480479359626770020e-02 3.140269219875335693e-01 -1.046342328190803528e-01 4.699909314513206482e-02 4.726575314998626709e-02 -6.280476599931716919e-02 -1.246831417083740234e-01 2.633854150772094727e-01 -1.266381591558456421e-01 8.120569400489330292e-03 2.539780735969543457e-01 2.268167287111282349e-01 1.313235461711883545e-01 -8.700332045555114746e-02 -5.262791179120540619e-03 1.878726109862327576e-02 5.633074324578046799e-03 -2.542533278465270996e-01
9.805151075124740601e-02 -2.506912052631378174e-01 1.046861112117767334e-01 -1.667557805776596069e-01 1.639758795499801636e-01 -1.854214221239089966e-01 3.748170733451843262e-01 -2.275292426347732544e-01 -6.872702389955520630e-02 6.992188841104507446e-02 7.806897163391113281e-02 4.154769182205200195e-01 -5.730155482888221741e-02 1.028773337602615356e-01 -1.282563954591751099e-01 1.709665209054946899e-01 -1.218266040086746216e-02 9.578037261962890625e-02 1.617756336927413940e-01 -7.915126532316207886e-02 -1.840018667280673981e-02 6.201541423797607422e-02 1.836819052696228027e-01 1.860412508249282837e-01 4.302412271499633789e-01 1.040895208716392517e-01 7.289322558790445328e-03 -3.878148272633552551e-02 1.497936695814132690e-01 -2.041855361312627792e-03 -7.205950468778610229e-02 -2.189615964889526367e-01
-4.902989603579044342e-03 -2.640775740146636963e-01 2.064535766839981079e-01 2.527797827497124672e-03 1.661791056394577026e-01 -3.316487967967987061e-01 -2.728118188679218292e-02 -2.602180838584899902e-01 -9.521470963954925537e-02 5.411465466022491455e-02 -5.595919117331504822e-02 1.226460039615631104e-01 1.093065738677978516e-02 -1.466758102178573608e-01 -1.383958905935287476e-01 1.222386062145233154e-01 1.898089200258255005e-01 -2.027669548988342285e-01 1.119498983025550842e-01 -2.540121972560882568e-02 -7.656874507665634155e-02 1.826696544885635376e-01 -6.934004276990890503e-02 7.548657804727554321e-02 5.070459246635437012e-01 -3.503737971186637878e-02 -1.014057025313377380e-01 5.660364404320716858e-02 1.296461932361125946e-02 -1.540513187646865845e-01 -9.556154720485210419e-03 -3.997377455234527588e-01
4.127545747905969620e-03 -2.531532049179077148e-01 -4.576620087027549744e-02 1.254104822874069214e-01 7.887541502714157104e-02 -3.983422219753265381e-01 1.601577848196029663e-01 -1.470872759819030762e-01 -2.206678241491317749e-01 -2.059406228363513947e-02 3.053171932697296143e-02 6.523209810256958008e-02 3.517123684287071228e-02 -8.762738853693008423e-02 -9.323053993284702301e-03 4.032516479492187500e-01 -6.992910057306289673e-02 -2.506161630153656006e-01 1.590476483106613159e-01 5.414645746350288391e-02 -4.036797955632209778e-02 1.410069465637207031e-01 -1.006404235959053040e-01 3.381929695606231689e-01 1.343555003404617310e-01 3.300670683383941650e-01 3.169399872422218323e-02 -1.483762264251708984e-02 1.052166670560836792e-01 -2.250460833311080933e-01 -6.468887440860271454e-03 -2.192041277885437012e-01
1.247808337211608887e-01 -1.433145254850387573e-01 2.588711380958557129e-01 1.164228320121765137e-01 2.547841072082519531e-01 -1.496342420578002930e-01 1.221442148089408875e-01 2.372360043227672577e-02 -1.830001324415206909e-01 -2.472276687622070312e-01 1.171016171574592590e-01 2.629745006561279297e-02 -2.135205268859863281e-01 1.287847906351089478e-01 7.016894966363906860e-02 2.521840631961822510e-01 -2.548135519027709961e-01 2.659024437889456749e-03 8.305636048316955566e-02 -3.659241646528244019e-02 3.884054720401763916e-02 -1.746018528938293457e-01 1.095900833606719971e-01 8.302899450063705444e-02 2.174098193645477295e-01 1.847691535949707031e-01 -9.561409056186676025e-02 -1.550948619842529297e-01 -9.349751472473144531e-02 -2.379702776670455933e-01 -2.038816064596176147e-01 -4.418231844902038574e-01
-8.667692542076110840e-02 -2.658117115497589111e-01 4.399847704917192459e-03 -1.510662585496902466e-01 7.264589518308639526e-02 -1.067194864153862000e-01 8.764279633760452271e-02 -4.762876778841018677e-02 -3.590101301670074463e-01 4.053258523344993591e-02 -6.856152415275573730e-02 2.572660148143768311e-01 1.497836709022521973e-01 -2.272062301635742188e-01 -2.669991850852966309e-01 4.350886046886444092e-01 -1.118248850107192993e-01 7.693205028772354126e-02 -2.447500079870223999e-02 1.633711755275726318e-01 1.049650236964225769e-01 1.618772186338901520e-02 -1.591540873050689697e-01 -3.605179488658905029e-02 3.450881242752075195e-01 1.173607483506202698e-01 -1.497384905815124512e-01 3.844542428851127625e-03 1.185455173254013062e-01 -4.779872484505176544e-03 -2.857593894004821777e-01 -4.069776460528373718e-02
2.223031818866729736e-01 -1.512571573257446289e-01 3.092547953128814697e-01 -1.207350287586450577e-02 1.292835827916860580e-02 -3.455370366573333740e-01 7.969235628843307495e-02 -2.921186685562133789e-01 -1.057310253381729126e-01 -7.811002433300018311e-02 7.816980034112930298e-02 2.887834608554840088e-01 -4.036957025527954102e-02 -5.150878336280584335e-03 2.828184142708778381e-02 1.752017736434936523e-01 2.044291049242019653e-01 2.339750900864601135e-02 1.983670443296432495e-01 -5.393762141466140747e-03 4.532562568783760071e-02 2.114519178867340088e-01 1.572219654917716980e-02 1.183119118213653564e-01 4.648810327053070068e-01 1.561279296875000000e-01 1.499151289463043213e-01 3.434532787650823593e-03 7.415682822465896606e-02 -2.034155875444412231e-01 -6.550516188144683838e-02 -1.544656753540039062e-01
9.518116712570190430e-02 -2.180909216403961182e-01 1.524599492549896240e-01 8.888033032417297363e-02 -1.475930958986282349e-01 -4.007590115070343018e-01 9.413159638643264771e-02 -1.096849218010902405e-01 -1.439961045980453491e-01 1.332181878387928009e-02 1.451378017663955688e-01 1.403627693653106689e-01 -1.587234288454055786e-01 -1.580975651741027832e-01 -1.032984331250190735e-01 1.425705552101135254e-01 -3.312850743532180786e-02 -4.677686840295791626e-03 -1.962107606232166290e-02 -5.457288026809692383e-02 1.394937932491302490e-01 1.533099114894866943e-01 -4.377679154276847839e-02 2.159141451120376587e-01 3.873704373836517334e-01 3.124763071537017822e-01 -1.584607213735580444e-01 -1.289398968219757080e-01 -1.526139974594116211e-01 7.500318437814712524e-02 -2.772855162620544434e-01 -2.736231684684753418e-01
-1.575021259486675262e-02 -2.232602536678314209e-01 3.451336622238159180e-01 9.213262796401977539e-02 1.569926291704177856e-01 -1.420679539442062378e-01 1.494549959897994995e-01 -2.808525860309600830e-01 -1.167175993323326111e-01 7.700916379690170288e-02 -5.553233250975608826e-02 2.422351688146591187e-01 -1.528850942850112915e-01 1.932759433984756470e-01 -5.607054382562637329e-02 1.855177283287048340e-01 -1.088666766881942749e-01 -2.828719839453697205e-02 -2.435036897659301758e-01 -1.102193072438240051e-01 2.286664545536041260e-01 -4.105031117796897888e-02 -2.114102393388748169e-01 1.961589902639389038e-01 2.121718525886535645e-01 1.052831262350082397e-01 -8.145929127931594849e-02 7.878882437944412231e-02 -4.078560043126344681e-03 -1.211685612797737122e-01 -4.068210721015930176e-01 -1.620609164237976074e-01
-2.158070728182792664e-02 -3.222148418426513672e-01 1.393938809633255005e-01 -1.207883730530738831e-01 1.629109531641006470e-01 1.307072341442108154e-01 3.155963122844696045e-02 -8.802553266286849976e-02 -2.643979191780090332e-01 1.753423660993576050e-01 8.267094194889068604e-02 3.050650954246520996e-01 5.857743695378303528e-02 -1.411867886781692505e-01 -1.085319891571998596e-01 5.404198765754699707e-01 -5.079524219036102295e-02 -4.959784448146820068e-02 -1.834143847227096558e-01 2.522309720516204834e-01 -6.081721279770135880e-03 5.134671460837125778e-03 3.773484379053115845e-02 2.371845841407775879e-01 2.790842950344085693e-01 3.206515684723854065e-02 -1.605818569660186768e-01 1.005411054939031601e-02 -9.242769330739974976e-02 8.708285540342330933e-02 -2.431114763021469116e-02 2.793602412566542625e-03
2.016310542821884155e-01 -2.804111242294311523e-01 2.749851644039154053e-01 -1.693577468395233154e-01 -1.178882196545600891e-01 -1.901734322309494019e-01 2.685865759849548340e-01 -3.140900433063507080e-01 -6.145896017551422119e-02 2.110346108675003052e-01 1.091839149594306946e-01 1.497243940830230713e-01 3.530089184641838074e-02 -8.291958272457122803e-02 5.574317276477813721e-02 3.741340041160583496e-01 8.815640211105346680e-02 -1.046639308333396912e-01 4.782324656844139099e-02 9.694472886621952057e-03 -1.221610382199287415e-01 2.063764929771423340e-01 -1.640373319387435913e-01 8.044955134391784668e-02 3.720340430736541748e-01 -8.087483793497085571e-02 1.589064002037048340e-01 -2.634701877832412720e-02 -5.092066153883934021e-02 6.154851615428924561e-02 7.979109138250350952e-02 -1.614273041486740112e-01
6.187050044536590576e-02 3.682643175125122070e-02 3.491872549057006836e-01 2.705267369747161865e-01 3.809217512607574463e-01 1.373828351497650146e-01 7.706256210803985596e-02 -2.174253165721893311e-01 -1.020741537213325500e-01 1.900781691074371338e-01 1.662031933665275574e-02 1.998577117919921875e-01 -6.930978596210479736e-02 -5.037430673837661743e-02 8.260868489742279053e-02 1.283348947763442993e-01 -2.436474524438381195e-02 -1.719116233289241791e-02 2.438902109861373901e-02 1.780221015214920044e-01 8.191006630659103394e-02 -5.737445130944252014e-02 -3.420428335666656494e-01 -8.699347823858261108e-02 1.841453313827514648e-01 3.351595401763916016e-01 6.176946684718132019e-03 -6.138093024492263794e-02 9.570819139480590820e-02 -1.712058037519454956e-01 -2.859763205051422119e-01 -1.645255982875823975e-01
-4.915164783596992493e-02 -1.223055720329284668e-01 2.457042038440704346e-01 -1.312873214483261108e-01 -1.264458522200584412e-02 -2.055224627256393433e-01 9.772877395153045654e-02 -3.332957923412322998e-01 3.686846792697906494e-02 -9.292110055685043335e-02 2.185003161430358887e-01 2.235578447580337524e-01 1.215880438685417175e-01 -8.908565342426300049e-02 -7.123751938343048096e-02 5.336495041847229004e-01 3.551051020622253418e-02 -7.147774100303649902e-02 1.721085309982299805e-01 -1.447607874870300293e-01 3.468557074666023254e-02 1.078790724277496338e-01 5.460077896714210510e-02 4.071829095482826233e-02 4.298501908779144287e-01 5.916491895914077759e-02 5.864300578832626343e-02 1.183527335524559021e-02 -8.094741404056549072e-02 5.113250017166137695e-02 1.294054687023162842e-01 -1.717585176229476929e-01
1.331931799650192261e-01 -5.049807429313659668e-01 1.643242985010147095e-01 -4.401062801480293274e-02 7.740032672882080078e-02 -3.212545812129974365e-01 7.425538450479507446e-02 -2.912677526473999023e-01 -3.335422277450561523e-02 -4.842860996723175049e-02 3.218838945031166077e-02 2.982304692268371582e-01 8.467838168144226074e-02 -6.470412760972976685e-02 3.876571357250213623e-02 2.686831951141357422e-01 7.278233021497726440e-02 1.839630678296089172e-02 1.663812845945358276e-01 -1.895916648209095001e-02 3.200437501072883606e-02 1.577067822217941284e-01 -3.478930518031120300e-02 5.245325341820716858e-02 3.019070327281951904e-01 2.014129757881164551e-01 8.672847598791122437e-02 7.011702656745910645e-02 1.937185376882553101e-01 1.057820543646812439e-01 -1.008566543459892273e-01 -2.317440062761306763e-01
1.552516520023345947e-01 -2.011983096599578857e-01 2.729571163654327393e-01 7.656734436750411987e-02 1.313706636428833008e-01 -3.373012244701385498e-01 3.730913251638412476e-02 -1.112416684627532959e-01 -3.388451784849166870e-02 -4.397884011268615723e-02 -1.296466588973999023e-02 2.049564868211746216e-01 1.305242180824279785e-01 -1.116374358534812927e-01 2.006303519010543823e-02 2.818137705326080322e-01 2.875866889953613281e-01 2.432158589363098145e-02 1.439450532197952271e-01 4.758372157812118530e-02 -4.742338508367538452e-02 4.999480396509170532e-02 -9.301349520683288574e-02 -2.410817705094814301e-02 4.226041734218597412e-01 1.411402821540832520e-01 1.489408593624830246e-02 -2.375282049179077148e-01 -4.137866199016571045e-02 9.896186180412769318e-03 4.575100541114807129e-02 -4.199399948120117188e-01
-2.808886766433715820e-01 -1.767229437828063965e-01 -2.315449091838672757e-04 -1.214066073298454285e-01 1.816230565309524536e-01 -4.334424734115600586e-01 8.290993422269821167e-02 2.101866602897644043e-01 -1.411069631576538086e-01 -4.651900846511125565e-03 3.719339519739151001e-02 -1.169717088341712952e-01 3.476670011878013611e-02 2.190062254667282104e-01 1.102684065699577332e-01 3.637151718139648438e-01 5.891831591725349426e-03 -1.145579442381858826e-01 -1.835614740848541260e-01 1.586181819438934326e-01 -1.552203148603439331e-01 8.337233215570449829e-02 -1.957861781120300293e-01 -1.105529963970184326e-01 3.054145872592926025e-01 1.702102571725845337e-01 9.035794064402580261e-03 3.959336504340171814e-02 2.434919774532318115e-01 -1.424755007028579712e-01 -1.154600232839584351e-01 -6.458791345357894897e-02
3.817328065633773804e-02 -3.044207990169525146e-01 1.393308937549591064e-01 1.138043925166130066e-01 -8.703067153692245483e-02 -2.353404015302658081e-01 7.913869805634021759e-03 8.685898035764694214e-02 -3.262497484683990479e-03 1.657912582159042358e-01 1.572638899087905884e-01 1.445076465606689453e-01 1.884515583515167236e-02 2.412671744823455811e-01 1.105961054563522339e-01 1.651294529438018799e-01 2.869060933589935303e-01 2.093798108398914337e-02 1.099837049841880798e-01 2.712240908294916153e-03 -1.629395931959152222e-01 7.266703993082046509e-02 -1.996917128562927246e-01 7.031641900539398193e-02 3.876161575317382812e-01 8.659623563289642334e-02 8.955825865268707275e-02 1.493713706731796265e-01 7.782690227031707764e-02 -2.472850531339645386e-01 -1.657177656888961792e-01 -4.213176965713500977e-01
-3.411018103361129761e-02 -4.910348728299140930e-02 3.176594376564025879e-01 -1.642613671720027924e-02 2.171537727117538452e-01 -1.630120277404785156e-01 1.256830058991909027e-02 -2.824990451335906982e-01 1.386872380971908569e-01 8.280651271343231201e-02 7.694176584482192993e-02 1.292136758565902710e-01 6.745108217000961304e-02 1.902368217706680298e-01 -2.839348912239074707e-01 3.669697940349578857e-01 -2.149012833833694458e-01 4.120390862226486206e-03 -1.129118129611015320e-01 -3.055564500391483307e-02 5.378022789955139160e-02 -1.200465336441993713e-01 -1.737766265869140625e-01 -4.048009868711233139e-04 1.092097461223602295e-01 3.366578221321105957e-01 -3.450377658009529114e-02 3.017058670520782471e-01 -2.762473560869693756e-02 -1.932674050331115723e-01 -1.795253455638885498e-01 -2.039888948202133179e-01
-1.815856248140335083e-02 -2.284988313913345337e-01 2.431722283363342285e-01 -1.047404557466506958e-01 5.834239721298217773e-02 -1.013296842575073242e-01 1.092680022120475769e-01 -1.429463922977447510e-02 -2.413926869630813599e-01 9.865476191043853760e-02 6.482937838882207870e-03 2.329047471284866333e-01 1.267298012971878052e-01 -3.710693120956420898e-01 -2.223951071500778198e-01 2.027421593666076660e-01 -3.737282752990722656e-01 1.111938953399658203e-01 9.676782786846160889e-02 1.560156941413879395e-01 2.733486704528331757e-02 1.297187339514493942e-02 -4.512609168887138367e-02 1.598532646894454956e-01 3.330829739570617676e-01 -5.658472422510385513e-03 -2.042036354541778564e-01 -1.113577466458082199e-02 9.380286186933517456e-02 3.109895624220371246e-02 -9.099648147821426392e-02 -3.159756362438201904e-01
9.997076541185379028e-02 -2.887978851795196533e-01 2.051869630813598633e-01 -1.756700426340103149e-01 -9.945000708103179932e-02 -2.273854054510593414e-02 3.369930759072303772e-02 -1.736172847449779510e-02 -3.123256564140319824e-01 1.704784482717514038e-01 -1.786253452301025391e-01 1.827569156885147095e-01 2.813238650560379028e-03 -1.784370541572570801e-01 -1.703331321477890015e-01 3.697011768817901611e-01 -1.621303409337997437e-01 3.322696387767791748e-01 2.620627284049987793e-01 7.547926157712936401e-02 3.486058115959167480e-02 -7.941489666700363159e-02 1.663360148668289185e-01 1.398437172174453735e-01 2.854144573211669922e-01 1.299349963665008545e-01 -1.586470603942871094e-01 -7.522810250520706177e-02 2.225679578259587288e-03 -5.030056461691856384e-02 -1.331629753112792969e-01 -1.307243853807449341e-01
-2.387939393520355225e-02 -4.315371811389923096e-02 1.829357147216796875e-01 5.595126748085021973e-02 9.640148282051086426e-02 -4.548800289630889893e-01 2.421834170818328857e-01 1.516796555370092392e-02 -2.186117023229598999e-01 -3.265552222728729248e-02 3.332090750336647034e-02 1.280697435140609741e-01 -1.678257733583450317e-01 1.049261316657066345e-01 2.063642591238021851e-01 3.810179829597473145e-01 2.408310770988464355e-03 2.254967838525772095e-01 1.040691956877708435e-01 2.781464457511901855e-01 2.082096487283706665e-01 1.356031745672225952e-01 -2.428518421947956085e-02 6.184176728129386902e-02 1.776801645755767822e-01 -4.120514914393424988e-02 2.670211791992187500e-01 5.958176031708717346e-02 1.583334803581237793e-01 -2.183343172073364258e-01 -3.443989157676696777e-02 -7.297932356595993042e-02
7.827150821685791016e-02 -3.452441096305847168e-01 1.853513568639755249e-01 -1.647075451910495758e-02 4.163021966814994812e-02 -3.576213121414184570e-01 1.074424311518669128e-01 -1.769701391458511353e-01 7.504360377788543701e-02 4.131455719470977783e-02 -1.660547405481338501e-01 2.064638584852218628e-01 4.412466660141944885e-02 4.242411628365516663e-02 -2.948230877518653870e-02 3.487204015254974365e-01 1.049556359648704529e-01 -1.438102722167968750e-01 1.120598465204238892e-01 -1.641432642936706543e-01 2.151457816362380981e-01 -2.106887102127075195e-02 -1.825904846191406250e-01 -5.082090571522712708e-02 4.174601137638092041e-01 2.464285492897033691e-01 1.066980734467506409e-01 -1.258999705314636230e-01 4.548025131225585938e-02 -7.837367802858352661e-02 -1.210189163684844971e-01 -1.576725095510482788e-01
1.669862568378448486e-01 -1.958931833505630493e-01 2.244759947061538696e-01 -3.625389188528060913e-02 5.649057030677795410e-02 -1.182531714439392090e-01 -1.031208038330078125e-01 -1.134803891181945801e-01 -1.753965467214584351e-01 5.927928164601325989e-02 3.424014747142791748e-01 9.634888172149658203e-02 -1.258262693881988525e-01 -1.163703054189682007e-01 -5.090381577610969543e-02 1.942418515682220459e-02 1.304310411214828491e-01 1.558088511228561401e-01 1.004066914319992065e-01 -3.757378086447715759e-02 -1.368457730859518051e-02 1.361245065927505493e-01 -2.185564860701560974e-02 1.333802342414855957e-01 4.813752472400665283e-01 1.648307442665100098e-01 -2.658470533788204193e-03 8.824250660836696625e-03 1.141194812953472137e-02 6.140408292412757874e-02 8.495179563760757446e-02 -5.369799733161926270e-01
-2.000962644815444946e-01 -1.882347613573074341e-01 9.815717488527297974e-02 5.506188049912452698e-02 -4.584067501127719879e-03 6.537765264511108398e-02 1.763733774423599243e-01 -1.614859551191329956e-01 -3.286424577236175537e-01 5.229024961590766907e-02 -5.518855899572372437e-02 3.315965235233306885e-01 1.380454301834106445e-01 -2.279988378286361694e-01 -8.361093699932098389e-02 4.202229678630828857e-01 -2.908469438552856445e-01 9.865635633468627930e-02 -1.047765463590621948e-01 3.355022147297859192e-02 -1.217171847820281982e-01 -7.554762065410614014e-02 4.006762057542800903e-02 -4.500691592693328857e-02 3.904335796833038330e-01 2.297470420598983765e-01 -2.539320476353168488e-02 -4.494269564747810364e-02 8.576473593711853027e-02 2.416660543531179428e-03 -8.444634079933166504e-02 -1.380584836006164551e-01
2.968572676181793213e-01 -2.119957059621810913e-01 1.175908744335174561e-01 7.727850973606109619e-02 2.170212864875793457e-01 -5.625607818365097046e-02 -1.209892705082893372e-01 -9.262113273143768311e-02 -1.596436053514480591e-01 6.792066991329193115e-02 1.091828867793083191e-01 2.280167937278747559e-01 -2.521606683731079102e-01 -5.234861280769109726e-03 2.287513343617320061e-03 2.940441668033599854e-01 1.241431459784507751e-01 3.369051218032836914e-02 2.252420783042907715e-01 -1.388950794935226440e-01 4.303749650716781616e-02 1.220937743782997131e-01 -1.201282516121864319e-01 1.395412683486938477e-01 3.258503973484039307e-01 2.484641969203948975e-01 -1.003312170505523682e-01 2.464659959077835083e-01 -5.998742207884788513e-02 -8.775903284549713135e-02 1.278849840164184570e-01 -3.548924624919891357e-01
-1.733447015285491943e-01 -3.837788999080657959e-01 1.842858642339706421e-02 -2.070422284305095673e-02 2.613359093666076660e-01 8.214768953621387482e-03 1.099540740251541138e-01 4.278106987476348877e-02 -9.088844805955886841e-02 -9.407296776771545410e-03 2.809474244713783264e-02 -2.555994689464569092e-01 -3.961647301912307739e-02 -2.907076478004455566e-01 1.350931357592344284e-02 3.729229867458343506e-01 -2.240245928987860680e-03 2.263733744621276855e-01 1.748708933591842651e-01 -9.909705817699432373e-02 -4.864066466689109802e-02 -1.349366307258605957e-01 1.200468372553586960e-02 8.659520000219345093e-02 3.297397494316101074e-01 1.759847067296504974e-02 -1.492229551076889038e-01 -8.730672299861907959e-02 2.890384197235107422e-01 -2.429500669240951538e-01 -1.627611368894577026e-02 -1.954009383916854858e-01
-1.488352194428443909e-02 7.518302183598279953e-03 2.542914450168609619e-01 2.145366370677947998e-01 4.564055502414703369e-01 -2.431452274322509766e-01 -1.853900700807571411e-01 -2.790430560708045959e-02 -5.665887612849473953e-03 1.026943996548652649e-01 -5.319104716181755066e-02 2.960179466754198074e-03 -6.371890753507614136e-02 1.036736965179443359e-01 1.423053294420242310e-01 2.165305465459823608e-01 -2.037981897592544556e-01 4.464302584528923035e-02 -3.242182731628417969e-01 1.492668525315821171e-03 4.575661569833755493e-02 1.657055914402008057e-01 -1.204055771231651306e-01 -1.384032517671585083e-01 2.784088253974914551e-01 3.326431214809417725e-01 1.903371512889862061e-01 -2.710734494030475616e-02 6.638476997613906860e-02 3.639582544565200806e-03 -1.168259978294372559e-01 -1.898719668388366699e-01
-2.893699333071708679e-03 -1.445106416940689087e-01 2.680771648883819580e-01 2.484870515763759613e-02 -2.293573459610342979e-03 -5.433031916618347168e-02 -3.341396152973175049e-02 -8.736819773912429810e-02 -1.675090491771697998e-01 9.635005891323089600e-02 -8.957411348819732666e-02 -1.539602428674697876e-01 -7.565390318632125854e-02 -2.763507068157196045e-01 -4.637930076569318771e-03 5.149521827697753906e-01 -2.696614265441894531e-01 2.050555646419525146e-01 1.320531368255615234e-01 2.052024565637111664e-02 7.276766467839479446e-03 1.762482523918151855e-01 1.475495100021362305e-01 6.044032634235918522e-04 2.050590217113494873e-01 1.562456693500280380e-02 -3.530168533325195312e-01 -2.104347944259643555e-02 8.853052742779254913e-03 -3.182843327522277832e-01 -7.863829284906387329e-02 -1.346184611320495605e-01
4.890739545226097107e-02 -2.169688642024993896e-01 7.687161862850189209e-02 7.484690099954605103e-02 1.856339424848556519e-01 -3.517641723155975342e-01 7.734050601720809937e-02 -2.393872290849685669e-01 -1.087350472807884216e-01 1.118193119764328003e-01 1.907961517572402954e-01 2.165181040763854980e-01 -1.848727166652679443e-01 -1.447843462228775024e-01 -2.060022503137588501e-01 3.693374693393707275e-01 -5.043234303593635559e-02 -1.787680238485336304e-01 -6.837739050388336182e-02 1.288988143205642700e-01 -1.559431254863739014e-01 9.442128241062164307e-03 1.896452754735946655e-01 7.366025354713201523e-03 3.195431828498840332e-01 3.300684094429016113e-01 1.222163587808609009e-01 -3.518356010317802429e-02 -1.397183686494827271e-01 3.093646652996540070e-02 -1.663860492408275604e-02 -1.083335950970649719e-01
7.724931091070175171e-02 2.269832603633403778e-02 2.714124321937561035e-01 -4.264175519347190857e-02 4.058600068092346191e-01 -1.499344855546951294e-01 2.454530596733093262e-01 -9.632238745689392090e-02 -1.645404398441314697e-01 -2.187245637178421021e-01 1.821573823690414429e-01 -4.739152267575263977e-02 -1.117974221706390381e-01 -9.452377259731292725e-02 -5.648212507367134094e-02 4.881046414375305176e-01 2.520123496651649475e-02 2.242348790168762207e-01 -1.070260852575302124e-01 1.053791120648384094e-01 2.851803302764892578e-01 1.169573590159416199e-01 5.249326676130294800e-02 -3.528015688061714172e-02 5.251431092619895935e-02 1.813859939575195312e-01 -2.777381427586078644e-02 1.343204975128173828e-01 7.395271956920623779e-02 -1.242126673460006714e-01 -1.812264770269393921e-01 -8.602200448513031006e-02
1.185129433870315552e-01 -2.440470755100250244e-01 2.228494286537170410e-01 1.171052828431129456e-01 1.232569441199302673e-01 -1.960012912750244141e-01 1.612701117992401123e-01 -1.007916405797004700e-01 -6.384433805942535400e-02 -1.678990721702575684e-01 1.440563201904296875e-01 2.953330613672733307e-02 2.864963561296463013e-02 2.752905786037445068e-01 5.431413277983665466e-02 8.901552855968475342e-02 1.809255033731460571e-01 -2.206223160028457642e-01 1.256420463323593140e-02 -1.159119233489036560e-01 -1.240761950612068176e-01 -5.821388959884643555e-02 -1.873982697725296021e-01 4.829604178667068481e-02 5.532751083374023438e-01 3.046503961086273193e-01 6.377199292182922363e-02 1.845556199550628662e-01 9.659757465124130249e-02 -6.074717268347740173e-02 2.005994319915771484e-02 -1.736711859703063965e-01
9.779548645019531250e-02 -2.412304729223251343e-01 2.280194461345672607e-01 -4.241582006216049194e-02 8.115135133266448975e-02 -3.264479935169219971e-01 1.318036317825317383e-01 -4.326003491878509521e-01 -1.093622390180826187e-02 3.851266205310821533e-02 -1.317528486251831055e-01 3.430370092391967773e-01 4.767275601625442505e-02 -4.576981067657470703e-02 -5.038400366902351379e-02 2.275378853082656860e-01 3.900610655546188354e-02 2.477723732590675354e-02 1.109584644436836243e-01 4.349777102470397949e-02 -1.359722465276718140e-01 2.830463228747248650e-03 -1.327252537012100220e-01 9.896702319383621216e-02 4.227949678897857666e-01 2.489148974418640137e-01 -1.074141543358564377e-02 -4.963692650198936462e-02 7.943949848413467407e-02 -1.237264573574066162e-01 7.854843139648437500e-02 -1.792733222246170044e-01
1.713976562023162842e-01 -3.228415250778198242e-01 2.135372310876846313e-01 -7.900804281234741211e-02 -6.289611756801605225e-02 -2.132352292537689209e-01 1.824639588594436646e-01 5.545112490653991699e-02 1.140170171856880188e-01 2.328155636787414551e-01 3.289015218615531921e-02 -3.626948222517967224e-02 1.765880882740020752e-01 -2.177736908197402954e-01 -1.119737997651100159e-01 4.543487727642059326e-01 -6.956500560045242310e-02 6.133643910288810730e-02 3.702981024980545044e-02 -5.613992735743522644e-02 -3.181116655468940735e-02 -2.680889368057250977e-01 -1.461905688047409058e-01 -2.062907069921493530e-01 1.842359751462936401e-01 -4.955786466598510742e-02 -2.883449792861938477e-01 -1.641299426555633545e-01 1.195094212889671326e-01 -2.034660875797271729e-01 -9.696562588214874268e-02 9.146017953753471375e-03
-1.158497631549835205e-01 -8.768419176340103149e-02 2.409095466136932373e-01 1.078241690993309021e-01 5.539723038673400879e-01 -1.072134375572204590e-01 2.500688731670379639e-01 6.108823791146278381e-02 -5.636641383171081543e-02 -4.114887118339538574e-02 -6.736672669649124146e-02 -1.710793226957321167e-01 -1.142773702740669250e-01 -6.859063357114791870e-02 7.610666006803512573e-02 2.839554548263549805e-01 2.430905029177665710e-02 -8.246017247438430786e-02 1.094872429966926575e-01 4.553607478737831116e-02 5.658270791172981262e-03 3.029828704893589020e-02 -1.783184260129928589e-01 8.992325514554977417e-02 1.540127992630004883e-01 8.532296866178512573e-02 1.423033326864242554e-01 -1.484500430524349213e-02 -3.594098091125488281e-01 -2.086007893085479736e-01 -1.428473442792892456e-01 -2.736162543296813965e-01
-8.692154288291931152e-02 -2.238238453865051270e-01 2.417948991060256958e-01 3.628256544470787048e-02 4.894431307911872864e-02 -6.659658998250961304e-02 4.540083557367324829e-02 -1.925323531031608582e-02 -3.366171419620513916e-01 2.070312052965164185e-01 -2.758938372135162354e-01 8.921241760253906250e-02 -7.477848231792449951e-02 -2.433431893587112427e-01 -9.068084508180618286e-02 4.623973667621612549e-01 -1.731090247631072998e-01 2.536757588386535645e-01 1.335994005203247070e-01 5.346291232854127884e-03 1.206585094332695007e-01 2.306662313640117645e-02 -1.439118683338165283e-01 -3.846943005919456482e-02 2.921402156352996826e-01 5.876954272389411926e-02 -1.452387422323226929e-01 -1.077110245823860168e-01 -5.370659381151199341e-02 -1.125805824995040894e-01 1.081732809543609619e-01 -2.190428525209426880e-01
-1.433970779180526733e-01 -1.594324409961700439e-01 3.752002418041229248e-01 -1.333355903625488281e-01 2.395391613245010376e-01 2.377152591943740845e-01 -1.162401586771011353e-01 1.272553205490112305e-01 1.795724779367446899e-01 1.519628763198852539e-01 -5.379372462630271912e-02 6.188865378499031067e-02 1.022843271493911743e-01 -5.840469896793365479e-02 -2.849490046501159668e-01 2.445315420627593994e-01 -3.289588987827301025e-01 5.922242533415555954e-03 3.567644581198692322e-02 -1.939875036478042603e-01 -5.833594128489494324e-02 9.448676556348800659e-02 -8.975955098867416382e-02 5.331569164991378784e-02 2.886193990707397461e-01 -7.101670652627944946e-02 1.700754016637802124e-01 -1.776047199964523315e-01 1.948459744453430176e-01 4.090066626667976379e-02 -1.592709869146347046e-01 -2.252595871686935425e-01
2.930040061473846436e-01 -1.222937852144241333e-01 1.937834620475769043e-01 1.482368707656860352e-01 1.196003258228302002e-01 -1.155590340495109558e-01 2.553249299526214600e-01 7.263018935918807983e-02 -2.198816388845443726e-01 1.852556504309177399e-02 1.143883168697357178e-02 -7.148545980453491211e-02 -1.103442087769508362e-01 -1.983073016162961721e-04 4.522630944848060608e-02 4.354674816131591797e-01 3.441142290830612183e-02 -1.107845529913902283e-01 -2.000599652528762817e-01 1.191029995679855347e-01 2.220327779650688171e-02 -2.218259274959564209e-01 -1.298494040966033936e-01 9.512495994567871094e-02 1.623855233192443848e-01 1.924842745065689087e-01 1.311306208372116089e-01 -6.968487799167633057e-02 -2.492046356201171875e-01 -1.820759773254394531e-01 -2.222793400287628174e-01 -3.321863710880279541e-01
-1.697500348091125488e-01 -1.889254003763198853e-01 1.574844419956207275e-01 -8.806844055652618408e-02 -5.353985354304313660e-02 -5.114212632179260254e-01 1.473800539970397949e-01 8.800142258405685425e-02 -1.747294962406158447e-01 5.496979504823684692e-02 1.779516190290451050e-01 -3.767371177673339844e-03 -1.909370534121990204e-02 -1.246913801878690720e-02 2.406755089759826660e-01 1.635102927684783936e-01 -1.040693223476409912e-01 -4.799053817987442017e-02 -1.434000134468078613e-01 2.173530310392379761e-01 -1.581432223320007324e-01 4.624067246913909912e-02 2.027945034205913544e-02 1.210606917738914490e-01 4.111211895942687988e-01 2.241794914007186890e-01 1.037734001874923706e-01 9.592139720916748047e-02 2.836794257164001465e-01 -1.070952340960502625e-01 -8.123776875436306000e-03 -6.501976400613784790e-02
-1.176767284050583839e-03 -2.156703472137451172e-01 1.930564045906066895e-01 -2.271718829870223999e-01 2.585897445678710938e-01 -5.382747948169708252e-02 7.959625869989395142e-02 -2.675019949674606323e-02 -1.624223738908767700e-01 2.080767452716827393e-01 7.642208039760589600e-02 -1.546166539192199707e-01 -2.933557331562042236e-01 -1.449270397424697876e-01 1.459301561117172241e-01 4.039080440998077393e-01 -2.991591393947601318e-01 3.094213642179965973e-02 2.782233059406280518e-02 -6.287509202957153320e-02 -1.400775313377380371e-01 -2.221370041370391846e-01 2.410819754004478455e-02 -1.293908059597015381e-01 1.646834611892700195e-01 1.359808593988418579e-01 1.185391098260879517e-02 3.871908783912658691e-02 1.273713558912277222e-01 -1.427009850740432739e-01 -3.487823009490966797e-01 -9.954745322465896606e-02
8.167402446269989014e-02 -2.544229924678802490e-01 2.407113909721374512e-01 -9.916068613529205322e-02 1.720894873142242432e-01 -3.569064438343048096e-01 2.292895317077636719e-02 3.088711574673652649e-02 1.838837563991546631e-02 3.982305526733398438e-02 1.670780181884765625e-01 2.629870474338531494e-01 -1.428288221359252930e-01 -2.255190014839172363e-01 -6.254331767559051514e-02 2.167905122041702271e-01 1.755203902721405029e-01 -1.659647189080715179e-02 1.298251748085021973e-01 -1.622279733419418335e-01 -2.457843273878097534e-01 2.243082821369171143e-01 -3.721012035384774208e-03 -1.275502797216176987e-02 3.741856515407562256e-01 1.029733344912528992e-01 -1.319701820611953735e-01 2.544194832444190979e-02 -4.454720765352249146e-02 8.974049985408782959e-02 -8.388325572013854980e-02 -3.320613205432891846e-01
1.859162300825119019e-01 -5.543030798435211182e-02 3.239217698574066162e-01 9.389106929302215576e-02 1.789139211177825928e-02 2.777134068310260773e-02 -2.495328336954116821e-02 -3.699376061558723450e-02 -2.101318985223770142e-01 1.964219361543655396e-01 3.320673108100891113e-02 -8.094944804906845093e-02 -1.919577866792678833e-01 7.592827081680297852e-02 2.811043262481689453e-01 4.859236776828765869e-01 -1.234596818685531616e-01 5.471899360418319702e-02 5.249865353107452393e-02 -3.147032856941223145e-02 -1.457987725734710693e-01 6.897076964378356934e-03 -2.611043676733970642e-02 1.944476962089538574e-01 2.803692407906055450e-02 2.171981930732727051e-01 2.970428168773651123e-01 -1.027617231011390686e-01 1.956684738397598267e-01 -1.102397963404655457e-01 -3.296934664249420166e-01 -9.859330952167510986e-02
-1.383104622364044189e-01 7.717120647430419922e-02 2.350440025329589844e-01 8.830692619085311890e-02 1.336694061756134033e-01 -2.208279222249984741e-01 1.889262050390243530e-01 -8.368199318647384644e-02 -9.033054113388061523e-02 1.500562131404876709e-01 3.730383515357971191e-01 2.730636298656463623e-01 -6.384867709130048752e-03 -2.131072431802749634e-01 -8.682715147733688354e-02 3.204624056816101074e-01 -3.368005901575088501e-02 8.079392462968826294e-02 -1.001205891370773315e-01 1.975499689579010010e-01 1.965250968933105469e-01 -1.085864230990409851e-01 1.138376221060752869e-01 1.078864037990570068e-01 2.360154539346694946e-01 9.973533451557159424e-02 1.059153750538825989e-01 -2.559242248535156250e-01 -1.065995842218399048e-01 -2.318806350231170654e-01 -2.470912188291549683e-01 4.667894169688224792e-02
-1.080803945660591125e-01 -1.378277540206909180e-01 1.653875410556793213e-01 3.868455439805984497e-02 7.189727853983640671e-03 -1.239408105611801147e-01 2.583967149257659912e-02 -3.844516351819038391e-02 -3.388117551803588867e-01 1.222514435648918152e-01 -1.870807409286499023e-01 6.142387539148330688e-02 -1.530255470424890518e-02 -2.967956066131591797e-01 -2.554616332054138184e-01 5.024330019950866699e-01 -1.523361355066299438e-01 2.182889580726623535e-01 1.239060387015342712e-01 1.570011377334594727e-01 1.614843867719173431e-02 -1.424196213483810425e-01 -1.735023222863674164e-02 -3.411856293678283691e-02 2.466278374195098877e-01 1.050243973731994629e-01 -1.772797852754592896e-01 -1.361046731472015381e-01 9.111648052930831909e-02 -5.451750010251998901e-02 7.697336375713348389e-02 -2.765984535217285156e-01
7.993412017822265625e-02 -2.513552010059356689e-01 3.183559179306030273e-01 2.671523988246917725e-01 2.429157495498657227e-01 -9.180413931608200073e-02 2.635388672351837158e-01 -1.840337552130222321e-02 -1.041348800063133240e-01 8.900813758373260498e-03 1.539990156888961792e-01 2.244027405977249146e-01 -6.964816153049468994e-02 1.528618037700653076e-01 -7.694240659475326538e-02 2.122507095336914062e-01 -5.905970558524131775e-02 -6.152911111712455750e-02 9.905538707971572876e-02 -1.091597825288772583e-01 -2.182360887527465820e-01 -7.771448791027069092e-02 -7.387504726648330688e-02 8.326530456542968750e-02 3.524836897850036621e-02 7.867528498172760010e-02 3.801250159740447998e-01 -6.997971329838037491e-03 1.066787317395210266e-01 -1.735575050115585327e-01 -1.386701762676239014e-01 -3.853985965251922607e-01
1.855583116412162781e-02 -2.425464987754821777e-01 2.451527863740921021e-01 -2.432096004486083984e-01 1.832988262176513672e-01 3.418463468551635742e-02 3.085566125810146332e-02 -1.276289671659469604e-01 -1.706955134868621826e-01 2.551552355289459229e-01 1.378638148307800293e-01 -7.262650877237319946e-02 -2.566118836402893066e-01 -5.802995339035987854e-02 2.699600458145141602e-01 2.322239428758621216e-01 -2.849507331848144531e-01 1.626047641038894653e-01 4.421976581215858459e-02 1.220314055681228638e-01 1.424092054367065430e-02 7.368684560060501099e-02 -4.587969556450843811e-02 2.487002685666084290e-02 2.801244258880615234e-01 1.389311999082565308e-01 8.207778632640838623e-02 1.734722852706909180e-01 1.542347818613052368e-01 -3.658410161733627319e-02 -3.827904462814331055e-01 -1.261973530054092407e-01
4.028712585568428040e-02 -2.479153871536254883e-02 1.754875630140304565e-01 1.126788333058357239e-01 -2.545036841183900833e-03 -3.573460578918457031e-01 2.020255774259567261e-01 -3.540430068969726562e-01 6.943777203559875488e-02 2.119734585285186768e-01 -1.215425878763198853e-01 1.849838793277740479e-01 -4.268675670027732849e-02 -2.953497506678104401e-02 -1.438062787055969238e-01 3.012791872024536133e-01 1.389276087284088135e-01 -4.037323594093322754e-02 1.891612559556961060e-01 -6.099569424986839294e-02 9.492312371730804443e-02 1.548678725957870483e-01 1.053706742823123932e-02 7.979449629783630371e-02 4.347438514232635498e-01 2.712572813034057617e-01 1.167367398738861084e-01 -1.930280774831771851e-02 1.252098530530929565e-01 1.835774630308151245e-02 -7.582316547632217407e-02 -2.219551652669906616e-01
-8.289664983749389648e-02 -2.501566410064697266e-01 5.191162973642349243e-02 6.126477569341659546e-02 1.972569078207015991e-01 -4.735910594463348389e-01 1.787206679582595825e-01 7.869710773229598999e-02 -6.235826760530471802e-02 -1.113986968994140625e-01 3.212397918105125427e-02 2.612554430961608887e-01 -7.752237468957901001e-02 -7.350103557109832764e-02 8.915179967880249023e-02 3.746254742145538330e-01 -1.912466064095497131e-02 -1.553748399019241333e-01 1.120807006955146790e-01 -1.222601756453514099e-01 -1.860811114311218262e-01 3.501723986119031906e-03 -8.794399327598512173e-04 2.888787537813186646e-02 3.581353425979614258e-01 6.720915436744689941e-02 1.113203242421150208e-01 3.811990842223167419e-02 3.633202910423278809e-01 -7.677771896123886108e-02 -1.325542572885751724e-02 -7.275729626417160034e-02
-1.981781274080276489e-01 -4.137766733765602112e-02 3.791324794292449951e-01 1.250795871019363403e-01 1.383852362632751465e-01 1.224133297801017761e-01 1.730040013790130615e-01 -1.717424392700195312e-01 -6.311674416065216064e-02 -6.810621917247772217e-02 7.131603360176086426e-02 -2.378792017698287964e-01 2.527866885066032410e-02 1.351325958967208862e-01 -1.995243579149246216e-01 1.899590343236923218e-01 2.642977237701416016e-02 2.064906805753707886e-01 -8.239214867353439331e-02 -4.662382230162620544e-02 1.059749126434326172e-01 9.774295240640640259e-02 -2.538668215274810791e-01 1.303396821022033691e-01 4.200840294361114502e-01 -1.900142580270767212e-01 9.453681856393814087e-02 -2.642938196659088135e-01 5.185795202851295471e-02 -1.082074716687202454e-01 -2.839773893356323242e-01 -7.120297290384769440e-03
-1.463189423084259033e-01 6.088813766837120056e-02 1.721173822879791260e-01 -1.680958122014999390e-01 2.311224937438964844e-01 1.126945838332176208e-01 -3.802159801125526428e-02 1.621965691447257996e-02 -9.635940939188003540e-02 2.740115523338317871e-01 2.350551784038543701e-01 -1.929728686809539795e-01 -2.652141749858856201e-01 -9.151638299226760864e-02 8.684328943490982056e-02 4.520296454429626465e-01 -2.598510123789310455e-02 7.052773982286453247e-02 7.861186563968658447e-02 9.950485080480575562e-02 -6.145434919744729996e-03 -7.628206163644790649e-02 -5.503918975591659546e-02 7.364036887884140015e-02 1.738287955522537231e-01 2.721502780914306641e-01 1.130703240633010864e-01 -4.105167463421821594e-02 1.455791294574737549e-01 -1.943328529596328735e-01 -3.542224466800689697e-01 -2.061786353588104248e-01
-2.243237793445587158e-01 -4.864769577980041504e-01 5.054297298192977905e-02 1.835162192583084106e-01 4.753560200333595276e-02 -8.211071044206619263e-02 8.936108648777008057e-02 3.076182678341865540e-02 -5.933047086000442505e-02 2.115533351898193359e-01 -9.281215816736221313e-02 1.171160265803337097e-01 5.561225116252899170e-03 3.976098075509071350e-02 4.185809567570686340e-02 2.965694665908813477e-01 -5.856768414378166199e-02 5.363831296563148499e-02 5.300957709550857544e-02 9.372217208147048950e-02 2.095803245902061462e-02 3.310466706752777100e-01 5.874989554286003113e-02 1.521251052618026733e-01 3.347062170505523682e-01 2.913767099380493164e-01 1.162410080432891846e-01 -1.990336477756500244e-01 -1.911286115646362305e-01 -1.249239295721054077e-01 -1.713836342096328735e-01 -1.041191816329956055e-01
7.449010014533996582e-02 -3.105586767196655273e-01 3.734028041362762451e-01 -1.535811182111501694e-02 3.976202607154846191e-01 -6.156481802463531494e-02 4.643159918487071991e-04 -1.313650012016296387e-01 1.885641962289810181e-01 -1.225799545645713806e-01 1.596145778894424438e-01 1.895832568407058716e-01 1.535636782646179199e-01 2.491859048604965210e-01 3.743559122085571289e-02 1.811972707509994507e-01 8.411537110805511475e-02 1.376891434192657471e-01 9.204506129026412964e-02 1.179590150713920593e-01 2.537461696192622185e-03 -8.847187273204326630e-03 -2.075355499982833862e-01 -3.119484893977642059e-02 3.055588304996490479e-01 2.144162058830261230e-01 -1.046081855893135071e-01 1.208367720246315002e-01 -1.667231023311614990e-01 -1.295622140169143677e-01 -6.678271293640136719e-02 -2.019972503185272217e-01
-7.208767533302307129e-02 -2.735085189342498779e-01 4.554060995578765869e-01 -7.793851196765899658e-02 1.532327085733413696e-01 -6.506749242544174194e-02 -3.210278749465942383e-01 -6.458298861980438232e-02 -1.337032467126846313e-01 -4.793108254671096802e-02 6.379354000091552734e-02 1.041791066527366638e-01 -2.561164498329162598e-01 3.431785404682159424e-01 -1.212080940604209900e-01 1.900880783796310425e-01 -3.566948324441909790e-02 8.039934188127517700e-02 2.683991789817810059e-01 -1.047829389572143555e-01 1.850670389831066132e-02 -5.018663033843040466e-02 1.932236403226852417e-01 -1.801935434341430664e-01 9.238638728857040405e-02 1.363322883844375610e-01 3.803384304046630859e-02 8.235450834035873413e-02 2.554396986961364746e-01 3.700211271643638611e-02 -1.197944879531860352e-01 -1.501810997724533081e-01
-5.594751611351966858e-02 -2.475111931562423706e-01 1.807043254375457764e-01 -5.396026372909545898e-02 1.583926230669021606e-01 -1.580284833908081055e-01 9.677251428365707397e-02 -1.206980347633361816e-01 -6.681061536073684692e-02 -4.984233528375625610e-02 -6.056439131498336792e-02 1.121389418840408325e-01 -1.170117408037185669e-01 -1.074742153286933899e-01 -3.093108301982283592e-03 2.244183570146560669e-01 2.947694063186645508e-01 1.401062607765197754e-01 1.628177314996719360e-01 -7.759762462228536606e-03 -1.760798841714859009e-01 2.352704703807830811e-01 -8.158212900161743164e-02 1.635796576738357544e-01 3.808056116104125977e-01 8.677423745393753052e-02 1.316455751657485962e-01 1.022528856992721558e-01 -5.719740688800811768e-02 4.638444259762763977e-02 -1.236525774002075195e-01 -5.228200554847717285e-01
1.640805304050445557e-01 -1.434092372655868530e-01 4.886008501052856445e-01 1.504136174917221069e-01 2.287947535514831543e-01 -3.255818784236907959e-02 -2.618470974266529083e-02 -1.343352049589157104e-01 -1.238619461655616760e-01 1.773379445075988770e-01 1.288486272096633911e-01 1.182493790984153748e-01 -1.627407371997833252e-01 3.711951896548271179e-02 3.652106225490570068e-01 2.605561614036560059e-01 5.042438581585884094e-02 -7.418660819530487061e-02 -2.141273319721221924e-01 5.939287692308425903e-02 1.710399426519870758e-02 -1.965906322002410889e-01 -1.430403888225555420e-01 1.542474180459976196e-01 2.172763645648956299e-01 2.579718828201293945e-01 3.627381473779678345e-02 1.484685987234115601e-01 6.066921353340148926e-02 -6.136215850710868835e-02 -1.176294907927513123e-01 -1.161638125777244568e-01
2.794385254383087158e-01 -3.067142665386199951e-01 8.361216634511947632e-02 3.180940449237823486e-02 1.215725913643836975e-01 -1.897464841604232788e-01 1.576894074678421021e-01 -1.202600672841072083e-01 -1.301440745592117310e-01 3.050198033452033997e-02 -1.121370196342468262e-01 1.904458105564117432e-01 -2.595862150192260742e-01 1.736683771014213562e-02 -2.163640260696411133e-01 2.102185189723968506e-01 3.002855777740478516e-01 3.816113620996475220e-02 1.379150748252868652e-01 7.708649616688489914e-03 1.928726583719253540e-01 -2.092812955379486084e-01 -2.279461175203323364e-01 2.340383827686309814e-01 3.001618981361389160e-01 1.792802661657333374e-01 8.886916190385818481e-02 -3.800388425588607788e-02 1.208503097295761108e-01 1.663039773702621460e-01 -1.125677302479743958e-01 -1.391689330339431763e-01
-2.569584175944328308e-02 -2.638401389122009277e-01 2.143157720565795898e-01 1.516685783863067627e-01 -1.070923060178756714e-01 -8.651615679264068604e-02 1.839957013726234436e-02 -2.329820208251476288e-02 -3.482821285724639893e-01 2.485060095787048340e-01 -8.572262525558471680e-02 -6.937314569950103760e-02 7.275936193764209747e-03 -2.824329733848571777e-01 -1.261671632528305054e-01 3.871044218540191650e-01 -1.379342824220657349e-01 2.351922243833541870e-01 5.568083748221397400e-02 1.249983459711074829e-01 1.982618719339370728e-01 -1.826498359441757202e-01 -3.228549659252166748e-02 3.976889699697494507e-02 2.438268959522247314e-01 1.836919635534286499e-01 -2.044667750597000122e-01 -1.653365641832351685e-01 1.606439352035522461e-01 -7.314498722553253174e-02 1.056905370205640793e-03 -1.957000344991683960e-01
1.418943852186203003e-01 -3.547233939170837402e-01 5.316177755594253540e-02 -1.313976794481277466e-01 -4.790685139596462250e-03 -2.806219458580017090e-01 -5.164557695388793945e-02 -1.618470251560211182e-01 -2.063543498516082764e-01 1.220623850822448730e-01 2.583230733871459961e-01 -4.860071837902069092e-02 1.008491665124893188e-01 2.678842246532440186e-01 -2.700750902295112610e-02 1.553071588277816772e-01 5.816926807165145874e-02 -6.426510214805603027e-02 6.340896338224411011e-02 -2.376239299774169922e-01 -6.608835607767105103e-02 6.603829562664031982e-02 4.176972433924674988e-03 1.651895642280578613e-01 3.960806131362915039e-01 1.145799085497856140e-01 1.721399091184139252e-02 -6.923043634742498398e-03 -4.120542407035827637e-01 6.158933043479919434e-02 -1.299355030059814453e-01 -1.676450818777084351e-01
-1.791359931230545044e-01 -1.891793161630630493e-01 2.380511611700057983e-01 -2.591843344271183014e-02 1.390267256647348404e-02 -5.421708524227142334e-02 5.111319012939929962e-03 -4.706988111138343811e-02 -9.725689142942428589e-02 1.553958505392074585e-01 -1.452689170837402344e-01 2.602167129516601562e-01 -4.300732910633087158e-02 -2.426422834396362305e-01 -4.173696041107177734e-02 3.339013755321502686e-01 -2.181977629661560059e-01 6.552159041166305542e-02 5.916809290647506714e-02 8.095506578683853149e-02 8.483227342367172241e-03 -1.354319155216217041e-01 -8.085929602384567261e-02 -8.994863182306289673e-02 5.283570289611816406e-01 -1.168433651328086853e-01 -2.643137872219085693e-01 -6.028359010815620422e-02 1.478146463632583618e-01 7.071363925933837891e-02 -2.811279296875000000e-01 7.638472318649291992e-02
2.396651059389114380e-01 -9.574463963508605957e-02 3.754672110080718994e-01 -1.473298519849777222e-01 2.504667937755584717e-01 -1.727881431579589844e-01 1.553850322961807251e-01 -1.079863030463457108e-02 -2.213004231452941895e-02 -4.544529318809509277e-02 -1.454734057188034058e-01 -6.679593771696090698e-02 -4.197962880134582520e-01 -6.573724001646041870e-02 -8.802706748247146606e-02 2.879886031150817871e-01 -7.169768959283828735e-02 1.113051995635032654e-01 9.522338211536407471e-02 1.550066843628883362e-02 2.328294664621353149e-01 7.813628762960433960e-02 -3.532791510224342346e-02 1.572287231683731079e-01 1.012474671006202698e-01 3.785713613033294678e-01 8.545273542404174805e-02 -2.266950458288192749e-01 -8.531465381383895874e-02 -1.292954683303833008e-01 7.053286582231521606e-02 9.687040932476520538e-03
-2.525359205901622772e-02 -3.039780557155609131e-01 -2.350289560854434967e-02 1.216003950685262680e-02 4.829837381839752197e-02 1.256108582019805908e-01 8.861076831817626953e-02 -2.301058731973171234e-02 -3.552879095077514648e-01 1.294146627187728882e-01 -2.626263909041881561e-02 2.257934361696243286e-01 -2.517361380159854889e-02 -3.121238946914672852e-01 -2.109462022781372070e-01 2.409772127866744995e-01 -1.511687189340591431e-01 6.271976977586746216e-02 1.877955794334411621e-01 1.336816698312759399e-01 -2.012775987386703491e-01 -5.663225799798965454e-02 2.109550684690475464e-02 1.323726326227188110e-01 3.846106231212615967e-01 3.396857902407646179e-02 -1.464392542839050293e-01 -3.011032380163669586e-02 1.374714076519012451e-01 -1.005990505218505859e-01 -3.065856695175170898e-01 -2.200885713100433350e-01
8.725126273930072784e-03 -3.589162826538085938e-01 4.708130359649658203e-01 9.453965723514556885e-02 1.102726832032203674e-01 -3.297156393527984619e-01 8.423317223787307739e-02 -2.147054523229598999e-01 -1.042529009282588959e-02 5.280873738229274750e-03 2.329546492546796799e-03 2.747802436351776123e-01 1.381554305553436279e-01 -5.468199774622917175e-02 -9.038747102022171021e-02 5.079763382673263550e-02 1.897353976964950562e-01 -1.177590247243642807e-02 2.545938082039356232e-02 -9.803026914596557617e-04 1.754746884107589722e-01 -1.415259856730699539e-02 1.225534528493881226e-01 7.867056876420974731e-02 4.240597784519195557e-01 1.442166715860366821e-01 3.024552948772907257e-02 -1.371165812015533447e-01 7.067239284515380859e-02 -1.142479479312896729e-02 7.970625907182693481e-02 -1.927544474601745605e-01
-4.823955893516540527e-02 -1.174019724130630493e-01 3.055254817008972168e-01 6.563582271337509155e-02 -7.217589020729064941e-02 -6.201656535267829895e-02 3.034602105617523193e-02 -1.049894094467163086e-01 -3.553296327590942383e-01 1.643503755331039429e-01 -1.593597084283828735e-01 3.821668401360511780e-02 1.772205531597137451e-02 -2.395388633012771606e-01 -1.925491839647293091e-01 4.647128880023956299e-01 3.361801803112030029e-02 3.086348772048950195e-01 5.132108554244041443e-02 1.075671091675758362e-01 1.501476857811212540e-02 -2.039603590965270996e-01 -6.842007488012313843e-02 -6.298252195119857788e-02 1.813983321189880371e-01 1.289646476507186890e-01 -2.203868776559829712e-01 -1.561786830425262451e-01 -8.445988409221172333e-03 -1.059917286038398743e-01 4.322398453950881958e-02 -2.786533236503601074e-01
-2.118102973327040672e-03 -1.400088071823120117e-01 2.571776509284973145e-01 -3.480134531855583191e-02 -3.339443355798721313e-02 -7.340433448553085327e-02 -4.008447751402854919e-02 -9.251189231872558594e-02 -3.185933828353881836e-01 2.372249066829681396e-01 -2.176806181669235229e-01 -3.548238053917884827e-02 4.072210565209388733e-02 -2.777331173419952393e-01 -2.684891521930694580e-01 4.750336706638336182e-01 -8.923242986202239990e-02 2.382132709026336670e-01 1.217309534549713135e-01 8.949634432792663574e-02 6.831754744052886963e-02 -9.067191183567047119e-02 -1.359080374240875244e-01 1.742481067776679993e-02 1.663165837526321411e-01 7.744121551513671875e-02 -2.143522948026657104e-01 -1.332619339227676392e-01 -5.001742765307426453e-02 9.056614711880683899e-03 1.268347501754760742e-01 -2.796072959899902344e-01
1.056627556681632996e-01 -3.542607650160789490e-02 1.706246286630630493e-02 1.458399742841720581e-01 1.908952593803405762e-01 5.774119123816490173e-02 -1.385029852390289307e-01 -5.210770294070243835e-02 -2.203107625246047974e-01 2.880036830902099609e-01 -6.553181260824203491e-02 -1.841800957918167114e-01 -1.791452914476394653e-01 -5.714866518974304199e-02 -6.841989606618881226e-02 1.925031840801239014e-01 -5.298721045255661011e-02 -4.135047644376754761e-02 -1.555872261524200439e-01 -5.073220133781433105e-01 -2.109413594007492065e-01 -1.317271124571561813e-02 7.288570702075958252e-02 2.309501469135284424e-01 4.015783071517944336e-01 2.486729063093662262e-02 1.123087778687477112e-01 -4.409419745206832886e-02 5.775996297597885132e-02 7.267428189516067505e-02 -2.869862616062164307e-01 2.662113122642040253e-02
1.543828248977661133e-01 -1.691976785659790039e-01 3.879800736904144287e-01 1.691577732563018799e-01 2.524172365665435791e-01 -1.868006289005279541e-01 -2.431486696004867554e-01 5.826755240559577942e-02 1.628983914852142334e-01 3.028383255004882812e-01 6.813583523035049438e-02 1.618393063545227051e-01 -3.092045150697231293e-02 7.403513044118881226e-02 1.922699958086013794e-01 1.877096891403198242e-01 1.256007999181747437e-01 -2.719851732254028320e-01 9.601237252354621887e-03 9.109161794185638428e-02 -9.351176768541336060e-02 -1.982526630163192749e-01 -7.253634184598922729e-02 9.988982975482940674e-02 3.765821456909179688e-01 9.496489167213439941e-02 1.116910874843597412e-01 1.427724212408065796e-01 2.839980088174343109e-02 6.947286427021026611e-02 -1.571028679609298706e-02 -1.689616143703460693e-01
1.282579358667135239e-02 -1.144530326128005981e-01 2.479155063629150391e-01 1.873504817485809326e-01 7.209229469299316406e-02 -2.981711626052856445e-01 1.756766885519027710e-01 -1.092943474650382996e-01 -2.435264289379119873e-01 -1.295567005872726440e-01 -2.205331251025199890e-02 2.446751892566680908e-01 -1.093900948762893677e-01 1.934185028076171875e-01 -1.332529336214065552e-01 2.661724686622619629e-01 3.544435277581214905e-02 1.143333986401557922e-01 -4.456501454114913940e-02 -1.992434710264205933e-01 -1.170190572738647461e-01 -1.176542341709136963e-01 -2.902011573314666748e-01 -1.706136576831340790e-02 1.137162968516349792e-01 1.515125483274459839e-01 2.230233401060104370e-01 1.307920962572097778e-01 -5.780420824885368347e-02 -2.408516854047775269e-01 -1.801668256521224976e-01 -3.379922211170196533e-01
2.969041652977466583e-02 -4.043878912925720215e-01 1.822063624858856201e-01 -3.372515365481376648e-02 -5.746693164110183716e-02 4.994041472673416138e-02 4.320830479264259338e-02 2.058707177639007568e-01 -1.666997373104095459e-01 2.197081446647644043e-01 -1.279923915863037109e-01 -1.011374592781066895e-01 5.041617527604103088e-02 -2.272260040044784546e-01 -9.944750927388668060e-03 4.853169322013854980e-01 -1.613784730434417725e-01 2.477461397647857666e-01 4.989833757281303406e-02 1.863416731357574463e-01 4.483557865023612976e-02 -4.258479177951812744e-02 2.451618202030658722e-02 7.736034691333770752e-02 3.089772462844848633e-01 8.179130405187606812e-02 -1.980006247758865356e-01 8.365637063980102539e-02 6.332389265298843384e-02 -3.152582794427871704e-02 2.434446476399898529e-02 -2.640653848648071289e-01
4.032437503337860107e-02 -2.616038620471954346e-01 1.857546418905258179e-01 -5.708556622266769409e-02 1.315655112266540527e-01 -1.682907491922378540e-01 1.951037496328353882e-01 -4.580372869968414307e-01 -2.795978263020515442e-02 1.846321374177932739e-01 7.717400789260864258e-02 4.480826556682586670e-01 -6.325321272015571594e-03 -2.821871936321258545e-01 -6.704478710889816284e-02 2.711334824562072754e-01 -9.227991104125976562e-03 1.037438809871673584e-01 6.878464668989181519e-02 -2.604903653264045715e-02 5.565811693668365479e-02 1.420961022377014160e-01 6.186769157648086548e-02 1.646671146154403687e-01 2.783450484275817871e-01 3.596561960875988007e-03 8.038378506898880005e-02 -1.985379159450531006e-01 1.122126635164022446e-02 1.581067219376564026e-02 -7.033675909042358398e-02 -1.468696258962154388e-02
9.932416677474975586e-02 -4.364968836307525635e-01 2.220153063535690308e-01 2.230412811040878296e-01 8.619689382612705231e-03 -4.008274078369140625e-01 1.679708063602447510e-02 -1.671750992536544800e-01 -5.969965085387229919e-02 3.403335809707641602e-02 1.921053677797317505e-01 3.235997855663299561e-01 -9.932900220155715942e-02 -1.219274941831827164e-02 -1.321793347597122192e-01 2.811846733093261719e-01 2.437666058540344238e-02 -6.473094224929809570e-02 -1.072955317795276642e-02 -1.362840086221694946e-01 -3.499509021639823914e-02 -8.414480835199356079e-02 -2.016610652208328247e-02 1.640819311141967773e-01 1.554344147443771362e-01 -1.252865698188543320e-02 2.464993745088577271e-01 -3.230844810605049133e-02 4.441728070378303528e-02 -2.415062785148620605e-01 -3.427227959036827087e-02 -2.280416190624237061e-01
-1.108677536249160767e-01 -1.412460654973983765e-01 1.293054670095443726e-01 -5.063561722636222839e-02 1.041985228657722473e-01 -1.807098835706710815e-01 6.898327171802520752e-02 -1.560184638947248459e-02 -3.990724086761474609e-01 2.402040511369705200e-01 -3.269951418042182922e-02 1.930988281965255737e-01 1.597588956356048584e-01 -2.484056204557418823e-01 -2.860350310802459717e-01 3.918336927890777588e-01 -2.885128855705261230e-01 6.775648146867752075e-02 2.154146432876586914e-01 9.994152933359146118e-02 -2.914212085306644440e-02 -9.082280844449996948e-02 1.492563784122467041e-01 3.946527838706970215e-02 2.496755868196487427e-01 4.346049949526786804e-02 -1.907416582107543945e-01 -1.275984346866607666e-01 9.929297119379043579e-02 4.661190137267112732e-02 -1.039076149463653564e-01 -7.206159830093383789e-02
2.238696999847888947e-02 7.281484082341194153e-03 2.488690465688705444e-01 -1.081222519278526306e-01 1.269170492887496948e-01 7.194376736879348755e-02 3.224164247512817383e-01 1.898462069220840931e-03 -1.476447433233261108e-01 1.961447298526763916e-01 4.514341428875923157e-02 2.396142333745956421e-01 -1.270037591457366943e-01 2.206786721944808960e-01 -1.211022138595581055e-01 1.805744767189025879e-01 -9.497517347335815430e-02 -2.447410374879837036e-01 8.302389085292816162e-02 -2.040318027138710022e-02 9.321145713329315186e-02 -1.497426778078079224e-01 6.689590215682983398e-02 3.089603595435619354e-02 3.784244358539581299e-01 1.921777874231338501e-01 3.359739854931831360e-02 2.190077304840087891e-01 -6.903734803199768066e-02 -3.277672231197357178e-01 -2.498721778392791748e-01 -2.282994836568832397e-01
-7.010994106531143188e-02 -3.242688477039337158e-01 2.583001852035522461e-01 2.839988842606544495e-02 1.932329311966896057e-02 -6.485404819250106812e-02 -7.268445100635290146e-03 5.792158097028732300e-02 -3.298216462135314941e-01 1.395287513732910156e-01 -1.224368736147880554e-01 9.687716513872146606e-02 6.880363821983337402e-02 -3.956196010112762451e-01 -1.879576593637466431e-01 4.240935146808624268e-01 -1.065762639045715332e-01 2.528933882713317871e-01 7.763783633708953857e-02 3.927208110690116882e-02 4.319667443633079529e-02 -3.770297765731811523e-02 -6.110806483775377274e-03 8.812864124774932861e-02 2.176537215709686279e-01 6.175310164690017700e-02 -1.597535312175750732e-01 -1.492274552583694458e-01 -5.523730069398880005e-02 -1.518667191267013550e-01 -8.145975321531295776e-02 -2.442559748888015747e-01
6.320723891258239746e-02 -1.560011655092239380e-01 2.840571105480194092e-01 -1.355937123298645020e-01 1.124642342329025269e-01 -5.838662385940551758e-02 -5.720677599310874939e-02 4.127314686775207520e-02 -1.297582983970642090e-01 3.231987655162811279e-01 9.219708293676376343e-02 -1.558514833450317383e-01 -1.886695623397827148e-01 -1.518327891826629639e-01 1.705338209867477417e-01 4.424441158771514893e-01 -1.784062534570693970e-01 9.949183464050292969e-02 4.349624272435903549e-03 1.015403717756271362e-01 8.655306696891784668e-02 -1.749476343393325806e-01 -1.307930145412683487e-02 3.123017400503158569e-02 1.834654957056045532e-01 7.623656094074249268e-02 5.906216800212860107e-02 4.746193438768386841e-02 1.665303558111190796e-01 -2.364546954631805420e-01 -4.381525218486785889e-01 -4.305496811866760254e-02
2.664029002189636230e-01 -1.500526815652847290e-01 1.357998400926589966e-01 3.206275030970573425e-02 1.130565069615840912e-03 -2.134404182434082031e-01 1.517013162374496460e-01 -1.624454408884048462e-01 4.810843989253044128e-02 2.013183087110519409e-01 2.376141771674156189e-02 2.219710946083068848e-01 -1.294144708663225174e-02 -3.597273677587509155e-02 -2.238476835191249847e-02 3.226530849933624268e-01 1.195336729288101196e-01 -1.129337474703788757e-01 2.796018421649932861e-01 9.703443199396133423e-02 1.199206858873367310e-01 1.965973824262619019e-01 2.167125791311264038e-02 6.453017145395278931e-02 5.284497737884521484e-01 3.030219376087188721e-01 -9.048957377672195435e-02 3.944776952266693115e-02 1.237596869468688965e-01 4.103718325495719910e-02 2.869748882949352264e-02 -1.496224254369735718e-01
-1.430475502274930477e-03 -2.801748812198638916e-01 7.938236743211746216e-02 1.892027445137500763e-02 2.167035937309265137e-01 -7.432458549737930298e-02 7.582283020019531250e-02 1.010606810450553894e-01 -2.096565663814544678e-01 1.063095852732658386e-01 -8.594568818807601929e-02 1.285772770643234253e-01 1.840991079807281494e-01 -3.815059959888458252e-01 -9.243937581777572632e-02 3.318038880825042725e-01 -1.779299676418304443e-01 1.063840314745903015e-01 -3.591642156243324280e-02 1.382442712783813477e-01 -3.156520426273345947e-02 -1.465269327163696289e-01 -5.700421333312988281e-02 -6.246348842978477478e-03 5.520627498626708984e-01 -1.637356728315353394e-01 -7.317984849214553833e-02 -3.322622925043106079e-02 9.729889780282974243e-02 2.996722981333732605e-02 -6.641010195016860962e-02 -1.648893505334854126e-01
-1.382657140493392944e-01 -1.904090493917465210e-01 4.190318882465362549e-01 1.389979273080825806e-01 3.427469357848167419e-02 -2.407044321298599243e-01 -1.185865998268127441e-01 -3.883847221732139587e-02 -5.715348199009895325e-02 4.751719906926155090e-02 -6.534410268068313599e-02 1.020850986242294312e-01 1.119854301214218140e-01 2.549759149551391602e-01 -2.881870865821838379e-01 -3.802135586738586426e-02 -1.843648850917816162e-01 2.722517251968383789e-01 6.863681226968765259e-02 1.971603035926818848e-01 -1.893012970685958862e-01 -3.694454580545425415e-02 -1.053126156330108643e-01 7.338658720254898071e-02 2.893227636814117432e-01 2.930208481848239899e-02 3.627167642116546631e-01 -1.343662440776824951e-01 3.348205611109733582e-02 1.640910357236862183e-01 -2.771493792533874512e-02 -1.561980843544006348e-01
-5.452569574117660522e-02 -2.518578767776489258e-01 3.149854838848114014e-01 -1.530261710286140442e-02 2.477869624271988869e-03 -3.977386653423309326e-02 -1.875977218151092529e-01 -1.379793323576450348e-02 -3.334388136863708496e-01 1.526084095239639282e-01 -1.979949176311492920e-01 3.953137621283531189e-02 1.096434295177459717e-01 -1.302249729633331299e-01 -2.238581925630569458e-01 4.956460893154144287e-01 -9.940928220748901367e-02 1.710558533668518066e-01 1.192807406187057495e-01 4.723125323653221130e-02 2.109350403770804405e-03 -1.128124818205833435e-01 -2.424511313438415527e-02 -5.402882397174835205e-02 1.744544059038162231e-01 8.572137355804443359e-02 -1.877468079328536987e-01 -1.067129895091056824e-01 4.431772604584693909e-02 -1.939407438039779663e-01 1.947403401136398315e-01 -2.518355846405029297e-01
1.971340775489807129e-01 -1.122916266322135925e-01 -9.773147851228713989e-02 1.708293110132217407e-01 2.249977588653564453e-01 -2.982619106769561768e-01 2.828742563724517822e-02 -1.272059530019760132e-01 -1.728316247463226318e-01 4.204918071627616882e-02 -1.244314461946487427e-01 -2.988766431808471680e-01 -1.506455987691879272e-01 3.871221467852592468e-02 5.236073210835456848e-02 5.443649888038635254e-01 4.678290337324142456e-03 -4.239872097969055176e-02 -1.139675527811050415e-01 2.767937257885932922e-02 1.570885330438613892e-01 -1.166083738207817078e-01 -1.932762749493122101e-02 1.307636648416519165e-01 1.901212185621261597e-01 -1.026355922222137451e-01 1.062498390674591064e-01 -7.363946735858917236e-02 2.779957056045532227e-01 -4.030225798487663269e-02 -1.501402258872985840e-01 -2.394802570343017578e-01
1.875100471079349518e-02 -2.977595925331115723e-01 2.387076765298843384e-01 -8.764140307903289795e-02 -7.411196082830429077e-02 -6.711284816265106201e-02 -4.613665863871574402e-02 -3.953380510210990906e-02 -3.260970711708068848e-01 1.749380975961685181e-01 -1.372748464345932007e-01 2.685455977916717529e-01 1.569332033395767212e-01 -3.572881221771240234e-01 -6.849982589483261108e-02 3.655897676944732666e-01 -1.692602187395095825e-01 5.869711935520172119e-02 1.893091052770614624e-01 2.490406781435012817e-01 -4.993636533617973328e-02 4.263298213481903076e-02 1.462590992450714111e-01 -3.316137567162513733e-02 2.422291934490203857e-01 1.227451860904693604e-01 -2.419891208410263062e-02 6.236334517598152161e-02 1.469421684741973877e-01 -4.581374675035476685e-02 -1.639073640108108521e-01 -1.690367609262466431e-01
-1.428330987691879272e-01 -2.013740688562393188e-01 3.128380775451660156e-01 3.693731874227523804e-02 -3.393495455384254456e-02 -5.204150825738906860e-02 8.380021154880523682e-02 -2.134859561920166016e-02 -4.099226593971252441e-01 8.267239481210708618e-02 -2.193603664636611938e-01 -2.096128836274147034e-02 3.985859826207160950e-02 -2.163813114166259766e-01 -2.112507671117782593e-01 4.248070418834686279e-01 2.354538999497890472e-02 2.589751482009887695e-01 1.309458464384078979e-01 1.088209077715873718e-01 1.619326323270797729e-02 -5.980733782052993774e-02 -8.922880142927169800e-02 -1.184028089046478271e-01 2.776165604591369629e-01 -4.136023670434951782e-02 -1.496812999248504639e-01 -1.414468735456466675e-01 7.793659716844558716e-02 -1.582564413547515869e-01 1.215470060706138611e-01 -2.050175368785858154e-01
-4.395465552806854248e-02 -4.775542318820953369e-01 2.294965684413909912e-01 1.146943196654319763e-01 7.021971791982650757e-02 -6.707154959440231323e-02 -9.690781682729721069e-02 1.396154984831809998e-02 -2.278909087181091309e-01 1.224826052784919739e-01 -1.951467096805572510e-01 5.702385678887367249e-02 2.826749533414840698e-02 -3.055823743343353271e-01 -1.834047585725784302e-02 4.394962787628173828e-01 -1.673597544431686401e-01 2.459785342216491699e-01 9.666282683610916138e-02 -5.527267232537269592e-02 -4.684789851307868958e-02 -1.531439572572708130e-01 -1.816520094871520996e-02 3.051545284688472748e-02 1.874424964189529419e-01 -6.707548745907843113e-04 -1.167189478874206543e-01 -1.816675625741481781e-02 1.207574009895324707e-01 -2.144839465618133545e-01 5.235763266682624817e-02 -2.213367223739624023e-01
8.905964344739913940e-02 -1.874214261770248413e-01 5.532443523406982422e-01 2.822927236557006836e-01 9.170730412006378174e-02 -2.407883852720260620e-01 1.623525917530059814e-01 -1.528761833906173706e-01 1.200626194477081299e-01 1.638290584087371826e-01 9.937104582786560059e-02 -9.573259949684143066e-02 -1.487477719783782959e-01 -6.928918510675430298e-02 1.688432246446609497e-01 -2.407376305200159550e-04 6.969289481639862061e-02 -1.643480360507965088e-01 3.056102059781551361e-02 -3.819473832845687866e-02 -2.442948706448078156e-02 1.214641332626342773e-01 -3.710029646754264832e-02 -1.574072428047657013e-02 3.607611954212188721e-01 2.652351558208465576e-01 1.060215681791305542e-01 1.869218051433563232e-01 9.587278217077255249e-02 -4.712808132171630859e-02 -1.728943735361099243e-01 1.032703649252653122e-02
-3.274937346577644348e-02 -2.710316479206085205e-01 5.442929640412330627e-02 3.342631459236145020e-01 6.421998888254165649e-02 -5.319582670927047729e-02 1.777317821979522705e-01 -8.131069689989089966e-02 -1.334865391254425049e-01 1.250410825014114380e-01 -6.955471634864807129e-02 -1.239458248019218445e-01 1.475985050201416016e-01 -5.258121341466903687e-02 -1.589952968060970306e-02 3.397167026996612549e-01 -7.053001224994659424e-02 2.888109087944030762e-01 8.253955096006393433e-02 1.499141454696655273e-01 -3.168167471885681152e-01 1.468793451786041260e-01 1.287099421024322510e-01 2.147031724452972412e-01 3.084754385054111481e-02 2.949471473693847656e-01 -2.597035467624664307e-01 1.004946976900100708e-02 -1.092656701803207397e-01 -8.766186237335205078e-02 -2.779466211795806885e-01 -1.307772547006607056e-01
-1.299931854009628296e-01 -3.271292150020599365e-01 1.037175208330154419e-01 -1.493684351444244385e-01 1.129646599292755127e-01 -8.733994909562170506e-04 -5.356230586767196655e-02 2.172168903052806854e-02 -1.055144742131233215e-01 1.284507513046264648e-01 -1.194900125265121460e-01 -1.290480643510818481e-01 9.690773487091064453e-02 -1.524821519851684570e-01 -4.906515777111053467e-02 5.430503487586975098e-01 -1.413516998291015625e-01 2.031922191381454468e-01 1.319973766803741455e-01 -1.760333925485610962e-01 1.914356090128421783e-02 -8.970904350280761719e-02 -1.392814815044403076e-01 2.069907188415527344e-01 1.044086962938308716e-01 -8.314960449934005737e-02 -1.597089022397994995e-01 1.808513104915618896e-01 2.557103633880615234e-01 -2.869603335857391357e-01 -1.362430006265640259e-01 -1.254507303237915039e-01
-7.330514490604400635e-03 -2.747329771518707275e-01 -6.719508767127990723e-02 5.726685374975204468e-02 1.244382709264755249e-01 -3.256213665008544922e-01 9.420019388198852539e-02 -1.970799416303634644e-01 -5.479584261775016785e-02 1.922760754823684692e-01 1.541300565004348755e-01 3.383986651897430420e-01 -1.032860279083251953e-01 -1.069275960326194763e-01 -9.542796760797500610e-02 4.689447879791259766e-01 3.036470524966716766e-02 -6.181654706597328186e-02 6.307821720838546753e-02 6.840281188488006592e-02 3.838667273521423340e-02 -6.902966648340225220e-02 -2.507980680093169212e-03 -1.318965945392847061e-02 3.107978999614715576e-01 3.313265144824981689e-01 1.191792488098144531e-01 6.078042788431048393e-04 -2.048392295837402344e-01 3.788249741774052382e-04 -1.132690012454986572e-01 -1.513260453939437866e-01
9.316488355398178101e-02 -2.809490263462066650e-01 2.644166946411132812e-01 -5.612810328602790833e-02 4.137578606605529785e-02 -2.223763763904571533e-01 -9.367527812719345093e-02 -3.002224117517471313e-02 -1.096186786890029907e-01 1.179417222738265991e-01 6.324091553688049316e-02 -3.033770062029361725e-02 2.973798662424087524e-02 1.886551454663276672e-02 -9.687202051281929016e-03 2.336737215518951416e-01 1.996123194694519043e-01 -3.960359841585159302e-02 1.189093291759490967e-01 -1.222104802727699280e-01 -1.379935294389724731e-01 2.267841994762420654e-01 6.750635057687759399e-02 2.397436052560806274e-01 3.503343760967254639e-01 1.335775554180145264e-01 -8.802206255495548248e-03 -4.173804819583892822e-02 3.247536020353436470e-03 8.527912199497222900e-02 9.046939760446548462e-02 -5.751850008964538574e-01
5.989560857415199280e-02 -2.624137699604034424e-01 1.781407296657562256e-01 -1.588765084743499756e-01 3.357009887695312500e-01 -1.225988343358039856e-01 2.026648372411727905e-01 8.796631544828414917e-02 -1.026845201849937439e-01 6.982734799385070801e-02 2.741277404129505157e-02 -1.824518293142318726e-01 -2.155916392803192139e-01 4.502313211560249329e-02 -5.136152356863021851e-02 1.556919515132904053e-01 1.913673728704452515e-01 5.362519063055515289e-03 -2.675028443336486816e-01 1.385776251554489136e-01 6.333109736442565918e-02 -4.291747137904167175e-02 -1.605092734098434448e-01 5.653491616249084473e-02 3.663530945777893066e-01 2.931531965732574463e-01 7.151201367378234863e-02 -3.506475687026977539e-01 1.512481570243835449e-01 -7.711478322744369507e-02 1.200486347079277039e-01 -1.245574429631233215e-01
-2.249434590339660645e-02 1.107420474290847778e-01 4.026585817337036133e-01 3.801832720637321472e-02 1.153305992484092712e-01 -7.160488516092300415e-02 1.468274742364883423e-01 -2.753800451755523682e-01 -1.681819558143615723e-01 2.625884674489498138e-02 2.271362692117691040e-01 1.061647459864616394e-01 -3.049383461475372314e-01 -8.343736641108989716e-03 -1.513450443744659424e-01 3.038355708122253418e-01 -3.268525898456573486e-01 3.370337560772895813e-02 -1.835885085165500641e-02 -6.468028575181961060e-02 -2.604523673653602600e-02 -2.843093276023864746e-01 -5.823358893394470215e-02 2.611233387142419815e-03 9.123438596725463867e-02 1.125295385718345642e-01 8.268189430236816406e-02 -8.131269365549087524e-02 4.995864629745483398e-02 -2.965713441371917725e-01 6.363552063703536987e-02 -2.852772176265716553e-01
5.190118774771690369e-02 -2.207498848438262939e-01 -1.767482794821262360e-02 -6.352808326482772827e-02 4.198895990848541260e-01 -2.477802336215972900e-01 1.248465105891227722e-01 4.723392892628908157e-03 -1.980300247669219971e-01 2.606784999370574951e-01 3.032807409763336182e-01 2.735445499420166016e-01 1.198593974113464355e-01 -6.803419440984725952e-02 -4.497437179088592529e-02 1.699700504541397095e-01 -9.413477033376693726e-02 -1.229821667075157166e-01 -2.849376201629638672e-02 6.701327115297317505e-02 -1.073974147439002991e-01 -1.789254844188690186e-01 8.071515709161758423e-02 3.186298608779907227e-01 1.861656606197357178e-01 1.661719828844070435e-01 1.272766888141632080e-01 -1.633389294147491455e-01 -1.368006467819213867e-01 -1.837679930031299591e-02 -2.345872074365615845e-01 -8.320826292037963867e-02
-6.208131089806556702e-02 -3.000489771366119385e-01 3.310102522373199463e-01 -4.417546093463897705e-02 -1.665400713682174683e-01 -1.546206921339035034e-01 5.135189276188611984e-03 -4.221422970294952393e-02 -2.840485572814941406e-01 1.461555510759353638e-01 -1.451878100633621216e-01 2.520974352955818176e-02 -7.477257400751113892e-02 -3.010828495025634766e-01 -2.533450722694396973e-01 4.812967479228973389e-01 -1.595363467931747437e-01 2.192062735557556152e-01 1.101829186081886292e-01 1.276664435863494873e-01 8.725125342607498169e-03 -1.000375896692276001e-01 -6.843398511409759521e-02 -6.606622785329818726e-02 1.884929984807968140e-01 1.242085620760917664e-01 -6.789613515138626099e-02 -4.965065978467464447e-03 2.688665874302387238e-02 -1.009527146816253662e-01 1.183936819434165955e-01 -1.540017724037170410e-01
-5.026920884847640991e-02 -2.707396149635314941e-01 2.039687931537628174e-01 8.401186019182205200e-02 -3.284230828285217285e-02 -9.927328675985336304e-02 -9.247577190399169922e-02 -3.397256508469581604e-02 -2.701700329780578613e-01 1.473335921764373779e-01 -1.356926858425140381e-01 1.012249290943145752e-01 1.370924524962902069e-03 -1.999667286872863770e-01 -2.029417604207992554e-01 4.466468393802642822e-01 -1.862309873104095459e-01 3.170086741447448730e-01 7.080259174108505249e-02 4.808760434389114380e-02 1.335332095623016357e-01 -1.390258967876434326e-01 -2.020535245537757874e-02 -3.134505078196525574e-02 3.379822969436645508e-01 -2.124494127929210663e-02 -2.427496910095214844e-01 -9.450861811637878418e-02 7.777136564254760742e-02 -5.028123408555984497e-02 -1.753796450793743134e-02 -2.799428701400756836e-01
1.023225113749504089e-01 -2.300242781639099121e-01 2.274438589811325073e-01 1.688198149204254150e-01 2.418893128633499146e-01 -1.354002803564071655e-01 2.288655638694763184e-01 -1.449806094169616699e-01 6.114980205893516541e-02 2.609373331069946289e-01 2.099769711494445801e-01 3.904382884502410889e-02 -1.850685328245162964e-01 1.278337836265563965e-01 2.334048748016357422e-01 3.001483678817749023e-01 6.371341645717620850e-02 -6.565459817647933960e-02 1.449134945869445801e-01 3.011543070897459984e-03 2.036588788032531738e-01 6.754394620656967163e-02 1.133473310619592667e-02 1.635870188474655151e-01 3.759001493453979492e-01 1.223417147994041443e-01 7.374832034111022949e-02 -9.430332481861114502e-02 8.796003460884094238e-02 2.008880376815795898e-01 -3.289794176816940308e-02 -2.673231959342956543e-01
1.939399912953376770e-02 -1.189152002334594727e-01 4.447099864482879639e-01 4.315586388111114502e-02 1.016773059964179993e-01 -1.237032860517501831e-01 3.462525010108947754e-01 -9.935128688812255859e-02 -7.345627248287200928e-02 9.331717342138290405e-02 6.301929801702499390e-02 -4.189662262797355652e-02 1.191523522138595581e-01 2.036551833152770996e-01 -2.254958301782608032e-01 2.348776161670684814e-01 -2.686210274696350098e-01 1.901415586471557617e-01 -1.582708805799484253e-01 2.456739917397499084e-02 5.982261896133422852e-02 -5.991525202989578247e-02 1.914742887020111084e-01 5.687614530324935913e-02 5.605795979499816895e-02 3.113332390785217285e-01 -2.863781526684761047e-03 9.542869776487350464e-02 2.772383689880371094e-01 -2.355789095163345337e-01 -1.616817712783813477e-01 -1.472745276987552643e-02
2.288945578038692474e-02 -1.580865979194641113e-01 -3.078233078122138977e-02 2.496787160634994507e-02 2.359791696071624756e-01 -3.791308403015136719e-01 5.844831839203834534e-02 -1.712501645088195801e-01 -2.265335023403167725e-01 3.098037242889404297e-01 1.173410639166831970e-01 3.560650348663330078e-01 -5.983034148812294006e-02 -1.324434671550989151e-02 -2.039019763469696045e-01 3.693616390228271484e-01 -2.894223900511860847e-03 -5.351639166474342346e-02 -7.834061235189437866e-02 -1.043027564883232117e-01 -3.352230414748191833e-02 6.917335093021392822e-02 3.544564545154571533e-02 -4.494805261492729187e-02 2.641463577747344971e-01 2.502448260784149170e-01 9.865647554397583008e-02 -2.049997895956039429e-01 -1.780236959457397461e-01 -4.130868613719940186e-02 -1.269241273403167725e-01 -9.166268259286880493e-02
-1.457521468400955200e-01 -2.225129306316375732e-02 3.567940890789031982e-01 -2.759891450405120850e-01 2.480864673852920532e-01 1.038860529661178589e-01 -2.867274172604084015e-02 -5.195502564311027527e-02 -7.900469750165939331e-02 1.233335211873054504e-01 1.935493052005767822e-01 -9.116356819868087769e-02 -1.122827827930450439e-01 2.900370359420776367e-01 -1.669705212116241455e-01 2.389473468065261841e-01 -3.970294818282127380e-02 1.011379733681678772e-01 1.494893133640289307e-01 1.545722782611846924e-01 -1.294167488813400269e-01 -1.521006524562835693e-01 1.385100185871124268e-01 -7.585050165653228760e-02 3.559276163578033447e-01 -1.160224005579948425e-01 -1.814994774758815765e-02 8.968009054660797119e-02 1.861157417297363281e-01 -2.011085897684097290e-01 1.259095221757888794e-01 -2.961056530475616455e-01
6.607178598642349243e-02 -5.832504034042358398e-01 2.211075276136398315e-01 -4.127445816993713379e-02 -2.365696802735328674e-02 6.530670821666717529e-02 7.847288250923156738e-02 -2.099259942770004272e-02 -2.249942868947982788e-01 1.569142192602157593e-01 -8.569049090147018433e-02 -1.655151546001434326e-01 1.301050633192062378e-01 -1.449175924062728882e-01 -1.316642910242080688e-01 2.988067865371704102e-01 -2.583813369274139404e-01 1.561816781759262085e-01 1.753011494874954224e-01 -1.568196117877960205e-01 -1.109544783830642700e-01 -5.789877846837043762e-02 -5.026637762784957886e-02 -5.680169165134429932e-02 2.055142968893051147e-01 1.434004604816436768e-01 -2.616624534130096436e-01 6.504857540130615234e-02 4.847042262554168701e-02 -1.580570787191390991e-01 6.396008282899856567e-02 -6.397414952516555786e-02
8.886733651161193848e-02 4.921986162662506104e-02 2.299980521202087402e-01 -8.591936528682708740e-02 -1.470139157027006149e-02 -3.111337497830390930e-02 2.376216650009155273e-01 -1.761447936296463013e-01 -1.875782199203968048e-02 5.454514175653457642e-02 1.063840314745903015e-01 -1.275668182643130422e-04 -3.764846548438072205e-02 3.877720609307289124e-02 1.621880084276199341e-01 4.178435504436492920e-01 -9.835127741098403931e-02 7.936805486679077148e-02 6.270321458578109741e-02 -3.325492441654205322e-01 -2.045112550258636475e-01 -1.964959800243377686e-01 -1.171090230345726013e-01 1.569068729877471924e-01 1.733837276697158813e-01 2.926443517208099365e-01 -2.706922292709350586e-01 -2.539044618606567383e-01 3.111246526241302490e-01 -6.475312262773513794e-02 -1.326731443405151367e-01 3.096644394099712372e-02
-2.524402178823947906e-02 -1.243086606264114380e-01 1.432508975267410278e-01 7.945784181356430054e-02 2.144818902015686035e-01 -1.561239268630743027e-02 1.175030320882797241e-02 -1.651509404182434082e-01 -2.067484557628631592e-01 1.088815368711948395e-02 1.219951659440994263e-01 2.865110896527767181e-02 -5.612445995211601257e-02 2.158304750919342041e-01 -1.204776316881179810e-01 4.275738000869750977e-01 -2.940727174282073975e-01 -9.829135239124298096e-02 -8.766336739063262939e-02 -9.590959548950195312e-02 -1.394179463386535645e-01 -2.912558019161224365e-01 -8.881472796201705933e-02 -7.719469256699085236e-03 1.092986091971397400e-01 1.029438078403472900e-01 -5.474625155329704285e-02 2.039780467748641968e-01 1.015437860041856766e-02 -2.717525660991668701e-01 6.460660696029663086e-02 -4.552687108516693115e-01
1.819511950016021729e-01 -2.806641459465026855e-01 1.314516067504882812e-01 -8.733426034450531006e-02 4.248818382620811462e-02 -1.269258558750152588e-01 -5.708766169846057892e-03 -2.399083822965621948e-01 -3.253913670778274536e-02 1.477560698986053467e-01 1.583061367273330688e-01 1.571268215775489807e-02 7.297177612781524658e-02 -1.159495860338211060e-01 -2.744625881314277649e-02 2.455759644508361816e-01 8.014517277479171753e-02 1.646320521831512451e-02 3.141244351863861084e-01 -1.838029026985168457e-01 -1.692023277282714844e-01 2.142856270074844360e-01 3.558795526623725891e-02 1.586243808269500732e-01 3.765903711318969727e-01 7.466147094964981079e-02 -6.567095965147018433e-02 -6.095588579773902893e-02 -1.270681768655776978e-01 -3.216729313135147095e-02 -3.629346564412117004e-02 -4.956138432025909424e-01
2.872353419661521912e-02 -4.166772663593292236e-01 2.122444957494735718e-01 1.421113312244415283e-01 -1.673795655369758606e-02 -8.914449810981750488e-02 -7.273853570222854614e-02 2.969242259860038757e-02 -2.422994822263717651e-01 1.674678325653076172e-01 -1.904012858867645264e-01 -6.895594298839569092e-02 2.002393007278442383e-01 -3.322397768497467041e-01 -1.838879436254501343e-01 3.048401474952697754e-01 -1.730767935514450073e-01 3.154062628746032715e-01 9.895583242177963257e-02 1.304252743721008301e-01 -1.303802132606506348e-01 1.973565109074115753e-02 1.377510186284780502e-02 1.191357225179672241e-01 2.190911024808883667e-01 -5.856311321258544922e-02 -2.604978382587432861e-01 -6.793034076690673828e-02 1.127723138779401779e-02 3.903844207525253296e-02 -1.637230068445205688e-01 -2.359646372497081757e-02
-2.814460396766662598e-01 -3.529931604862213135e-02 2.629804909229278564e-01 2.770339138805866241e-02 3.456098735332489014e-01 1.349100023508071899e-01 5.341961234807968140e-02 -1.271045356988906860e-01 -4.660778120160102844e-02 1.620867252349853516e-01 1.269963830709457397e-01 2.758733928203582764e-01 -1.233815625309944153e-01 -1.685194522142410278e-01 -1.001123189926147461e-01 2.605306804180145264e-01 -1.479711085557937622e-01 1.060695573687553406e-01 1.486639380455017090e-01 2.101439982652664185e-01 1.834654211997985840e-01 1.125647723674774170e-01 6.105974316596984863e-02 1.740518808364868164e-01 4.260160028934478760e-01 1.092125102877616882e-01 5.919309332966804504e-02 -1.161798760294914246e-01 -1.315280562266707420e-03 -2.240822464227676392e-01 -3.441189974546432495e-02 9.582779556512832642e-02
6.655681133270263672e-02 -1.771325170993804932e-01 1.566072255373001099e-01 -1.436021625995635986e-01 -1.868829503655433655e-02 -1.458893418312072754e-01 -6.112162768840789795e-02 -2.293649315834045410e-01 -2.404461503028869629e-01 4.734987914562225342e-01 8.766780048608779907e-02 4.398976638913154602e-02 -1.362938731908798218e-01 3.012371659278869629e-01 1.000311132520437241e-02 2.606673836708068848e-01 -1.432241052389144897e-01 3.900017216801643372e-02 3.926940858364105225e-01 -4.722205922007560730e-03 -3.143263608217239380e-02 -1.722745038568973541e-02 -1.347459405660629272e-01 1.154221445322036743e-01 1.516398042440414429e-01 2.079759538173675537e-01 1.147369593381881714e-01 -1.271726097911596298e-02 -2.439126819372177124e-01 -1.265909522771835327e-01 -5.555115267634391785e-02 6.970011442899703979e-02
-9.734889864921569824e-02 -4.020385444164276123e-02 2.923108041286468506e-01 -1.091488003730773926e-01 6.244523078203201294e-02 6.530041247606277466e-02 1.686498522758483887e-01 -1.023328006267547607e-01 -2.054197341203689575e-01 -9.282881766557693481e-02 -3.380018845200538635e-02 -1.444447636604309082e-01 3.890272602438926697e-02 -1.031849905848503113e-01 -3.202525973320007324e-01 3.400807082653045654e-01 -3.517388403415679932e-01 2.259646654129028320e-01 9.172040224075317383e-02 2.041173912584781647e-02 1.009030491113662720e-01 -1.635847389698028564e-01 -5.656353756785392761e-02 -1.016770601272583008e-01 2.743985652923583984e-01 -5.888707935810089111e-03 2.241066247224807739e-01 -1.227287054061889648e-01 -8.038402535021305084e-03 1.361753642559051514e-01 3.655370324850082397e-02 -3.829135298728942871e-01
-1.787386536598205566e-01 -1.358989030122756958e-01 5.574684739112854004e-01 -2.725816369056701660e-01 -8.613759651780128479e-03 4.766812175512313843e-02 -1.679049432277679443e-01 -1.357127279043197632e-01 -1.731573045253753662e-01 -7.803522795438766479e-02 5.394182726740837097e-02 5.828872323036193848e-02 -1.688269525766372681e-01 2.964600622653961182e-01 -1.792968213558197021e-01 2.594752609729766846e-01 -8.633638918399810791e-02 1.403665542602539062e-01 7.012385129928588867e-02 3.688880428671836853e-02 -7.495626807212829590e-02 1.407359242439270020e-01 8.321612142026424408e-03 -1.970280706882476807e-01 7.333588600158691406e-02 1.863681524991989136e-01 1.588379442691802979e-01 9.699252247810363770e-02 1.399103105068206787e-01 -6.569458544254302979e-02 -2.310213297605514526e-01 8.689448237419128418e-02
3.081504702568054199e-01 3.660256415605545044e-02 2.317474931478500366e-01 -3.004308640956878662e-01 1.236914843320846558e-01 -2.049016952514648438e-01 1.074676588177680969e-01 1.326505541801452637e-01 1.458766460418701172e-01 3.167799711227416992e-01 -1.240888144820928574e-02 -8.029434829950332642e-02 -2.389609627425670624e-02 2.799959778785705566e-01 -1.557994913309812546e-02 3.267921209335327148e-01 -1.161283478140830994e-01 -1.063101813197135925e-01 1.367042958736419678e-01 1.762133836746215820e-01 -1.060422137379646301e-01 -1.017943695187568665e-01 -1.426245570182800293e-01 2.215111702680587769e-01 2.022980004549026489e-01 1.894338726997375488e-01 3.172596916556358337e-02 6.530514359474182129e-02 3.790085762739181519e-02 -1.754503138363361359e-02 -2.840662300586700439e-01 -1.703264117240905762e-01
1.470465660095214844e-01 -9.545502066612243652e-02 3.817466199398040771e-01 -1.100373789668083191e-01 1.821219325065612793e-01 1.268711220473051071e-02 -6.836213916540145874e-02 -3.827573359012603760e-02 -3.031721711158752441e-01 -3.148433938622474670e-02 -5.215529724955558777e-02 -1.624190658330917358e-01 -2.040516883134841919e-01 -1.704816669225692749e-01 1.390079408884048462e-01 1.935514062643051147e-01 -1.145985126495361328e-01 1.345961093902587891e-01 -1.449236273765563965e-02 3.017466515302658081e-02 -5.958642065525054932e-02 -1.443374007940292358e-01 2.597719728946685791e-01 1.618469208478927612e-01 2.259747833013534546e-01 7.090763002634048462e-02 2.204301357269287109e-01 1.448490321636199951e-01 3.736268579959869385e-01 -4.568635672330856323e-02 -8.723077178001403809e-02 -3.115800321102142334e-01
1.623545438051223755e-01 -1.101236641407012939e-01 1.376127600669860840e-01 -2.018929272890090942e-01 -7.461448013782501221e-02 7.072669267654418945e-02 -3.418924212455749512e-01 9.272154420614242554e-03 8.685341104865074158e-03 4.002171754837036133e-02 7.883950322866439819e-02 6.500883400440216064e-02 2.256030291318893433e-01 2.546190656721591949e-02 -1.890702545642852783e-01 2.308812588453292847e-01 -2.124636173248291016e-01 5.473470315337181091e-03 -1.104761436581611633e-01 -1.079223155975341797e-01 1.247235462069511414e-01 1.487144269049167633e-02 2.463279850780963898e-02 -3.685891628265380859e-02 5.684105753898620605e-01 1.259466353803873062e-02 1.020702719688415527e-01 -1.094056516885757446e-01 3.651056066155433655e-02 -2.180022448301315308e-01 -3.468797504901885986e-01 -1.413012444972991943e-01
2.559509277343750000e-01 -2.966841459274291992e-01 2.348057478666305542e-01 1.388375163078308105e-01 6.373503804206848145e-02 -4.632827341556549072e-01 2.351571619510650635e-01 4.885726422071456909e-02 -1.118052676320075989e-01 -5.405718833208084106e-02 1.871082633733749390e-01 2.470278926193714142e-02 -9.885969758033752441e-02 1.293563395738601685e-01 -3.508414626121520996e-01 3.252295553684234619e-01 -3.357735648751258850e-02 -4.651945084333419800e-02 -7.506514340639114380e-02 -1.630533933639526367e-01 1.147262677550315857e-01 5.153122916817665100e-02 -9.237492829561233521e-02 3.915966674685478210e-02 1.120061576366424561e-01 2.319220453500747681e-01 2.915313094854354858e-02 -1.115487292408943176e-01 -6.550267338752746582e-02 -9.941894561052322388e-02 -2.579627931118011475e-02 -1.827652305364608765e-01
1.464743819087743759e-02 -2.417534440755844116e-01 1.724447607994079590e-01 -1.301364153623580933e-01 -8.367677032947540283e-02 -1.142761483788490295e-01 1.045222580432891846e-01 -4.420232027769088745e-02 -2.846594452857971191e-01 1.759395152330398560e-01 -1.142629757523536682e-01 2.015739232301712036e-01 2.046396285295486450e-01 -2.459996491670608521e-01 -2.867073714733123779e-01 3.269495069980621338e-01 -2.509330213069915771e-01 1.347003281116485596e-01 -4.612498357892036438e-02 1.818353533744812012e-01 -2.223845012485980988e-02 -3.470868989825248718e-02 9.910507500171661377e-02 7.727416604757308960e-02 4.645529389381408691e-01 3.677597641944885254e-02 -1.397497951984405518e-01 1.757980510592460632e-02 1.538165807723999023e-01 -3.898811340332031250e-02 -7.642568647861480713e-02 -5.241646617650985718e-02
-4.683877527713775635e-02 -1.476264744997024536e-01 2.011613100767135620e-01 1.781396269798278809e-01 1.900181472301483154e-01 -2.799419760704040527e-01 2.359707802534103394e-01 6.291799712926149368e-03 -1.641579419374465942e-01 -2.967756055295467377e-02 -4.535108432173728943e-02 7.727541774511337280e-02 1.304645687341690063e-01 -2.567524611949920654e-01 9.694874286651611328e-03 7.772694528102874756e-02 1.440692991018295288e-01 1.753262579441070557e-01 9.812709689140319824e-02 -1.786345541477203369e-01 9.617153555154800415e-02 5.600437521934509277e-03 2.257443591952323914e-02 2.415464669466018677e-01 1.760526448488235474e-01 2.475017160177230835e-01 6.200871989130973816e-02 2.889412939548492432e-01 -2.009397447109222412e-01 -2.892154157161712646e-01 -1.310544759035110474e-01 -3.559931218624114990e-01
1.826096177101135254e-01 -1.310105472803115845e-01 2.567012608051300049e-01 -8.030338585376739502e-02 -6.913634389638900757e-02 2.306983433663845062e-02 -1.063189506530761719e-01 2.130350098013877869e-02 -4.515470936894416809e-02 2.670773565769195557e-01 1.521728485822677612e-01 -1.524032503366470337e-01 -1.992803961038589478e-01 -8.708628267049789429e-02 1.007444113492965698e-01 4.644907712936401367e-01 -7.185798138380050659e-02 1.094299629330635071e-01 5.062878504395484924e-02 1.553914546966552734e-01 -1.914052367210388184e-01 -9.957697242498397827e-02 -1.795789748430252075e-01 -6.244320049881935120e-02 1.635516583919525146e-01 1.426976472139358521e-01 2.234303764998912811e-02 3.276421725749969482e-01 1.897308230400085449e-01 -5.138331651687622070e-02 -3.488313257694244385e-01 -1.590490639209747314e-01
3.935920447111129761e-02 -1.481463434174656868e-03 3.357267677783966064e-01 8.054210245609283447e-02 5.793949589133262634e-02 -1.095973923802375793e-01 1.550454646348953247e-01 -2.228499501943588257e-01 -1.652144491672515869e-01 1.469624191522598267e-01 -7.210043072700500488e-02 -1.289473772048950195e-01 -6.916002929210662842e-02 2.406316846609115601e-01 -2.445565611124038696e-01 2.805122137069702148e-01 4.806818440556526184e-02 1.423858106136322021e-01 -2.540709674358367920e-01 1.181267872452735901e-01 1.400387287139892578e-01 2.994915097951889038e-02 1.960042417049407959e-01 1.334822475910186768e-01 5.891493335366249084e-02 2.913349866867065430e-01 1.212598523125052452e-03 9.493765980005264282e-02 2.885490655899047852e-01 -2.807691693305969238e-01 -2.276529818773269653e-01 -1.707787960767745972e-01
2.111793309450149536e-02 -1.493965983390808105e-01 1.476890295743942261e-01 -2.378939986228942871e-01 -1.017021536827087402e-01 -3.181167840957641602e-01 -1.298327147960662842e-01 -4.526058733463287354e-01 -1.307047754526138306e-01 2.787068188190460205e-01 -4.221885278820991516e-02 5.736297369003295898e-02 -1.513133496046066284e-01 3.042120300233364105e-02 -1.303881108760833740e-01 2.056833952665328979e-01 -1.668616198003292084e-02 8.631194382905960083e-02 8.686415851116180420e-02 -1.855620443820953369e-01 -7.032319158315658569e-02 1.321841310709714890e-02 1.427496075630187988e-01 1.906138211488723755e-01 2.953184843063354492e-01 1.939935833215713501e-01 7.642832398414611816e-02 -3.860125318169593811e-02 -2.523336112499237061e-01 -1.012160032987594604e-01 -2.378764748573303223e-02 -2.538075149059295654e-01
1.770898252725601196e-01 -1.012434884905815125e-01 2.854460477828979492e-01 3.410907089710235596e-02 -7.646387815475463867e-02 5.744938179850578308e-02 8.941946551203727722e-03 5.453430116176605225e-02 -7.315586507320404053e-02 1.741362661123275757e-01 1.501082628965377808e-01 -1.133266463875770569e-01 -2.745354175567626953e-02 1.262183785438537598e-01 2.640803344547748566e-02 4.648279547691345215e-01 -1.361061781644821167e-01 1.141991745680570602e-02 5.513279885053634644e-02 -1.321027725934982300e-01 -2.220078408718109131e-01 7.824618369340896606e-02 -7.274422794580459595e-02 -5.923208314925432205e-03 1.639447957277297974e-01 2.421319186687469482e-01 -2.090232819318771362e-01 -2.807631194591522217e-01 4.409258961677551270e-01 5.898708477616310120e-02 -1.848134547472000122e-01 -1.381620764732360840e-01
3.112634643912315369e-02 -1.148154810070991516e-01 1.889629960060119629e-01 -9.741561114788055420e-02 1.045226156711578369e-01 -3.096928298473358154e-01 9.318484365940093994e-02 -1.435921490192413330e-01 1.229507382959127426e-02 3.129819631576538086e-01 1.525916457176208496e-01 9.124861657619476318e-02 -1.716209650039672852e-01 1.460966169834136963e-01 1.965034306049346924e-01 5.001100897789001465e-01 2.113012410700321198e-02 -9.917203569784760475e-04 -8.127989619970321655e-02 -2.336112856864929199e-01 1.325916647911071777e-01 7.689777761697769165e-02 1.811841689050197601e-02 1.096985042095184326e-01 1.394504010677337646e-01 7.402260601520538330e-02 1.647251546382904053e-01 3.793207556009292603e-02 2.692100405693054199e-01 2.097362130880355835e-01 7.235779613256454468e-02 -2.501839399337768555e-01
1.374264713376760483e-03 -2.081094235181808472e-01 3.345419168472290039e-01 1.380633264780044556e-01 1.522476822137832642e-01 -1.970013603568077087e-02 7.698126882314682007e-02 1.675823150435462594e-04 -1.729433834552764893e-01 5.193293094635009766e-01 1.381057053804397583e-01 -5.937456712126731873e-02 7.685849070549011230e-02 2.380111813545227051e-01 -9.082338213920593262e-02 -6.067395210266113281e-02 -3.605102421715855598e-03 2.553463578224182129e-01 -5.406530573964118958e-02 1.642804741859436035e-01 1.446638405323028564e-01 -1.126465573906898499e-01 1.477610021829605103e-01 9.097855538129806519e-02 1.697819232940673828e-01 -1.887392438948154449e-02 1.237281709909439087e-01 6.954687088727951050e-02 2.203318774700164795e-01 -2.237201333045959473e-01 -3.030008971691131592e-01 -3.050584532320499420e-02
1.437619477510452271e-01 -2.548551857471466064e-01 2.410494983196258545e-01 -1.435625106096267700e-01 -1.136146634817123413e-01 -2.360479235649108887e-01 3.930150344967842102e-02 -1.024179980158805847e-01 -1.242837123572826385e-02 4.908721148967742920e-02 -7.708101999014616013e-03 6.107484921813011169e-02 -1.614093780517578125e-01 4.188317805528640747e-02 -3.247702717781066895e-01 3.197951614856719971e-01 2.311665564775466919e-01 -3.103618882596492767e-02 5.097784847021102905e-02 1.339392960071563721e-01 8.119678497314453125e-02 -1.875453293323516846e-01 -2.291484177112579346e-01 1.862119436264038086e-01 2.456848621368408203e-01 4.079209864139556885e-01 1.494627743959426880e-01 -1.948184072971343994e-01 1.359538733959197998e-02 4.248686879873275757e-02 5.216411128640174866e-02 -1.320804208517074585e-01
1.075871512293815613e-01 6.529605016112327576e-03 3.816834390163421631e-01 -2.063179761171340942e-02 2.758624963462352753e-02 9.391693025827407837e-02 2.893322706222534180e-01 8.298204839229583740e-02 -5.601266026496887207e-02 -7.898843288421630859e-02 5.400066822767257690e-02 4.113930917810648680e-04 7.572281360626220703e-02 9.842425584793090820e-02 -3.155148923397064209e-01 3.359339833259582520e-01 -1.872477531433105469e-01 4.355667531490325928e-02 -2.013229578733444214e-01 2.129635363817214966e-01 1.456128507852554321e-01 -2.107861265540122986e-02 1.188893988728523254e-01 -8.140294812619686127e-03 3.852808773517608643e-01 1.761730015277862549e-01 8.521615713834762573e-02 -2.100173979997634888e-01 1.967267133295536041e-02 -1.468358188867568970e-01 -3.002624213695526123e-01 1.827372238039970398e-02
-1.268364191055297852e-01 2.923945523798465729e-02 3.154761493206024170e-01 1.217898428440093994e-01 6.925899535417556763e-02 -2.357200682163238525e-01 1.086576730012893677e-01 -2.074447274208068848e-01 1.426898967474699020e-02 2.433010637760162354e-01 5.046595260500907898e-02 5.239020660519599915e-02 -1.894224882125854492e-01 8.654707670211791992e-02 1.637567132711410522e-01 4.416260421276092529e-01 1.733291894197463989e-01 -1.769971400499343872e-01 9.156492352485656738e-02 -6.131234392523765564e-02 7.655958831310272217e-02 1.460459381341934204e-01 2.792781218886375427e-02 1.763900518417358398e-01 4.306028783321380615e-01 1.906005144119262695e-01 9.555831551551818848e-03 -1.780761331319808960e-01 2.452768385410308838e-02 1.188862770795822144e-01 1.151030808687210083e-01 -9.723504632711410522e-02
-8.633770793676376343e-02 -2.062988579273223877e-01 2.017303109169006348e-01 -6.985328346490859985e-02 4.200543463230133057e-02 -8.817415684461593628e-02 5.475958436727523804e-02 2.968572266399860382e-02 -2.754767239093780518e-01 3.324097692966461182e-01 -1.480263769626617432e-01 1.734264045953750610e-01 -2.331595681607723236e-02 -3.197853565216064453e-01 -2.611599862575531006e-01 3.699387609958648682e-01 -1.365839540958404541e-01 3.372203558683395386e-02 6.926143914461135864e-02 1.285688281059265137e-01 -7.486635446548461914e-02 -6.206188350915908813e-02 1.593273133039474487e-01 5.730150640010833740e-02 2.888560295104980469e-01 1.652320027351379395e-01 -2.558602094650268555e-01 -4.098080471158027649e-02 1.560328751802444458e-01 2.968629263341426849e-02 -1.369043141603469849e-01 -2.089426517486572266e-01
1.250392943620681763e-01 -1.292396634817123413e-01 9.619938582181930542e-02 1.330381184816360474e-01 1.404029428958892822e-01 3.833379969000816345e-02 1.527369618415832520e-01 -7.697001844644546509e-02 -3.766728341579437256e-01 2.394589781761169434e-01 -1.028055474162101746e-01 2.969892024993896484e-01 6.140400096774101257e-02 -2.255851477384567261e-01 -5.183162167668342590e-02 3.348978757858276367e-01 -1.654513031244277954e-01 1.169131472706794739e-01 -4.084854945540428162e-02 2.728010416030883789e-01 1.507805883884429932e-01 -1.405736953020095825e-01 -9.584660083055496216e-02 4.698127135634422302e-02 4.597392976284027100e-01 5.756057426333427429e-02 -8.786009997129440308e-02 -1.566487364470958710e-02 6.894002109766006470e-02 9.569982066750526428e-03 -1.357229650020599365e-01 -7.649865746498107910e-02
7.089900225400924683e-02 -1.510591059923171997e-01 2.850600779056549072e-01 -2.207916378974914551e-01 3.828993737697601318e-01 -3.124014139175415039e-01 3.414654135704040527e-01 -1.078859642148017883e-01 -1.072480753064155579e-01 -1.612538238987326622e-03 -1.765177771449089050e-02 1.582090854644775391e-01 2.162697762250900269e-01 3.037402033805847168e-02 5.049954354763031006e-02 3.369817882776260376e-02 -4.380624741315841675e-02 -2.246091514825820923e-02 -7.578419148921966553e-02 -1.900269687175750732e-01 -5.912571400403976440e-02 1.583694666624069214e-01 -9.981638193130493164e-02 1.036529764533042908e-01 4.300275444984436035e-01 1.517234444618225098e-01 2.301569432020187378e-01 -9.840580821037292480e-02 -4.561479762196540833e-02 9.194605797529220581e-02 -4.992534592747688293e-02 -6.547176092863082886e-02
1.271863729925826192e-04 3.741595428436994553e-03 5.921450257301330566e-02 -1.452687680721282959e-01 -8.616318553686141968e-02 -9.968417137861251831e-02 2.628020346164703369e-01 -3.048688471317291260e-01 5.418431013822555542e-03 2.034113109111785889e-01 1.736934781074523926e-01 1.687268614768981934e-01 2.264420501887798309e-02 -7.379715889692306519e-02 -3.717805817723274231e-02 4.214077591896057129e-01 1.617459803819656372e-01 -1.038342248648405075e-02 7.395843416452407837e-02 -1.339310556650161743e-01 -8.958753198385238647e-02 2.099402435123920441e-02 2.186814881861209869e-02 4.175883159041404724e-02 5.753380060195922852e-01 4.757101833820343018e-02 -1.173829287290573120e-02 -3.774402663111686707e-03 1.763741672039031982e-01 1.128333583474159241e-01 -8.530861139297485352e-02 -2.571481764316558838e-01
1.262702345848083496e-01 -1.484671235084533691e-01 2.202086299657821655e-01 -9.662039577960968018e-02 1.402306109666824341e-01 -2.598260343074798584e-01 1.167900487780570984e-01 -5.360703542828559875e-02 -2.469740957021713257e-01 2.244488708674907684e-02 -1.774354577064514160e-01 1.583236008882522583e-01 -6.662853807210922241e-02 -4.533992148935794830e-03 -2.204428799450397491e-02 1.110175177454948425e-01 2.391970306634902954e-01 2.506284415721893311e-01 1.086553260684013367e-01 -1.276061683893203735e-01 2.468595206737518311e-01 2.328651100397109985e-01 -1.268727928400039673e-01 7.273767143487930298e-02 4.562554657459259033e-01 1.280479729175567627e-01 -1.585912704467773438e-01 1.570963114500045776e-02 1.476241741329431534e-02 -1.044453978538513184e-01 -3.566180123016238213e-03 -3.455467522144317627e-01
4.367418214678764343e-02 -1.357253789901733398e-01 9.254799038171768188e-02 3.670805320143699646e-02 3.623500838875770569e-02 -6.546764820814132690e-02 -8.747544139623641968e-02 2.355778068304061890e-01 -1.935309916734695435e-01 2.694925069808959961e-01 -3.020826913416385651e-02 6.447840481996536255e-02 -2.982429601252079010e-02 3.474982082843780518e-02 -3.019285202026367188e-01 3.897607624530792236e-01 -1.025623530149459839e-01 2.708424925804138184e-01 -2.125358767807483673e-02 1.452677547931671143e-01 -3.221433162689208984e-01 2.345820367336273193e-01 1.918950378894805908e-01 -8.445617556571960449e-02 9.833855926990509033e-02 3.055080473423004150e-01 -7.060541212558746338e-02 2.314380742609500885e-02 -1.206032857298851013e-01 -2.477152347564697266e-01 -1.728335171937942505e-01 -1.348799765110015869e-01
2.213917076587677002e-01 -2.058800458908081055e-01 2.854348421096801758e-01 1.344306743703782558e-03 2.923200726509094238e-01 1.042010039091110229e-01 -9.899265319108963013e-02 -1.926211081445217133e-02 -8.653736114501953125e-02 -7.163678854703903198e-02 1.321988850831985474e-01 1.961803622543811798e-02 -1.415300369262695312e-01 -2.436214834451675415e-01 -2.037520147860050201e-02 4.299896955490112305e-01 -2.809613943099975586e-01 1.124574542045593262e-01 1.160007342696189880e-02 1.884159445762634277e-01 -1.232741102576255798e-01 -3.277520239353179932e-01 3.637010231614112854e-03 -2.660204097628593445e-02 4.859828576445579529e-02 8.106455206871032715e-02 2.305440753698348999e-01 1.012540305964648724e-03 1.481857746839523315e-01 -2.414000779390335083e-02 -1.797361820936203003e-01 -2.407963722944259644e-01
-1.710083186626434326e-01 -7.840207964181900024e-02 8.449196070432662964e-02 1.124473437666893005e-01 2.672982811927795410e-01 -1.234862357378005981e-01 -1.938882917165756226e-01 -2.440331503748893738e-02 -1.725246906280517578e-01 3.540926277637481689e-01 1.772195696830749512e-01 -1.226888895034790039e-01 -2.485990226268768311e-01 1.239183619618415833e-01 -8.229579031467437744e-02 2.498548775911331177e-01 2.795606553554534912e-01 2.931400202214717865e-02 -4.379556328058242798e-02 -2.789323329925537109e-01 -4.261987283825874329e-02 8.659055083990097046e-02 -5.796239897608757019e-02 -7.322341948747634888e-02 3.152942657470703125e-01 2.328160405158996582e-01 4.129857942461967468e-02 5.616727471351623535e-02 4.740452393889427185e-03 -2.505877241492271423e-02 3.351350501179695129e-02 -3.673681616783142090e-01
2.033527940511703491e-01 -1.531870216131210327e-01 2.779891788959503174e-01 5.051604285836219788e-02 9.443036466836929321e-02 -3.429505228996276855e-01 2.083986252546310425e-01 -2.354039065539836884e-02 -2.435820400714874268e-01 -2.445455268025398254e-02 6.345850974321365356e-02 1.032648384571075439e-01 -5.178403854370117188e-02 8.680639788508415222e-03 -1.608081459999084473e-01 2.246935069561004639e-01 -6.094221398234367371e-02 -8.722808212041854858e-02 -1.893621310591697693e-02 4.619252309203147888e-02 -5.396407097578048706e-02 -1.423548460006713867e-01 5.523589625954627991e-02 3.447031676769256592e-01 4.074569046497344971e-02 1.800297945737838745e-01 1.624675542116165161e-01 -1.465808600187301636e-01 -2.007312178611755371e-01 -1.405652910470962524e-01 -2.148900628089904785e-01 -4.290289580821990967e-01
1.740833222866058350e-01 1.102043911814689636e-01 4.051037132740020752e-01 -1.286989264190196991e-02 1.658602207899093628e-01 3.927739337086677551e-02 -5.878748744726181030e-02 -1.012687454931437969e-03 -3.611184060573577881e-01 -9.702014923095703125e-02 -6.318210065364837646e-02 -3.082283958792686462e-02 -7.475785166025161743e-02 8.312006294727325439e-02 -6.267953198403120041e-03 3.384318351745605469e-01 -1.210939362645149231e-01 4.717179760336875916e-02 -6.205664947628974915e-02 3.335493803024291992e-02 -1.930083185434341431e-01 -1.886679045855998993e-02 1.323803216218948364e-01 1.908485740423202515e-01 1.656197905540466309e-01 7.356207072734832764e-02 2.575973570346832275e-01 -5.865336861461400986e-03 4.491059482097625732e-01 -1.496598124504089355e-01 -4.580501094460487366e-02 -2.238279134035110474e-01
2.354583144187927246e-01 -2.344489097595214844e-01 1.323709487915039062e-01 1.632063388824462891e-01 4.484508559107780457e-02 -3.061020076274871826e-01 -6.381956487894058228e-02 -4.598097205162048340e-01 5.123697686940431595e-03 1.105971261858940125e-01 2.015897072851657867e-02 3.312047421932220459e-01 1.738522499799728394e-01 -1.029390618205070496e-01 -1.179035529494285583e-01 1.630886942148208618e-01 3.315436094999313354e-02 4.166649188846349716e-03 6.288807094097137451e-02 -6.859011948108673096e-02 9.554779529571533203e-02 4.341991152614355087e-03 -6.545829027891159058e-02 6.880112737417221069e-02 4.490875005722045898e-01 2.522976100444793701e-01 1.161713674664497375e-01 -4.703414067625999451e-02 1.046809367835521698e-02 -1.587189733982086182e-02 -3.523331880569458008e-02 -1.412757784128189087e-01
1.812076866626739502e-01 -4.371194839477539062e-01 2.076260596513748169e-01 6.869956851005554199e-03 3.272186964750289917e-02 -2.376282066106796265e-01 1.363224722445011139e-02 1.492865830659866333e-01 -2.679996490478515625e-01 1.370577812194824219e-01 2.202236652374267578e-01 1.371089220046997070e-01 -1.022776588797569275e-01 2.146708369255065918e-01 -1.093034446239471436e-01 2.800117135047912598e-01 3.439328074455261230e-02 -2.896160781383514404e-01 1.191301196813583374e-01 -1.828876882791519165e-02 -3.889902308583259583e-02 6.796272099018096924e-02 -3.014792315661907196e-02 8.438120037317276001e-02 3.664839605335146189e-04 2.737504839897155762e-01 6.715141981840133667e-02 2.016053944826126099e-01 1.283321082592010498e-01 1.836786270141601562e-01 -1.830599457025527954e-01 -1.748168766498565674e-01
3.331153467297554016e-02 -1.581865996122360229e-01 1.788842082023620605e-01 2.388161420822143555e-01 2.325993627309799194e-01 -3.044077754020690918e-01 2.352113276720046997e-01 7.598461955785751343e-02 1.463016378693282604e-04 1.461629122495651245e-01 1.039473339915275574e-01 -1.065530553460121155e-01 1.251436490565538406e-02 2.588210394605994225e-03 -9.903340786695480347e-02 2.098941057920455933e-01 -1.421400308609008789e-01 -1.357002854347229004e-01 -9.342273324728012085e-02 1.136391423642635345e-02 3.060996234416961670e-01 -2.550561130046844482e-01 -2.341355569660663605e-02 3.471147716045379639e-01 2.748751044273376465e-01 1.066138371825218201e-01 -5.215549468994140625e-02 1.936273872852325439e-01 -1.032584086060523987e-01 -1.703571528196334839e-01 -1.940712630748748779e-01 -2.183494418859481812e-01
4.311065189540386200e-03 -2.149079293012619019e-01 5.368151068687438965e-01 -1.582378000020980835e-01 1.791170388460159302e-01 1.281487941741943359e-01 -2.015666365623474121e-01 -3.262335062026977539e-02 -1.086553260684013367e-01 -7.151801139116287231e-02 1.358594447374343872e-01 -7.437800616025924683e-02 -2.045242339372634888e-01 1.838786453008651733e-01 1.526259183883666992e-01 3.257262110710144043e-01 1.717236787080764771e-01 -1.154707744717597961e-01 3.427467942237854004e-01 1.587277650833129883e-01 8.850341662764549255e-03 4.009291995316743851e-03 1.447012554854154587e-02 1.533978898078203201e-02 1.476578414440155029e-01 2.343101948499679565e-01 -1.366568505764007568e-01 -1.671012118458747864e-02 -2.460555173456668854e-02 -3.974114730954170227e-02 -5.165241658687591553e-03 -1.433252841234207153e-01
-5.660045519471168518e-02 -5.601941142231225967e-03 4.577110707759857178e-01 1.292453855276107788e-01 -6.756280083209276199e-03 -4.339849203824996948e-02 -1.920922286808490753e-02 -2.059832215309143066e-01 -7.020095735788345337e-02 6.008704751729965210e-02 1.204518377780914307e-01 -3.400376811623573303e-02 1.257887668907642365e-02 1.619802564382553101e-01 -1.809267550706863403e-01 5.886977910995483398e-02 -3.782974481582641602e-01 1.100469082593917847e-01 -8.487214893102645874e-02 1.284588426351547241e-01 -9.597641229629516602e-02 -1.613076403737068176e-02 -2.959654666483402252e-02 4.219838976860046387e-01 3.716052770614624023e-01 -2.405492216348648071e-01 -7.070192135870456696e-03 7.402372360229492188e-02 6.022113561630249023e-02 1.509351283311843872e-01 -2.073148190975189209e-01 -2.865388430655002594e-02
-4.877073317766189575e-02 -2.365476936101913452e-01 1.418662518262863159e-01 -8.506109938025474548e-03 1.180794928222894669e-02 -1.984170451760292053e-02 -1.525087505578994751e-01 -1.039269715547561646e-01 -3.378658890724182129e-01 2.163726091384887695e-01 -1.543153077363967896e-01 -3.669629618525505066e-02 2.419066615402698517e-02 -2.422575205564498901e-01 -1.296747326850891113e-01 4.229670763015747070e-01 -9.617259353399276733e-02 2.803841829299926758e-01 1.472971588373184204e-01 1.162701398134231567e-01 2.467566169798374176e-02 -8.954304456710815430e-02 -4.795727878808975220e-02 -1.082409918308258057e-01 2.754592001438140869e-01 1.452853679656982422e-01 -2.442388683557510376e-01 -9.567584097385406494e-02 -4.745562002062797546e-02 -3.580657392740249634e-02 5.004547908902168274e-02 -3.580518364906311035e-01
-3.234533965587615967e-02 -3.103567659854888916e-01 2.481205016374588013e-01 2.738615870475769043e-01 2.248135656118392944e-01 -2.376569807529449463e-01 1.840561032295227051e-01 -3.042191565036773682e-01 9.192482382059097290e-02 4.431587085127830505e-02 6.269398331642150879e-02 9.248106181621551514e-02 2.116781659424304962e-02 4.426150768995285034e-02 -1.276775896549224854e-01 2.185577899217605591e-01 -8.353219181299209595e-02 3.998382017016410828e-02 2.317174151539802551e-02 4.620657861232757568e-02 2.695901095867156982e-01 -2.460709214210510254e-01 -1.571457684040069580e-01 9.107716381549835205e-02 2.991569340229034424e-01 1.759981065988540649e-01 -2.655726373195648193e-01 1.077881678938865662e-01 2.218852639198303223e-01 -5.221231654286384583e-02 6.301264464855194092e-02 -8.504194021224975586e-02
1.080609038472175598e-01 -7.714304607361555099e-03 2.091451436281204224e-01 1.685504019260406494e-01 1.332288235425949097e-01 -3.757314085960388184e-01 -1.422873586416244507e-01 1.484477221965789795e-01 -2.810470759868621826e-01 5.701885372400283813e-02 1.044313013553619385e-01 1.428148150444030762e-01 -8.405806124210357666e-02 6.027794256806373596e-02 -2.284703999757766724e-01 3.107219636440277100e-01 1.171523258090019226e-01 -1.702590733766555786e-01 -2.267318218946456909e-02 4.818524047732353210e-02 8.235420286655426025e-02 -1.723908931016921997e-01 1.532720625400543213e-01 1.515143662691116333e-01 -2.623362233862280846e-03 4.251840710639953613e-01 -3.266093507409095764e-02 -2.096564741805195808e-03 -4.407095536589622498e-02 -8.866249024868011475e-02 -2.804848253726959229e-01 -2.075725048780441284e-01
1.232360973954200745e-01 -1.518731713294982910e-01 2.686803340911865234e-01 -2.470576576888561249e-02 5.061098560690879822e-02 -2.560589313507080078e-01 1.601742655038833618e-01 1.176057755947113037e-01 -1.615230739116668701e-01 -3.122400306165218353e-02 -3.947414085268974304e-02 1.960569024085998535e-01 6.444672495126724243e-02 -1.405063122510910034e-01 -1.308466494083404541e-01 2.302678227424621582e-01 2.201983779668807983e-01 4.333911836147308350e-02 3.340765535831451416e-01 -2.545223757624626160e-02 2.317278683185577393e-01 1.113597005605697632e-01 -8.369416743516921997e-02 1.473346352577209473e-01 3.599168956279754639e-01 1.239348649978637695e-01 -6.592403352260589600e-02 1.608296930789947510e-01 -8.878942579030990601e-03 -1.826862394809722900e-01 9.273598343133926392e-02 -3.816226422786712646e-01
4.602078348398208618e-02 -2.335055470466613770e-01 2.511157393455505371e-01 -2.141899019479751587e-01 3.398403525352478027e-01 1.778410971164703369e-01 7.162375003099441528e-02 1.899275183677673340e-02 -1.254762113094329834e-01 8.361905813217163086e-02 -4.312751069664955139e-02 -1.504547894001007080e-01 -1.282028853893280029e-01 -5.782503169029951096e-03 9.739501401782035828e-03 2.423807978630065918e-01 -3.259037807583808899e-02 2.413134276866912842e-01 -1.054661124944686890e-01 -1.605473756790161133e-01 9.113434702157974243e-02 -7.757861912250518799e-02 -8.840990811586380005e-02 6.829412281513214111e-02 2.053306996822357178e-01 1.820278912782669067e-01 1.841534525156021118e-01 3.508919104933738708e-02 3.832294642925262451e-01 -9.046857059001922607e-02 -3.198136091232299805e-01 -2.617241740226745605e-01
7.210522145032882690e-02 -4.460967704653739929e-02 1.543991416692733765e-01 6.281843036413192749e-02 3.478690087795257568e-01 -4.705314934253692627e-01 -6.457802653312683105e-02 -3.602295741438865662e-02 -1.055439710617065430e-01 1.371257938444614410e-02 -5.305246263742446899e-02 9.907741844654083252e-02 -2.078805267810821533e-01 -1.768565922975540161e-01 -1.985472738742828369e-01 3.305144906044006348e-01 -3.451582044363021851e-02 -1.712620556354522705e-01 -1.342173963785171509e-01 1.614129543304443359e-01 3.001360408961772919e-02 -1.523678656667470932e-02 3.542302548885345459e-02 2.926734983921051025e-01 1.052564308047294617e-01 1.184945926070213318e-01 2.508537843823432922e-02 2.638198435306549072e-01 -1.933552771806716919e-01 -1.411910951137542725e-01 -1.762555986642837524e-01 -1.538166254758834839e-01
-9.089342504739761353e-02 -2.010244578123092651e-01 3.437611758708953857e-01 7.662983983755111694e-02 -1.471770703792572021e-01 -1.540382802486419678e-01 9.158192202448844910e-03 1.886334083974361420e-02 -3.855838477611541748e-01 1.725475043058395386e-01 -1.429638564586639404e-01 3.119982779026031494e-03 1.283584535121917725e-02 -1.516406983137130737e-01 -1.843902021646499634e-01 4.914644956588745117e-01 -1.245182380080223083e-01 1.760815680027008057e-01 2.217306047677993774e-01 1.655240803956985474e-01 8.844555914402008057e-02 -1.112599223852157593e-01 -4.643046483397483826e-02 -3.531330823898315430e-02 1.457063704729080200e-01 3.907085210084915161e-02 -1.530928462743759155e-01 -1.094844117760658264e-01 5.502435564994812012e-02 -1.028036624193191528e-01 8.516813069581985474e-02 -2.411534786224365234e-01
-7.885400205850601196e-02 -3.117000758647918701e-01 1.922886073589324951e-01 -1.003818958997726440e-01 1.568896472454071045e-01 -4.804193973541259766e-02 1.230297461152076721e-01 -5.397312343120574951e-02 2.876652590930461884e-02 8.002617210149765015e-02 -1.866745352745056152e-01 -7.829918712377548218e-02 -7.106115669012069702e-02 -2.499142140150070190e-01 4.914420843124389648e-02 4.718259274959564209e-01 -1.604522764682769775e-01 4.297258555889129639e-01 7.938118278980255127e-02 -1.600688844919204712e-01 -1.373006682842969894e-02 -1.361531913280487061e-01 -1.562924683094024658e-01 1.936286240816116333e-01 1.641182601451873779e-01 -4.642600566148757935e-02 -6.833238154649734497e-02 2.011027336120605469e-01 2.309425771236419678e-01 -6.347074359655380249e-02 -2.095892466604709625e-02 -9.417038410902023315e-02
-1.083458289504051208e-01 -1.596660315990447998e-01 3.037772476673126221e-01 1.607496440410614014e-01 1.093258559703826904e-01 -1.958286911249160767e-01 -2.266756594181060791e-01 -1.478092223405838013e-01 6.726039946079254150e-02 -1.230796203017234802e-01 7.112924009561538696e-02 5.082956701517105103e-02 2.123542428016662598e-01 2.555303573608398438e-01 -3.117177784442901611e-01 5.620868131518363953e-02 -1.223389953374862671e-01 6.992892920970916748e-02 1.074973121285438538e-01 2.216308861970901489e-01 -1.300900131464004517e-01 -7.599291711812838912e-05 -1.201689094305038452e-01 1.953329145908355713e-01 4.424545466899871826e-01 1.568476706743240356e-01 1.791716217994689941e-01 -3.723546629771590233e-03 -1.618545651435852051e-01 1.280561536550521851e-01 -5.251223919913172722e-04 -1.948145031929016113e-01
1.497966051101684570e-02 -8.643870055675506592e-02 3.684575259685516357e-01 2.284377664327621460e-01 2.928438484668731689e-01 -1.748469620943069458e-01 3.437344431877136230e-01 -2.497187107801437378e-01 -9.893806278705596924e-02 5.422457121312618256e-03 1.163828149437904358e-01 -7.663737237453460693e-02 -1.596045047044754028e-01 -1.508580148220062256e-01 -6.622011959552764893e-02 1.778463572263717651e-01 -2.013490945100784302e-01 -1.863337755203247070e-01 -8.444290608167648315e-02 7.902111113071441650e-02 -6.263004243373870850e-02 -1.318271011114120483e-01 1.337383538484573364e-01 2.602124027907848358e-02 2.136552780866622925e-01 1.212107911705970764e-01 -5.933308973908424377e-02 2.540628015995025635e-01 -1.408111155033111572e-01 -8.322880417108535767e-02 -1.057301163673400879e-01 -3.149471282958984375e-01
-3.380838930606842041e-01 -2.379591912031173706e-01 5.508236289024353027e-01 -1.514723300933837891e-01 1.159950643777847290e-01 -1.524232178926467896e-01 -1.029334738850593567e-01 -6.296535022556781769e-03 -2.392024360597133636e-02 6.804007291793823242e-02 1.463136076927185059e-01 6.618272513151168823e-02 -2.431705296039581299e-01 3.998778760433197021e-02 -1.375619322061538696e-01 1.055573523044586182e-01 1.365819722414016724e-01 -2.199469655752182007e-01 2.641730606555938721e-01 -1.223538964986801147e-01 -3.560971096158027649e-02 -1.041540876030921936e-01 -1.596912182867527008e-02 8.249528706073760986e-02 2.421703040599822998e-01 3.871526569128036499e-02 -1.181717738509178162e-01 1.339346170425415039e-01 9.231705963611602783e-02 -1.226989179849624634e-01 3.565198555588722229e-02 -2.138991653919219971e-01
1.466157734394073486e-01 -4.993497207760810852e-02 1.348814815282821655e-01 1.592016965150833130e-01 1.202548965811729431e-01 -3.154884576797485352e-01 -1.238287836313247681e-01 4.370471090078353882e-02 -1.278656721115112305e-01 7.609023898839950562e-02 1.216807216405868530e-01 2.071320712566375732e-01 2.200511842966079712e-02 -2.310005389153957367e-02 -2.609247267246246338e-01 1.900024116039276123e-01 2.642355263233184814e-01 2.372857183218002319e-01 1.061618998646736145e-01 -1.325490623712539673e-01 2.002219110727310181e-01 2.232351340353488922e-02 -1.444456577301025391e-01 1.968166083097457886e-01 3.705590963363647461e-01 1.564956456422805786e-01 -2.206867188215255737e-01 1.669533550739288330e-01 3.426497802138328552e-02 -9.900885820388793945e-02 4.859908670186996460e-02 -3.306233286857604980e-01
6.369705498218536377e-02 -2.247425913810729980e-01 1.154872626066207886e-01 7.565718889236450195e-02 1.371649503707885742e-01 -3.858709707856178284e-02 1.405733264982700348e-02 2.317565530538558960e-01 -1.474479436874389648e-01 1.356873661279678345e-01 -1.191612333059310913e-01 2.548646926879882812e-01 1.276149153709411621e-01 -2.259419858455657959e-01 -2.033367604017257690e-01 2.893612384796142578e-01 -1.568711400032043457e-01 1.469146162271499634e-01 5.017718672752380371e-02 -2.177900401875376701e-03 -2.307660132646560669e-02 -2.816036343574523926e-01 -1.049240753054618835e-01 -7.799173891544342041e-02 4.226382672786712646e-01 -6.825923174619674683e-02 -1.858951747417449951e-01 -1.233383044600486755e-01 2.491377890110015869e-01 1.461089849472045898e-01 -2.457040697336196899e-01 -1.340232789516448975e-01
1.666762977838516235e-01 1.199049428105354309e-01 2.009896934032440186e-01 1.004728972911834717e-01 7.644236832857131958e-02 2.038809508085250854e-01 2.322325296700000763e-02 8.309458196163177490e-02 -2.593136429786682129e-01 3.505256772041320801e-01 1.137833297252655029e-01 -1.049109995365142822e-01 -1.792010813951492310e-01 1.928533315658569336e-01 1.227629333734512329e-01 5.522649288177490234e-01 -1.557806134223937988e-01 6.868986785411834717e-02 8.094013482332229614e-02 -3.712545707821846008e-02 -1.494789421558380127e-01 -1.808288320899009705e-02 4.379040747880935669e-02 2.465033829212188721e-01 2.207899391651153564e-01 1.388062387704849243e-01 1.446894556283950806e-01 1.301122549921274185e-02 4.531539604067802429e-02 -1.242396980524063110e-01 -1.419985890388488770e-01 4.170496016740798950e-03
3.414909541606903076e-02 -2.523125335574150085e-02 5.147382616996765137e-01 -4.951930046081542969e-02 -1.587828621268272400e-02 -3.504057824611663818e-01 -1.351221650838851929e-01 8.202105015516281128e-02 1.410772502422332764e-01 3.366238772869110107e-01 5.337982624769210815e-02 -1.801017858088016510e-02 2.168128192424774170e-01 -1.133806034922599792e-01 -3.033835291862487793e-01 7.150481641292572021e-02 -9.572675079107284546e-02 -9.048563987016677856e-02 1.250320076942443848e-01 2.059864252805709839e-01 8.608189970254898071e-02 2.099597007036209106e-01 -2.701525017619132996e-02 2.744539380073547363e-01 2.056873738765716553e-01 1.745610237121582031e-01 -8.861284703016281128e-03 -6.047500297427177429e-02 1.297523174434900284e-02 1.087203621864318848e-02 -9.678524732589721680e-02 -1.506856735795736313e-02
1.671009510755538940e-02 -2.021769285202026367e-01 3.223008811473846436e-01 -3.317614085972309113e-03 2.744854688644409180e-01 -2.793007493019104004e-01 -1.095114275813102722e-02 -3.373624989762902260e-03 8.935381472110748291e-02 2.459216676652431488e-02 8.136454969644546509e-02 1.067384630441665649e-01 -2.198061645030975342e-01 2.004049718379974365e-01 1.520654857158660889e-01 -3.008657135069370270e-02 -2.519417740404605865e-02 5.169638246297836304e-02 4.341744780540466309e-01 -9.214425086975097656e-02 -1.067190319299697876e-01 -1.315505057573318481e-02 -9.331017732620239258e-02 2.740109339356422424e-02 4.566068649291992188e-01 2.749671787023544312e-02 1.799485683441162109e-01 2.099423259496688843e-01 -1.486267894506454468e-01 6.171207409352064133e-03 -1.149508282542228699e-01 -1.414072662591934204e-01
-6.474210415035486221e-03 2.335750311613082886e-02 7.862631976604461670e-02 -1.566129773855209351e-01 2.649785280227661133e-01 -1.269208192825317383e-01 1.797143369913101196e-02 -1.174143403768539429e-01 -2.745288312435150146e-01 1.221374645829200745e-01 -9.460031054913997650e-03 -2.399061024188995361e-01 2.954846061766147614e-02 -2.557975472882390022e-03 -2.377801686525344849e-01 8.307008445262908936e-02 1.858080029487609863e-01 -4.178993031382560730e-02 -7.174675911664962769e-02 3.399018943309783936e-01 -2.858736515045166016e-01 -1.964023262262344360e-01 -1.502814739942550659e-01 1.949938982725143433e-01 3.292301297187805176e-01 4.205528795719146729e-01 -1.064199134707450867e-01 7.324562966823577881e-02 8.482499420642852783e-02 -3.047688677906990051e-02 -5.719191208481788635e-02 -6.945882737636566162e-02
8.630526065826416016e-02 -1.823606044054031372e-01 4.981095492839813232e-01 1.789827048778533936e-01 5.240751430392265320e-02 1.309105008840560913e-01 8.538837730884552002e-02 -2.009655535221099854e-01 -1.192524582147598267e-01 1.042818725109100342e-01 1.756173186004161835e-02 -3.395321667194366455e-01 -6.430815905332565308e-02 8.244816958904266357e-02 -3.237017691135406494e-01 2.829246222972869873e-01 -2.301911711692810059e-01 1.430156379938125610e-01 1.175455972552299500e-01 8.867808431386947632e-02 9.035851806402206421e-02 -1.650981009006500244e-01 8.407463878393173218e-02 -1.272242236882448196e-02 2.683059573173522949e-01 -1.261670887470245361e-01 1.426544934511184692e-01 -1.080114841461181641e-01 -6.349705159664154053e-02 9.814999997615814209e-02 -6.046885997056961060e-02 -1.084440387785434723e-02
8.585178852081298828e-02 -1.116845533251762390e-01 1.436260640621185303e-01 -2.420783974230289459e-02 -3.134739026427268982e-02 -2.333923876285552979e-01 1.618276238441467285e-01 -3.466428816318511963e-01 4.210853949189186096e-02 1.632577925920486450e-01 -8.814579807221889496e-03 2.932697832584381104e-01 1.575841307640075684e-01 -3.977973014116287231e-02 3.412877395749092102e-02 4.892548322677612305e-01 1.014547944068908691e-01 -9.664230048656463623e-02 1.693095713853836060e-01 -2.641586400568485260e-02 -1.570375263690948486e-01 4.431054741144180298e-02 1.395761072635650635e-01 5.896329879760742188e-02 3.875711858272552490e-01 1.025159582495689392e-01 1.505165696144104004e-01 1.091800108551979065e-01 5.080993473529815674e-02 2.570556402206420898e-01 -9.496711194515228271e-02 -6.421058624982833862e-02
-1.127567663788795471e-01 -3.465645015239715576e-02 1.842053979635238647e-01 -3.550547407940030098e-03 2.605381011962890625e-01 1.656638085842132568e-01 -2.785717323422431946e-02 -1.537924557924270630e-01 -1.121753826737403870e-01 -9.367720223963260651e-03 1.357902139425277710e-01 2.907911241054534912e-01 1.014365926384925842e-01 2.275099046528339386e-02 -2.956385016441345215e-01 3.901096880435943604e-01 -2.058640420436859131e-01 1.660695523023605347e-01 3.071628510951995850e-02 1.709465384483337402e-01 9.076070040464401245e-02 1.721483916044235229e-01 9.986903518438339233e-02 1.232766509056091309e-01 2.756626904010772705e-01 2.420471906661987305e-01 9.404102712869644165e-02 -2.784035801887512207e-01 -1.511138677597045898e-02 -6.435769796371459961e-02 -2.563192248344421387e-01 -1.102541461586952209e-01
9.125096350908279419e-02 -2.958257198333740234e-01 1.380728483200073242e-01 1.820160448551177979e-01 1.134747862815856934e-01 -3.257313072681427002e-01 -9.075677394866943359e-02 -1.252239048480987549e-01 -1.528379227966070175e-02 1.713208258152008057e-01 1.454542130231857300e-01 6.893066316843032837e-02 -1.423063967376947403e-02 -9.492049366235733032e-02 3.006381355226039886e-02 1.435511708259582520e-01 1.769616752862930298e-01 7.433216273784637451e-02 1.144046410918235779e-01 -2.268757522106170654e-01 -4.226705431938171387e-02 1.210605651140213013e-01 2.468911372125148773e-02 2.723082900047302246e-01 4.271584749221801758e-01 1.710205972194671631e-01 -2.256362512707710266e-02 4.505088925361633301e-02 -2.828396856784820557e-02 -7.235534954816102982e-03 4.164492711424827576e-03 -4.638201594352722168e-01
-1.578467898070812225e-02 -2.007693648338317871e-01 4.036827087402343750e-01 -9.448785334825515747e-02 8.930679410696029663e-02 -4.532896727323532104e-02 1.575744450092315674e-01 -1.335816550999879837e-02 -1.022274568676948547e-01 4.697297699749469757e-03 1.284512579441070557e-01 3.307269513607025146e-01 -7.634051144123077393e-02 -8.507295697927474976e-02 -1.005706116557121277e-01 1.040679439902305603e-01 1.187268942594528198e-01 -1.258154660463333130e-01 2.801145017147064209e-01 -2.064312696456909180e-01 -1.294613927602767944e-01 1.076133400201797485e-01 -2.775923311710357666e-01 1.780237853527069092e-01 3.502525091171264648e-01 1.739790588617324829e-01 1.274890615604817867e-03 -1.782389730215072632e-01 -1.744958013296127319e-01 -8.903974294662475586e-02 -1.405031234025955200e-01 -2.263294905424118042e-01
1.944117695093154907e-01 -2.820108784362673759e-03 3.209176957607269287e-01 2.193259894847869873e-01 3.054777681827545166e-01 -1.863434165716171265e-01 -9.053559601306915283e-02 4.028010647743940353e-03 -3.351275026798248291e-01 -1.521493941545486450e-01 1.259178668260574341e-01 8.876557648181915283e-02 -8.075145632028579712e-02 1.589998155832290649e-01 -2.858088016510009766e-01 3.064929544925689697e-01 -1.408008337020874023e-01 -1.358029991388320923e-01 -8.332684636116027832e-02 4.238037019968032837e-02 9.299419820308685303e-02 -6.816280633211135864e-02 -2.106668613851070404e-02 -9.621041268110275269e-02 2.327323406934738159e-01 2.795662917196750641e-02 1.141401529312133789e-01 4.674550518393516541e-02 -1.759682781994342804e-03 -3.828095495700836182e-01 -1.041992828249931335e-01 -1.032752692699432373e-01
6.746269762516021729e-02 -2.487519085407257080e-01 2.583799958229064941e-01 1.470759958028793335e-01 3.965444266796112061e-01 -1.335546374320983887e-01 -1.489539891481399536e-01 -2.678539156913757324e-01 -3.925870656967163086e-01 1.563591808080673218e-01 7.319507747888565063e-02 -2.774428725242614746e-01 1.150599643588066101e-01 1.837037652730941772e-01 -1.233885362744331360e-01 8.968740701675415039e-02 5.039101094007492065e-02 3.802877617999911308e-03 -5.961638689041137695e-02 1.586871594190597534e-01 -1.191940605640411377e-01 6.524053215980529785e-02 -1.104519367218017578e-01 1.621289700269699097e-01 8.035581558942794800e-02 -1.039829701185226440e-01 -2.024211436510086060e-01 -1.461571082472801208e-02 3.038444817066192627e-01 -2.914657630026340485e-02 -6.918787211179733276e-02 1.869103312492370605e-02
1.649675965309143066e-01 -2.957106232643127441e-01 -7.196840643882751465e-02 9.622079879045486450e-02 1.389048844575881958e-01 -4.311252236366271973e-01 8.186586946249008179e-02 -1.681311577558517456e-01 -1.769997775554656982e-01 1.893459558486938477e-01 2.110505551099777222e-01 1.298046857118606567e-01 -2.223452329635620117e-01 -8.252518624067306519e-02 -2.493167221546173096e-01 3.042736053466796875e-01 -1.825574785470962524e-01 -1.355376392602920532e-01 -1.290643364191055298e-01 7.274399697780609131e-02 -1.634400039911270142e-01 1.696227863430976868e-02 1.114244312047958374e-01 9.085152298212051392e-02 2.978542447090148926e-01 2.319295555353164673e-01 -3.468932211399078369e-02 -8.673552423715591431e-02 1.879064179956912994e-02 -7.268673926591873169e-02 -9.092418849468231201e-02 -6.894015520811080933e-02
-2.260312065482139587e-02 -3.005245923995971680e-01 1.414260119199752808e-01 -1.694269925355911255e-01 3.293300569057464600e-01 8.605157583951950073e-02 5.367733910679817200e-02 1.357985939830541611e-02 -2.318090200424194336e-01 -7.307530194520950317e-02 -1.353006809949874878e-01 -9.741749614477157593e-02 1.134344711899757385e-01 -1.661354750394821167e-01 1.810572855174541473e-02 3.972834944725036621e-01 -2.974874377250671387e-01 1.936249434947967529e-01 8.686907589435577393e-02 -3.025792241096496582e-01 9.038440883159637451e-02 -1.154153421521186829e-01 6.951560825109481812e-02 2.692857980728149414e-01 8.874789625406265259e-02 1.071637570858001709e-01 -4.539147019386291504e-02 -1.183324381709098816e-01 2.467139661312103271e-01 -9.330208413302898407e-03 -1.832819432020187378e-01 4.624805599451065063e-02
2.186326831579208374e-01 1.279403716325759888e-01 4.325096905231475830e-01 7.991449534893035889e-02 2.122415453195571899e-01 2.681526169180870056e-02 6.685793399810791016e-02 -1.337985545396804810e-01 -3.295722901821136475e-01 2.441445738077163696e-01 3.548070043325424194e-02 -2.720445096492767334e-01 -2.247935831546783447e-01 1.738432943820953369e-01 2.107838988304138184e-01 1.967924684286117554e-01 6.209646910429000854e-02 4.743796586990356445e-02 2.559267915785312653e-02 8.716571331024169922e-02 -6.880395114421844482e-02 4.948958382010459900e-02 7.734059542417526245e-02 7.688879966735839844e-02 1.830501407384872437e-01 2.079357802867889404e-01 -1.672090962529182434e-02 -8.593294769525527954e-02 2.551008760929107666e-01 -1.934828460216522217e-01 -1.706837713718414307e-01 -1.317217797040939331e-01
-5.700654536485671997e-02 -2.352284640073776245e-01 1.360227167606353760e-02 1.170873790979385376e-01 -2.896105870604515076e-02 2.410578541457653046e-02 -1.805957257747650146e-01 1.705698370933532715e-01 -2.814176976680755615e-01 9.056224673986434937e-02 9.297759085893630981e-02 -1.187622398138046265e-01 6.787324696779251099e-02 5.645971000194549561e-02 1.608934253454208374e-01 6.535431742668151855e-01 -1.403560787439346313e-01 2.961471378803253174e-01 5.874965339899063110e-02 -4.421469289809465408e-03 -2.056095153093338013e-01 -2.340116538107395172e-02 1.467399895191192627e-01 1.266693621873855591e-01 1.087229326367378235e-01 2.157005369663238525e-01 -4.844798147678375244e-02 -1.633255556225776672e-02 -1.077824737876653671e-03 -1.604697257280349731e-01 -6.843479722738265991e-02 -1.038138642907142639e-01
1.654412448406219482e-01 1.479180753231048584e-01 2.845051586627960205e-01 1.084211766719818115e-01 2.619320452213287354e-01 -9.359350055456161499e-02 1.227252837270498276e-02 1.085690334439277649e-01 -2.027705013751983643e-01 5.663097370415925980e-03 1.293152868747711182e-01 4.432236775755882263e-02 4.154054820537567139e-02 2.890011481940746307e-02 -9.290388971567153931e-02 4.035915732383728027e-01 -1.077028289437294006e-01 2.031513117253780365e-02 -6.013310328125953674e-02 1.803372949361801147e-01 -4.071180894970893860e-02 -8.927816897630691528e-02 1.083946749567985535e-01 1.579083651304244995e-01 2.106175869703292847e-01 8.409953862428665161e-02 2.459265291690826416e-01 6.689251214265823364e-02 4.448415040969848633e-01 -2.458482831716537476e-01 -7.877770811319351196e-03 -2.561154663562774658e-01
-1.165105476975440979e-01 -1.844152212142944336e-01 3.099790513515472412e-01 3.188621997833251953e-02 1.232837364077568054e-01 -3.313284814357757568e-01 8.979082107543945312e-02 -3.320029005408287048e-02 -2.260763347148895264e-01 1.676720231771469116e-01 -8.966840058565139771e-02 -5.243378877639770508e-02 3.020713478326797485e-02 -1.208972558379173279e-02 -1.732606291770935059e-01 1.955475360155105591e-01 1.785746812820434570e-01 -1.394085586071014404e-01 1.868973374366760254e-01 7.602225989103317261e-02 -1.601572036743164062e-01 -1.144518703222274780e-01 -2.515131533145904541e-01 2.177998572587966919e-01 5.262697115540504456e-02 2.922208011150360107e-01 -1.014773324131965637e-01 3.549473583698272705e-01 1.428578346967697144e-01 2.180963307619094849e-01 -1.592059731483459473e-01 5.091295391321182251e-02
1.424111127853393555e-01 -2.222377806901931763e-01 3.509807586669921875e-01 1.837573796510696411e-01 1.680577732622623444e-02 -2.708665728569030762e-01 5.244274158030748367e-03 -3.030318766832351685e-02 -2.009041607379913330e-01 -1.766220182180404663e-01 1.884752213954925537e-01 8.577164262533187866e-02 -1.233589425683021545e-01 -5.265589058399200439e-02 -6.964749097824096680e-02 3.322817087173461914e-01 -7.996990345418453217e-03 -1.362030208110809326e-01 1.412099301815032959e-01 6.163248792290687561e-02 2.992063760757446289e-02 -1.001119986176490784e-01 -1.740241348743438721e-01 1.901831924915313721e-01 -5.222783982753753662e-02 4.878094792366027832e-02 3.396907150745391846e-01 2.727349288761615753e-02 -2.107009589672088623e-01 -4.046470671892166138e-02 -2.321420311927795410e-01 -3.319638371467590332e-01
2.256142199039459229e-01 1.087714135646820068e-01 1.751440316438674927e-01 1.131669059395790100e-01 1.741033345460891724e-01 -2.284763306379318237e-01 9.943671524524688721e-02 -2.372609078884124756e-01 1.680589397437870502e-03 -1.753837219439446926e-03 -8.700023405253887177e-03 -2.637393474578857422e-01 -6.535524129867553711e-02 -1.309825014322996140e-02 -7.992833852767944336e-02 1.011691465973854065e-01 -3.740733116865158081e-02 2.022390663623809814e-01 2.801285684108734131e-01 -8.904796093702316284e-02 -7.024087011814117432e-02 -2.837483882904052734e-01 -1.325137019157409668e-01 2.608268558979034424e-01 1.813009530305862427e-01 2.481846660375595093e-01 8.970623835921287537e-03 3.751582503318786621e-01 9.325516223907470703e-02 1.587258130311965942e-01 -2.881956696510314941e-01 4.907716065645217896e-02
1.189490966498851776e-02 -2.628046572208404541e-01 2.058760672807693481e-01 -2.460435479879379272e-01 1.796491444110870361e-01 7.525757700204849243e-02 -1.253691762685775757e-01 1.771185360848903656e-02 -1.181264147162437439e-01 1.593579202890396118e-01 2.192782424390316010e-02 -1.334217935800552368e-01 -1.936797350645065308e-01 -2.044025063514709473e-01 1.755612045526504517e-01 3.989394605159759521e-01 -1.998393684625625610e-01 1.949370950460433960e-01 -5.409542471170425415e-02 2.346382886171340942e-01 -5.706822499632835388e-02 -1.103801131248474121e-01 -9.464720636606216431e-02 3.720773011445999146e-02 2.744177877902984619e-01 1.372826099395751953e-01 1.159587204456329346e-01 2.155028097331523895e-02 1.368777006864547729e-01 -1.782584339380264282e-01 -3.317744135856628418e-01 -1.290525943040847778e-01
-2.040210217237472534e-01 1.141816470772027969e-02 4.822633564472198486e-01 2.978821992874145508e-01 1.394904851913452148e-01 -1.732922494411468506e-01 9.901189059019088745e-02 7.515919953584671021e-02 -7.548168301582336426e-02 1.220040470361709595e-01 -1.739094266667962074e-03 -2.034373581409454346e-01 1.708127111196517944e-01 -2.278837561607360840e-01 -8.924056589603424072e-02 -3.189464285969734192e-02 -3.158079460263252258e-02 3.275699540972709656e-02 4.417395964264869690e-02 -1.556300278753042221e-02 -1.634910106658935547e-01 2.253690659999847412e-01 -5.257311463356018066e-02 1.429105363786220551e-02 3.183636367321014404e-01 2.946851253509521484e-01 1.358692944049835205e-01 1.832514852285385132e-01 2.483535706996917725e-01 1.771851629018783569e-01 -2.705545909702777863e-02 3.371959179639816284e-02
-1.912830863147974014e-03 -2.609790861606597900e-01 2.263164818286895752e-01 1.092126816511154175e-01 -6.293632835149765015e-02 1.911912262439727783e-01 5.403359234333038330e-02 -6.146714463829994202e-02 -2.498442381620407104e-01 1.060395240783691406e-01 2.209729254245758057e-01 -1.348090916872024536e-01 9.555198997259140015e-02 1.125030964612960815e-02 -1.256641745567321777e-01 3.845745623111724854e-01 -2.441689372062683105e-01 1.588741242885589600e-01 1.359248459339141846e-01 2.077007442712783813e-01 2.415528297424316406e-01 1.113260760903358459e-01 6.668680161237716675e-02 -6.414644420146942139e-02 3.535873889923095703e-01 -1.639922708272933960e-01 1.149853244423866272e-01 2.450228482484817505e-02 1.759647130966186523e-01 -1.025491580367088318e-01 -2.674806416034698486e-01 5.804257839918136597e-02
1.348374336957931519e-01 -1.734043061733245850e-01 3.064346313476562500e-01 1.355937402695417404e-02 -8.502487093210220337e-02 -3.944389522075653076e-02 9.459604322910308838e-02 -1.253850907087326050e-01 -4.927289783954620361e-01 -8.666411973536014557e-03 -2.438876219093799591e-02 6.825775839388370514e-03 -2.664523422718048096e-01 -2.931311726570129395e-01 -2.141901850700378418e-01 5.102654099464416504e-01 2.807803393807262182e-04 1.774040460586547852e-01 1.494230423122644424e-02 -5.529856681823730469e-02 5.300584062933921814e-02 -5.593646317720413208e-02 -1.159879267215728760e-01 -2.905293367803096771e-03 4.920913651585578918e-02 3.260172158479690552e-02 -1.185399591922760010e-01 9.641771763563156128e-02 7.946946658194065094e-03 5.724936258047819138e-03 -2.963678445667028427e-03 -1.909155845642089844e-01
5.852376297116279602e-02 -1.775794327259063721e-01 1.843231618404388428e-01 -1.015628129243850708e-01 3.327959775924682617e-01 -2.734998464584350586e-01 -8.369423449039459229e-02 -1.180086433887481689e-01 -1.388915777206420898e-01 -4.245371744036674500e-02 -6.319575011730194092e-02 -1.455786377191543579e-01 -3.918010294437408447e-01 -1.268556118011474609e-01 7.045790553092956543e-02 5.032769441604614258e-01 -8.016642183065414429e-02 -2.611429430544376373e-02 -3.391048312187194824e-02 -4.890294745564460754e-02 -1.364160776138305664e-01 -2.117515951395034790e-01 1.417891830205917358e-01 1.289266347885131836e-01 1.291292011737823486e-01 -1.841413229703903198e-01 1.146176755428314209e-01 -4.489244148135185242e-02 2.238106280565261841e-01 -8.947426825761795044e-02 -1.310443785041570663e-02 -7.282889634370803833e-02
1.455429494380950928e-01 -2.779709734022617340e-02 4.598394334316253662e-01 9.897107630968093872e-02 6.101722270250320435e-02 -1.288849860429763794e-02 -1.982348859310150146e-01 -7.279397547245025635e-02 7.242162711918354034e-03 1.766556352376937866e-01 -1.778404712677001953e-01 -9.148432873189449310e-03 -4.616023972630500793e-02 -4.392005875706672668e-02 1.449772119522094727e-01 1.723850667476654053e-01 8.747117221355438232e-02 -1.628466546535491943e-01 1.323936581611633301e-01 -5.555900558829307556e-02 -4.169590771198272705e-01 -4.919118434190750122e-02 1.332700252532958984e-01 6.115685775876045227e-02 2.877663075923919678e-01 2.922415733337402344e-01 1.454171836376190186e-01 3.178770244121551514e-01 -1.061701178550720215e-01 -1.498228609561920166e-01 -5.558390915393829346e-02 -1.037806645035743713e-01
6.060682982206344604e-02 -4.045921564102172852e-02 2.093036770820617676e-01 1.137442365288734436e-01 2.454460114240646362e-01 -4.301159083843231201e-02 2.264950610697269440e-02 1.608105152845382690e-01 -2.831338047981262207e-01 1.471178978681564331e-01 -1.419315934181213379e-01 -1.281870305538177490e-01 -6.564106792211532593e-02 -6.864620000123977661e-02 1.406125426292419434e-01 3.086207509040832520e-01 -5.162180215120315552e-02 1.824803203344345093e-01 2.378863096237182617e-01 1.459535807371139526e-01 -1.232607439160346985e-01 -2.821850776672363281e-01 -3.986113891005516052e-02 -2.043239623308181763e-01 1.178536787629127502e-01 1.687766611576080322e-01 3.010278940200805664e-01 -8.953399211168289185e-02 2.351745069026947021e-01 -1.030004173517227173e-01 -2.785485088825225830e-01 -2.247729897499084473e-01
-3.526831511408090591e-03 -2.124985456466674805e-01 1.984985917806625366e-01 9.309077262878417969e-02 1.031874418258666992e-01 1.299208998680114746e-01 1.023868024349212646e-01 -5.897080525755882263e-03 -5.959266051650047302e-02 -7.057701051235198975e-02 5.435957759618759155e-02 3.286357223987579346e-01 6.490118056535720825e-02 -1.354589015245437622e-01 -1.651397943496704102e-01 3.735321462154388428e-01 -2.090166658163070679e-01 1.002484485507011414e-01 -5.557955428957939148e-02 2.701783180236816406e-01 -2.698114700615406036e-02 4.901501163840293884e-02 6.406764034181833267e-03 7.929696142673492432e-02 4.460666775703430176e-01 1.460770964622497559e-01 4.298506304621696472e-02 -3.383679389953613281e-01 6.349676847457885742e-02 3.978919237852096558e-02 -2.718386948108673096e-01 -6.650865077972412109e-02
2.278802394866943359e-01 -1.466133296489715576e-01 2.604627311229705811e-01 1.292838752269744873e-01 4.389328882098197937e-02 -1.197785791009664536e-02 9.775570780038833618e-02 -7.518462836742401123e-02 -1.612167805433273315e-01 1.994324326515197754e-01 1.368095576763153076e-01 -2.208208739757537842e-01 -1.958191543817520142e-01 1.570154726505279541e-01 2.002706825733184814e-01 4.612026214599609375e-01 -5.162074789404869080e-02 7.738099247217178345e-02 4.175622388720512390e-02 -8.213272690773010254e-02 -7.906058430671691895e-02 7.140713278204202652e-03 5.500565469264984131e-02 2.442543208599090576e-01 4.375403374433517456e-02 2.138910740613937378e-01 2.514251768589019775e-01 -4.490982368588447571e-02 1.254523843526840210e-01 -3.421726524829864502e-01 -1.375612914562225342e-01 -1.578450500965118408e-01
7.447201013565063477e-02 -1.328679770231246948e-01 1.199490651488304138e-01 -9.694275446236133575e-03 3.113541901111602783e-01 -8.809812366962432861e-02 2.917700214311480522e-03 -1.864861249923706055e-01 -2.964791953563690186e-01 3.611562401056289673e-02 1.778165102005004883e-01 7.193354517221450806e-02 1.668946593999862671e-01 6.997014582157135010e-02 -3.758569359779357910e-01 2.751252949237823486e-01 -1.247060969471931458e-01 -5.387625098228454590e-02 -3.615376055240631104e-01 -6.954071670770645142e-02 2.268356233835220337e-01 -1.342176198959350586e-01 -4.089215025305747986e-02 1.257783621549606323e-01 2.165715545415878296e-01 2.286899387836456299e-01 -1.643319800496101379e-02 -1.773629635572433472e-01 1.164477318525314331e-01 -2.084908634424209595e-01 -1.347495615482330322e-01 6.628036033362150192e-03
1.408313065767288208e-01 -3.474289476871490479e-01 2.891490049660205841e-02 1.036460027098655701e-01 1.471803635358810425e-01 -2.736037671566009521e-01 -2.354910820722579956e-01 1.281198263168334961e-01 -1.938951760530471802e-01 1.163660734891891479e-01 -7.903543114662170410e-02 -9.319376945495605469e-02 -1.775716990232467651e-02 -2.068954054266214371e-03 9.312429279088973999e-02 2.745800018310546875e-01 -1.064931675791740417e-01 -1.185556426644325256e-01 3.387897014617919922e-01 -1.363599449396133423e-01 9.678722172975540161e-02 4.491140693426132202e-02 -3.014926612377166748e-01 -2.988927811384201050e-02 2.324481755495071411e-01 2.003965675830841064e-01 2.172159403562545776e-01 -1.484876871109008789e-02 -2.195359170436859131e-01 1.040487140417098999e-01 -2.135727554559707642e-01 1.444328874349594116e-01
3.185364231467247009e-02 4.205070063471794128e-02 2.848625183105468750e-01 -1.722247302532196045e-01 7.923797518014907837e-02 -1.498158425092697144e-01 -1.132232621312141418e-01 6.048027798533439636e-02 -2.453342080116271973e-01 1.580835580825805664e-01 1.039827391505241394e-01 -1.280273944139480591e-01 -2.978256344795227051e-01 5.232778564095497131e-02 1.925089061260223389e-01 3.681994974613189697e-01 -7.353264838457107544e-02 1.519885808229446411e-01 -3.373450785875320435e-02 7.935581356287002563e-02 -8.472871035337448120e-02 -2.126659452915191650e-01 -1.038297936320304871e-01 3.526585921645164490e-02 1.501483768224716187e-01 1.253098398447036743e-01 -1.010178625583648682e-01 -3.412204235792160034e-02 1.768948882818222046e-01 -4.845453798770904541e-02 -4.910555183887481689e-01 -1.999812424182891846e-01
7.939149439334869385e-02 -1.775586046278476715e-02 3.672287762165069580e-01 3.107897043228149414e-01 5.110982432961463928e-02 -3.274446427822113037e-01 -1.332493126392364502e-01 -9.958162158727645874e-02 -1.137089952826499939e-01 1.613959968090057373e-01 2.365940958261489868e-01 -1.080233752727508545e-01 1.269957870244979858e-01 -1.098433136940002441e-01 3.090299107134342194e-02 2.817493081092834473e-01 -2.390270829200744629e-01 -1.218526139855384827e-01 1.798993200063705444e-01 -8.216528594493865967e-02 2.741962671279907227e-02 1.689428696408867836e-03 -2.565540745854377747e-02 -4.468154162168502808e-03 1.938089542090892792e-02 -3.192544728517532349e-02 5.195660889148712158e-02 1.731747090816497803e-01 -2.314878255128860474e-01 -4.512216895818710327e-02 -1.410917490720748901e-01 -4.325875639915466309e-01
-1.519908607006072998e-01 -2.008417546749114990e-01 2.803873717784881592e-01 2.000267803668975830e-02 -7.124452292919158936e-02 -4.180738702416419983e-02 7.322306185960769653e-02 -2.111262269318103790e-02 -4.072520434856414795e-01 1.831421405076980591e-01 -1.186399981379508972e-01 1.210576370358467102e-01 -2.053000777959823608e-02 -2.236502468585968018e-01 -1.818492561578750610e-01 4.317985773086547852e-01 5.137501750141382217e-03 2.531615197658538818e-01 1.370724737644195557e-01 1.882892400026321411e-01 -5.105824768543243408e-02 -8.868245780467987061e-02 -6.456214934587478638e-02 -1.026669070124626160e-01 2.664569318294525146e-01 1.202855911105871201e-02 -1.825976371765136719e-01 -1.102655455470085144e-01 4.830780252814292908e-02 -9.771820902824401855e-02 -2.687816777324769646e-05 -2.734251916408538818e-01
2.878811359405517578e-01 -1.963154971599578857e-01 2.598757743835449219e-01 -5.685020238161087036e-02 1.374816000461578369e-01 -6.380737572908401489e-02 1.968639791011810303e-01 2.027760595083236694e-01 -1.832363754510879517e-01 -9.565944969654083252e-02 -2.261678874492645264e-02 -2.233137190341949463e-01 -2.818173766136169434e-01 7.862261682748794556e-02 -1.644782423973083496e-01 2.615757584571838379e-01 -1.468385159969329834e-01 5.280045792460441589e-02 -9.913035482168197632e-02 -1.841566525399684906e-02 2.474786480888724327e-03 -2.566388621926307678e-02 1.094041019678115845e-01 3.793824091553688049e-02 1.865142732858657837e-01 3.202905654907226562e-01 1.429925560951232910e-01 -1.014582719653844833e-02 7.204233203083276749e-03 -3.044965267181396484e-01 -1.886308342218399048e-01 -3.097147047519683838e-01
6.532943993806838989e-02 -3.877985477447509766e-01 1.133185029029846191e-01 1.089274287223815918e-01 1.449393182992935181e-01 -1.140335574746131897e-01 1.295815259218215942e-01 1.368801742792129517e-01 -4.356490448117256165e-03 1.803380101919174194e-01 2.956881560385227203e-02 6.489984691143035889e-02 3.503818437457084656e-02 1.326268613338470459e-01 -1.491905450820922852e-01 3.842527568340301514e-01 -8.371387422084808350e-02 2.795479893684387207e-01 2.391078770160675049e-01 -9.141855686902999878e-02 -4.256108030676841736e-02 2.858964502811431885e-01 3.102192580699920654e-01 1.365525424480438232e-01 1.484614517539739609e-02 2.498777508735656738e-01 -5.511475354433059692e-02 -1.832075566053390503e-01 -1.228896379470825195e-01 -7.629274576902389526e-02 -2.302654534578323364e-01 -4.923873767256736755e-02
2.360495924949645996e-01 5.063479021191596985e-02 3.881029188632965088e-01 2.426037490367889404e-01 4.646149575710296631e-01 -3.316947221755981445e-01 2.096788585186004639e-01 -6.741642719134688377e-04 -2.547905445098876953e-01 3.398640081286430359e-02 -1.706999959424138069e-03 -2.601908892393112183e-02 -7.420069724321365356e-02 6.315360963344573975e-02 -5.802334751933813095e-03 2.347665429115295410e-01 -1.503550857305526733e-01 5.189651623368263245e-02 -5.506746098399162292e-02 -1.893650926649570465e-02 2.774130739271640778e-02 -2.173538785427808762e-03 8.827514946460723877e-02 3.403134942054748535e-01 1.200201362371444702e-02 1.450896710157394409e-01 -4.951760638505220413e-03 -1.218367069959640503e-01 -1.155084744095802307e-01 -1.150070726871490479e-01 -7.853923738002777100e-02 9.546596556901931763e-02
6.418865919113159180e-02 6.482156366109848022e-02 3.842200636863708496e-01 2.460650205612182617e-01 2.051725238561630249e-01 -2.704059481620788574e-01 8.686413057148456573e-03 -6.627742201089859009e-02 7.852084934711456299e-02 9.489130973815917969e-02 1.683522760868072510e-01 1.555780135095119476e-02 -2.850571572780609131e-01 1.016563549637794495e-01 6.770597398281097412e-02 4.508417844772338867e-02 8.342263102531433105e-02 -1.505697518587112427e-01 9.277106821537017822e-02 -1.395352184772491455e-01 -3.016732633113861084e-01 3.370447456836700439e-02 -1.123457923531532288e-01 9.633127599954605103e-02 4.226234257221221924e-01 2.514195144176483154e-01 1.169509962201118469e-01 6.614559330046176910e-03 2.053017616271972656e-01 -9.610067307949066162e-02 -5.614636465907096863e-02 -2.000687867403030396e-01
-1.156416609883308411e-01 -1.075507104396820068e-01 3.488750755786895752e-01 -5.903411284089088440e-02 -1.290410012006759644e-01 -4.310072362422943115e-01 -1.760053634643554688e-01 -2.369106858968734741e-01 -1.616628915071487427e-01 8.872920274734497070e-02 2.106039412319660187e-02 -7.247841358184814453e-02 2.886629700660705566e-01 4.043944925069808960e-02 -2.474622726440429688e-01 6.586929410696029663e-02 -7.935216650366783142e-03 9.825879335403442383e-02 1.508967429399490356e-01 -2.899253740906715393e-02 -1.572835743427276611e-01 -1.009215265512466431e-01 -1.163715124130249023e-01 2.008767724037170410e-01 2.600885629653930664e-01 -8.252515643835067749e-02 2.242651581764221191e-01 2.658529281616210938e-01 -3.979020565748214722e-02 -1.314595639705657959e-01 1.214826405048370361e-01 -1.374701559543609619e-01
1.085036322474479675e-01 -1.905714720487594604e-01 3.057948052883148193e-01 -1.739541143178939819e-01 1.013531386852264404e-01 -1.390898823738098145e-01 8.523451536893844604e-02 -1.426051370799541473e-02 3.713607788085937500e-02 7.101214677095413208e-02 -7.155998051166534424e-02 1.331472545862197876e-01 1.908719986677169800e-01 -2.240260243415832520e-01 4.549062997102737427e-02 1.480178683996200562e-01 1.353549659252166748e-01 -5.663862079381942749e-02 1.075840964913368225e-01 2.809546515345573425e-02 -5.355688557028770447e-02 7.981342822313308716e-02 5.786116421222686768e-02 2.982710599899291992e-01 3.151846528053283691e-01 1.446641236543655396e-01 -7.165456563234329224e-02 3.935465216636657715e-02 5.388155579566955566e-02 -2.016219198703765869e-01 -1.849995553493499756e-01 -5.576797723770141602e-01
-5.496409907937049866e-02 -3.102349936962127686e-01 3.405709266662597656e-01 4.909965395927429199e-02 -1.411941647529602051e-01 1.909838318824768066e-01 1.125049591064453125e-01 4.837109893560409546e-02 -1.161766126751899719e-01 2.460904419422149658e-02 2.438785433769226074e-01 -1.943793445825576782e-01 1.706315279006958008e-01 -7.800070941448211670e-02 -7.952801883220672607e-02 3.688060939311981201e-01 -3.230714201927185059e-01 8.462139219045639038e-02 -5.359294265508651733e-02 -2.589046359062194824e-01 -1.665650308132171631e-02 1.640358418226242065e-01 -3.475525602698326111e-02 2.069945782423019409e-01 2.239105999469757080e-01 -1.065861582756042480e-01 7.839879393577575684e-02 1.271317005157470703e-01 1.650457382202148438e-01 -1.690853387117385864e-01 -1.699192374944686890e-01 -2.888208441436290741e-02
1.272658109664916992e-01 -2.886527180671691895e-01 2.543010413646697998e-01 -8.783370256423950195e-03 -7.431291788816452026e-02 -3.424935936927795410e-01 -7.870005071163177490e-02 -3.406735137104988098e-02 -3.953244090080261230e-01 8.883268386125564575e-02 1.786051243543624878e-01 2.081939429044723511e-01 -2.079538255929946899e-01 1.676439344882965088e-01 -6.753221899271011353e-02 2.427445054054260254e-01 1.372535526752471924e-01 -6.655871123075485229e-02 5.231938790529966354e-03 9.029445052146911621e-02 -1.204691175371408463e-02 1.824792623519897461e-01 -2.127827890217304230e-02 1.256553232669830322e-01 1.218646317720413208e-01 3.865332901477813721e-01 9.068799763917922974e-02 5.107748880982398987e-02 1.039048954844474792e-01 1.681352779269218445e-02 -1.768963783979415894e-01 -1.808534711599349976e-01
-2.887691557407379150e-02 -2.061113566160202026e-01 4.384407997131347656e-01 2.116640955209732056e-01 3.968672454357147217e-02 1.665335744619369507e-01 1.900664269924163818e-01 -5.945433676242828369e-02 -2.819052338600158691e-01 8.533172309398651123e-02 3.683059243485331535e-03 -3.504836559295654297e-01 6.278504431247711182e-02 1.393449008464813232e-01 -1.364120990037918091e-01 3.133096098899841309e-01 -1.381937265396118164e-01 4.841966554522514343e-02 -7.490123808383941650e-02 7.904588431119918823e-02 4.439083114266395569e-02 -3.883739933371543884e-02 1.526062041521072388e-01 7.843562215566635132e-02 3.051728010177612305e-01 -1.315177977085113525e-01 2.396832704544067383e-01 -1.849472895264625549e-02 1.486515104770660400e-01 2.784921042621135712e-02 -1.987134665250778198e-01 -6.443298608064651489e-02
-4.998952150344848633e-02 8.302516490221023560e-02 3.732651770114898682e-01 1.250191628932952881e-01 3.190270066261291504e-01 -1.783507615327835083e-01 5.759522318840026855e-02 6.754802167415618896e-02 1.120445355772972107e-01 -3.262370079755783081e-02 2.427650429308414459e-02 5.672716721892356873e-02 3.557849526405334473e-01 -8.356268703937530518e-02 -1.344964206218719482e-01 3.331984877586364746e-01 -1.951288133859634399e-01 9.787054359912872314e-02 -4.354901611804962158e-04 -2.330418676137924194e-01 1.110732778906822205e-01 -3.169883415102958679e-02 4.342070594429969788e-02 1.484955102205276489e-01 1.720970682799816132e-02 2.365399748086929321e-01 2.285401374101638794e-01 -1.190393716096878052e-01 2.652122974395751953e-01 -9.579262137413024902e-02 -2.568055689334869385e-01 -8.203656971454620361e-02
2.306381314992904663e-01 2.021282166242599487e-02 2.929497361183166504e-01 2.936085164546966553e-01 1.565901190042495728e-01 -7.311493158340454102e-02 4.604753851890563965e-02 1.234178841114044189e-01 7.211821526288986206e-02 1.999022215604782104e-01 8.091142773628234863e-02 2.490604221820831299e-01 -4.887482151389122009e-02 1.108031719923019409e-01 -8.776154369115829468e-02 1.078794449567794800e-01 -3.532278835773468018e-01 -6.578950583934783936e-02 1.722865998744964600e-01 1.478003114461898804e-01 -1.835385262966156006e-01 7.528953999280929565e-02 -1.071751490235328674e-01 8.684474974870681763e-03 2.165645211935043335e-01 1.446608453989028931e-01 -1.205213963985443115e-01 -1.167072076350450516e-02 1.186972409486770630e-01 -3.129416108131408691e-01 -3.632927238941192627e-01 1.461953222751617432e-01
2.003043293952941895e-01 1.023467704653739929e-01 1.553949713706970215e-01 -2.355249971151351929e-01 1.162147521972656250e-01 -8.885699324309825897e-03 -6.642471998929977417e-02 1.121564283967018127e-01 -5.131648853421211243e-02 2.213816642761230469e-01 -3.289667889475822449e-02 -7.797076553106307983e-02 -3.955380618572235107e-02 9.429961442947387695e-02 9.470344334840774536e-02 4.626547098159790039e-01 -4.731627926230430603e-02 9.540862590074539185e-02 -1.072436645627021790e-01 1.509045809507369995e-01 -3.312781453132629395e-01 -6.121443212032318115e-02 -1.513101458549499512e-01 1.479390412569046021e-01 2.712684571743011475e-01 2.096619307994842529e-01 2.711602859199047089e-02 1.001522876322269440e-02 1.454907236620783806e-03 -2.541045844554901123e-01 -3.580932617187500000e-01 -1.784858554601669312e-01
2.990604639053344727e-01 -2.216604351997375488e-01 2.751885950565338135e-01 1.320289075374603271e-01 1.170226633548736572e-01 -2.167142182588577271e-01 9.965383261442184448e-02 -6.739170849323272705e-02 -7.624357938766479492e-02 1.374702453613281250e-01 -3.577863425016403198e-02 1.717276126146316528e-01 1.279188320040702820e-02 -1.090479940176010132e-01 -1.142772808670997620e-01 1.046784520149230957e-01 1.651688814163208008e-01 9.828192740678787231e-02 2.999913096427917480e-01 -2.060191631317138672e-01 2.234677523374557495e-01 3.427408519200980663e-04 -2.722092568874359131e-01 1.330006867647171021e-01 1.453355848789215088e-01 9.465161710977554321e-02 -1.908667385578155518e-01 -8.761606365442276001e-02 1.144014745950698853e-01 -2.061953395605087280e-01 -9.906377643346786499e-02 -3.884247541427612305e-01
3.260380029678344727e-01 -3.744115680456161499e-02 2.486495077610015869e-01 9.936834126710891724e-02 3.001006841659545898e-01 -7.223618030548095703e-02 1.186501383781433105e-01 -1.970586739480495453e-02 4.324700683355331421e-03 1.378260105848312378e-01 1.956595629453659058e-01 -2.608287632465362549e-01 -9.838539361953735352e-02 9.304282814264297485e-02 2.536727786064147949e-01 3.892611563205718994e-01 -5.305041372776031494e-02 3.700434565544128418e-01 8.248549699783325195e-02 -7.599321752786636353e-02 1.735563948750495911e-02 3.036294505000114441e-02 7.325070351362228394e-02 -3.466834872961044312e-02 1.359311640262603760e-01 2.968678064644336700e-02 1.030856817960739136e-01 3.390512242913246155e-02 1.421881318092346191e-01 -9.610462188720703125e-02 -5.793421715497970581e-02 -3.567238748073577881e-01
3.439368307590484619e-02 -5.097712203860282898e-02 2.413913756608963013e-01 -1.932665258646011353e-01 6.378036737442016602e-02 -2.799689769744873047e-01 3.161019831895828247e-02 -4.644149541854858398e-02 -1.935424655675888062e-01 1.847086101770401001e-02 -1.746429130434989929e-02 5.489975214004516602e-02 -2.122526615858078003e-01 -1.343525946140289307e-01 -2.977791428565979004e-01 1.041031256318092346e-01 3.276182115077972412e-01 -2.049150168895721436e-01 4.379268363118171692e-02 -9.083428978919982910e-02 1.684518456459045410e-01 -2.197135388851165771e-01 -9.985503554344177246e-02 1.866853982210159302e-01 3.351617455482482910e-01 3.713413178920745850e-01 1.315937042236328125e-01 3.906510397791862488e-02 2.362833470106124878e-01 1.114378217607736588e-02 8.252086117863655090e-03 7.212330400943756104e-02
5.797712132334709167e-03 -3.119781017303466797e-01 6.920070201158523560e-02 -1.450170427560806274e-01 -6.579231470823287964e-02 -2.381975203752517700e-01 -7.075707614421844482e-02 -2.498330622911453247e-01 -4.572568461298942566e-02 1.903262436389923096e-01 1.072733402252197266e-01 1.775246672332286835e-02 -1.130932010710239410e-03 1.637212485074996948e-01 -4.703371599316596985e-02 3.614508211612701416e-01 3.762786218430846930e-04 1.200302988290786743e-01 1.646647751331329346e-01 -1.103948727250099182e-01 2.490346319973468781e-02 -6.797460466623306274e-02 6.568693555891513824e-03 1.361850202083587646e-01 2.810885608196258545e-01 -6.154115125536918640e-02 3.085465133190155029e-01 -2.675122320652008057e-01 -2.662538588047027588e-01 -4.587916657328605652e-02 -5.054016038775444031e-02 -3.686107695102691650e-01
-5.036836490035057068e-02 -2.285618782043457031e-01 2.635630369186401367e-01 6.969945877790451050e-02 -1.453205198049545288e-01 -1.320880055427551270e-01 -1.096006389707326889e-02 -1.538146138191223145e-01 -3.618579208850860596e-01 2.143360227346420288e-01 -9.107632935047149658e-02 6.303825881332159042e-03 2.792709693312644958e-02 -2.956305146217346191e-01 -2.788474857807159424e-01 4.703549742698669434e-01 -7.074292749166488647e-02 2.558192312717437744e-01 1.077583730220794678e-01 6.957575678825378418e-02 2.030464261770248413e-02 -1.335522830486297607e-01 -2.973255142569541931e-02 -3.174723684787750244e-02 1.945467591285705566e-01 -1.763476617634296417e-02 -1.233360543847084045e-01 -1.136690750718116760e-01 -5.427908152341842651e-02 -1.240373849868774414e-01 2.554441243410110474e-02 -2.094150930643081665e-01
-2.457485906779766083e-02 -2.673877179622650146e-01 2.073353230953216553e-01 1.587017029523849487e-01 1.319409906864166260e-01 -5.522162094712257385e-02 2.064822167158126831e-01 2.536420226097106934e-01 -1.607721447944641113e-01 2.128908336162567139e-01 3.920790273696184158e-03 1.730955839157104492e-01 3.464278578758239746e-02 1.579652577638626099e-01 -2.561770975589752197e-01 3.399336338043212891e-01 1.152475923299789429e-01 1.704341173171997070e-02 9.154437482357025146e-02 8.825980871915817261e-02 -1.048080250620841980e-01 1.689198315143585205e-01 -1.444216538220643997e-02 2.982365526258945465e-02 7.186337560415267944e-02 2.152479290962219238e-01 -5.331924185156822205e-02 -2.590802311897277832e-01 -2.616943717002868652e-01 -8.887992054224014282e-02 -2.358460724353790283e-01 -3.162098526954650879e-01
4.468597099184989929e-02 -4.466021433472633362e-02 5.030709505081176758e-01 1.204017996788024902e-01 2.753560245037078857e-01 -2.235981673002243042e-01 1.876485347747802734e-01 -2.102937251329421997e-01 -3.926151245832443237e-02 3.337690830230712891e-01 2.248184978961944580e-01 9.405975043773651123e-02 -2.793742716312408447e-02 1.338484734296798706e-01 7.962147146463394165e-02 1.449595689773559570e-01 -1.745478063821792603e-01 -2.235678881406784058e-01 -7.084737718105316162e-02 -8.396632969379425049e-02 1.279883831739425659e-01 6.845481693744659424e-02 -4.027224704623222351e-02 1.520587950944900513e-01 2.218855917453765869e-01 8.511095494031906128e-02 3.374284133315086365e-02 2.279961407184600830e-01 4.316956177353858948e-02 -1.007155179977416992e-01 -1.280604898929595947e-01 -1.687070429325103760e-01
-1.089086979627609253e-01 -1.154052838683128357e-01 9.095110744237899780e-02 1.233299747109413147e-01 6.725457310676574707e-02 -1.711735427379608154e-01 3.478268394246697426e-03 -2.885207831859588623e-01 4.226626455783843994e-02 1.386606395244598389e-01 2.868508398532867432e-01 9.116198122501373291e-02 1.040867939591407776e-01 -4.547393694519996643e-02 8.156666532158851624e-03 3.940217494964599609e-01 2.472008317708969116e-01 -1.784469336271286011e-01 1.392776519060134888e-01 -7.850103825330734253e-02 -3.639731556177139282e-02 2.437623962759971619e-02 1.219977438449859619e-02 5.730852857232093811e-02 4.756937026977539062e-01 8.517012000083923340e-02 1.444913446903228760e-01 -5.702852271497249603e-03 3.128792643547058105e-01 1.735900491476058960e-01 9.262465685606002808e-02 -1.987713575363159180e-01
-6.171552464365959167e-02 8.951809257268905640e-02 3.142390847206115723e-01 9.929953515529632568e-02 -3.248853376135230064e-03 -2.015670388936996460e-02 -5.485066398978233337e-02 -1.795908212661743164e-01 -1.964442431926727295e-02 1.357235163450241089e-01 1.911172270774841309e-01 2.295440807938575745e-02 1.516010016202926636e-01 -1.837673485279083252e-01 8.360911905765533447e-02 4.682729542255401611e-01 -1.757209002971649170e-01 1.151013374328613281e-01 2.150119394063949585e-01 1.361688412725925446e-02 -2.081986516714096069e-01 -1.164518110454082489e-02 -1.036727875471115112e-01 3.174288868904113770e-01 -3.011387586593627930e-02 1.456038355827331543e-01 -9.846378862857818604e-02 -1.094626411795616150e-01 4.333651661872863770e-01 -3.962896019220352173e-02 1.871267147362232208e-02 -1.611403971910476685e-01
3.214000463485717773e-01 -1.944034248590469360e-01 3.703479468822479248e-02 -4.766428098082542419e-02 5.224423855543136597e-02 -4.321467578411102295e-01 7.648245245218276978e-02 3.008332103490829468e-02 -1.395092606544494629e-01 1.333561539649963379e-01 2.206374146044254303e-02 1.994434744119644165e-01 -2.904542349278926849e-02 -2.054456807672977448e-02 -3.965059220790863037e-01 2.134533673524856567e-01 1.967330276966094971e-01 1.212913468480110168e-01 3.443436697125434875e-02 5.840424075722694397e-02 2.568248510360717773e-01 1.120998188853263855e-01 -2.001994848251342773e-01 5.107336863875389099e-02 3.464430272579193115e-01 5.377698689699172974e-02 1.258985549211502075e-01 3.611101582646369934e-02 3.367397934198379517e-02 -1.537865251302719116e-01 1.047877222299575806e-01 -1.497160941362380981e-01
-1.892874538898468018e-01 -4.672872722148895264e-01 2.575243115425109863e-01 5.053159222006797791e-02 2.237562835216522217e-01 -1.318263560533523560e-01 8.420997858047485352e-02 -1.745461672544479370e-01 7.712420076131820679e-02 4.473305344581604004e-01 1.618560850620269775e-01 1.392533481121063232e-01 1.869812980294227600e-02 1.766502112150192261e-02 -2.378903478384017944e-01 3.108473718166351318e-01 9.901926852762699127e-03 -5.401561502367258072e-03 -4.840981215238571167e-02 2.486372552812099457e-02 1.940039396286010742e-01 -1.321455538272857666e-01 -7.073405385017395020e-02 2.046808749437332153e-01 -8.218228816986083984e-02 1.266010701656341553e-01 -2.566180564463138580e-02 -6.757061183452606201e-02 -4.170079901814460754e-02 1.735521107912063599e-01 -3.533135727047920227e-02 -1.470974460244178772e-02
-1.174939796328544617e-01 -2.352191358804702759e-01 5.628309845924377441e-01 1.506325136870145798e-02 2.120793610811233521e-01 -1.882097870111465454e-01 -1.216272916644811630e-02 -1.113619357347488403e-01 -2.969865500926971436e-01 1.029546782374382019e-01 2.216999381780624390e-01 1.824607551097869873e-01 4.938986524939537048e-02 5.149746313691139221e-02 5.303787067532539368e-02 -5.150889977812767029e-02 -1.369387209415435791e-01 3.036187589168548584e-02 1.260013729333877563e-01 -1.717501878738403320e-01 -1.178622618317604065e-01 -2.957640029489994049e-02 -2.684899866580963135e-01 -9.168309159576892853e-03 8.712123334407806396e-02 1.560421586036682129e-01 -1.615442633628845215e-01 2.119348645210266113e-01 1.340033411979675293e-01 -2.306310087442398071e-01 2.867241762578487396e-02 -4.693501070141792297e-02
-2.052997201681137085e-01 -1.828820258378982544e-01 2.339419275522232056e-01 -8.576457947492599487e-02 5.118634551763534546e-02 1.840693056583404541e-01 -1.666634827852249146e-01 5.980799719691276550e-02 -2.658881805837154388e-02 2.418183237314224243e-01 -6.757016479969024658e-02 -4.940241202712059021e-02 2.916114330291748047e-01 -1.758321970701217651e-01 -4.337093606591224670e-02 3.700150847434997559e-01 -8.524740487337112427e-02 -2.074110507965087891e-01 -5.259861238300800323e-03 4.048159345984458923e-02 -1.987430304288864136e-01 -1.284651160240173340e-01 1.435031089931726456e-02 -5.429649353027343750e-02 4.278827011585235596e-01 7.577525824308395386e-02 2.809684276580810547e-01 -1.844178736209869385e-01 1.110326200723648071e-01 2.192386426031589508e-02 -2.173114120960235596e-01 -2.469350397586822510e-02
9.057544916868209839e-02 -1.256040632724761963e-01 3.898355737328529358e-02 3.605265617370605469e-01 1.816976368427276611e-01 4.690679535269737244e-02 -2.725500464439392090e-01 1.498755514621734619e-01 -1.343641579151153564e-01 1.070171371102333069e-01 1.635773181915283203e-01 -2.641800418496131897e-02 -2.033841311931610107e-01 -3.722234815359115601e-02 -4.145372658967971802e-02 3.971539735794067383e-01 -2.236649394035339355e-01 3.506994247436523438e-01 2.128305882215499878e-01 -6.146881729364395142e-02 -7.314877957105636597e-02 1.884742379188537598e-01 -6.269280612468719482e-02 1.819745600223541260e-01 2.132287770509719849e-01 8.967164158821105957e-02 -8.163856714963912964e-02 -2.324714660644531250e-01 -9.338398277759552002e-02 1.369214616715908051e-02 -1.539835482835769653e-01 -8.095572888851165771e-02
1.171745136380195618e-01 -3.343713581562042236e-01 7.203298807144165039e-02 1.229657754302024841e-01 -4.535720497369766235e-02 -5.980762243270874023e-01 9.121542423963546753e-02 -2.019858509302139282e-01 -8.727545291185379028e-02 2.386384829878807068e-02 -4.611695185303688049e-02 1.620253026485443115e-01 -1.259033679962158203e-01 6.259264796972274780e-02 1.191736683249473572e-01 4.501873850822448730e-01 -6.555196642875671387e-02 -4.734516888856887817e-02 7.582628726959228516e-02 -2.648646198213100433e-02 -9.929183125495910645e-02 -2.913812547922134399e-02 -9.907358884811401367e-02 1.566652357578277588e-01 2.851285934448242188e-01 6.801149994134902954e-02 -2.798446081578731537e-02 4.358072206377983093e-02 1.273000091314315796e-01 -7.236798852682113647e-02 -5.908404290676116943e-02 2.197128161787986755e-02
1.747752726078033447e-01 -6.351768225431442261e-02 2.673430740833282471e-01 1.639348119497299194e-01 3.533202707767486572e-01 -1.782186329364776611e-01 2.489918768405914307e-01 2.364392951130867004e-02 -2.156436443328857422e-02 6.407633423805236816e-02 -8.482591807842254639e-02 -6.718698889017105103e-02 5.526656657457351685e-02 -1.685961931943893433e-01 -1.603021323680877686e-01 2.437334060668945312e-01 -7.030925154685974121e-02 1.227492000907659531e-02 -1.476258784532546997e-01 9.301013499498367310e-02 2.227312624454498291e-01 5.885643139481544495e-02 1.613643020391464233e-02 3.173325061798095703e-01 2.257829308509826660e-01 5.345404148101806641e-02 1.349321007728576660e-01 3.401500731706619263e-02 -3.417735099792480469e-01 -2.484074980020523071e-01 -6.013111770153045654e-02 -2.648676037788391113e-01
-1.566176563501358032e-01 8.812365680932998657e-02 1.680962741374969482e-01 9.611206501722335815e-02 1.302155107259750366e-02 -1.869155466556549072e-01 1.789599061012268066e-01 -1.604698449373245239e-01 -2.024831622838973999e-01 1.129841655492782593e-01 2.115632407367229462e-02 -1.866350919008255005e-01 -6.280773784965276718e-03 -1.049329712986946106e-01 -3.289607539772987366e-02 8.500661700963973999e-02 2.984758280217647552e-02 -4.886711388826370239e-02 3.540736138820648193e-01 -1.339555531740188599e-01 -2.231144607067108154e-01 3.845849260687828064e-02 -3.025551438331604004e-01 -2.764688730239868164e-01 3.326746523380279541e-01 3.323571383953094482e-01 1.854044497013092041e-01 -1.399873942136764526e-01 4.845907911658287048e-02 3.057046234607696533e-02 -1.000806838274002075e-01 -2.733029723167419434e-01
-8.203297853469848633e-02 -4.457812607288360596e-01 6.065722554922103882e-02 2.359709441661834717e-01 -9.345540404319763184e-02 -1.608077138662338257e-01 7.815254479646682739e-02 -2.091046273708343506e-01 -2.206969857215881348e-01 -1.950746476650238037e-01 1.299916058778762817e-01 1.175542473793029785e-01 -3.196582198143005371e-02 5.104118585586547852e-02 -1.140896230936050415e-01 3.492434620857238770e-01 2.421578317880630493e-01 8.481677621603012085e-02 -1.584758423268795013e-02 -2.155125439167022705e-01 -1.664953231811523438e-01 -1.690812967717647552e-02 -7.208392024040222168e-02 1.395792514085769653e-01 3.755543828010559082e-01 1.226428523659706116e-01 2.231622934341430664e-01 -3.453296422958374023e-02 -3.329790662974119186e-03 6.542804092168807983e-02 2.696652896702289581e-02 -1.317518353462219238e-01
-7.669010758399963379e-02 -3.613643646240234375e-01 3.088844120502471924e-01 2.183433920145034790e-01 -5.886501166969537735e-03 3.616336360573768616e-02 1.218792125582695007e-01 1.711877286434173584e-01 -1.143399477005004883e-01 1.197294071316719055e-01 2.127574980258941650e-01 -1.311849951744079590e-01 2.141317576169967651e-01 -2.572107613086700439e-01 -1.157239973545074463e-01 3.230712711811065674e-01 -2.069735378026962280e-01 -6.917422264814376831e-02 -7.829720526933670044e-02 -1.132154613733291626e-01 3.058320283889770508e-02 2.037750482559204102e-01 2.944895811378955841e-02 5.199351534247398376e-02 1.835814416408538818e-01 1.237627416849136353e-01 -7.026842236518859863e-02 -1.985324770212173462e-01 2.268125414848327637e-01 -1.021871715784072876e-01 -2.949531078338623047e-01 -2.075550705194473267e-02
3.178104758262634277e-01 -1.732153892517089844e-01 2.538213133811950684e-01 9.417370893061161041e-03 2.155712842941284180e-01 1.803780794143676758e-01 -2.333241105079650879e-01 -1.923152953386306763e-01 -2.170911282300949097e-01 3.303189873695373535e-01 -9.071338921785354614e-02 -1.622483134269714355e-02 7.192151248455047607e-02 -1.188318282365798950e-01 5.980836972594261169e-02 1.596799045801162720e-01 5.282165855169296265e-02 2.831552326679229736e-01 -1.875063478946685791e-01 -1.740026026964187622e-01 3.282762318849563599e-02 5.662857368588447571e-02 8.346534520387649536e-02 -2.794956229627132416e-02 3.003826439380645752e-01 -1.371794044971466064e-01 2.557424604892730713e-01 -5.293916165828704834e-02 -4.298692196607589722e-02 2.443439885973930359e-02 -2.637227773666381836e-01 -1.061259880661964417e-01
-1.196453943848609924e-01 -3.079965114593505859e-01 -1.740247569978237152e-02 1.487605869770050049e-01 3.770584240555763245e-03 -2.423686385154724121e-01 1.460067033767700195e-01 -4.805968329310417175e-02 -8.212721347808837891e-02 1.666361838579177856e-01 2.534571588039398193e-01 4.723602533340454102e-02 -6.831515580415725708e-02 1.970393359661102295e-01 -4.501982331275939941e-01 4.092240035533905029e-01 -1.772689819335937500e-01 2.802364900708198547e-02 -1.729537844657897949e-01 -6.023516878485679626e-02 4.941827431321144104e-02 2.097304016351699829e-01 -4.483519122004508972e-02 3.515670448541641235e-02 2.338968068361282349e-01 2.340168058872222900e-01 -1.259210854768753052e-01 -9.629436768591403961e-03 -1.004908531904220581e-01 -1.164054032415151596e-03 -1.091334074735641479e-01 -9.236457943916320801e-02
-1.371092814952135086e-02 -3.386988863348960876e-02 2.766337096691131592e-01 -3.884133696556091309e-02 3.675785148516297340e-03 1.197901442646980286e-01 -3.075284063816070557e-01 4.408111423254013062e-02 -6.968171894550323486e-02 -6.109821796417236328e-02 8.108458667993545532e-02 1.370206773281097412e-01 1.545644551515579224e-01 -1.237680390477180481e-01 -2.072133570909500122e-01 3.566985726356506348e-01 6.243554875254631042e-02 -1.550846733152866364e-02 -1.848386041820049286e-02 -4.281280189752578735e-02 5.014735460281372070e-02 -1.175621896982192993e-01 -1.257516145706176758e-01 -1.311169117689132690e-01 4.034212231636047363e-01 -1.254302561283111572e-01 2.098615318536758423e-01 -2.514977455139160156e-01 1.651455163955688477e-01 -5.559253692626953125e-02 -4.073488414287567139e-01 -1.694310307502746582e-01
-8.497890830039978027e-02 2.337704785168170929e-02 2.431880533695220947e-01 -3.511935845017433167e-02 2.105589583516120911e-02 -1.932016313076019287e-01 7.118825614452362061e-02 4.335412010550498962e-02 -2.249231934547424316e-01 1.234030723571777344e-01 -9.918648749589920044e-02 -2.632523775100708008e-01 -1.304820924997329712e-01 8.342414349317550659e-02 1.085345894098281860e-01 1.486676186323165894e-01 -3.465138375759124756e-01 -1.216821447014808655e-01 2.974603176116943359e-01 2.245004754513502121e-03 -2.234562486410140991e-01 -1.222499832510948181e-01 -1.851326078176498413e-01 1.834712624549865723e-01 4.270518422126770020e-01 1.828176379203796387e-01 1.474327892065048218e-01 -3.544285148382186890e-02 -2.220359444618225098e-01 1.174953058362007141e-01 -1.592586934566497803e-01 2.964878082275390625e-02
1.592293083667755127e-01 -2.238557636737823486e-01 3.300338685512542725e-01 1.469898223876953125e-01 1.165406331419944763e-01 -3.358792960643768311e-01 8.294962346553802490e-02 -1.032536029815673828e-01 -7.494886219501495361e-02 1.047432646155357361e-01 -2.229866944253444672e-02 1.582148373126983643e-01 3.459107130765914917e-02 -1.585649847984313965e-01 -7.415435463190078735e-02 1.121499910950660706e-01 9.605310857295989990e-02 7.994239032268524170e-02 2.985305897891521454e-02 -2.262143492698669434e-01 1.513472795486450195e-01 -4.644574970006942749e-02 -8.813828974962234497e-02 3.130950033664703369e-01 3.455053269863128662e-01 1.244084611535072327e-01 -2.129008919000625610e-01 1.148482114076614380e-01 2.870935481041669846e-03 -2.231046855449676514e-01 1.779797077178955078e-01 -3.002732992172241211e-01
-1.437407732009887695e-02 -1.473328173160552979e-01 3.606728911399841309e-01 -1.944642961025238037e-01 3.149321302771568298e-02 7.923137396574020386e-02 8.668864518404006958e-02 2.513498067855834961e-01 -4.314032793045043945e-01 3.330664336681365967e-01 9.847160428762435913e-02 -8.691713958978652954e-02 -1.013656556606292725e-01 -2.645612955093383789e-01 -2.476632222533226013e-02 1.990270316600799561e-01 -2.465122751891613007e-02 9.463449567556381226e-02 -1.963008893653750420e-03 -1.588911265134811401e-01 1.291049569845199585e-01 -4.236143082380294800e-02 -4.445887356996536255e-02 2.179401814937591553e-01 2.200561910867691040e-01 -5.942061170935630798e-02 -1.114955823868513107e-02 -1.433789134025573730e-01 3.147848546504974365e-01 -1.044745519757270813e-01 -9.675780683755874634e-02 -5.180051550269126892e-02
-1.532141119241714478e-01 -2.102054506540298462e-01 2.105367481708526611e-01 -1.729572564363479614e-02 -4.260386526584625244e-02 -1.610687673091888428e-01 4.961670935153961182e-02 5.945842247456312180e-03 -3.528758287429809570e-01 1.722229570150375366e-01 -2.141374647617340088e-01 -1.034523323178291321e-01 -6.503311544656753540e-02 -1.989070326089859009e-01 -9.861417114734649658e-02 5.478566288948059082e-01 -1.288928240537643433e-01 1.039280295372009277e-01 3.769923374056816101e-02 7.933259755373001099e-02 -6.731501966714859009e-02 -7.662164419889450073e-02 -5.516155436635017395e-02 2.554323710501194000e-02 2.173845767974853516e-01 6.479994207620620728e-02 -1.938081085681915283e-01 -1.905998438596725464e-01 -1.042573228478431702e-01 -1.145260334014892578e-01 -2.605453692376613617e-02 -3.062979876995086670e-01
1.297241449356079102e-01 -2.876833453774452209e-02 2.781757712364196777e-01 -1.343755889683961868e-02 -9.130576252937316895e-02 -8.462307602167129517e-02 3.265439718961715698e-02 -7.433076202869415283e-02 -1.772087439894676208e-02 1.554856598377227783e-01 3.532554209232330322e-01 -1.690029799938201904e-01 3.668617457151412964e-03 -6.230945140123367310e-02 1.428638845682144165e-01 5.034390687942504883e-01 -5.920208990573883057e-02 9.601934254169464111e-02 1.761392951011657715e-01 -8.521527051925659180e-02 -5.303512141108512878e-02 5.990089848637580872e-02 -7.156468182802200317e-02 9.734557569026947021e-02 1.689480841159820557e-01 1.605761945247650146e-01 -3.046344816684722900e-01 -2.097877860069274902e-01 3.804773688316345215e-01 1.486565172672271729e-02 -1.341423988342285156e-01 -3.106330521404743195e-02
1.558180153369903564e-01 -6.995642930269241333e-02 2.308252453804016113e-01 -1.103413775563240051e-01 1.127570867538452148e-01 1.017839089035987854e-01 1.799229830503463745e-01 5.736118555068969727e-02 -2.603743672370910645e-01 1.031288057565689087e-01 2.008706927299499512e-01 -1.778369098901748657e-01 -2.268032878637313843e-01 -2.123287133872509003e-02 6.828445941209793091e-02 4.279984235763549805e-01 -9.410845488309860229e-02 9.069069474935531616e-02 -7.847871631383895874e-02 1.847401857376098633e-01 -1.033532544970512390e-01 -2.965660952031612396e-02 4.160233959555625916e-02 1.167586967349052429e-01 2.267452925443649292e-01 2.428005039691925049e-01 1.861988157033920288e-01 -1.944390684366226196e-02 2.682246267795562744e-01 -2.643392086029052734e-01 -2.133049815893173218e-01 -1.986633390188217163e-01
1.462215781211853027e-01 -3.174110949039459229e-01 -6.503187119960784912e-02 9.716053307056427002e-02 2.314121462404727936e-02 -4.481269717216491699e-01 5.174769088625907898e-02 -1.878059804439544678e-01 -2.162464112043380737e-01 9.083906561136245728e-02 1.920939236879348755e-01 2.798479199409484863e-01 -1.428335905075073242e-01 5.006504058837890625e-02 -2.731468379497528076e-01 3.584230840206146240e-01 -1.180249825119972229e-01 -2.236285433173179626e-02 5.318260565400123596e-02 1.843030378222465515e-02 -1.742125898599624634e-01 1.222968148795189336e-05 1.013433113694190979e-01 -3.966838587075471878e-03 2.283483594655990601e-01 2.449053972959518433e-01 8.611013740301132202e-02 -3.621808066964149475e-02 6.187212653458118439e-03 -9.713075309991836548e-02 -1.588580161333084106e-01 -1.220378950238227844e-01
2.190845608711242676e-01 -1.965633779764175415e-01 3.402416110038757324e-01 1.892597079277038574e-01 1.889707334339618683e-02 -3.261708915233612061e-01 5.074133351445198059e-02 -4.305051639676094055e-02 -2.926845662295818329e-02 2.929510772228240967e-01 8.856950700283050537e-02 3.843533992767333984e-02 7.792288064956665039e-02 -9.825266152620315552e-02 1.257981173694133759e-03 2.511159479618072510e-01 -2.264134138822555542e-01 -1.470470726490020752e-01 1.168629247695207596e-02 -9.031794965267181396e-02 -1.289195567369461060e-01 -6.292272359132766724e-02 -2.099014632403850555e-02 7.521077990531921387e-02 3.746042773127555847e-02 -6.669897586107254028e-02 1.393290162086486816e-01 9.598696976900100708e-02 -2.460917085409164429e-01 -2.544301748275756836e-01 -3.069949746131896973e-01 -3.375600874423980713e-01
-1.424934118986129761e-01 -8.105178177356719971e-02 3.521336913108825684e-01 5.020175874233245850e-02 2.557186409831047058e-02 -5.276228487491607666e-02 -6.056035310029983521e-02 2.570545375347137451e-01 -4.901573657989501953e-01 1.269899755716323853e-01 -2.260518632829189301e-02 -1.501629129052162170e-02 -1.995986551046371460e-01 -3.457317650318145752e-01 -1.781588643789291382e-01 2.974393367767333984e-01 -8.736011805012822151e-04 1.458770781755447388e-01 -6.052811816334724426e-02 -1.336655169725418091e-01 9.741959720849990845e-02 -9.273589402437210083e-02 -5.040617194026708603e-03 -1.068676356226205826e-02 2.391338199377059937e-01 1.115719452500343323e-01 3.575095161795616150e-02 -1.355980783700942993e-01 2.893886566162109375e-01 1.691016927361488342e-02 -6.525849457830190659e-03 -4.810165241360664368e-02
-2.173323035240173340e-01 -1.510958373546600342e-01 2.860578894615173340e-01 1.948982626199722290e-01 2.840157747268676758e-01 -3.322835266590118408e-01 -3.895625099539756775e-02 -5.608951207250356674e-03 -1.573201417922973633e-01 9.088933467864990234e-02 -1.659488230943679810e-01 -2.108149528503417969e-01 6.404141336679458618e-02 -7.928109914064407349e-02 -5.901407822966575623e-02 9.677701443433761597e-02 2.032864838838577271e-01 -1.796633936464786530e-03 1.504867821931838989e-01 8.358881808817386627e-03 -4.820620268583297729e-02 -1.169581152498722076e-02 -2.690007388591766357e-01 2.633007764816284180e-01 1.880065798759460449e-01 3.498301804065704346e-01 -7.653521746397018433e-02 2.703639268875122070e-01 1.605426222085952759e-01 4.056125134229660034e-02 -8.244586735963821411e-02 1.008751466870307922e-01
-1.949881315231323242e-01 -2.163036316633224487e-01 3.817453980445861816e-01 8.949881792068481445e-02 7.236318290233612061e-02 -2.895053923130035400e-01 -1.802666485309600830e-01 -2.113602459430694580e-01 -1.412253379821777344e-01 -2.527636848390102386e-02 2.367026209831237793e-01 -9.407824836671352386e-03 1.188131272792816162e-01 5.344253033399581909e-02 -2.828947901725769043e-01 -4.351606592535972595e-02 -1.320740580558776855e-01 1.096280515193939209e-01 3.603814542293548584e-01 9.338606894016265869e-02 -1.233461126685142517e-01 -6.480313837528228760e-02 -1.083381101489067078e-01 8.589902520179748535e-02 3.740019500255584717e-01 -2.360124699771404266e-02 1.149613112211227417e-01 3.921076282858848572e-02 -1.786418855190277100e-01 1.346550583839416504e-01 -5.685937940143048763e-04 -8.841747790575027466e-02
-1.334041357040405273e-03 5.412467941641807556e-02 4.427343606948852539e-01 2.362926751375198364e-01 2.860610783100128174e-01 3.702926263213157654e-02 1.782577782869338989e-01 5.628756061196327209e-02 -1.404927372932434082e-01 1.335177272558212280e-01 1.540383398532867432e-01 -3.086985647678375244e-01 5.653560906648635864e-02 -2.193297073245048523e-02 -6.871839612722396851e-02 1.320585012435913086e-01 -1.795313321053981781e-02 -3.192593902349472046e-02 2.051900774240493774e-01 -2.306632399559020996e-01 -8.801729977130889893e-02 3.018522560596466064e-01 -2.311598658561706543e-01 2.312660068273544312e-01 2.985418736934661865e-01 -6.994505971670150757e-02 1.032220125198364258e-01 1.911851391196250916e-02 -9.267167001962661743e-02 1.190011948347091675e-02 -1.300268918275833130e-01 1.074269562959671021e-01
-1.569265872240066528e-01 -1.392998397350311279e-01 2.826659977436065674e-01 -9.119396656751632690e-02 4.516323506832122803e-01 -1.564898490905761719e-01 -4.464802145957946777e-02 -6.385120749473571777e-02 -1.738282740116119385e-01 2.515098154544830322e-01 -1.763638257980346680e-01 -1.156451627612113953e-01 7.207731902599334717e-02 -1.796073764562606812e-01 -1.369885206222534180e-01 2.422317713499069214e-01 -3.798824548721313477e-02 -5.044884234666824341e-02 1.354932934045791626e-01 8.600100129842758179e-02 -1.417542099952697754e-01 9.295400232076644897e-02 -2.984704971313476562e-01 3.706399351358413696e-02 1.775076054036617279e-02 3.033750951290130615e-01 -1.581922024488449097e-01 2.764703333377838135e-01 2.601100690662860870e-02 1.875025480985641479e-01 3.339055180549621582e-02 -2.603166177868843079e-02
-1.934938430786132812e-01 -2.869877517223358154e-01 2.626367807388305664e-01 -1.614202774362638593e-04 3.354464471340179443e-02 -3.249740004539489746e-01 -9.770805388689041138e-02 -9.461184591054916382e-02 -2.511921823024749756e-01 4.559870436787605286e-02 7.619789987802505493e-02 -8.838199824094772339e-02 1.145989298820495605e-01 2.305745482444763184e-01 -2.366472482681274414e-01 -1.853640377521514893e-02 -6.838054955005645752e-02 -3.025626065209507942e-03 4.052731692790985107e-01 1.693338304758071899e-01 -5.264653265476226807e-02 -7.943960279226303101e-02 -1.049704104661941528e-01 1.366094648838043213e-01 3.808409571647644043e-01 -9.154595434665679932e-02 3.038435615599155426e-02 1.568099707365036011e-01 -1.683464944362640381e-01 -3.129957616329193115e-02 -8.181022852659225464e-02 -1.823088824748992920e-01
2.878797948360443115e-01 1.421507447957992554e-01 1.498965620994567871e-01 -2.604620158672332764e-01 2.938967347145080566e-01 -1.884025484323501587e-01 -1.101683005690574646e-01 4.769548773765563965e-02 -3.922188654541969299e-02 1.893388330936431885e-01 -1.939454674720764160e-01 1.084958910942077637e-01 -3.442623093724250793e-02 2.138459682464599609e-01 -1.295688599348068237e-01 2.860830724239349365e-01 -1.802487677196040750e-04 1.134420111775398254e-01 2.380809932947158813e-01 1.422237455844879150e-01 -1.179657578468322754e-01 -3.657803311944007874e-02 -1.600974239408969879e-02 6.707829236984252930e-02 9.071900695562362671e-02 2.807655036449432373e-01 1.515601426362991333e-01 -1.618934422731399536e-01 4.284542053937911987e-02 -2.840427458286285400e-01 -3.050208687782287598e-01 -1.281554698944091797e-01
-1.713119633495807648e-02 -1.717317700386047363e-01 5.064917206764221191e-01 -5.205294489860534668e-02 -1.143182665109634399e-01 -2.152769118547439575e-01 -1.806945912539958954e-02 1.050264909863471985e-01 -1.956105977296829224e-01 1.443169265985488892e-01 1.219262927770614624e-01 -8.977197110652923584e-02 -8.454854786396026611e-02 1.747552752494812012e-01 -1.878904402256011963e-01 1.458470821380615234e-01 -2.565226517617702484e-02 -1.329184770584106445e-01 8.987732231616973877e-03 8.916301652789115906e-03 -1.769809275865554810e-01 2.296677231788635254e-01 -3.873942792415618896e-01 9.291805326938629150e-02 2.211144566535949707e-01 1.347134709358215332e-01 1.809078454971313477e-01 1.116522476077079773e-01 -1.333434581756591797e-01 7.660695165395736694e-02 -1.888559013605117798e-01 1.763843595981597900e-01
1.348827779293060303e-01 -4.228017628192901611e-01 4.906285554170608521e-02 -1.707519739866256714e-01 -1.875001937150955200e-02 -1.933639794588088989e-01 -1.216306686401367188e-01 -8.528126031160354614e-02 1.347310990095138550e-01 2.249435894191265106e-02 1.293570995330810547e-01 2.174460589885711670e-01 -1.222972199320793152e-01 -2.463320046663284302e-01 -1.975321620702743530e-01 3.189350962638854980e-01 1.837194561958312988e-01 5.412925966084003448e-03 1.357354372739791870e-01 -1.994014233350753784e-01 -7.706043124198913574e-02 -2.002696506679058075e-02 -5.356297269463539124e-02 1.366209834814071655e-01 3.644125759601593018e-01 1.132153347134590149e-01 2.290269732475280762e-01 -6.775999069213867188e-02 -1.008106172084808350e-01 -2.126854956150054932e-01 -9.198261052370071411e-02 -1.620675921440124512e-01
1.528249233961105347e-01 2.839510329067707062e-02 4.353812932968139648e-01 5.528445169329643250e-02 1.208612397313117981e-01 -7.027403265237808228e-02 -2.246328741312026978e-01 1.870503276586532593e-02 1.286735534667968750e-01 5.171626806259155273e-02 -2.202825546264648438e-01 -1.059236191213130951e-02 1.665168106555938721e-01 1.090210210531949997e-02 -1.542380154132843018e-01 4.444092810153961182e-01 1.919699609279632568e-01 -1.467948108911514282e-01 2.024263143539428711e-01 -1.726944297552108765e-01 -7.136098295450210571e-02 7.315163314342498779e-02 6.411944329738616943e-02 2.720099687576293945e-01 2.769690565764904022e-02 -4.635212570428848267e-02 6.876913458108901978e-02 -1.278967782855033875e-02 1.006455719470977783e-01 -2.324059009552001953e-01 -3.201225996017456055e-01 6.075715646147727966e-02
-2.328917384147644043e-01 -8.283519744873046875e-02 1.914184987545013428e-01 -6.451718509197235107e-02 1.363949924707412720e-01 -1.465738266706466675e-01 3.243850544095039368e-02 -9.362578392028808594e-02 -1.454072147607803345e-01 2.158712744712829590e-01 2.428179085254669189e-01 1.977053284645080566e-01 -2.861982211470603943e-03 -1.149471625685691833e-01 -1.861339807510375977e-01 1.704581379890441895e-01 1.591112911701202393e-01 -4.108797386288642883e-02 2.920270562171936035e-01 -2.630752325057983398e-01 -6.428363919258117676e-02 2.318365871906280518e-01 -1.628089696168899536e-01 2.332615107297897339e-02 2.665823101997375488e-01 2.005256712436676025e-01 1.252611726522445679e-01 -1.853554397821426392e-01 -1.466011703014373779e-01 -2.999120205640792847e-02 -1.770999729633331299e-01 -3.520972430706024170e-01
-4.721899330615997314e-02 -2.301186472177505493e-01 2.995145022869110107e-01 -1.683774963021278381e-02 -1.023600399494171143e-01 -1.522762328386306763e-01 -8.153882622718811035e-02 -7.829746231436729431e-03 -3.402810990810394287e-01 2.612618803977966309e-01 -1.160974577069282532e-01 -4.386940598487854004e-02 -2.940677665174007416e-02 -2.846736609935760498e-01 -2.176725417375564575e-01 4.474326670169830322e-01 -4.573521204292774200e-03 2.075056582689285278e-01 1.658681035041809082e-01 1.599193364381790161e-01 6.092949584126472473e-02 -1.103629544377326965e-01 1.286606956273317337e-02 -1.272821873426437378e-01 2.350259870290756226e-01 6.035876274108886719e-02 -1.583525240421295166e-01 -7.601511478424072266e-02 -3.773339837789535522e-02 -8.802625536918640137e-02 1.681051403284072876e-01 -1.729851365089416504e-01
-9.167742729187011719e-02 -1.106262430548667908e-01 2.524188756942749023e-01 4.165720939636230469e-02 1.283693015575408936e-01 -3.864328265190124512e-01 1.141544282436370850e-01 -9.450189024209976196e-02 4.849676042795181274e-02 2.907471358776092529e-01 5.195360258221626282e-02 1.648556143045425415e-01 -1.314705312252044678e-01 9.185649454593658447e-02 1.610135138034820557e-01 4.509410858154296875e-01 7.813327014446258545e-02 -1.347660273313522339e-01 -1.068083010613918304e-02 -1.376344710588455200e-01 1.962045878171920776e-01 1.275018602609634399e-01 8.748856931924819946e-02 2.183458507061004639e-01 3.150798678398132324e-01 2.533783316612243652e-01 3.913932479918003082e-03 -7.383130490779876709e-02 -9.318764321506023407e-03 1.116806864738464355e-01 3.623783588409423828e-02 -1.347477585077285767e-01
3.088757395744323730e-01 -1.809212565422058105e-01 2.007566392421722412e-01 -1.238431558012962341e-01 2.127765305340290070e-02 8.489918708801269531e-02 4.948575794696807861e-02 -4.095962643623352051e-02 -1.812102794647216797e-01 1.185605823993682861e-01 2.230247110128402710e-01 -3.434087634086608887e-01 -1.211030408740043640e-01 5.305653437972068787e-02 1.714560389518737793e-01 5.111056566238403320e-01 -2.057630121707916260e-01 -2.103610895574092865e-02 6.971011403948068619e-03 6.146788597106933594e-03 -1.226935833692550659e-01 -8.355188183486461639e-03 -7.703348249197006226e-02 1.489189118146896362e-01 1.726121157407760620e-01 1.715504527091979980e-01 -1.582845598459243774e-01 -1.586222797632217407e-01 2.381468117237091064e-01 5.347718298435211182e-02 -1.438150703907012939e-01 -7.725015282630920410e-02
1.082048192620277405e-01 1.026537492871284485e-01 -6.587561219930648804e-02 -2.798717282712459564e-02 2.314895242452621460e-01 -5.417058467864990234e-01 1.148730739951133728e-01 -1.981615647673606873e-02 -7.314487546682357788e-02 -3.303461521863937378e-02 2.646771073341369629e-01 1.602743379771709442e-02 1.833905279636383057e-02 -1.335450261831283569e-01 9.076539427042007446e-02 4.778817892074584961e-01 -1.111113131046295166e-01 9.289655834436416626e-02 -9.376833215355873108e-03 1.245341375470161438e-01 -1.805190742015838623e-01 -1.081262379884719849e-01 -4.376599937677383423e-02 7.605049014091491699e-02 3.183941245079040527e-01 1.341103315353393555e-01 -3.005160950124263763e-02 2.100683450698852539e-01 1.327412575483322144e-01 1.560896262526512146e-02 -3.269866108894348145e-02 -9.275036305189132690e-02
7.815644145011901855e-02 -8.656654506921768188e-02 2.213890850543975830e-01 1.291236728429794312e-01 2.391169816255569458e-01 -1.364184767007827759e-01 -4.621353745460510254e-02 -1.188213974237442017e-01 1.538327988237142563e-02 1.509555280208587646e-01 5.712038651108741760e-02 1.481014639139175415e-01 -1.706148833036422729e-01 2.065014243125915527e-01 -3.359895050525665283e-01 2.741575539112091064e-01 -2.435706704854965210e-01 1.317887455224990845e-01 -1.656720638275146484e-01 2.538053505122661591e-02 -2.847900055348873138e-02 8.163563907146453857e-02 -1.099113300442695618e-01 4.087491929531097412e-01 1.028287112712860107e-01 2.028476148843765259e-01 1.386363804340362549e-01 3.342933356761932373e-01 1.708621978759765625e-01 -3.589111147448420525e-03 1.285620182752609253e-01 2.828438580036163330e-02
3.871988132596015930e-02 -1.975504159927368164e-01 3.882597982883453369e-01 1.358223408460617065e-01 1.843635290861129761e-01 -2.803723812103271484e-01 1.253484636545181274e-01 -2.714698910713195801e-01 2.772481553256511688e-02 1.795104295015335083e-01 1.436268351972103119e-02 3.176858723163604736e-01 -2.467410452663898468e-02 5.781012400984764099e-02 -9.729938581585884094e-03 4.678931552916765213e-03 -1.244535669684410095e-01 1.160512641072273254e-01 8.261723816394805908e-02 -2.409338057041168213e-01 -6.005120277404785156e-02 -4.419367015361785889e-02 -2.973219156265258789e-01 2.074472010135650635e-01 1.600544601678848267e-01 2.073676437139511108e-01 -1.787400841712951660e-01 3.720064833760261536e-02 -3.009390085935592651e-02 -2.786075174808502197e-01 -9.977006912231445312e-02 -1.697828769683837891e-01
2.829392254352569580e-01 8.839522302150726318e-02 2.707457840442657471e-01 9.970300644636154175e-02 1.025862544775009155e-01 5.141729488968849182e-03 -1.460008621215820312e-01 1.187909618020057678e-01 -2.441170215606689453e-01 2.006695717573165894e-01 -1.319570541381835938e-01 -2.055287212133407593e-01 -5.204871296882629395e-03 1.790448427200317383e-01 -1.996641606092453003e-02 3.174905478954315186e-01 5.101596936583518982e-02 4.031682386994361877e-02 -1.113532204180955887e-02 -3.342054486274719238e-01 -3.270494192838668823e-02 1.127951145172119141e-01 1.788863241672515869e-01 3.516420349478721619e-02 3.356749415397644043e-01 3.496411815285682678e-02 2.535457313060760498e-01 1.334460973739624023e-01 2.144720703363418579e-01 -5.737381055951118469e-02 -1.638509482145309448e-01 -2.343190759420394897e-01
1.063622534275054932e-02 9.685764461755752563e-02 3.037655949592590332e-01 -6.953363865613937378e-02 1.865904331207275391e-01 -2.011212110519409180e-01 -2.544522657990455627e-02 5.845867469906806946e-02 -6.199856102466583252e-02 3.254214227199554443e-01 2.390290610492229462e-02 -1.022841855883598328e-01 -1.671438664197921753e-02 2.560176886618137360e-02 -1.868438720703125000e-01 1.213957145810127258e-01 -4.947783891111612320e-03 4.291053488850593567e-02 1.600417196750640869e-01 1.677236258983612061e-01 -1.233867630362510681e-01 1.875966638326644897e-01 1.646579504013061523e-01 1.137636378407478333e-01 2.401347607374191284e-01 2.701726257801055908e-01 8.832091093063354492e-02 2.156738042831420898e-01 3.127205669879913330e-01 1.349252611398696899e-01 -3.881485164165496826e-01 2.121185362339019775e-01
3.263719379901885986e-01 5.786677449941635132e-02 1.851466447114944458e-01 1.991534084081649780e-01 1.357810050249099731e-01 9.549599885940551758e-02 2.992134727537631989e-02 -2.416725754737854004e-01 -1.907104700803756714e-01 2.510500252246856689e-01 -1.051943972706794739e-01 -1.697508245706558228e-01 2.600404806435108185e-02 3.753511235117912292e-03 -5.471225827932357788e-02 8.102007955312728882e-02 3.815134987235069275e-02 2.902549505233764648e-02 2.045301049947738647e-01 -3.590935468673706055e-01 -1.593779176473617554e-01 -5.037418752908706665e-02 -1.058201193809509277e-01 2.141789048910140991e-01 3.775475025177001953e-01 -1.621404439210891724e-01 1.910697668790817261e-01 6.617229431867599487e-02 1.349844485521316528e-01 -3.185070678591728210e-02 -1.926883161067962646e-01 -2.358777672052383423e-01
-3.803560510277748108e-02 -4.179975688457489014e-01 2.414783984422683716e-01 -2.268575578927993774e-01 2.362166792154312134e-01 1.291708741337060928e-02 1.417564041912555695e-02 -6.172874197363853455e-02 -1.921790093183517456e-01 1.190549880266189575e-01 -6.316947191953659058e-02 -1.221644431352615356e-01 -4.573124647140502930e-02 -1.227774173021316528e-01 2.248351871967315674e-01 3.043413162231445312e-01 -2.057765871286392212e-01 1.949254423379898071e-01 -6.593309808522462845e-03 -6.797392666339874268e-02 -8.817962557077407837e-02 -1.955325901508331299e-01 -7.464143633842468262e-02 1.538613624870777130e-02 7.495798170566558838e-02 2.324737459421157837e-01 1.130545735359191895e-01 1.862444281578063965e-01 2.426374405622482300e-01 -3.128312826156616211e-01 -1.475322991609573364e-01 -3.554234281182289124e-02
1.264416575431823730e-01 -2.262596487998962402e-01 3.502401113510131836e-01 1.734126210212707520e-01 2.033674120903015137e-01 -2.404042035341262817e-01 1.828936934471130371e-01 -3.591500818729400635e-01 6.410145759582519531e-02 1.079528257250785828e-01 -1.983770867809653282e-03 1.485273540019989014e-01 6.498886272311210632e-03 2.197171300649642944e-01 -1.177951544523239136e-01 2.203425019979476929e-01 7.997430860996246338e-02 5.091229453682899475e-02 1.793425679206848145e-01 -7.398373633623123169e-02 2.630858719348907471e-01 -1.323464065790176392e-01 -2.948288917541503906e-01 1.247023418545722961e-01 2.130258828401565552e-01 5.749203637242317200e-02 -9.491329640150070190e-02 -8.689498156309127808e-02 9.090299904346466064e-02 -1.619020700454711914e-01 -2.319717593491077423e-02 -1.839239299297332764e-01
1.510290354490280151e-01 -7.233886420726776123e-02 1.026253923773765564e-01 4.720496758818626404e-02 1.188490539789199829e-01 -5.246332883834838867e-01 3.270036280155181885e-01 7.635990530252456665e-02 -2.597766816616058350e-01 3.988198935985565186e-02 1.823942363262176514e-01 2.287186235189437866e-01 1.278422679752111435e-02 -6.994206458330154419e-02 3.249592334032058716e-02 3.348310291767120361e-01 -1.352762430906295776e-01 -1.454353779554367065e-01 -1.061780303716659546e-01 1.551753841340541840e-03 6.932286173105239868e-02 5.560572072863578796e-02 -1.122284308075904846e-01 -1.771781779825687408e-02 1.572964936494827271e-01 1.963898837566375732e-01 1.478171199560165405e-01 1.073472872376441956e-01 1.688786000013351440e-01 -4.858221113681793213e-02 -2.913043200969696045e-01 -1.533720362931489944e-02
1.557249724864959717e-01 -1.312379837036132812e-01 2.568362057209014893e-01 8.218121528625488281e-02 1.016833186149597168e-01 -9.677007049322128296e-02 2.054617181420326233e-02 3.668903559446334839e-02 7.574568688869476318e-02 5.451366677880287170e-02 1.159698665142059326e-01 -5.269153043627738953e-02 -2.952548861503601074e-01 -1.115704700350761414e-02 -1.080194786190986633e-01 1.647744774818420410e-01 1.111126244068145752e-01 -1.445612609386444092e-01 1.984625607728958130e-01 -1.211785450577735901e-01 4.474997520446777344e-02 -1.828569024801254272e-01 -1.899608522653579712e-01 9.480922669172286987e-02 2.716462612152099609e-01 5.481193661689758301e-01 1.752503663301467896e-01 -3.796491026878356934e-02 3.514604866504669189e-01 1.003815382719039917e-01 3.221227228641510010e-02 6.659086793661117554e-02
2.216890454292297363e-01 1.232388764619827271e-01 1.679204404354095459e-01 -2.794806659221649170e-01 1.910098046064376831e-01 -8.096490800380706787e-02 -1.987691521644592285e-01 6.109733134508132935e-02 -1.156000196933746338e-01 2.502241730690002441e-01 -1.426120474934577942e-02 -6.656834483146667480e-02 -1.629295200109481812e-01 1.253503710031509399e-01 1.606980711221694946e-02 4.831271171569824219e-01 1.250635273754596710e-02 1.710534468293190002e-02 1.245649605989456177e-01 1.715687364339828491e-01 -2.014380395412445068e-01 -8.280169218778610229e-02 -2.359261810779571533e-01 7.120192050933837891e-02 2.079941779375076294e-01 2.557991147041320801e-01 1.163970977067947388e-01 -1.560291945934295654e-01 -2.833672054111957550e-02 -1.346996724605560303e-01 -2.589794099330902100e-01 1.916429027915000916e-02
1.713153272867202759e-01 -2.260376065969467163e-01 5.828217789530754089e-02 -6.683361530303955078e-02 5.189819335937500000e-01 5.429514497518539429e-02 1.360733248293399811e-02 7.884707301855087280e-02 6.474383175373077393e-02 8.042625337839126587e-02 -4.725716635584831238e-02 -8.908582478761672974e-02 1.722420006990432739e-01 1.081700921058654785e-01 -1.053843274712562561e-01 3.526841998100280762e-01 -1.056837942451238632e-02 3.668921126518398523e-04 1.055175215005874634e-01 4.144993796944618225e-02 1.587003022432327271e-01 6.721553951501846313e-02 1.143930181860923767e-01 6.452781707048416138e-02 1.458644866943359375e-01 3.355538845062255859e-01 -1.136855967342853546e-02 1.762529462575912476e-01 1.984432488679885864e-01 2.103025317192077637e-01 -3.236783444881439209e-01 -1.481671184301376343e-01
1.293208003044128418e-01 -3.994034603238105774e-02 1.306886523962020874e-01 -1.927156150341033936e-01 5.615976825356483459e-02 2.422068081796169281e-02 1.377091184258460999e-02 -1.136938482522964478e-01 -1.603463590145111084e-01 2.959250845015048981e-02 1.311651617288589478e-01 -2.682038247585296631e-01 6.455870717763900757e-02 2.650332450866699219e-01 5.673024803400039673e-02 4.546986222267150879e-01 -7.611107826232910156e-02 3.253487497568130493e-02 1.476722508668899536e-01 5.950789432972669601e-03 -3.841527178883552551e-02 1.053558886051177979e-01 -2.585322260856628418e-01 1.954180374741554260e-02 1.484037637710571289e-01 1.686699539422988892e-01 -9.703131020069122314e-02 -2.693072259426116943e-01 3.569419085979461670e-01 3.969746455550193787e-02 -2.552525103092193604e-01 -2.746990323066711426e-01
3.408614397048950195e-01 1.108817830681800842e-01 1.648740917444229126e-01 2.874580956995487213e-02 9.160163253545761108e-02 -2.346851080656051636e-01 5.817166529595851898e-04 7.036585360765457153e-02 6.850967556238174438e-02 3.089329004287719727e-01 -3.612974286079406738e-02 -2.658250033855438232e-01 3.591926302760839462e-03 1.154550462961196899e-01 1.822436749935150146e-01 4.347758591175079346e-01 -6.883756071329116821e-02 8.261425048112869263e-02 4.397138208150863647e-02 1.196160614490509033e-01 -3.871615231037139893e-02 1.851360052824020386e-01 -1.939980313181877136e-02 1.676540523767471313e-01 2.953494191169738770e-01 3.150120973587036133e-01 1.710927188396453857e-01 -5.413627251982688904e-02 -4.443562403321266174e-02 -7.029188424348831177e-02 -2.226189225912094116e-01 -1.401603594422340393e-02
-2.378929406404495239e-01 -2.867703139781951904e-01 1.992639750242233276e-01 -3.588037565350532532e-02 3.120462894439697266e-01 -3.750826716423034668e-01 5.451653525233268738e-02 8.245331048965454102e-02 -9.133772552013397217e-02 7.646716386079788208e-02 1.536692231893539429e-01 9.091445058584213257e-02 9.947730600833892822e-02 -2.825464308261871338e-02 -7.187309861183166504e-02 6.484004110097885132e-02 3.799613565206527710e-02 2.143219113349914551e-01 -9.540905803442001343e-02 1.589940302073955536e-02 -4.476749151945114136e-02 -1.467788517475128174e-01 -4.268794134259223938e-02 4.060169160366058350e-01 2.775799334049224854e-01 3.182052373886108398e-01 7.648284733295440674e-02 1.462097913026809692e-01 -1.652153730392456055e-01 -8.081789314746856689e-02 2.420306205749511719e-02 1.389717459678649902e-01
-6.053293123841285706e-02 -7.693722099065780640e-02 4.955855309963226318e-01 1.981474757194519043e-01 3.232293725013732910e-01 -1.178024560213088989e-01 -9.619060158729553223e-02 2.801927737891674042e-02 4.626107215881347656e-02 3.527831137180328369e-01 -7.464309036731719971e-02 8.243916183710098267e-02 -5.357475578784942627e-02 5.806842353194952011e-03 2.464005202054977417e-01 2.647066712379455566e-01 9.195485711097717285e-02 -1.649360060691833496e-01 3.418734529986977577e-03 3.603874519467353821e-02 -2.214134037494659424e-01 -1.280361860990524292e-01 1.346561759710311890e-01 -1.416315883398056030e-02 3.036165833473205566e-01 1.970229595899581909e-01 2.712138369679450989e-02 1.761213988065719604e-01 -6.579232960939407349e-02 -3.949705511331558228e-02 7.021702080965042114e-02 -1.010514423251152039e-01
2.217596322298049927e-01 -9.815411269664764404e-02 1.257283091545104980e-01 3.971920311450958252e-01 -1.845630258321762085e-01 -2.290875315666198730e-01 -1.560729462653398514e-02 1.774103492498397827e-01 -1.592405438423156738e-01 1.778082698583602905e-01 -1.903945393860340118e-02 -1.645044684410095215e-01 -5.374499782919883728e-02 -3.698296099901199341e-02 7.623482961207628250e-03 3.223138749599456787e-01 6.603215634822845459e-02 -2.995649911463260651e-02 2.917024791240692139e-01 1.508096158504486084e-01 5.609090253710746765e-02 6.426776945590972900e-02 -1.287883371114730835e-01 -1.081128120422363281e-01 4.018994867801666260e-01 1.842984855175018311e-01 8.970281481742858887e-02 -1.048542093485593796e-02 -1.890421062707901001e-01 -1.074081659317016602e-01 -1.870013475418090820e-01 1.490873992443084717e-01
1.780665069818496704e-01 -2.192266285419464111e-01 1.659276932477951050e-01 6.031379103660583496e-03 8.593565225601196289e-02 1.364378184080123901e-01 -1.218191459774971008e-01 -2.683187723159790039e-01 -1.345616579055786133e-01 -1.073042601346969604e-01 5.834554135799407959e-02 -3.946730121970176697e-02 -1.609430313110351562e-01 -9.006217867136001587e-02 -1.003417223691940308e-01 4.691396355628967285e-01 -2.447018623352050781e-01 2.344474494457244873e-01 7.321309298276901245e-02 7.299336045980453491e-02 -1.811832636594772339e-01 -6.890833377838134766e-02 -6.662421673536300659e-02 -1.844768077135086060e-01 7.250811159610748291e-02 2.034917473793029785e-01 2.731755673885345459e-01 9.838800132274627686e-02 7.199058681726455688e-02 1.438550800085067749e-01 -2.017000913619995117e-01 -2.862883806228637695e-01
1.681159287691116333e-01 -3.823058009147644043e-01 4.436972737312316895e-02 4.669357556849718094e-03 -7.339807343669235706e-04 -4.078583121299743652e-01 4.356189072132110596e-02 -3.441207110881805420e-01 -1.841591596603393555e-01 5.177858471870422363e-02 1.225835159420967102e-01 2.841917276382446289e-01 -1.547958403825759888e-01 -2.512874081730842590e-02 -4.113955795764923096e-02 3.470784127712249756e-01 -1.025605276226997375e-01 3.755661845207214355e-02 2.606347948312759399e-02 -1.507173329591751099e-01 -7.576756924390792847e-02 -3.690804913640022278e-02 1.619541645050048828e-01 -5.615643039345741272e-02 2.337620705366134644e-01 2.259930819272994995e-01 8.179453760385513306e-02 -1.268620789051055908e-01 -9.417814016342163086e-02 -9.036808460950851440e-02 -1.724502742290496826e-01 -1.034419164061546326e-01
1.090272068977355957e-01 -3.277716934680938721e-01 1.331436336040496826e-01 9.528019279241561890e-02 2.360560297966003418e-01 -1.302283555269241333e-01 -3.468782082200050354e-02 -1.378800123929977417e-01 -4.725459218025207520e-02 2.046615630388259888e-01 2.761451601982116699e-01 1.503867208957672119e-01 -7.629789412021636963e-02 -1.279127895832061768e-01 -1.137381494045257568e-01 4.995084181427955627e-02 7.811501622200012207e-02 1.156339570879936218e-01 -3.288855776190757751e-02 -1.915295422077178955e-01 2.106397747993469238e-01 -1.808987706899642944e-01 -2.730831801891326904e-01 2.050690054893493652e-01 3.117946982383728027e-01 1.295291930437088013e-01 -1.365129202604293823e-01 1.657946407794952393e-01 2.925098175182938576e-03 -3.599418699741363525e-01 -1.390917152166366577e-01 -1.427615284919738770e-01
1.365084648132324219e-01 -2.163549512624740601e-01 2.918322384357452393e-01 -3.091262280941009521e-02 2.707385271787643433e-02 -2.579230964183807373e-01 -8.092028647661209106e-02 -6.727289408445358276e-02 -8.714736253023147583e-02 8.913371711969375610e-02 8.449935168027877808e-02 -1.173693314194679260e-02 3.527338057756423950e-02 -8.584680408239364624e-02 8.967238664627075195e-02 2.155744880437850952e-01 2.462050914764404297e-01 -2.795795723795890808e-02 3.075076043605804443e-01 -8.031719177961349487e-02 -3.528948128223419189e-02 2.784498929977416992e-01 8.345763385295867920e-02 1.472548395395278931e-01 4.548406898975372314e-01 7.372380048036575317e-02 -1.119048818945884705e-01 -2.281342819333076477e-02 -9.918549656867980957e-02 8.018368482589721680e-02 4.775359109044075012e-02 -4.128118157386779785e-01
-2.225269563496112823e-02 -1.221041008830070496e-02 1.511667668819427490e-01 2.942167520523071289e-01 1.341243982315063477e-01 -2.825595811009407043e-02 1.680559664964675903e-01 -1.652712672948837280e-01 -2.446302324533462524e-01 6.625835597515106201e-02 7.856352627277374268e-02 8.491977117955684662e-03 -2.854870259761810303e-01 5.921306833624839783e-02 -2.311805188655853271e-01 3.860867619514465332e-01 -1.996861249208450317e-01 -6.265012174844741821e-02 1.312842518091201782e-01 5.615478754043579102e-02 1.229959726333618164e-01 -6.079769134521484375e-02 -1.962322294712066650e-01 -1.774728894233703613e-01 1.418605148792266846e-01 -1.877172142267227173e-01 1.652543693780899048e-01 -8.072009310126304626e-03 1.450206488370895386e-01 -3.357647657394409180e-01 -2.111752778291702271e-01 -2.085279226303100586e-01
-1.989104002714157104e-01 2.201025187969207764e-02 5.127673745155334473e-01 -1.990295648574829102e-01 -9.767897427082061768e-03 1.293541938066482544e-01 -7.932951301336288452e-02 -2.863855063915252686e-01 -2.334105409681797028e-02 -2.345301210880279541e-02 1.271480023860931396e-01 -2.906650304794311523e-01 6.340261548757553101e-02 1.280795782804489136e-01 -2.014694213867187500e-01 3.319791555404663086e-01 -1.964018046855926514e-01 1.319350153207778931e-01 3.322799131274223328e-02 1.295474022626876831e-01 8.141563087701797485e-02 -1.280765980482101440e-01 5.743363499641418457e-02 3.637996688485145569e-02 3.825184702873229980e-01 6.120635196566581726e-02 3.943566977977752686e-02 9.712217375636100769e-03 5.920606199651956558e-03 -1.408026367425918579e-01 6.862979382276535034e-02 3.859162330627441406e-02
-9.620934724807739258e-02 -5.821353197097778320e-02 7.091582566499710083e-02 2.231743931770324707e-01 1.067865733057260513e-02 -1.831465959548950195e-01 -1.578255370259284973e-02 -1.586594879627227783e-01 -3.241706788539886475e-01 4.237259030342102051e-01 2.136952728033065796e-01 9.762317687273025513e-02 9.839262813329696655e-03 4.377247765660285950e-02 -5.028462409973144531e-02 2.061361223459243774e-01 7.474412024021148682e-02 2.073706537485122681e-01 -3.541209176182746887e-02 -3.457885980606079102e-02 6.545126438140869141e-03 -8.145283907651901245e-02 2.403870970010757446e-02 3.145803213119506836e-01 2.484351247549057007e-01 3.254704773426055908e-01 1.460666954517364502e-02 7.078246772289276123e-02 -3.202943801879882812e-01 -6.199284270405769348e-02 2.965387329459190369e-02 -2.216761410236358643e-01
2.514182329177856445e-01 -4.497707262635231018e-02 1.379801332950592041e-01 6.816369015723466873e-03 -1.643084883689880371e-01 -4.422717913985252380e-02 3.967250511050224304e-02 -1.886484473943710327e-01 -2.267416864633560181e-01 3.688184544444084167e-03 2.202749848365783691e-01 -1.432119607925415039e-01 2.973695471882820129e-02 4.477410390973091125e-02 5.104349181056022644e-02 5.159327983856201172e-01 -1.794723048806190491e-02 1.392346918582916260e-01 8.267172425985336304e-02 -1.962654739618301392e-01 -7.339434325695037842e-02 4.542399197816848755e-02 -1.697328984737396240e-01 5.819731205701828003e-02 1.533047854900360107e-01 2.758263349533081055e-01 -6.343359500169754028e-02 -1.494235992431640625e-01 4.725771844387054443e-01 -2.570474892854690552e-02 4.545757547020912170e-02 2.699706517159938812e-02
7.829584926366806030e-02 -8.474547415971755981e-02 1.854714602231979370e-01 -6.998739670962095261e-03 9.758502990007400513e-02 -2.073653638362884521e-01 1.573188006877899170e-01 -1.572427302598953247e-01 -1.708372123539447784e-02 2.934542596340179443e-01 1.599991172552108765e-01 -3.702384233474731445e-02 -1.995972692966461182e-01 1.932194828987121582e-01 2.136785238981246948e-01 5.328773260116577148e-01 -6.090620532631874084e-02 4.282811656594276428e-02 1.193480342626571655e-01 -2.864272892475128174e-01 -3.768223151564598083e-02 2.070269882678985596e-01 2.749863825738430023e-02 1.193174421787261963e-01 5.855158343911170959e-02 8.842092752456665039e-02 2.100302278995513916e-01 -1.733690351247787476e-01 2.285837829113006592e-01 -3.689471259713172913e-02 -7.800681143999099731e-02 -1.544681340456008911e-01
-2.171374857425689697e-02 -1.731285154819488525e-01 5.565490722656250000e-01 2.458299137651920319e-02 1.057799980044364929e-01 -3.186282813549041748e-01 6.585887819528579712e-02 -1.022550985217094421e-01 -3.335269540548324585e-02 -5.697975866496562958e-03 1.766809523105621338e-01 2.657219171524047852e-01 -7.233107835054397583e-02 2.215834558010101318e-01 -4.892383143305778503e-02 2.257378697395324707e-01 -7.964263111352920532e-02 7.292158156633377075e-02 5.623333156108856201e-02 -2.979428507387638092e-02 -5.797913298010826111e-03 6.571389734745025635e-02 -3.307728469371795654e-01 1.264658719301223755e-01 -3.110175393521785736e-02 7.497042417526245117e-02 -2.104897052049636841e-01 2.632723748683929443e-01 9.184285253286361694e-02 -1.965211480855941772e-01 -6.603439152240753174e-02 -6.290142983198165894e-02
1.629871428012847900e-01 1.195940449833869934e-01 2.724518179893493652e-01 5.624130368232727051e-02 2.401043921709060669e-01 7.963263988494873047e-02 3.975455835461616516e-02 1.763692051172256470e-01 -2.759957909584045410e-01 -8.439143002033233643e-02 7.947340607643127441e-02 7.771656662225723267e-02 9.397710859775543213e-02 2.129957079887390137e-02 -9.609761089086532593e-02 3.617794513702392578e-01 -1.623465567827224731e-01 1.191203854978084564e-02 -9.318946301937103271e-02 1.486074328422546387e-01 -8.388451486825942993e-02 -7.448191940784454346e-02 1.678941845893859863e-01 1.824059635400772095e-01 2.049678564071655273e-01 1.269229799509048462e-01 2.322895973920822144e-01 2.947604283690452576e-03 4.250200092792510986e-01 -2.312248647212982178e-01 -5.048711225390434265e-02 -2.448468208312988281e-01
2.537179887294769287e-01 -2.888791561126708984e-01 2.940078377723693848e-01 -6.496887654066085815e-03 -1.105193197727203369e-01 -1.646956354379653931e-01 1.152757406234741211e-01 -1.163931265473365784e-01 -1.764849573373794556e-01 1.714141368865966797e-01 1.014903932809829712e-01 8.143849670886993408e-02 -9.727058559656143188e-02 2.762451954185962677e-02 -2.846515774726867676e-01 2.367047518491744995e-01 2.239505946636199951e-01 7.777970749884843826e-03 1.028844490647315979e-01 -6.273774057626724243e-02 1.270913779735565186e-01 1.353321224451065063e-01 -2.465809285640716553e-01 1.309432536363601685e-01 2.985406219959259033e-01 1.218893378973007202e-01 -1.295976992696523666e-02 -6.426164414733648300e-03 -1.897761523723602295e-01 1.518817543983459473e-01 -4.235765710473060608e-02 -3.640806376934051514e-01
-1.503263264894485474e-01 -1.953321993350982666e-01 1.165248900651931763e-01 -1.222914233803749084e-01 1.734309196472167969e-01 6.531590968370437622e-02 6.626408547163009644e-02 2.222583144903182983e-01 -2.099426984786987305e-01 2.039677053689956665e-01 -8.537603169679641724e-02 -1.082259044051170349e-01 2.302863448858261108e-01 -1.645755320787429810e-01 2.056816592812538147e-02 2.256453186273574829e-01 -2.424780838191509247e-02 5.034499242901802063e-02 1.299111358821392059e-02 -3.523372486233711243e-02 -3.131560385227203369e-01 -1.986295729875564575e-01 -1.787042170763015747e-01 -9.191978722810745239e-02 5.454839468002319336e-01 -2.950717136263847351e-02 -2.108047008514404297e-01 -7.490891218185424805e-02 1.819275766611099243e-01 1.448477953672409058e-01 -2.516419254243373871e-02 -2.864799648523330688e-02
5.244352668523788452e-02 -5.398166831582784653e-03 3.913825154304504395e-01 -1.862538754940032959e-01 3.145743906497955322e-01 -1.206932887434959412e-01 7.548418361693620682e-03 -3.982156887650489807e-02 -2.291132211685180664e-01 8.991658687591552734e-02 9.792352467775344849e-02 -1.947930753231048584e-01 -1.752028167247772217e-01 -3.934779763221740723e-02 1.706228703260421753e-01 2.098128199577331543e-01 -1.983779072761535645e-01 1.633419692516326904e-01 -1.014719232916831970e-01 -8.520647138357162476e-02 2.119697481393814087e-01 -2.392817586660385132e-01 -1.296497043222188950e-02 -2.453826665878295898e-01 2.685741186141967773e-01 1.636895388364791870e-01 1.946403980255126953e-01 1.194141656160354614e-01 4.269204661250114441e-02 1.560480147600173950e-02 -2.552518546581268311e-01 -1.274547427892684937e-01
6.975084543228149414e-02 -8.275164663791656494e-02 2.472847700119018555e-01 -5.905016139149665833e-02 7.384744286537170410e-02 -4.155372977256774902e-01 -4.953977093100547791e-02 -7.284871488809585571e-02 -7.441690564155578613e-02 -7.202783972024917603e-02 -2.032941430807113647e-01 6.653372198343276978e-02 1.992575079202651978e-01 -1.118538826704025269e-01 8.743107318878173828e-02 1.838298588991165161e-01 2.794609591364860535e-02 5.891173332929611206e-02 5.332021042704582214e-02 -7.097441703081130981e-02 1.375330686569213867e-01 3.958316147327423096e-02 -6.530993431806564331e-02 3.530316650867462158e-01 2.209713608026504517e-01 2.338713556528091431e-01 -8.676648139953613281e-02 1.310400217771530151e-01 -1.388247758150100708e-01 -1.566648930311203003e-01 -1.322955191135406494e-01 -4.863923788070678711e-01
3.242145106196403503e-02 -3.651679158210754395e-01 2.624076604843139648e-01 -7.484201807528734207e-03 -8.033905923366546631e-02 7.336783409118652344e-02 -1.118942443281412125e-02 8.481165021657943726e-02 -9.096916019916534424e-02 3.112672269344329834e-01 -1.116371825337409973e-01 -1.536795049905776978e-01 -4.667766392230987549e-02 -2.541242241859436035e-01 -2.588523626327514648e-01 4.607928395271301270e-01 -8.651892840862274170e-02 2.209209650754928589e-01 1.560010164976119995e-01 -1.147248689085245132e-02 -1.263566873967647552e-02 1.471321582794189453e-01 3.989114984869956970e-02 -7.404092233628034592e-03 2.691389918327331543e-01 -1.970818266272544861e-02 -2.116416245698928833e-01 8.732153102755546570e-03 1.147467195987701416e-01 -2.260836809873580933e-01 -1.694851927459239960e-02 -6.101635470986366272e-02
1.064072996377944946e-01 5.122721567749977112e-02 2.560324370861053467e-01 -1.276454627513885498e-01 -6.119817495346069336e-02 -1.366038471460342407e-01 7.475879788398742676e-02 -1.659024655818939209e-01 -5.308772251009941101e-02 1.174954995512962341e-01 2.261931896209716797e-01 -9.272732585668563843e-02 1.242444738745689392e-01 1.746515184640884399e-01 -6.526390556246042252e-03 5.122244358062744141e-01 5.217301845550537109e-02 1.044020801782608032e-02 1.339701265096664429e-01 -1.883717477321624756e-01 -1.064883470535278320e-01 3.854596614837646484e-02 -1.227216422557830811e-01 1.056051030755043030e-01 8.821382373571395874e-02 1.835491657257080078e-01 -1.840276457369327545e-02 -2.471280246973037720e-01 4.603459537029266357e-01 -7.574029266834259033e-02 -2.005984336137771606e-01 -8.870343118906021118e-02
1.761871129274368286e-01 -2.663905620574951172e-01 3.236997127532958984e-01 -6.727256625890731812e-02 1.549020409584045410e-01 3.715658560395240784e-03 8.040085434913635254e-02 6.020381301641464233e-02 -1.549557894468307495e-01 -4.403375461697578430e-02 -3.127128584310412407e-03 -1.604761928319931030e-01 4.591577500104904175e-02 -5.739175155758857727e-02 -2.225747853517532349e-01 3.398538827896118164e-01 -2.550681829452514648e-01 2.255322039127349854e-01 -8.169940114021301270e-02 -1.264214366674423218e-01 9.924077242612838745e-02 -4.661381840705871582e-01 2.187922783195972443e-02 -5.316997691988945007e-02 1.163441315293312073e-01 -1.465091016143560410e-02 -5.275371670722961426e-02 -2.073728106915950775e-02 -2.042033150792121887e-02 1.919153332710266113e-01 -1.539249569177627563e-01 -2.924192845821380615e-01
1.348574366420507431e-02 -2.572618611156940460e-02 2.225880920886993408e-01 -2.166541814804077148e-01 1.332035511732101440e-01 1.839956939220428467e-01 -9.317128360271453857e-02 1.055357307195663452e-01 -2.339507825672626495e-02 1.354593932628631592e-01 2.113920263946056366e-02 -1.321629285812377930e-01 -2.954447567462921143e-01 2.917734533548355103e-02 7.171247899532318115e-02 4.369298517704010010e-01 -1.356182098388671875e-01 2.008825242519378662e-01 2.898642420768737793e-01 2.129949778318405151e-01 -1.715709120035171509e-01 3.646763414144515991e-02 -5.979003384709358215e-02 -5.760123580694198608e-02 2.844793796539306641e-01 1.820903867483139038e-01 1.409087628126144409e-01 8.594474196434020996e-02 1.417543441057205200e-01 -1.757889389991760254e-01 -2.772182524204254150e-01 -1.236503347754478455e-01
7.427921146154403687e-02 -5.928599461913108826e-02 3.604512214660644531e-01 1.091353893280029297e-01 -3.682239353656768799e-02 -2.633191347122192383e-01 2.846092544496059418e-02 1.874328106641769409e-01 5.747660528868436813e-03 -5.416317656636238098e-02 2.822173237800598145e-01 -6.024487316608428955e-02 1.234161481261253357e-01 3.226527199149131775e-02 -3.178177773952484131e-02 3.495518565177917480e-01 -1.271054893732070923e-01 -2.076749951811507344e-04 -6.494232267141342163e-02 -5.986221507191658020e-02 -1.239477246999740601e-01 -1.241596639156341553e-01 6.632073223590850830e-02 2.033031433820724487e-01 1.329319924116134644e-01 1.737022399902343750e-02 1.752701103687286377e-01 2.518377602100372314e-01 -2.268789410591125488e-01 -1.422189325094223022e-01 -1.961378902196884155e-01 -4.404943883419036865e-01
-7.263850420713424683e-02 -5.455793812870979309e-02 1.322050392627716064e-01 1.303719878196716309e-01 -1.060679405927658081e-01 -3.374888896942138672e-01 -1.589560508728027344e-02 -3.493942320346832275e-01 -2.144529521465301514e-01 -1.042165160179138184e-01 2.009720355272293091e-01 1.429730355739593506e-01 -1.313846558332443237e-01 -1.359314620494842529e-01 9.310344606637954712e-02 4.684241116046905518e-01 1.426935940980911255e-01 1.451802672818303108e-03 5.803963169455528259e-03 -2.596433758735656738e-01 -1.299020498991012573e-01 1.662508845329284668e-01 -8.513051271438598633e-02 -1.558446139097213745e-02 2.897715568542480469e-01 2.301675677299499512e-01 4.777665808796882629e-02 -2.715463377535343170e-02 7.563436869531869888e-03 2.061513066291809082e-01 -6.513980776071548462e-02 -4.127811640501022339e-02
-1.886575818061828613e-01 -3.396771103143692017e-02 1.576526314020156860e-01 -6.261632591485977173e-02 2.681216299533843994e-01 -2.762817442417144775e-01 -1.317869871854782104e-01 -7.820309698581695557e-02 7.908268831670284271e-03 6.133881583809852600e-02 4.899254068732261658e-03 6.933037191629409790e-03 -1.687417179346084595e-01 -5.423800647258758545e-02 3.615448251366615295e-02 5.313041806221008301e-01 -2.790360748767852783e-01 8.467587083578109741e-02 1.824658364057540894e-01 3.473992347717285156e-01 -1.405821144580841064e-01 -1.108813434839248657e-01 1.954255402088165283e-01 -1.067809201776981354e-02 1.356253474950790405e-01 3.872399032115936279e-02 2.514920011162757874e-02 8.929898589849472046e-02 3.139311373233795166e-01 -2.299054712057113647e-02 -3.739080205559730530e-02 -7.427515089511871338e-02
1.452072709798812866e-01 7.380271703004837036e-02 4.983476102352142334e-01 5.968692246824502945e-03 2.159093022346496582e-01 2.453771792352199554e-02 1.250156760215759277e-01 1.257416605949401855e-01 -2.705448865890502930e-01 5.939180031418800354e-03 9.088436514139175415e-02 -6.801893562078475952e-02 -1.419629752635955811e-01 1.368033885955810547e-01 -8.943895995616912842e-02 3.322924971580505371e-01 -1.782625354826450348e-02 -1.010787487030029297e-01 -7.343192398548126221e-02 1.332847326993942261e-01 -1.172652170062065125e-01 -6.640256196260452271e-02 1.209557354450225830e-01 1.948115229606628418e-01 1.545657217502593994e-01 2.794630452990531921e-02 1.999725699424743652e-01 9.418597072362899780e-02 4.214626252651214600e-01 -1.307055950164794922e-01 8.048072457313537598e-02 -1.544773280620574951e-01
-2.264606207609176636e-01 -1.780060231685638428e-01 2.155772149562835693e-01 2.117865532636642456e-02 1.316906064748764038e-01 2.214615345001220703e-01 1.662992238998413086e-01 1.752594709396362305e-01 -3.385901078581809998e-02 1.482009887695312500e-01 -7.796837389469146729e-02 -1.162971183657646179e-02 6.596270948648452759e-02 9.969509206712245941e-03 -2.488809227943420410e-01 4.771271347999572754e-01 -8.093029260635375977e-02 1.994245052337646484e-01 3.014558255672454834e-01 2.076738774776458740e-01 -1.898773163557052612e-01 3.029406368732452393e-01 -7.369876652956008911e-02 7.676061987876892090e-02 7.080471515655517578e-02 2.277918606996536255e-01 -8.528961241245269775e-02 -1.604772871360182762e-03 -1.148872449994087219e-02 1.725867018103599548e-02 -1.797216087579727173e-01 -7.482334971427917480e-02
2.014810591936111450e-01 -6.357191503047943115e-02 4.053189754486083984e-01 2.950187027454376221e-01 9.565704315900802612e-02 -1.974529772996902466e-01 1.129160746932029724e-01 1.198918838053941727e-02 5.877873674035072327e-02 9.522140771150588989e-02 1.360709369182586670e-01 1.124967075884342194e-02 4.860494285821914673e-02 -6.090690940618515015e-02 -3.722417168319225311e-04 7.474918384104967117e-03 -1.909089833498001099e-01 9.313468635082244873e-02 -1.244351267814636230e-02 1.096130833029747009e-01 -1.982192844152450562e-01 6.780057400465011597e-02 2.904154174029827118e-02 5.107508040964603424e-03 3.372895717620849609e-01 1.140255257487297058e-01 -2.840494811534881592e-01 -2.119744010269641876e-02 2.503074705600738525e-01 -4.267408847808837891e-01 -1.483369022607803345e-01 1.703178584575653076e-01
-2.236818373203277588e-01 -1.674019843339920044e-01 5.930247902870178223e-01 2.449663169682025909e-02 1.018310487270355225e-01 -1.556641757488250732e-01 -1.170088909566402435e-02 -5.848895013332366943e-02 -1.215688288211822510e-01 2.313362061977386475e-02 2.694281041622161865e-01 -1.403631865978240967e-01 -6.739207357168197632e-02 1.224974095821380615e-01 -2.208880037069320679e-01 9.322388470172882080e-02 8.994530141353607178e-02 7.553672790527343750e-02 3.851863145828247070e-01 2.675959654152393341e-02 1.698328368365764618e-02 -1.591698080301284790e-01 -6.960815191268920898e-02 6.414826214313507080e-02 2.340735346078872681e-01 9.297016076743602753e-03 3.674839437007904053e-02 1.668888628482818604e-01 -4.788607731461524963e-02 1.529889851808547974e-01 1.973199844360351562e-01 2.629595994949340820e-02
1.354853659868240356e-01 -1.384178996086120605e-01 1.028085127472877502e-01 1.486149430274963379e-01 2.180331945419311523e-01 2.255014330148696899e-02 2.912547811865806580e-02 1.497678160667419434e-01 -9.774567186832427979e-02 2.419416457414627075e-01 -1.514410525560379028e-01 8.039923757314682007e-02 -1.822522133588790894e-01 -2.728875167667865753e-02 -1.791874170303344727e-01 3.470286130905151367e-01 -1.804794669151306152e-01 4.295982122421264648e-01 -1.182323321700096130e-01 3.036029636859893799e-01 -1.526307165622711182e-01 5.067637190222740173e-03 -3.337745741009712219e-02 1.178263407200574875e-02 1.973337680101394653e-01 5.586002767086029053e-02 -2.252795547246932983e-01 -1.014902517199516296e-01 5.683678388595581055e-02 -1.775706261396408081e-01 -2.245961725711822510e-01 -1.958144903182983398e-01
1.988953053951263428e-01 -1.511058211326599121e-01 4.243845641613006592e-01 -6.682837009429931641e-02 1.942256093025207520e-01 -1.211026087403297424e-01 6.189874559640884399e-02 3.967354819178581238e-02 -3.134343922138214111e-01 4.436155781149864197e-02 -1.266970336437225342e-01 -9.048102796077728271e-02 -1.740944087505340576e-01 -1.025893837213516235e-01 1.190175637602806091e-01 2.165386825799942017e-01 -1.724934428930282593e-01 8.540330827236175537e-02 -8.526228368282318115e-02 3.375627845525741577e-02 -4.497550800442695618e-02 -5.320653785020112991e-03 9.936926513910293579e-02 2.328309975564479828e-02 2.899523973464965820e-01 -7.475546747446060181e-02 2.264869511127471924e-01 8.697388321161270142e-02 4.176503419876098633e-01 -1.220854073762893677e-01 -1.297313272953033447e-01 -2.372685372829437256e-01
2.037092447280883789e-01 -3.103934228420257568e-02 5.117652006447315216e-03 7.223131507635116577e-02 1.007689535617828369e-01 -6.232892349362373352e-02 8.908309787511825562e-02 -4.700417444109916687e-02 -2.461444586515426636e-01 1.817426979541778564e-01 -2.301794141530990601e-01 -1.796254068613052368e-01 4.310403391718864441e-02 8.785306476056575775e-03 -1.291988641023635864e-01 8.152941614389419556e-02 -1.960522383451461792e-01 -5.833976436406373978e-03 2.312986254692077637e-01 -3.802696764469146729e-01 -2.037986665964126587e-01 2.439747303724288940e-01 -1.563859358429908752e-02 1.949594169855117798e-01 2.247164398431777954e-01 1.346990019083023071e-01 2.960435152053833008e-01 3.616623580455780029e-02 2.201267778873443604e-01 -2.159046232700347900e-01 -1.887700110673904419e-01 -2.445190101861953735e-01
-1.258227378129959106e-01 -1.352063417434692383e-01 1.632101833820343018e-01 7.625603675842285156e-02 9.616644680500030518e-02 -1.279104351997375488e-01 1.329215243458747864e-02 -6.312391161918640137e-02 1.252569854259490967e-01 2.725608944892883301e-01 -6.374713778495788574e-02 -2.260613739490509033e-01 -1.189983859658241272e-01 -2.781867422163486481e-02 -1.825054734945297241e-01 4.350642263889312744e-01 -1.230354532599449158e-01 2.877930998802185059e-01 6.736642867326736450e-02 1.252150535583496094e-01 -2.525783181190490723e-01 3.249407410621643066e-01 8.081734925508499146e-02 5.085701867938041687e-02 5.372598022222518921e-02 2.223810404539108276e-01 -1.957977563142776489e-01 -1.364637017250061035e-01 -1.507785916328430176e-01 -3.985736519098281860e-02 -2.663021981716156006e-01 -1.406300216913223267e-01
1.041742637753486633e-01 -1.368957161903381348e-01 5.218952298164367676e-01 1.733567118644714355e-01 5.769623816013336182e-02 2.128121405839920044e-01 2.068368941545486450e-01 -2.172037512063980103e-01 -2.177959531545639038e-01 5.140974745154380798e-02 -1.543153915554285049e-02 -2.525716722011566162e-01 -5.986218340694904327e-03 1.114963516592979431e-01 -1.676314771175384521e-01 2.487334161996841431e-01 -1.895539313554763794e-01 1.546534597873687744e-01 4.622785001993179321e-02 1.825257688760757446e-01 5.904098227620124817e-02 -1.063471883535385132e-01 2.756834030151367188e-02 8.020896464586257935e-02 2.678813636302947998e-01 -1.140531376004219055e-01 1.749486178159713745e-01 8.519174903631210327e-02 1.016988158226013184e-01 1.190048754215240479e-01 -1.383372694253921509e-01 -1.711536794900894165e-01
1.948251016438007355e-02 -1.817893385887145996e-01 3.957428336143493652e-01 -4.145934712141752243e-03 -9.833735227584838867e-02 -2.153403311967849731e-01 -4.210497811436653137e-02 -1.582301780581474304e-02 -3.671210706233978271e-01 2.193463966250419617e-03 -1.945009976625442505e-01 2.875495515763759613e-02 -2.082011550664901733e-01 -2.720521092414855957e-01 -2.193264812231063843e-01 4.559020996093750000e-01 -6.744636595249176025e-02 1.028693318367004395e-01 -4.005191475152969360e-02 -9.693037718534469604e-02 1.177055463194847107e-01 -2.069571018218994141e-01 -6.091998144984245300e-02 -7.309877127408981323e-02 2.170798182487487793e-01 -8.131913095712661743e-02 -7.109688222408294678e-02 2.809379808604717255e-02 -5.835693329572677612e-02 -1.019297540187835693e-01 -3.201723098754882812e-03 -1.996756047010421753e-01
-1.433033943176269531e-01 -1.353833973407745361e-01 1.554005146026611328e-01 -1.150084808468818665e-01 1.355687230825424194e-01 -3.208609521389007568e-01 -1.912392117083072662e-02 9.567011892795562744e-02 -2.540574967861175537e-01 4.960578307509422302e-02 -7.207883149385452271e-02 -9.581377357244491577e-02 1.609514206647872925e-01 2.098483294248580933e-01 -3.008370697498321533e-01 1.991620361804962158e-01 -1.713378876447677612e-01 1.210123896598815918e-01 3.517800867557525635e-01 -1.846557296812534332e-02 -2.057282924652099609e-01 -8.501099050045013428e-02 -4.593966156244277954e-02 1.243231445550918579e-01 2.761246860027313232e-01 -1.392501294612884521e-01 1.431979387998580933e-01 3.612208962440490723e-01 -7.245330512523651123e-02 1.335388123989105225e-01 7.513988763093948364e-02 -2.932717092335224152e-02
3.478968441486358643e-01 -2.728326022624969482e-01 9.910038858652114868e-02 -4.177254438400268555e-02 3.372733891010284424e-01 -2.045087814331054688e-01 6.575062125921249390e-02 -2.131545692682266235e-01 -1.024879235774278641e-02 -6.868020445108413696e-02 1.481701433658599854e-01 1.592593640089035034e-01 1.348880380392074585e-01 -1.641980186104774475e-02 -1.589687466621398926e-01 3.930258750915527344e-01 -2.793033421039581299e-01 -3.576800599694252014e-02 -4.912971332669258118e-02 3.795390576124191284e-02 1.561710089445114136e-01 6.806116551160812378e-02 9.981705993413925171e-02 7.485615462064743042e-02 1.050079911947250366e-01 2.628116309642791748e-01 2.448729127645492554e-01 -3.678475273773074150e-03 7.464814931154251099e-02 -7.861120253801345825e-02 -2.402627915143966675e-01 -8.007850265130400658e-04
-3.937295451760292053e-02 -7.111433148384094238e-02 4.530496597290039062e-01 2.186126075685024261e-02 3.216881752014160156e-01 -2.231787145137786865e-02 1.845275238156318665e-02 -8.390444517135620117e-02 -2.056198939681053162e-02 1.455138474702835083e-01 1.497874408960342407e-01 -8.588354289531707764e-02 -3.634324073791503906e-01 7.789768278598785400e-02 3.658792749047279358e-02 2.929030358791351318e-01 -4.736966267228126526e-02 1.584757715463638306e-01 4.655644297599792480e-02 2.502130568027496338e-01 4.191337525844573975e-02 -1.627633571624755859e-01 -7.547916471958160400e-02 -1.828298568725585938e-01 2.770942747592926025e-01 4.035409912467002869e-02 5.793451890349388123e-02 7.457599788904190063e-02 1.542960256338119507e-01 -3.522206246852874756e-01 -4.028346017003059387e-02 -5.731683596968650818e-02
-1.487670391798019409e-01 -4.290518164634704590e-01 2.282514870166778564e-01 -1.621434241533279419e-01 1.343101859092712402e-01 1.920010708272457123e-02 9.768608957529067993e-02 -1.686621457338333130e-01 -7.288027554750442505e-02 -3.056609816849231720e-02 -6.428238004446029663e-02 -1.083087474107742310e-01 -1.387027502059936523e-01 -2.566929757595062256e-01 3.702481091022491455e-02 4.495359659194946289e-01 -6.265652179718017578e-02 2.618852555751800537e-01 7.290418446063995361e-02 1.716167293488979340e-02 -1.482583582401275635e-01 -1.143975406885147095e-01 -4.660518094897270203e-02 2.296895682811737061e-01 1.665643006563186646e-01 -5.020010098814964294e-02 -7.600398361682891846e-02 1.230083703994750977e-01 2.823368012905120850e-01 -2.209489345550537109e-01 1.203341875225305557e-02 1.843212358653545380e-02
1.888916641473770142e-01 -2.514254152774810791e-01 3.904497027397155762e-01 -1.821979284286499023e-01 1.059702038764953613e-01 1.678885221481323242e-01 5.100934952497482300e-02 8.116433769464492798e-02 -7.304386794567108154e-02 5.256665870547294617e-02 1.235661730170249939e-01 -3.900711983442306519e-02 2.426253706216812134e-01 -9.911993891000747681e-02 -9.826712310314178467e-02 3.213729560375213623e-01 -1.808745115995407104e-01 5.094840005040168762e-02 -3.355757892131805420e-02 -2.499102801084518433e-01 -1.634368896484375000e-01 5.972354859113693237e-02 -2.906136587262153625e-02 -7.520457264035940170e-03 2.448675036430358887e-01 1.319219917058944702e-01 -4.132537245750427246e-01 -6.924951076507568359e-02 2.472787201404571533e-01 -9.238658845424652100e-02 -8.368559181690216064e-02 2.529044076800346375e-02
-3.853431437164545059e-03 -1.801333203911781311e-02 4.038554430007934570e-01 2.812741100788116455e-01 3.532266914844512939e-01 -1.105286926031112671e-01 -1.591713130474090576e-01 -5.106969550251960754e-02 1.707412004470825195e-01 2.894019782543182373e-01 2.443086355924606323e-02 4.692508280277252197e-02 -5.540305376052856445e-02 1.052543371915817261e-01 1.928489655256271362e-01 2.833762764930725098e-01 1.026399433612823486e-01 -6.185113638639450073e-02 1.947898566722869873e-01 -1.067410572431981564e-03 4.213440790772438049e-02 -1.999249309301376343e-01 -9.308268129825592041e-02 9.520863741636276245e-02 3.584823012351989746e-01 2.601605057716369629e-01 1.011264473199844360e-01 2.704028412699699402e-02 -8.136906474828720093e-02 -9.170645475387573242e-02 2.141207829117774963e-02 -1.036915332078933716e-01
2.678233757615089417e-02 -3.064191937446594238e-01 2.211146503686904907e-01 -1.196633055806159973e-01 9.299928694963455200e-02 -2.265485972166061401e-01 -1.142032593488693237e-01 -4.204292967915534973e-02 -2.260612696409225464e-02 1.333160251379013062e-01 -5.306167528033256531e-03 5.871235951781272888e-02 1.083296686410903931e-01 -4.627172276377677917e-02 1.245347410440444946e-02 1.851866990327835083e-01 2.603355944156646729e-01 -2.862331271171569824e-02 2.447790056467056274e-01 -1.427019536495208740e-01 -8.399019390344619751e-02 1.464569121599197388e-01 5.198994278907775879e-02 3.068825416266918182e-02 4.558255374431610107e-01 1.333604305982589722e-01 -8.043990470468997955e-03 -1.963047543540596962e-03 3.662098571658134460e-02 1.089314892888069153e-01 -1.521822810173034668e-01 -5.042722821235656738e-01
4.683975875377655029e-01 1.294180005788803101e-01 2.813812494277954102e-01 1.959545314311981201e-01 4.095334187150001526e-02 8.955151587724685669e-02 -1.160423606634140015e-01 1.607417315244674683e-01 -3.408522307872772217e-01 1.292923837900161743e-01 1.098201051354408264e-01 -1.477692276239395142e-01 -1.446167081594467163e-01 -9.696802496910095215e-02 -8.437183499336242676e-02 2.580871284008026123e-01 1.115711480379104614e-01 5.255674570798873901e-02 4.789321124553680420e-02 -2.250376045703887939e-01 -1.680415719747543335e-01 5.502666160464286804e-02 9.755551069974899292e-02 1.062043681740760803e-01 2.923655807971954346e-01 3.288659080862998962e-02 2.149778753519058228e-01 3.337640315294265747e-02 3.448949009180068970e-02 -2.148612588644027710e-02 -2.572224140167236328e-01 -6.731913238763809204e-02
-2.660902030766010284e-02 -1.944314539432525635e-01 5.199688673019409180e-01 -1.881030946969985962e-02 1.143169924616813660e-01 -2.313904091715812683e-02 1.495784521102905273e-01 1.291243880987167358e-01 -1.530988663434982300e-01 -6.108852848410606384e-02 2.705499529838562012e-01 8.427503705024719238e-02 1.719574183225631714e-01 2.172360010445117950e-02 -1.988918632268905640e-01 -1.920710434205830097e-03 1.453830599784851074e-01 1.148854847997426987e-02 -5.770899727940559387e-02 -3.857330083847045898e-01 -1.232069358229637146e-01 2.465544939041137695e-01 -2.393036782741546631e-01 8.450997620820999146e-02 3.069331943988800049e-01 9.401980042457580566e-02 1.992394924163818359e-01 -8.734653820283710957e-04 -3.391518071293830872e-02 -5.612959340214729309e-02 8.941531181335449219e-03 1.230442337691783905e-02
1.170740649104118347e-02 -8.729891479015350342e-02 4.966393113136291504e-01 2.659362554550170898e-01 2.145864069461822510e-02 -1.072954311966896057e-01 -2.171662151813507080e-01 -2.656761407852172852e-01 -7.616169005632400513e-02 -3.348926827311515808e-02 6.586351990699768066e-02 -1.198741272091865540e-01 -3.585501760244369507e-02 -1.112313270568847656e-01 -1.639021933078765869e-01 3.854513913393020630e-02 -9.411003440618515015e-02 1.973190903663635254e-01 1.111685931682586670e-01 2.660340964794158936e-01 -1.156117171049118042e-01 2.548637986183166504e-02 -1.251535415649414062e-01 2.901599705219268799e-01 2.956122159957885742e-01 5.689284205436706543e-02 2.164451628923416138e-01 -2.021880149841308594e-01 -3.042017854750156403e-02 1.541776657104492188e-01 -1.577215343713760376e-01 6.923671066761016846e-02
-1.963858865201473236e-02 -2.347052842378616333e-01 6.803884357213973999e-02 1.287042070180177689e-02 1.072108224034309387e-01 -5.677994340658187866e-02 -9.486993402242660522e-02 -8.132141083478927612e-02 -1.407511830329895020e-01 4.556789994239807129e-01 2.823804914951324463e-01 -1.476933830417692661e-03 -2.236270718276500702e-02 -4.237496480345726013e-02 -7.691084593534469604e-02 2.547508180141448975e-01 -3.884126991033554077e-02 -1.550307613797485828e-03 9.437938779592514038e-02 -1.951663643121719360e-01 1.528235077857971191e-01 -7.053950428962707520e-02 -7.136906962841749191e-03 2.970882356166839600e-01 3.953780531883239746e-01 1.904001086950302124e-01 8.899103105068206787e-02 -1.448578573763370514e-02 -3.174934685230255127e-01 1.653866283595561981e-02 1.522180587053298950e-01 -1.974697560071945190e-01
-1.462140828371047974e-01 -1.127321179956197739e-02 3.014101982116699219e-01 3.361335992813110352e-01 2.066276967525482178e-01 -8.619058877229690552e-02 6.224916502833366394e-02 -7.146854698657989502e-02 3.550470247864723206e-02 1.139620393514633179e-01 1.568464487791061401e-01 -1.902558654546737671e-01 1.617871969938278198e-01 2.770419418811798096e-01 -2.464607656002044678e-01 2.332566827535629272e-01 -1.465855389833450317e-01 5.459449067711830139e-02 -6.158303469419479370e-02 -9.424457699060440063e-02 -1.452235430479049683e-01 2.930339425802230835e-02 -2.062090784311294556e-01 1.514212191104888916e-01 2.652800083160400391e-01 -1.722425669431686401e-01 1.926593333482742310e-01 -9.638664871454238892e-02 1.197877004742622375e-01 9.530259668827056885e-02 -3.134726583957672119e-01 1.724576652050018311e-01
-1.563340425491333008e-01 -6.500791013240814209e-02 4.627118706703186035e-01 1.735680699348449707e-01 5.974357947707176208e-02 1.111589819192886353e-01 1.117617934942245483e-01 7.446739822626113892e-02 -2.891855835914611816e-01 2.388132959604263306e-01 1.559140980243682861e-01 -1.310109496116638184e-01 8.818729221820831299e-02 -1.631960086524486542e-02 -2.056982219219207764e-01 1.146709620952606201e-01 6.083572283387184143e-02 -1.403835564851760864e-01 -1.181546375155448914e-01 -1.644772738218307495e-01 -2.481226325035095215e-01 2.298595160245895386e-01 -2.634086310863494873e-01 6.295330077409744263e-02 3.470894694328308105e-01 -6.456598639488220215e-02 1.673192232847213745e-01 5.138878151774406433e-02 3.894563065841794014e-03 -1.124820411205291748e-01 -1.447530239820480347e-01 8.024755865335464478e-02
-1.251622438430786133e-01 -2.437518686056137085e-01 2.527374327182769775e-01 1.178735047578811646e-01 9.386629611253738403e-02 -4.568494260311126709e-01 -6.401811260730028152e-03 -6.721273809671401978e-02 -1.831897199153900146e-01 3.351623117923736572e-01 2.527298033237457275e-01 -1.467472463846206665e-01 2.702982863411307335e-03 1.315645575523376465e-01 1.230912730097770691e-01 9.264133125543594360e-02 -1.964388936758041382e-01 -1.332340985536575317e-01 1.736550480127334595e-01 -1.599575132131576538e-01 -1.417457759380340576e-01 -8.905757218599319458e-02 -1.012086644768714905e-01 1.372533757239580154e-02 1.272292733192443848e-01 6.213601678609848022e-03 1.527936607599258423e-01 -4.841133952140808105e-02 -2.087887376546859741e-01 9.256350994110107422e-02 -1.765191704034805298e-01 -2.773923873901367188e-01
1.762747764587402344e-01 -1.469455063343048096e-01 1.723266243934631348e-01 6.505445390939712524e-02 2.378555834293365479e-01 -3.085636794567108154e-01 1.521969586610794067e-01 2.427106499671936035e-01 -5.337160453200340271e-02 -1.180286630988121033e-01 1.211778074502944946e-02 -1.611261442303657532e-02 2.564875185489654541e-01 -1.265430152416229248e-01 -1.018023043870925903e-01 1.439531743526458740e-01 -5.267326720058917999e-03 1.446502953767776489e-01 1.022963598370552063e-01 -7.258077710866928101e-02 1.511163115501403809e-01 -5.071518570184707642e-02 5.060588009655475616e-03 1.432569622993469238e-01 2.695651054382324219e-01 2.033071219921112061e-01 1.967560267075896263e-03 1.387752294540405273e-01 -2.726821601390838623e-01 -2.257737964391708374e-01 -7.690174877643585205e-02 -4.498115479946136475e-01
1.347497701644897461e-01 -1.532408297061920166e-01 3.186825215816497803e-01 -9.064219146966934204e-02 2.808457612991333008e-01 -4.940984770655632019e-02 6.054301559925079346e-02 -4.359390959143638611e-02 -3.896596431732177734e-01 1.357362512499094009e-02 -2.169577032327651978e-02 -2.658268213272094727e-01 -1.602757573127746582e-01 -1.671475619077682495e-01 1.054935753345489502e-01 2.579286098480224609e-01 -4.888170212507247925e-02 -3.686995245516300201e-03 -6.670887023210525513e-02 -5.935249850153923035e-03 -5.537102743983268738e-02 -9.377829730510711670e-02 8.977904915809631348e-02 5.862361565232276917e-02 2.820921838283538818e-01 -1.195068284869194031e-01 2.377814799547195435e-01 -1.697101444005966187e-02 4.015384316444396973e-01 -1.149431914091110229e-01 -1.017778590321540833e-01 -2.037944197654724121e-01
1.867965757846832275e-01 -2.692555785179138184e-01 2.207311391830444336e-01 -2.053576260805130005e-01 3.427151143550872803e-01 1.674611121416091919e-02 -1.806199103593826294e-01 5.720642209053039551e-02 -1.466692537069320679e-01 8.841067552566528320e-02 1.689682602882385254e-01 -1.542250812053680420e-01 -2.208267748355865479e-01 -2.238492220640182495e-01 9.736277908086776733e-02 3.759644925594329834e-01 -1.433736681938171387e-01 1.406733393669128418e-01 2.557493746280670166e-02 -3.532734466716647148e-03 -4.329833388328552246e-02 -1.287472397089004517e-01 -8.940592408180236816e-03 3.863614052534103394e-02 1.663570851087570190e-01 6.451748311519622803e-02 3.282811958342790604e-03 7.644870132207870483e-02 1.700993776321411133e-01 -1.538577824831008911e-01 -3.458681702613830566e-01 -2.139172255992889404e-01
9.786624461412429810e-02 -9.178095310926437378e-02 3.114565312862396240e-01 -7.440433651208877563e-02 2.141185849905014038e-01 -8.330339938402175903e-02 6.676553934812545776e-02 -1.606201678514480591e-01 -1.917264461517333984e-01 1.051577702164649963e-01 1.422798782587051392e-01 -2.069273442029953003e-01 -2.010422945022583008e-01 -3.677769005298614502e-02 3.492010831832885742e-01 1.920658349990844727e-01 -1.568459272384643555e-01 1.911024749279022217e-01 -9.527352452278137207e-02 -4.239226691424846649e-03 1.333084553480148315e-01 -2.234571427106857300e-01 -6.955167651176452637e-02 -1.677087694406509399e-01 3.871283829212188721e-01 2.115064114332199097e-01 1.367463320493698120e-01 1.175817251205444336e-01 8.518754690885543823e-02 -7.684227824211120605e-02 -2.612637281417846680e-01 -7.417064905166625977e-02
1.293161958456039429e-01 -2.808195054531097412e-01 3.101093173027038574e-01 1.533536761999130249e-01 -1.295482739806175232e-02 -2.180593758821487427e-01 -7.627139985561370850e-02 4.644214734435081482e-02 -4.477254748344421387e-01 9.906537085771560669e-02 3.802030980587005615e-01 2.512210309505462646e-01 -1.241900026798248291e-01 2.616461366415023804e-02 -2.298187464475631714e-02 3.065056204795837402e-01 8.643636107444763184e-02 -2.184388637542724609e-01 1.162830144166946411e-01 6.954056769609451294e-02 -1.448547467589378357e-02 1.194003745913505554e-01 5.622246488928794861e-02 8.091042935848236084e-02 5.313653126358985901e-02 2.372068464756011963e-01 7.125941663980484009e-02 8.627890795469284058e-02 -9.647744894027709961e-02 -3.964942693710327148e-02 -7.739562541246414185e-02 -1.196655407547950745e-01
3.025974333286285400e-02 2.058061510324478149e-01 2.124809920787811279e-01 -3.382934257388114929e-02 9.871705435216426849e-03 -2.718310654163360596e-01 -8.571283519268035889e-02 1.663807332515716553e-01 -1.935922503471374512e-01 2.649960219860076904e-01 1.347563713788986206e-01 -2.314858585596084595e-01 -2.831067740917205811e-01 2.016230672597885132e-01 9.672801941633224487e-02 2.211982160806655884e-01 -8.750759065151214600e-02 3.021031804382801056e-02 1.933200061321258545e-01 -2.128598690032958984e-01 -2.145581990480422974e-01 4.683343693614006042e-03 -8.194554597139358521e-02 4.157158359885215759e-02 3.424761295318603516e-01 1.434725075960159302e-01 3.121066093444824219e-01 -7.805270701646804810e-02 -1.063859015703201294e-01 -3.726522997021675110e-02 -1.247237101197242737e-01 -1.658077389001846313e-01
-1.692699342966079712e-01 -2.347310781478881836e-01 7.289121299982070923e-02 -2.823761105537414551e-01 1.081699952483177185e-01 -4.547572731971740723e-01 -2.321064770221710205e-01 -2.917788177728652954e-02 -2.400568872690200806e-01 4.907630383968353271e-02 -9.723047167062759399e-02 2.985272929072380066e-02 1.841633617877960205e-01 2.551247598603367805e-03 -1.545433402061462402e-01 1.148566696792840958e-02 -5.339096859097480774e-02 1.375589966773986816e-01 1.363534033298492432e-01 -1.884701400995254517e-01 -1.279036402702331543e-01 -2.630411088466644287e-01 -1.976962983608245850e-01 2.184731960296630859e-01 1.593135595321655273e-01 1.532389521598815918e-01 1.230289191007614136e-01 1.093065515160560608e-01 6.918062269687652588e-02 -2.655637860298156738e-01 -1.670191138982772827e-01 4.741077497601509094e-02
-2.636952400207519531e-01 -1.957851797342300415e-01 2.867743074893951416e-01 -9.464984387159347534e-02 3.041152060031890869e-01 -6.976690888404846191e-02 2.969312295317649841e-02 -3.613257408142089844e-02 -1.767850667238235474e-01 6.356253474950790405e-02 -9.883338212966918945e-02 -8.874959498643875122e-02 2.310013025999069214e-01 -2.587062716484069824e-01 1.677444279193878174e-01 3.477231562137603760e-01 -2.865573465824127197e-01 2.342522442340850830e-01 1.055912375450134277e-01 -2.985394895076751709e-01 1.252326667308807373e-01 -9.369876980781555176e-02 1.186954695731401443e-02 5.574833229184150696e-02 4.852327331900596619e-02 1.375664472579956055e-01 1.542976349592208862e-01 -9.861963987350463867e-02 2.137869149446487427e-01 -1.141209527850151062e-02 -1.124697029590606689e-01 -2.903602831065654755e-02
-2.138999663293361664e-02 1.032750494778156281e-02 3.017420880496501923e-02 -8.607673458755016327e-03 2.584352493286132812e-01 -4.677568376064300537e-02 3.625737875699996948e-02 -1.390381753444671631e-01 -2.364985644817352295e-01 3.492455184459686279e-01 3.415519893169403076e-01 1.889151930809020996e-01 -8.663488924503326416e-02 7.611690461635589600e-02 -8.657057583332061768e-02 2.293190807104110718e-01 1.108636409044265747e-01 -1.935102939605712891e-01 2.349691987037658691e-01 -1.702261716127395630e-01 -1.421422660350799561e-01 2.273910939693450928e-01 -1.844707578420639038e-01 -4.050836339592933655e-02 2.603389620780944824e-01 3.122195601463317871e-01 3.965659439563751221e-02 -1.844902187585830688e-01 -8.182320743799209595e-03 -7.610636204481124878e-02 -8.325006067752838135e-02 -2.236830592155456543e-01
-1.816149502992630005e-01 -1.895066946744918823e-01 1.204997152090072632e-01 -1.497211009263992310e-01 1.171271353960037231e-01 -2.192726433277130127e-01 -2.300169616937637329e-01 -2.661899030208587646e-01 -2.180048823356628418e-02 3.652805387973785400e-01 1.034712344408035278e-01 -2.032477036118507385e-02 1.166510209441184998e-01 1.265702536329627037e-03 -2.287618964910507202e-01 1.207290664315223694e-01 2.027087844908237457e-02 2.403856068849563599e-01 2.889319956302642822e-01 3.443880006670951843e-02 -9.901448339223861694e-02 -2.171403914690017700e-01 -3.504061698913574219e-01 7.058532536029815674e-02 1.513290256261825562e-01 1.024226173758506775e-01 2.352565079927444458e-01 3.003921546041965485e-02 -1.769438832998275757e-01 -1.773859262466430664e-01 5.416255071759223938e-02 1.137983705848455429e-02
-2.078131586313247681e-02 -2.113560140132904053e-01 4.283912181854248047e-01 -2.457000501453876495e-02 6.746697425842285156e-02 5.865237116813659668e-02 1.232258323580026627e-02 -9.044270217418670654e-02 -2.775837779045104980e-01 1.190895140171051025e-01 -6.349095702171325684e-02 1.419758982956409454e-02 -1.466993391513824463e-01 -2.682862579822540283e-01 -2.640002071857452393e-01 4.590119719505310059e-01 -1.604026108980178833e-01 4.290547594428062439e-02 -1.248812377452850342e-01 -1.547404825687408447e-01 3.832744434475898743e-02 -2.942677140235900879e-01 -1.069504618644714355e-01 -5.797333642840385437e-02 1.159302443265914917e-01 -2.674422971904277802e-02 1.142599713057279587e-02 9.817849099636077881e-02 4.509671032428741455e-02 2.878172136843204498e-02 6.975253671407699585e-02 -2.889163196086883545e-01
3.161139488220214844e-01 1.009410098195075989e-01 8.259853720664978027e-02 -7.652334123849868774e-02 2.521200180053710938e-01 -1.884654462337493896e-01 1.458459999412298203e-02 -6.783742457628250122e-02 3.137117624282836914e-02 2.456428408622741699e-01 3.474574387073516846e-01 5.162355303764343262e-02 3.178994357585906982e-01 -7.041725516319274902e-02 -6.753489375114440918e-02 3.428647220134735107e-01 -2.265404611825942993e-01 -9.951860556611791253e-05 -2.675071731209754944e-02 1.122563425451517105e-02 2.347458526492118835e-02 -6.924570072442293167e-03 -4.377710446715354919e-02 -4.437737539410591125e-02 4.317317306995391846e-01 1.458251178264617920e-01 6.333656609058380127e-02 -1.287798285484313965e-01 4.155297204852104187e-02 2.067013382911682129e-01 1.736363172531127930e-01 -3.086467459797859192e-02
-6.366573274135589600e-03 -1.504255086183547974e-01 2.962016761302947998e-01 5.706999450922012329e-02 1.500783115625381470e-01 -1.471214592456817627e-01 2.953021526336669922e-01 -3.890621662139892578e-01 -5.698673427104949951e-02 6.401623040437698364e-02 4.089945927262306213e-02 2.303966283798217773e-01 -9.269869327545166016e-02 2.566096484661102295e-01 -3.323838859796524048e-02 2.101103663444519043e-01 4.515685141086578369e-02 1.847782433032989502e-01 1.388890147209167480e-01 4.463178664445877075e-02 2.657570838928222656e-01 -2.101396769285202026e-01 -1.794112920761108398e-01 -1.517985854297876358e-02 3.137560486793518066e-01 1.416248083114624023e-01 -1.552234888076782227e-01 1.332260668277740479e-03 1.973471790552139282e-01 -1.048381105065345764e-01 -2.360026165843009949e-02 -1.550662815570831299e-01
1.283491849899291992e-01 -3.111933469772338867e-01 1.405256688594818115e-01 -1.372640728950500488e-01 1.055764555931091309e-01 -1.383342407643795013e-02 -6.236105784773826599e-02 -1.551189571619033813e-01 -1.890533119440078735e-01 2.996990382671356201e-01 1.841053664684295654e-01 1.160075813531875610e-01 6.469764281064271927e-03 -6.944614462554454803e-03 4.929526476189494133e-04 7.675830274820327759e-02 1.283993124961853027e-01 1.157547608017921448e-01 2.152438461780548096e-01 -2.421273291110992432e-01 -2.998920157551765442e-03 -1.022040769457817078e-01 1.328048110008239746e-01 1.881201565265655518e-01 4.239773452281951904e-01 1.047875955700874329e-01 5.922953411936759949e-02 -9.972804784774780273e-02 -3.057582080364227295e-01 3.196626901626586914e-02 -2.935434877872467041e-02 -3.633563518524169922e-01
3.054700419306755066e-02 -5.417331680655479431e-02 5.568706393241882324e-01 -1.374133490025997162e-02 6.069919466972351074e-02 -6.933589279651641846e-02 -1.422273665666580200e-01 9.274506568908691406e-02 -8.393930271267890930e-03 8.477267622947692871e-02 2.084202319383621216e-01 6.942113395780324936e-03 2.367960521951317787e-03 -1.866357475519180298e-01 -3.293574750423431396e-01 1.367703825235366821e-01 1.233490332961082458e-01 -1.746470779180526733e-01 1.306454986333847046e-01 -2.319317758083343506e-01 -1.536075621843338013e-01 3.810907900333404541e-02 -4.933600127696990967e-02 5.294866487383842468e-02 2.139182835817337036e-01 2.194865047931671143e-01 5.643920972943305969e-03 -2.727586627006530762e-01 -2.615381032228469849e-03 -3.262042999267578125e-01 -6.945295631885528564e-02 9.635631740093231201e-02
-1.699145883321762085e-01 -1.494076997041702271e-01 2.007481157779693604e-01 -3.827458620071411133e-02 -3.779616951942443848e-02 1.299960259348154068e-02 8.845315128564834595e-02 8.252616226673126221e-02 -2.619805745780467987e-02 2.325787991285324097e-01 1.433252245187759399e-01 -7.243193686008453369e-02 1.339669227600097656e-01 -5.576592870056629181e-03 -1.729660779237747192e-01 4.531488120555877686e-01 3.329773619771003723e-02 2.376624494791030884e-01 2.253228276968002319e-01 2.180587053298950195e-01 -9.687677025794982910e-02 3.900913596153259277e-01 -6.655817851424217224e-03 6.128586828708648682e-02 1.348676979541778564e-01 3.680219650268554688e-01 -1.003178507089614868e-01 -1.663064062595367432e-01 -8.589150011539459229e-02 -3.613812476396560669e-02 -6.565890461206436157e-02 -1.771682202816009521e-01
4.899378120899200439e-02 -1.593878716230392456e-01 3.044754862785339355e-01 -1.170434337109327316e-02 1.900990009307861328e-01 -1.914353370666503906e-01 1.907888203859329224e-01 -2.202103137969970703e-01 1.132211536169052124e-01 9.821285307407379150e-02 1.247518882155418396e-01 3.786708712577819824e-01 4.308674857020378113e-02 -4.502151533961296082e-02 -1.143406704068183899e-01 1.065615713596343994e-01 -2.952684648334980011e-02 7.856976240873336792e-02 4.752283915877342224e-02 -7.675038278102874756e-02 1.191550865769386292e-01 -2.937566041946411133e-01 -3.608508408069610596e-01 3.377901017665863037e-02 3.595089614391326904e-01 1.303662061691284180e-01 -7.865447551012039185e-02 1.026208624243736267e-01 6.066457554697990417e-02 -2.205915153026580811e-01 -1.945432461798191071e-02 -2.218658477067947388e-01
1.469689235091209412e-02 -6.976225972175598145e-02 2.849547564983367920e-01 -1.246305704116821289e-01 1.768765747547149658e-01 -4.056165814399719238e-01 -7.848970592021942139e-03 -1.805739551782608032e-01 -1.016291230916976929e-01 1.437895596027374268e-01 5.752913653850555420e-02 -1.509741246700286865e-01 -2.127705365419387817e-01 -4.969132319092750549e-02 -2.621408700942993164e-01 6.486596912145614624e-02 1.174724474549293518e-01 3.826680034399032593e-02 -8.395028859376907349e-02 -1.600045943632721901e-03 1.877958327531814575e-01 -2.230605036020278931e-01 -7.720882445573806763e-02 1.883820891380310059e-01 2.216504663228988647e-01 4.459785521030426025e-01 1.777954697608947754e-01 -8.584658056497573853e-02 1.619537472724914551e-01 1.466498076915740967e-01 1.748512615449726582e-03 -9.166395664215087891e-02
7.089405506849288940e-02 -8.695261925458908081e-02 4.222437441349029541e-01 2.288460284471511841e-01 1.645856201648712158e-01 9.462022222578525543e-03 -5.389779433608055115e-02 -2.144148200750350952e-01 -1.220317557454109192e-01 2.490403503179550171e-01 1.071937456727027893e-01 -1.147565916180610657e-01 -2.669589817523956299e-01 1.336874067783355713e-01 1.537311524152755737e-01 1.194540336728096008e-01 2.402207851409912109e-01 9.088832885026931763e-04 -2.852835506200790405e-02 -5.438433215022087097e-02 -1.239185929298400879e-01 1.261440813541412354e-01 -3.893312811851501465e-02 5.300552397966384888e-02 1.827141046524047852e-01 3.251512050628662109e-01 5.424792319536209106e-02 2.033471167087554932e-01 1.552504748106002808e-01 -2.142581641674041748e-01 -2.244295924901962280e-01 -2.263438105583190918e-01
3.316941261291503906e-01 1.739373356103897095e-01 2.145307511091232300e-01 1.562661826610565186e-01 8.713603019714355469e-02 1.219289153814315796e-01 -1.315828859806060791e-01 -6.656330823898315430e-02 -3.443419933319091797e-01 2.555623650550842285e-01 -8.956374973058700562e-02 -2.064319998025894165e-01 -4.440180212259292603e-02 5.745070800185203552e-02 -9.761560708284378052e-02 3.223076164722442627e-01 1.368749886751174927e-01 4.097429662942886353e-02 -2.946623973548412323e-02 -2.442019581794738770e-01 -2.140801697969436646e-01 -7.914139330387115479e-02 5.288074165582656860e-02 6.639458239078521729e-02 2.800365984439849854e-01 1.202983185648918152e-01 1.718136668205261230e-01 -4.757815506309270859e-03 -1.220187079161405563e-02 -9.174155443906784058e-02 -3.261251747608184814e-01 -1.195961087942123413e-01
-1.705951690673828125e-01 9.064517915248870850e-02 3.554754853248596191e-01 1.977334618568420410e-01 1.008079424500465393e-01 1.950775533914566040e-01 1.620744019746780396e-01 -1.534077990800142288e-02 -1.899836510419845581e-01 2.288643270730972290e-01 2.787481844425201416e-01 -8.485396951436996460e-02 3.044779002666473389e-01 1.297170370817184448e-01 -1.488412469625473022e-01 1.685609072446823120e-01 -2.525487355887889862e-02 -1.537718027830123901e-01 8.784984052181243896e-02 -2.142221480607986450e-01 -8.426117897033691406e-02 1.432352364063262939e-01 -2.100449055433273315e-01 9.727764129638671875e-02 3.534050583839416504e-01 -6.038898602128028870e-03 1.810657829046249390e-01 7.162552326917648315e-02 7.555153965950012207e-02 -1.466326713562011719e-01 -1.816279143095016479e-01 -8.300963789224624634e-02
3.276091814041137695e-01 -1.813863962888717651e-01 1.725689470767974854e-01 -4.655339196324348450e-02 -9.589501470327377319e-02 -1.417874246835708618e-01 1.307355314493179321e-01 -1.512568444013595581e-01 -2.140209674835205078e-01 6.122946739196777344e-02 1.893824487924575806e-01 2.662311308085918427e-02 -4.981573298573493958e-02 -5.216778069734573364e-02 -2.911909818649291992e-01 1.773230582475662231e-01 2.770745158195495605e-01 -9.849379956722259521e-02 -9.022308950079604983e-05 -9.235946089029312134e-02 -8.868422359228134155e-02 1.523824688047170639e-02 -1.720858663320541382e-01 2.003532052040100098e-01 4.377478957176208496e-01 2.315492033958435059e-01 -1.057169511914253235e-01 5.841415841132402420e-03 -1.911630928516387939e-01 1.228467598557472229e-01 3.178116306662559509e-02 -2.627546191215515137e-01
2.442970499396324158e-02 -3.178709745407104492e-01 3.318536579608917236e-01 -1.250366121530532837e-01 4.448387622833251953e-01 -1.412891596555709839e-01 1.548734679818153381e-02 -1.041242629289627075e-01 -1.048966497182846069e-02 4.623258113861083984e-01 -1.334170848131179810e-01 -1.570840552449226379e-02 1.076325103640556335e-01 5.422811210155487061e-02 -5.005947500467300415e-02 1.460682302713394165e-01 -2.859655395150184631e-02 1.813560351729393005e-02 -2.044384032487869263e-01 1.997161060571670532e-01 -6.774855405092239380e-02 1.777701079845428467e-02 -1.371833980083465576e-01 1.586136519908905029e-01 6.967353820800781250e-02 1.095235273241996765e-01 2.177113667130470276e-02 1.213232502341270447e-01 2.358769178390502930e-01 -1.201316565275192261e-01 1.597616821527481079e-01 -1.185610145330429077e-01
5.125735327601432800e-02 -2.693849802017211914e-01 4.270807802677154541e-01 -4.281264543533325195e-02 7.158288359642028809e-02 7.758631557226181030e-02 2.703502029180526733e-02 -7.128731161355972290e-02 1.805962063372135162e-02 -8.559437468647956848e-03 -1.811770349740982056e-01 -4.412271548062562943e-03 2.002669125795364380e-01 -2.002482712268829346e-01 -2.221774160861968994e-01 4.100778996944427490e-01 1.657350361347198486e-02 2.237617224454879761e-01 1.571912616491317749e-01 -8.100052922964096069e-02 -1.527539193630218506e-01 -5.158527195453643799e-02 -1.093947738409042358e-01 -1.440796405076980591e-01 1.674607098102569580e-01 -1.865376159548759460e-02 -3.584071397781372070e-01 -1.714168488979339600e-01 1.983709931373596191e-01 -1.282895803451538086e-01 -1.011370718479156494e-01 6.056539714336395264e-03
3.369754180312156677e-02 -2.024409323930740356e-01 4.265305101871490479e-01 -7.836810499429702759e-02 1.046256124973297119e-01 3.061147034168243408e-01 -7.736746966838836670e-02 -1.792858541011810303e-01 -2.324623018503189087e-01 -1.613756269216537476e-01 1.109779849648475647e-01 -3.659905120730400085e-02 -9.892448782920837402e-03 2.070251107215881348e-01 -2.210146933794021606e-01 2.755197286605834961e-01 -1.537457108497619629e-02 1.276738792657852173e-01 -7.572294771671295166e-02 1.255171597003936768e-01 2.258368730545043945e-01 -1.291529089212417603e-01 -1.050377637147903442e-01 3.892133384943008423e-02 2.867318689823150635e-01 -5.065530911087989807e-02 -4.003148898482322693e-02 1.265157014131546021e-01 8.170609921216964722e-02 -3.336186110973358154e-01 -1.641471683979034424e-01 -3.240073099732398987e-03
-1.160248517990112305e-01 -1.053533628582954407e-01 2.600697576999664307e-01 6.340025365352630615e-02 3.007042706012725830e-01 -1.541814655065536499e-01 2.842581830918788910e-02 -3.337397575378417969e-01 -4.366958141326904297e-02 6.988219916820526123e-02 -2.920520259067416191e-03 1.733917742967605591e-01 -4.234464839100837708e-02 1.731969863176345825e-01 -1.741574108600616455e-01 1.502190083265304565e-01 7.383313030004501343e-02 -3.639538213610649109e-02 1.478983163833618164e-01 2.470405586063861847e-02 3.859596252441406250e-01 -6.101948395371437073e-02 -1.469229608774185181e-01 1.039727628231048584e-01 4.578786790370941162e-01 1.764710098505020142e-01 -1.391569674015045166e-01 5.145047791302204132e-03 2.032672613859176636e-01 -1.459605842828750610e-01 -5.361974984407424927e-02 -1.257733553647994995e-01
2.139761149883270264e-01 -1.252979338169097900e-01 1.879309117794036865e-01 -1.402436345815658569e-01 3.100240528583526611e-01 -2.327038645744323730e-01 2.061996012926101685e-01 1.916613131761550903e-01 -1.970279663801193237e-01 -6.133172661066055298e-03 4.079321399331092834e-02 -1.002415716648101807e-01 -1.646814942359924316e-01 9.839896857738494873e-02 -3.129246532917022705e-01 2.872166633605957031e-01 -4.293144121766090393e-02 -1.136889308691024780e-01 6.618996616452932358e-03 1.518258899450302124e-01 -2.730781584978103638e-02 -1.746336072683334351e-01 5.027460306882858276e-02 1.137251853942871094e-01 8.065968006849288940e-02 2.406786978244781494e-01 1.662680953741073608e-01 -6.924008950591087341e-03 -1.751595139503479004e-01 -1.994076669216156006e-01 -1.575030535459518433e-01 -3.380514085292816162e-01
-1.906480342149734497e-01 -3.679945766925811768e-01 2.542105019092559814e-01 2.847769856452941895e-01 2.124774008989334106e-01 1.119642034173011780e-01 4.792353138327598572e-02 9.828290343284606934e-02 -1.151393800973892212e-01 2.402133345603942871e-01 6.959898024797439575e-02 1.278479099273681641e-01 -2.009525001049041748e-01 3.566407039761543274e-02 -1.401855796575546265e-01 4.356261789798736572e-01 -2.383110579103231430e-03 9.047725796699523926e-02 2.398312836885452271e-01 1.089096814393997192e-01 -1.860605031251907349e-01 2.434797734022140503e-01 3.537727892398834229e-02 1.397837698459625244e-01 7.553853094577789307e-02 3.197023645043373108e-02 -2.075322121381759644e-01 -3.112114500254392624e-03 -5.533981323242187500e-02 -9.662853926420211792e-02 -7.887586980359628797e-05 -1.231976002454757690e-01
-1.925240904092788696e-01 -2.663633823394775391e-01 2.302768081426620483e-01 6.555351614952087402e-02 3.080528676509857178e-01 4.665282554924488068e-03 -7.764638215303421021e-02 1.168831884860992432e-01 -1.074182242155075073e-01 -1.664094626903533936e-02 -1.602899283170700073e-01 -8.971339464187622070e-02 1.356877237558364868e-01 -1.674246490001678467e-01 1.690819263458251953e-01 3.837185204029083252e-01 -1.124491915106773376e-01 2.161432951688766479e-01 -1.008654106408357620e-02 -3.106502294540405273e-01 1.558532565832138062e-01 4.696870595216751099e-02 -1.172129213809967041e-01 2.213992476463317871e-01 9.332360327243804932e-02 1.677224189043045044e-01 -4.846068331971764565e-04 -1.207391023635864258e-01 3.168063163757324219e-01 4.607180505990982056e-02 -2.122772634029388428e-01 -8.963305503129959106e-02
1.047617197036743164e-02 -8.901967853307723999e-02 2.627583742141723633e-01 1.172821074724197388e-01 2.532747983932495117e-01 -1.454654484987258911e-01 -2.419145219027996063e-02 -1.847960352897644043e-01 -3.097003996372222900e-01 -5.968154594302177429e-02 1.102377250790596008e-01 3.064131177961826324e-02 -3.100692629814147949e-01 -4.319701343774795532e-02 -2.434183359146118164e-01 6.721103936433792114e-02 -1.063849851489067078e-01 -6.119955703616142273e-02 -1.660393029451370239e-01 1.841766983270645142e-01 -1.607816368341445923e-01 4.174174740910530090e-02 -1.746248006820678711e-01 1.349026560783386230e-01 2.339269965887069702e-01 -7.139371335506439209e-02 8.459271490573883057e-02 -4.238341748714447021e-02 8.316408842802047729e-02 -4.522612094879150391e-01 -1.153343766927719116e-01 -2.615544795989990234e-01
2.220602184534072876e-01 -2.869257032871246338e-01 2.164578065276145935e-02 5.255161970853805542e-02 -9.993061423301696777e-02 -3.504015207290649414e-01 1.475748419761657715e-02 -5.350856855511665344e-02 6.665993481874465942e-02 4.560405761003494263e-02 -1.222257763147354126e-01 7.233809679746627808e-02 -9.145954251289367676e-02 -7.489246129989624023e-02 -2.690961956977844238e-01 2.582728266716003418e-01 3.108210265636444092e-01 1.412571072578430176e-01 2.485631965100765228e-02 -1.282811909914016724e-01 6.438866257667541504e-02 7.409036159515380859e-02 -4.780124872922897339e-02 2.270714342594146729e-01 4.113750457763671875e-01 2.895365953445434570e-01 3.306735306978225708e-02 -1.006787549704313278e-02 -7.239202968776226044e-03 -1.698262989521026611e-01 -1.795416921377182007e-01 -1.923399269580841064e-01
5.364428088068962097e-02 -1.332787871360778809e-01 2.079357653856277466e-01 1.327941119670867920e-01 3.845632672309875488e-01 -2.001228779554367065e-01 -2.337960898876190186e-01 -1.235742941498756409e-01 -4.242839515209197998e-01 8.679172396659851074e-02 6.174299865961074829e-03 -2.055812478065490723e-01 2.552055716514587402e-01 1.354787051677703857e-01 -1.282356232404708862e-01 3.108200617134571075e-02 -1.700861752033233643e-01 -1.144528836011886597e-01 8.703788369894027710e-02 7.041470706462860107e-02 -2.602433264255523682e-01 1.769061535596847534e-01 3.157465159893035889e-02 3.374282270669937134e-02 1.697377115488052368e-01 1.049184203147888184e-01 -1.089204251766204834e-01 -6.557696312665939331e-02 2.680925428867340088e-01 -1.899285167455673218e-01 4.078768938779830933e-02 -9.251278638839721680e-02
-3.484122455120086670e-02 -8.126619458198547363e-02 3.147041499614715576e-01 1.024610921740531921e-01 -3.261832892894744873e-02 -5.382446572184562683e-02 -1.310794353485107422e-01 -1.143201440572738647e-01 -3.502306342124938965e-01 6.413515191525220871e-03 -1.406802982091903687e-01 6.672803312540054321e-02 -3.367160260677337646e-01 -2.851030826568603516e-01 -2.229393273591995239e-01 4.403174221515655518e-01 -1.632635593414306641e-01 1.815328299999237061e-01 4.644957184791564941e-02 -2.446687966585159302e-01 5.363854020833969116e-02 -1.195531710982322693e-01 -2.594360522925853729e-02 -3.064474277198314667e-02 2.504413425922393799e-01 6.686019897460937500e-02 -8.267793804407119751e-02 -3.001507557928562164e-02 6.805656012147665024e-03 -2.204893529415130615e-02 1.043218448758125305e-01 -1.910210996866226196e-01
-4.390311241149902344e-02 1.414003074169158936e-01 3.699498772621154785e-01 -2.995339222252368927e-02 -5.363042280077934265e-02 -3.534421324729919434e-01 -1.381471287459135056e-02 -1.488437782973051071e-02 -2.401636689901351929e-01 1.104779317975044250e-01 9.662564098834991455e-02 2.070821821689605713e-02 1.241956129670143127e-01 1.781045645475387573e-02 -3.258323296904563904e-02 -5.212974920868873596e-02 1.080498844385147095e-01 -1.238513290882110596e-01 4.017583429813385010e-01 1.207265704870223999e-01 9.325486607849597931e-03 -1.003160849213600159e-01 -3.282165527343750000e-02 9.954848140478134155e-02 4.160140454769134521e-01 4.998733103275299072e-02 3.756524324417114258e-01 1.046516466885805130e-02 -8.966903388500213623e-02 6.374758481979370117e-02 -2.214889824390411377e-01 -1.041615307331085205e-01
1.844965517520904541e-01 -8.282281458377838135e-02 3.536178171634674072e-01 1.199169382452964783e-01 -3.355806693434715271e-02 -2.475386112928390503e-01 -8.343669027090072632e-02 -4.905847460031509399e-02 1.309424936771392822e-01 1.357075423002243042e-01 8.415877819061279297e-02 1.736237108707427979e-01 -8.811357617378234863e-02 -4.911997169256210327e-02 -2.535635530948638916e-01 1.188591420650482178e-01 -1.125317960977554321e-01 7.392860203981399536e-02 1.429943591356277466e-01 -2.250245809555053711e-01 3.603432476520538330e-01 -9.186045825481414795e-02 -1.734095960855484009e-01 3.912486135959625244e-02 3.015586137771606445e-01 2.384155690670013428e-01 -1.052073538303375244e-01 8.963706344366073608e-02 1.141228228807449341e-01 -1.134266257286071777e-01 9.656512178480625153e-03 -3.668123185634613037e-01
4.787614196538925171e-02 -7.178872078657150269e-02 1.397005319595336914e-01 1.546195149421691895e-01 -9.680437855422496796e-03 -6.666556745767593384e-02 -1.455837190151214600e-01 6.092315539717674255e-02 1.135879084467887878e-01 2.445554286241531372e-01 1.376321762800216675e-01 3.265001624822616577e-02 -2.899002730846405029e-01 1.990549266338348389e-02 -2.562174201011657715e-01 3.103372752666473389e-01 2.920440435409545898e-01 4.996490105986595154e-02 -2.603854238986968994e-02 -9.076236933469772339e-02 -3.239439725875854492e-01 -1.435794383287429810e-01 -1.011293306946754456e-01 3.007439672946929932e-01 2.613604068756103516e-01 3.176504969596862793e-01 2.071161940693855286e-02 5.394310504198074341e-02 -3.078191727399826050e-02 -5.885281041264533997e-02 -5.833658948540687561e-02 -2.779898643493652344e-01
-3.791033476591110229e-02 -4.104931056499481201e-01 4.115945398807525635e-01 8.871383965015411377e-02 3.533241450786590576e-01 -2.135906517505645752e-01 4.286833480000495911e-02 4.896649345755577087e-02 -7.972166687250137329e-02 4.523355364799499512e-01 -2.076662145555019379e-02 1.323707848787307739e-01 2.229760400950908661e-02 -6.696615368127822876e-02 4.037930443882942200e-02 -1.128987409174442291e-03 1.257213391363620758e-02 -3.108466416597366333e-02 -1.368223428726196289e-01 9.786571562290191650e-02 -9.021185338497161865e-02 1.161019057035446167e-01 -8.816126734018325806e-02 4.245359823107719421e-02 1.923007369041442871e-01 2.249313145875930786e-02 -4.130629822611808777e-02 2.895409166812896729e-01 1.903696507215499878e-01 -1.196925863623619080e-01 1.076706685125827789e-02 -9.072279185056686401e-02
9.237821400165557861e-02 -4.776914790272712708e-02 8.996148407459259033e-02 -2.013153769075870514e-02 7.360780239105224609e-02 -3.297642469406127930e-01 8.099576085805892944e-02 -3.241297900676727295e-01 3.902983292937278748e-02 6.757578253746032715e-02 1.344127655029296875e-01 1.103394627571105957e-01 8.908387273550033569e-03 -4.134313389658927917e-02 8.975930511951446533e-02 4.500730633735656738e-01 3.036395646631717682e-02 -1.800482869148254395e-01 6.619085371494293213e-02 -2.539690136909484863e-01 -1.061121970415115356e-01 1.608574539422988892e-01 1.146152764558792114e-01 2.544339299201965332e-01 4.603511393070220947e-01 6.679677218198776245e-02 7.876823097467422485e-02 3.903425857424736023e-02 9.429334104061126709e-02 1.691472083330154419e-01 -1.219179853796958923e-01 -1.115898117423057556e-01
-2.073077298700809479e-02 1.936030574142932892e-02 2.812313437461853027e-01 1.343536972999572754e-01 1.408159136772155762e-01 1.788888871669769287e-01 -1.841664761304855347e-01 1.399770081043243408e-01 -2.456911504268646240e-01 1.321495622396469116e-01 1.669960021972656250e-01 -2.301308810710906982e-01 -5.672200396656990051e-02 2.588564157485961914e-01 1.090070605278015137e-01 4.929047524929046631e-01 -9.624245017766952515e-02 3.073191940784454346e-01 1.353772133588790894e-01 -1.419344395399093628e-01 -1.431146711111068726e-01 -1.481367051601409912e-01 -1.054422333836555481e-01 2.277259975671768188e-01 1.620316505432128906e-01 -3.785359486937522888e-02 3.039914183318614960e-02 6.041601672768592834e-02 -1.655483618378639221e-02 -9.045132994651794434e-02 -1.551610678434371948e-01 2.448770217597484589e-02
-1.358627080917358398e-01 -2.655439972877502441e-01 4.579442739486694336e-01 -1.175930425524711609e-01 3.284310549497604370e-02 -2.988828122615814209e-01 -1.844687312841415405e-01 -5.377436056733131409e-02 -1.611750423908233643e-01 -9.859091043472290039e-02 9.066632948815822601e-03 -1.137622594833374023e-01 -5.862639099359512329e-02 1.613117903470993042e-01 -3.084787130355834961e-01 1.412680894136428833e-01 1.001262012869119644e-02 1.282588690519332886e-01 3.137915432453155518e-01 3.790017962455749512e-02 6.205413956195116043e-03 -1.516994740813970566e-02 -7.861176133155822754e-02 1.457007378339767456e-01 2.784495651721954346e-01 8.382051018998026848e-04 4.250619560480117798e-02 3.033747971057891846e-01 -1.677937060594558716e-01 1.117824241518974304e-01 9.754602611064910889e-02 -3.447243571281433105e-02
9.359034895896911621e-02 -2.283397465944290161e-01 1.497171819210052490e-01 6.716642528772354126e-02 -2.933836542069911957e-02 -1.546300053596496582e-01 9.987191110849380493e-02 -1.785084456205368042e-01 1.044402197003364563e-01 -4.533436521887779236e-02 1.090530753135681152e-01 6.199430208653211594e-03 -9.006896615028381348e-02 3.413512930274009705e-02 -2.793742418289184570e-01 3.052544891834259033e-01 3.588151335716247559e-01 -4.072311148047447205e-02 9.789846092462539673e-02 -1.319753676652908325e-01 -5.611957609653472900e-02 1.294455528259277344e-01 -1.529047042131423950e-01 2.844466567039489746e-01 4.743509590625762939e-01 2.402931302785873413e-01 1.392688304185867310e-01 -9.961834549903869629e-02 -1.213613525032997131e-01 -1.230955198407173157e-01 -4.206104949116706848e-02 -1.218178644776344299e-01
1.640697121620178223e-01 -2.347123473882675171e-01 1.030730754137039185e-01 -1.277650296688079834e-01 2.633408606052398682e-01 -2.352571785449981689e-01 3.378490358591079712e-02 -1.543747335672378540e-01 -6.528232246637344360e-02 2.457294315099716187e-01 2.294931709766387939e-01 1.097578629851341248e-01 -7.022772729396820068e-02 1.284602377563714981e-02 -1.458639353513717651e-01 1.651393175125122070e-01 -2.526242844760417938e-02 1.781491488218307495e-01 -1.649997681379318237e-01 -2.696278989315032959e-01 9.059448540210723877e-02 -6.690544635057449341e-02 -3.358364999294281006e-01 1.396241486072540283e-01 2.633599936962127686e-01 9.605602174997329712e-02 -2.010177820920944214e-01 2.225809991359710693e-01 4.357868339866399765e-03 -2.072863429784774780e-01 6.301774084568023682e-02 -2.561549246311187744e-01
1.637398749589920044e-01 -2.279220223426818848e-01 3.569516241550445557e-01 4.888772219419479370e-02 2.049025595188140869e-01 2.801405452191829681e-02 3.528696894645690918e-01 -7.843454927206039429e-02 -7.830929942429065704e-03 2.736273407936096191e-01 -7.834754139184951782e-02 3.757365420460700989e-02 1.807814389467239380e-01 -4.926348105072975159e-02 -2.784100174903869629e-01 1.003773435950279236e-01 -2.621938586235046387e-01 -8.224704116582870483e-02 1.184766218066215515e-01 1.368459761142730713e-01 1.648465692996978760e-01 -1.975172907114028931e-01 4.989432916045188904e-02 2.309386581182479858e-01 1.559189110994338989e-01 -3.795420378446578979e-02 7.921508699655532837e-02 2.235734760761260986e-01 1.428041160106658936e-01 -1.978831738233566284e-01 -1.285453289747238159e-01 -1.563595980405807495e-01
4.779481515288352966e-02 -4.548919200897216797e-02 1.798337548971176147e-01 4.557780548930168152e-02 1.748902648687362671e-01 -3.724724352359771729e-01 -1.850294321775436401e-01 -5.002663284540176392e-02 -6.403487920761108398e-02 -1.336911171674728394e-01 -2.491677254438400269e-01 -1.066297143697738647e-01 1.153504010289907455e-03 6.647398322820663452e-02 -3.975338935852050781e-01 2.022695541381835938e-01 -1.794154793024063110e-01 2.693668603897094727e-01 3.500007092952728271e-02 2.036820352077484131e-01 -5.835054442286491394e-03 -9.085083752870559692e-02 -1.693666726350784302e-01 1.367623060941696167e-01 3.643006086349487305e-01 -2.192944474518299103e-02 1.388910319656133652e-02 1.301505267620086670e-01 -1.535909064114093781e-02 2.034224420785903931e-01 -2.409609258174896240e-01 5.683368444442749023e-02
1.558498293161392212e-01 -1.387101560831069946e-01 4.749045372009277344e-01 1.142499819397926331e-01 1.128415465354919434e-01 -2.259550057351589203e-02 1.183284074068069458e-01 -5.975673347711563110e-02 -1.792979240417480469e-01 5.823352932929992676e-02 1.091713905334472656e-01 -5.871098954230546951e-03 2.821035683155059814e-01 3.108968585729598999e-02 -2.706297934055328369e-01 1.099269688129425049e-01 -1.643717736005783081e-01 -3.587264567613601685e-02 -3.193047344684600830e-01 1.090028584003448486e-01 1.941610127687454224e-01 1.203067880123853683e-02 1.411925554275512695e-01 2.434056252241134644e-01 1.847215741872787476e-01 2.082656025886535645e-01 -1.009475439786911011e-01 -5.951337143778800964e-02 1.927185952663421631e-01 -1.835090368986129761e-01 -1.735360026359558105e-01 -1.495827138423919678e-01
-3.900147601962089539e-02 -2.380762398242950439e-01 3.263064324855804443e-01 -1.972156614065170288e-01 2.550957500934600830e-01 -1.436488628387451172e-01 1.403980255126953125e-01 -3.374932408332824707e-01 -1.030428707599639893e-01 -1.008266061544418335e-01 1.830973178148269653e-01 3.313009142875671387e-01 7.205341011285781860e-02 -1.278799474239349365e-01 -5.386250466108322144e-02 -8.444064296782016754e-03 -5.362649261951446533e-02 -6.594921648502349854e-02 2.529444992542266846e-01 -9.914507716894149780e-02 -1.301356405019760132e-01 1.292848140001296997e-01 -1.844636648893356323e-01 1.914515048265457153e-01 3.855157196521759033e-01 1.062780171632766724e-01 1.631678640842437744e-01 -7.590437680482864380e-02 -2.216428332030773163e-02 -4.600026085972785950e-02 -8.653600513935089111e-02 2.749319188296794891e-02
-1.139727085828781128e-01 -1.348616927862167358e-01 7.538766413927078247e-02 1.895267367362976074e-01 1.543225049972534180e-01 -1.932171881198883057e-01 2.729108929634094238e-01 -3.718045055866241455e-01 -7.690241932868957520e-02 7.649950683116912842e-03 7.776718586683273315e-02 6.992067396640777588e-02 -5.186587944626808167e-02 -3.632999584078788757e-02 2.040329426527023315e-01 3.438858389854431152e-01 8.474256098270416260e-02 1.394205689430236816e-01 1.137091517448425293e-01 -3.564411401748657227e-01 -1.537738293409347534e-01 9.730646014213562012e-02 -1.201332882046699524e-01 -9.171265363693237305e-02 2.289593070745468140e-01 2.032280862331390381e-01 3.645338118076324463e-01 -7.857492566108703613e-02 3.003389760851860046e-02 1.549829356372356415e-02 -9.993376582860946655e-02 -7.794929295778274536e-02
1.234911307692527771e-01 -7.100503146648406982e-02 1.535872071981430054e-01 -1.499703340232372284e-02 4.973324015736579895e-02 -3.097495138645172119e-01 -3.187415003776550293e-02 7.345799356698989868e-02 -2.343951612710952759e-01 2.186628580093383789e-01 -3.980304300785064697e-02 3.728099167346954346e-02 1.625804789364337921e-02 1.259880140423774719e-02 -9.765501320362091064e-02 1.556548923254013062e-01 3.093497455120086670e-01 1.745508015155792236e-01 1.875371783971786499e-01 -1.632753014564514160e-01 1.552407592535018921e-01 -3.907664120197296143e-02 -5.512215197086334229e-02 1.260525435209274292e-01 4.052793383598327637e-01 9.040635079145431519e-02 -1.849777996540069580e-01 9.507765620946884155e-02 6.344060599803924561e-02 -6.996000558137893677e-02 7.574594020843505859e-02 -4.982579648494720459e-01
-1.084598824381828308e-01 1.812252216041088104e-02 1.988665163516998291e-01 3.705004602670669556e-02 8.422175049781799316e-02 -2.538649737834930420e-01 -7.575201988220214844e-02 -1.404766440391540527e-01 -1.108629703521728516e-01 2.814885079860687256e-01 2.044183164834976196e-01 1.081197485327720642e-01 -1.164155751466751099e-01 1.522773317992687225e-02 -6.330057233572006226e-02 1.001594290137290955e-01 -6.702402979135513306e-02 5.775558762252330780e-03 4.389886856079101562e-01 -9.661174565553665161e-02 -1.712242364883422852e-01 1.654841005802154541e-01 -2.697610259056091309e-01 2.786517329514026642e-02 3.955725729465484619e-01 2.548018395900726318e-01 9.492595493793487549e-02 3.684816509485244751e-02 -8.026328682899475098e-02 2.501639127731323242e-01 5.092893261462450027e-03 -1.987637281417846680e-01
8.000671863555908203e-02 -2.618016675114631653e-02 1.849557738751173019e-03 -2.974331974983215332e-01 3.041443824768066406e-01 -1.527478396892547607e-01 1.900723278522491455e-01 -2.086103111505508423e-01 7.801088690757751465e-02 2.278153002262115479e-01 2.738784551620483398e-01 2.236044593155384064e-02 2.132479697465896606e-01 1.129756309092044830e-02 -9.742879867553710938e-02 2.598116695880889893e-01 -9.553069621324539185e-02 -1.786264628171920776e-01 1.069292575120925903e-01 -4.151622653007507324e-01 -1.033942550420761108e-01 2.782386168837547302e-02 2.258357778191566467e-02 -1.068756207823753357e-01 4.232089221477508545e-01 7.548325508832931519e-02 8.794882893562316895e-02 -4.094882681965827942e-02 4.910703375935554504e-02 6.727288663387298584e-02 -5.906870216131210327e-02 -2.154082758352160454e-03
1.446689516305923462e-01 -2.463639974594116211e-01 1.804093271493911743e-01 4.066613502800464630e-03 2.995820343494415283e-01 1.165630444884300232e-01 -9.388981014490127563e-02 8.311227895319461823e-03 -4.520930722355842590e-02 3.532867878675460815e-02 2.407384663820266724e-01 -1.006146967411041260e-01 -2.282757014036178589e-01 -2.941639423370361328e-01 -1.059924662113189697e-01 3.362446129322052002e-01 -2.364968061447143555e-01 1.045566275715827942e-01 3.288450092077255249e-02 1.100616678595542908e-01 -6.626866757869720459e-02 -2.699916660785675049e-01 -9.325169771909713745e-02 -7.934613153338432312e-03 1.568502336740493774e-01 3.881065174937248230e-02 1.873726695775985718e-01 -2.838158234953880310e-02 1.860266476869583130e-01 5.092758685350418091e-03 -2.748214602470397949e-01 -3.178033232688903809e-01
7.444539666175842285e-02 -2.052761465311050415e-01 3.124148845672607422e-01 -7.229810580611228943e-03 4.104749485850334167e-02 -8.386057615280151367e-02 -3.181393817067146301e-02 -1.129638776183128357e-01 -4.415474534034729004e-01 4.704388976097106934e-02 -8.380988240242004395e-02 4.174183681607246399e-02 -2.639516592025756836e-01 -2.658376097679138184e-01 -2.051494419574737549e-01 4.800816476345062256e-01 9.180537890642881393e-04 1.589439250528812408e-02 1.115667913109064102e-02 -2.256386727094650269e-01 2.302856445312500000e-01 -3.486356139183044434e-02 -8.538787811994552612e-02 -1.852368712425231934e-01 2.031915932893753052e-01 1.788024418056011200e-02 -1.354991644620895386e-01 6.006365874782204628e-04 -1.899199746549129486e-02 -1.723055541515350342e-02 3.061390854418277740e-02 -6.798731535673141479e-02
-1.872397772967815399e-02 -1.290485411882400513e-01 2.811270952224731445e-01 1.037423610687255859e-01 1.788783222436904907e-01 1.362121105194091797e-01 9.532876312732696533e-02 1.840473562479019165e-01 -1.101492643356323242e-01 2.660363316535949707e-01 3.845125436782836914e-02 -1.416690200567245483e-01 1.817306578159332275e-01 3.267459273338317871e-01 -1.240428984165191650e-01 3.759005665779113770e-01 -1.327100992202758789e-01 2.012640684843063354e-01 2.860979549586772919e-02 4.414843767881393433e-02 -4.732092469930648804e-02 2.902974933385848999e-02 -1.553403437137603760e-01 1.431265771389007568e-01 2.702880799770355225e-01 -2.365659922361373901e-01 1.290657520294189453e-01 -1.505275666713714600e-01 1.004839837551116943e-01 4.647822678089141846e-02 -2.800815403461456299e-01 1.764430254697799683e-01
-1.325039565563201904e-01 -6.047438085079193115e-02 1.880074441432952881e-01 5.023062229156494141e-03 2.820176258683204651e-02 -1.987384408712387085e-01 4.113754257559776306e-02 -2.174473553895950317e-01 -1.767205148935317993e-01 2.421440184116363525e-01 2.291371524333953857e-01 1.551563441753387451e-01 -1.877296715974807739e-01 6.698414683341979980e-02 -4.471527636051177979e-01 3.240961432456970215e-01 -2.122989296913146973e-01 -1.896013915538787842e-01 -6.872410327196121216e-02 -5.398112535476684570e-02 2.762419283390045166e-01 3.156580775976181030e-02 1.464432030916213989e-01 9.819710999727249146e-02 1.870952397584915161e-01 1.650040894746780396e-01 -9.910847246646881104e-02 1.013154760003089905e-01 -7.494450360536575317e-02 -2.231250256299972534e-01 -9.036349505186080933e-02 7.433693856000900269e-03
-2.171410322189331055e-01 -3.065368831157684326e-01 1.397811472415924072e-01 9.350438602268695831e-03 4.060905575752258301e-01 -3.754175603389739990e-01 9.173635393381118774e-03 -5.495904013514518738e-02 -1.119684576988220215e-01 2.888739407062530518e-01 1.773908585309982300e-01 2.463853955268859863e-01 2.337545901536941528e-02 6.952571868896484375e-02 -1.174843236804008484e-01 1.780834048986434937e-01 -6.628447026014328003e-02 1.173443049192428589e-01 -2.565063722431659698e-02 4.374599456787109375e-02 -2.146621234714984894e-02 -5.837313458323478699e-02 2.638511732220649719e-02 3.880016207695007324e-01 1.470390409231185913e-01 2.355072647333145142e-01 7.714138925075531006e-02 -5.531391128897666931e-02 2.466046623885631561e-02 3.847019746899604797e-02 -1.073887422680854797e-01 1.252659410238265991e-01
1.884183101356029510e-02 -1.770292222499847412e-01 2.459177821874618530e-01 -2.498042210936546326e-02 4.865212440490722656e-01 -5.893974006175994873e-02 -7.001368701457977295e-02 -2.119411826133728027e-01 -5.517907440662384033e-02 3.971085846424102783e-01 -8.886005729436874390e-02 -1.008729785680770874e-01 -2.290387898683547974e-01 -2.401483990252017975e-02 -2.151373326778411865e-01 1.175394728779792786e-01 -9.705239534378051758e-02 -1.664323266595602036e-03 -1.111179292201995850e-01 1.689035296440124512e-01 -1.371891498565673828e-01 1.620599478483200073e-01 -1.669006049633026123e-01 1.261325478553771973e-01 1.303414106369018555e-01 6.039217696525156498e-04 -6.708687543869018555e-02 5.139195919036865234e-02 3.544243872165679932e-01 -1.071991026401519775e-01 1.006395369768142700e-01 -1.214377060532569885e-01
2.440507262945175171e-01 4.140021628700196743e-04 1.201611012220382690e-01 -2.754578739404678345e-02 -2.349244356155395508e-01 -6.642792373895645142e-02 4.821519181132316589e-02 5.573127418756484985e-02 -3.823066502809524536e-02 1.613395661115646362e-01 2.830741703510284424e-01 -1.223284471780061722e-02 1.423414647579193115e-01 -2.078169956803321838e-02 1.925676316022872925e-01 4.279795885086059570e-01 -1.338108777999877930e-01 1.745317727327346802e-01 2.612127959728240967e-01 -1.467462033033370972e-01 7.189768552780151367e-02 4.316554963588714600e-02 1.089353784918785095e-01 1.568119972944259644e-01 2.748365700244903564e-01 3.158257305622100830e-01 -1.009273231029510498e-01 -1.618951261043548584e-01 2.086133956909179688e-01 -1.562616229057312012e-01 -1.631308943033218384e-01 -1.537699401378631592e-01
-3.188637644052505493e-02 5.269246920943260193e-02 3.289707005023956299e-01 6.608191877603530884e-02 1.134187728166580200e-01 7.725252211093902588e-02 7.440263777971267700e-02 -9.776461124420166016e-02 -1.296309232711791992e-01 -4.578012041747570038e-03 8.586720377206802368e-02 2.407245934009552002e-01 -3.849212452769279480e-02 -8.649525046348571777e-02 -2.185886800289154053e-01 5.039975643157958984e-01 -1.414467990398406982e-01 7.335407286882400513e-02 -6.780555844306945801e-02 3.254871666431427002e-01 -2.925937809050083160e-02 2.019589692354202271e-01 -7.541844248771667480e-02 2.199222594499588013e-01 1.598106473684310913e-01 2.074350863695144653e-01 1.192100867629051208e-01 -3.065030872821807861e-01 1.521191298961639404e-01 2.185885608196258545e-02 -1.416581571102142334e-01 -6.895410269498825073e-02
-1.148074399679899216e-02 -3.540805578231811523e-01 1.054362133145332336e-01 3.317795395851135254e-01 2.156010717153549194e-01 -1.632839813828468323e-02 5.195591598749160767e-02 5.291551351547241211e-02 -1.325734853744506836e-01 2.635968029499053955e-01 -9.249995648860931396e-02 -9.624371677637100220e-02 1.041762828826904297e-01 2.715296112000942230e-02 -1.386950910091400146e-01 4.334593713283538818e-01 -1.981577724218368530e-01 -1.176553405821323395e-02 1.573182642459869385e-01 -3.832004219293594360e-02 1.183245778083801270e-01 2.852557599544525146e-01 1.377900391817092896e-01 6.180936004966497421e-03 2.265129424631595612e-02 1.199841499328613281e-01 -1.206435710191726685e-01 -7.850360870361328125e-02 -1.842018514871597290e-01 -2.963564991950988770e-01 -1.489963531494140625e-01 -1.336293071508407593e-01
2.959959022700786591e-02 -1.395108848810195923e-01 1.995912790298461914e-01 3.822122141718864441e-02 2.764068841934204102e-01 1.476985663175582886e-01 7.706511020660400391e-02 2.417459338903427124e-01 -3.842738568782806396e-01 2.381754107773303986e-02 1.479468047618865967e-01 -7.794277369976043701e-02 -9.603147953748703003e-02 -1.102286130189895630e-01 1.753364652395248413e-01 3.652930259704589844e-01 -8.217530697584152222e-02 3.290251791477203369e-01 1.546734422445297241e-01 -6.525185704231262207e-02 3.132614493370056152e-02 -1.425743103027343750e-01 -1.738083511590957642e-01 2.250486314296722412e-01 1.774603128433227539e-01 8.934671431779861450e-02 1.255358308553695679e-01 1.442334055900573730e-01 1.497176438570022583e-01 -7.635370641946792603e-02 -2.434309720993041992e-01 7.153683155775070190e-02
-1.382123865187168121e-02 4.049157351255416870e-02 2.971029281616210938e-01 1.178244575858116150e-01 3.512484431266784668e-01 -1.695736199617385864e-01 -1.024672314524650574e-01 2.067408114671707153e-01 6.320554763078689575e-02 8.176130056381225586e-02 -7.345729321241378784e-02 1.024803295731544495e-01 -3.911860659718513489e-02 -9.560848772525787354e-02 1.561031043529510498e-01 2.584455311298370361e-01 1.621843129396438599e-01 5.273050814867019653e-02 -9.733860939741134644e-02 -2.132703177630901337e-02 -3.244002461433410645e-01 -9.334912896156311035e-02 1.870606988668441772e-01 9.438935667276382446e-02 4.486518502235412598e-01 2.539348788559436798e-02 5.129466205835342407e-02 2.893246412277221680e-01 -2.152943313121795654e-01 1.423696801066398621e-02 -1.634480506181716919e-01 -6.185377389192581177e-02
-2.330029755830764771e-02 1.524324808269739151e-02 7.094031572341918945e-02 -1.211656406521797180e-01 -1.289346367120742798e-01 -6.684937328100204468e-02 1.778638921678066254e-02 9.137644618749618530e-02 -3.113346099853515625e-01 3.340383470058441162e-01 -5.155699327588081360e-02 -1.673358380794525146e-01 1.574160605669021606e-01 -1.006775647401809692e-01 2.327631413936614990e-01 3.031520247459411621e-01 -2.695901691913604736e-02 -1.806960701942443848e-01 -7.536218315362930298e-02 -2.396817803382873535e-01 -1.432478278875350952e-01 4.445695132017135620e-02 2.943726815283298492e-02 -1.751567572355270386e-01 3.840685486793518066e-01 4.329790920019149780e-02 7.914315909147262573e-02 -4.466225509531795979e-04 1.061582788825035095e-01 -8.436223864555358887e-02 -3.917734622955322266e-01 -2.269765138626098633e-01
8.160576969385147095e-02 3.299465402960777283e-03 5.360514670610427856e-02 -9.931918233633041382e-02 2.289633303880691528e-01 -2.839461863040924072e-01 3.184750303626060486e-02 1.218968331813812256e-01 -2.753258347511291504e-01 -2.879793941974639893e-02 3.833914408460259438e-03 -1.770282238721847534e-01 -4.765574261546134949e-02 6.003690417855978012e-03 1.268980950117111206e-01 3.337817788124084473e-01 2.300268411636352539e-02 2.368452027440071106e-02 1.116295382380485535e-01 3.556252717971801758e-01 -2.273271828889846802e-01 -5.469887703657150269e-02 8.117000572383403778e-03 1.542314793914556503e-02 2.606162726879119873e-01 3.274993002414703369e-01 -1.025592386722564697e-01 1.031058579683303833e-01 2.784598767757415771e-01 -2.327273041009902954e-01 -1.762019395828247070e-01 1.994799524545669556e-01
-5.363693833351135254e-02 -9.242851287126541138e-02 3.278986737132072449e-02 -1.439945399761199951e-01 4.478693604469299316e-01 -4.043872058391571045e-01 -1.601433381438255310e-03 -1.259306967258453369e-01 -2.011339217424392700e-01 9.435718879103660583e-03 2.719272375106811523e-01 2.054093629121780396e-01 5.465307040140032768e-04 3.173850476741790771e-02 -1.619069278240203857e-01 1.707073450088500977e-01 1.231297664344310760e-02 1.695255041122436523e-01 4.055440798401832581e-02 6.802639365196228027e-02 -6.435348838567733765e-02 -2.213948816061019897e-01 8.823458850383758545e-02 2.773206830024719238e-01 1.883828490972518921e-01 2.713001072406768799e-01 1.160207167267799377e-01 -1.407403796911239624e-01 -8.218678086996078491e-02 -4.681511595845222473e-02 -1.646139770746231079e-01 1.494433283805847168e-01
-1.526340842247009277e-01 5.477234721183776855e-02 2.260516881942749023e-01 1.375336199998855591e-01 1.829403042793273926e-01 7.649533450603485107e-02 5.586447566747665405e-02 -8.760207891464233398e-02 -1.647217720746994019e-01 -9.154640883207321167e-02 2.386179417371749878e-01 2.905231714248657227e-01 9.434331208467483521e-02 -9.122283011674880981e-02 -1.494185030460357666e-01 4.461157619953155518e-01 -8.817394822835922241e-02 2.539107948541641235e-02 -9.726661257445812225e-03 1.971273869276046753e-01 2.891895733773708344e-02 1.744293868541717529e-01 -4.178741015493869781e-03 1.936540380120277405e-02 3.126644492149353027e-01 2.893532514572143555e-01 1.520928293466567993e-01 -3.482205867767333984e-01 1.588910073041915894e-01 8.052549511194229126e-02 4.679447039961814880e-03 -3.868261724710464478e-02
-2.611285150051116943e-01 -6.754964590072631836e-02 3.339757323265075684e-01 8.127021603286266327e-03 1.776034682989120483e-01 1.520381569862365723e-01 -7.805408537387847900e-02 -2.024575471878051758e-01 5.902797356247901917e-02 9.199404716491699219e-02 8.710108697414398193e-02 1.989257037639617920e-01 1.742960512638092041e-01 -1.236002668738365173e-01 -1.467353552579879761e-01 1.743861585855484009e-01 -1.555864699184894562e-02 1.248404905200004578e-01 4.859001189470291138e-02 1.340228170156478882e-01 -1.813535839319229126e-01 1.509838849306106567e-01 -9.567401558160781860e-02 4.976686537265777588e-01 3.105007410049438477e-01 1.740445941686630249e-01 1.483828276395797729e-01 -5.610584467649459839e-02 -5.265263840556144714e-02 -1.838421970605850220e-01 2.363519370555877686e-02 -1.397857964038848877e-01
-6.149955838918685913e-02 1.897419430315494537e-02 3.952479362487792969e-01 1.941244453191757202e-01 4.101062417030334473e-01 -2.679315805435180664e-01 -3.093719482421875000e-01 -1.783430576324462891e-01 -9.325830265879631042e-03 1.820032149553298950e-01 -2.248077690601348877e-01 5.361384898424148560e-02 4.940268117934465408e-03 9.252756088972091675e-02 2.347133308649063110e-01 3.159722685813903809e-01 5.503915622830390930e-02 2.526858588680624962e-03 -3.569260984659194946e-02 1.284160651266574860e-02 -1.170365437865257263e-01 -1.753993481397628784e-01 2.027815021574497223e-02 2.295608632266521454e-02 1.871677041053771973e-01 2.602617740631103516e-01 9.010060131549835205e-02 6.418045610189437866e-02 -1.144832968711853027e-01 -6.132996454834938049e-02 -5.030753090977668762e-02 6.514483597129583359e-03
-8.519314229488372803e-03 -1.607539132237434387e-02 9.762196987867355347e-02 -3.831468150019645691e-02 1.404443979263305664e-01 -1.687089055776596069e-01 1.110629811882972717e-01 1.210939362645149231e-01 -2.284203022718429565e-01 2.482963353395462036e-01 -7.449957728385925293e-02 -1.074385344982147217e-01 -8.281031996011734009e-02 1.042436733841896057e-01 1.216610595583915710e-01 6.820481270551681519e-02 -2.694248855113983154e-01 -1.329291611909866333e-01 3.405204713344573975e-01 -1.091088801622390747e-01 -3.070711493492126465e-01 5.194802302867174149e-03 -3.456297516822814941e-01 5.648705177009105682e-03 3.580898642539978027e-01 2.991763055324554443e-01 1.877770274877548218e-01 2.764820866286754608e-02 -6.189910694956779480e-02 -1.122679188847541809e-02 -8.952765166759490967e-02 -2.184591591358184814e-01
1.781037300825119019e-01 -9.974780678749084473e-02 5.327700972557067871e-01 -1.456579416990280151e-01 4.688817635178565979e-02 -1.430234611034393311e-01 1.502502709627151489e-02 5.594464391469955444e-02 -2.503001987934112549e-01 1.953617110848426819e-02 3.648170828819274902e-02 -9.013064205646514893e-02 -3.962707892060279846e-02 -1.811777055263519287e-01 -3.260555863380432129e-01 1.171599552035331726e-01 -9.254428558051586151e-03 -1.157324165105819702e-01 -6.509258598089218140e-02 -1.220848411321640015e-01 4.296664521098136902e-02 3.179604709148406982e-01 -3.849775791168212891e-01 4.867604002356529236e-02 2.726461291313171387e-01 2.521239221096038818e-04 -1.692258007824420929e-02 -3.938885405659675598e-03 1.743664592504501343e-02 6.822528690099716187e-02 -1.711859554052352905e-01 7.276082783937454224e-02
-5.733162164688110352e-02 -1.682777553796768188e-01 2.113671898841857910e-01 4.018035531044006348e-02 -1.261651515960693359e-01 -7.065398991107940674e-02 -2.833781242370605469e-01 -2.186457663774490356e-01 -2.227831929922103882e-01 -6.615256518125534058e-02 2.676628828048706055e-01 3.619449958205223083e-02 1.840422302484512329e-01 7.607827335596084595e-02 -1.532973647117614746e-01 1.475238502025604248e-01 4.523163661360740662e-02 2.054368704557418823e-02 -1.681175641715526581e-02 -1.197212263941764832e-01 5.917038768529891968e-02 -1.268010437488555908e-01 1.042807102203369141e-01 5.626293644309043884e-02 4.817864298820495605e-01 1.525844819843769073e-02 1.060238182544708252e-01 -1.319413185119628906e-01 1.357439309358596802e-01 -3.536598384380340576e-01 -2.988632321357727051e-01 1.291379183530807495e-01
1.793449074029922485e-01 -1.912323981523513794e-01 -8.520576171576976776e-03 1.184523031115531921e-01 1.779278069734573364e-01 -5.594189167022705078e-01 -2.609782479703426361e-02 1.744125597178936005e-02 -2.002751827239990234e-01 -1.581878364086151123e-01 7.113021612167358398e-02 -2.378129865974187851e-04 -3.166474774479866028e-02 -8.155804127454757690e-02 1.300071924924850464e-01 4.382890164852142334e-01 -1.189348921179771423e-01 9.980585426092147827e-03 -2.088371664285659790e-02 7.315431535243988037e-02 -1.666840463876724243e-01 -1.193047612905502319e-01 -1.753929704427719116e-01 1.086057201027870178e-01 2.682949900627136230e-01 -9.871007874608039856e-03 1.528238505125045776e-01 -1.303096413612365723e-01 1.661651730537414551e-01 -7.275338284671306610e-03 2.000361829996109009e-01 4.550190642476081848e-03
-1.191844940185546875e-01 -2.238176167011260986e-01 2.800696790218353271e-01 -4.199269041419029236e-02 4.299010336399078369e-01 -8.815377205610275269e-02 -2.657145857810974121e-01 -6.861767917871475220e-02 9.926968254148960114e-03 7.868542522192001343e-02 -5.836168304085731506e-02 3.321174085140228271e-01 8.715499192476272583e-02 1.585117727518081665e-01 1.125796511769294739e-01 2.834088504314422607e-01 6.270707398653030396e-02 -3.502470254898071289e-02 -6.030650809407234192e-02 -1.163879334926605225e-01 8.284537494182586670e-02 -1.544259339570999146e-01 1.896365582942962646e-01 1.368149532936513424e-03 2.083868980407714844e-01 3.018325865268707275e-01 -9.520760923624038696e-02 1.640248149633407593e-01 4.353478550910949707e-02 -1.527993381023406982e-01 -1.740622371435165405e-01 -1.638020426034927368e-01
1.146037802100181580e-01 -1.347958296537399292e-01 2.159609645605087280e-01 1.548962891101837158e-01 -8.100445568561553955e-02 -1.961875408887863159e-01 6.130706891417503357e-02 -9.162322431802749634e-02 -3.401318937540054321e-02 1.751400381326675415e-01 2.252263128757476807e-01 -1.701366156339645386e-01 -3.303247392177581787e-01 1.590667068958282471e-01 -9.666859172284603119e-03 1.782809346914291382e-01 5.665935948491096497e-02 -7.221501320600509644e-02 3.775233924388885498e-01 -1.421269327402114868e-01 -1.753616929054260254e-01 -7.228206843137741089e-02 -1.885093152523040771e-01 2.043284475803375244e-01 2.962623536586761475e-01 2.861577272415161133e-01 5.256001278758049011e-02 2.231374569237232208e-02 -2.253866642713546753e-01 -8.368581533432006836e-02 -6.636007875204086304e-02 -2.086271196603775024e-01
-5.281467363238334656e-02 -2.465879023075103760e-01 1.629237979650497437e-01 -1.265245378017425537e-01 9.352634102106094360e-02 2.109843306243419647e-02 1.008589938282966614e-02 -8.433200418949127197e-02 -2.814881205558776855e-01 2.056856155395507812e-01 6.294369231909513474e-03 2.762953042984008789e-01 2.632790505886077881e-01 -2.075738273561000824e-02 -2.103187888860702515e-01 4.690349996089935303e-01 -2.982456982135772705e-01 1.910958439111709595e-01 5.281611159443855286e-02 1.646692901849746704e-01 1.379436701536178589e-01 -6.574112176895141602e-02 6.002324447035789490e-02 -1.058791503310203552e-01 2.301066070795059204e-01 3.480061655864119530e-03 -8.508481085300445557e-02 1.291900686919689178e-02 2.507894933223724365e-01 1.087468042969703674e-01 -7.528332620859146118e-02 -1.061021164059638977e-01
1.478761285543441772e-01 -1.584881544113159180e-01 3.736938238143920898e-01 -1.108354106545448303e-01 2.306379526853561401e-01 4.042287170886993408e-02 -1.444637924432754517e-01 7.296933233737945557e-02 1.244859471917152405e-01 1.058161407709121704e-01 1.571473665535449982e-02 -3.703269734978675842e-02 4.297888875007629395e-01 5.215446650981903076e-02 -1.052738949656486511e-01 3.513453304767608643e-01 -7.152307778596878052e-02 8.307019621133804321e-02 1.040707826614379883e-01 -5.459242314100265503e-02 -1.047761216759681702e-01 -2.448287606239318848e-02 -1.214076429605484009e-01 1.134965047240257263e-01 2.367688119411468506e-01 -2.428137958049774170e-01 3.368914425373077393e-01 -1.451865583658218384e-01 1.280007064342498779e-01 1.387093812227249146e-01 -1.333954483270645142e-01 4.177934676408767700e-02
3.090339303016662598e-01 5.430124700069427490e-02 2.395568937063217163e-01 1.321711987257003784e-01 5.731813609600067139e-02 3.227473050355911255e-02 4.880991205573081970e-02 -3.517054021358489990e-02 -2.092073857784271240e-01 3.049148917198181152e-01 -5.442046560347080231e-03 -2.115355730056762695e-01 -2.104826122522354126e-01 2.783135175704956055e-01 2.733407542109489441e-02 4.450965225696563721e-01 -1.331800520420074463e-01 6.657226383686065674e-02 3.241774439811706543e-02 -8.173835277557373047e-02 5.405958741903305054e-02 -1.828468218445777893e-02 -3.252713009715080261e-02 3.609645068645477295e-01 1.854195892810821533e-01 1.579131931066513062e-01 1.760422289371490479e-01 -8.604080975055694580e-02 2.812285162508487701e-02 -1.638030111789703369e-01 -1.618840247392654419e-01 2.362661436200141907e-02
-1.075252145528793335e-01 -1.408876776695251465e-01 4.088342785835266113e-01 1.123118549585342407e-01 -8.141269534826278687e-02 -8.886663615703582764e-02 -1.420204527676105499e-02 -1.144246980547904968e-01 -4.183761775493621826e-01 1.304260045289993286e-01 -2.937445044517517090e-01 1.124016419053077698e-01 -1.403223872184753418e-01 -3.200425207614898682e-01 -1.241370961070060730e-01 4.412532746791839600e-01 -9.363604709506034851e-03 4.492805898189544678e-02 2.807855792343616486e-02 -1.163613498210906982e-01 6.273936480283737183e-02 -1.672594808042049408e-02 -1.067479327321052551e-01 -1.086613610386848450e-01 6.473235040903091431e-02 4.035951197147369385e-02 -9.570506401360034943e-03 4.738623276352882385e-02 1.015123650431632996e-01 -2.022411487996578217e-02 -4.493265226483345032e-02 -2.703073620796203613e-01
-1.316335201263427734e-01 -2.855494916439056396e-01 1.177459135651588440e-01 1.386878043413162231e-01 2.684258222579956055e-01 -1.182408407330513000e-01 1.406005173921585083e-01 -2.085771709680557251e-01 -2.478640079498291016e-01 1.004511117935180664e-01 2.151760607957839966e-01 1.231302469968795776e-01 6.527311354875564575e-02 -2.926268801093101501e-02 -2.826018631458282471e-01 2.648402750492095947e-01 -4.863924905657768250e-02 -1.140570640563964844e-01 -1.513134539127349854e-01 3.021147102117538452e-02 2.716231346130371094e-01 1.161508634686470032e-01 3.186128437519073486e-01 2.293581068515777588e-01 2.478308826684951782e-01 1.496624499559402466e-01 1.746758632361888885e-02 -4.562861472368240356e-02 7.584900408983230591e-02 -3.504970297217369080e-02 -2.331219166517257690e-01 5.013395473361015320e-02
3.051139181479811668e-03 -1.370152980089187622e-01 1.568594723939895630e-01 -2.747854888439178467e-01 8.520694822072982788e-02 -3.691729158163070679e-03 1.160662919282913208e-01 4.726281389594078064e-02 -3.310582935810089111e-01 5.581639334559440613e-02 1.470122393220663071e-02 -6.873897463083267212e-02 -3.039094386622309685e-03 5.941653251647949219e-02 1.641704589128494263e-01 4.052364826202392578e-01 -2.392072677612304688e-01 1.292950958013534546e-01 -2.259853482246398926e-02 1.773175597190856934e-01 -9.510366618633270264e-02 -3.773703277111053467e-01 3.054291196167469025e-02 3.187689557671546936e-02 1.556095182895660400e-01 4.120471328496932983e-02 -1.431196834892034531e-02 -1.526769101619720459e-01 8.984156697988510132e-02 4.068069159984588623e-02 -4.181535243988037109e-01 -2.290516495704650879e-01
-1.324525028467178345e-01 -3.026269078254699707e-01 2.204258143901824951e-01 3.208881616592407227e-01 4.683145508170127869e-02 -1.689334809780120850e-01 9.712716192007064819e-02 3.228877782821655273e-01 -1.473647542297840118e-02 2.739728987216949463e-01 1.569171063601970673e-02 4.326602816581726074e-02 4.736812412738800049e-02 8.570447564125061035e-02 -3.028967976570129395e-01 2.119737267494201660e-01 -2.082592248916625977e-02 1.648425608873367310e-01 1.447788178920745850e-01 1.134610846638679504e-01 -2.084620147943496704e-01 4.195010289549827576e-02 1.594136059284210205e-01 1.774902492761611938e-01 1.398667991161346436e-01 9.128725528717041016e-02 -4.649284482002258301e-02 -9.930685907602310181e-02 -1.402954012155532837e-01 -2.503653764724731445e-01 -2.166586518287658691e-01 -1.960377991199493408e-01
-1.445631682872772217e-01 -3.449310660362243652e-01 -4.415300861001014709e-02 8.091307431459426880e-02 -6.993804126977920532e-02 -1.160133630037307739e-01 2.511286735534667969e-01 1.900579035282135010e-02 -1.092188954353332520e-01 3.588562905788421631e-01 1.531795114278793335e-01 4.646384343504905701e-02 -9.380999952554702759e-02 5.523676052689552307e-02 -2.489507049322128296e-01 3.845196962356567383e-01 8.853613585233688354e-02 1.965293437242507935e-01 -5.043891258537769318e-03 -1.758173666894435883e-02 -1.431388966739177704e-02 4.400591179728507996e-02 1.464216262102127075e-01 4.245942831039428711e-01 2.139159739017486572e-01 2.342804521322250366e-01 -2.250303141772747040e-02 4.865697026252746582e-02 -6.219631433486938477e-02 -1.316733062267303467e-01 -5.900831520557403564e-02 5.449907854199409485e-02
-8.499527722597122192e-02 -2.115410566329956055e-01 2.688137292861938477e-01 2.686877548694610596e-02 3.038410246372222900e-01 -2.383501976728439331e-01 7.639161497354507446e-02 5.385386943817138672e-02 -8.768645673990249634e-02 3.305455297231674194e-02 -7.822427898645401001e-02 -1.030737683176994324e-01 -1.815345510840415955e-02 -2.354619354009628296e-01 -2.557757198810577393e-01 1.649362146854400635e-01 1.331258267164230347e-01 -3.588105365633964539e-02 1.886150836944580078e-01 5.363983288407325745e-02 -3.120559453964233398e-02 -1.150984168052673340e-01 -3.040701746940612793e-01 2.867971062660217285e-01 1.949194520711898804e-01 2.733609974384307861e-01 -1.634569764137268066e-01 3.561183810234069824e-01 1.215352341532707214e-01 9.881470352411270142e-02 -5.544243380427360535e-02 -5.470841005444526672e-02
5.113741382956504822e-02 -6.651543825864791870e-02 1.882119476795196533e-01 3.952175378799438477e-02 1.466458104550838470e-02 -2.258037477731704712e-01 2.500611245632171631e-01 -2.035530209541320801e-01 -3.159831464290618896e-02 2.503025829792022705e-01 -2.436161041259765625e-02 2.271300852298736572e-01 2.483415976166725159e-02 -4.780977219343185425e-02 -1.535524278879165649e-01 2.522626519203186035e-01 2.752144932746887207e-01 -5.605627596378326416e-02 3.435479849576950073e-02 6.906063854694366455e-02 9.895003587007522583e-02 5.175789073109626770e-02 -6.131752207875251770e-02 2.189242653548717499e-02 5.470348596572875977e-01 3.249445259571075439e-01 5.471621081233024597e-02 2.981581725180149078e-03 6.841540336608886719e-02 2.021818459033966064e-01 -5.977169796824455261e-02 -1.906459778547286987e-01
3.081931732594966888e-02 -1.696762591600418091e-01 2.379672974348068237e-01 -7.732192426919937134e-02 1.232371404767036438e-01 -7.543941587209701538e-02 8.855942636728286743e-02 2.622276358306407928e-02 -2.827850282192230225e-01 -4.451757669448852539e-02 -2.402570396661758423e-01 1.432473212480545044e-01 1.736363768577575684e-02 -2.727972567081451416e-01 -1.089501976966857910e-01 3.694590628147125244e-01 -2.908408939838409424e-01 -6.669059395790100098e-02 1.291975080966949463e-01 1.936507672071456909e-01 6.982269138097763062e-02 -2.513612434267997742e-02 -7.431602478027343750e-02 8.303434401750564575e-02 3.842689096927642822e-01 6.727651506662368774e-02 -9.299670159816741943e-02 -3.307404518127441406e-01 2.235672324895858765e-01 2.743595279753208160e-02 -8.277862519025802612e-02 7.742599397897720337e-02
-3.962189331650733948e-02 -9.427610784769058228e-02 5.026414990425109863e-01 -1.476380825042724609e-01 -7.640261948108673096e-02 -7.798339426517486572e-02 -4.064658656716346741e-02 1.785882860422134399e-01 1.269238293170928955e-01 -5.352719500660896301e-02 -2.079482376575469971e-01 -2.784079499542713165e-02 3.601014614105224609e-02 -1.267901360988616943e-01 8.305293507874011993e-03 4.989539682865142822e-01 2.186098508536815643e-02 1.754370480775833130e-01 -2.027227580547332764e-01 1.532982289791107178e-01 6.760434061288833618e-02 6.222045794129371643e-02 5.487120524048805237e-02 2.160848863422870636e-02 4.084371328353881836e-01 1.019276492297649384e-02 1.368474066257476807e-01 -1.061761602759361267e-01 1.348831653594970703e-01 -7.413565367460250854e-02 -7.810645550489425659e-02 7.586332410573959351e-02
2.117018401622772217e-01 7.343818247318267822e-02 1.647266149520874023e-01 -1.223070919513702393e-01 1.804002374410629272e-01 -1.772776991128921509e-01 1.838641464710235596e-01 1.059585511684417725e-01 -2.492282837629318237e-01 -1.616441085934638977e-02 1.138151586055755615e-01 -6.393382791429758072e-04 -2.161689400672912598e-01 -7.374959439039230347e-02 -1.226279959082603455e-01 5.655798316001892090e-01 -2.672746181488037109e-01 -9.349986910820007324e-02 3.947429358959197998e-02 1.091570854187011719e-01 3.215906322002410889e-01 9.491732716560363770e-02 -5.199408531188964844e-02 -1.209267415106296539e-03 1.495200693607330322e-01 6.582972407341003418e-02 5.953018739819526672e-02 3.081643767654895782e-02 2.021114528179168701e-01 4.095252230763435364e-02 -6.753689050674438477e-02 -2.218492031097412109e-01
5.746756214648485184e-03 -8.303134888410568237e-02 3.610309958457946777e-01 -2.143601514399051666e-02 1.347442418336868286e-01 7.255201041698455811e-02 1.164763718843460083e-01 -1.440360844135284424e-01 -1.504202634096145630e-01 1.621730625629425049e-01 -2.164353057742118835e-02 -2.652505934238433838e-01 -4.502670839428901672e-02 -1.398582290858030319e-02 -2.609194517135620117e-01 4.260398149490356445e-01 -3.192024827003479004e-01 2.623280286788940430e-01 -3.197225555777549744e-02 5.805855151265859604e-03 8.620817214250564575e-02 -1.333782672882080078e-01 -1.230075135827064514e-01 -2.241474837064743042e-01 1.545658707618713379e-01 7.806248497217893600e-03 1.218291372060775757e-01 1.138963252305984497e-01 7.760944217443466187e-02 2.519652843475341797e-01 -1.420278847217559814e-01 -1.707855463027954102e-01
-2.891595661640167236e-01 -1.714383214712142944e-01 2.195703089237213135e-01 2.424052217975258827e-03 -5.659709870815277100e-02 -1.481247693300247192e-01 -1.070344150066375732e-01 1.144056906923651695e-03 -1.158614084124565125e-01 3.427324891090393066e-01 3.308620154857635498e-01 2.981600761413574219e-01 3.761796653270721436e-02 5.106712505221366882e-02 -1.391823291778564453e-01 1.782541871070861816e-01 1.362967304885387421e-02 -1.773728430271148682e-02 2.140057086944580078e-01 -6.305279582738876343e-02 -2.029958516359329224e-01 2.183994352817535400e-01 -8.991162292659282684e-03 3.194484859704971313e-02 2.826885282993316650e-01 2.006149142980575562e-01 9.410582482814788818e-02 -1.894564181566238403e-01 -1.723715811967849731e-01 -3.110642172396183014e-02 -1.995525211095809937e-01 -2.050804942846298218e-01
-1.108476426452398300e-02 -8.913423120975494385e-02 3.347108066082000732e-01 -7.013305276632308960e-02 1.612103879451751709e-01 -1.896741837263107300e-01 5.911607667803764343e-02 1.807058043777942657e-02 3.831770643591880798e-02 1.471417993307113647e-01 -3.041641786694526672e-02 2.863208651542663574e-01 -6.980714946985244751e-02 -2.842704355716705322e-01 -1.471796780824661255e-01 1.353854686021804810e-01 1.927043497562408447e-01 1.527108699083328247e-01 8.773732930421829224e-02 -2.360599488019943237e-01 -7.295747846364974976e-02 1.255835890769958496e-01 -1.370789110660552979e-01 1.985242515802383423e-01 3.140204250812530518e-01 2.754612267017364502e-01 -7.340688258409500122e-02 1.221152916550636292e-01 -9.631354361772537231e-02 -1.580697894096374512e-01 -1.193986739963293076e-03 -3.811456859111785889e-01
2.777259945869445801e-01 -1.362996548414230347e-01 3.127851188182830811e-01 9.145089983940124512e-02 2.212026715278625488e-01 1.784034520387649536e-01 3.094032220542430878e-02 -1.461140215396881104e-01 -3.030335605144500732e-01 3.020418882369995117e-01 -1.309965103864669800e-01 -7.812790572643280029e-02 8.879790455102920532e-02 1.586555540561676025e-01 -1.062326878309249878e-01 1.527669429779052734e-01 -6.242277845740318298e-02 1.466180235147476196e-01 -1.095881313085556030e-01 2.719528973102569580e-02 7.281050831079483032e-02 4.209895431995391846e-02 2.024909406900405884e-01 1.198740229010581970e-01 2.756402492523193359e-01 3.709554672241210938e-02 2.260315716266632080e-01 1.599412560462951660e-01 2.571777701377868652e-01 -2.146943956613540649e-01 -2.299242168664932251e-01 3.622730076313018799e-02
-8.181006461381912231e-02 1.020023450255393982e-01 3.159592151641845703e-01 1.708171702921390533e-02 -2.131407856941223145e-01 -2.577833533287048340e-01 -4.713318496942520142e-02 -9.665524959564208984e-02 8.045570924878120422e-03 2.343040555715560913e-01 9.945159405469894409e-02 -1.433521658182144165e-01 1.365457773208618164e-01 4.165334627032279968e-02 -1.209667883813381195e-02 5.135747194290161133e-01 -4.719625040888786316e-02 7.855971902608871460e-02 1.826784014701843262e-01 -9.966530837118625641e-03 -4.495823383331298828e-02 1.328471601009368896e-01 -1.430762261152267456e-01 1.399102360010147095e-01 2.009955607354640961e-02 3.149097412824630737e-02 -9.149744361639022827e-02 -7.558662444353103638e-02 4.929163455963134766e-01 1.628440339118242264e-03 -1.175381317734718323e-01 -1.256848126649856567e-01
-6.356069445610046387e-02 -1.977770775556564331e-01 2.162103205919265747e-01 -3.351560235023498535e-02 2.711502909660339355e-01 -2.138342559337615967e-01 -1.116097643971443176e-01 2.718167938292026520e-02 -1.340436190366744995e-01 8.174081891775131226e-02 1.293313503265380859e-01 1.566867232322692871e-01 6.058057770133018494e-02 -5.193406343460083008e-02 -5.861090123653411865e-02 1.947764009237289429e-01 2.498375475406646729e-01 1.315212249755859375e-01 7.746713608503341675e-02 -1.695790737867355347e-01 2.319587618112564087e-01 1.859335899353027344e-01 6.761457026004791260e-02 2.194658219814300537e-01 3.952719569206237793e-01 1.628776192665100098e-01 -1.430712491273880005e-01 8.362489193677902222e-02 -8.592130988836288452e-02 -2.303676009178161621e-01 5.059935152530670166e-02 -3.661047220230102539e-01
2.342991232872009277e-01 1.392964720726013184e-01 2.729988992214202881e-01 -2.377148270606994629e-01 3.176520168781280518e-01 -1.742365062236785889e-01 -1.099038794636726379e-01 1.850343346595764160e-01 -3.146677836775779724e-02 3.149356842041015625e-01 1.181021984666585922e-02 -5.043027177453041077e-02 -7.802886515855789185e-02 2.150829732418060303e-01 8.770694024860858917e-03 3.270411193370819092e-01 -3.282194212079048157e-02 -3.067428059875965118e-02 2.260552495718002319e-01 1.562011539936065674e-01 -1.887697279453277588e-01 -7.721082656644284725e-04 -2.141998708248138428e-01 1.763653755187988281e-01 1.483629643917083740e-01 2.662722170352935791e-01 1.536653488874435425e-01 3.694434091448783875e-02 3.142283111810684204e-02 -1.043353155255317688e-01 -1.642506271600723267e-01 -8.925109356641769409e-02
6.543804705142974854e-02 -1.943513453006744385e-01 2.474406510591506958e-01 -2.190776318311691284e-01 2.375673502683639526e-01 -5.531073734164237976e-02 -2.829728461802005768e-02 -8.888120949268341064e-02 -1.707006096839904785e-01 1.946482211351394653e-01 1.515465974807739258e-01 -2.311335206031799316e-01 -3.388178646564483643e-01 2.220104634761810303e-02 1.875738352537155151e-01 2.049147039651870728e-01 -1.648899465799331665e-01 7.597771286964416504e-02 6.146020069718360901e-02 6.921995431184768677e-02 -4.913612827658653259e-02 -1.884579211473464966e-01 -9.555495530366897583e-02 3.606343269348144531e-02 3.298072814941406250e-01 1.291853487491607666e-01 -3.823605924844741821e-02 1.719359308481216431e-02 1.212412714958190918e-01 -1.444489657878875732e-01 -4.377740025520324707e-01 1.796788536012172699e-02
5.131527036428451538e-02 -2.063981145620346069e-01 3.976656794548034668e-01 1.543514281511306763e-01 -4.230882972478866577e-02 -3.590986877679824829e-02 -1.245473232120275497e-02 -3.589712828397750854e-02 -3.932398855686187744e-01 9.766365587711334229e-02 -2.077154666185379028e-01 -7.868986576795578003e-02 -2.671559453010559082e-01 -2.889291644096374512e-01 -1.747976392507553101e-01 4.645789265632629395e-01 -2.717750705778598785e-02 -1.163422036916017532e-02 -1.152544543147087097e-01 -3.783949092030525208e-02 8.771153539419174194e-02 -5.186959728598594666e-02 -1.307313591241836548e-01 -3.130887076258659363e-02 1.363996863365173340e-01 -9.990552440285682678e-03 -5.353218689560890198e-02 -2.483268268406391144e-02 -3.219078108668327332e-02 5.854764580726623535e-02 2.271133661270141602e-02 -2.869079709053039551e-01
5.473977420479059219e-03 1.970597505569458008e-01 3.261364400386810303e-01 2.353544682264328003e-01 1.825274229049682617e-01 -6.496751308441162109e-02 -2.006582319736480713e-01 1.110255345702171326e-01 3.433191776275634766e-02 -3.162008151412010193e-02 -3.065036423504352570e-02 1.224150136113166809e-02 2.351825535297393799e-01 -8.198607712984085083e-02 -3.296319246292114258e-01 3.279110193252563477e-01 -1.128208115696907043e-01 2.006132900714874268e-02 -7.949053309857845306e-03 3.647375479340553284e-02 -8.422078192234039307e-02 8.925558626651763916e-02 -5.591271817684173584e-02 3.526142239570617676e-01 6.592445075511932373e-02 8.349652588367462158e-02 2.112807631492614746e-01 -1.018688082695007324e-01 3.261829316616058350e-01 -2.525745928287506104e-01 -3.396512940526008606e-02 -1.817842274904251099e-01
-8.010015636682510376e-02 -6.938383728265762329e-02 2.709977924823760986e-01 1.945169419050216675e-01 3.575093671679496765e-02 -1.013000905513763428e-01 1.330132037401199341e-01 -1.426339447498321533e-01 -3.588670194149017334e-01 1.342992186546325684e-01 -2.606960237026214600e-01 9.897655248641967773e-02 -1.813495010137557983e-01 -2.695422172546386719e-01 -1.390706449747085571e-01 5.060848593711853027e-01 -9.281414002180099487e-02 1.201974507421255112e-02 1.265303790569305420e-01 -1.030045151710510254e-01 2.787416987121105194e-02 -9.369426965713500977e-02 -1.037811338901519775e-01 -2.961405180394649506e-02 1.335768848657608032e-01 -1.396292001008987427e-01 -3.711232170462608337e-02 1.261346042156219482e-01 6.816082447767257690e-02 -8.082033693790435791e-02 -1.636750623583793640e-02 -3.157192468643188477e-01
1.665121465921401978e-01 -2.502495050430297852e-01 1.119918562471866608e-02 -4.593309387564659119e-02 2.623783648014068604e-01 -2.800562977790832520e-01 4.500104478211142123e-05 -5.252658575773239136e-02 -1.199944987893104553e-01 5.327023565769195557e-02 -1.098980605602264404e-01 -4.078078269958496094e-02 -5.984916165471076965e-02 -1.209584772586822510e-01 -1.323541700839996338e-01 1.484856605529785156e-01 1.110776811838150024e-01 1.572782546281814575e-01 1.369696408510208130e-01 -6.554073654115200043e-03 3.340931832790374756e-01 1.295422613620758057e-01 -2.215005159378051758e-01 9.231958538293838501e-02 4.516921043395996094e-01 2.656781077384948730e-01 -2.124677039682865143e-02 -5.703481845557689667e-03 1.187880635261535645e-01 -1.683442294597625732e-01 2.607689797878265381e-01 -2.030190080404281616e-01
-1.776915043592453003e-01 -3.432128578424453735e-02 3.166575431823730469e-01 3.894901648163795471e-02 2.254536151885986328e-01 3.931419178843498230e-02 -2.120087854564189911e-02 -1.464949399232864380e-01 -1.999177932739257812e-01 -8.525069802999496460e-02 -5.457705818116664886e-03 3.543961048126220703e-01 -1.021424829959869385e-01 -1.277354955673217773e-01 -2.017848044633865356e-01 3.969757258892059326e-01 -1.686080545186996460e-01 8.436556905508041382e-03 -9.910415112972259521e-02 2.311781644821166992e-01 3.930871933698654175e-02 -3.669040650129318237e-02 1.897878795862197876e-01 1.706637442111968994e-01 3.019700646400451660e-01 1.987855732440948486e-01 6.205980479717254639e-02 -2.650430202484130859e-01 7.500252127647399902e-02 -5.598910897970199585e-02 -1.165792346000671387e-01 -7.938966900110244751e-02
3.514276146888732910e-01 -2.801299393177032471e-01 1.484678387641906738e-01 -1.646824367344379425e-02 3.839865624904632568e-01 6.636016070842742920e-02 -5.527785047888755798e-02 1.467475295066833496e-01 -5.985663086175918579e-02 -3.043553978204727173e-02 1.452642232179641724e-01 8.553596585988998413e-02 -1.115951761603355408e-01 -2.167835682630538940e-01 -1.056009456515312195e-01 3.679634928703308105e-01 -1.587285101413726807e-01 2.815619707107543945e-01 -6.745412480086088181e-03 4.136418923735618591e-02 5.138728767633438110e-02 -1.456647664308547974e-01 2.784671448171138763e-02 8.645065128803253174e-02 1.379677802324295044e-01 -6.825710833072662354e-02 1.409053653478622437e-01 3.606849163770675659e-02 1.734787523746490479e-01 -4.425291717052459717e-02 -2.460140287876129150e-01 -2.908363044261932373e-01
4.832986369729042053e-02 -2.494695633649826050e-01 4.033312797546386719e-01 4.208518657833337784e-03 8.879655599594116211e-02 -2.643888592720031738e-01 1.838848441839218140e-01 1.455954462289810181e-01 -3.074910305440425873e-02 1.247823145240545273e-02 3.986391797661781311e-02 1.570067554712295532e-01 -2.573345303535461426e-01 6.283527612686157227e-02 1.796283721923828125e-01 8.838526904582977295e-02 -1.471858769655227661e-01 4.979334771633148193e-02 5.847374442964792252e-03 -2.587276697158813477e-01 -4.183366596698760986e-01 -9.283893555402755737e-02 -3.294159192591905594e-03 1.555502861738204956e-01 3.142696321010589600e-01 2.276175469160079956e-01 5.622126907110214233e-02 -1.666098237037658691e-01 -2.183678187429904938e-02 -1.219986751675605774e-01 3.127322345972061157e-02 -7.460698485374450684e-02
-8.318512700498104095e-03 -8.500676602125167847e-02 1.967888325452804565e-01 -9.406566619873046875e-02 -1.088580265641212463e-01 -1.040361449122428894e-01 3.031230717897415161e-02 1.533489227294921875e-01 -2.918142676353454590e-01 1.796792000532150269e-01 3.164210356771945953e-03 2.451950013637542725e-01 5.862877145409584045e-02 -3.946427404880523682e-01 -6.815976649522781372e-02 3.543698191642761230e-01 -6.050935387611389160e-02 1.094775572419166565e-01 1.561398655176162720e-01 8.576180040836334229e-02 -9.445858746767044067e-02 1.009930074214935303e-01 1.003416851162910461e-01 -5.668483674526214600e-02 5.132406949996948242e-01 6.497110705822706223e-03 -1.632605940103530884e-01 -1.449726223945617676e-01 -4.587404802441596985e-02 1.201996766030788422e-02 -1.832508146762847900e-01 6.560006737709045410e-02
-1.078201979398727417e-01 -4.142011702060699463e-01 2.834097743034362793e-01 -1.568288952112197876e-01 1.899884045124053955e-01 -3.668823465704917908e-02 9.998351335525512695e-02 4.965265095233917236e-02 -9.687435626983642578e-02 1.200077459216117859e-01 -1.765856295824050903e-01 -1.376107335090637207e-01 -1.633761823177337646e-01 -2.079165428876876831e-01 2.840621024370193481e-02 4.137013256549835205e-01 -1.259045600891113281e-01 3.195895850658416748e-01 1.837475299835205078e-01 -1.489692330360412598e-01 3.463770076632499695e-02 -3.375980257987976074e-02 -4.412091150879859924e-02 8.238526433706283569e-02 1.916810572147369385e-01 -3.970858082175254822e-02 -1.486237347126007080e-01 9.771317243576049805e-02 2.521820366382598877e-01 -1.614162623882293701e-01 -2.346364222466945648e-02 3.216839209198951721e-02
3.699113801121711731e-02 -1.356489956378936768e-01 3.166404664516448975e-01 2.057580649852752686e-01 1.895031929016113281e-01 -1.928158551454544067e-01 2.307598851621150970e-02 -6.394909322261810303e-02 1.871984302997589111e-01 1.031153090298175812e-02 5.760833621025085449e-03 3.425551354885101318e-01 -5.615032836794853210e-02 -1.043878942728042603e-01 -2.718588709831237793e-01 1.855497211217880249e-01 1.248906645923852921e-02 1.746850460767745972e-01 9.580450505018234253e-02 -2.236656695604324341e-01 1.746825873851776123e-01 -8.617986738681793213e-02 -1.750334054231643677e-01 1.098934784531593323e-01 2.901880741119384766e-01 1.377939134836196899e-01 -9.533756226301193237e-02 1.473899036645889282e-01 1.993145048618316650e-01 -2.977478802204132080e-01 1.152333468198776245e-01 -1.970065087080001831e-01
2.237370163202285767e-01 -4.089085757732391357e-01 3.724537491798400879e-01 2.269405871629714966e-01 1.073688827455043793e-02 -2.159099578857421875e-01 1.840837746858596802e-01 2.543569505214691162e-01 -2.138011604547500610e-01 2.161158807575702667e-02 1.755886673927307129e-01 9.401306509971618652e-02 -1.094498187303543091e-01 -3.313452750444412231e-02 -2.175887078046798706e-01 1.552085578441619873e-01 -4.103433713316917419e-02 1.125998198986053467e-01 9.501922130584716797e-02 8.004231750965118408e-02 4.675480537116527557e-03 1.520999073982238770e-01 1.661027222871780396e-01 1.797636747360229492e-01 5.968970060348510742e-02 2.362487763166427612e-01 9.052242338657379150e-02 -2.367565222084522247e-02 -2.507673799991607666e-01 7.558558881282806396e-02 -8.728041499853134155e-02 -1.401057839393615723e-01
-1.177874878048896790e-01 -8.255436271429061890e-02 2.676879763603210449e-01 4.978103563189506531e-02 5.416809916496276855e-01 -2.326800823211669922e-01 -7.656496763229370117e-02 -5.236422643065452576e-02 -1.312107741832733154e-01 2.274047285318374634e-01 -1.298044174909591675e-01 -1.063944250345230103e-01 7.341836392879486084e-02 -1.847450882196426392e-01 -1.885936558246612549e-01 1.944714486598968506e-01 1.598488837480545044e-01 -8.891995251178741455e-02 -3.759202361106872559e-02 1.221346482634544373e-01 -7.770383358001708984e-02 -1.165530756115913391e-01 -2.769438624382019043e-01 6.370355188846588135e-02 1.133018434047698975e-01 1.900919675827026367e-01 -1.735385358333587646e-01 3.052262663841247559e-01 8.572342921979725361e-04 -8.404746651649475098e-02 -4.493062198162078857e-02 8.663766086101531982e-02
2.048622258007526398e-02 4.788662120699882507e-02 -4.313987866044044495e-02 4.265405982732772827e-02 2.114099562168121338e-01 -4.792387485504150391e-01 1.238327473402023315e-01 -1.237955614924430847e-01 -1.090175285935401917e-01 8.872680366039276123e-02 2.394689023494720459e-01 -5.170731991529464722e-02 -8.224681764841079712e-02 -2.864784598350524902e-01 8.316348493099212646e-02 4.853411018848419189e-01 -9.359090775251388550e-02 1.086772382259368896e-01 2.399260364472866058e-02 1.689701229333877563e-01 -2.562555670738220215e-01 -8.088361471891403198e-02 2.765154466032981873e-03 -4.087433964014053345e-02 3.364423215389251709e-01 6.280513107776641846e-02 -2.528440393507480621e-02 -7.296871393918991089e-02 1.176413819193840027e-01 6.487909704446792603e-02 1.122808158397674561e-01 1.259074546396732330e-02
1.470345407724380493e-01 -7.632897794246673584e-02 3.774832487106323242e-01 9.982539713382720947e-02 3.589113354682922363e-01 3.238185867667198181e-02 -6.838897615671157837e-02 -1.313336342573165894e-01 1.037158146500587463e-01 1.915178447961807251e-01 -1.378637924790382385e-02 -1.021098047494888306e-01 -2.276078164577484131e-01 1.156737748533487320e-02 -4.271617159247398376e-02 3.268701434135437012e-01 -7.549674063920974731e-02 1.989743672311306000e-02 -1.313310265541076660e-01 1.705931127071380615e-01 -2.013187259435653687e-01 -2.717401981353759766e-01 -2.901366539299488068e-02 -4.780791699886322021e-02 2.678218483924865723e-01 1.930444873869419098e-02 1.617666929960250854e-01 8.891434222459793091e-02 -1.656927317380905151e-01 -3.605527579784393311e-01 1.207342818379402161e-01 -3.865956142544746399e-02
-9.349179267883300781e-02 -1.207918450236320496e-01 5.411366224288940430e-01 -2.140236645936965942e-01 9.193802624940872192e-02 -6.115802749991416931e-02 -2.465550303459167480e-01 1.156571656465530396e-01 -7.720930129289627075e-02 1.220056116580963135e-01 1.880406290292739868e-01 9.730760753154754639e-02 -2.185637056827545166e-01 2.479967325925827026e-01 -1.599388122558593750e-01 2.825637459754943848e-01 1.011397615075111389e-01 2.881573699414730072e-02 1.292426139116287231e-01 1.349815428256988525e-01 9.887933731079101562e-02 -2.221765518188476562e-01 -2.384072355926036835e-02 -2.290197759866714478e-01 1.016200259327888489e-01 -3.418251127004623413e-02 3.193284571170806885e-02 3.849956020712852478e-02 2.182790189981460571e-01 -9.860075265169143677e-02 -4.182635992765426636e-02 -2.001239359378814697e-01
1.707674860954284668e-01 1.590089648962020874e-01 2.547164559364318848e-01 2.858828008174896240e-02 2.252249419689178467e-01 -2.175874114036560059e-01 -6.407263875007629395e-02 1.317530721426010132e-01 -1.315625309944152832e-01 -4.562967270612716675e-02 1.444485038518905640e-01 1.241003498435020447e-01 2.418011426925659180e-01 1.019186899065971375e-01 -1.146357357501983643e-01 4.361668825149536133e-01 -1.003937646746635437e-01 -7.288903929293155670e-03 -1.438509970903396606e-01 1.355896294116973877e-01 7.695259992033243179e-03 -9.778651595115661621e-02 -6.302206218242645264e-02 2.226519882678985596e-01 7.698100805282592773e-02 7.602518051862716675e-02 1.867186725139617920e-01 4.115130752325057983e-02 4.309651851654052734e-01 -1.227717399597167969e-01 -6.476718932390213013e-02 -2.584342658519744873e-01
-1.345270127058029175e-01 -2.988027930259704590e-01 2.726406753063201904e-01 1.542153675109148026e-02 9.321960061788558960e-02 1.920926868915557861e-01 3.796650841832160950e-02 7.006493210792541504e-02 4.634590074419975281e-02 1.966960430145263672e-01 -8.795665949583053589e-02 -3.791414946317672729e-02 2.552449107170104980e-01 4.705701489001512527e-03 -2.075758129358291626e-01 4.991364777088165283e-01 3.490526229143142700e-02 2.076351270079612732e-02 1.555573940277099609e-01 2.712983787059783936e-01 1.299006044864654541e-01 4.485801607370376587e-02 -1.433331221342086792e-01 -2.744214609265327454e-02 3.036130070686340332e-01 -1.798092201352119446e-02 1.207362860441207886e-01 -1.039978414773941040e-01 2.188179194927215576e-01 -7.310625165700912476e-02 -2.172650545835494995e-01 -2.719206362962722778e-02
1.067235916852951050e-01 -3.546758294105529785e-01 3.585900962352752686e-01 5.590016767382621765e-02 2.408966124057769775e-01 -2.839692831039428711e-01 2.901067584753036499e-02 5.414916202425956726e-02 7.045808434486389160e-02 1.211423426866531372e-01 -9.565784037113189697e-02 1.515458524227142334e-01 -1.852391958236694336e-01 1.496708542108535767e-01 1.064208447933197021e-01 2.194490283727645874e-01 -1.784302294254302979e-01 -1.619229018688201904e-01 1.219245493412017822e-01 -2.447482645511627197e-01 -3.257535398006439209e-01 -4.616807028651237488e-02 -1.632419526576995850e-01 7.473037840100005269e-05 2.971549630165100098e-01 1.329613775014877319e-01 -1.199576407670974731e-01 1.923774741590023041e-02 -1.477039754390716553e-01 -9.721747040748596191e-02 3.093931078910827637e-02 4.731785506010055542e-03
-6.966686993837356567e-02 -1.031176522374153137e-01 2.850633859634399414e-01 -8.833786472678184509e-03 8.423426002264022827e-02 3.842878341674804688e-02 -4.291292279958724976e-02 -1.051149740815162659e-01 -1.291511207818984985e-01 7.345911860466003418e-02 -2.169935554265975952e-01 9.920732676982879639e-02 3.064119219779968262e-01 7.304672896862030029e-02 -6.050913408398628235e-02 2.967725992202758789e-01 3.346969783306121826e-01 2.801193594932556152e-01 9.062242507934570312e-02 1.344640851020812988e-01 1.123990789055824280e-01 1.055986732244491577e-01 -5.272952094674110413e-02 -2.016264945268630981e-01 1.998531222343444824e-01 9.549677371978759766e-02 -3.358385711908340454e-02 2.244790345430374146e-01 -2.548757009208202362e-02 -3.339641913771629333e-02 -4.747656881809234619e-01 1.441723434254527092e-04
1.192772015929222107e-01 -2.371575236320495605e-01 2.049242556095123291e-01 -2.243788167834281921e-02 5.497108027338981628e-02 -2.333821207284927368e-01 -3.174416348338127136e-02 -1.572880744934082031e-01 -9.254000335931777954e-02 3.020973317325115204e-02 9.373288601636886597e-02 -8.584810048341751099e-02 1.634304970502853394e-02 -6.022347882390022278e-02 3.504478931427001953e-02 2.784692049026489258e-01 2.862420678138732910e-01 1.317671686410903931e-02 2.652422487735748291e-01 -4.989837110042572021e-02 -9.301053732633590698e-02 2.065136581659317017e-01 1.980987191200256348e-02 1.217031292617321014e-02 4.306911230087280273e-01 1.224485635757446289e-01 3.077021427452564240e-02 4.169654101133346558e-02 -6.438615173101425171e-02 -8.064093440771102905e-02 -4.303883761167526245e-03 -5.242753624916076660e-01
-3.905060514807701111e-02 -7.808752357959747314e-02 1.904016882181167603e-01 4.021409898996353149e-02 -8.701575547456741333e-02 -2.466617226600646973e-01 5.800710991024971008e-02 -8.393821120262145996e-02 -2.581159174442291260e-01 1.110242456197738647e-01 -2.245738208293914795e-01 -1.833760179579257965e-02 -3.196419477462768555e-01 -3.433562219142913818e-01 -2.378617376089096069e-01 5.645470619201660156e-01 -1.630655378103256226e-01 9.709082543849945068e-02 1.645835489034652710e-02 -3.999707847833633423e-02 1.209248155355453491e-01 -9.931979328393936157e-02 5.970986559987068176e-02 4.007389652542769909e-04 1.352575719356536865e-01 -4.487038776278495789e-02 -5.107144825160503387e-03 9.386324882507324219e-02 5.664145946502685547e-02 -7.757602632045745850e-02 -1.199091225862503052e-01 -1.786562055349349976e-01
1.882902383804321289e-01 8.190339803695678711e-02 1.949563026428222656e-01 1.912658065557479858e-01 1.011168584227561951e-01 -2.266107797622680664e-01 -8.366180211305618286e-02 -8.195868134498596191e-02 -1.954314559698104858e-01 3.819332718849182129e-01 -2.370337396860122681e-02 -1.425937563180923462e-01 1.040932140313088894e-03 5.086445715278387070e-03 1.325840801000595093e-01 2.546757757663726807e-01 -3.868443518877029419e-02 -1.786953657865524292e-01 1.120965853333473206e-01 -2.302042245864868164e-01 -3.311218619346618652e-01 1.108853667974472046e-01 1.969351433217525482e-02 7.716328650712966919e-02 3.178892135620117188e-01 2.409032434225082397e-01 1.509292274713516235e-01 3.000591099262237549e-01 -1.703847944736480713e-02 -3.801843151450157166e-02 -1.057974174618721008e-01 9.180737286806106567e-02
-6.514857709407806396e-02 1.667500473558902740e-02 4.145703911781311035e-01 1.335514634847640991e-01 6.120396777987480164e-02 3.528960794210433960e-02 2.250126898288726807e-01 5.049047060310840607e-03 -2.295220494270324707e-01 3.661747574806213379e-01 -1.857440173625946045e-01 -2.269058674573898315e-01 1.517868880182504654e-02 -1.503605693578720093e-01 9.608942270278930664e-02 8.734641969203948975e-02 9.037049859762191772e-02 -5.072317272424697876e-02 8.332324028015136719e-02 -4.158388078212738037e-01 8.927914500236511230e-02 4.578495025634765625e-02 1.324131488800048828e-01 2.933452129364013672e-01 1.735423505306243896e-01 7.281682640314102173e-02 6.569556891918182373e-02 2.915242128074169159e-02 3.109043464064598083e-02 -1.158451661467552185e-01 -2.578189074993133545e-01 -1.094282418489456177e-01
-5.773587152361869812e-02 -1.069700792431831360e-01 1.802780479192733765e-01 -1.747458726167678833e-01 5.463560670614242554e-02 -4.334726631641387939e-01 -8.082535862922668457e-02 -5.214658007025718689e-02 -3.383056819438934326e-02 -2.302179299294948578e-02 4.499683529138565063e-02 1.051973924040794373e-01 1.048681214451789856e-01 -2.383853644132614136e-01 7.789766415953636169e-03 1.274699717760086060e-01 1.027320139110088348e-02 4.046390205621719360e-02 8.631926774978637695e-02 -6.311758607625961304e-02 -9.561625868082046509e-02 1.407429575920104980e-01 -6.924240291118621826e-02 2.042308151721954346e-01 3.736367225646972656e-01 1.611749678850173950e-01 -8.302380889654159546e-02 6.634768843650817871e-02 1.214029043912887573e-01 -9.926570951938629150e-02 -1.954076588153839111e-01 -5.430150628089904785e-01
1.549746394157409668e-01 -1.509747803211212158e-01 3.173784911632537842e-01 2.635130099952220917e-02 -5.854606255888938904e-02 9.073881804943084717e-02 2.445540726184844971e-01 -4.206785466521978378e-03 -1.505458652973175049e-01 1.497493684291839600e-01 -1.199972704052925110e-01 -5.335408449172973633e-02 1.192108392715454102e-01 6.570629775524139404e-02 1.194987818598747253e-01 1.380279958248138428e-01 -1.238800510764122009e-01 -3.025099039077758789e-01 2.215255983173847198e-02 -1.907433420419692993e-01 -1.733002066612243652e-01 2.619151771068572998e-01 -2.518199384212493896e-01 9.279038012027740479e-02 4.243079721927642822e-01 1.420538872480392456e-01 -9.651424735784530640e-02 -7.602028548717498779e-02 1.768644899129867554e-01 4.358988255262374878e-03 -3.151423037052154541e-01 -7.597274333238601685e-02
-1.455579102039337158e-01 1.270017176866531372e-01 4.388723373413085938e-01 -1.249669790267944336e-01 1.129879355430603027e-01 -1.007378548383712769e-01 1.622701883316040039e-01 -1.195845529437065125e-01 -3.625591993331909180e-01 -1.418767590075731277e-02 1.543547213077545166e-01 -3.677514940500259399e-02 1.084396149963140488e-02 5.459334701299667358e-03 -2.425949424505233765e-01 -8.460495620965957642e-02 7.709654420614242554e-02 4.792334139347076416e-02 2.588523365557193756e-02 1.357396095991134644e-01 -1.462337821722030640e-01 1.004011854529380798e-01 2.124116122722625732e-01 7.544924318790435791e-02 4.811428487300872803e-01 1.359227895736694336e-01 1.610527038574218750e-01 -2.860267413780093193e-03 2.009763568639755249e-01 -1.193426102399826050e-01 -1.000764444470405579e-01 1.332089006900787354e-01
-3.533373773097991943e-02 -1.022761967033147812e-02 1.030337214469909668e-01 -2.355926185846328735e-01 1.239120364189147949e-01 -3.501281142234802246e-01 -4.677041620016098022e-02 -3.969578072428703308e-02 -4.276457130908966064e-01 2.798891663551330566e-01 3.199177980422973633e-02 -2.622583881020545959e-02 1.648963838815689087e-01 1.487981826066970825e-01 -1.575875580310821533e-01 1.352787464857101440e-01 2.995244860649108887e-01 3.959860652685165405e-02 -6.999591714702546597e-04 1.219396591186523438e-01 -1.375257521867752075e-01 -3.724114969372749329e-02 -7.187341898679733276e-02 2.486958950757980347e-01 2.515715360641479492e-01 2.771598696708679199e-01 -4.818803817033767700e-02 5.955321714282035828e-02 2.009150385856628418e-01 2.294024638831615448e-02 -5.783249065279960632e-02 2.274719029664993286e-01
1.668390631675720215e-01 -1.744049191474914551e-01 3.295251727104187012e-01 -1.108321473002433777e-01 5.709423124790191650e-02 -2.897925376892089844e-01 -1.102389395236968994e-01 -1.336418837308883667e-01 -1.690414696931838989e-01 7.254608720541000366e-02 -3.262282162904739380e-02 1.733206026256084442e-02 1.739764362573623657e-01 -4.437979683279991150e-02 -8.487857412546873093e-04 2.522080540657043457e-01 3.142035901546478271e-01 8.878253400325775146e-02 2.310473620891571045e-01 -2.804419398307800293e-02 8.937195688486099243e-02 1.390457153320312500e-01 1.011226996779441833e-01 1.323965936899185181e-01 3.217919170856475830e-01 1.502117514610290527e-01 -1.359788775444030762e-01 9.837985038757324219e-02 3.483549878001213074e-02 -7.356836646795272827e-02 4.209108650684356689e-02 -4.405044317245483398e-01
5.442738533020019531e-02 -1.059919521212577820e-01 3.145823180675506592e-01 -9.421139955520629883e-02 4.036780297756195068e-01 -4.948811605572700500e-02 -1.046269237995147705e-01 -5.387964472174644470e-02 -3.063624203205108643e-01 4.122425615787506104e-01 -1.272691935300827026e-01 -9.889943152666091919e-02 1.050506308674812317e-01 2.737436294555664062e-01 -2.899034321308135986e-01 2.069156020879745483e-01 8.610643446445465088e-03 8.748798072338104248e-02 -4.723464325070381165e-02 2.765496075153350830e-01 -6.664067506790161133e-02 1.746384985744953156e-02 -8.303447067737579346e-02 -6.404524296522140503e-02 5.948973447084426880e-02 -1.748866401612758636e-02 -3.828273713588714600e-02 4.559312760829925537e-02 5.081238970160484314e-02 -2.143131643533706665e-01 -1.937550008296966553e-01 -2.185015566647052765e-02
2.880040109157562256e-01 9.958885610103607178e-02 1.939467936754226685e-01 -3.024802207946777344e-01 2.746819257736206055e-01 -4.546433314681053162e-02 -5.611821264028549194e-02 5.414114892482757568e-02 -1.230009794235229492e-01 3.023954331874847412e-01 2.577774226665496826e-02 -2.102249413728713989e-01 -9.276430122554302216e-03 2.374826073646545410e-01 -1.423313748091459274e-02 4.398769736289978027e-01 9.130474179983139038e-02 1.071572154760360718e-01 1.486387848854064941e-01 1.278510987758636475e-01 -9.963401407003402710e-02 -1.027909889817237854e-01 -9.156262129545211792e-02 2.025243937969207764e-01 1.294276863336563110e-01 1.453481912612915039e-01 6.333694607019424438e-02 -7.654467225074768066e-02 -2.255592122673988342e-02 -1.868299245834350586e-01 -2.304882109165191650e-01 -1.684634387493133545e-01
1.906133443117141724e-01 -9.507634490728378296e-02 4.083048999309539795e-01 3.531419485807418823e-02 2.345767319202423096e-01 2.679206989705562592e-02 -2.611099556088447571e-02 -2.806556224822998047e-02 -1.465041637420654297e-01 4.919703602790832520e-01 2.959849126636981964e-02 2.243670076131820679e-01 -1.664372682571411133e-01 2.022620737552642822e-01 -3.912543877959251404e-02 2.799302041530609131e-01 -2.411010302603244781e-02 6.400837749242782593e-02 -1.882390081882476807e-01 1.944946944713592529e-01 2.094713039696216583e-02 1.781082898378372192e-02 -3.502016142010688782e-02 -1.768697500228881836e-01 1.639038622379302979e-01 1.586134135723114014e-01 9.068375825881958008e-02 2.450948804616928101e-01 1.466912031173706055e-01 -1.122325733304023743e-01 -2.130961790680885315e-02 -1.197951566427946091e-02
-9.351488947868347168e-02 -9.937558323144912720e-03 8.281499892473220825e-02 3.642409443855285645e-01 1.882907301187515259e-01 -1.359263360500335693e-01 -9.362258762121200562e-02 -5.445176269859075546e-03 -2.843172252178192139e-01 2.697159051895141602e-01 1.217705309391021729e-01 1.079183816909790039e-02 -7.385556399822235107e-02 1.195554360747337341e-01 5.623774603009223938e-02 2.571308314800262451e-01 -6.188991013914346695e-03 1.122238766402006149e-02 -1.216964200139045715e-01 -2.559419572353363037e-01 3.094307892024517059e-02 1.530472189188003540e-01 -1.415176689624786377e-01 1.379854083061218262e-01 4.842498302459716797e-01 8.933743089437484741e-02 -1.608882993459701538e-01 9.712238609790802002e-02 -6.100183725357055664e-02 7.983974367380142212e-02 6.595011800527572632e-02 -3.085078001022338867e-01
5.851078033447265625e-02 1.938881725072860718e-01 2.473390251398086548e-01 1.136323157697916031e-02 1.090160906314849854e-01 2.079813182353973389e-02 -7.888060063123703003e-02 -1.014563143253326416e-01 -1.525342613458633423e-01 2.063917219638824463e-01 -3.383259177207946777e-01 -4.350620135664939880e-02 1.662150770425796509e-01 -5.664870887994766235e-02 1.863321512937545776e-01 2.446429431438446045e-01 4.840905219316482544e-02 -5.602601543068885803e-02 1.796706318855285645e-01 -1.258564144372940063e-01 1.055745128542184830e-02 -2.510570688173174858e-03 -5.785319209098815918e-02 1.766933500766754150e-01 3.978977799415588379e-01 4.392864182591438293e-02 1.506622731685638428e-01 -6.213245913386344910e-02 -6.850597262382507324e-02 2.464545518159866333e-01 -3.687171638011932373e-01 -2.910870015621185303e-01
-4.072982817888259888e-02 -2.197256088256835938e-01 4.122019708156585693e-01 -1.361105293035507202e-01 2.857883870601654053e-01 -2.161512374877929688e-01 -9.584324061870574951e-02 -1.627626866102218628e-01 -1.261831969022750854e-01 6.174191832542419434e-02 -1.542949080467224121e-01 3.431999385356903076e-01 -1.422314047813415527e-01 1.289550960063934326e-01 6.833986192941665649e-02 7.170953601598739624e-02 -7.146857678890228271e-02 2.827293425798416138e-02 1.290903240442276001e-01 -1.072625145316123962e-01 5.264942999929189682e-03 6.052919849753379822e-02 -2.282825112342834473e-01 -1.915063709020614624e-01 3.894121348857879639e-01 2.370039373636245728e-01 -1.532028168439865112e-01 -2.323183044791221619e-02 2.225197292864322662e-02 -1.414227485656738281e-01 4.198012501001358032e-02 -9.441855549812316895e-02
-2.145316451787948608e-01 2.311492711305618286e-01 5.392850562930107117e-02 6.521932780742645264e-02 2.292679101228713989e-01 -1.480614542961120605e-01 8.517223596572875977e-02 -9.934967011213302612e-02 -1.218811720609664917e-01 -2.304205112159252167e-02 -9.718060493469238281e-02 -3.334920108318328857e-02 -1.667391508817672729e-01 -6.469253450632095337e-02 -1.385868191719055176e-01 3.867340981960296631e-01 -2.444000840187072754e-01 -7.494010776281356812e-02 8.971570432186126709e-02 2.002972364425659180e-01 -2.210212200880050659e-01 -2.654087841510772705e-01 -4.516596719622612000e-02 -9.193943440914154053e-02 1.205637529492378235e-01 2.723295092582702637e-01 -8.943088352680206299e-02 -6.288985908031463623e-02 2.556863427162170410e-01 -2.518816590309143066e-01 -9.844478219747543335e-02 -3.043210506439208984e-01
-1.612935215234756470e-02 -2.761554121971130371e-01 2.156808972358703613e-01 -1.658535599708557129e-01 2.271078675985336304e-01 -3.758209571242332458e-02 -1.966497115790843964e-02 -1.249231323599815369e-01 -1.030849739909172058e-01 2.569321990013122559e-01 2.820851095020771027e-02 -1.336946487426757812e-01 -3.360294997692108154e-01 -3.579185903072357178e-02 1.770991384983062744e-01 2.533914446830749512e-01 -2.799566388130187988e-01 9.641309082508087158e-02 4.600158333778381348e-02 6.711697578430175781e-02 -6.572666019201278687e-02 -1.735174357891082764e-01 -7.646932452917098999e-02 -2.016030997037887573e-02 3.413524925708770752e-01 -1.949941180646419525e-02 1.714331358671188354e-01 4.396545514464378357e-02 1.726087778806686401e-01 -2.598127424716949463e-01 -3.069210052490234375e-01 2.636968158185482025e-02
4.764115810394287109e-02 -1.333754509687423706e-01 -2.255168184638023376e-02 -1.093612238764762878e-01 1.585991531610488892e-01 -1.283702701330184937e-01 -1.085452958941459656e-01 -1.182300373911857605e-01 -2.547745406627655029e-01 2.242822647094726562e-01 7.471260428428649902e-02 1.079226285219192505e-01 3.345561027526855469e-02 9.935124963521957397e-02 -2.950669825077056885e-02 2.308474034070968628e-01 1.317697167396545410e-01 1.287203282117843628e-01 2.253580093383789062e-01 -1.750161349773406982e-01 1.039739418774843216e-02 1.244959421455860138e-03 1.379058510065078735e-01 2.335853278636932373e-01 4.241253435611724854e-01 2.592478096485137939e-01 -1.432300545275211334e-02 -1.890166401863098145e-01 -3.496506214141845703e-01 -3.819245472550392151e-02 -1.805321499705314636e-02 -3.261652290821075439e-01
1.677919328212738037e-01 -1.235451251268386841e-01 1.927574425935745239e-01 -1.112198978662490845e-01 1.267360299825668335e-01 -3.097734451293945312e-01 1.181168332695960999e-01 6.009065359830856323e-02 -7.669259794056415558e-03 6.983368098735809326e-02 9.396895766258239746e-02 -1.302829235792160034e-01 -1.609918475151062012e-01 1.686971634626388550e-01 -7.593385875225067139e-02 3.342764675617218018e-01 2.143130749464035034e-01 -5.065592750906944275e-02 1.904236078262329102e-01 -1.148226782679557800e-01 1.665374785661697388e-01 -8.344338089227676392e-02 1.726430840790271759e-02 -1.020654886960983276e-01 2.079286575317382812e-01 4.014454185962677002e-01 1.009627133607864380e-01 -2.370839118957519531e-01 3.704841136932373047e-01 9.552109986543655396e-02 1.026004850864410400e-01 -6.156892329454421997e-02
1.615937203168869019e-01 -5.026384815573692322e-02 3.554318845272064209e-01 2.353484034538269043e-01 4.617029428482055664e-02 9.503475576639175415e-02 -1.755722314119338989e-01 2.930249571800231934e-01 3.194968029856681824e-02 1.097009181976318359e-01 -5.656509660184383392e-03 7.503008097410202026e-02 -1.159104891121387482e-02 -1.032994315028190613e-01 -2.885733842849731445e-01 3.509247004985809326e-01 -1.640257798135280609e-02 -8.854947239160537720e-02 3.922303020954132080e-01 -1.823608279228210449e-01 -5.086370185017585754e-02 1.303590387105941772e-01 8.419711887836456299e-02 6.670786440372467041e-02 9.399470686912536621e-02 4.779017344117164612e-02 2.845390439033508301e-01 -3.090477176010608673e-02 1.831819266080856323e-01 -1.742756664752960205e-01 -1.967902481555938721e-01 -6.183095648884773254e-02
1.089784353971481323e-01 -3.657836467027664185e-02 1.365966498851776123e-01 1.662590913474559784e-02 2.034502029418945312e-01 -6.520177423954010010e-02 -2.186018675565719604e-01 -1.755076944828033447e-01 -2.535829246044158936e-01 -1.511188894510269165e-01 2.545398175716400146e-01 3.255821764469146729e-02 -1.014721170067787170e-01 -2.939319796860218048e-02 -1.482166945934295654e-01 2.116822749376296997e-01 -1.312225461006164551e-01 -1.553657203912734985e-01 -1.223624870181083679e-01 3.802451118826866150e-02 -3.023353964090347290e-02 5.919236317276954651e-02 -9.710048884153366089e-02 1.178985685110092163e-01 2.675743997097015381e-01 -3.084699856117367744e-03 2.560828328132629395e-01 6.134788040071725845e-03 1.545048207044601440e-01 -4.729408621788024902e-01 -1.852287948131561279e-01 -3.287688791751861572e-01
-2.383940666913986206e-02 -5.235921218991279602e-02 -6.165948696434497833e-03 5.012066662311553955e-02 1.436451971530914307e-01 -2.320549637079238892e-01 2.232271805405616760e-02 -2.451947480440139771e-01 -1.419316977262496948e-01 3.177973926067352295e-01 1.102120801806449890e-01 1.274192482233047485e-01 -8.254197984933853149e-02 -6.740736961364746094e-02 -4.924818873405456543e-02 2.584705352783203125e-01 8.081571757793426514e-02 -1.728412061929702759e-01 2.123813778162002563e-01 -1.136341094970703125e-01 -1.294235512614250183e-02 1.684534251689910889e-01 -2.050056159496307373e-01 -3.974677994847297668e-02 4.748971462249755859e-01 3.660182058811187744e-01 -5.772528424859046936e-02 -1.706618219614028931e-01 3.302972763776779175e-03 2.287819534540176392e-01 -9.881664998829364777e-03 -1.339681148529052734e-01
-2.087789773941040039e-02 -1.320422589778900146e-01 5.688865780830383301e-01 4.120758734643459320e-03 1.901165097951889038e-01 -2.901952564716339111e-01 2.107802592217922211e-02 -2.522279024124145508e-01 -2.869099006056785583e-02 4.240800440311431885e-02 2.049495577812194824e-01 2.853845655918121338e-01 -7.826049625873565674e-02 8.773403614759445190e-02 -1.072175428271293640e-01 1.329852342605590820e-01 2.439544722437858582e-02 1.229119375348091125e-01 5.269895493984222412e-02 -1.628341376781463623e-01 1.172744762152433395e-02 -5.168778076767921448e-02 -2.419033795595169067e-01 -5.939842015504837036e-02 1.416787952184677124e-01 8.210917562246322632e-02 -1.688123047351837158e-01 1.783638596534729004e-01 1.289761662483215332e-01 -2.984715700149536133e-01 2.561945095658302307e-02 -4.043325036764144897e-02
-1.717916578054428101e-01 -7.076656073331832886e-02 3.085825145244598389e-01 5.771128088235855103e-02 4.433785080909729004e-01 -2.540534138679504395e-01 -6.005443632602691650e-02 -1.344304764643311501e-03 -1.050500795245170593e-01 2.144373357295989990e-01 -1.643106788396835327e-01 2.160839736461639404e-02 8.642707020044326782e-02 -1.177298873662948608e-01 -4.285672213882207870e-03 2.729108631610870361e-01 1.339608132839202881e-01 3.088673204183578491e-02 -3.239220380783081055e-02 5.314156040549278259e-02 -8.665529638528823853e-02 -1.053154468536376953e-01 -2.782106995582580566e-01 1.310571432113647461e-01 4.271111264824867249e-02 1.160881295800209045e-01 -1.680469512939453125e-01 4.395184218883514404e-01 5.905297398567199707e-02 1.528709232807159424e-01 -1.389355808496475220e-01 -5.522999167442321777e-02
2.240954041481018066e-01 -1.098953858017921448e-01 1.756593286991119385e-01 1.738686487078666687e-02 1.529804617166519165e-01 -3.310106396675109863e-01 4.846120253205299377e-02 -1.868877746164798737e-02 -2.466658800840377808e-01 -1.054659709334373474e-01 1.011481583118438721e-01 -1.008088048547506332e-02 -7.216318696737289429e-02 2.123732492327690125e-02 -3.010474145412445068e-01 4.208052456378936768e-01 1.459283977746963501e-01 -2.060391902923583984e-01 1.606059959158301353e-04 2.246281802654266357e-01 7.640421390533447266e-02 -2.006063908338546753e-01 1.712405085563659668e-01 1.827752590179443359e-01 4.703773930668830872e-02 2.132454812526702881e-01 3.810666128993034363e-02 5.299818143248558044e-02 -1.067999750375747681e-01 1.899019628763198853e-02 -3.111550211906433105e-01 -1.779461950063705444e-01
-1.588145047426223755e-01 7.696405798196792603e-02 2.480172365903854370e-01 3.181988298892974854e-01 7.177896797657012939e-02 -1.781397759914398193e-01 -7.573921233415603638e-02 -1.009997576475143433e-01 -1.531122624874114990e-01 5.981156602501869202e-02 6.620579212903976440e-02 -2.375048547983169556e-01 7.468902319669723511e-02 9.470906853675842285e-02 -1.365644484758377075e-01 7.947842776775360107e-02 -2.543602585792541504e-01 1.040344759821891785e-01 -5.494377575814723969e-03 1.751310527324676514e-01 -2.442244887351989746e-01 1.233243495225906372e-01 5.899335071444511414e-02 1.923924684524536133e-01 4.225245416164398193e-01 -9.579502046108245850e-02 1.022566780447959900e-01 2.079070508480072021e-01 -7.807468622922897339e-02 6.460104882717132568e-02 -3.907795250415802002e-01 2.145538805052638054e-03
7.492011785507202148e-02 2.879846468567848206e-02 3.650433123111724854e-01 2.201975584030151367e-01 5.410631373524665833e-02 -1.838663667440414429e-01 1.054255664348602295e-01 -1.236498132348060608e-01 -1.380769610404968262e-01 9.571636468172073364e-02 2.739675939083099365e-01 1.464632898569107056e-01 -1.134726479649543762e-01 1.253369897603988647e-01 4.933869466185569763e-02 2.922121882438659668e-01 -2.814022004604339600e-01 -6.209149025380611420e-03 1.381813138723373413e-01 -2.352377027273178101e-01 -2.400004416704177856e-01 -1.258722692728042603e-02 -2.479358203709125519e-02 1.009366288781166077e-01 3.455311059951782227e-02 -9.835650026798248291e-02 3.193208575248718262e-01 6.772760301828384399e-02 -6.586211919784545898e-02 -6.570512801408767700e-02 -7.409314066171646118e-02 -3.921071887016296387e-01
-3.599530085921287537e-02 -1.455817669630050659e-01 1.487151682376861572e-01 -4.245991632342338562e-02 1.084086894989013672e-01 -2.004461586475372314e-01 2.067046612501144409e-01 4.564351588487625122e-02 -3.132930696010589600e-01 3.111524879932403564e-01 -1.474405527114868164e-01 8.773333579301834106e-02 1.040213853120803833e-01 -7.374206185340881348e-02 -2.956211753189563751e-02 -1.492693573236465454e-01 -9.936665743589401245e-02 -6.318808346986770630e-02 1.404812484979629517e-01 -2.948354780673980713e-01 -2.168205082416534424e-01 -4.558475315570831299e-02 -3.241762220859527588e-01 1.005779728293418884e-01 3.013639152050018311e-01 3.516869843006134033e-01 2.199361175298690796e-01 -2.031135372817516327e-02 3.494322672486305237e-02 -3.515868214890360832e-03 -1.071863323450088501e-01 -1.794345527887344360e-01
8.816239237785339355e-02 -9.742825478315353394e-02 3.447767198085784912e-01 5.994142219424247742e-02 6.988785415887832642e-02 1.014246121048927307e-01 -1.101574748754501343e-01 8.539274334907531738e-02 1.197018027305603027e-01 1.990822404623031616e-01 5.606243386864662170e-02 -1.063152924180030823e-01 5.278211236000061035e-01 -9.195804595947265625e-02 -2.215233743190765381e-01 4.103755652904510498e-01 5.164172127842903137e-02 -2.321755141019821167e-02 8.844581246376037598e-02 1.314330399036407471e-01 -9.097417443990707397e-02 -3.757293149828910828e-02 -1.471354365348815918e-01 9.267478436231613159e-02 2.066949009895324707e-01 -3.090675733983516693e-02 3.357003629207611084e-01 -1.354878209531307220e-02 6.317024677991867065e-02 1.380783170461654663e-01 -6.615089625120162964e-02 2.271527424454689026e-02
3.289060667157173157e-02 -6.929740309715270996e-03 8.032324165105819702e-02 -1.354730427265167236e-01 -1.311252713203430176e-01 -1.252800226211547852e-02 1.030618548393249512e-01 -9.590336121618747711e-03 -2.772621512413024902e-01 1.495120525360107422e-01 -1.551561206579208374e-01 -5.077497102320194244e-03 2.289759665727615356e-01 -2.608107924461364746e-01 2.062827646732330322e-01 1.908087283372879028e-01 -1.853714734315872192e-01 6.828577816486358643e-02 -1.365452259778976440e-01 -2.483205944299697876e-01 -1.705488413572311401e-01 -3.263027220964431763e-02 -9.118369780480861664e-03 -4.240190237760543823e-02 4.908076226711273193e-01 -3.944919444620609283e-03 1.577628999948501587e-01 -1.291121263056993484e-02 3.214668482542037964e-02 -8.991528302431106567e-02 -3.975768089294433594e-01 -1.968392431735992432e-01
5.385594442486763000e-03 -2.058617919683456421e-01 2.844999432563781738e-01 3.186208307743072510e-01 1.720976680517196655e-01 -3.251023590564727783e-01 2.650592476129531860e-02 6.630824506282806396e-02 -7.984976470470428467e-02 3.040940165519714355e-01 2.178533673286437988e-01 -3.744763880968093872e-02 2.108322679996490479e-01 -3.063287213444709778e-02 1.021212060004472733e-02 2.641958296298980713e-01 -4.011341556906700134e-02 -1.779839843511581421e-01 7.164879143238067627e-02 -2.714191079139709473e-01 -2.477780133485794067e-01 -5.153607949614524841e-02 1.603440493345260620e-01 -1.142650097608566284e-01 1.187852695584297180e-01 -1.614113003015518188e-01 4.424102604389190674e-02 2.369232773780822754e-01 1.935605658218264580e-03 -8.985763043165206909e-02 -4.246149212121963501e-02 -2.206344306468963623e-01
4.955462738871574402e-02 -2.016437053680419922e-01 2.902396321296691895e-01 2.432149648666381836e-02 -9.128060191869735718e-02 -2.209833264350891113e-01 1.137088909745216370e-01 1.635457272641360760e-03 -4.339603185653686523e-01 3.076460957527160645e-01 -1.098716408014297485e-01 -7.075426983647048473e-04 7.201572507619857788e-02 -1.911705136299133301e-01 -2.355411052703857422e-01 4.235448539257049561e-01 -7.562030851840972900e-02 2.577480375766754150e-01 3.501998633146286011e-02 3.888587281107902527e-02 -2.492500282824039459e-02 -7.946610450744628906e-02 8.304375410079956055e-02 -4.528212547302246094e-02 1.902368664741516113e-01 -9.011188149452209473e-02 -1.826457381248474121e-01 -7.871001213788986206e-02 -3.044170141220092773e-02 -1.778876781463623047e-01 7.862635701894760132e-02 -1.300830394029617310e-01
3.565767407417297363e-02 -3.350814282894134521e-01 1.077839657664299011e-01 -5.592055991291999817e-02 3.735900670289993286e-02 -2.678121030330657959e-01 -1.709247827529907227e-01 -7.359058409929275513e-02 -3.875838965177536011e-02 4.121365249156951904e-01 1.763716191053390503e-01 -1.982046067714691162e-01 -4.149070754647254944e-02 -6.733480095863342285e-02 -1.616987138986587524e-01 6.876517087221145630e-02 -5.492757633328437805e-02 7.664002478122711182e-02 3.543396890163421631e-01 1.163393557071685791e-01 -1.065771188586950302e-02 -1.199176460504531860e-01 -2.686616033315658569e-02 8.554931730031967163e-02 4.379202723503112793e-01 3.587076067924499512e-02 2.112950235605239868e-01 8.712572604417800903e-02 -2.312976121902465820e-01 2.383704856038093567e-02 1.225978657603263855e-01 1.275038532912731171e-02
3.717236593365669250e-02 1.940033584833145142e-02 7.526385784149169922e-02 1.506014466285705566e-01 6.273823976516723633e-02 -1.265552788972854614e-01 -8.850910514593124390e-02 -1.151283606886863708e-01 -2.617447078227996826e-01 2.193129807710647583e-01 8.559428900480270386e-02 1.187894307076931000e-02 2.636174559593200684e-01 -6.732656806707382202e-02 1.257921010255813599e-01 2.162970900535583496e-01 1.786654740571975708e-01 1.275155693292617798e-01 -6.867863237857818604e-02 -3.568577468395233154e-01 1.114489044994115829e-02 5.933953076601028442e-02 1.357475221157073975e-01 3.490942344069480896e-02 3.062551915645599365e-01 1.148056462407112122e-01 4.860098659992218018e-01 7.856973260641098022e-02 1.565784960985183716e-02 1.930830180644989014e-01 -2.665297091007232666e-01 -8.180215954780578613e-02
7.754451781511306763e-02 -2.283470630645751953e-01 4.093938171863555908e-01 1.991157978773117065e-01 2.185110747814178467e-01 -1.305507421493530273e-01 -2.331519313156604767e-02 1.377915963530540466e-02 8.407984673976898193e-02 2.917358279228210449e-01 -8.452074974775314331e-02 -2.117776125669479370e-01 -2.413178235292434692e-01 -1.098342090845108032e-01 1.970357149839401245e-01 1.402909010648727417e-01 6.287113577127456665e-02 1.568272411823272705e-01 4.280313849449157715e-02 1.491489559412002563e-01 -2.459681928157806396e-01 -2.566459178924560547e-01 -8.524412289261817932e-03 2.958024665713310242e-02 2.413778603076934814e-01 1.996315717697143555e-01 9.824123978614807129e-02 2.320517152547836304e-01 -1.282984763383865356e-01 -9.943787008523941040e-02 -1.491563022136688232e-01 -7.709281891584396362e-02
1.478106975555419922e-01 -1.464677900075912476e-01 3.687640130519866943e-01 -1.035950034856796265e-01 -3.365353122353553772e-02 8.269866555929183960e-02 -3.769589215517044067e-02 3.800740465521812439e-02 1.360397189855575562e-01 8.425734005868434906e-03 -5.496339499950408936e-02 -8.665379881858825684e-02 2.856466770172119141e-01 2.001270800828933716e-01 2.789638703688979149e-03 2.386524081230163574e-01 -3.112378064543008804e-03 3.662218153476715088e-02 1.260190755128860474e-01 -7.669010758399963379e-02 -2.031633555889129639e-01 7.278442382812500000e-02 -4.049476236104965210e-02 5.847334489226341248e-02 3.751441836357116699e-01 4.144625663757324219e-01 -3.432995080947875977e-01 -8.201505988836288452e-03 9.916532784700393677e-02 -2.636286020278930664e-01 -1.522487401962280273e-02 8.174933493137359619e-02
1.967262476682662964e-01 -2.675825953483581543e-01 3.609966486692428589e-02 -1.640237718820571899e-01 2.297769486904144287e-01 -3.027926012873649597e-02 -1.813180148601531982e-01 -4.277683421969413757e-02 -3.075029514729976654e-02 1.506540626287460327e-01 2.010019868612289429e-01 -1.250523775815963745e-01 -2.682846188545227051e-01 -8.147211372852325439e-02 8.384695649147033691e-02 3.840034902095794678e-01 -1.015647053718566895e-01 -4.547644872218370438e-03 1.186972036957740784e-01 8.181477338075637817e-02 -3.518074750900268555e-02 -1.884348690509796143e-01 -1.176048535853624344e-02 -9.652524441480636597e-02 2.209944128990173340e-01 1.594242453575134277e-01 -1.620024413568899035e-04 6.298036128282546997e-02 1.786451637744903564e-01 -5.085042864084243774e-02 -4.941195845603942871e-01 -1.615264415740966797e-01
-2.022667378187179565e-01 9.678404033184051514e-02 2.664980888366699219e-01 2.643678523600101471e-02 4.552526026964187622e-02 -2.790826559066772461e-01 -2.587377130985260010e-01 -3.088799118995666504e-01 1.052545830607414246e-01 6.077184528112411499e-02 5.046709626913070679e-02 -1.599934399127960205e-01 1.564847826957702637e-01 -1.729710400104522705e-02 -3.072081506252288818e-01 4.134764671325683594e-01 -7.848352938890457153e-02 9.400612860918045044e-02 7.340139150619506836e-02 1.284994781017303467e-01 -7.986319810152053833e-02 1.247589886188507080e-01 -1.900736540555953979e-01 1.359862536191940308e-01 8.089292049407958984e-02 5.025912076234817505e-02 2.782333493232727051e-01 5.481577664613723755e-02 8.392079919576644897e-02 1.524785012006759644e-01 -2.553097009658813477e-01 6.498318910598754883e-02
-8.633356541395187378e-02 -1.858297437429428101e-01 2.158224582672119141e-01 6.636130809783935547e-02 1.577286571264266968e-01 -1.149513423442840576e-01 1.551729291677474976e-01 -1.357316523790359497e-01 -3.807464838027954102e-01 6.902229040861129761e-02 -2.028412967920303345e-01 -5.714585259556770325e-02 -2.105122953653335571e-01 -2.654817998409271240e-01 -2.760134637355804443e-01 4.516788125038146973e-01 -1.838837713003158569e-01 7.432764768600463867e-02 -5.152465403079986572e-02 -1.003831997513771057e-01 1.292855739593505859e-01 -1.736067086458206177e-01 6.038558110594749451e-02 4.675948526710271835e-03 1.906548440456390381e-01 -5.361335352063179016e-02 -8.993106335401535034e-02 8.673747628927230835e-02 -2.776035293936729431e-02 -2.012976072728633881e-02 -1.523606479167938232e-02 -2.801197767257690430e-01
2.733119428157806396e-01 -5.870443210005760193e-02 1.790144443511962891e-01 -8.116026967763900757e-02 3.006196916103363037e-01 1.844665035605430603e-03 1.169683039188385010e-01 1.602263599634170532e-01 -3.573865592479705811e-01 -1.426948755979537964e-01 -2.906030975282192230e-02 -2.049394845962524414e-01 -1.670027822256088257e-01 -8.914887905120849609e-02 1.044226214289665222e-01 1.434405148029327393e-01 -9.973844885826110840e-02 2.274630367755889893e-01 9.884187579154968262e-02 5.978117510676383972e-02 -1.263038069009780884e-01 -7.404165714979171753e-02 1.358626335859298706e-01 -7.371156662702560425e-02 3.879601359367370605e-01 8.555534482002258301e-02 2.456088960170745850e-01 -7.798019796609878540e-02 2.731628119945526123e-01 5.137419328093528748e-02 -6.784895807504653931e-02 -2.622735500335693359e-01
-4.060627520084381104e-02 -1.451271772384643555e-01 3.118214607238769531e-01 7.272642105817794800e-02 1.430893689393997192e-01 9.737678803503513336e-03 6.113180890679359436e-02 4.043731838464736938e-02 -3.370164036750793457e-01 -5.403092596679925919e-03 -1.673861742019653320e-01 -1.279612332582473755e-01 -2.150201797485351562e-02 -7.839667797088623047e-02 -2.772201001644134521e-01 5.349783301353454590e-01 -2.073613703250885010e-01 1.618103682994842529e-01 -1.131967604160308838e-01 -1.915397644042968750e-01 6.094210594892501831e-02 -2.555569112300872803e-01 7.619735784828662872e-03 -1.225895062088966370e-01 2.206346094608306885e-01 -7.743438333272933960e-02 -8.786588162183761597e-02 -2.803105860948562622e-02 8.470308035612106323e-02 4.074261337518692017e-02 7.709226757287979126e-02 -2.010261565446853638e-01
-7.641637325286865234e-02 -3.493896871805191040e-02 2.422296442091464996e-02 2.120735198259353638e-01 3.123133480548858643e-01 -2.311041019856929779e-02 -1.074208542704582214e-01 5.638825893402099609e-02 -2.429255247116088867e-01 2.319567352533340454e-01 8.580033481121063232e-02 1.029144972562789917e-02 -1.061389073729515076e-01 1.856609582901000977e-01 -1.606469415128231049e-02 2.579980194568634033e-01 2.342654913663864136e-01 1.605913788080215454e-01 3.510751202702522278e-02 -1.235169321298599243e-01 4.431020841002464294e-02 1.085982173681259155e-01 -1.447515636682510376e-01 1.838019937276840210e-01 4.684189558029174805e-01 1.166331022977828979e-01 -4.630913957953453064e-02 1.940816342830657959e-01 -1.531021445989608765e-01 5.479917675256729126e-02 1.382930576801300049e-01 -3.430632650852203369e-01
2.168673127889633179e-01 -2.135245651006698608e-01 2.802809178829193115e-01 -8.791813254356384277e-02 2.600483596324920654e-01 9.882296621799468994e-02 3.120042979717254639e-01 9.499757736921310425e-02 -2.122341543436050415e-01 -3.853557258844375610e-02 7.198445498943328857e-02 -1.572465896606445312e-01 -1.219970136880874634e-01 -1.304801553487777710e-01 5.806302651762962341e-02 9.149058163166046143e-02 -2.471410930156707764e-01 1.526476144790649414e-01 5.180466920137405396e-02 1.355216279625892639e-02 -1.162981018424034119e-01 -3.330927342176437378e-02 1.383840888738632202e-01 8.633548766374588013e-02 2.806791067123413086e-01 5.923615023493766785e-02 2.025592774152755737e-01 1.917251199483871460e-01 3.948265314102172852e-01 -1.219095289707183838e-01 -1.569356620311737061e-01 -1.824726015329360962e-01
8.624210953712463379e-02 -2.711816430091857910e-01 1.438636183738708496e-01 2.304795756936073303e-02 7.102884352207183838e-02 1.147316694259643555e-01 8.942309021949768066e-02 -1.671520024538040161e-01 -2.110276222229003906e-01 -2.843620069324970245e-02 1.645495146512985229e-01 -2.590658962726593018e-01 -1.475331000983715057e-02 -1.050973683595657349e-01 -2.168181836605072021e-01 4.427189826965332031e-01 -1.093646287918090820e-01 2.105984836816787720e-01 -6.563709676265716553e-02 3.070837445557117462e-02 -1.985448598861694336e-01 4.970514029264450073e-02 -2.512769997119903564e-01 -1.936671882867813110e-01 4.281952604651451111e-02 8.149805665016174316e-02 2.598412334918975830e-01 1.579979509115219116e-01 1.002247557044029236e-01 7.712384313344955444e-02 -3.235320448875427246e-01 -1.553063988685607910e-01
1.425565183162689209e-01 -7.445263117551803589e-02 3.341760337352752686e-01 1.095188036561012268e-01 -2.447748556733131409e-02 1.488806009292602539e-01 2.346689105033874512e-01 -1.439962387084960938e-01 -2.148628383874893188e-01 2.681296765804290771e-01 1.328535471111536026e-02 -1.923675537109375000e-01 -1.597228348255157471e-01 1.724922955036163330e-01 1.880232058465480804e-02 3.761607706546783447e-01 -8.889880776405334473e-02 3.374822437763214111e-02 -1.056093201041221619e-01 3.562450408935546875e-02 -3.775494173169136047e-02 -3.606395423412322998e-02 6.904682517051696777e-02 2.043638527393341064e-01 1.498832255601882935e-01 1.874404251575469971e-01 2.071617543697357178e-01 -1.017274037003517151e-01 2.382237464189529419e-01 -3.373259902000427246e-01 -1.798244714736938477e-01 -1.227951422333717346e-01
-4.162888228893280029e-02 -5.273396521806716919e-02 3.807395696640014648e-01 -5.940980836749076843e-02 1.961379349231719971e-01 -2.085595764219760895e-02 1.559543013572692871e-01 3.596433997154235840e-02 -1.294386088848114014e-01 -6.883407384157180786e-02 -4.030522331595420837e-02 -1.702983081340789795e-01 -2.037604153156280518e-02 -2.006008103489875793e-02 -2.066649794578552246e-01 4.758685231208801270e-01 -3.229789435863494873e-01 2.867138683795928955e-01 -6.798970699310302734e-02 -1.466045230627059937e-01 -1.004633828997612000e-01 -1.354605406522750854e-01 1.236153244972229004e-01 -2.553305625915527344e-01 2.997937202453613281e-01 -2.203669399023056030e-02 -3.877397999167442322e-02 4.974479228258132935e-02 9.229106828570365906e-03 1.484718620777130127e-01 -4.001661017537117004e-02 -1.440614908933639526e-01
1.422618031501770020e-01 -1.404651552438735962e-01 2.543765604496002197e-01 -8.466915041208267212e-02 3.004212304949760437e-02 -2.087353616952896118e-01 3.039942085742950439e-01 -2.322633266448974609e-01 -1.348799467086791992e-01 -2.120375633239746094e-02 1.333695948123931885e-01 9.353898465633392334e-02 -3.471259400248527527e-02 1.342374831438064575e-01 1.234268397092819214e-02 4.291271269321441650e-01 7.591705024242401123e-02 -1.453345566987991333e-01 7.292603701353073120e-02 -3.489757478237152100e-01 -1.816389411687850952e-01 1.120017766952514648e-01 3.882661834359169006e-02 1.164657846093177795e-01 1.479641795158386230e-01 -1.123054772615432739e-01 1.839584857225418091e-01 -1.735809817910194397e-02 -1.125609502196311951e-01 2.268997207283973694e-02 -2.224302887916564941e-01 -3.204873800277709961e-01
1.865745037794113159e-01 -2.120873332023620605e-01 2.820361554622650146e-01 1.370809823274612427e-01 3.242256045341491699e-01 -3.920321464538574219e-01 -1.343052685260772705e-01 -2.601812779903411865e-01 -1.249366700649261475e-01 -7.427205890417098999e-02 -1.532634198665618896e-01 -1.192305088043212891e-01 2.764276862144470215e-01 -5.596460029482841492e-02 -1.469440907239913940e-01 4.945563897490501404e-02 -5.267651006579399109e-02 1.795688420534133911e-01 2.165393382310867310e-01 2.767025828361511230e-01 -6.102610006928443909e-02 -8.627346158027648926e-02 -6.305409967899322510e-02 1.836149394512176514e-01 1.545004844665527344e-01 -4.346437752246856689e-02 7.605057954788208008e-02 6.534960865974426270e-02 -7.785295136272907257e-03 1.262358427047729492e-01 -1.809296756982803345e-01 1.517870724201202393e-01
3.372019231319427490e-01 -1.840180009603500366e-01 3.705313205718994141e-01 1.327934265136718750e-01 -1.589977554976940155e-02 -1.549538075923919678e-01 4.791373852640390396e-03 7.395810633897781372e-02 -3.513691127300262451e-01 2.208822667598724365e-01 2.213071584701538086e-01 1.802897304296493530e-01 -8.012246340513229370e-02 -1.987410522997379303e-02 -5.007458478212356567e-02 2.574207782745361328e-01 1.130309775471687317e-01 -1.778987199068069458e-01 8.830130845308303833e-02 2.125952690839767456e-01 -2.488623559474945068e-02 2.789165452122688293e-02 9.395027905702590942e-02 2.496940642595291138e-01 5.905018001794815063e-02 2.947103381156921387e-01 2.579293027520179749e-02 -5.880753695964813232e-02 -1.538804024457931519e-01 -1.037504822015762329e-01 -1.982087343931198120e-01 -1.570981368422508240e-02
1.236967369914054871e-01 -1.096166148781776428e-01 9.888797253370285034e-02 -9.272041916847229004e-02 2.153012454509735107e-01 -3.276373445987701416e-02 8.655192703008651733e-02 4.310132563114166260e-02 -2.880628705024719238e-01 2.627328336238861084e-01 -6.930736452341079712e-02 6.158129125833511353e-02 7.382741570472717285e-02 -1.833086647093296051e-02 -1.584134846925735474e-01 1.107758507132530212e-01 -8.847139775753021240e-02 -5.611951649188995361e-02 2.079366296529769897e-01 -4.943566322326660156e-01 -2.788603305816650391e-01 1.097913905978202820e-01 -2.152599841356277466e-01 1.011368706822395325e-01 1.418349333107471466e-03 1.351532191038131714e-01 2.273413389921188354e-01 1.606994271278381348e-01 1.197536215186119080e-01 -1.811585873365402222e-01 -1.663955748081207275e-01 -2.795783877372741699e-01
3.779321536421775818e-02 1.796136796474456787e-01 2.852909266948699951e-01 5.137099698185920715e-02 2.682081460952758789e-01 -2.723394334316253662e-01 -8.948159962892532349e-02 1.206567883491516113e-01 -8.859989047050476074e-02 -1.475392580032348633e-01 1.750664412975311279e-01 5.884616076946258545e-02 6.420403718948364258e-02 7.888965308666229248e-02 -1.694747507572174072e-01 4.327701032161712646e-01 -3.042674064636230469e-02 6.720232963562011719e-02 -1.665424555540084839e-01 2.283470146358013153e-02 1.674556545913219452e-02 3.897832334041595459e-02 2.944929152727127075e-02 1.472841054201126099e-01 5.580427497625350952e-02 1.243977695703506470e-01 3.118528127670288086e-01 8.645805716514587402e-02 4.302062988281250000e-01 -1.259189993143081665e-01 -2.828948199748992920e-02 -2.010376900434494019e-01
-5.906025320291519165e-02 -6.526317447423934937e-02 1.718748919665813446e-02 2.432963550090789795e-01 1.108118742704391479e-01 -7.341395318508148193e-02 -1.710976511240005493e-01 2.687280438840389252e-02 -3.147702813148498535e-01 1.667007803916931152e-01 6.711813807487487793e-02 -8.017233759164810181e-02 1.682014262769371271e-04 1.788261979818344116e-01 -3.721310570836067200e-02 2.223990112543106079e-01 1.822539269924163818e-01 8.864872157573699951e-02 -2.564523741602897644e-02 -1.888755112886428833e-01 3.633036464452743530e-02 7.967893779277801514e-02 3.550917282700538635e-02 1.884608715772628784e-01 4.300923049449920654e-01 2.921580076217651367e-01 -1.860386133193969727e-01 1.044528186321258545e-01 -2.421188205480575562e-01 -1.745138019323348999e-01 7.491008192300796509e-02 -3.634189963340759277e-01
8.095093071460723877e-02 -1.388935744762420654e-01 3.562495410442352295e-01 2.860928475856781006e-01 2.603634260594844818e-02 -3.012513220310211182e-01 1.138423830270767212e-01 4.770256206393241882e-02 -2.398738712072372437e-01 6.474904716014862061e-02 2.018190026283264160e-01 7.139109820127487183e-02 2.034693807363510132e-01 -3.945981711149215698e-02 2.298245392739772797e-02 1.974055022001266479e-01 -5.361015722155570984e-02 -8.362153172492980957e-02 7.369804382324218750e-02 -7.479545474052429199e-02 -5.984538793563842773e-02 -8.328618854284286499e-02 6.835728883743286133e-02 1.271724049001932144e-02 9.964249283075332642e-02 -1.236876845359802246e-01 1.243098229169845581e-01 1.351251006126403809e-01 -2.044887393712997437e-01 -2.188408672809600830e-01 -3.226212263107299805e-01 -4.239552319049835205e-01
2.438338249921798706e-01 -1.548883039504289627e-03 7.190129160881042480e-02 -6.253446917980909348e-03 2.612924873828887939e-01 -1.817231029272079468e-01 2.158346772193908691e-01 -6.767292320728302002e-02 -2.966862320899963379e-01 1.065120398998260498e-01 -4.313726350665092468e-02 -7.885907776653766632e-03 -1.184100806713104248e-01 3.640202879905700684e-01 -7.224542088806629181e-03 4.258907139301300049e-01 -1.695001125335693359e-01 1.404354572296142578e-01 -3.048288635909557343e-02 -1.972552686929702759e-01 -6.816129386425018311e-02 1.063510030508041382e-01 1.714979559183120728e-01 2.280835360288619995e-01 1.009361892938613892e-01 6.934279203414916992e-02 2.479255199432373047e-01 -3.775165230035781860e-02 2.417356520891189575e-01 -8.977238088846206665e-02 -4.614016041159629822e-02 -1.463585495948791504e-01
-2.569485008716583252e-01 -1.640481948852539062e-01 1.599044948816299438e-01 -1.247750967741012573e-02 2.840559780597686768e-01 2.368804216384887695e-01 -2.664125338196754456e-02 -8.573745936155319214e-02 -2.473769932985305786e-01 -8.408862166106700897e-03 4.594048857688903809e-02 1.041804403066635132e-01 1.271653920412063599e-01 -6.408806145191192627e-02 -2.117405533790588379e-01 4.556093811988830566e-01 -1.028520762920379639e-01 1.986359953880310059e-01 -1.413745135068893433e-01 2.198794335126876831e-01 1.556943356990814209e-01 2.886989712715148926e-01 -6.899553537368774414e-02 9.992946870625019073e-03 3.628934323787689209e-01 1.587617583572864532e-02 8.608626574277877808e-02 -5.413748696446418762e-02 4.592752829194068909e-02 5.388400983065366745e-03 -2.041519246995449066e-02 -1.178986877202987671e-01
-1.007922440767288208e-01 -3.624393045902252197e-02 2.849687933921813965e-01 9.687686711549758911e-02 2.186326086521148682e-01 8.689585141837596893e-03 3.667389601469039917e-02 -1.602634973824024200e-02 -1.593437790870666504e-01 9.199652075767517090e-02 -1.184487622231245041e-02 -1.811546087265014648e-01 1.458539813756942749e-01 8.723284304141998291e-02 -1.624985635280609131e-01 4.809285998344421387e-01 -1.782148331403732300e-01 2.203296869993209839e-01 -4.494862630963325500e-02 7.344373315572738647e-02 -4.432327672839164734e-02 -3.062937259674072266e-01 2.885727211833000183e-02 -1.994170993566513062e-01 3.517751395702362061e-01 -2.089798748493194580e-01 -4.785953555256128311e-03 -1.466450095176696777e-01 -1.195220202207565308e-01 1.836048960685729980e-01 3.471982479095458984e-02 -1.811551451683044434e-01
6.834828853607177734e-02 -2.355587035417556763e-01 4.582633078098297119e-01 8.841084688901901245e-02 1.575342006981372833e-02 1.391669958829879761e-01 6.804980337619781494e-02 -1.376008093357086182e-01 -1.678438931703567505e-01 6.384003162384033203e-02 -4.979382455348968506e-02 -3.824728727340698242e-01 -1.214685756713151932e-02 1.149985492229461670e-01 -2.601972520351409912e-01 3.316541910171508789e-01 -2.521140575408935547e-01 9.481165558099746704e-02 -9.637135080993175507e-03 3.829535841941833496e-02 1.770902723073959351e-01 -1.342187914997339249e-02 7.856708765029907227e-02 4.466462135314941406e-02 2.661057114601135254e-01 -1.214878782629966736e-01 1.268701404333114624e-01 3.619026625528931618e-03 1.894218623638153076e-01 4.029858112335205078e-02 -2.193282693624496460e-01 -7.515411078929901123e-02
5.502618849277496338e-02 1.677805036306381226e-01 3.110420405864715576e-01 -1.774205453693866730e-02 1.684327125549316406e-01 -2.004027515649795532e-01 9.231384843587875366e-02 1.048403531312942505e-01 -2.909469604492187500e-01 9.682293981313705444e-02 -2.208382487297058105e-01 -9.538779407739639282e-02 2.781112790107727051e-01 -6.736244261264801025e-02 -3.089279234409332275e-01 2.167602926492691040e-01 -7.784140110015869141e-02 1.343445628881454468e-01 -1.623332053422927856e-01 6.189054809510707855e-03 -7.214869558811187744e-02 8.842948824167251587e-02 -3.901151418685913086e-01 1.920953094959259033e-01 2.456169575452804565e-01 -9.680947288870811462e-03 -4.668207466602325439e-02 2.591752111911773682e-01 -1.538468748331069946e-01 -2.887525036931037903e-02 -1.459517981857061386e-02 -2.038557454943656921e-02
9.164596349000930786e-02 -1.985686421394348145e-01 3.592238426208496094e-01 -1.837113127112388611e-02 7.251653075218200684e-02 1.381527036428451538e-01 2.133665680885314941e-01 -1.581124216318130493e-01 -3.466489911079406738e-01 2.212144583463668823e-01 -1.414293050765991211e-01 -4.696355015039443970e-02 -5.245926603674888611e-02 -3.016425371170043945e-01 -7.359667867422103882e-02 3.099765181541442871e-01 -2.954329252243041992e-01 1.130292788147926331e-01 1.180148050189018250e-01 1.202050596475601196e-01 8.278775960206985474e-02 -2.799083590507507324e-01 -1.143998056650161743e-01 -6.523702293634414673e-02 6.527711451053619385e-02 8.072088658809661865e-02 6.850377470254898071e-02 1.333394497632980347e-01 4.874126613140106201e-02 3.533964231610298157e-02 -1.976645290851593018e-01 -1.856008023023605347e-01
-1.018534021568484604e-04 1.166317053139209747e-02 1.038275510072708130e-01 1.265563536435365677e-02 2.243109196424484253e-01 1.272158324718475342e-01 8.635759353637695312e-02 1.994448304176330566e-01 -8.465852588415145874e-02 5.840941518545150757e-02 2.151655107736587524e-01 -1.872557252645492554e-01 -9.839057177305221558e-02 -7.780216634273529053e-03 5.678225681185722351e-02 4.104495644569396973e-01 -5.497918650507926941e-02 3.885818123817443848e-01 1.716451048851013184e-01 1.363854110240936279e-01 1.060052365064620972e-01 -2.446867674589157104e-01 -1.681235283613204956e-01 9.966988116502761841e-02 3.707899153232574463e-01 5.425708740949630737e-02 -1.297642737627029419e-01 -1.786975073628127575e-03 -1.275002211332321167e-01 3.959044441580772400e-02 -3.354998528957366943e-01 5.263027921319007874e-02
1.615780442953109741e-01 -4.828467071056365967e-01 -2.431178651750087738e-02 3.388898670673370361e-01 9.129225276410579681e-03 -2.808140218257904053e-01 9.787743538618087769e-02 -3.395850956439971924e-01 -2.161114662885665894e-01 4.787033796310424805e-02 1.814459823071956635e-02 1.532510221004486084e-01 -5.395402014255523682e-02 1.129999235272407532e-01 -1.327344477176666260e-01 2.429359406232833862e-01 -1.022026240825653076e-01 2.194289267063140869e-01 1.394790410995483398e-02 -2.364364638924598694e-02 -5.662050470709800720e-02 3.577288985252380371e-02 2.087056078016757965e-02 1.084539070725440979e-01 2.080216854810714722e-01 1.499804854393005371e-01 2.018798440694808960e-01 -1.568076908588409424e-01 -1.001474857330322266e-01 -4.234651476144790649e-02 -1.056883037090301514e-01 -1.619061827659606934e-01
3.151103556156158447e-01 -1.525310277938842773e-01 1.921507716178894043e-01 -2.929974347352981567e-02 3.853681385517120361e-01 5.944857001304626465e-02 -9.892367571592330933e-02 1.094407066702842712e-01 -3.476381599903106689e-01 -4.440516233444213867e-02 -1.687478460371494293e-02 -1.220409721136093140e-01 -1.280708760023117065e-01 -1.170616969466209412e-01 6.790981441736221313e-02 1.875139325857162476e-01 -1.970367282629013062e-01 1.081977784633636475e-01 2.732287906110286713e-02 -1.871513575315475464e-02 -1.653428226709365845e-01 -1.197688207030296326e-01 1.605835407972335815e-01 7.420568913221359253e-02 2.364083379507064819e-01 -5.527968332171440125e-02 1.351410746574401855e-01 1.342312693595886230e-01 2.908710539340972900e-01 5.949070677161216736e-03 -1.307325661182403564e-01 -3.693376183509826660e-01
-5.211918614804744720e-03 -1.218955889344215393e-01 1.713933646678924561e-01 -1.087322458624839783e-02 8.510995656251907349e-02 -3.377436995506286621e-01 -1.011011302471160889e-01 -1.317761987447738647e-01 -1.358736306428909302e-02 4.287625849246978760e-02 1.930062919855117798e-01 8.460748195648193359e-02 1.753302961587905884e-01 7.745367288589477539e-02 -3.253635168075561523e-01 4.667512327432632446e-02 -2.568270266056060791e-01 1.316574811935424805e-01 2.142302840948104858e-01 1.617544293403625488e-01 -3.578304946422576904e-01 -3.094122000038623810e-02 -1.112612485885620117e-01 1.210232675075531006e-01 4.188722372055053711e-01 7.188727147877216339e-03 3.617472946643829346e-02 2.466301918029785156e-01 -1.519900709390640259e-01 -8.879156410694122314e-02 1.109062358736991882e-01 -1.523233801126480103e-01
-3.368457779288291931e-02 7.078063208609819412e-03 3.249128162860870361e-01 -3.002317855134606361e-03 -2.225875109434127808e-01 -1.497338861227035522e-01 9.838946908712387085e-02 -1.335904896259307861e-01 1.136861741542816162e-01 2.368722259998321533e-01 2.495926916599273682e-01 -5.601283162832260132e-02 2.156438380479812622e-01 1.139557957649230957e-01 1.339372247457504272e-01 4.474037289619445801e-01 -4.496867582201957703e-02 1.151357069611549377e-01 2.135638743638992310e-01 -2.361332997679710388e-02 -8.781977742910385132e-02 -1.381046790629625320e-02 -2.174056768417358398e-01 1.277261525392532349e-01 1.126947253942489624e-01 1.092133522033691406e-01 -7.201211899518966675e-02 -1.171824336051940918e-01 3.436933159828186035e-01 -7.872576266527175903e-02 -1.929761916399002075e-01 -2.089151591062545776e-01
1.027142331004142761e-01 -2.482736706733703613e-01 1.968848258256912231e-01 -2.206514030694961548e-01 -7.606287300586700439e-02 5.502630490809679031e-03 1.004722341895103455e-02 1.257749944925308228e-01 -4.856725037097930908e-02 6.549683958292007446e-02 -1.812729090452194214e-01 3.643507137894630432e-02 2.206730842590332031e-01 -3.337042033672332764e-01 -4.205014184117317200e-02 4.263539314270019531e-01 -3.111539036035537720e-02 3.573625907301902771e-02 3.074273653328418732e-02 -3.004021197557449341e-02 -8.777726441621780396e-02 -1.138794124126434326e-01 1.969052292406558990e-02 -5.692194402217864990e-02 4.599681496620178223e-01 -9.542081505060195923e-02 -1.892454922199249268e-01 -1.571813672780990601e-01 1.807860434055328369e-01 -2.094334959983825684e-01 -1.444045901298522949e-01 -1.649175882339477539e-01
-5.036839097738265991e-02 -1.898984760046005249e-01 1.661046780645847321e-02 2.048894017934799194e-01 2.811173908412456512e-02 -1.567620784044265747e-01 1.698166429996490479e-01 -3.058785796165466309e-01 -2.897625267505645752e-01 -2.031332701444625854e-01 6.120092794299125671e-02 1.143326759338378906e-01 9.536229074001312256e-03 7.456010673195123672e-03 -3.811982646584510803e-02 4.107995033264160156e-01 2.947792410850524902e-01 2.574454843997955322e-01 2.091585285961627960e-02 -2.352818548679351807e-01 -1.755526810884475708e-01 1.339339762926101685e-01 -1.261513382196426392e-01 1.174696087837219238e-01 2.427175790071487427e-01 -3.477051854133605957e-02 3.055021464824676514e-01 -3.796206414699554443e-02 1.671675406396389008e-02 1.611830666661262512e-02 -1.791776530444622040e-02 -1.256623268127441406e-01
7.460054755210876465e-02 1.365905255079269409e-01 4.480385780334472656e-01 3.928350657224655151e-02 8.188964426517486572e-02 -1.526729315519332886e-01 -9.205956012010574341e-02 1.367674916982650757e-01 -1.446444094181060791e-01 1.622913926839828491e-01 -8.705731481313705444e-02 -1.817723810672760010e-01 1.345310956239700317e-01 1.871864870190620422e-02 -3.690046966075897217e-01 2.707275450229644775e-01 8.096775971353054047e-03 1.523849666118621826e-01 -1.243980824947357178e-01 2.191176405176520348e-03 4.229220747947692871e-02 2.069736421108245850e-01 -3.381010293960571289e-01 7.694567739963531494e-02 1.836074441671371460e-01 2.144504934549331665e-01 -5.095423758029937744e-02 2.796722054481506348e-01 -4.478421527892351151e-03 1.501586884260177612e-01 3.346038982272148132e-02 1.126338243484497070e-01
-1.151845678687095642e-01 -3.985463082790374756e-02 2.890070974826812744e-01 -8.610173314809799194e-02 -1.352362930774688721e-01 -2.824391424655914307e-01 -6.676329672336578369e-02 7.160869985818862915e-02 -1.997822672128677368e-01 7.744025904685258865e-03 9.524019062519073486e-02 1.630030805245041847e-03 1.454474329948425293e-01 8.796045184135437012e-02 8.228262513875961304e-02 1.905159950256347656e-01 -2.992340177297592163e-02 -1.735893040895462036e-01 3.581805229187011719e-01 -2.964226603507995605e-01 -7.643983513116836548e-02 -7.940692827105522156e-03 -2.600401826202869415e-02 -7.603669911623001099e-02 3.667023181915283203e-01 9.642746299505233765e-02 2.570554912090301514e-01 -1.430472433567047119e-01 5.789776518940925598e-02 5.577048286795616150e-02 -4.056112766265869141e-01 6.863307207822799683e-02
1.695306301116943359e-01 -2.308940440416336060e-01 8.950863778591156006e-02 -1.641089469194412231e-01 2.110293209552764893e-01 -6.581503897905349731e-02 -2.757295370101928711e-01 6.565090268850326538e-02 -7.870643585920333862e-02 -5.581622198224067688e-02 2.363476008176803589e-01 -2.989100813865661621e-01 -2.270431220531463623e-01 -1.453860402107238770e-01 4.695801064372062683e-02 3.040162026882171631e-01 -2.198629975318908691e-01 1.530709117650985718e-01 5.497786030173301697e-02 5.295315384864807129e-02 -3.961306437849998474e-02 -3.692610189318656921e-02 -1.931472308933734894e-02 2.318597584962844849e-02 2.656156122684478760e-01 1.768328845500946045e-01 -9.063954651355743408e-02 1.788055449724197388e-01 7.757081091403961182e-02 -1.282487530261278152e-02 -3.633299171924591064e-01 -2.651953995227813721e-01
1.380172371864318848e-01 -9.491173923015594482e-02 1.099364757537841797e-01 1.210528146475553513e-02 -7.983273267745971680e-02 -5.946429967880249023e-01 1.541310083121061325e-02 -7.216672599315643311e-02 -9.644548594951629639e-02 7.469730079174041748e-02 7.853586226701736450e-02 2.879508733749389648e-01 -3.364238142967224121e-02 3.170073032379150391e-02 2.534420927986502647e-03 5.039519667625427246e-01 6.595368962734937668e-03 -9.044834226369857788e-02 2.302569570019841194e-03 2.044141665101051331e-02 -2.681140601634979248e-01 -8.226092904806137085e-02 9.507720358669757843e-03 1.607648134231567383e-01 2.011671215295791626e-01 1.227481737732887268e-01 1.793899983167648315e-01 -1.149211153388023376e-01 1.165090799331665039e-01 -7.174325734376907349e-02 2.283217199146747589e-02 -2.854079008102416992e-02
-1.768375933170318604e-01 -1.326012164354324341e-01 3.919002041220664978e-02 5.683283787220716476e-03 2.697028517723083496e-01 -2.109440565109252930e-01 2.056442350149154663e-01 1.383130252361297607e-01 -2.781721949577331543e-01 -2.116115391254425049e-02 2.172330915927886963e-01 2.648815810680389404e-01 -2.772879414260387421e-02 -2.646492980420589447e-02 -1.169852390885353088e-01 3.781564235687255859e-01 -1.507414728403091431e-01 -7.181267440319061279e-02 -9.028311073780059814e-02 1.091256141662597656e-01 -5.382789671421051025e-02 3.695959970355033875e-02 2.166842371225357056e-01 1.769824326038360596e-01 2.954859733581542969e-01 6.545454263687133789e-02 9.445816278457641602e-02 -1.387792918831110001e-02 -1.409592479467391968e-01 -3.382403254508972168e-01 -1.066562235355377197e-01 -2.018475085496902466e-01
-7.252760976552963257e-02 -2.069999575614929199e-01 -5.588927492499351501e-02 1.446568518877029419e-01 9.770805388689041138e-02 -1.947093755006790161e-01 1.321855783462524414e-01 -2.484871298074722290e-01 8.831679821014404297e-02 1.531023830175399780e-01 3.590783774852752686e-01 1.822657696902751923e-02 1.191484481096267700e-01 -1.495005488395690918e-01 1.159751974046230316e-02 3.701317906379699707e-01 1.110134944319725037e-01 1.290991529822349548e-02 1.742861047387123108e-02 -1.063980311155319214e-01 -2.760061919689178467e-01 -7.285989075899124146e-02 3.217290341854095459e-02 -1.043995693325996399e-01 4.761483967304229736e-01 -4.098051413893699646e-02 1.577270328998565674e-01 1.984810642898082733e-02 2.711375951766967773e-01 8.596884459257125854e-02 1.044191867113113403e-01 -6.292966008186340332e-02
3.658062778413295746e-03 -1.485462784767150879e-01 1.989141292870044708e-02 -2.800900936126708984e-01 2.537293732166290283e-01 -2.316126525402069092e-01 -1.098146438598632812e-01 -9.646536409854888916e-02 -2.321245223283767700e-01 4.051312506198883057e-01 7.777050882577896118e-02 -2.528066337108612061e-01 -3.074767626821994781e-02 -6.499256938695907593e-03 -3.395158350467681885e-01 8.684468269348144531e-02 1.832218915224075317e-01 2.448278665542602539e-02 2.849166691303253174e-01 9.367878548800945282e-03 8.727072179317474365e-02 -2.849282883107662201e-02 -8.704678714275360107e-02 4.362797737121582031e-02 2.922309637069702148e-01 -8.504304289817810059e-02 7.008790969848632812e-02 2.393196672201156616e-01 -1.898957043886184692e-02 -1.274599581956863403e-01 -1.738353967666625977e-01 1.136970520019531250e-01
[truncated: 3,267,563 more chars]
