# Supplementary material for: The Language of Innovation
Source: PLoS One. 2020 Apr 30;15(4):e0230107. doi: 10.1371/journal.pone.0230107 (PMC7194493; doi:10.1371/journal.pone.0230107)
Supplement: S21 File — (GZ) [file pone.0230107.s021.tar.gz › 1999-2003/V2Run_11_VS_4500_embeddings1999-2003ED32.txt]

-9.930238872766494751e-02 1.587607562541961670e-01 -6.123495474457740784e-02 1.021140515804290771e-01 -3.166841864585876465e-01 -3.483365774154663086e-01 2.420258894562721252e-02 6.247663497924804688e-02 4.813165962696075439e-02 -1.623212918639183044e-02 3.805893287062644958e-02 -2.106630988419055939e-02 8.314732462167739868e-02 -7.689870893955230713e-02 6.112966686487197876e-02 -1.894973814487457275e-01 7.078276574611663818e-02 9.298676252365112305e-02 3.902731835842132568e-02 -2.053769677877426147e-01 2.209206670522689819e-01 -1.945674717426300049e-01 3.467305600643157959e-01 6.177802011370658875e-02 -1.548826098442077637e-01 6.600108463317155838e-03 -1.254839748144149780e-01 1.744661331176757812e-01 4.265467822551727295e-01 2.010073065757751465e-01 2.897312939167022705e-01 -1.520777195692062378e-01
6.095255538821220398e-02 2.774419188499450684e-01 1.705768704414367676e-01 3.716841638088226318e-01 -1.120264232158660889e-01 -1.671976447105407715e-01 2.463028132915496826e-01 1.480975598096847534e-01 -4.403215646743774414e-02 -5.585219711065292358e-02 -5.390470847487449646e-02 5.893335491418838501e-02 -2.765499055385589600e-01 -8.936695754528045654e-02 1.148020178079605103e-01 -1.229563951492309570e-01 1.523481160402297974e-01 -7.524918764829635620e-02 1.284834891557693481e-01 -2.544190585613250732e-01 8.911554515361785889e-02 -1.906298100948333740e-02 1.762670576572418213e-01 1.658355891704559326e-01 1.068217828869819641e-01 3.994268178939819336e-01 -1.370378732681274414e-01 9.403526037931442261e-02 2.281113415956497192e-01 2.234402447938919067e-01 1.511963158845901489e-01 6.617876142263412476e-02
1.300792992115020752e-01 5.790317058563232422e-02 -3.078589737415313721e-01 1.491479426622390747e-01 1.764789372682571411e-01 -1.893681287765502930e-01 1.492386311292648315e-01 1.180223748087882996e-01 1.016245558857917786e-01 -1.562245935201644897e-01 -2.173747867345809937e-03 -4.986678436398506165e-02 -2.309952825307846069e-01 -1.256193816661834717e-01 1.105637326836585999e-01 -2.861731648445129395e-01 1.544146984815597534e-02 1.400798675604164600e-03 -1.125837787985801697e-01 5.539170652627944946e-02 4.231072962284088135e-01 2.418195456266403198e-02 2.294588983058929443e-01 -5.311477556824684143e-02 -2.663869559764862061e-01 2.765132784843444824e-01 -7.836531102657318115e-02 5.440206825733184814e-02 3.102536201477050781e-01 1.333027780055999756e-01 1.874078810214996338e-01 -4.777408763766288757e-02
-9.321987628936767578e-02 2.904671244323253632e-03 9.202934056520462036e-02 5.135141313076019287e-03 -2.067921757698059082e-01 -1.674494594335556030e-01 -1.107480004429817200e-01 5.238695442676544189e-02 1.494161039590835571e-01 6.929396092891693115e-02 -2.605651319026947021e-01 1.432469636201858521e-01 -1.974067389965057373e-01 2.159970439970493317e-02 6.137975305318832397e-02 1.547218710184097290e-01 -8.166522532701492310e-02 2.734679579734802246e-01 9.586090594530105591e-02 2.934749424457550049e-01 8.591283112764358521e-02 7.684250921010971069e-02 -4.641394689679145813e-02 2.417373210191726685e-01 -1.245875209569931030e-01 1.231179758906364441e-02 7.125976681709289551e-02 3.600560724735260010e-01 4.511325657367706299e-01 1.658373624086380005e-01 2.685131132602691650e-01 1.007438674569129944e-01
1.884555369615554810e-01 2.003167122602462769e-01 7.060293853282928467e-02 6.305247545242309570e-02 -3.382481634616851807e-02 8.990051224827766418e-03 1.501294672489166260e-01 5.339835584163665771e-02 9.430279582738876343e-02 -5.135489627718925476e-02 -1.090450063347816467e-01 2.656581811606884003e-02 1.306573450565338135e-01 -2.766887843608856201e-01 -1.291815191507339478e-02 7.872235774993896484e-02 -9.938119351863861084e-02 -5.210229381918907166e-02 -2.216391265392303467e-01 -1.831692606210708618e-01 3.407373130321502686e-01 1.560090482234954834e-01 1.945038437843322754e-01 2.497948408126831055e-01 -1.784327439963817596e-02 1.901082396507263184e-01 1.235419437289237976e-01 2.753803730010986328e-01 5.343511104583740234e-01 3.307963907718658447e-02 1.176071688532829285e-01 2.671786956489086151e-02
1.622331142425537109e-01 1.494498699903488159e-01 -1.165733486413955688e-01 3.915889263153076172e-01 2.028894424438476562e-01 -2.587270438671112061e-01 -3.382622450590133667e-02 1.012402176856994629e-01 -8.278805762529373169e-02 -8.203074336051940918e-02 -1.900604814291000366e-01 8.149862289428710938e-02 2.321466654539108276e-01 -4.926695302128791809e-02 1.359794382005929947e-02 -1.652833670377731323e-01 1.013308763504028320e-02 2.969896979629993439e-02 -4.594949074089527130e-03 1.362761110067367554e-01 4.713200628757476807e-01 1.013607382774353027e-01 8.867555856704711914e-02 1.518963128328323364e-01 -1.627830266952514648e-01 1.844639778137207031e-01 3.960826247930526733e-02 8.912087976932525635e-02 3.362808525562286377e-01 -6.754137109965085983e-03 4.566738381981849670e-02 2.378309369087219238e-01
2.535384297370910645e-01 8.374325931072235107e-02 3.424821421504020691e-02 2.188171744346618652e-01 -2.238543182611465454e-01 -2.110775709152221680e-01 -4.632862284779548645e-02 1.367300003767013550e-01 2.328996211290359497e-01 -1.644559949636459351e-01 -1.916534900665283203e-01 -6.150975078344345093e-02 8.615021407604217529e-02 -9.148647636175155640e-02 -1.190975308418273926e-01 -9.238597005605697632e-02 -5.513168871402740479e-02 7.359705120325088501e-02 -7.521954923868179321e-02 -1.464629322290420532e-01 4.079357683658599854e-01 -1.082859113812446594e-01 2.222652882337570190e-01 2.337434738874435425e-01 -2.860940992832183838e-01 1.255726516246795654e-01 2.895331941545009613e-02 -3.422784432768821716e-02 3.538624942302703857e-01 -1.178610846400260925e-01 1.563076674938201904e-01 1.513977944850921631e-01
1.513674156740307808e-03 3.055249154567718506e-01 -1.391181200742721558e-01 -1.187178120017051697e-01 1.293568965047597885e-02 -7.823720574378967285e-02 -7.343017309904098511e-02 2.205795794725418091e-01 1.103814616799354553e-01 6.563924252986907959e-02 -1.925803422927856445e-01 2.656926028430461884e-02 -8.868471719324588776e-03 -7.139874249696731567e-02 5.499405786395072937e-03 -1.024452671408653259e-01 -1.549500674009323120e-01 -4.942746460437774658e-02 -6.659227609634399414e-02 1.532482504844665527e-01 3.914333581924438477e-01 9.384103119373321533e-02 1.485944092273712158e-01 2.514722347259521484e-01 -6.002237275242805481e-02 2.884792983531951904e-01 -6.704646511934697628e-04 -3.015782684087753296e-02 4.190579950809478760e-01 -2.380847781896591187e-01 2.678723633289337158e-01 2.222205400466918945e-01
6.258855015039443970e-02 -5.163507070392370224e-03 -2.000961601734161377e-01 2.720679044723510742e-01 1.530110463500022888e-02 -1.813573837280273438e-01 -4.240549728274345398e-02 3.033491373062133789e-01 4.903143644332885742e-02 2.585987448692321777e-01 -3.300093114376068115e-02 -1.364738643169403076e-01 -2.743050456047058105e-02 -1.626821011304855347e-01 9.879306703805923462e-02 -1.381453424692153931e-01 8.783609606325626373e-03 1.112114638090133667e-01 -9.853008389472961426e-02 1.007779240608215332e-01 5.503800511360168457e-01 -2.072726190090179443e-01 -8.780261850915849209e-04 1.625031977891921997e-01 -1.515363603830337524e-01 1.901897341012954712e-01 1.367281824350357056e-01 1.610774546861648560e-01 3.053918182849884033e-01 1.948221400380134583e-02 -6.783562153577804565e-02 5.814036354422569275e-02
-1.120076328516006470e-02 6.263656914234161377e-02 4.275028780102729797e-02 1.125173568725585938e-01 -2.402084618806838989e-01 -2.319911867380142212e-01 3.431828618049621582e-01 2.876028418540954590e-01 4.182814806699752808e-02 -1.981415748596191406e-01 7.679975777864456177e-02 1.570309847593307495e-01 -1.508284658193588257e-01 7.767894119024276733e-02 9.126615524291992188e-02 -9.013622254133224487e-02 4.276550561189651489e-02 3.206425011157989502e-01 4.240277782082557678e-02 3.487086668610572815e-02 3.475414812564849854e-01 7.192385941743850708e-02 3.100781701505184174e-02 -1.406664587557315826e-02 -3.051550090312957764e-01 2.775746881961822510e-01 5.090014263987541199e-02 8.470072411000728607e-03 2.995692491531372070e-01 -7.814793288707733154e-02 3.009679354727268219e-02 2.197576165199279785e-01
-1.139223668724298477e-02 1.483567208051681519e-01 9.688299894332885742e-02 2.381353080272674561e-02 -1.147626489400863647e-01 3.481521829962730408e-02 1.306236088275909424e-01 7.251124829053878784e-03 3.064675927162170410e-01 2.169686369597911835e-02 -4.354985952377319336e-01 -1.534891426563262939e-01 -1.488277316093444824e-01 6.248527206480503082e-04 1.921000890433788300e-03 -1.587900966405868530e-01 9.452880918979644775e-02 1.452078968286514282e-01 1.136460304260253906e-01 2.331131398677825928e-01 4.748914856463670731e-03 8.060582913458347321e-03 2.633660435676574707e-01 3.926396965980529785e-01 -2.782953204587101936e-03 6.206088140606880188e-02 -6.642214208841323853e-02 1.792614310979843140e-01 4.150001406669616699e-01 1.819077283143997192e-01 1.047527045011520386e-01 6.198746338486671448e-02
1.776221096515655518e-01 5.044553056359291077e-02 -6.120724603533744812e-02 -4.755455255508422852e-02 -1.081595271825790405e-01 -3.193854391574859619e-01 1.911837048828601837e-02 2.842586934566497803e-01 -1.414572447538375854e-02 -6.350553780794143677e-02 -2.781681418418884277e-01 7.520729303359985352e-02 1.244441345334053040e-01 -1.664380878210067749e-01 9.687913209199905396e-02 -9.721222519874572754e-02 1.466149836778640747e-01 -8.741892129182815552e-02 -2.106050699949264526e-01 -2.099605090916156769e-02 3.413292169570922852e-01 -2.267174050211906433e-02 1.154639273881912231e-01 1.266507804393768311e-01 -1.525165736675262451e-01 2.991525828838348389e-01 -1.172873750329017639e-01 6.088580936193466187e-02 4.363397359848022461e-01 4.561672452837228775e-03 1.192880347371101379e-01 2.460653483867645264e-01
2.826541066169738770e-01 1.644059121608734131e-01 -8.755697309970855713e-02 8.065827190876007080e-03 2.862302400171756744e-02 -1.272647641599178314e-02 1.049598678946495056e-01 5.541272833943367004e-02 1.961428672075271606e-02 1.562278270721435547e-01 5.294092744588851929e-02 4.388727713376283646e-03 -7.509744912385940552e-02 1.015477925539016724e-01 -4.471722245216369629e-02 -2.567633986473083496e-01 1.068070754408836365e-01 1.515391469001770020e-01 -2.037184685468673706e-01 5.907113477587699890e-02 4.542454779148101807e-01 -9.472256898880004883e-02 3.191261589527130127e-01 1.101083680987358093e-01 -2.193374484777450562e-01 9.054713696241378784e-02 3.487941622734069824e-02 -1.940698549151420593e-02 4.527769386768341064e-01 1.075962185859680176e-01 1.638459563255310059e-01 2.209428548812866211e-01
1.785486703738570213e-03 1.522027552127838135e-01 9.192347526550292969e-02 1.150080114603042603e-01 1.219564974308013916e-01 -1.277203708887100220e-01 1.644867509603500366e-01 3.260123133659362793e-01 -1.085156276822090149e-01 -1.868730634450912476e-01 -2.397213578224182129e-01 -1.027317568659782410e-01 -1.681492328643798828e-01 1.744307577610015869e-01 1.773625761270523071e-01 -1.898672431707382202e-01 8.824107795953750610e-02 1.613434106111526489e-01 -1.195120508782565594e-03 -1.571676880121231079e-01 1.723780930042266846e-01 -1.970887184143066406e-03 2.631302773952484131e-01 1.262070517987012863e-02 -1.347080618143081665e-01 2.878651618957519531e-01 1.507418453693389893e-01 4.094085842370986938e-02 4.732148647308349609e-01 -1.219474896788597107e-01 -1.656953543424606323e-01 -1.993031613528728485e-02
-2.349869348108768463e-02 2.742002308368682861e-01 1.061556115746498108e-02 2.601638436317443848e-01 -3.438699245452880859e-02 -1.010708138346672058e-01 -1.302146613597869873e-01 1.436757743358612061e-01 2.543467283248901367e-01 9.742582589387893677e-02 -3.439761698246002197e-01 3.820115327835083008e-02 -2.360324710607528687e-01 -2.541944980621337891e-01 8.882731944322586060e-02 -1.473258435726165771e-01 -2.376612871885299683e-01 -1.078121662139892578e-01 1.890737265348434448e-01 1.293536722660064697e-01 2.435788698494434357e-02 -2.657229825854301453e-02 2.095891982316970825e-01 3.864928185939788818e-01 -3.991441428661346436e-02 6.734615191817283630e-03 1.233530789613723755e-01 9.038733690977096558e-02 2.773252129554748535e-01 1.741193383932113647e-01 -5.861806496977806091e-02 1.127154529094696045e-01
7.156413793563842773e-02 1.400387138128280640e-01 -8.584567159414291382e-02 1.052297279238700867e-01 -9.464096277952194214e-03 -1.021135821938514709e-01 2.414137590676546097e-03 1.492912322282791138e-01 1.330522447824478149e-01 2.348835766315460205e-02 -3.932529091835021973e-01 -1.053493022918701172e-01 -2.373046241700649261e-02 -1.065885126590728760e-01 9.103846549987792969e-02 1.305398344993591309e-01 1.225150004029273987e-01 -2.252481728792190552e-01 -1.993817985057830811e-01 -9.680903702974319458e-02 4.676750004291534424e-01 1.857174336910247803e-01 2.066393643617630005e-01 6.226329505443572998e-02 -9.789270348846912384e-03 4.287529364228248596e-02 1.099030673503875732e-01 1.296508759260177612e-01 4.125967919826507568e-01 7.559795677661895752e-02 7.090600579977035522e-02 2.762253880500793457e-01
-1.060429215431213379e-01 1.715305447578430176e-01 9.969392418861389160e-02 4.451550841331481934e-01 -1.562924534082412720e-01 -3.019016087055206299e-01 1.294034719467163086e-01 -4.422124009579420090e-03 3.364925459027290344e-02 -3.083394169807434082e-01 -1.067103296518325806e-01 -2.728096023201942444e-02 -9.343786537647247314e-02 -4.617634043097496033e-02 -3.710452839732170105e-02 -3.483348786830902100e-01 -6.787317246198654175e-02 1.044715195894241333e-01 1.822911575436592102e-02 -6.222452968358993530e-03 8.964996039867401123e-02 1.994226425886154175e-01 9.354203939437866211e-02 6.131304427981376648e-02 -2.506244741380214691e-02 2.705211937427520752e-01 -1.129078641533851624e-01 -7.677182555198669434e-02 2.619456648826599121e-01 -3.577944934368133545e-01 -1.579841226339340210e-02 1.069484800100326538e-01
5.319538712501525879e-02 7.798988837748765945e-03 -8.054369688034057617e-02 1.094734668731689453e-01 9.792952239513397217e-02 -3.560314327478408813e-02 -1.003618240356445312e-01 9.268230199813842773e-02 1.048378348350524902e-01 -6.530168652534484863e-02 -2.958567738533020020e-01 -2.553118467330932617e-01 8.818244934082031250e-02 -2.747164070606231689e-01 1.495373249053955078e-01 1.075226143002510071e-01 -2.076797932386398315e-02 5.674380436539649963e-02 -4.666075110435485840e-02 -2.337069213390350342e-01 3.055268526077270508e-01 4.152716323733329773e-02 1.804500073194503784e-01 2.890462875366210938e-01 -1.053646281361579895e-01 7.790387421846389771e-02 -3.290070593357086182e-02 7.095813006162643433e-02 5.616400837898254395e-01 -5.281812325119972229e-02 1.058830544352531433e-01 1.990516334772109985e-01
1.516117751598358154e-01 6.180368736386299133e-02 5.532110482454299927e-02 1.774250864982604980e-01 1.867714077234268188e-01 -1.562036722898483276e-01 1.532526500523090363e-02 2.248192876577377319e-01 1.368537545204162598e-01 6.597970426082611084e-02 -2.932018637657165527e-01 -6.355950236320495605e-02 1.462311856448650360e-02 -1.150319203734397888e-01 4.930206760764122009e-02 -7.203805726021528244e-03 1.535385102033615112e-01 1.349310278892517090e-01 -7.223053276538848877e-02 1.828876584768295288e-01 3.003533780574798584e-01 -5.515538156032562256e-02 1.350326091051101685e-01 3.190104067325592041e-01 -1.138941645622253418e-01 3.321135938167572021e-01 -1.051935926079750061e-02 1.116828396916389465e-01 3.828834295272827148e-01 -3.977535292506217957e-02 1.173112839460372925e-01 3.287462890148162842e-01
8.242999762296676636e-02 1.916592242196202278e-03 -1.340922415256500244e-01 1.201114431023597717e-01 -9.311287850141525269e-02 -1.062728762626647949e-01 1.055645570158958435e-01 2.414602190256118774e-01 2.692106552422046661e-02 1.210490986704826355e-01 -1.474245190620422363e-01 1.041643172502517700e-01 -7.114397734403610229e-02 -3.126123547554016113e-01 -9.770946204662322998e-02 -8.321336656808853149e-02 1.258796919137239456e-02 4.273773729801177979e-02 -2.269705533981323242e-01 1.613734811544418335e-01 3.097172081470489502e-01 6.757321208715438843e-02 1.946477293968200684e-01 2.149595320224761963e-01 -3.690243139863014221e-02 2.681106328964233398e-01 -5.066525563597679138e-02 -6.991031765937805176e-02 4.943125844001770020e-01 -1.825011223554611206e-01 4.499687254428863525e-02 2.822372913360595703e-01
-2.948905527591705322e-02 1.564520895481109619e-01 -1.033984348177909851e-01 2.563658356666564941e-01 -1.659805178642272949e-01 -3.555159568786621094e-01 1.127621382474899292e-01 -2.000583559274673462e-01 2.279632166028022766e-02 1.884748339653015137e-01 1.282952725887298584e-01 -4.897006228566169739e-02 -7.584553956985473633e-02 1.727627962827682495e-02 3.226902708411216736e-02 -1.675584912300109863e-01 -7.781482487916946411e-02 2.470958791673183441e-02 5.716251209378242493e-02 2.205237001180648804e-01 3.889480233192443848e-01 -2.410040944814682007e-01 2.475639246404170990e-02 3.007931113243103027e-01 -8.073497563600540161e-02 1.015645116567611694e-01 -3.400761783123016357e-01 8.175635337829589844e-02 2.410793602466583252e-01 -1.750256121158599854e-01 -1.201873868703842163e-01 1.029509771615266800e-02
3.647449240088462830e-02 1.523322016000747681e-01 -1.731222569942474365e-01 1.040587276220321655e-01 4.291313514113426208e-02 -2.665001451969146729e-01 -1.936239600181579590e-01 2.605810165405273438e-01 1.597266644239425659e-01 1.189992874860763550e-01 -1.172367949038743973e-02 7.474225759506225586e-02 3.251211345195770264e-02 -1.027936711907386780e-01 -3.161089494824409485e-02 -4.766090586781501770e-02 2.552006859332323074e-03 2.306082397699356079e-01 -4.906384348869323730e-01 -2.785302884876728058e-02 2.769238948822021484e-01 2.121783494949340820e-01 1.991408318281173706e-01 -4.322944581508636475e-02 -2.105528675019741058e-02 3.534860610961914062e-01 -6.603889167308807373e-02 -4.869473632425069809e-03 2.766115963459014893e-01 1.120259426534175873e-02 1.757909655570983887e-01 2.955169230699539185e-02
9.660162031650543213e-02 2.453011423349380493e-01 4.822961613535881042e-02 3.958462774753570557e-01 4.904310032725334167e-02 -4.898932576179504395e-02 -2.429393529891967773e-01 1.518383324146270752e-01 -8.722506463527679443e-03 -1.578139215707778931e-01 -2.047911733388900757e-01 -7.892830669879913330e-02 -2.595195770263671875e-01 7.336345314979553223e-02 3.991898149251937866e-02 -1.482505500316619873e-01 -1.932789757847785950e-02 2.441184371709823608e-01 1.063416004180908203e-01 -3.451649844646453857e-02 1.500629633665084839e-01 1.276999264955520630e-01 2.121633291244506836e-01 -8.360587805509567261e-02 -1.552573740482330322e-01 4.755302369594573975e-01 1.417443603277206421e-01 -1.274463236331939697e-01 2.494398206472396851e-01 -1.280179247260093689e-02 -1.558427326381206512e-02 5.147062987089157104e-02
6.580627709627151489e-02 1.567995101213455200e-01 5.189074203372001648e-02 6.383366882801055908e-02 -1.483720093965530396e-01 -2.054272592067718506e-01 -1.016121059656143188e-01 -1.888266205787658691e-02 3.521782457828521729e-01 -3.888794407248497009e-02 -3.522575199604034424e-01 1.210058853030204773e-02 -1.255684196949005127e-01 -1.099006459116935730e-01 1.804313361644744873e-01 2.442966587841510773e-02 1.176279038190841675e-01 2.251477092504501343e-01 -1.547065842896699905e-02 1.595709174871444702e-01 -7.013778388500213623e-02 -5.866929888725280762e-02 9.999372810125350952e-02 2.103236168622970581e-01 -7.154083251953125000e-02 2.377664297819137573e-01 -6.471024453639984131e-02 5.190907791256904602e-02 4.546705186367034912e-01 3.762342035770416260e-01 9.430301934480667114e-02 1.090312749147415161e-02
2.041344996541738510e-03 7.853173464536666870e-02 -3.218727931380271912e-02 1.100502461194992065e-01 -4.049119651317596436e-01 -5.612801015377044678e-02 -4.486576840281486511e-02 3.613694384694099426e-02 2.520056962966918945e-01 1.102771982550621033e-01 -3.404312133789062500e-01 4.149742797017097473e-02 1.600038842298090458e-03 -1.381378471851348877e-01 4.988900572061538696e-02 -1.413278188556432724e-02 -2.885338850319385529e-02 1.292756497859954834e-01 1.162475720047950745e-02 8.035744726657867432e-02 5.579274147748947144e-02 -6.682542711496353149e-02 1.797637790441513062e-01 2.297612875699996948e-01 -1.062057316303253174e-01 1.334174722433090210e-01 -8.239027112722396851e-02 3.516808748245239258e-01 2.595207095146179199e-01 4.420661330223083496e-01 1.888322383165359497e-01 1.428382545709609985e-01
1.128865685313940048e-02 2.351460754871368408e-01 1.964183747768402100e-01 2.351873666048049927e-01 5.425178259611129761e-02 -2.943249642848968506e-01 2.379977852106094360e-01 5.083617288619279861e-03 4.004926979541778564e-01 1.271790266036987305e-01 -1.144078341894783080e-04 8.522501587867736816e-02 7.758821547031402588e-02 -5.676074326038360596e-02 2.985391318798065186e-01 -2.479753792285919189e-01 1.101508270949125290e-02 3.435245528817176819e-02 1.309919655323028564e-01 1.164967790246009827e-01 3.955555856227874756e-01 4.273854568600654602e-02 8.945238590240478516e-02 3.310621529817581177e-02 -3.325477242469787598e-02 1.386298686265945435e-01 -8.640345931053161621e-02 5.246927216649055481e-02 3.239420354366302490e-01 -8.393200486898422241e-02 2.903270535171031952e-02 -1.340370625257492065e-01
-2.904639579355716705e-02 1.565142720937728882e-01 -1.534370929002761841e-01 2.379217892885208130e-01 9.034572541713714600e-02 -1.999243535101413727e-02 1.705483496189117432e-01 3.053807616233825684e-01 1.153641417622566223e-01 -4.166789352893829346e-02 -3.527865707874298096e-01 -2.572201192378997803e-03 1.919965073466300964e-02 2.814507484436035156e-02 -4.970172792673110962e-02 -2.672644145786762238e-02 1.201657280325889587e-01 -8.058693259954452515e-02 -2.877875566482543945e-01 1.062037050724029541e-01 2.623016834259033203e-01 -1.500956714153289795e-01 1.745287477970123291e-01 1.246814876794815063e-01 -1.197358518838882446e-01 1.582428514957427979e-01 -5.251840874552726746e-02 5.536246113479137421e-03 4.903471469879150391e-01 -1.277465820312500000e-01 -2.314061298966407776e-02 2.606060504913330078e-01
2.063341736793518066e-01 2.492655813694000244e-02 -8.854614943265914917e-02 -1.346556097269058228e-01 -7.898402214050292969e-02 -1.792373657226562500e-01 -1.586064845323562622e-01 1.658170074224472046e-01 1.494243144989013672e-01 7.321009784936904907e-02 -1.687632054090499878e-01 1.401625424623489380e-01 -6.339769810438156128e-02 -1.388247609138488770e-01 -1.774241179227828979e-01 -3.422443866729736328e-01 7.796699553728103638e-02 1.996897608041763306e-01 2.411704510450363159e-02 3.860697522759437561e-02 3.160982131958007812e-01 1.732049882411956787e-01 1.533953845500946045e-01 1.229251399636268616e-01 1.549436897039413452e-01 2.224706411361694336e-01 -1.364663392305374146e-01 -5.220709741115570068e-02 4.180859327316284180e-01 -1.988013833761215210e-02 1.806683987379074097e-01 2.698760032653808594e-01
-3.641269356012344360e-02 1.772640943527221680e-01 -8.738309890031814575e-02 1.048854514956474304e-01 -6.320004910230636597e-02 1.215014047920703888e-02 1.371768563985824585e-01 5.052195116877555847e-02 3.348942697048187256e-01 -1.471986174583435059e-01 -3.653454780578613281e-01 1.252747029066085815e-01 -5.782533809542655945e-02 -7.634640485048294067e-02 2.985735535621643066e-01 -6.648276746273040771e-02 -1.441325396299362183e-01 1.599424928426742554e-01 6.166984885931015015e-02 1.494582742452621460e-01 -8.679867722094058990e-03 -2.119593173265457153e-01 2.727137804031372070e-01 4.040785431861877441e-01 -1.558151841163635254e-01 4.165561869740486145e-02 -8.385098725557327271e-02 4.662816971540451050e-02 3.350226581096649170e-01 1.729656904935836792e-01 6.151629984378814697e-02 3.256107494235038757e-02
1.336869969964027405e-02 -1.091533973813056946e-01 -2.048064321279525757e-01 -5.013531446456909180e-02 1.490283161401748657e-01 -2.115050256252288818e-01 -2.482757568359375000e-01 3.808352947235107422e-01 6.196530908346176147e-02 -5.414194241166114807e-02 -1.268931925296783447e-01 2.046304494142532349e-01 -1.799511164426803589e-01 1.427956968545913696e-01 -6.372228264808654785e-02 -1.361408829689025879e-01 4.835194442421197891e-03 1.416658014059066772e-01 -9.220137447118759155e-02 -3.996999189257621765e-02 3.725313842296600342e-01 3.995136916637420654e-02 2.688169181346893311e-01 3.894036263227462769e-02 9.955658763647079468e-02 1.821558922529220581e-01 -8.863522112369537354e-02 8.902376145124435425e-02 4.046015739440917969e-01 -1.139209941029548645e-01 -2.421904355287551880e-02 2.218700349330902100e-01
-1.390302926301956177e-02 2.220028787851333618e-01 -1.017748713493347168e-01 2.686642110347747803e-01 -7.599242776632308960e-02 -9.230066090822219849e-02 -3.190940618515014648e-02 -1.619959175586700439e-01 1.982823461294174194e-01 5.510383844375610352e-02 -2.980268299579620361e-01 1.272087395191192627e-01 -2.792166173458099365e-01 -2.306520193815231323e-01 2.091028988361358643e-01 1.047039702534675598e-01 -1.030542552471160889e-01 1.277859658002853394e-01 9.016489982604980469e-02 1.294608414173126221e-01 6.610631197690963745e-02 8.679053932428359985e-02 5.841798707842826843e-02 -1.550265699625015259e-01 -2.486909329891204834e-01 2.057533264160156250e-01 -7.509731501340866089e-02 4.737407565116882324e-01 1.595010906457901001e-01 -2.148582972586154938e-02 1.631937772035598755e-01 1.234931498765945435e-01
-8.489464968442916870e-02 2.035193443298339844e-01 -1.384523361921310425e-01 2.884015440940856934e-01 -2.272128909826278687e-01 -1.020343229174613953e-01 1.337480843067169189e-01 2.951812446117401123e-01 -1.030638441443443298e-02 -1.688024997711181641e-01 -6.960002332925796509e-02 -4.296420514583587646e-02 -1.975098848342895508e-01 1.901250034570693970e-01 1.122288480401039124e-01 3.254018723964691162e-02 4.839617386460304260e-02 1.477758288383483887e-01 1.228528171777725220e-01 -1.797467768192291260e-01 2.641686201095581055e-01 1.695882678031921387e-01 1.092959046363830566e-01 3.230781257152557373e-01 2.207191139459609985e-01 2.550966441631317139e-01 -1.569797098636627197e-01 4.993072152137756348e-02 2.737931013107299805e-01 -1.404798477888107300e-01 -1.881704479455947876e-01 -1.960506662726402283e-02
-1.375605016946792603e-01 2.549812197685241699e-01 2.685647308826446533e-01 3.119493722915649414e-01 -1.032790020108222961e-01 -2.072946634143590927e-03 -1.187895704060792923e-02 -1.238307170569896698e-02 2.184609323740005493e-01 -1.782692670822143555e-01 -4.198690354824066162e-01 2.150866687297821045e-01 1.428068149834871292e-02 -1.723948121070861816e-01 -5.938079580664634705e-02 2.648866921663284302e-02 5.388509854674339294e-02 1.832460910081863403e-01 1.592552289366722107e-02 8.456101268529891968e-02 6.557194981724023819e-03 9.338597953319549561e-02 1.141298282891511917e-02 6.933758407831192017e-02 -6.749200820922851562e-02 -2.116673858836293221e-03 -2.147441497072577477e-03 4.346488118171691895e-01 3.210877180099487305e-01 1.452479213476181030e-01 1.768792048096656799e-02 1.544933468103408813e-01
3.107884824275970459e-01 2.289002984762191772e-01 -5.454391706734895706e-03 2.929179370403289795e-01 1.162493601441383362e-01 -2.557693123817443848e-01 -9.069697000086307526e-03 1.635684818029403687e-01 1.350097954273223877e-01 5.182269215583801270e-02 -7.952925562858581543e-02 -1.413205564022064209e-01 -1.971133500337600708e-01 -6.145199760794639587e-02 1.322812587022781372e-01 -1.946834027767181396e-01 -5.416169762611389160e-03 9.203403443098068237e-02 -1.506592929363250732e-01 2.403154969215393066e-02 2.110585123300552368e-01 1.222871243953704834e-02 5.897285789251327515e-02 8.706071972846984863e-02 -1.808661073446273804e-01 6.683540344238281250e-02 3.095966577529907227e-02 -1.109927892684936523e-02 5.576871037483215332e-01 1.128043904900550842e-01 -1.859836876392364502e-01 1.733705997467041016e-01
-1.217835862189531326e-02 1.992117911577224731e-01 1.237537711858749390e-02 1.922186166048049927e-01 -3.041411340236663818e-01 -3.387702405452728271e-01 1.510312259197235107e-01 1.264749467372894287e-01 3.035370409488677979e-01 1.675799041986465454e-01 3.532898053526878357e-02 3.868066240102052689e-03 -3.309452235698699951e-01 -2.734728716313838959e-02 3.632425144314765930e-02 -1.334933042526245117e-01 2.076301574707031250e-01 -7.542012631893157959e-02 6.723878532648086548e-02 -8.972744457423686981e-03 3.229752182960510254e-01 2.835311926901340485e-02 3.058215975761413574e-01 -2.142518945038318634e-02 -2.201704680919647217e-01 2.016003429889678955e-01 1.604118198156356812e-01 1.335712075233459473e-01 1.072465181350708008e-01 -7.104768604040145874e-02 -1.443370282649993896e-01 5.934467166662216187e-02
1.460558921098709106e-01 1.096896082162857056e-01 -3.485425412654876709e-01 1.591552644968032837e-01 1.218841075897216797e-01 -9.708597511053085327e-02 -4.444703459739685059e-02 2.349196672439575195e-01 8.101263642311096191e-02 -2.438829541206359863e-01 -1.988488435745239258e-01 9.745536744594573975e-02 9.439065307378768921e-02 -1.209573447704315186e-01 1.539096683263778687e-01 -1.171867176890373230e-01 3.842065855860710144e-02 2.170688360929489136e-01 -1.767102330923080444e-01 -1.044156923890113831e-01 3.465694487094879150e-01 -1.253880709409713745e-01 2.628520429134368896e-01 1.012768074870109558e-01 7.021489739418029785e-02 3.156555593013763428e-01 -3.232207894325256348e-01 -4.668508470058441162e-02 1.194553300738334656e-01 -1.129317730665206909e-01 8.356482535600662231e-02 1.058632880449295044e-01
1.607760637998580933e-01 1.747619360685348511e-01 -1.769810914993286133e-01 2.585992813110351562e-01 -1.151121035218238831e-01 -7.578800618648529053e-02 -1.294163521379232407e-03 1.801866292953491211e-01 1.515940874814987183e-01 -1.512509118765592575e-02 -1.946484595537185669e-01 -6.424023211002349854e-02 1.135867908596992493e-01 -1.104217693209648132e-01 9.340044856071472168e-02 -1.538703739643096924e-01 7.195313461124897003e-03 -1.985785812139511108e-01 -7.794752717018127441e-02 2.954061888158321381e-02 2.704822123050689697e-01 4.021084681153297424e-02 1.544674783945083618e-01 2.736149728298187256e-01 -2.250136584043502808e-01 3.013202250003814697e-01 -1.974359154701232910e-02 1.125377938151359558e-01 2.885203361511230469e-01 -1.403325498104095459e-01 1.737386137247085571e-01 4.045890867710113525e-01
3.986915200948715210e-02 -2.251073904335498810e-02 -6.868829578161239624e-02 1.061076894402503967e-01 -8.192417025566101074e-02 -1.483151912689208984e-01 3.019377216696739197e-02 2.455132082104682922e-02 -2.383594587445259094e-02 -2.052014917135238647e-01 -5.522518157958984375e-01 7.772304117679595947e-02 -2.016441971063613892e-01 -1.790483146905899048e-01 2.317204326391220093e-01 1.073356792330741882e-01 3.240298107266426086e-02 2.561318576335906982e-01 9.132998436689376831e-02 2.035330682992935181e-01 1.720735430717468262e-01 1.819727718830108643e-01 3.042833805084228516e-01 7.989373803138732910e-02 1.123164147138595581e-01 -1.519811004400253296e-01 -1.236942932009696960e-01 2.640116810798645020e-01 1.744104176759719849e-01 1.357288956642150879e-01 -6.883347779512405396e-02 -8.752431720495223999e-02
-9.360967576503753662e-02 1.192053034901618958e-01 1.231677159667015076e-01 1.371312886476516724e-02 -6.476242095232009888e-02 -1.512921452522277832e-01 8.115105330944061279e-02 1.136108711361885071e-01 3.926981985569000244e-02 -2.916077673435211182e-01 1.105639245361089706e-02 -9.522692859172821045e-02 -3.469517827033996582e-01 4.790409281849861145e-02 2.892091274261474609e-01 -8.381038159132003784e-02 -1.515514254570007324e-01 1.456321179866790771e-01 3.883762657642364502e-02 -1.318746209144592285e-01 3.296467661857604980e-01 3.430707752704620361e-01 -7.994632422924041748e-02 3.330774009227752686e-01 3.951566666364669800e-02 2.506128251552581787e-01 6.869330257177352905e-02 1.429995447397232056e-01 2.300185263156890869e-01 -2.985333092510700226e-02 2.132639437913894653e-01 1.019753739237785339e-01
-1.673723161220550537e-01 -3.856217954307794571e-03 7.927382737398147583e-02 2.273739427328109741e-01 -1.667731851339340210e-01 -2.111286371946334839e-01 -8.211827278137207031e-02 6.710721552371978760e-02 2.797496616840362549e-01 3.828260814771056175e-04 -3.690815567970275879e-01 1.384237557649612427e-01 -3.152993693947792053e-02 -6.580997258424758911e-02 2.781674452126026154e-02 -6.103946641087532043e-02 -1.745877563953399658e-01 1.933700591325759888e-01 4.847071319818496704e-02 2.483453452587127686e-01 1.078908448107540607e-03 2.011087238788604736e-01 1.217424571514129639e-01 1.430604159832000732e-01 -1.904674470424652100e-01 5.473416298627853394e-02 -7.504773139953613281e-02 2.899355292320251465e-01 3.730997443199157715e-01 2.832560539245605469e-01 1.534874588251113892e-01 8.538562804460525513e-02
-3.110157251358032227e-01 1.922345161437988281e-02 -1.448455303907394409e-01 -2.382930368185043335e-02 -4.817293584346771240e-02 -1.919904649257659912e-01 2.291907668113708496e-01 -2.618757188320159912e-01 -8.264400810003280640e-02 -1.572514474391937256e-01 -2.424970567226409912e-01 4.151378571987152100e-02 -2.695229351520538330e-01 -7.549460977315902710e-02 -5.578982457518577576e-02 -3.123973011970520020e-01 4.544755071401596069e-02 1.850568056106567383e-01 1.626688390970230103e-01 9.262364357709884644e-02 -6.160644697956740856e-04 2.843745984137058258e-02 1.684067249298095703e-01 1.677035689353942871e-01 -1.148783639073371887e-01 -4.222398158162832260e-03 1.628485172986984253e-01 8.454364538192749023e-02 4.202203154563903809e-01 5.615070089697837830e-02 -1.714971214532852173e-01 2.554464042186737061e-01
-1.099253445863723755e-01 2.379767447710037231e-01 -4.458728432655334473e-02 2.732454240322113037e-01 1.531031331978738308e-03 -2.221795320510864258e-01 2.349053975194692612e-03 2.282054126262664795e-01 1.058377251029014587e-01 9.313681721687316895e-02 9.724911302328109741e-02 1.282126605510711670e-01 -4.544287323951721191e-01 1.748258918523788452e-01 2.567816078662872314e-01 -1.380488425493240356e-01 1.261129602789878845e-02 1.933987736701965332e-01 -2.625228650867938995e-02 1.249985396862030029e-02 2.708477079868316650e-01 2.891359627246856689e-01 -4.821025952696800232e-02 7.049407064914703369e-02 -1.561484038829803467e-01 1.215059608221054077e-01 4.067804664373397827e-02 -5.314898211508989334e-03 3.001063168048858643e-01 -4.767552018165588379e-02 1.365306526422500610e-01 1.757318824529647827e-01
1.405927389860153198e-01 2.099237442016601562e-01 6.436322629451751709e-02 2.346894703805446625e-02 -2.209595404565334320e-03 -3.839648663997650146e-01 4.251214116811752319e-02 8.246599137783050537e-02 4.674869775772094727e-02 2.004746496677398682e-01 -8.060512691736221313e-02 1.098893955349922180e-02 -9.589736349880695343e-03 2.242046967148780823e-02 3.302811980247497559e-01 -3.852673992514610291e-02 1.087031736969947815e-01 9.215077757835388184e-02 1.328746080398559570e-01 7.945798337459564209e-02 3.909915983676910400e-01 -2.363516241312026978e-01 4.747525975108146667e-02 1.939705014228820801e-01 3.499947488307952881e-02 1.499151140451431274e-01 -4.315465092658996582e-01 1.261606961488723755e-01 2.837642729282379150e-01 -7.362319529056549072e-02 -5.901861563324928284e-02 8.429705351591110229e-02
-1.557878553867340088e-01 1.619272232055664062e-01 -1.478751748800277710e-02 4.901306927204132080e-01 -2.850525379180908203e-01 -2.660635411739349365e-01 -4.171100631356239319e-02 1.623349823057651520e-02 2.453784197568893433e-01 -1.312668323516845703e-01 -2.243304997682571411e-01 -1.684566140174865723e-01 -2.586431205272674561e-01 5.599248409271240234e-02 1.372694820165634155e-01 -1.992546580731868744e-02 2.856650948524475098e-02 3.553534746170043945e-01 -3.402494639158248901e-02 -7.533004134893417358e-02 2.113089412450790405e-01 2.594820782542228699e-02 3.200913593173027039e-02 -8.728447556495666504e-02 1.252096146345138550e-03 -1.327434629201889038e-01 7.868993282318115234e-02 1.507602483034133911e-01 2.503515779972076416e-01 -1.255805138498544693e-02 -4.413004592061042786e-02 1.018993183970451355e-01
1.308553516864776611e-01 1.913282275199890137e-01 3.620766336098313332e-03 -6.080063804984092712e-02 9.480597078800201416e-02 -4.043857157230377197e-01 6.170127168297767639e-02 9.013897925615310669e-02 4.975634813308715820e-02 -2.377418614923954010e-02 -1.553923785686492920e-01 -1.127534657716751099e-01 -1.079947873950004578e-01 -1.446665674448013306e-01 -1.117983162403106689e-01 -9.779396653175354004e-02 -5.757039040327072144e-02 8.601659536361694336e-02 -1.709600389003753662e-01 1.325696855783462524e-01 3.620878159999847412e-01 1.781908869743347168e-01 3.343038856983184814e-01 1.599004864692687988e-01 2.724326029419898987e-02 3.863174095749855042e-02 -5.606510862708091736e-02 9.241390973329544067e-02 3.810314238071441650e-01 -1.988097578287124634e-01 7.821526378393173218e-02 3.179771602153778076e-01
-1.913637220859527588e-01 2.475134134292602539e-01 -8.835078030824661255e-02 4.238232374191284180e-01 -1.941535621881484985e-01 8.690791577100753784e-02 9.206790477037429810e-02 7.886445522308349609e-02 1.172474473714828491e-01 -1.044198572635650635e-01 -1.631899774074554443e-01 9.248328953981399536e-02 -1.966564506292343140e-01 -1.924933642148971558e-01 2.396657615900039673e-01 -2.282144129276275635e-01 4.850774630904197693e-02 2.307329475879669189e-01 -5.770559888333082199e-03 -1.102086603641510010e-01 3.489910066127777100e-01 -7.673344016075134277e-02 8.939369022846221924e-02 7.956271991133689880e-03 -4.453529417514801025e-02 -2.152694314718246460e-01 -9.838919341564178467e-02 1.877627223730087280e-01 1.527836322784423828e-01 -2.199933081865310669e-01 9.102100878953933716e-02 1.812877655029296875e-01
-3.825827687978744507e-02 1.552866697311401367e-01 6.182635948061943054e-02 1.267224550247192383e-01 5.984087660908699036e-02 -1.837364435195922852e-01 -1.107950732111930847e-01 1.234430745244026184e-01 2.164376378059387207e-01 1.097703818231821060e-02 1.146854758262634277e-01 -9.853338450193405151e-02 -2.014965862035751343e-01 1.558200456202030182e-02 1.674478501081466675e-01 -9.528700262308120728e-02 6.516206264495849609e-02 2.055702656507492065e-01 5.988730490207672119e-02 -1.406882554292678833e-01 2.414489686489105225e-01 -7.834783941507339478e-02 4.800597131252288818e-01 4.784441292285919189e-01 -1.245749816298484802e-01 -4.035631194710731506e-02 8.519791811704635620e-02 -3.356581181287765503e-02 2.046959698200225830e-01 2.827751636505126953e-01 2.856370247900485992e-02 4.831533005926758051e-04
-1.091551780700683594e-01 1.157656535506248474e-01 5.347289890050888062e-02 1.897015422582626343e-01 -1.907347738742828369e-01 -1.415937393903732300e-01 -4.066129773855209351e-02 5.770989134907722473e-02 3.496254384517669678e-01 7.297253608703613281e-02 -3.113929927349090576e-01 4.579657688736915588e-02 -1.258970350027084351e-01 -5.198783800005912781e-02 -5.708078667521476746e-02 1.535520404577255249e-01 -1.210542023181915283e-01 2.406986653804779053e-01 -9.235548228025436401e-02 3.478088080883026123e-01 4.568517208099365234e-02 -1.674418710172176361e-02 2.288821786642074585e-01 1.685925424098968506e-01 -1.921017169952392578e-01 1.670688241720199585e-01 -9.997255355119705200e-02 2.938277125358581543e-01 3.316933810710906982e-01 1.998445987701416016e-01 7.729256153106689453e-02 8.042525500059127808e-03
1.352142356336116791e-02 2.607631124556064606e-02 -8.940745145082473755e-02 2.440512627363204956e-01 -7.922775298357009888e-02 -1.967674195766448975e-01 1.149189919233322144e-01 4.377208948135375977e-01 -3.202561289072036743e-02 -8.325540274381637573e-02 -1.570052802562713623e-01 2.964663319289684296e-02 -1.166376844048500061e-01 5.077340453863143921e-02 2.606981694698333740e-01 -3.582541048526763916e-01 -1.376292556524276733e-01 9.486071765422821045e-03 8.331529051065444946e-02 -1.393285244703292847e-01 2.938639223575592041e-01 1.765577346086502075e-01 1.541955769062042236e-01 -7.768335193395614624e-02 -2.026463896036148071e-01 1.149850934743881226e-01 2.405265904963016510e-02 2.223042398691177368e-01 1.885497421026229858e-01 -1.811035424470901489e-01 2.008938044309616089e-01 1.734517216682434082e-01
-1.807357519865036011e-01 2.519364655017852783e-01 -5.615552514791488647e-02 3.014444708824157715e-01 -2.244566529989242554e-01 -2.775024771690368652e-01 -1.454740315675735474e-01 4.230837151408195496e-02 1.333601623773574829e-01 -1.899560391902923584e-01 -2.669594287872314453e-01 -2.532478272914886475e-01 -2.382854670286178589e-01 -1.802170649170875549e-02 2.000254243612289429e-01 -8.522079885005950928e-02 8.402493596076965332e-02 1.406729221343994141e-01 7.998115569353103638e-02 -2.548201978206634521e-01 3.228460550308227539e-01 -6.190604344010353088e-02 4.992190282791852951e-03 -1.589320600032806396e-01 -1.060356199741363525e-02 -1.279068291187286377e-01 -1.244963556528091431e-01 2.023269385099411011e-01 1.860925406217575073e-01 9.868939965963363647e-02 1.263382881879806519e-01 3.296482563018798828e-02
7.743108272552490234e-02 1.310258209705352783e-01 1.351252496242523193e-01 1.917808949947357178e-01 6.604393571615219116e-02 3.381582349538803101e-02 -1.212779730558395386e-01 1.206669136881828308e-01 2.208680287003517151e-02 -7.735136430710554123e-03 -2.117315530776977539e-01 -1.043380796909332275e-02 7.300320267677307129e-02 -9.022752195596694946e-02 4.535476118326187134e-02 -8.514155447483062744e-02 9.675198048353195190e-02 -1.398090571165084839e-01 -1.402467042207717896e-01 4.087734222412109375e-02 4.413840472698211670e-01 -3.241640701889991760e-02 1.489950418472290039e-01 -4.933160543441772461e-02 -2.654075622558593750e-01 1.845665127038955688e-01 -1.496283411979675293e-01 -1.059664785861968994e-02 5.501306653022766113e-01 -1.687047630548477173e-01 9.817758947610855103e-02 2.832984924316406250e-01
1.345551921986043453e-03 1.627827435731887817e-02 -1.133596897125244141e-01 2.821683287620544434e-01 9.021522849798202515e-02 -3.358603417873382568e-01 -2.076979726552963257e-02 8.971865475177764893e-02 2.543278038501739502e-01 1.600646078586578369e-01 -1.939127594232559204e-01 -1.496982425451278687e-01 1.841207742691040039e-01 6.646678596735000610e-02 1.873638480901718140e-01 2.733050612732768059e-03 4.689016565680503845e-02 2.331947535276412964e-01 -2.481273114681243896e-01 -4.865911323577165604e-03 3.271393477916717529e-01 -1.804054677486419678e-01 4.728187993168830872e-02 1.973074674606323242e-01 4.620964638888835907e-03 1.403294652700424194e-01 -1.900308877229690552e-01 6.083053722977638245e-02 4.288053810596466064e-01 -9.996980428695678711e-02 -3.478899225592613220e-02 2.430096454918384552e-02
-4.207384586334228516e-01 1.941393911838531494e-01 -1.877498067915439606e-02 8.653947710990905762e-02 -3.389738798141479492e-01 2.157172933220863342e-02 9.400802850723266602e-02 -2.051485031843185425e-01 -2.147233188152313232e-01 -2.107023149728775024e-01 -2.143451124429702759e-01 8.384878188371658325e-02 -2.865177346393465996e-03 -6.892248988151550293e-02 -1.856845244765281677e-02 -1.745982021093368530e-01 -1.368957161903381348e-01 -1.177451387047767639e-01 5.131549388170242310e-02 -7.236102968454360962e-02 2.150112092494964600e-01 -2.621158258989453316e-03 2.106226086616516113e-01 1.646276116371154785e-01 -8.896860480308532715e-02 5.754633620381355286e-02 2.786866426467895508e-01 8.658904582262039185e-02 3.159890174865722656e-01 1.568403095006942749e-01 1.920970976352691650e-01 -1.271878927946090698e-01
-1.663434654474258423e-01 1.621166169643402100e-01 -1.105418950319290161e-01 2.752135694026947021e-01 -3.713162541389465332e-01 -1.449825018644332886e-01 -5.922380462288856506e-02 1.953940279781818390e-02 1.495080441236495972e-01 -1.551909297704696655e-01 -2.065985053777694702e-01 -8.356023579835891724e-02 -2.881606817245483398e-01 5.099773779511451721e-02 8.550906181335449219e-02 -3.818205595016479492e-01 1.793051660060882568e-01 2.144740074872970581e-01 1.677544713020324707e-01 -6.427771598100662231e-02 3.448905050754547119e-01 -1.259778812527656555e-02 7.622832059860229492e-02 -5.170816928148269653e-02 9.247062355279922485e-02 -1.790367066860198975e-01 3.583330661058425903e-02 1.802665889263153076e-01 1.209281980991363525e-01 1.258756965398788452e-01 3.258115053176879883e-02 1.285792440176010132e-01
1.272884309291839600e-01 1.646304279565811157e-01 2.054496482014656067e-02 8.672430366277694702e-02 4.315028339624404907e-02 3.236590325832366943e-02 -9.914210438728332520e-02 3.820226788520812988e-01 -1.029127612709999084e-01 -1.293414831161499023e-01 -2.084453403949737549e-01 1.038790494203567505e-01 2.670405246317386627e-02 -7.870022207498550415e-02 -7.662987709045410156e-02 -1.692147701978683472e-01 -6.957440078258514404e-02 1.041342020034790039e-01 6.395249627530574799e-03 2.531329095363616943e-01 3.877663910388946533e-01 -1.240220293402671814e-01 1.422279775142669678e-01 2.389217615127563477e-01 -2.940319180488586426e-01 -4.615141078829765320e-02 1.022523455321788788e-02 2.056559473276138306e-01 2.531879246234893799e-01 3.750863075256347656e-01 -8.945744484663009644e-02 2.143832854926586151e-02
9.890700131654739380e-02 1.937887817621231079e-01 -2.050054520368576050e-01 1.403256654739379883e-01 -1.419934928417205811e-01 -1.766934432089328766e-02 1.246591880917549133e-01 3.365354537963867188e-01 3.863852471113204956e-02 -2.984103560447692871e-01 -1.531616002321243286e-01 5.052561685442924500e-02 8.584753423929214478e-02 -9.467726945877075195e-02 -1.343782842159271240e-01 -2.475113868713378906e-01 3.066133707761764526e-02 1.940420642495155334e-02 1.367865782231092453e-02 5.985594168305397034e-02 2.587216496467590332e-01 1.086930409073829651e-01 3.404874205589294434e-01 1.058343276381492615e-01 -5.521452799439430237e-02 4.194273948669433594e-01 5.558719485998153687e-02 1.589574962854385376e-01 -1.571160368621349335e-02 1.033406183123588562e-01 -1.499060392379760742e-01 2.788816988468170166e-01
-2.691726684570312500e-01 3.083996474742889404e-01 -1.577354669570922852e-01 -1.465799361467361450e-01 -2.277991771697998047e-01 -9.805639088153839111e-02 9.942184388637542725e-02 3.044449388980865479e-01 8.689456619322299957e-03 -8.036755770444869995e-02 -1.042307689785957336e-01 -5.698278546333312988e-03 -1.442822068929672241e-01 2.061948627233505249e-01 -1.364980936050415039e-01 2.282458357512950897e-03 8.063339442014694214e-02 1.027969419956207275e-01 7.871938496828079224e-02 7.989238202571868896e-02 4.538313150405883789e-01 -1.424782127141952515e-01 2.271853014826774597e-02 5.651236698031425476e-02 4.050474613904953003e-02 2.693693935871124268e-01 -2.708826959133148193e-01 -1.342554297298192978e-02 1.747339963912963867e-01 1.348023265600204468e-01 2.578107714653015137e-01 6.310447119176387787e-03
1.832742691040039062e-01 -8.704950101673603058e-03 -1.393279582262039185e-01 -4.328998923301696777e-02 -8.119821548461914062e-02 -1.203604713082313538e-01 -6.257803738117218018e-02 1.999509483575820923e-01 -1.434011664241552353e-02 -2.570512890815734863e-02 -3.554638326168060303e-01 2.053858712315559387e-02 4.132769256830215454e-02 -1.525957584381103516e-01 -1.732495129108428955e-01 -1.177602708339691162e-01 -8.186179399490356445e-02 1.377034187316894531e-01 -1.150537058711051941e-01 2.623068094253540039e-01 3.380538225173950195e-01 2.979364991188049316e-01 2.501185536384582520e-01 1.729631274938583374e-01 -2.269021123647689819e-01 1.439844965934753418e-01 -8.450296521186828613e-02 5.618961527943611145e-02 3.803376257419586182e-01 -2.125173658132553101e-01 2.772302180528640747e-02 8.498390018939971924e-02
-1.199931576848030090e-01 3.281424045562744141e-01 3.087079152464866638e-02 3.106217086315155029e-01 -6.316523253917694092e-02 -2.552147507667541504e-01 -7.471049576997756958e-02 1.003099903464317322e-01 1.341816484928131104e-01 -1.631134748458862305e-01 1.246951594948768616e-01 -7.817225530743598938e-03 1.155948825180530548e-02 1.603044122457504272e-01 -4.721768945455551147e-02 -2.605508267879486084e-01 1.469386368989944458e-01 2.298215627670288086e-01 -5.710526555776596069e-02 -2.783810496330261230e-01 2.231449931859970093e-01 2.242857664823532104e-01 1.919619441032409668e-01 1.196201667189598083e-01 -1.110680587589740753e-02 2.910174131393432617e-01 -2.473523765802383423e-01 1.155865713953971863e-01 1.790035814046859741e-01 -1.687874346971511841e-01 1.139347776770591736e-01 -1.601374894380569458e-02
1.942348778247833252e-01 -1.121802479028701782e-01 -9.482358396053314209e-02 1.682135760784149170e-01 -4.011554643511772156e-02 1.200978830456733704e-01 2.930786833167076111e-02 1.787246167659759521e-01 7.201294600963592529e-02 -1.185637712478637695e-01 -1.967764943838119507e-01 2.453402131795883179e-01 -1.905968934297561646e-01 1.965836286544799805e-01 6.692411750555038452e-02 -2.402931600809097290e-01 1.569465547800064087e-01 -3.630816936492919922e-02 -2.344574928283691406e-01 2.406987100839614868e-01 3.125950098037719727e-01 -9.554816782474517822e-02 1.458575390279293060e-02 2.238274961709976196e-01 -1.278333645313978195e-02 1.945467889308929443e-01 -1.812219247221946716e-02 1.702474504709243774e-01 4.192229211330413818e-01 -2.159603834152221680e-01 9.876580536365509033e-02 1.128712892532348633e-01
-1.508790701627731323e-01 -8.496727049350738525e-02 4.819044843316078186e-02 2.033872008323669434e-01 -2.466972619295120239e-01 -2.100041210651397705e-01 -4.727213084697723389e-02 1.771801523864269257e-02 3.786026835441589355e-01 -4.794136807322502136e-02 -2.164936214685440063e-01 -1.346169784665107727e-02 -1.734846830368041992e-01 -2.267240136861801147e-01 -1.011971831321716309e-01 7.245530933141708374e-02 3.052705898880958557e-02 2.617346048355102539e-01 8.805430494248867035e-03 2.891683578491210938e-01 2.160760015249252319e-02 1.461677136830985546e-03 2.854948937892913818e-01 1.273250430822372437e-01 -1.674918383359909058e-01 8.590152114629745483e-02 -7.338578999042510986e-02 3.001752197742462158e-01 3.051275908946990967e-01 2.022862881422042847e-01 8.956373482942581177e-02 -6.963402777910232544e-02
-1.063967794179916382e-01 9.291032911278307438e-04 6.452589482069015503e-02 8.486583083868026733e-02 -4.008517414331436157e-02 2.420832961797714233e-02 5.936876684427261353e-02 3.343430161476135254e-01 5.309393256902694702e-02 1.251673139631748199e-02 1.699794232845306396e-01 -1.866138428449630737e-01 7.324860244989395142e-02 -5.169330537319183350e-02 -1.342164725065231323e-01 3.184054046869277954e-02 -8.539870381355285645e-02 -2.550403121858835220e-03 -3.362383693456649780e-02 1.756909042596817017e-01 3.984325230121612549e-01 2.111303061246871948e-02 1.960262507200241089e-01 -7.223838567733764648e-02 -1.327105760574340820e-01 -5.355367809534072876e-02 1.405903995037078857e-01 -2.111344598233699799e-02 6.191947460174560547e-01 1.840452253818511963e-01 1.542786359786987305e-01 2.052974402904510498e-01
-1.280054543167352676e-02 7.518877089023590088e-02 -1.792948693037033081e-02 5.366913601756095886e-02 -1.650100648403167725e-01 -2.021387368440628052e-01 -6.208389624953269958e-02 -1.413386613130569458e-01 1.673215329647064209e-01 1.111493036150932312e-01 -5.012713074684143066e-01 -1.468879543244838715e-02 -5.188592895865440369e-02 -7.938820123672485352e-02 1.385081838816404343e-02 1.905245147645473480e-02 8.983084559440612793e-02 2.734227776527404785e-01 -5.228713527321815491e-02 -6.538856029510498047e-02 -4.292792826890945435e-02 -1.546122282743453979e-01 3.304994404315948486e-01 3.797682821750640869e-01 1.568282395601272583e-02 4.592393338680267334e-02 1.478758174926042557e-02 2.644501924514770508e-01 3.576434850692749023e-01 1.136068552732467651e-01 8.914625644683837891e-02 -8.580325543880462646e-02
-6.501711159944534302e-02 2.694316953420639038e-02 1.109846979379653931e-01 3.535536825656890869e-01 1.380587518215179443e-01 -1.695454120635986328e-01 1.523337662220001221e-01 1.215044930577278137e-01 1.686608195304870605e-01 -2.341938614845275879e-01 -1.311804447323083878e-02 2.056859582662582397e-01 -3.120050430297851562e-01 1.862835325300693512e-02 -4.173888638615608215e-02 -5.372892320156097412e-02 3.222383856773376465e-01 -4.565618932247161865e-03 1.474572122097015381e-01 2.790676951408386230e-01 4.534662961959838867e-01 2.135620638728141785e-02 1.019155681133270264e-01 9.161927551031112671e-02 1.315524429082870483e-01 1.159831658005714417e-01 6.543941795825958252e-02 3.299359232187271118e-02 1.919586211442947388e-01 -6.189115718007087708e-02 9.628839045763015747e-02 1.715537160634994507e-01
1.445994973182678223e-01 2.634498178958892822e-01 -1.082486212253570557e-01 8.643093705177307129e-02 -3.328857421875000000e-01 -2.632820233702659607e-02 -1.832475513219833374e-02 -3.211496397852897644e-02 3.292013406753540039e-01 -6.045647338032722473e-02 -3.409566581249237061e-01 -1.001303866505622864e-01 1.913646049797534943e-02 -7.326253503561019897e-02 9.503621608018875122e-02 -3.135303035378456116e-02 1.661404152400791645e-03 3.688928484916687012e-01 4.477903619408607483e-02 1.537499874830245972e-01 2.419220842421054840e-02 1.951680332422256470e-02 2.011445313692092896e-01 3.173785209655761719e-01 -2.181740710511803627e-03 1.809329837560653687e-01 6.806302070617675781e-02 1.278096884489059448e-01 2.137090265750885010e-01 2.665817439556121826e-01 2.069226205348968506e-01 -8.013974875211715698e-02
3.862474858760833740e-02 2.181554585695266724e-01 -8.198802918195724487e-02 1.551338434219360352e-01 -1.438518017530441284e-01 -9.242291003465652466e-02 1.512069441378116608e-02 2.371541261672973633e-01 1.395511329174041748e-01 -4.766203090548515320e-02 -1.399730741977691650e-01 -1.570930927991867065e-01 2.472138591110706329e-02 -2.428371459245681763e-01 -1.667371690273284912e-01 -1.775184422731399536e-01 2.940314412117004395e-01 -1.234328746795654297e-02 -6.179616227746009827e-02 1.027485132217407227e-01 2.827523052692413330e-01 -1.895988583564758301e-01 1.513074785470962524e-01 2.407997846603393555e-01 -1.844500303268432617e-01 3.394746780395507812e-01 -1.070599406957626343e-01 -1.350844502449035645e-01 3.620218038558959961e-01 -1.072417125105857849e-01 1.259351223707199097e-01 1.198213770985603333e-01
-2.608409821987152100e-01 3.688829019665718079e-02 -3.474120458122342825e-04 1.937375068664550781e-01 -1.790198087692260742e-01 -9.714131057262420654e-02 -1.210603788495063782e-01 1.986319869756698608e-01 2.951672077178955078e-01 6.921018660068511963e-02 -2.698943912982940674e-01 9.051391482353210449e-02 -4.168137907981872559e-02 -2.678713016211986542e-02 -1.206874325871467590e-01 1.845127046108245850e-01 -1.013391464948654175e-01 1.849950402975082397e-01 4.713577032089233398e-02 2.726708054542541504e-01 4.672205448150634766e-02 1.087901815772056580e-01 2.406959682703018188e-01 1.678929328918457031e-01 -2.079223841428756714e-01 1.400136500597000122e-01 -1.220287531614303589e-01 3.346634507179260254e-01 3.456237912178039551e-01 1.952802389860153198e-01 5.889756977558135986e-02 -3.830445185303688049e-02
-2.401755452156066895e-01 6.201936304569244385e-02 1.369926519691944122e-02 1.622105687856674194e-01 -1.385775953531265259e-01 -1.668779104948043823e-01 -5.973739176988601685e-02 1.699207127094268799e-01 2.457017004489898682e-01 6.116392835974693298e-02 -2.865830361843109131e-01 1.769572198390960693e-01 -4.597490653395652771e-02 -1.392263546586036682e-02 4.009953886270523071e-02 5.848200246691703796e-02 -6.483537703752517700e-02 2.300976663827896118e-01 -1.301785465329885483e-02 2.904351949691772461e-01 2.122691459953784943e-02 1.488536298274993896e-01 1.741050332784652710e-01 1.371325701475143433e-01 -1.641694605350494385e-01 1.585377156734466553e-01 -1.705172210931777954e-01 3.481392264366149902e-01 3.076078593730926514e-01 3.085994720458984375e-01 1.981769502162933350e-01 -5.192777514457702637e-02
-8.756981790065765381e-02 1.911397129297256470e-01 2.681570127606391907e-02 1.168891489505767822e-01 -9.039874374866485596e-02 1.229390501976013184e-01 4.394726827740669250e-02 6.141076982021331787e-02 -1.540941596031188965e-01 -1.033215597271919250e-02 -1.540887355804443359e-01 -6.977692991495132446e-02 -2.084856331348419189e-01 -5.754200369119644165e-02 -8.671764284372329712e-02 -2.370842993259429932e-01 9.447743743658065796e-02 2.388263121247291565e-02 -7.150457054376602173e-02 -2.391618639230728149e-01 9.755337983369827271e-02 -1.920753568410873413e-01 1.186952516436576843e-01 1.270651221275329590e-01 2.673887908458709717e-01 -2.076016366481781006e-01 -2.446911334991455078e-01 2.103839516639709473e-01 5.591643452644348145e-01 -1.363171041011810303e-01 7.886090315878391266e-03 2.257546037435531616e-01
-3.237417638301849365e-01 7.102698087692260742e-02 -1.611729264259338379e-01 1.249426752328872681e-01 -7.805146276950836182e-02 -8.473441749811172485e-02 -8.611126244068145752e-02 1.766255944967269897e-01 2.579606324434280396e-02 -2.267944663763046265e-01 1.335833668708801270e-01 -1.418964378535747528e-02 1.634507924318313599e-01 1.394867599010467529e-01 2.166219055652618408e-02 -2.264707833528518677e-01 -1.096115037798881531e-01 1.043958216905593872e-01 -1.596155464649200439e-01 -1.391306221485137939e-01 2.760923802852630615e-01 1.094699054956436157e-01 2.244774401187896729e-01 3.506707251071929932e-01 -8.340831845998764038e-02 1.708041131496429443e-01 -3.424692451953887939e-01 3.336005210876464844e-01 1.203612312674522400e-01 7.107527460902929306e-03 2.199629135429859161e-02 1.398293673992156982e-01
1.296450346708297729e-01 1.558337509632110596e-01 -1.581265330314636230e-01 1.823684275150299072e-01 4.725008830428123474e-02 -1.059923395514488220e-01 3.868384659290313721e-02 3.871098458766937256e-01 -5.448352545499801636e-02 1.347473543137311935e-02 -2.862643897533416748e-01 -5.860309302806854248e-02 -8.678967505693435669e-02 2.375241369009017944e-01 3.126096129417419434e-01 -3.706240057945251465e-01 -1.187724024057388306e-01 1.811944544315338135e-01 3.422898426651954651e-02 9.586774831404909492e-05 2.582759559154510498e-01 1.826429218053817749e-01 1.771587878465652466e-01 -1.526115648448467255e-02 -1.441867500543594360e-01 1.770901679992675781e-01 -2.963396348059177399e-02 -5.328097939491271973e-02 2.251297086477279663e-01 -7.055691629648208618e-02 2.206809222698211670e-01 9.075869619846343994e-02
6.327616423368453979e-02 2.615774273872375488e-01 3.505515679717063904e-02 1.378568559885025024e-01 -3.412879705429077148e-01 -2.616499364376068115e-01 5.197738856077194214e-02 1.107017025351524353e-01 2.412585169076919556e-01 -5.323994159698486328e-02 -3.648390471935272217e-01 1.255401223897933960e-01 -1.726248860359191895e-01 -1.642631590366363525e-01 9.046748280525207520e-03 -2.318727411329746246e-02 3.585105761885643005e-02 8.282212913036346436e-02 3.781905397772789001e-02 1.858260482549667358e-01 1.146472096443176270e-01 1.082061603665351868e-02 1.324055194854736328e-01 1.047215797007083893e-02 -3.068822920322418213e-01 -7.089516520500183105e-02 -1.106046214699745178e-01 3.051619529724121094e-01 2.466381788253784180e-01 2.575385272502899170e-01 1.750865876674652100e-01 -5.249679461121559143e-02
2.653822898864746094e-01 2.534082531929016113e-01 1.249028816819190979e-01 8.988694101572036743e-02 -1.275580823421478271e-01 -7.306305319070816040e-02 3.215351141989231110e-03 9.176147729158401489e-02 1.220310330390930176e-01 -1.967600292118731886e-05 -1.848605424165725708e-01 -9.970921277999877930e-02 1.265881359577178955e-01 6.025012582540512085e-03 -3.448748588562011719e-02 1.053222194314002991e-01 3.954834491014480591e-02 -6.848788261413574219e-02 -3.106564655900001526e-02 -1.824301332235336304e-01 1.929053068161010742e-01 3.636534512042999268e-02 3.240840435028076172e-01 3.491212725639343262e-01 -2.644177079200744629e-01 1.286848038434982300e-01 -2.032128907740116119e-02 1.717920899391174316e-01 4.048569500446319580e-01 2.221777737140655518e-01 8.269639313220977783e-02 2.860456705093383789e-01
1.838123053312301636e-01 2.516937255859375000e-01 -5.772312358021736145e-02 1.933160424232482910e-01 1.915565282106399536e-01 -2.940949797630310059e-01 1.371444575488567352e-02 4.273979663848876953e-01 -1.348313037306070328e-02 4.595791921019554138e-03 -3.585131838917732239e-02 -6.974808871746063232e-03 5.232295393943786621e-02 1.805691607296466827e-02 1.637539118528366089e-01 -1.236514672636985779e-01 4.314543306827545166e-02 1.792869079508818686e-05 -6.405612081289291382e-02 -3.943789377808570862e-02 2.624677717685699463e-01 2.511854469776153564e-02 1.988606005907058716e-01 -4.283288493752479553e-02 -1.750287711620330811e-01 1.625882238149642944e-01 1.108481287956237793e-01 1.468272954225540161e-01 4.007945060729980469e-01 -6.994058191776275635e-02 3.542811870574951172e-01 9.504079818725585938e-02
8.404047042131423950e-02 3.400146961212158203e-02 -1.981894671916961670e-02 1.998124718666076660e-01 -3.152226209640502930e-01 -1.265150606632232666e-01 -2.597141824662685394e-02 5.475835409015417099e-03 2.717223167419433594e-01 -4.135833680629730225e-02 -4.100564122200012207e-01 5.084717273712158203e-02 -1.194804720580577850e-02 7.677227258682250977e-03 -7.099580764770507812e-02 -1.058822572231292725e-01 -1.284749805927276611e-01 1.887088567018508911e-01 -1.327252481132745743e-03 1.507568508386611938e-01 -4.275058954954147339e-02 -1.614857465028762817e-01 1.397725641727447510e-01 2.671367228031158447e-01 -4.191602393984794617e-02 1.542464494705200195e-01 7.293264381587505341e-03 1.774792224168777466e-01 5.000993013381958008e-01 2.659211158752441406e-01 -1.840645261108875275e-02 2.749712392687797546e-02
-2.372485697269439697e-01 -3.655687440186738968e-03 1.890972405672073364e-01 3.377639502286911011e-02 -1.447022110223770142e-01 -3.680163323879241943e-01 -6.335866451263427734e-02 2.765000462532043457e-01 -1.720900833606719971e-02 5.792563781142234802e-02 -2.427607215940952301e-02 -1.323146820068359375e-01 -3.171125650405883789e-01 1.156779229640960693e-01 -3.142637759447097778e-02 -2.293874025344848633e-01 -3.670190274715423584e-02 1.406603306531906128e-01 -1.412994712591171265e-01 -2.848591208457946777e-01 2.894405424594879150e-01 -1.303510963916778564e-01 1.825844198465347290e-01 -6.898800376802682877e-03 -2.475132197141647339e-01 2.649841308593750000e-01 3.311865404248237610e-02 5.808266997337341309e-02 2.784940898418426514e-01 5.624506995081901550e-02 -6.742829084396362305e-02 5.522960796952247620e-02
-3.432677313685417175e-02 1.433120816946029663e-01 8.990588784217834473e-02 1.699139624834060669e-01 -1.892727315425872803e-01 -6.415928900241851807e-02 -1.591324210166931152e-01 1.093943566083908081e-01 2.439830303192138672e-01 5.137370899319648743e-02 -2.684783339500427246e-01 2.070769108831882477e-02 -5.546667054295539856e-02 -9.818044304847717285e-02 -7.486080285161733627e-04 8.892139792442321777e-02 1.583746261894702911e-02 2.709736526012420654e-01 1.255780160427093506e-01 2.844576537609100342e-01 -7.712762802839279175e-02 9.855333715677261353e-02 2.049144208431243896e-01 7.335259765386581421e-02 -2.471997737884521484e-01 3.904561698436737061e-02 -1.252160221338272095e-01 3.011612594127655029e-01 4.012867808341979980e-01 3.408817946910858154e-01 1.131429597735404968e-01 1.279097795486450195e-01
-2.107803821563720703e-01 2.951810061931610107e-01 -1.237963140010833740e-01 2.830650210380554199e-01 -3.876663446426391602e-01 -1.911295801401138306e-01 2.501933835446834564e-02 -2.011135965585708618e-02 1.515999138355255127e-01 -7.691889256238937378e-02 -2.868727445602416992e-01 1.129614468663930893e-02 -2.230565100908279419e-01 6.581965088844299316e-02 2.077303379774093628e-01 -2.229892313480377197e-01 5.326966568827629089e-02 3.112503886222839355e-01 6.523232161998748779e-02 -6.863351911306381226e-02 2.022676169872283936e-01 5.102047696709632874e-02 7.194249425083398819e-03 -1.347985565662384033e-01 -1.179009824991226196e-01 -1.423985362052917480e-01 -1.443890333175659180e-01 2.284121364355087280e-01 1.801109015941619873e-01 4.991482943296432495e-02 -6.898461282253265381e-02 9.772685170173645020e-02
-8.657828904688358307e-03 8.151738345623016357e-02 -2.566979080438613892e-02 2.119262367486953735e-01 5.356075614690780640e-02 -4.388926923274993896e-02 -1.462638825178146362e-01 6.678424030542373657e-02 1.765749454498291016e-01 -6.843635439872741699e-02 -1.631340682506561279e-01 1.222137585282325745e-01 -3.592194989323616028e-02 -1.950729340314865112e-01 1.505363136529922485e-01 -8.245133608579635620e-02 6.955701112747192383e-02 -4.506815969944000244e-02 -2.701383233070373535e-01 9.360087662935256958e-02 4.143324792385101318e-01 -4.769967868924140930e-02 2.144578844308853149e-02 1.829751878976821899e-01 -8.896358311176300049e-02 1.982839703559875488e-01 -8.534035831689834595e-02 -1.181902289390563965e-01 4.168819785118103027e-01 3.368221595883369446e-02 1.222297772765159607e-01 4.647642076015472412e-01
5.885817483067512512e-02 1.166273877024650574e-01 2.310029417276382446e-02 1.212832853198051453e-01 -1.447467803955078125e-01 -2.250395566225051880e-01 -6.809224933385848999e-02 -1.695315092802047729e-01 2.115861326456069946e-01 -1.328043043613433838e-01 -3.810069859027862549e-01 -1.208502352237701416e-01 -2.561380863189697266e-01 -7.034529745578765869e-02 1.454197242856025696e-02 4.457565769553184509e-02 -1.077991202473640442e-01 2.182947546243667603e-01 5.287061631679534912e-02 1.190798431634902954e-01 6.940426677465438843e-02 -1.063188463449478149e-01 1.971634030342102051e-01 2.601473927497863770e-01 -1.147188544273376465e-01 1.622923016548156738e-01 -2.672780156135559082e-01 7.145748287439346313e-02 4.220966100692749023e-01 1.203271746635437012e-01 1.940483897924423218e-01 -1.500906050205230713e-01
7.503185886889696121e-03 2.266302555799484253e-01 -7.037797570228576660e-02 1.370689868927001953e-01 -2.134538292884826660e-01 1.326559036970138550e-01 -1.399569064378738403e-01 1.658424362540245056e-02 1.186899766325950623e-01 -2.569357454776763916e-01 -1.070280894637107849e-01 3.215273842215538025e-02 -1.292913556098937988e-01 -2.612735033035278320e-01 7.755254209041595459e-02 -1.717844307422637939e-01 -1.888303160667419434e-01 -8.099697530269622803e-02 1.020894423127174377e-01 3.321300446987152100e-01 1.420052200555801392e-01 -1.503024101257324219e-01 5.783096328377723694e-02 -7.653811573982238770e-02 1.757198274135589600e-01 4.124927222728729248e-01 -2.172104083001613617e-02 -1.469062715768814087e-01 2.980312705039978027e-01 1.325173676013946533e-01 2.213518172502517700e-01 1.880211383104324341e-01
-2.467204779386520386e-01 1.304114609956741333e-01 1.587019562721252441e-01 1.649347096681594849e-01 -1.802826970815658569e-01 -2.521620392799377441e-01 -1.394672244787216187e-01 1.798565536737442017e-01 1.854383498430252075e-01 1.079479306936264038e-01 -3.428299129009246826e-01 1.437108367681503296e-01 -9.420608729124069214e-02 3.855380928143858910e-03 4.513780772686004639e-02 1.531843543052673340e-01 -5.113788321614265442e-02 6.870453804731369019e-02 -8.873153477907180786e-02 2.449003905057907104e-01 3.195922449231147766e-02 1.940786540508270264e-01 1.822642534971237183e-01 1.301137357950210571e-01 -9.340991824865341187e-02 9.507707506418228149e-02 -3.931996971368789673e-02 3.848917782306671143e-01 2.854528427124023438e-01 2.445362657308578491e-01 1.572100967168807983e-01 -7.586669176816940308e-02
-1.470669209957122803e-01 1.122014448046684265e-01 -6.195583194494247437e-02 3.044022321701049805e-01 2.068193815648555756e-02 -1.310712993144989014e-01 1.316090077161788940e-01 3.870085626840591431e-02 1.146152243018150330e-01 2.738890945911407471e-01 -4.243008788762381300e-06 2.527818381786346436e-01 -8.412151783704757690e-02 2.615645229816436768e-01 -4.766881838440895081e-02 2.442089281976222992e-02 8.972056210041046143e-02 2.572073042392730713e-01 3.608801215887069702e-02 -3.169224783778190613e-02 2.855480313301086426e-01 1.251194477081298828e-01 -1.202338561415672302e-01 1.311330776661634445e-02 -2.136643975973129272e-01 4.118984192609786987e-02 1.612781919538974762e-02 2.128935456275939941e-01 5.520580410957336426e-01 -5.136480554938316345e-02 -9.164843708276748657e-02 7.330574095249176025e-02
-9.261272847652435303e-02 1.752277761697769165e-01 1.944689638912677765e-02 8.297087997198104858e-02 -2.145896255970001221e-01 -2.238644659519195557e-01 7.935879379510879517e-02 -9.943466633558273315e-02 2.703533470630645752e-01 -5.465072579681873322e-03 -3.441596925258636475e-01 -1.497724354267120361e-01 2.239863574504852295e-02 -8.763831108808517456e-02 1.346670240163803101e-01 5.312810465693473816e-02 -7.545320689678192139e-02 1.614622771739959717e-01 -1.043760590255260468e-02 3.064623177051544189e-01 1.341336220502853394e-01 -1.726346164941787720e-01 1.731240004301071167e-01 2.264330387115478516e-01 -2.138687856495380402e-02 8.486061543226242065e-02 1.385880634188652039e-03 2.858740687370300293e-01 3.126176893711090088e-01 3.700948655605316162e-01 1.319126933813095093e-01 4.065856337547302246e-02
-7.622587680816650391e-02 1.179322451353073120e-01 2.649652771651744843e-02 1.122942492365837097e-01 -1.579262614250183105e-01 -1.733137220144271851e-01 -7.837171666324138641e-03 1.247697025537490845e-01 1.622574925422668457e-01 1.133043915033340454e-01 -3.287814259529113770e-01 9.093874692916870117e-02 -6.800764054059982300e-02 6.546141207218170166e-02 1.699665002524852753e-02 1.799831986427307129e-01 -9.107323735952377319e-02 2.354079037904739380e-01 6.240257248282432556e-02 2.998292744159698486e-01 -9.247265756130218506e-02 1.752107739448547363e-01 2.757552564144134521e-01 1.537095606327056885e-01 -2.166841775178909302e-01 1.536462455987930298e-01 -1.547074019908905029e-01 4.185287356376647949e-01 3.324227631092071533e-01 1.485219001770019531e-01 -1.205650530755519867e-02 2.115134336054325104e-02
-1.648411452770233154e-01 2.651739306747913361e-02 7.983145117759704590e-02 2.176973074674606323e-01 -2.561373412609100342e-01 -1.238195076584815979e-01 -1.205846592783927917e-01 6.742188334465026855e-02 3.105430603027343750e-01 -7.257985323667526245e-02 -3.061574399471282959e-01 4.741426557302474976e-02 -1.431102752685546875e-01 -5.532101169228553772e-02 1.292598247528076172e-01 5.617828667163848877e-02 -2.994750812649726868e-02 1.153698489069938660e-01 -9.816547483205795288e-02 3.606842458248138428e-01 2.336489781737327576e-02 2.053710520267486572e-01 8.718422055244445801e-02 -1.734368503093719482e-02 -2.143843173980712891e-01 -1.284887734800577164e-02 -9.299832582473754883e-02 3.354935944080352783e-01 3.274727165699005127e-01 2.496568113565444946e-01 1.601908057928085327e-01 1.006216779351234436e-01
-2.304071933031082153e-01 3.977689146995544434e-02 -1.216037571430206299e-02 3.486237823963165283e-01 8.614282310009002686e-02 -1.684757173061370850e-01 7.466504722833633423e-02 1.482214182615280151e-01 -1.130113899707794189e-01 -2.351954728364944458e-01 1.421247725374996662e-03 -1.792887002229690552e-01 3.035058379173278809e-01 -1.256200671195983887e-01 8.291089907288551331e-03 -2.898757159709930420e-01 1.079036742448806763e-01 2.606969177722930908e-01 -1.953435540199279785e-01 -1.207447722554206848e-01 2.216451764106750488e-01 -1.175423245877027512e-02 1.441582143306732178e-01 2.114911004900932312e-02 2.113887220621109009e-01 2.531754970550537109e-01 -8.944611996412277222e-02 2.486697733402252197e-01 2.065124064683914185e-01 -3.583418577909469604e-02 1.043503265827894211e-02 2.063206136226654053e-01
2.132193744182586670e-01 3.641386628150939941e-01 1.517985612154006958e-01 -4.504019767045974731e-02 -4.430142045021057129e-02 1.540237516164779663e-01 -5.389747396111488342e-02 2.139863073825836182e-01 1.794571727514266968e-01 -1.560675799846649170e-01 -1.223822832107543945e-01 2.460972666740417480e-01 -8.327846229076385498e-02 -1.719937771558761597e-01 2.810766696929931641e-01 -2.106490880250930786e-01 1.079004332423210144e-01 2.445662766695022583e-01 -1.554276049137115479e-01 3.122969865798950195e-01 5.231204628944396973e-02 -5.306071415543556213e-02 5.610573291778564453e-02 1.655123233795166016e-01 -2.324891090393066406e-01 5.665673688054084778e-02 -6.470253318548202515e-02 3.315583467483520508e-01 1.204162761569023132e-01 1.855467818677425385e-02 1.172556951642036438e-01 3.581044450402259827e-02
1.078006699681282043e-01 8.382375538349151611e-02 1.171707659959793091e-01 2.320166975259780884e-01 -1.724801808595657349e-01 -6.677766144275665283e-02 9.971564263105392456e-02 -3.213595449924468994e-01 1.811731010675430298e-01 -1.532894968986511230e-01 -1.834197342395782471e-01 1.706802546977996826e-01 -1.670526415109634399e-01 4.356068745255470276e-02 3.703586012125015259e-02 8.773185312747955322e-02 -1.286828815937042236e-01 1.870065331459045410e-01 1.451651478419080377e-04 1.288080215454101562e-01 1.435970216989517212e-01 5.966845527291297913e-02 1.428453028202056885e-01 -1.492683440446853638e-01 -1.958849281072616577e-01 1.042019426822662354e-01 -1.154623255133628845e-01 4.596347808837890625e-01 3.803088366985321045e-01 8.709210157394409180e-02 2.126056998968124390e-01 -4.653334245085716248e-02
1.889302879571914673e-01 2.594294250011444092e-01 -1.096307579427957535e-02 3.356105387210845947e-01 1.666090935468673706e-01 -3.164296597242355347e-02 -5.910098925232887268e-02 2.466223686933517456e-01 1.996913701295852661e-01 2.779750525951385498e-02 -6.882563233375549316e-02 -8.841739594936370850e-02 -9.929952770471572876e-02 -1.073251105844974518e-02 1.088786497712135315e-01 -2.197001576423645020e-01 -9.505404531955718994e-02 -2.030106447637081146e-02 -2.393327206373214722e-01 1.092498078942298889e-01 2.378976643085479736e-01 7.309936732053756714e-02 1.504249721765518188e-01 2.205613553524017334e-01 -1.775553226470947266e-01 4.272544756531715393e-02 3.635438531637191772e-02 -4.648757353425025940e-02 5.591341853141784668e-01 4.728799313306808472e-02 -1.077749300748109818e-02 6.461573392152786255e-02
1.486460864543914795e-01 1.293761432170867920e-01 -2.521158456802368164e-01 -1.081750169396400452e-01 4.295983817428350449e-03 -8.417196571826934814e-02 -6.085054948925971985e-02 1.855048239231109619e-01 1.335000991821289062e-01 -4.415675252676010132e-02 -7.552464306354522705e-02 4.043326899409294128e-02 7.050376385450363159e-02 -1.279781311750411987e-01 -1.749704182147979736e-01 -7.804238796234130859e-02 7.576365023851394653e-02 2.605906724929809570e-01 -1.525289267301559448e-01 2.118734866380691528e-01 4.409521520137786865e-01 2.345910370349884033e-01 1.736460179090499878e-01 1.248963326215744019e-01 9.544586390256881714e-02 1.586877703666687012e-01 -4.304191097617149353e-02 6.305055320262908936e-02 4.741756319999694824e-01 -6.464374251663684845e-03 4.523558542132377625e-02 2.268065512180328369e-01
-1.752676209434866905e-03 2.913708984851837158e-01 1.252467185258865356e-01 2.204318642616271973e-01 7.673205435276031494e-02 -8.477895706892013550e-02 1.511458456516265869e-01 8.237777650356292725e-02 8.118519932031631470e-02 -2.720183432102203369e-01 1.455011069774627686e-01 1.135958060622215271e-01 -3.219183683395385742e-01 1.785880029201507568e-01 -1.055128276348114014e-01 2.193980151787400246e-03 4.550098478794097900e-01 2.844066359102725983e-02 7.590369135141372681e-02 9.586983919143676758e-02 2.514913380146026611e-01 2.536084130406379700e-02 -1.610585721209645271e-03 1.274020522832870483e-01 -1.157914102077484131e-01 1.770073622465133667e-01 -1.300874948501586914e-01 1.076127514243125916e-01 3.850553631782531738e-01 -7.790769636631011963e-02 -3.875514492392539978e-03 1.275901198387145996e-01
1.782694831490516663e-02 1.804289966821670532e-01 1.079116687178611755e-01 1.881287842988967896e-01 -2.045709826052188873e-02 -2.924567461013793945e-01 9.300933033227920532e-02 3.751437664031982422e-01 1.166386622935533524e-02 1.281115114688873291e-01 -2.104913443326950073e-01 1.333827227354049683e-01 -2.793593108654022217e-01 -7.663989067077636719e-02 1.466538757085800171e-03 -3.921554237604141235e-02 -2.104492112994194031e-02 4.023486971855163574e-01 2.590100169181823730e-01 1.040520593523979187e-01 2.608904242515563965e-01 -3.114759922027587891e-02 1.570632606744766235e-01 -1.295188665390014648e-01 -1.457565277814865112e-01 2.600845396518707275e-01 5.816064029932022095e-02 9.555035270750522614e-03 1.885246932506561279e-01 -1.939296722412109375e-01 -6.590095907449722290e-02 9.015253745019435883e-03
9.938639402389526367e-02 2.666285960003733635e-03 -4.008467122912406921e-02 3.226782679557800293e-01 -7.115264981985092163e-02 -1.313314680010080338e-02 1.160131618380546570e-01 3.148870468139648438e-01 2.711295783519744873e-01 -9.195738285779953003e-02 1.250262856483459473e-01 8.532353676855564117e-03 -6.239399686455726624e-02 -6.744635757058858871e-03 2.983468174934387207e-01 -2.246083915233612061e-01 -1.047302484512329102e-01 2.910899743437767029e-02 -1.084998100996017456e-01 -2.545846626162528992e-02 1.939837485551834106e-01 -2.197258733212947845e-02 3.314680755138397217e-01 2.420994490385055542e-01 -3.909777104854583740e-02 8.828689157962799072e-02 2.466251850128173828e-01 5.926332622766494751e-02 3.933681249618530273e-01 8.514424413442611694e-02 -2.315945327281951904e-01 7.316990196704864502e-02
-1.720500141382217407e-01 7.281168550252914429e-02 1.172936707735061646e-01 1.755909323692321777e-01 -1.657502502202987671e-01 -2.512144446372985840e-01 -2.700779028236865997e-02 1.423578336834907532e-02 2.911505699157714844e-01 8.472755551338195801e-02 -2.432099580764770508e-01 2.136750519275665283e-01 6.212957203388214111e-03 1.224421523511409760e-02 -2.328181266784667969e-02 8.753173798322677612e-02 9.280167520046234131e-03 1.298992484807968140e-01 7.861716300249099731e-02 3.960714042186737061e-01 4.723367467522621155e-02 1.652328670024871826e-01 1.973273158073425293e-01 1.641452610492706299e-01 -6.264092773199081421e-02 1.661767959594726562e-01 -1.005472540855407715e-01 3.603567779064178467e-01 2.681729495525360107e-01 2.603712379932403564e-01 1.834336817264556885e-01 5.961917713284492493e-02
-1.039399877190589905e-01 3.717634826898574829e-02 1.039328649640083313e-01 2.123499959707260132e-01 -2.203629016876220703e-01 -1.927631050348281860e-01 -1.361289173364639282e-01 5.178064480423927307e-02 2.497803717851638794e-01 1.485787215642631054e-03 -2.681947648525238037e-01 6.263856589794158936e-02 -1.609669476747512817e-01 -1.364720612764358521e-01 3.016690537333488464e-02 -7.702755741775035858e-03 -1.019783541560173035e-01 2.516014277935028076e-01 -1.829336583614349365e-02 2.773856222629547119e-01 -1.105396598577499390e-01 2.745224349200725555e-02 1.930507719516754150e-01 1.973836869001388550e-01 -8.407989889383316040e-02 8.051033318042755127e-02 -1.623024344444274902e-01 3.497178256511688232e-01 3.743149936199188232e-01 2.664824724197387695e-01 1.655421257019042969e-01 -1.828718185424804688e-02
5.907653644680976868e-02 1.955834589898586273e-02 3.775930032134056091e-02 2.729379236698150635e-01 4.359907284379005432e-02 7.168482244014739990e-02 -1.386903524398803711e-01 2.091241776943206787e-01 2.179544717073440552e-01 -8.676609024405479431e-03 -1.375595927238464355e-01 7.199921458959579468e-02 -2.889562025666236877e-02 -5.360113922506570816e-03 1.070796605199575424e-02 -1.397895961999893188e-01 1.702078729867935181e-01 3.325045481324195862e-02 -5.372016876935958862e-02 -2.346446812152862549e-01 5.544689893722534180e-01 2.426789104938507080e-01 1.356407850980758667e-01 1.468858420848846436e-01 -1.054949760437011719e-01 2.197183221578598022e-01 -2.758039534091949463e-01 5.407771095633506775e-02 3.484627008438110352e-01 5.127061903476715088e-02 -8.595802821218967438e-03 3.382757306098937988e-02
-1.440001875162124634e-01 1.007481142878532410e-01 6.068543717265129089e-02 3.774355351924896240e-01 -2.550644874572753906e-01 4.531312361359596252e-02 -1.301392912864685059e-01 6.393343955278396606e-02 -2.307430356740951538e-01 -4.638857394456863403e-02 -1.567950099706649780e-01 -2.075389027595520020e-02 -3.045523464679718018e-01 1.124290470033884048e-02 2.437521517276763916e-01 -2.939331233501434326e-01 6.639659404754638672e-02 1.668846011161804199e-01 2.128338366746902466e-01 8.854502439498901367e-02 1.473234295845031738e-01 -2.013547420501708984e-01 2.203585356473922729e-01 7.526278204750269651e-05 -2.369633316993713379e-01 2.927760481834411621e-01 8.930100500583648682e-02 7.132546603679656982e-02 1.340284198522567749e-01 -5.353432893753051758e-02 -7.247854024171829224e-02 -1.962685286998748779e-01
2.796356678009033203e-01 1.356566548347473145e-01 6.401970982551574707e-02 2.339479178190231323e-01 -1.993199996650218964e-02 -9.503164887428283691e-02 2.598678227514028549e-03 1.951850056648254395e-01 1.835285313427448273e-02 1.433590613305568695e-02 1.807183958590030670e-02 -7.986843585968017578e-02 -1.229485794901847839e-01 -7.119800895452499390e-02 1.696366816759109497e-01 -3.552946448326110840e-01 -5.112312734127044678e-02 -1.729725897312164307e-01 -1.062720417976379395e-01 7.714838534593582153e-02 2.775421440601348877e-01 7.028076052665710449e-02 2.934580147266387939e-01 2.044213414192199707e-01 -2.306854426860809326e-01 -1.108161732554435730e-01 8.379873633384704590e-02 5.981118977069854736e-02 5.222877860069274902e-01 6.033281981945037842e-02 -3.346856310963630676e-02 3.606343641877174377e-02
-2.336724251508712769e-01 4.571655690670013428e-01 -5.077905207872390747e-02 -4.420752823352813721e-02 -1.614187061786651611e-01 -1.359313428401947021e-01 7.859320938587188721e-02 2.326804697513580322e-01 5.617216601967811584e-02 9.830246120691299438e-02 -5.092030018568038940e-02 -4.999796394258737564e-03 -4.484434053301811218e-02 1.231623068451881409e-01 -3.200879693031311035e-01 -5.087997391819953918e-02 3.094213902950286865e-01 2.283927947282791138e-01 2.000508457422256470e-01 1.803579479455947876e-01 2.547491788864135742e-01 -1.305993646383285522e-01 3.065432608127593994e-01 -3.720269724726676941e-02 9.684551507234573364e-02 6.666709482669830322e-02 1.740639656782150269e-02 5.768944323062896729e-02 2.371530681848526001e-01 4.766794294118881226e-02 -1.016660630702972412e-01 -7.271293550729751587e-02
2.166261710226535797e-02 1.647613793611526489e-01 -7.951427251100540161e-02 1.979448646306991577e-01 -2.714473903179168701e-01 7.685881573706865311e-03 3.513171896338462830e-02 -3.833024576306343079e-02 -5.906832218170166016e-02 -7.432805723510682583e-04 -3.723627030849456787e-01 4.205434024333953857e-02 -1.055854558944702148e-01 -1.596631854772567749e-01 -2.901323325932025909e-02 4.191340878605842590e-02 1.144024450331926346e-02 1.506352871656417847e-01 -2.494697645306587219e-02 3.691172599792480469e-01 -5.835659801959991455e-02 2.950990796089172363e-01 7.166510075330734253e-02 -1.863176561892032623e-02 -1.227125301957130432e-01 -3.554901108145713806e-02 9.917761385440826416e-02 3.261119127273559570e-01 3.907004296779632568e-01 2.064671218395233154e-01 2.779593169689178467e-01 -8.108275383710861206e-02
-1.272744499146938324e-03 1.306041926145553589e-01 -1.310549378395080566e-01 2.509028315544128418e-01 -2.487482428550720215e-01 9.819856286048889160e-02 4.935453832149505615e-02 -5.918214097619056702e-02 2.258959412574768066e-02 -9.782706946134567261e-02 -2.569217085838317871e-01 4.039432108402252197e-02 -1.190883219242095947e-01 -8.445735275745391846e-02 2.979162037372589111e-01 4.332677461206912994e-03 2.978432476520538330e-01 3.047456741333007812e-01 -3.816461563110351562e-01 9.567489475011825562e-02 3.809462785720825195e-01 1.172460019588470459e-01 2.338157892227172852e-01 1.742602288722991943e-01 -1.686774194240570068e-01 2.650027454365044832e-04 -9.787312895059585571e-02 9.082340449094772339e-02 -3.469682484865188599e-02 -8.771389722824096680e-02 -3.692244738340377808e-02 2.674766629934310913e-02
-9.501878917217254639e-02 1.825521588325500488e-01 1.046596094965934753e-01 3.483011722564697266e-01 1.576058715581893921e-01 -3.333508595824241638e-02 7.783043384552001953e-02 2.650186121463775635e-01 7.769179344177246094e-02 -3.261430934071540833e-02 -2.293811924755573273e-02 2.538281083106994629e-01 -2.444918006658554077e-01 1.407662928104400635e-01 5.139671638607978821e-02 -9.185873717069625854e-02 -1.911574304103851318e-01 3.318312764167785645e-01 1.737072765827178955e-01 6.335071474313735962e-02 2.285393774509429932e-01 -1.399591192603111267e-02 2.214678674936294556e-01 -1.522282958030700684e-01 -2.286943644285202026e-01 2.546307742595672607e-01 -1.779220066964626312e-02 3.383880108594894409e-02 2.453912496566772461e-01 -1.558533161878585815e-01 1.807419955730438232e-01 1.383734196424484253e-01
1.288613677024841309e-01 5.666902288794517517e-02 -7.122794538736343384e-02 -1.013025343418121338e-01 1.110600656829774380e-03 -1.326862573623657227e-01 -6.008384749293327332e-02 1.622402071952819824e-01 1.205962970852851868e-01 1.527336835861206055e-01 -1.603362709283828735e-01 -4.998632892966270447e-02 2.611276507377624512e-02 -1.356805264949798584e-01 -3.500154241919517517e-02 2.870327234268188477e-02 5.308283120393753052e-02 1.561271101236343384e-01 -7.749210298061370850e-02 1.467860192060470581e-01 4.443865120410919189e-01 2.591578066349029541e-01 3.187217414379119873e-01 1.344432234764099121e-01 7.204329967498779297e-02 2.676731161773204803e-02 1.074738204479217529e-01 1.007578521966934204e-01 4.816447496414184570e-01 -1.646551787853240967e-01 1.723933368921279907e-01 2.731742560863494873e-01
-6.680680811405181885e-02 1.617318987846374512e-01 -1.906555518507957458e-02 1.083719208836555481e-01 -1.151823624968528748e-01 -1.248322576284408569e-01 -2.150302976369857788e-01 -9.923066198825836182e-02 1.336248219013214111e-01 -5.193302407860755920e-02 -4.140141606330871582e-01 7.322980463504791260e-02 -2.332458458840847015e-02 -1.128289103507995605e-01 -4.202999174594879150e-02 -1.802506446838378906e-01 1.064762324094772339e-01 2.112992405891418457e-01 -2.560699544847011566e-02 3.409880697727203369e-01 1.806227839551866055e-03 -9.457832574844360352e-02 9.731730073690414429e-02 1.957631707191467285e-01 -2.479595243930816650e-01 -2.106076665222644806e-02 -1.115823239088058472e-01 3.605370521545410156e-01 3.064274489879608154e-01 2.720073163509368896e-01 1.560212820768356323e-01 -3.512372076511383057e-02
-7.822682708501815796e-02 4.390486776828765869e-01 1.040767207741737366e-01 8.629821240901947021e-02 -1.774870902299880981e-01 -9.520933777093887329e-02 7.035245071165263653e-04 7.272113859653472900e-02 3.814467415213584900e-02 -1.324534714221954346e-01 9.366155602037906647e-03 -6.175872310996055603e-02 -9.741953760385513306e-02 4.521319642663002014e-02 -1.646381616592407227e-01 -8.521486818790435791e-02 -1.707225292921066284e-01 6.247347220778465271e-03 1.117542013525962830e-01 -1.638401001691818237e-01 9.549768269062042236e-02 -1.320921927690505981e-01 3.795261979103088379e-01 4.027104973793029785e-01 -8.943165838718414307e-02 9.233725816011428833e-02 -6.797613576054573059e-03 1.708510369062423706e-01 2.605387270450592041e-01 3.598280251026153564e-01 -5.594151467084884644e-02 1.436350792646408081e-01
1.064968854188919067e-01 -6.641535554081201553e-03 -6.797513365745544434e-02 2.071781754493713379e-01 -1.202838942408561707e-01 -2.335047870874404907e-01 -2.655059993267059326e-01 2.933111190795898438e-01 -5.515225231647491455e-03 -1.352780908346176147e-01 1.565835028886795044e-01 -6.866168975830078125e-02 -3.393999040126800537e-01 -2.899374626576900482e-02 7.596044987440109253e-02 1.190014183521270752e-01 -2.676132023334503174e-01 -6.405290961265563965e-02 1.461829245090484619e-01 1.156081408262252808e-01 3.517087697982788086e-01 -2.469683624804019928e-02 2.384938150644302368e-01 -2.825950272381305695e-02 1.792531758546829224e-01 -9.320256114006042480e-02 -1.615885496139526367e-01 -7.044287398457527161e-03 3.886467218399047852e-01 7.610236108303070068e-02 5.392516404390335083e-02 1.134011596441268921e-01
-2.903597950935363770e-01 4.711170680820941925e-03 -1.545872353017330170e-02 1.422277092933654785e-01 -1.097654774785041809e-01 -2.891976851969957352e-03 -2.722674980759620667e-02 -4.127020016312599182e-02 1.311330050230026245e-01 1.249478757381439209e-01 -4.719806611537933350e-01 2.182888090610504150e-01 -1.824576854705810547e-01 2.218120247125625610e-01 1.088489070534706116e-01 9.220890700817108154e-02 -1.228828281164169312e-01 2.717030942440032959e-01 1.610026061534881592e-01 1.889556050300598145e-01 2.106927931308746338e-01 -1.207131072878837585e-01 1.674154400825500488e-01 1.869316794909536839e-03 -3.824403136968612671e-02 2.505349218845367432e-01 1.511798650026321411e-01 -3.502668812870979309e-02 3.531511723995208740e-01 8.837700635194778442e-02 4.504152387380599976e-02 1.192624270915985107e-01
-3.015300333499908447e-01 3.622743785381317139e-01 -2.474749684333801270e-01 4.440879821777343750e-02 -3.036636710166931152e-01 -1.444273591041564941e-01 4.019800573587417603e-02 1.706537045538425446e-02 -1.454601585865020752e-01 -8.530822582542896271e-03 -9.985380619764328003e-02 -3.165187546983361244e-03 1.112259849905967712e-01 -3.884397156070917845e-04 -1.232167333364486694e-01 -7.101660966873168945e-02 4.785799607634544373e-02 3.435182273387908936e-01 1.251546442508697510e-01 -1.144160926342010498e-01 3.127839267253875732e-01 -2.059258669614791870e-01 5.531358718872070312e-02 1.579299122095108032e-01 7.000242173671722412e-02 2.892026603221893311e-01 6.214860361069440842e-03 -1.615085452795028687e-01 1.637571305036544800e-01 2.600128948688507080e-01 6.812722235918045044e-02 6.940054148435592651e-02
-1.267837136983871460e-01 4.493822157382965088e-02 6.387478858232498169e-02 2.904389798641204834e-01 -3.952409923076629639e-01 -2.683879137039184570e-01 -3.816777765750885010e-01 6.175430491566658020e-02 -1.477458178997039795e-01 -5.591360107064247131e-02 1.374337822198867798e-01 8.209857158362865448e-03 -1.826755702495574951e-02 1.125701516866683960e-01 9.388459473848342896e-02 -1.402741223573684692e-01 2.535113990306854248e-01 -4.731075838208198547e-02 -2.452626451849937439e-02 -9.558972716331481934e-02 4.118385314941406250e-01 7.098228484392166138e-02 -3.125326707959175110e-02 1.401014477014541626e-01 -1.614263951778411865e-01 6.196016818284988403e-02 -1.324663311243057251e-02 2.419056743383407593e-01 1.044332832098007202e-01 -5.192307289689779282e-03 -2.236126177012920380e-02 2.424881756305694580e-01
-2.596711516380310059e-01 1.725277155637741089e-01 -4.376358818262815475e-03 1.138238608837127686e-01 -1.202184259891510010e-01 3.995906561613082886e-02 2.562280595302581787e-01 -8.926194906234741211e-02 2.618089914321899414e-01 -1.426416784524917603e-01 -1.982438266277313232e-01 -6.976759433746337891e-02 -1.009524390101432800e-01 6.915727257728576660e-02 1.754401326179504395e-01 -9.580652415752410889e-02 1.657412946224212646e-01 2.476500272750854492e-01 1.530639529228210449e-01 -9.521312266588211060e-02 2.758292853832244873e-01 -5.459827184677124023e-02 1.400204468518495560e-02 2.651536650955677032e-02 -1.022394895553588867e-01 6.678947806358337402e-02 1.409026980400085449e-01 2.748799920082092285e-01 3.783994913101196289e-01 -3.452645242214202881e-01 1.714247465133666992e-01 9.384106099605560303e-02
6.168246641755104065e-02 4.379220008850097656e-01 -5.221191048622131348e-02 -1.986535936594009399e-01 -2.107723057270050049e-01 -1.816754788160324097e-01 9.964312613010406494e-02 -9.414485841989517212e-02 -4.247082397341728210e-02 -1.514185518026351929e-01 -3.308607935905456543e-01 2.431088238954544067e-01 -1.878188997507095337e-01 -1.025268435478210449e-01 -7.171449065208435059e-02 -1.500646770000457764e-01 9.217015653848648071e-02 1.411845088005065918e-01 8.716614544391632080e-02 -1.552513092756271362e-01 5.943403020501136780e-02 8.382926881313323975e-02 2.944456934928894043e-01 1.952373981475830078e-01 1.069806218147277832e-01 -4.809104651212692261e-02 -1.324714273214340210e-01 6.007543578743934631e-02 4.003538191318511963e-01 -7.375883311033248901e-02 -2.285696566104888916e-02 -5.088075622916221619e-02
1.453702747821807861e-01 1.622484773397445679e-01 -1.807265430688858032e-01 1.860210150480270386e-01 1.310330182313919067e-01 -2.350165694952011108e-01 6.509502232074737549e-02 9.622518718242645264e-02 -3.242040053009986877e-02 -1.495461910963058472e-01 -2.679292485117912292e-02 1.558047086000442505e-01 -1.572652459144592285e-01 1.428156793117523193e-01 1.093796864151954651e-01 -3.883979320526123047e-01 -6.100603193044662476e-02 -4.148516338318586349e-03 8.238795213401317596e-03 9.938272833824157715e-02 4.964798390865325928e-01 -9.948640130460262299e-03 1.761897951364517212e-01 1.738113164901733398e-02 -2.709724903106689453e-01 4.887221008539199829e-02 1.457428932189941406e-01 1.230101212859153748e-01 3.263277709484100342e-01 -1.449303794652223587e-02 1.781658083200454712e-01 2.782660350203514099e-02
-6.283285468816757202e-02 6.684891134500503540e-02 5.195487663149833679e-02 1.494143009185791016e-01 -2.560301423072814941e-01 -9.310036152601242065e-02 3.041059942916035652e-03 9.904439561069011688e-03 1.778460890054702759e-01 -2.124955132603645325e-02 -3.614199459552764893e-01 -5.914584547281265259e-02 -1.971671730279922485e-01 -1.452723741531372070e-01 1.660056412220001221e-01 5.121832340955734253e-02 2.483326010406017303e-02 1.138598471879959106e-01 1.988894678652286530e-02 2.725626528263092041e-01 -2.137363702058792114e-02 -1.830955743789672852e-01 1.893571019172668457e-01 3.645161390304565430e-01 -4.387562349438667297e-02 1.196173503994941711e-01 -2.191839218139648438e-01 1.424819529056549072e-01 4.272659718990325928e-01 2.551796734333038330e-01 1.124165207147598267e-01 2.672159112989902496e-03
-8.844496309757232666e-02 -1.872316747903823853e-01 -7.204525172710418701e-02 3.910558670759201050e-02 6.343761831521987915e-02 2.068386785686016083e-02 -6.978136301040649414e-02 3.014032542705535889e-01 1.742658764123916626e-01 2.948083356022834778e-02 -2.043006382882595062e-02 -1.350395083427429199e-01 -3.250268697738647461e-01 -1.984041035175323486e-01 2.310677915811538696e-01 -3.231070339679718018e-01 1.568410359323024750e-02 2.214398980140686035e-01 -3.915263712406158447e-02 7.307433336973190308e-02 2.152702957391738892e-01 1.770563125610351562e-01 1.465303748846054077e-01 2.321220636367797852e-01 -1.088709160685539246e-01 3.953043520450592041e-01 7.158944010734558105e-02 7.593821734189987183e-02 1.463869065046310425e-01 -3.216440230607986450e-02 8.279568701982498169e-02 2.828842103481292725e-01
-2.108120173215866089e-02 3.925074934959411621e-01 -4.485936090350151062e-02 1.944421231746673584e-01 -2.605053484439849854e-01 1.626400835812091827e-02 -1.761100292205810547e-01 -3.587662428617477417e-02 5.543954297900199890e-02 -3.938500210642814636e-02 -2.309198230504989624e-01 5.175029858946800232e-02 -2.373413890600204468e-01 2.460840716958045959e-02 1.440613269805908203e-01 -7.700851559638977051e-02 3.210299015045166016e-01 3.287018537521362305e-01 -1.264225989580154419e-01 -6.988044083118438721e-02 3.025939166545867920e-01 -3.934632241725921631e-02 -6.218609958887100220e-02 -2.213359773159027100e-01 1.392821818590164185e-01 -2.384154498577117920e-02 -9.220001101493835449e-02 8.302818983793258667e-02 1.918095052242279053e-01 8.054987341165542603e-02 1.325179487466812134e-01 2.947117686271667480e-01
-3.556856811046600342e-01 2.165182828903198242e-01 2.505280077457427979e-02 4.666299819946289062e-01 -1.547492444515228271e-01 5.883058533072471619e-02 -2.054153569042682648e-02 2.628693878650665283e-01 -1.229779124259948730e-01 3.703217580914497375e-02 -1.257631778717041016e-01 -1.329461485147476196e-01 -1.822140365839004517e-01 8.976411819458007812e-02 1.553039550781250000e-01 -2.574334442615509033e-01 1.169377192854881287e-01 -3.083488345146179199e-02 8.203341066837310791e-02 6.748799979686737061e-02 1.311033070087432861e-01 -1.253939718008041382e-01 8.969490230083465576e-02 -4.422885179519653320e-02 -2.393067479133605957e-01 2.092568129301071167e-01 2.491879761219024658e-01 -1.415134035050868988e-02 2.882581949234008789e-01 -3.116690553724765778e-02 -1.904288679361343384e-02 -1.143179237842559814e-01
1.714043915271759033e-01 4.978558048605918884e-02 -1.331241279840469360e-01 1.004414856433868408e-01 8.090473711490631104e-02 -1.274343281984329224e-01 -3.581135347485542297e-02 3.923493251204490662e-02 2.728541195392608643e-01 -4.985376447439193726e-02 1.528885867446660995e-02 -2.606286108493804932e-01 8.811358362436294556e-02 -1.907926984131336212e-02 -8.696700632572174072e-02 -1.566734910011291504e-01 -1.112093999981880188e-01 2.724671922624111176e-02 1.963377296924591064e-01 5.540536344051361084e-02 2.137164622545242310e-01 2.228666245937347412e-01 1.875419467687606812e-01 4.011415317654609680e-02 -8.492225781083106995e-03 4.913106188178062439e-02 1.165353134274482727e-01 1.122500821948051453e-01 5.812087059020996094e-01 5.092849209904670715e-02 2.839209735393524170e-01 3.047333359718322754e-01
-8.228579163551330566e-02 1.256348639726638794e-01 -1.193583663552999496e-02 2.621185779571533203e-01 -1.689608544111251831e-01 -5.692531913518905640e-02 -2.574406750500202179e-02 -8.643738180398941040e-02 -2.469812631607055664e-01 -2.794080786406993866e-02 -1.831646263599395752e-01 -3.557487949728965759e-02 -1.824205219745635986e-01 -3.140403330326080322e-01 1.943456679582595825e-01 -4.599889367818832397e-02 3.237701952457427979e-01 3.691464662551879883e-01 -1.778906434774398804e-01 -5.513613298535346985e-02 2.691072523593902588e-01 -7.154414057731628418e-02 1.717622876167297363e-01 8.007752895355224609e-02 -1.881932318210601807e-01 -1.590054929256439209e-01 -1.666549444198608398e-01 3.908576443791389465e-02 2.291880846023559570e-01 1.384480148553848267e-01 2.214628458023071289e-01 -1.785765402019023895e-02
-2.303307950496673584e-01 5.906647443771362305e-02 -7.231406867504119873e-02 2.733733355998992920e-01 2.575386501848697662e-02 -1.385404635220766068e-02 -3.886731341481208801e-02 1.751720756292343140e-01 1.520891040563583374e-01 -1.366156935691833496e-01 -1.901003569364547729e-01 2.302213460206985474e-01 9.349348396062850952e-02 2.743166126310825348e-02 1.540360450744628906e-01 5.616291239857673645e-02 9.643060714006423950e-02 1.271197479218244553e-02 -1.421021521091461182e-01 -1.965275555849075317e-01 5.599128007888793945e-01 1.607828885316848755e-01 -1.331192255020141602e-02 4.824900999665260315e-02 -1.903800107538700104e-02 3.892783448100090027e-02 -1.092563793063163757e-01 -1.728918552398681641e-01 4.494326710700988770e-01 5.842331051826477051e-02 -1.030367426574230194e-02 -6.151997670531272888e-02
-2.799387574195861816e-01 3.937843441963195801e-01 5.670011788606643677e-02 1.038604751229286194e-01 -5.301837623119354248e-02 -9.480362385511398315e-02 -1.206123232841491699e-01 1.020590215921401978e-01 1.847768872976303101e-01 -2.158105075359344482e-01 -2.248042523860931396e-01 9.474524855613708496e-02 -9.307032823562622070e-02 -5.561965331435203552e-02 1.623416692018508911e-01 -4.403852820396423340e-01 -4.793802741914987564e-03 -8.366000652313232422e-02 4.866846650838851929e-02 1.455570477992296219e-02 9.904453158378601074e-02 -1.425728499889373779e-01 2.106431722640991211e-01 -1.640910208225250244e-01 1.065321862697601318e-01 1.772191673517227173e-01 1.531693935394287109e-01 3.286565542221069336e-01 8.321416378021240234e-02 -9.413715451955795288e-02 -5.069326609373092651e-02 -1.997516453266143799e-01
1.290688514709472656e-01 -8.795483410358428955e-02 -2.032878994941711426e-02 2.801640331745147705e-01 8.794197440147399902e-02 -9.377867728471755981e-02 -2.161483652889728546e-02 8.982598781585693359e-02 -4.477957263588905334e-02 -4.361699149012565613e-02 -1.907230615615844727e-01 1.317114476114511490e-02 -2.137300223112106323e-01 2.763791978359222412e-01 1.424973011016845703e-01 -1.219571530818939209e-01 2.623137235641479492e-01 -8.086973428726196289e-02 -2.612638175487518311e-01 1.572439372539520264e-01 3.679496645927429199e-01 -8.937434852123260498e-02 1.724000424146652222e-01 9.674053639173507690e-02 4.049440845847129822e-02 2.238952517509460449e-01 2.204825356602668762e-02 3.314336063340306282e-04 4.289309084415435791e-01 9.097864851355552673e-03 2.756871581077575684e-01 1.040367931127548218e-01
-1.955588012933731079e-01 3.463409543037414551e-01 1.267426460981369019e-01 1.609574556350708008e-01 -3.213165998458862305e-01 -1.127006858587265015e-01 9.631697088479995728e-03 -1.715838015079498291e-01 -1.388466358184814453e-01 -5.364821478724479675e-02 -2.159463465213775635e-01 1.696233302354812622e-01 -2.238417118787765503e-01 -7.033950835466384888e-02 -1.122028566896915436e-02 -8.194392174482345581e-02 -1.251217573881149292e-01 1.223322451114654541e-01 2.014062106609344482e-01 6.020540744066238403e-02 1.488411575555801392e-01 -7.922576367855072021e-02 3.382401168346405029e-01 3.083758950233459473e-01 -2.510308921337127686e-01 2.438978403806686401e-01 1.497679203748703003e-01 -8.011461049318313599e-02 1.621102392673492432e-01 -6.622641813009977341e-03 8.996329270303249359e-03 6.634076684713363647e-02
9.662403911352157593e-02 1.663189381361007690e-01 1.168107837438583374e-01 1.553778946399688721e-01 1.436780393123626709e-01 -4.124720394611358643e-02 -6.413847953081130981e-02 2.500107288360595703e-01 1.002588197588920593e-01 -2.702477276325225830e-01 -1.898804157972335815e-01 9.237256646156311035e-02 1.315055042505264282e-01 -7.311473786830902100e-02 7.257796078920364380e-02 -1.297913193702697754e-01 1.946818977594375610e-01 -3.883786126971244812e-02 -1.702929139137268066e-01 -7.593657076358795166e-02 4.807771444320678711e-01 2.384289354085922241e-01 1.892701685428619385e-01 1.023393198847770691e-01 4.261907935142517090e-02 2.066757529973983765e-02 -2.296044826507568359e-01 7.280445098876953125e-02 4.342153668403625488e-01 -3.471763804554939270e-02 6.918384879827499390e-02 -2.369077131152153015e-02
4.593454673886299133e-02 1.329497545957565308e-01 1.475361585617065430e-01 1.740611344575881958e-01 -3.491415679454803467e-01 -9.869290143251419067e-02 -1.593431271612644196e-02 -7.419062778353691101e-03 2.720421850681304932e-01 4.501452669501304626e-02 -3.057715892791748047e-01 -7.354672253131866455e-02 4.559903964400291443e-02 -1.689689308404922485e-01 1.245415136218070984e-01 -6.257830560207366943e-02 -8.207471668720245361e-02 2.422529757022857666e-01 1.022629365324974060e-01 2.039969861507415771e-01 -1.879171840846538544e-02 -5.808031558990478516e-02 1.849196106195449829e-01 2.862504124641418457e-01 -1.220166683197021484e-01 1.633762121200561523e-01 5.582053586840629578e-02 1.610877066850662231e-01 4.433027803897857666e-01 2.264019697904586792e-01 7.164830714464187622e-02 -1.014702916145324707e-01
4.592977464199066162e-02 1.752993315458297729e-01 5.038158223032951355e-02 1.256298422813415527e-01 -1.967599987983703613e-01 -1.182339638471603394e-01 -1.121272295713424683e-01 -6.390646845102310181e-02 3.080451190471649170e-01 2.449033595621585846e-02 -2.887832522392272949e-01 -1.611487716436386108e-01 -1.554040312767028809e-01 -5.356707423925399780e-02 1.978134810924530029e-01 -1.094135567545890808e-01 -2.017789185047149658e-01 1.922243237495422363e-01 1.901468187570571899e-01 7.509882748126983643e-02 -2.068114094436168671e-02 -6.501948088407516479e-02 4.156650006771087646e-01 3.282957077026367188e-01 -1.107733845710754395e-01 1.388699114322662354e-01 -1.608676016330718994e-01 1.190098226070404053e-01 2.309367060661315918e-01 1.283687353134155273e-01 2.046191543340682983e-01 9.254071861505508423e-02
3.369567543268203735e-02 1.289831548929214478e-01 6.059909239411354065e-02 1.891897618770599365e-01 -1.707502305507659912e-01 -2.837192118167877197e-01 -2.357693761587142944e-02 2.555352151393890381e-01 1.519976556301116943e-01 -1.843473762273788452e-01 -2.399633824825286865e-01 -1.737824231386184692e-01 2.700369358062744141e-01 -9.702052921056747437e-02 1.041636392474174500e-01 1.566089503467082977e-02 2.588468790054321289e-01 -4.121290519833564758e-02 -9.676799178123474121e-02 -1.311908359639346600e-03 3.184113800525665283e-01 8.322336710989475250e-03 3.810577392578125000e-01 2.612856924533843994e-01 5.011234804987907410e-02 1.395709067583084106e-01 9.114801883697509766e-02 -1.563533842563629150e-01 1.923554241657257080e-01 1.019191741943359375e-01 3.978044912219047546e-02 1.795722246170043945e-01
4.560588300228118896e-02 8.737156540155410767e-02 6.698343157768249512e-02 5.043596774339675903e-02 1.021431386470794678e-02 1.133760288357734680e-01 -2.432412207126617432e-01 6.487298756837844849e-02 5.196106433868408203e-02 -4.884832724928855896e-02 -2.442357987165451050e-01 5.599753186106681824e-02 1.053744703531265259e-01 -5.566477775573730469e-02 1.008873060345649719e-01 1.823326796293258667e-01 -1.864889822900295258e-02 -3.285455703735351562e-02 -1.352034360170364380e-01 4.811826348304748535e-02 4.898971319198608398e-01 6.763242930173873901e-02 7.534876465797424316e-02 2.869778275489807129e-01 -9.674266725778579712e-02 -1.675785332918167114e-02 -5.163165181875228882e-02 1.986946314573287964e-01 5.432568788528442383e-01 -1.264602392911911011e-01 1.613097451627254486e-02 2.522466182708740234e-01
-2.360998839139938354e-02 -2.282098680734634399e-02 1.779695786535739899e-02 -2.307878248393535614e-02 -1.403862703591585159e-02 -1.093762814998626709e-01 -7.065893709659576416e-02 2.071508616209030151e-01 1.687181591987609863e-01 -7.327527552843093872e-02 -4.384237527847290039e-02 2.398008853197097778e-01 -7.108409702777862549e-02 -1.430917978286743164e-01 -1.277085691690444946e-01 -1.496711373329162598e-01 3.817429393529891968e-02 2.828846499323844910e-02 -3.587242588400840759e-02 2.595709860324859619e-01 2.586227953433990479e-01 -1.136374250054359436e-01 4.105668365955352783e-01 1.627532541751861572e-01 -2.065752893686294556e-01 2.178323119878768921e-01 1.898099295794963837e-02 -2.586860209703445435e-02 3.164069056510925293e-01 -3.185595870018005371e-01 2.425953745841979980e-01 2.883279025554656982e-01
-2.565191127359867096e-02 4.441684484481811523e-01 2.717777490615844727e-01 1.198430210351943970e-01 -1.644791960716247559e-01 -1.291336864233016968e-01 -2.915571033954620361e-01 1.948202997446060181e-01 2.023909687995910645e-01 6.431825459003448486e-02 -1.623270511627197266e-01 9.434954822063446045e-02 -1.379941590130329132e-02 -1.760288774967193604e-01 1.442581862211227417e-01 -1.356918513774871826e-01 2.093866467475891113e-01 1.876481324434280396e-01 -2.683909535408020020e-01 3.903679922223091125e-02 1.098446920514106750e-01 -5.875228345394134521e-02 4.680525511503219604e-02 -2.007107622921466827e-02 -1.503167003393173218e-01 7.248494029045104980e-02 1.641630828380584717e-01 1.704190969467163086e-01 1.495823413133621216e-01 2.946343719959259033e-01 1.543832868337631226e-01 -9.385184198617935181e-02
-9.419047832489013672e-02 2.316387444734573364e-01 -2.080324143171310425e-01 2.469812035560607910e-01 -1.413159817457199097e-01 -9.682713449001312256e-02 6.320851296186447144e-02 4.037162661552429199e-02 3.176217377185821533e-01 1.944909803569316864e-02 -2.313272804021835327e-01 1.775367856025695801e-01 -2.757300436496734619e-01 1.978853642940521240e-01 1.662609577178955078e-01 -1.798252575099468231e-02 6.877653300762176514e-02 2.829524874687194824e-01 9.274026006460189819e-02 -1.285852193832397461e-01 1.947811543941497803e-01 -6.341525912284851074e-02 2.287281900644302368e-01 6.384125351905822754e-02 -8.661376684904098511e-02 -3.381827101111412048e-02 2.563023567199707031e-01 2.880069911479949951e-01 1.257566958665847778e-01 5.706027895212173462e-02 1.081175357103347778e-01 2.691710591316223145e-01
-1.189858913421630859e-01 -1.468455232679843903e-02 -8.421796374022960663e-03 1.912234164774417877e-02 8.642175048589706421e-02 -1.908345222473144531e-01 -2.938339114189147949e-01 2.513986825942993164e-01 2.111297547817230225e-01 -3.269122838973999023e-01 4.518147185444831848e-02 -1.510799378156661987e-01 7.587095256894826889e-03 -1.748347431421279907e-01 -1.267098486423492432e-01 -2.444328218698501587e-01 7.663463056087493896e-02 2.360458076000213623e-01 6.334203481674194336e-02 -1.598177999258041382e-01 2.772841751575469971e-01 2.636301219463348389e-01 1.293783336877822876e-01 4.966639354825019836e-02 1.603110581636428833e-01 8.696560561656951904e-02 -1.321805119514465332e-01 4.805969074368476868e-02 4.343722164630889893e-01 -3.151974827051162720e-02 6.396454572677612305e-02 7.400526851415634155e-02
2.529332786798477173e-02 -4.853136837482452393e-02 -9.123590588569641113e-02 2.465930730104446411e-01 -5.961411818861961365e-02 -1.824650019407272339e-01 9.880504012107849121e-02 2.455314993858337402e-01 9.887428581714630127e-02 -2.690992876887321472e-02 1.144416406750679016e-01 4.940019920468330383e-02 -1.359391808509826660e-01 1.750059425830841064e-03 2.337612658739089966e-01 -1.446502506732940674e-01 -9.641055762767791748e-02 2.582534253597259521e-01 -1.697517037391662598e-01 -7.206147164106369019e-02 3.150828778743743896e-01 2.401944249868392944e-01 4.303307086229324341e-02 1.143388599157333374e-01 -1.393338888883590698e-01 2.117343991994857788e-01 3.896673619747161865e-01 9.647804498672485352e-02 3.799884915351867676e-01 1.706826686859130859e-01 1.074443534016609192e-01 9.237426519393920898e-02
-2.233419120311737061e-01 3.121249973773956299e-01 2.899946831166744232e-02 1.507279425859451294e-01 -1.621663272380828857e-01 9.166802465915679932e-02 1.199966445565223694e-01 4.588933661580085754e-02 1.796103417873382568e-01 2.432191669940948486e-01 -1.862425124272704124e-03 -1.367202866822481155e-02 -1.667747646570205688e-01 -5.030284821987152100e-02 1.978093981742858887e-01 -6.841637194156646729e-02 3.423894941806793213e-01 2.291026562452316284e-01 2.396476119756698608e-01 -1.559721827507019043e-01 2.603922486305236816e-01 -3.472787514328956604e-02 4.164962098002433777e-02 8.852047845721244812e-03 -7.816427201032638550e-02 1.704143583774566650e-01 1.255323886871337891e-01 2.317910045385360718e-01 3.084886670112609863e-01 -2.717490792274475098e-01 5.918543040752410889e-02 1.127799004316329956e-01
2.180973142385482788e-01 2.296609431505203247e-01 5.924404412508010864e-02 2.034199386835098267e-01 1.111327484250068665e-01 1.481724232435226440e-01 3.015876375138759613e-02 2.012234628200531006e-01 -2.522747591137886047e-02 -1.376109384000301361e-02 -1.668347120285034180e-01 4.056970775127410889e-02 9.995058923959732056e-02 -9.267877787351608276e-02 8.236275613307952881e-02 -2.207222282886505127e-01 1.342433989048004150e-01 -8.962578326463699341e-02 -2.703108265995979309e-02 1.479098349809646606e-01 1.572055071592330933e-01 -7.658385485410690308e-02 1.747992336750030518e-01 1.268688589334487915e-01 -3.975582495331764221e-02 2.505963146686553955e-01 -7.146713882684707642e-02 -6.380963325500488281e-02 5.663100481033325195e-01 -5.860905628651380539e-03 1.330610215663909912e-01 3.698794245719909668e-01
4.688849672675132751e-03 1.965458840131759644e-01 -2.283860743045806885e-01 2.188793271780014038e-01 -6.016800180077552795e-02 -2.990325093269348145e-01 1.772307753562927246e-01 2.238837480545043945e-01 -1.704517155885696411e-01 -1.987217925488948822e-02 1.851650327444076538e-02 7.837960869073867798e-02 -1.190228834748268127e-01 2.701013348996639252e-02 1.804022863507270813e-02 -2.583604753017425537e-01 -5.505824461579322815e-02 3.619405254721641541e-02 -3.862027525901794434e-01 1.586515307426452637e-01 4.626624882221221924e-01 6.071849167346954346e-02 4.966457560658454895e-02 5.585188418626785278e-02 1.518031805753707886e-01 1.075626350939273834e-02 1.298467908054590225e-02 1.457982212305068970e-01 2.764682769775390625e-01 2.122959494590759277e-01 2.497089467942714691e-02 -9.514817036688327789e-03
-1.510003805160522461e-01 -9.312322735786437988e-02 1.279696226119995117e-01 1.712955385446548462e-01 2.274748124182224274e-02 -1.591352075338363647e-01 -1.135669590439647436e-04 1.413420438766479492e-01 -9.662536531686782837e-02 5.471691861748695374e-02 -5.806524306535720825e-02 1.918024197220802307e-02 -1.822081953287124634e-01 7.751279324293136597e-02 2.004048973321914673e-01 -2.485097795724868774e-01 1.218043267726898193e-01 3.352689743041992188e-01 -1.162250041961669922e-01 -1.195456311106681824e-01 1.598730683326721191e-01 1.510538607835769653e-01 4.363446962088346481e-03 2.621547281742095947e-01 -2.806051075458526611e-01 4.642942547798156738e-01 1.248748153448104858e-01 1.401817500591278076e-01 3.316195011138916016e-01 4.660085588693618774e-02 6.615381222218275070e-03 -7.675133645534515381e-02
-3.984194695949554443e-01 2.787877619266510010e-01 -8.343127369880676270e-02 5.295794084668159485e-02 -1.925813555717468262e-01 -2.101885527372360229e-01 1.602523326873779297e-01 2.086216211318969727e-01 -1.200046092271804810e-01 -1.245864555239677429e-01 -1.726211234927177429e-02 4.969464987516403198e-02 1.408500969409942627e-01 1.093701943755149841e-01 -1.859940737485885620e-01 -3.128016293048858643e-01 1.569425165653228760e-01 2.014285773038864136e-01 4.708722233772277832e-02 1.330542266368865967e-01 3.714908957481384277e-01 2.454287372529506683e-02 5.505814403295516968e-02 -1.715717464685440063e-02 -3.940809145569801331e-02 9.339978545904159546e-02 -2.974220812320709229e-01 5.176586657762527466e-02 1.331349909305572510e-01 9.178715944290161133e-02 -1.347219049930572510e-01 1.833005994558334351e-01
-3.856375813484191895e-01 2.523179352283477783e-01 2.833833545446395874e-02 1.427867859601974487e-01 -6.621316075325012207e-02 -8.315411210060119629e-02 -4.916046932339668274e-02 -2.366466633975505829e-02 -7.145819067955017090e-02 -1.237450018525123596e-01 -3.026338480412960052e-02 8.768465369939804077e-02 7.618491351604461670e-02 -2.650470137596130371e-01 8.533382415771484375e-02 -2.058589607477188110e-01 -6.624156236648559570e-02 -2.275608666241168976e-02 1.138154566287994385e-01 1.457664072513580322e-01 1.991095952689647675e-02 3.353459760546684265e-02 1.476188302040100098e-01 6.078533828258514404e-02 3.898278474807739258e-01 1.120874583721160889e-01 4.710391163825988770e-02 -2.341642826795578003e-01 4.869220852851867676e-01 1.604243665933609009e-01 2.146930247545242310e-01 -2.823490276932716370e-02
-2.256127595901489258e-01 -1.114760339260101318e-02 -3.909661620855331421e-02 1.930295079946517944e-01 -2.139596343040466309e-01 -1.748950779438018799e-01 -1.492825299501419067e-01 2.034594267606735229e-01 2.176249027252197266e-01 6.438247114419937134e-02 -3.925599753856658936e-01 -7.060870062559843063e-03 -1.085517108440399170e-01 -9.225069731473922729e-02 6.268880516290664673e-02 4.987911507487297058e-02 -1.173136755824089050e-01 2.336205393075942993e-01 8.633579127490520477e-03 2.309402823448181152e-01 3.073993837460875511e-03 8.313310891389846802e-02 1.119142249226570129e-01 7.275138050317764282e-02 -1.036331504583358765e-01 1.885120719671249390e-01 -1.173401717096567154e-02 4.099993109703063965e-01 2.950029075145721436e-01 2.439824044704437256e-01 1.315584331750869751e-01 -1.135996952652931213e-01
1.623482704162597656e-01 1.497875750064849854e-01 9.599588066339492798e-02 2.099790126085281372e-01 -1.382119357585906982e-01 8.656584471464157104e-02 3.802955523133277893e-02 1.012979224324226379e-01 -2.755995467305183411e-02 -9.777357429265975952e-02 -4.170748591423034668e-01 3.513014316558837891e-02 -1.436600983142852783e-01 8.472385257482528687e-02 -8.172778785228729248e-02 -3.773523569107055664e-01 2.013240158557891846e-01 -4.288772493600845337e-02 -3.067493624985218048e-02 6.298209726810455322e-02 1.787681877613067627e-01 4.876052588224411011e-02 2.397618889808654785e-01 -2.332581765949726105e-02 -2.952449023723602295e-01 3.914097249507904053e-01 -1.325431764125823975e-01 9.373025968670845032e-03 2.370771318674087524e-01 -1.703834831714630127e-01 1.185613870620727539e-01 -1.542028132826089859e-02
1.419577896595001221e-01 8.577710017561912537e-03 -4.220352321863174438e-02 1.017615944147109985e-01 -1.021949201822280884e-01 -2.837746739387512207e-01 1.534492969512939453e-01 3.892815858125686646e-02 7.677040994167327881e-02 -1.051372364163398743e-01 1.583630889654159546e-01 1.342875212430953979e-01 -1.155193969607353210e-01 1.857037544250488281e-01 2.300369590520858765e-01 -4.289154112339019775e-01 2.053433097898960114e-02 1.353692859411239624e-01 -1.334514021873474121e-01 -2.194141270592808723e-03 3.491016328334808350e-01 3.766997158527374268e-02 4.137358069419860840e-02 9.635734558105468750e-02 6.428096443414688110e-03 2.084575891494750977e-01 1.474928855895996094e-01 1.927112191915512085e-01 3.368798494338989258e-01 2.584880590438842773e-01 -1.168254688382148743e-01 1.990988701581954956e-01
-5.188793316483497620e-02 -6.557485461235046387e-02 -1.450050994753837585e-02 -1.496060937643051147e-01 -1.600938290357589722e-01 -6.405817717313766479e-02 -6.465546321123838425e-03 2.700632810592651367e-01 1.299565434455871582e-01 2.053290838375687599e-03 -6.765999644994735718e-02 9.211869537830352783e-02 -9.546762704849243164e-02 -1.273783892393112183e-01 7.737837731838226318e-02 -2.328683286905288696e-01 -2.694258000701665878e-03 -2.060219086706638336e-02 -2.604073584079742432e-01 2.024942338466644287e-01 2.642613649368286133e-01 1.234490331262350082e-02 2.600889801979064941e-01 6.338836252689361572e-02 -1.965422183275222778e-01 3.554399311542510986e-01 1.099138408899307251e-01 -5.516843125224113464e-02 4.183696508407592773e-01 -2.136858552694320679e-01 8.950240164995193481e-02 3.041378557682037354e-01
-2.637549340724945068e-01 9.407088905572891235e-02 -1.630671881139278412e-02 2.362325489521026611e-01 -3.347068428993225098e-01 -1.229569688439369202e-01 -4.215928167104721069e-02 -1.099847257137298584e-01 1.149287670850753784e-01 -2.890574038028717041e-01 -4.652956500649452209e-02 2.205140143632888794e-02 -2.928646206855773926e-01 8.097725361585617065e-02 1.917383670806884766e-01 3.312237560749053955e-02 8.847176283597946167e-02 2.229175716638565063e-01 2.760398434475064278e-03 -2.766286134719848633e-01 1.397174000740051270e-01 -5.025466531515121460e-02 2.368199378252029419e-01 -2.087104171514511108e-01 -1.063536182045936584e-01 3.019393235445022583e-02 1.492771506309509277e-02 3.664609193801879883e-01 2.602358460426330566e-01 9.393746405839920044e-02 -5.762251093983650208e-02 -1.119917854666709900e-01
-1.366939544677734375e-01 1.830014586448669434e-01 1.473705098032951355e-02 9.541453421115875244e-02 8.787547796964645386e-02 -4.110903739929199219e-01 -3.244183585047721863e-02 2.120911329984664917e-01 1.730422116816043854e-02 -6.474162638187408447e-02 1.808740049600601196e-01 1.058989763259887695e-01 -5.144347250461578369e-02 2.582683414220809937e-02 3.509040176868438721e-01 -1.999174207448959351e-01 6.995791941881179810e-02 1.428720206022262573e-01 -6.484680622816085815e-02 9.370782971382141113e-02 1.745797991752624512e-01 9.506434202194213867e-02 -1.625137180089950562e-01 1.083118692040443420e-01 -2.316055297851562500e-01 2.462917268276214600e-01 1.276106238365173340e-01 3.651125356554985046e-03 4.564621448516845703e-01 4.011496528983116150e-02 -2.049161344766616821e-01 4.909536242485046387e-02
-2.144856005907058716e-01 9.684138745069503784e-02 3.457957506179809570e-02 9.635275602340698242e-02 -1.598832458257675171e-01 -3.041152954101562500e-01 -4.725423827767372131e-02 1.063567772507667542e-01 2.502427101135253906e-01 1.354898214340209961e-01 -2.871794104576110840e-01 1.244257241487503052e-01 5.195987597107887268e-02 -1.450885385274887085e-01 -4.784016683697700500e-02 2.627223916351795197e-02 1.132605131715536118e-02 1.720526516437530518e-01 6.840914487838745117e-02 3.518779575824737549e-01 1.019164994359016418e-01 4.991097748279571533e-02 2.283925563097000122e-01 1.499885022640228271e-01 -1.376252025365829468e-01 1.630627065896987915e-01 -1.311132870614528656e-02 3.966967761516571045e-01 2.764151692390441895e-01 2.551245689392089844e-01 7.770223170518875122e-02 -2.268181927502155304e-02
-5.775962769985198975e-02 -1.793239638209342957e-02 9.894531220197677612e-02 1.592457443475723267e-01 -3.252706676721572876e-02 -1.515494436025619507e-01 -2.236531116068363190e-02 -1.657186001539230347e-01 2.426863461732864380e-01 -7.550224661827087402e-02 -1.934156268835067749e-01 -3.709844127297401428e-02 -3.345668911933898926e-01 8.808538317680358887e-03 1.498591005802154541e-01 -1.209610980004072189e-02 4.596808459609746933e-03 1.204109564423561096e-01 1.545039415359497070e-01 2.584251947700977325e-02 1.245056763291358948e-01 1.932896673679351807e-01 5.942582711577415466e-02 -2.162959575653076172e-01 -1.431001424789428711e-01 6.332156062126159668e-02 -1.120287403464317322e-01 4.685404002666473389e-01 3.808496892452239990e-01 1.729330867528915405e-01 3.078574836254119873e-01 5.168618634343147278e-02
-1.937339641153812408e-02 3.921803832054138184e-01 -7.379240542650222778e-02 8.423423022031784058e-02 -1.231669709086418152e-01 6.128204986453056335e-02 -7.615265250205993652e-02 1.222843229770660400e-01 -1.549405455589294434e-01 -2.798947095870971680e-01 -1.319449990987777710e-01 3.906373679637908936e-02 -1.235183477401733398e-01 -9.451492875814437866e-02 3.556097298860549927e-02 1.473149401135742664e-03 -2.270471155643463135e-01 -1.540097147226333618e-01 -7.572866976261138916e-02 3.232891857624053955e-01 1.962390244007110596e-01 -1.056456342339515686e-01 1.435824036598205566e-01 4.755739122629165649e-02 1.541911363601684570e-01 2.636440694332122803e-01 -3.131203725934028625e-02 -1.738813072443008423e-01 4.019477665424346924e-01 1.386059224605560303e-01 1.917848289012908936e-01 2.161917090415954590e-01
-2.728590965270996094e-01 -9.829559922218322754e-02 5.472506955265998840e-02 3.156609833240509033e-01 8.925300836563110352e-02 -3.557657301425933838e-01 7.737279683351516724e-02 1.865360587835311890e-01 -3.054443560540676117e-02 -2.481541931629180908e-01 6.754481047391891479e-02 -9.264899045228958130e-02 -1.939303725957870483e-01 3.027782030403614044e-02 1.072197780013084412e-01 -5.586292222142219543e-02 -1.745418608188629150e-01 3.620993793010711670e-01 1.020305827260017395e-01 -1.327998638153076172e-01 2.477749735116958618e-01 -6.002628430724143982e-02 1.780659854412078857e-01 5.882201716303825378e-02 -2.102686613798141479e-01 2.020307928323745728e-01 1.689798943698406219e-02 -4.651768505573272705e-02 3.449858129024505615e-01 -9.447129815816879272e-02 2.165938168764114380e-02 5.875103920698165894e-02
-2.888109087944030762e-01 1.205547824501991272e-01 9.604607522487640381e-02 -7.386229187250137329e-02 -1.917559280991554260e-02 -2.625338137149810791e-01 1.927023380994796753e-01 2.806186378002166748e-01 -1.575104445219039917e-01 -1.185425445437431335e-01 -5.464227870106697083e-02 -1.494881063699722290e-01 1.635667830705642700e-01 1.081425044685602188e-02 -2.236022204160690308e-01 -2.635188400745391846e-01 1.081283316016197205e-01 1.191923245787620544e-01 -4.825486242771148682e-02 2.120581567287445068e-01 3.598753511905670166e-01 -2.527701109647750854e-02 2.352643758058547974e-01 -6.693498790264129639e-02 -9.018559940159320831e-03 2.067169845104217529e-01 -2.791444361209869385e-01 1.873936317861080170e-02 3.085496127605438232e-01 1.024636104702949524e-01 4.142658412456512451e-02 4.191423766314983368e-03
-1.289321482181549072e-01 -1.679434329271316528e-01 -6.001581996679306030e-02 -1.903454214334487915e-01 9.424083679914474487e-02 -8.556504547595977783e-02 -2.222865074872970581e-01 1.845289170742034912e-01 1.139698848128318787e-01 -7.535465806722640991e-02 -2.069809436798095703e-01 1.290484219789505005e-01 -7.415541261434555054e-02 -1.358828041702508926e-02 -1.111115142703056335e-02 -4.652287960052490234e-01 1.800060123205184937e-01 2.477589063346385956e-03 -9.150500595569610596e-02 1.533568203449249268e-01 3.019146919250488281e-01 -2.368955686688423157e-02 2.608384191989898682e-01 2.229395359754562378e-01 2.172366902232170105e-02 1.610518395900726318e-01 1.017589494585990906e-01 1.149415820837020874e-01 3.638811707496643066e-01 -1.668474227190017700e-01 1.037004739046096802e-01 1.433062702417373657e-01
-8.534894138574600220e-02 4.623263701796531677e-02 -6.476688385009765625e-02 4.359053820371627808e-02 -2.047820538282394409e-01 -9.085955470800399780e-02 -6.154648959636688232e-02 -2.055608332157135010e-01 1.426846981048583984e-01 -3.186921775341033936e-02 -5.157369375228881836e-01 -1.173751354217529297e-01 -1.859042346477508545e-01 -6.045105680823326111e-02 7.326037436723709106e-02 -3.572981432080268860e-02 -1.695116162300109863e-01 2.750992774963378906e-01 -1.200561970472335815e-01 1.098501905798912048e-01 -2.730953507125377655e-02 9.255154989659786224e-03 2.318874895572662354e-01 3.221670985221862793e-01 -1.120100170373916626e-01 8.823029696941375732e-02 -1.322139501571655273e-01 9.534080326557159424e-02 4.052345752716064453e-01 9.693545103073120117e-02 1.787026524543762207e-01 -2.275258116424083710e-02
-2.431085258722305298e-01 1.662384569644927979e-01 -3.637702390551567078e-02 2.640382647514343262e-01 -3.013804256916046143e-01 2.292150259017944336e-01 -1.104643121361732483e-01 2.464847415685653687e-01 3.925032168626785278e-02 9.802635759115219116e-02 -6.865688413381576538e-02 1.351074725389480591e-01 -2.679464817047119141e-01 -1.580395847558975220e-01 1.042537242174148560e-01 -2.307019680738449097e-01 7.169380038976669312e-02 1.304750889539718628e-01 3.803028538823127747e-02 -1.766350120306015015e-01 4.039976298809051514e-01 -6.676340103149414062e-02 4.906050860881805420e-02 -5.458144098520278931e-02 6.996131688356399536e-02 -1.459308713674545288e-01 -1.505610905587673187e-02 2.944397628307342529e-01 2.835245728492736816e-01 8.884948492050170898e-02 8.183895610272884369e-03 -3.985174000263214111e-02
3.498666360974311829e-02 2.791087031364440918e-01 -2.749956548213958740e-01 6.840185075998306274e-02 -7.454803679138422012e-03 6.816933304071426392e-02 -3.256604671478271484e-01 -9.160247445106506348e-02 -2.913393676280975342e-01 -1.761304680258035660e-03 5.375292617827653885e-03 -1.197254955768585205e-01 2.055138349533081055e-02 -1.607070267200469971e-01 1.397438645362854004e-01 -2.253265380859375000e-01 -1.290162205696105957e-01 7.676982879638671875e-02 9.289968013763427734e-02 3.107315301895141602e-01 3.862662613391876221e-02 1.151500828564167023e-02 4.582229256629943848e-02 7.419387251138687134e-02 -1.637850999832153320e-01 4.058282673358917236e-01 -5.038996785879135132e-02 2.385863959789276123e-01 2.935146689414978027e-01 1.342168003320693970e-01 -4.078774154186248779e-02 1.785062998533248901e-01
9.864377230405807495e-02 7.222568243741989136e-02 -8.826383203268051147e-02 2.216138839721679688e-01 -3.369848430156707764e-01 -1.206180229783058167e-01 -2.362885326147079468e-02 2.177724242210388184e-01 3.575459122657775879e-02 -2.007457464933395386e-01 1.112042516469955444e-01 -2.346787005662918091e-01 5.760885030031204224e-02 3.275606781244277954e-02 -1.271104514598846436e-01 -2.006016002269461751e-04 -1.571615189313888550e-01 2.110340893268585205e-01 -1.431829482316970825e-01 -1.032529845833778381e-01 2.680081725120544434e-01 1.448324024677276611e-01 2.424720674753189087e-01 -6.446478073485195637e-04 1.310322731733322144e-01 3.338702023029327393e-01 -2.057307958602905273e-01 9.419451653957366943e-02 1.498108506202697754e-01 1.517475098371505737e-01 1.668947935104370117e-01 3.425433039665222168e-01
-1.766205579042434692e-01 1.745096743106842041e-01 -1.237086355686187744e-01 1.628520786762237549e-01 -2.145911753177642822e-01 -1.231091991066932678e-01 -4.398945346474647522e-02 -4.194059967994689941e-02 -5.502957478165626526e-02 -2.198454737663269043e-01 3.318044543266296387e-01 -1.584355831146240234e-01 1.746716946363449097e-01 1.592951416969299316e-01 -8.034272119402885437e-03 -9.382922202348709106e-03 2.282343506813049316e-01 1.538932025432586670e-01 -5.784751474857330322e-02 2.530273199081420898e-01 1.529472321271896362e-01 -2.696197628974914551e-01 9.278666228055953979e-02 1.044498905539512634e-01 -4.253183305263519287e-02 3.327942639589309692e-02 1.083588525652885437e-01 2.926889359951019287e-01 4.410900175571441650e-01 -1.477692574262619019e-01 -4.986851289868354797e-02 -1.052404269576072693e-01
-2.770828902721405029e-01 3.490607440471649170e-01 -7.051224261522293091e-02 3.349685668945312500e-02 -2.003334313631057739e-01 -8.459147065877914429e-03 6.813915818929672241e-02 -6.185764819383621216e-02 -3.908697981387376785e-03 -6.654201541095972061e-03 -1.811075210571289062e-01 3.635171055793762207e-01 -1.618365198373794556e-01 5.937180295586585999e-02 -1.007279977202415466e-01 -9.917853772640228271e-02 -5.722280126065015793e-03 3.434453904628753662e-02 9.257906675338745117e-02 1.879597604274749756e-01 3.852920979261398315e-02 -2.524096667766571045e-01 3.502742350101470947e-01 -1.418854743242263794e-01 -7.696278393268585205e-02 2.612123787403106689e-01 1.911511272192001343e-01 -4.698137566447257996e-02 3.453345894813537598e-01 -3.700205683708190918e-02 2.124653607606887817e-01 1.058087311685085297e-02
9.014167636632919312e-02 2.273221313953399658e-01 -2.059966325759887695e-02 8.661751449108123779e-02 1.213602125644683838e-01 1.696403604000806808e-03 1.380072999745607376e-02 2.634730190038681030e-02 2.199535220861434937e-01 -1.479025185108184814e-01 -1.834614872932434082e-01 -1.549727749079465866e-02 7.793006300926208496e-02 -2.080214768648147583e-01 1.480614067986607552e-03 1.998420357704162598e-01 5.670848861336708069e-02 -6.359770148992538452e-02 3.742264956235885620e-02 5.029677599668502808e-02 3.546155691146850586e-01 3.003174252808094025e-02 2.069886326789855957e-01 1.281751394271850586e-01 -1.396800130605697632e-01 -1.042023114860057831e-02 -2.094676345586776733e-01 5.412412807345390320e-02 6.338306665420532227e-01 1.269130408763885498e-02 1.270219534635543823e-01 2.040547728538513184e-01
-1.021615490317344666e-01 2.661448121070861816e-01 -8.985266834497451782e-02 1.886715441942214966e-01 -2.152261435985565186e-01 5.891937762498855591e-03 -2.815360203385353088e-02 1.087421849370002747e-01 -4.761213064193725586e-02 -2.782266400754451752e-02 -1.299341470003128052e-01 -4.992311447858810425e-02 -1.871450692415237427e-01 -1.103714257478713989e-01 7.488984614610671997e-02 -5.926231294870376587e-02 -5.717124044895172119e-02 1.279731690883636475e-01 -7.196625322103500366e-02 1.236523501574993134e-02 7.200261950492858887e-02 -1.574565023183822632e-01 4.292787611484527588e-01 3.598679602146148682e-01 -2.869423329830169678e-01 3.276898711919784546e-02 9.502745419740676880e-02 -2.006595768034458160e-02 2.031279951333999634e-01 3.937872648239135742e-01 -2.614040374755859375e-01 1.053537130355834961e-01
1.663936376571655273e-01 6.281886994838714600e-02 -2.177808433771133423e-01 -6.824736297130584717e-02 1.026451662182807922e-01 -1.307475119829177856e-01 -1.295093148946762085e-01 2.815756499767303467e-01 7.629755139350891113e-02 -2.233859524130821228e-02 2.331352792680263519e-02 -7.799012120813131332e-03 2.795952558517456055e-02 -9.999988973140716553e-02 -7.704948633909225464e-02 -2.214799970388412476e-01 1.218222454190254211e-01 1.723010987043380737e-01 -6.065235286951065063e-02 9.061709791421890259e-02 3.462277352809906006e-01 2.055117338895797729e-01 2.670518457889556885e-01 1.663942784070968628e-01 -4.893374815583229065e-02 2.083946466445922852e-01 -8.565849065780639648e-02 2.904892712831497192e-02 5.069980621337890625e-01 -1.286407560110092163e-01 9.032206982374191284e-02 2.580845057964324951e-01
1.634872332215309143e-02 6.260210275650024414e-02 1.348143070936203003e-01 2.105850167572498322e-02 -4.955276101827621460e-02 -1.929135322570800781e-01 -1.533731631934642792e-02 1.542706936597824097e-01 -1.293780654668807983e-01 -4.149472713470458984e-02 -1.576245725154876709e-01 -4.258050397038459778e-02 2.055893242359161377e-01 -9.785705059766769409e-02 -3.286782652139663696e-02 -1.914634555578231812e-01 -6.751269847154617310e-02 6.475467234849929810e-02 -3.266212344169616699e-01 7.843365520238876343e-02 4.900819361209869385e-01 -8.378142118453979492e-02 5.057619214057922363e-01 1.893107891082763672e-01 1.075392439961433411e-01 1.403923034667968750e-01 1.418090611696243286e-01 3.424879908561706543e-02 1.995036005973815918e-01 3.926804289221763611e-03 7.990582287311553955e-02 1.400415450334548950e-01
-1.217073528096079826e-03 4.502879381179809570e-01 2.691184636205434799e-03 1.313069760799407959e-01 -1.309433206915855408e-02 -9.370604902505874634e-02 4.072603583335876465e-01 1.539475470781326294e-01 -1.028204485774040222e-01 -6.042774766683578491e-02 9.266006946563720703e-02 -4.323505610227584839e-02 -7.212977111339569092e-02 1.117418631911277771e-01 2.118792831897735596e-01 -3.362973332405090332e-01 7.232606410980224609e-02 1.162861213088035583e-01 2.734257280826568604e-01 1.355897337198257446e-01 1.257018446922302246e-01 2.088993638753890991e-01 2.308132499456405640e-01 8.165576495230197906e-03 -1.560061424970626831e-01 8.791453391313552856e-02 5.525689944624900818e-02 1.524776220321655273e-01 2.732747793197631836e-01 -1.309394389390945435e-01 7.632637768983840942e-02 -2.050179243087768555e-02
-1.552172005176544189e-01 1.544726192951202393e-01 -2.253553569316864014e-01 5.682158470153808594e-02 -1.994912475347518921e-01 -6.798925995826721191e-02 -1.214695647358894348e-01 1.512023359537124634e-01 1.573596149682998657e-02 -4.715689457952976227e-03 -7.629727479070425034e-04 -3.360124230384826660e-01 -2.599467039108276367e-01 1.067472696304321289e-01 6.181759387254714966e-02 -3.897667825222015381e-01 1.664399802684783936e-01 -6.096266210079193115e-02 3.144198656082153320e-01 1.899878829717636108e-01 -3.639943525195121765e-02 -4.965239018201828003e-02 3.623431548476219177e-02 1.709443479776382446e-01 -1.744982413947582245e-02 1.197929829359054565e-01 -3.040959686040878296e-02 1.619028747081756592e-01 3.419010937213897705e-01 -2.205509245395660400e-01 2.398045659065246582e-01 -5.077349767088890076e-02
1.765253692865371704e-01 1.696318686008453369e-01 -3.612735122442245483e-02 2.731072306632995605e-01 1.158137619495391846e-01 -3.272585272789001465e-01 -6.098088994622230530e-02 1.706991493701934814e-01 -9.195202030241489410e-03 3.227292001247406006e-02 2.771652070805430412e-03 2.118708379566669464e-02 -3.255484858527779579e-03 -8.369413763284683228e-02 1.723500192165374756e-01 -2.033650130033493042e-01 9.150262922048568726e-03 2.015635520219802856e-01 -1.782700717449188232e-01 2.613512612879276276e-02 1.636534929275512695e-01 -2.173874080181121826e-01 7.668383419513702393e-02 6.727308034896850586e-02 -2.819760441780090332e-01 1.795102283358573914e-02 1.598551422357559204e-01 -7.012931257486343384e-02 5.836756825447082520e-01 1.484759300947189331e-01 -5.580395925790071487e-03 2.155349217355251312e-02
-1.594027727842330933e-01 -1.248741447925567627e-01 3.508315980434417725e-02 2.465567439794540405e-01 -2.558707594871520996e-01 -1.349026113748550415e-01 -6.324331276118755341e-03 -3.646704256534576416e-01 2.446546107530593872e-01 2.037889137864112854e-02 -2.379462681710720062e-02 8.788084611296653748e-03 -2.895653545856475830e-01 -9.446877241134643555e-02 5.765281617641448975e-02 2.626849524676799774e-02 7.037965208292007446e-02 8.853968977928161621e-02 7.498182356357574463e-02 -9.867166727781295776e-02 -1.680832356214523315e-02 1.537713855504989624e-01 3.115953207015991211e-01 -2.317431196570396423e-02 -2.691380083560943604e-01 9.177864342927932739e-02 -3.433122113347053528e-02 3.094519078731536865e-01 3.217533230781555176e-01 1.123438552021980286e-01 3.014099039137363434e-02 2.793239057064056396e-01
-3.074853122234344482e-01 2.437485158443450928e-01 -5.309102311730384827e-02 4.156297743320465088e-01 -3.428525328636169434e-01 1.279504150152206421e-01 1.713588982820510864e-01 1.448622196912765503e-01 -2.366695087403059006e-03 -1.570318825542926788e-02 -9.667488187551498413e-02 -9.167002886533737183e-02 -1.186147406697273254e-01 -1.184424310922622681e-01 2.765943761914968491e-03 -2.971697449684143066e-01 2.509540617465972900e-01 1.684400141239166260e-01 8.399278670549392700e-02 3.227408230304718018e-02 2.274076342582702637e-01 2.499034814536571503e-02 2.830024808645248413e-02 2.185923233628273010e-02 8.723933249711990356e-02 1.419003400951623917e-02 -8.602780848741531372e-02 1.725980043411254883e-01 1.943458169698715210e-01 -2.876557111740112305e-01 1.687550842761993408e-01 6.874691694974899292e-02
2.193477749824523926e-02 3.730378150939941406e-01 3.310286253690719604e-02 1.941528916358947754e-01 -3.128583729267120361e-01 2.287703603506088257e-01 -1.096502840518951416e-01 3.761060908436775208e-02 2.970393300056457520e-01 -1.284468080848455429e-02 4.732614848762750626e-03 3.472511470317840576e-01 -7.380581647157669067e-02 -1.934043765068054199e-01 4.465702921152114868e-02 -4.987916350364685059e-02 5.569442640990018845e-03 1.948225498199462891e-01 -1.602422818541526794e-02 1.441365331411361694e-01 3.327250778675079346e-01 6.126052141189575195e-02 1.844597607851028442e-01 -3.725695982575416565e-02 -7.492971420288085938e-02 -2.297600060701370239e-01 2.121121808886528015e-02 1.724361926317214966e-01 2.493263930082321167e-01 1.369522660970687866e-01 1.307233721017837524e-01 -7.804386317729949951e-02
-1.561432778835296631e-01 3.272136449813842773e-01 -4.368505999445915222e-02 2.060648798942565918e-01 -1.778771579265594482e-01 1.361283659934997559e-01 1.035753414034843445e-01 9.900530427694320679e-02 2.438895553350448608e-01 2.499363422393798828e-01 3.423871472477912903e-02 7.909791171550750732e-02 -5.489764735102653503e-02 -1.165701374411582947e-01 3.312112689018249512e-01 -1.480427980422973633e-01 1.764204800128936768e-01 1.681437194347381592e-01 2.633570432662963867e-01 -2.021155059337615967e-01 1.925254613161087036e-01 2.589178830385208130e-02 1.728990375995635986e-01 1.601303741335868835e-02 -2.077708393335342407e-01 1.958951503038406372e-01 -4.559312073979526758e-04 2.260049805045127869e-02 3.497827947139739990e-01 -1.833496689796447754e-01 -1.056309044361114502e-02 1.602908037602901459e-02
-4.917899146676063538e-02 8.526390790939331055e-02 -5.236969515681266785e-02 -5.973263457417488098e-02 -1.292666792869567871e-01 -1.350308805704116821e-01 -1.572982519865036011e-01 -3.118919767439365387e-02 1.005935370922088623e-01 -2.395234555006027222e-01 1.419756561517715454e-01 -1.631426960229873657e-01 3.327755630016326904e-02 5.611062422394752502e-02 1.724387556314468384e-01 -1.406121104955673218e-01 1.167519986629486084e-01 -3.945129364728927612e-02 -1.824845224618911743e-01 2.658897638320922852e-01 3.669749796390533447e-01 -1.650805473327636719e-01 2.728390693664550781e-01 -2.092159837484359741e-01 1.740475893020629883e-01 2.834751009941101074e-01 -1.620048470795154572e-02 3.966017663478851318e-01 2.812818288803100586e-01 -3.197051351889967918e-03 2.043377421796321869e-02 -9.079093486070632935e-02
6.467971205711364746e-02 7.864240556955337524e-02 -1.413834989070892334e-01 1.225489079952239990e-01 -2.225536108016967773e-02 -1.344017237424850464e-01 1.028697714209556580e-01 3.492277562618255615e-01 -1.455192863941192627e-01 -8.608170598745346069e-02 -3.196616098284721375e-02 1.520010530948638916e-01 -1.806169450283050537e-01 -9.710059501230716705e-03 4.951940178871154785e-01 -1.123856306076049805e-01 3.616896690800786018e-03 1.631392389535903931e-01 -1.085245683789253235e-01 4.002042859792709351e-02 4.093191623687744141e-01 5.966187641024589539e-02 4.650354012846946716e-02 4.365377873182296753e-02 5.846657976508140564e-02 2.170545309782028198e-01 2.883452177047729492e-01 9.064569324254989624e-02 2.206405252218246460e-01 -2.440679073333740234e-02 2.313544303178787231e-01 -1.940924860537052155e-02
-1.380633562803268433e-01 -6.726185977458953857e-02 -1.994561851024627686e-01 2.181922048330307007e-01 -3.699874877929687500e-01 -8.703994564712047577e-03 -1.136091500520706177e-01 -3.077224269509315491e-02 -1.456950977444648743e-02 -1.844514161348342896e-01 -4.166821390390396118e-02 -3.687011897563934326e-01 4.413828998804092407e-02 7.919989526271820068e-02 2.405812591314315796e-01 -2.081390023231506348e-01 9.847406297922134399e-02 -4.512041062116622925e-02 -2.275465428829193115e-01 -5.802238732576370239e-02 2.805820107460021973e-01 -3.016868233680725098e-01 -2.668403461575508118e-02 -1.456843018531799316e-01 8.457858115434646606e-02 9.968039393424987793e-02 -1.345724053680896759e-02 3.748976159840822220e-04 3.965952992439270020e-01 -3.078226745128631592e-02 6.766724586486816406e-02 1.350199729204177856e-01
-1.262345314025878906e-01 4.228821992874145508e-01 1.207855995744466782e-03 1.523608118295669556e-01 -2.457798868417739868e-01 -3.070657253265380859e-01 -1.588139533996582031e-01 -8.180392533540725708e-02 1.804454326629638672e-01 -1.731278449296951294e-01 -2.088723033666610718e-01 -1.976094022393226624e-02 -2.969316840171813965e-01 6.014408916234970093e-02 2.011508494615554810e-01 -2.138776704668998718e-02 3.890955448150634766e-02 2.121915370225906372e-01 8.192750066518783569e-02 -1.328159719705581665e-01 2.670814990997314453e-01 -6.046420708298683167e-02 3.803707426413893700e-03 5.621617659926414490e-03 -8.801010996103286743e-02 -1.299609988927841187e-01 -2.165032736957073212e-02 2.832776904106140137e-01 2.648973166942596436e-01 6.332098972052335739e-03 1.853815466165542603e-02 1.852613091468811035e-01
-1.035956442356109619e-01 1.076231151819229126e-01 -1.428320705890655518e-01 1.478473544120788574e-01 -1.621811091899871826e-01 -1.636248677968978882e-01 -1.264420896768569946e-01 -1.487850695848464966e-01 -1.465823152102530003e-03 -1.153088137507438660e-01 1.958023458719253540e-01 -1.138292178511619568e-01 -1.118828430771827698e-01 -1.713055074214935303e-01 1.275220364332199097e-01 1.457817573100328445e-02 -1.284342855215072632e-01 -9.079644829034805298e-02 -2.900257408618927002e-01 -5.673808977007865906e-02 -2.555876784026622772e-02 -1.163027435541152954e-01 -2.882891276385635138e-04 9.013742953538894653e-02 7.393319159746170044e-02 4.684962034225463867e-01 9.508725255727767944e-02 4.085480570793151855e-01 3.937631547451019287e-01 -1.418960690498352051e-01 -5.695971194654703140e-03 1.038795784115791321e-01
-2.463410198688507080e-01 3.155504763126373291e-01 -1.079177409410476685e-01 1.030510812997817993e-01 -2.903661131858825684e-01 1.231387555599212646e-01 -3.402577340602874756e-02 -8.746093139052391052e-03 -3.625231608748435974e-02 -1.098411856219172478e-03 -2.644753456115722656e-01 1.750403940677642822e-01 -3.929240703582763672e-01 -4.972921218723058701e-03 -2.864402905106544495e-02 2.727215737104415894e-02 -7.945104502141475677e-03 1.687306538224220276e-02 -1.461668871343135834e-02 -4.185969009995460510e-02 1.322680264711380005e-01 -2.470467984676361084e-01 2.804030179977416992e-01 5.318436399102210999e-02 -1.354129891842603683e-02 1.219610590487718582e-02 1.473482251167297363e-01 2.231105118989944458e-01 2.933103740215301514e-01 3.219549655914306641e-01 -1.106972545385360718e-01 -1.511009782552719116e-01
-3.442432284355163574e-01 1.116550564765930176e-01 3.964118286967277527e-02 1.354585886001586914e-01 -1.167268492281436920e-02 -1.549682766199111938e-01 -4.799477756023406982e-02 1.815356612205505371e-01 2.759128212928771973e-01 -1.013675983995199203e-02 -2.123784571886062622e-01 2.114043980836868286e-01 8.120978623628616333e-02 -1.066705211997032166e-01 3.782720118761062622e-02 4.329495877027511597e-02 -3.367374837398529053e-02 2.485628873109817505e-01 2.318954318761825562e-01 1.846707016229629517e-01 -4.314044490456581116e-02 -7.369983196258544922e-02 9.791589528322219849e-02 -1.444366108626127243e-02 -2.338104322552680969e-02 4.311178997159004211e-02 -2.046370953321456909e-01 2.427067756652832031e-01 4.619857668876647949e-01 9.198343008756637573e-02 2.930400371551513672e-01 1.534783095121383667e-01
-2.330183088779449463e-01 2.273598313331604004e-01 -9.263727068901062012e-02 2.431890070438385010e-01 8.717235922813415527e-02 -3.029440641403198242e-01 -4.623978585004806519e-02 1.068805679678916931e-01 2.681832313537597656e-01 5.884499847888946533e-02 5.030459724366664886e-03 1.356516927480697632e-01 -3.451683372259140015e-02 6.893666833639144897e-02 1.374601870775222778e-01 1.993326395750045776e-01 1.642972975969314575e-01 1.909856349229812622e-01 -3.616360574960708618e-02 -1.911175101995468140e-01 2.487554252147674561e-01 -1.078398451209068298e-01 1.371312141418457031e-01 -1.256861984729766846e-01 -3.466035723686218262e-01 -5.462728813290596008e-02 -6.378451734781265259e-02 2.695092558860778809e-01 3.752902746200561523e-01 -2.946484275162220001e-02 4.877108708024024963e-02 -4.052789509296417236e-02
-2.398299872875213623e-01 2.103186845779418945e-01 -1.951247639954090118e-02 1.473837941884994507e-01 -1.245231032371520996e-01 5.412586405873298645e-02 -1.514043062925338745e-01 2.284844815731048584e-01 -8.931253850460052490e-02 -3.433120548725128174e-01 -2.004109509289264679e-02 -1.754194647073745728e-01 1.013040319085121155e-01 -4.031842574477195740e-02 2.201533317565917969e-01 -1.884553879499435425e-01 -1.938137710094451904e-01 3.453569412231445312e-01 -2.554550170898437500e-01 -9.822403080761432648e-03 1.149370893836021423e-01 1.410481482744216919e-01 -1.469900272786617279e-02 6.923902034759521484e-02 1.083813840523362160e-03 9.173009544610977173e-02 -3.477403223514556885e-01 1.467900574207305908e-01 1.675195246934890747e-01 -1.240261122584342957e-01 4.720420390367507935e-02 2.698748111724853516e-01
-3.826574385166168213e-01 -1.573771424591541290e-02 -2.157849967479705811e-01 1.380858570337295532e-01 -2.838588058948516846e-01 -1.422339677810668945e-01 -1.096817180514335632e-01 -7.284525781869888306e-02 3.683452010154724121e-01 -4.504000023007392883e-02 -1.566123366355895996e-01 6.408838927745819092e-02 -1.514904201030731201e-01 7.467199116945266724e-02 2.709492146968841553e-01 4.051294177770614624e-02 1.344449371099472046e-01 2.942911982536315918e-01 2.469681203365325928e-02 -6.389248371124267578e-02 3.270378410816192627e-01 -4.884705692529678345e-02 2.877942658960819244e-02 -5.322596058249473572e-02 8.047801256179809570e-02 9.624557197093963623e-02 -6.630196422338485718e-02 3.172239363193511963e-01 1.639029085636138916e-01 -1.452583670616149902e-01 3.834063559770584106e-02 8.398363739252090454e-02
-8.533064275979995728e-02 2.335351258516311646e-01 -1.009790599346160889e-01 1.379842162132263184e-01 -8.760673552751541138e-02 -7.255246490240097046e-02 -1.005095541477203369e-01 -1.361369490623474121e-01 -1.251031353604048491e-04 -1.556399017572402954e-01 -4.169093072414398193e-01 -4.803032055497169495e-02 -3.094951510429382324e-01 -8.546768128871917725e-02 4.165371507406234741e-02 -1.391065865755081177e-01 -1.113543403334915638e-03 1.540669649839401245e-01 -1.430700439959764481e-02 3.658775240182876587e-02 1.091118901968002319e-01 -9.508456289768218994e-02 1.486317962408065796e-01 4.480379223823547363e-01 -2.241610586643218994e-01 7.322576642036437988e-02 1.954003795981407166e-02 -1.128265187144279480e-01 3.306442499160766602e-01 2.904198169708251953e-01 -7.778096199035644531e-02 7.314223051071166992e-02
-2.168616652488708496e-01 2.664936184883117676e-01 -4.796126112341880798e-02 3.809231519699096680e-01 -1.591974943876266479e-01 1.717083603143692017e-01 6.186706945300102234e-02 2.265048772096633911e-01 3.456842154264450073e-02 -2.513872087001800537e-02 -1.624354869127273560e-01 5.653489008545875549e-02 -2.159844785928726196e-01 -1.428084224462509155e-01 2.320661991834640503e-01 -2.003041952848434448e-01 3.171499073505401611e-02 2.115630060434341431e-01 2.056373842060565948e-02 -1.253154873847961426e-01 5.041519999504089355e-01 3.807401657104492188e-02 -4.832845646888017654e-03 2.406354807317256927e-02 -1.781268790364265442e-02 -9.786508977413177490e-02 -3.693694993853569031e-02 2.291713356971740723e-01 1.542109251022338867e-01 -8.506274968385696411e-02 1.373037844896316528e-01 2.002061158418655396e-02
1.159910559654235840e-01 3.224590122699737549e-01 1.533409804105758667e-01 3.639693558216094971e-01 2.835639566183090210e-02 -1.449044495820999146e-01 -2.463595941662788391e-03 1.174050271511077881e-01 -2.214118838310241699e-01 -2.050983346998691559e-02 7.991108298301696777e-02 1.498877536505460739e-02 -2.415845990180969238e-01 1.440572142601013184e-01 6.036765128374099731e-02 -8.477561175823211670e-02 1.626626998186111450e-01 1.474146991968154907e-01 3.955765068531036377e-02 5.278636701405048370e-03 -1.091692373156547546e-01 6.010220851749181747e-03 4.768261611461639404e-01 2.116318643093109131e-01 -2.556519508361816406e-01 1.199761927127838135e-01 1.483963280916213989e-01 1.166853383183479309e-01 2.597847580909729004e-01 -6.351916491985321045e-02 -1.798920147120952606e-02 1.544762253761291504e-01
4.426259174942970276e-02 1.793825626373291016e-01 6.762939691543579102e-02 2.789964675903320312e-01 9.740173816680908203e-03 -9.312426298856735229e-02 -4.225938618183135986e-01 6.319489330053329468e-02 -9.794120490550994873e-02 4.973173886537551880e-02 2.505697607994079590e-01 -1.172475367784500122e-01 1.066055521368980408e-01 -6.618200987577438354e-02 -4.424535483121871948e-02 -6.797910481691360474e-02 -1.337098926305770874e-01 1.463250964879989624e-01 1.343650370836257935e-01 1.448003351688385010e-01 3.362998366355895996e-01 -6.552539765834808350e-02 3.086174130439758301e-01 -2.160667032003402710e-01 -3.980015590786933899e-02 -1.054720878601074219e-01 -1.073317900300025940e-01 2.933731079101562500e-01 2.939811050891876221e-01 -1.547458171844482422e-01 1.440991461277008057e-01 4.603474959731101990e-02
-3.755347803235054016e-02 3.539816737174987793e-01 -1.435350030660629272e-01 2.867473661899566650e-01 -3.846751451492309570e-01 -1.265913397073745728e-01 -6.172529608011245728e-02 -8.609048090875148773e-03 1.701150238513946533e-01 -1.671896576881408691e-01 -2.245686501264572144e-01 1.852784119546413422e-02 -1.846468746662139893e-01 1.654595583677291870e-01 1.897955089807510376e-01 -2.107984274625778198e-01 2.748602926731109619e-01 1.595146656036376953e-01 5.766414105892181396e-02 5.071249976754188538e-02 2.932781279087066650e-01 4.731052741408348083e-02 1.815482228994369507e-02 -4.241895803716033697e-04 -3.406917676329612732e-02 -2.423768341541290283e-01 -1.738610714673995972e-01 9.380012005567550659e-02 1.609859317541122437e-01 -3.866174817085266113e-02 1.676922887563705444e-01 5.518163368105888367e-02
-1.705451160669326782e-01 -5.038450285792350769e-02 6.285740435123443604e-02 1.571619659662246704e-01 -1.214597746729850769e-01 -6.541816890239715576e-02 3.013231754302978516e-01 1.450923383235931396e-01 4.137074947357177734e-02 -2.321938052773475647e-02 1.995114684104919434e-01 4.185053985565900803e-03 -2.588376402854919434e-01 -4.306372255086898804e-02 3.802222907543182373e-01 -1.005050390958786011e-01 -2.845301330089569092e-01 7.975842058658599854e-02 -1.922409683465957642e-01 1.746503263711929321e-01 2.171903997659683228e-01 8.053140342235565186e-02 3.011548221111297607e-01 -1.013585478067398071e-01 -2.493218518793582916e-02 2.516841590404510498e-01 -4.845088720321655273e-02 2.042462825775146484e-01 2.307077795267105103e-01 -9.178449213504791260e-02 1.972508132457733154e-01 1.589304059743881226e-01
-2.300459891557693481e-01 -1.043566968291997910e-02 1.015961244702339172e-01 1.895042359828948975e-01 -2.142635732889175415e-01 -2.933541834354400635e-01 -1.246922016143798828e-01 1.729304343461990356e-01 2.601609826087951660e-01 -8.710800670087337494e-03 -3.563009202480316162e-01 2.797253802418708801e-02 -2.753460407257080078e-02 -4.650396853685379028e-02 2.711451379582285881e-03 1.451971530914306641e-01 -5.964833125472068787e-02 2.912014424800872803e-01 2.545851096510887146e-02 2.958342134952545166e-01 6.744980067014694214e-02 7.295052707195281982e-02 1.933463364839553833e-01 1.487095206975936890e-01 -9.276463091373443604e-02 4.183560609817504883e-02 -5.833253962919116020e-04 2.983212172985076904e-01 2.999573051929473877e-01 2.599805891513824463e-01 2.761892974376678467e-02 1.567529886960983276e-02
-1.708259135484695435e-01 2.783278822898864746e-01 1.586310714483261108e-01 1.878794431686401367e-01 -1.087668612599372864e-01 -1.417866200208663940e-01 3.329499065876007080e-02 1.131967306137084961e-01 1.096854880452156067e-01 -5.086785927414894104e-02 1.292025595903396606e-01 1.212575733661651611e-01 -3.416087925434112549e-01 1.762406378984451294e-01 2.016875296831130981e-01 -1.552870273590087891e-01 1.857658326625823975e-01 3.422907888889312744e-01 -2.556621097028255463e-02 -6.490118801593780518e-02 3.702422976493835449e-01 1.442281156778335571e-01 7.751534879207611084e-02 -9.406942874193191528e-03 -1.645506769418716431e-01 1.437560170888900757e-01 2.603830099105834961e-01 3.847608715295791626e-02 2.181513160467147827e-01 4.587280377745628357e-02 2.030136585235595703e-01 4.733848385512828827e-03
1.181745603680610657e-01 1.730650663375854492e-01 1.437043845653533936e-01 1.937725096940994263e-01 -1.545127034187316895e-01 9.983584284782409668e-02 -1.447317451238632202e-01 1.844329982995986938e-01 1.566413603723049164e-02 -2.568784058094024658e-01 -4.714184999465942383e-02 2.449603006243705750e-02 -1.137656792998313904e-01 -2.270341068506240845e-01 1.455111801624298096e-01 -1.313304156064987183e-01 -1.710908301174640656e-02 2.539410591125488281e-01 -3.182546496391296387e-01 9.273723512887954712e-02 3.261391222476959229e-01 -5.100309103727340698e-02 1.332462280988693237e-01 4.683198034763336182e-02 -3.947422802448272705e-01 -2.547749131917953491e-02 3.466978203505277634e-03 1.237024515867233276e-01 2.001737803220748901e-01 3.303520679473876953e-01 1.111518740653991699e-01 -1.397733762860298157e-02
-1.679375022649765015e-01 1.869284361600875854e-01 7.797619700431823730e-02 2.706031799316406250e-01 -1.532278060913085938e-01 -1.245233863592147827e-01 -5.831721425056457520e-02 3.798032402992248535e-01 1.729405969381332397e-01 1.663171499967575073e-02 1.461408734321594238e-01 3.189780190587043762e-02 -4.794536158442497253e-02 -2.141512632369995117e-01 3.516779839992523193e-01 -1.973942071199417114e-01 1.374719291925430298e-01 1.626947969198226929e-01 -1.063733622431755066e-01 6.942485272884368896e-02 9.935995936393737793e-02 8.467245846986770630e-02 -2.398832887411117554e-02 3.315098881721496582e-01 -1.558990925550460815e-01 2.563219666481018066e-01 8.615726232528686523e-02 6.458010524511337280e-02 1.998210549354553223e-01 -2.269126474857330322e-01 1.930192671716213226e-02 -1.585634499788284302e-01
-7.615713030099868774e-02 2.751916646957397461e-01 -2.516017667949199677e-02 1.251328587532043457e-01 1.498329788446426392e-01 -2.862790524959564209e-01 3.082860819995403290e-02 8.232177048921585083e-02 -7.573883235454559326e-02 -1.266724169254302979e-01 3.918858617544174194e-02 -4.734094440937042236e-02 1.559080928564071655e-01 1.171305589377880096e-02 1.681508868932723999e-01 -2.703766226768493652e-01 1.546010971069335938e-01 2.623190879821777344e-01 -1.774378120899200439e-01 -1.125827655196189880e-01 3.168005347251892090e-01 1.098771467804908752e-01 1.560601294040679932e-01 4.337862506508827209e-02 2.413949817419052124e-01 1.445533782243728638e-01 -3.666720390319824219e-01 1.446757167577743530e-01 1.446386277675628662e-01 -1.579795330762863159e-01 1.243731528520584106e-01 2.592807114124298096e-01
5.133731290698051453e-02 1.891176104545593262e-01 -2.076710164546966553e-01 2.891658246517181396e-01 -2.213205546140670776e-01 6.758986413478851318e-02 -1.299330294132232666e-01 -1.057649254798889160e-01 -1.260059978812932968e-02 -3.884984180331230164e-02 1.055189520120620728e-01 -2.931400239467620850e-01 1.719837337732315063e-01 -8.676829934120178223e-02 5.254796147346496582e-02 1.307625174522399902e-01 8.134647272527217865e-03 -7.344052940607070923e-02 -5.922429636120796204e-02 1.894761025905609131e-01 2.702620625495910645e-01 9.946787357330322266e-02 1.128493472933769226e-01 -2.192350178956985474e-01 -2.492360211908817291e-02 3.544288575649261475e-01 -6.757007446140050888e-03 1.471362859010696411e-01 4.042828977108001709e-01 2.877258956432342529e-01 1.135909333825111389e-01 -4.315048456192016602e-02
1.014044582843780518e-01 9.543117880821228027e-02 5.671251565217971802e-02 -3.793076053261756897e-02 -1.545845568180084229e-01 -1.673848181962966919e-01 -1.264761090278625488e-01 1.462801694869995117e-01 -4.576171934604644775e-02 2.437990903854370117e-01 -3.496100753545761108e-02 1.645084656774997711e-02 -1.079925671219825745e-01 -1.319310665130615234e-01 -1.040921807289123535e-01 1.234188303351402283e-02 2.192704565823078156e-02 2.477894872426986694e-01 -1.456849277019500732e-01 1.482048481702804565e-01 3.286659717559814453e-01 1.610385328531265259e-01 1.686356216669082642e-01 3.059776425361633301e-01 -1.708676964044570923e-01 3.758606910705566406e-01 -5.355273932218551636e-02 6.781118363142013550e-02 2.503210604190826416e-01 -1.283708214759826660e-01 1.994938850402832031e-01 3.544165790081024170e-01
-3.441106975078582764e-01 8.831296861171722412e-02 8.046067506074905396e-02 2.051063627004623413e-01 -8.588138222694396973e-02 -1.724695861339569092e-01 7.704884558916091919e-02 -1.634428650140762329e-01 -1.163832023739814758e-01 2.110878750681877136e-02 -1.671860367059707642e-01 1.584630608558654785e-01 -2.937338948249816895e-01 -4.420970976352691650e-01 -5.185821652412414551e-02 -1.533504724502563477e-01 -2.123185843229293823e-01 4.130615293979644775e-02 -5.986066907644271851e-02 -8.663440495729446411e-02 2.394938021898269653e-01 -2.056603878736495972e-02 1.854758560657501221e-01 -1.143845915794372559e-01 -1.226074993610382080e-01 -2.667743153870105743e-02 -8.517120778560638428e-02 8.971304446458816528e-02 3.386990725994110107e-01 2.518157362937927246e-01 5.691191181540489197e-02 -7.023898512125015259e-02
1.083112582564353943e-01 2.671571075916290283e-01 -1.288811117410659790e-01 5.170083791017532349e-02 2.550123259425163269e-02 -2.519778609275817871e-01 8.126550167798995972e-02 2.436283081769943237e-01 -1.067012771964073181e-01 2.947220951318740845e-02 -5.534484982490539551e-02 8.904480934143066406e-02 -4.285882785916328430e-02 9.422239661216735840e-02 5.127443373203277588e-02 -2.349602729082107544e-01 -1.988037722185254097e-03 1.729748025536537170e-02 -3.128750622272491455e-01 -2.428915351629257202e-03 5.036782622337341309e-01 -1.997680403292179108e-02 1.966200396418571472e-02 -3.365522995591163635e-02 -1.011084541678428650e-01 2.162539213895797729e-01 2.514003217220306396e-02 1.762400269508361816e-01 4.221580028533935547e-01 2.286970019340515137e-01 -4.014568030834197998e-02 -3.304396569728851318e-02
-3.887785971164703369e-01 3.387047648429870605e-01 1.772749274969100952e-01 8.616743236780166626e-02 -2.596463263034820557e-01 2.384141273796558380e-02 3.992299735546112061e-02 -1.827679425477981567e-01 -8.737724274396896362e-02 6.640537083148956299e-02 -9.842096269130706787e-02 1.712608933448791504e-01 -2.200046777725219727e-01 8.171270601451396942e-03 1.146754994988441467e-01 -7.668457925319671631e-02 -8.113078773021697998e-02 1.572301536798477173e-01 -1.109268330037593842e-02 1.043298002332448959e-02 2.072476148605346680e-01 -1.994504928588867188e-01 2.398108243942260742e-01 -7.333645969629287720e-02 6.912995874881744385e-02 1.402425467967987061e-01 2.808448672294616699e-01 8.278430253267288208e-02 3.774694204330444336e-01 -2.056517265737056732e-02 1.345828920602798462e-01 -1.593348383903503418e-01
9.778217226266860962e-02 9.184370934963226318e-02 8.494566380977630615e-02 9.257161617279052734e-02 2.690374292433261871e-02 4.309250507503747940e-03 -2.418990731239318848e-01 -2.274149209260940552e-01 1.012048944830894470e-01 -8.770193904638290405e-02 2.326901629567146301e-02 1.520863622426986694e-01 -3.527243733406066895e-01 -1.755055487155914307e-01 3.290078938007354736e-01 -1.404629647731781006e-01 1.989027112722396851e-01 6.321553885936737061e-02 1.419552415609359741e-01 -2.065860033035278320e-01 1.088590640574693680e-02 2.304958105087280273e-01 4.213005900382995605e-01 8.019706606864929199e-02 -1.211834177374839783e-01 2.552638351917266846e-01 8.104643225669860840e-02 1.723459213972091675e-01 2.362604886293411255e-01 -9.079154580831527710e-02 -6.813488155603408813e-02 4.542294144630432129e-02
-2.924591302871704102e-01 -2.849677577614784241e-02 1.478102803230285645e-01 5.972295254468917847e-02 8.479402214288711548e-02 -9.681037068367004395e-02 -3.220787644386291504e-01 7.099430263042449951e-02 -1.000271141529083252e-01 -1.758924499154090881e-02 -1.191377267241477966e-01 -1.792403459548950195e-01 -1.314568798989057541e-02 -5.672950763255357742e-03 2.747238278388977051e-01 -1.722300797700881958e-01 7.798690348863601685e-03 2.336748242378234863e-01 4.790887981653213501e-02 -2.826237678527832031e-02 3.722424507141113281e-01 -2.493515461683273315e-01 3.150413632392883301e-01 2.334645390510559082e-01 -4.105108603835105896e-02 5.302579142153263092e-03 4.143620654940605164e-02 3.142770528793334961e-01 5.535752698779106140e-02 -2.640503644943237305e-01 -1.131244674324989319e-01 -2.976798638701438904e-02
-2.083310037851333618e-01 3.235959410667419434e-01 -1.722512650303542614e-03 1.446341425180435181e-01 -3.661231994628906250e-01 -1.463716328144073486e-01 -1.379247009754180908e-01 1.428966075181961060e-01 -7.925838232040405273e-02 -6.228770315647125244e-02 -4.830420762300491333e-02 1.519910991191864014e-01 -1.542110592126846313e-01 -1.732768714427947998e-01 1.512583196163177490e-01 -1.866132915019989014e-01 1.052396446466445923e-01 1.560261994600296021e-01 1.670562326908111572e-01 -9.053213894367218018e-02 3.157372474670410156e-01 5.570244789123535156e-02 -1.315575987100601196e-01 2.375638782978057861e-01 4.972185194492340088e-02 -1.661797165870666504e-01 -1.014031320810317993e-01 2.662068009376525879e-01 1.852776855230331421e-01 1.749827410094439983e-03 -6.259559094905853271e-02 3.023189604282379150e-01
-1.618878692388534546e-01 -1.113741751760244370e-02 -1.214334294199943542e-01 -2.098896354436874390e-02 1.013344973325729370e-01 -8.979961276054382324e-02 2.471755025908350945e-03 1.276266425848007202e-01 1.550407409667968750e-01 -3.385747596621513367e-02 -1.238745972514152527e-01 3.073459863662719727e-01 -1.398525945842266083e-02 -1.031732484698295593e-01 -1.615539342164993286e-01 -3.504990935325622559e-01 -6.127907708287239075e-02 9.858413785696029663e-02 -1.887442916631698608e-01 9.610413014888763428e-02 2.103880792856216431e-01 -1.096979454159736633e-01 1.516719311475753784e-01 1.090983077883720398e-01 -2.089765816926956177e-01 3.304611444473266602e-01 7.637475430965423584e-02 2.453720383346080780e-02 4.232324361801147461e-01 -1.034362614154815674e-01 9.169409424066543579e-02 3.492749333381652832e-01
-1.277676522731781006e-01 5.576499551534652710e-02 1.054309681057929993e-02 2.783555984497070312e-01 -3.766089975833892822e-01 5.414383485913276672e-02 -4.854850098490715027e-02 2.890480309724807739e-02 2.399814426898956299e-01 -4.979040101170539856e-02 -9.407840669155120850e-02 1.630433648824691772e-01 -1.202858388423919678e-01 6.005319952964782715e-02 -3.080450929701328278e-02 8.688925951719284058e-02 3.339768573641777039e-02 2.102033495903015137e-01 -6.790522951632738113e-03 -1.624815016984939575e-01 6.474602222442626953e-01 4.577342420816421509e-03 1.767980158329010010e-01 4.862923920154571533e-02 -1.287473887205123901e-01 6.781137734651565552e-02 -1.615238487720489502e-01 1.175773590803146362e-01 1.079755350947380066e-01 -1.137780472636222839e-01 1.109467744827270508e-01 -1.016835421323776245e-01
2.820831350982189178e-02 7.015614211559295654e-02 -8.058559149503707886e-02 1.576419919729232788e-01 -1.025449484586715698e-01 -7.847358286380767822e-02 -3.775884630158543587e-03 4.922311380505561829e-02 1.631122976541519165e-01 -1.662687361240386963e-01 1.272769868373870850e-01 1.600191295146942139e-01 -1.388422697782516479e-01 2.411909103393554688e-01 3.582660108804702759e-02 -7.375627011060714722e-02 2.583544552326202393e-01 -1.589170992374420166e-01 -4.551343023777008057e-01 1.503657400608062744e-01 1.639833301305770874e-01 -2.284848988056182861e-01 3.894096612930297852e-02 6.009105592966079712e-02 8.340951986610889435e-03 2.875896096229553223e-01 -8.347038179636001587e-02 1.576176881790161133e-01 4.407235980033874512e-01 6.837605033069849014e-03 -3.281003236770629883e-02 2.183250188827514648e-01
2.609095275402069092e-01 1.531645376235246658e-02 -1.872722804546356201e-01 1.517804861068725586e-01 1.242669578641653061e-02 -7.302114367485046387e-02 -7.984605431556701660e-02 2.804986834526062012e-01 -3.223760426044464111e-02 1.157344803214073181e-01 1.167091727256774902e-02 -2.080499827861785889e-01 8.484842628240585327e-02 -1.455497369170188904e-02 8.782576769590377808e-02 9.509597718715667725e-02 1.111028939485549927e-01 7.312111556529998779e-02 1.818591952323913574e-01 4.540479555726051331e-02 3.028975129127502441e-01 2.038976848125457764e-01 2.092030048370361328e-01 8.185230195522308350e-03 -5.368284881114959717e-02 7.083800435066223145e-02 2.272944301366806030e-01 8.048222213983535767e-02 5.788776278495788574e-01 9.070367366075515747e-02 2.483309507369995117e-01 -2.361322054639458656e-03
-2.325296849012374878e-01 9.879344701766967773e-02 -6.797499209642410278e-02 1.694790720939636230e-01 -2.171191722154617310e-01 -1.199929863214492798e-01 -3.026228211820125580e-02 1.622719168663024902e-01 2.378398776054382324e-01 1.039526537060737610e-01 -2.876603007316589355e-01 1.780285537242889404e-01 4.801066592335700989e-02 -1.249882578849792480e-01 -2.907702326774597168e-02 4.340031370520591736e-02 -1.212760955095291138e-01 2.484737932682037354e-01 8.394689112901687622e-02 3.795745968818664551e-01 -1.428111828863620758e-02 1.070699840784072876e-01 1.403141170740127563e-01 1.802686750888824463e-01 -1.187290027737617493e-01 1.534177809953689575e-01 3.247663751244544983e-02 3.362151086330413818e-01 3.354945778846740723e-01 2.115597128868103027e-01 1.036935448646545410e-01 1.863212324678897858e-02
2.236960828304290771e-02 2.199618220329284668e-01 3.037476539611816406e-01 -1.136923488229513168e-02 -1.868418008089065552e-01 -1.719960123300552368e-01 -1.963135320693254471e-03 1.643348336219787598e-01 7.920254021883010864e-02 -1.229419931769371033e-01 -7.217698544263839722e-02 4.401642456650733948e-02 -1.966046243906021118e-01 -2.296346873044967651e-01 2.292437851428985596e-01 -1.392382234334945679e-01 -1.728859543800354004e-01 6.034036166965961456e-03 -3.683175146579742432e-01 8.180321753025054932e-02 3.094719052314758301e-01 -1.426927000284194946e-01 -1.422680728137493134e-02 7.343745231628417969e-02 -2.476678043603897095e-01 7.652409374713897705e-02 1.997259706258773804e-01 1.498414725065231323e-01 2.107740938663482666e-01 2.407792508602142334e-01 1.127166226506233215e-01 1.916081458330154419e-01
-2.494440600275993347e-02 -1.497683376073837280e-01 7.585288584232330322e-02 3.851999640464782715e-01 -1.562695205211639404e-02 -1.067389622330665588e-01 1.174464821815490723e-01 1.474836170673370361e-01 6.330838892608880997e-03 -2.199178040027618408e-01 -1.360879242420196533e-01 -1.467930525541305542e-02 1.642995886504650116e-02 3.351049090269953012e-04 8.384734392166137695e-02 -2.888801693916320801e-01 -4.737083986401557922e-02 3.263173103332519531e-01 -4.398209229111671448e-02 -2.107639908790588379e-01 2.437394559383392334e-01 -3.528190031647682190e-02 2.584700584411621094e-01 7.222983986139297485e-02 4.578729346394538879e-02 4.467409253120422363e-01 -1.408147159963846207e-02 1.887639015913009644e-01 2.680792808532714844e-01 -1.417019665241241455e-01 1.513607893139123917e-02 -1.734079606831073761e-02
2.938825637102127075e-02 9.973300248384475708e-02 8.267967402935028076e-02 1.641850471496582031e-01 2.344279438257217407e-01 -2.078625559806823730e-02 -1.951750367879867554e-01 7.723409682512283325e-02 7.721092551946640015e-02 -1.681922227144241333e-01 -1.050450354814529419e-01 1.156991124153137207e-01 1.004492491483688354e-02 -1.541386395692825317e-01 1.652728766202926636e-01 2.484703660011291504e-01 1.164311021566390991e-01 8.797835558652877808e-03 -1.820530742406845093e-01 -1.294960230588912964e-01 3.724013566970825195e-01 1.327719688415527344e-01 1.868321001529693604e-01 1.357628405094146729e-01 -8.089387416839599609e-02 1.322388947010040283e-01 -2.855115234851837158e-01 1.033398434519767761e-01 4.811247587203979492e-01 5.991673097014427185e-02 6.325040757656097412e-02 2.363748997449874878e-01
4.631828982383012772e-03 2.580154836177825928e-01 6.129388511180877686e-02 6.735858321189880371e-02 1.302212923765182495e-01 1.258613914251327515e-01 -1.085558086633682251e-01 -2.473688721656799316e-01 -2.367586269974708557e-02 1.135589852929115295e-01 -1.487217992544174194e-01 -5.621773749589920044e-02 1.314693838357925415e-01 -3.011382222175598145e-01 2.803521156311035156e-01 -1.322406232357025146e-01 4.044881761074066162e-01 3.036544322967529297e-01 9.156352281570434570e-02 5.706483498215675354e-02 3.170699179172515869e-01 8.241268247365951538e-02 1.192237585783004761e-01 4.895936697721481323e-02 -1.594587266445159912e-01 -1.627500168979167938e-02 -1.025068685412406921e-01 1.694224327802658081e-01 2.851769328117370605e-01 9.445405751466751099e-02 1.728241592645645142e-01 -1.171557139605283737e-02
1.480886489152908325e-01 -6.085886806249618530e-02 -1.183161661028862000e-01 1.185612455010414124e-01 9.858465194702148438e-02 -2.203074097633361816e-01 -1.359570026397705078e-01 8.619259297847747803e-02 -1.143465340137481689e-01 -3.192164748907089233e-02 -2.068952322006225586e-01 1.409651935100555420e-01 -1.498617380857467651e-01 2.753982506692409515e-02 7.468777894973754883e-02 -2.483871877193450928e-01 -3.594226390123367310e-02 -1.018960699439048767e-01 -1.267063915729522705e-01 2.179788649082183838e-01 1.942599415779113770e-01 -1.923171281814575195e-01 1.260714530944824219e-01 6.422110646963119507e-02 -1.007526367902755737e-01 1.764700710773468018e-01 2.577669173479080200e-02 -1.427050977945327759e-01 6.417437195777893066e-01 -1.837011873722076416e-01 1.290894299745559692e-01 1.811074465513229370e-02
2.027914077043533325e-01 2.612147927284240723e-01 -1.008873432874679565e-01 2.595682442188262939e-01 9.734791517257690430e-02 3.309284746646881104e-01 -1.346671134233474731e-01 1.851555556058883667e-01 2.354935556650161743e-01 -2.789157629013061523e-01 -1.124816313385963440e-01 -1.689399927854537964e-01 -2.283098399639129639e-01 9.177333116531372070e-02 7.431828230619430542e-02 -2.258660495281219482e-01 -1.223150789737701416e-01 -1.744871772825717926e-02 -1.316755861043930054e-01 3.524319827556610107e-02 1.725084893405437469e-02 -8.908955752849578857e-02 2.336569875478744507e-01 1.503840237855911255e-01 -1.073764935135841370e-01 2.252832502126693726e-01 3.131835535168647766e-02 2.673252224922180176e-01 2.676885724067687988e-01 1.195029318332672119e-01 7.178506255149841309e-02 -7.100228220224380493e-02
-1.934915333986282349e-01 -3.570589795708656311e-02 -3.159939870238304138e-02 1.633885502815246582e-01 -1.076720580458641052e-01 -2.698785662651062012e-01 -3.325874730944633484e-02 8.999796211719512939e-02 -1.262702792882919312e-01 -6.164620816707611084e-02 -1.706115752458572388e-01 -2.180525362491607666e-01 1.004433408379554749e-01 2.022612094879150391e-01 -3.306232020258903503e-02 -2.494575381278991699e-01 -9.115228056907653809e-02 1.886261999607086182e-01 -2.314559072256088257e-01 1.144103854894638062e-01 1.885228604078292847e-01 -1.769261956214904785e-01 1.940807700157165527e-01 1.243263334035873413e-01 7.477223128080368042e-02 5.570276379585266113e-01 -2.668400667607784271e-02 3.010611422359943390e-02 2.687294781208038330e-01 7.660503685474395752e-02 7.137378212064504623e-03 -5.564157664775848389e-02
-2.439218610525131226e-01 2.663057148456573486e-01 -3.270186781883239746e-01 -1.314620822668075562e-01 -1.076414436101913452e-01 -4.055440798401832581e-02 -1.352251470088958740e-01 -1.498223245143890381e-01 1.238900274038314819e-01 -1.107598766684532166e-01 -2.574466764926910400e-01 -5.490735918283462524e-02 -2.948516905307769775e-01 -2.866390049457550049e-01 -2.673879265785217285e-02 2.993270289152860641e-03 5.918852984905242920e-03 2.866518497467041016e-01 -1.010165512561798096e-01 8.027460426092147827e-02 -1.484169345349073410e-02 1.707688122987747192e-01 2.182886600494384766e-01 2.228462845087051392e-01 9.906974621117115021e-03 1.124140173196792603e-01 8.420705050230026245e-02 -2.892989106476306915e-02 3.362402319908142090e-01 2.102646417915821075e-02 -2.347924113273620605e-01 9.913244843482971191e-02
6.221033260226249695e-02 5.847361311316490173e-02 9.738850593566894531e-02 3.346366435289382935e-02 -1.261689066886901855e-01 2.340634912252426147e-01 -1.587258875370025635e-01 2.008846700191497803e-01 1.293738782405853271e-01 -1.744382977485656738e-01 -2.443768382072448730e-01 2.408003360033035278e-01 -6.190695613622665405e-02 -1.107213124632835388e-01 4.580625519156455994e-02 -2.219889312982559204e-01 4.015112668275833130e-02 3.661813735961914062e-01 8.044403046369552612e-02 6.072188913822174072e-02 3.191903829574584961e-01 -2.345532029867172241e-01 5.004351213574409485e-02 -1.226578578352928162e-01 -8.630347251892089844e-02 -2.486841380596160889e-01 -5.595891550183296204e-02 1.510095149278640747e-01 3.844496905803680420e-01 2.046824842691421509e-01 -8.137318491935729980e-02 -4.076471924781799316e-02
1.217684000730514526e-01 1.759852468967437744e-01 -1.798574626445770264e-01 2.140147984027862549e-01 3.691887483000755310e-02 -2.183052301406860352e-01 1.082277745008468628e-01 2.340924292802810669e-01 1.905865222215652466e-01 1.893804520368576050e-01 -8.417935669422149658e-02 7.751600444316864014e-02 2.752543389797210693e-01 -2.269680984318256378e-02 1.247737631201744080e-01 -2.274621576070785522e-01 4.337944835424423218e-02 3.717885911464691162e-02 -1.664524525403976440e-01 5.161348730325698853e-02 3.009901344776153564e-01 -9.096538275480270386e-02 1.619370095431804657e-02 1.538031995296478271e-01 -1.241820678114891052e-01 6.954013556241989136e-02 -9.257157891988754272e-02 2.940405905246734619e-01 4.966462552547454834e-01 -1.085609421133995056e-01 -2.494585933163762093e-04 3.867743536829948425e-02
-2.309188097715377808e-01 8.809819817543029785e-03 7.176297903060913086e-02 1.117115244269371033e-01 8.213020116090774536e-02 -1.774803102016448975e-01 -6.635627895593643188e-02 2.843532264232635498e-01 8.741218596696853638e-02 -1.140523403882980347e-01 6.224522739648818970e-02 1.306570172309875488e-01 -7.464287430047988892e-02 -5.464108195155858994e-03 2.232729047536849976e-01 -1.361375302076339722e-01 4.435339011251926422e-03 2.280711084604263306e-01 1.072683334350585938e-01 -1.056184172630310059e-01 1.831308603286743164e-01 1.690563261508941650e-01 4.501709342002868652e-02 3.962158560752868652e-01 -2.825469523668289185e-02 3.243002295494079590e-01 3.966591656208038330e-01 8.013569563627243042e-02 3.257220387458801270e-01 8.699601143598556519e-02 6.898112595081329346e-02 7.684898376464843750e-02
-1.894582957029342651e-01 1.816675812005996704e-02 1.758224070072174072e-01 2.856325805187225342e-01 -3.756918385624885559e-02 5.371217150241136551e-03 -2.370931208133697510e-01 -1.638762801885604858e-01 1.413628011941909790e-01 6.200965866446495056e-02 -3.939726203680038452e-02 -6.303562223911285400e-02 -5.630098748952150345e-03 -3.990614786744117737e-02 5.718087032437324524e-02 -5.338509008288383484e-02 -6.727948039770126343e-02 4.865386988967657089e-03 -2.496298551559448242e-01 1.103303432464599609e-01 2.794218361377716064e-01 1.857290714979171753e-01 4.772589504718780518e-01 -5.052645131945610046e-02 1.280595660209655762e-01 9.879191219806671143e-02 -2.990167438983917236e-01 -3.774299100041389465e-02 2.128582894802093506e-01 -1.123252436518669128e-01 2.382294461131095886e-02 3.636513948440551758e-01
9.417872875928878784e-02 4.049881175160408020e-02 -2.277134358882904053e-01 1.952626258134841919e-01 1.194546446204185486e-01 -9.275452233850955963e-03 -1.050747111439704895e-01 1.951138973236083984e-01 7.122811675071716309e-02 -1.394013017416000366e-01 -1.565300524234771729e-01 9.819907136261463165e-03 2.513969540596008301e-01 1.052508875727653503e-01 1.640249788761138916e-01 9.281561523675918579e-02 -6.794833391904830933e-02 2.702416479587554932e-02 -3.425097167491912842e-01 -1.271149218082427979e-01 3.031929135322570801e-01 -6.095284223556518555e-02 2.951970994472503662e-01 6.801803410053253174e-02 -2.048624306917190552e-01 6.614752113819122314e-02 9.079599380493164062e-02 2.209250926971435547e-01 3.387037217617034912e-01 7.789300382137298584e-02 3.133955299854278564e-01 1.688635051250457764e-01
-1.723898500204086304e-01 1.383949071168899536e-01 2.863726317882537842e-01 -1.217986047267913818e-01 -6.966401636600494385e-02 2.787909843027591705e-02 1.113822832703590393e-01 -3.550655022263526917e-02 -1.526595372706651688e-02 6.559886038303375244e-03 -1.859630644321441650e-01 1.623331755399703979e-01 -3.957577347755432129e-01 -3.383871912956237793e-01 1.184651404619216919e-01 -1.870599985122680664e-01 1.158829629421234131e-01 1.266498565673828125e-01 -6.397954374551773071e-02 1.372864097356796265e-01 1.138118132948875427e-01 -5.496378988027572632e-02 3.194238841533660889e-01 1.089294999837875366e-01 -2.999800443649291992e-01 -7.247720658779144287e-02 4.905748739838600159e-02 2.511730492115020752e-01 3.077209293842315674e-01 1.189763247966766357e-01 -1.760981604456901550e-02 3.804009780287742615e-02
-2.725253105163574219e-01 2.841572165489196777e-01 -1.743181496858596802e-01 7.782546430826187134e-02 -2.111781537532806396e-01 -7.073999196290969849e-02 -1.698643714189529419e-01 1.682625114917755127e-01 1.893815249204635620e-01 1.104761566966772079e-02 -3.597254455089569092e-01 -2.355808392167091370e-02 -2.310524880886077881e-01 -7.338623702526092529e-02 7.338145375251770020e-02 2.057009190320968628e-02 -2.120128646492958069e-02 -8.699021488428115845e-02 -2.543582320213317871e-01 -2.249322384595870972e-01 6.563504040241241455e-02 3.785906359553337097e-02 2.549113333225250244e-01 9.208129718899726868e-03 1.091713085770606995e-01 -1.446411758661270142e-01 1.865845918655395508e-01 2.326165139675140381e-01 3.079858720302581787e-01 -1.946021318435668945e-01 1.062138304114341736e-01 -1.066077500581741333e-01
1.013066917657852173e-01 3.596964776515960693e-01 1.631214320659637451e-01 2.007779181003570557e-01 1.323450207710266113e-01 -1.242225691676139832e-01 1.688656210899353027e-02 2.667361199855804443e-01 3.699821885675191879e-03 -1.663605272769927979e-01 -2.870330028235912323e-02 -2.121360898017883301e-01 -1.817622631788253784e-01 -1.771745532751083374e-01 2.894106321036815643e-02 -1.795543581247329712e-01 2.988583967089653015e-02 1.011016666889190674e-01 -1.578510403633117676e-01 2.054115980863571167e-01 1.833833605051040649e-01 -2.160263061523437500e-01 2.282524257898330688e-01 9.385142475366592407e-02 -3.455157577991485596e-01 -2.580763101577758789e-01 1.057547926902770996e-01 1.081037819385528564e-01 2.851846814155578613e-01 -6.249319761991500854e-03 8.135615289211273193e-02 4.197162762284278870e-02
-9.432163089513778687e-02 3.297856152057647705e-01 -3.463808298110961914e-01 -2.219463586807250977e-01 -1.701141297817230225e-01 -6.927313655614852905e-02 2.859523519873619080e-02 -2.405344247817993164e-01 3.220468014478683472e-02 -1.385022848844528198e-01 -2.182175815105438232e-01 2.329750955104827881e-01 -1.493384987115859985e-01 -7.637044787406921387e-02 -3.036938980221748352e-02 -1.203879043459892273e-01 1.138303335756063461e-02 1.454256027936935425e-01 -2.890944853425025940e-02 -7.583555579185485840e-02 1.605610549449920654e-01 1.297471225261688232e-01 2.485952377319335938e-01 2.149827629327774048e-01 1.131557300686836243e-02 1.300670951604843140e-01 7.743263989686965942e-02 2.479586154222488403e-01 3.820344805717468262e-01 1.160592660307884216e-01 -1.705418527126312256e-01 -5.916904285550117493e-02
-1.516310423612594604e-01 2.044850140810012817e-01 -1.078600436449050903e-01 2.923514842987060547e-01 -3.383538424968719482e-01 -1.645628511905670166e-01 -3.505251109600067139e-01 1.646939069032669067e-01 -1.103006452322006226e-01 2.475689053535461426e-01 1.434985697269439697e-01 -1.588412676937878132e-03 1.115150153636932373e-01 1.248814258724451065e-02 5.461092665791511536e-02 4.179112985730171204e-02 -1.844720542430877686e-01 1.485211700201034546e-01 4.054020717740058899e-02 5.780912190675735474e-02 1.487970352172851562e-01 2.949231304228305817e-02 1.803814321756362915e-01 -1.394556611776351929e-01 9.086376428604125977e-02 5.090241506695747375e-02 -1.077560633420944214e-01 -7.042163610458374023e-02 3.610934615135192871e-01 -1.279113292694091797e-01 9.070818871259689331e-02 3.416112065315246582e-01
-1.046578958630561829e-01 -3.933124244213104248e-02 -3.033785847947001457e-03 -1.067927777767181396e-01 -1.403103489428758621e-02 -1.645202636718750000e-01 -1.303440779447555542e-01 2.797764241695404053e-01 9.121025353670120239e-02 4.649398475885391235e-02 -1.188684552907943726e-01 1.429044753313064575e-01 1.473170239478349686e-02 7.175391167402267456e-02 -1.387390047311782837e-01 -3.298815190792083740e-01 1.107162162661552429e-01 -2.744836173951625824e-02 -8.411745727062225342e-02 2.094791643321514130e-02 2.205539494752883911e-01 -9.604728221893310547e-02 3.572838604450225830e-01 1.528847515583038330e-01 -8.897977322340011597e-02 4.011889994144439697e-01 1.128721162676811218e-01 4.805499687790870667e-02 4.007033705711364746e-01 -2.033779025077819824e-01 2.098890542984008789e-01 1.255787760019302368e-01
-1.163843795657157898e-01 1.659062057733535767e-01 9.327936172485351562e-02 -1.073853150010108948e-01 -2.322361618280410767e-01 -2.131777703762054443e-01 2.457446008920669556e-01 -2.688158750534057617e-01 2.249675393104553223e-01 1.999021619558334351e-01 -1.376566290855407715e-01 1.937996409833431244e-02 -1.792812347412109375e-01 -2.586798369884490967e-01 2.194022387266159058e-02 -8.289269357919692993e-02 2.134614624083042145e-02 3.041562736034393311e-01 -3.071928210556507111e-02 1.029629856348037720e-01 1.165729463100433350e-01 -7.728657871484756470e-02 2.091512978076934814e-01 -8.555251359939575195e-02 -1.877295523881912231e-01 -1.302628815174102783e-01 -7.314933091402053833e-02 2.839357256889343262e-01 3.902018368244171143e-01 -1.852737367153167725e-02 3.791690338402986526e-03 1.562903374433517456e-01
-1.458935588598251343e-01 1.934155821800231934e-02 1.195303276181221008e-01 1.979414969682693481e-01 -2.186589390039443970e-01 -1.830736845731735229e-01 -7.877752184867858887e-02 6.728202104568481445e-02 3.206561207771301270e-01 8.269302546977996826e-02 -2.189464122056961060e-01 1.301656812429428101e-01 5.240370705723762512e-02 -1.727238446474075317e-01 -1.630865596234798431e-02 6.840924918651580811e-02 1.431135693565011024e-03 1.906541287899017334e-01 8.630833029747009277e-02 2.218740433454513550e-01 7.357979565858840942e-02 1.718436628580093384e-01 1.604981273412704468e-01 1.405798047780990601e-01 -1.596343666315078735e-01 8.983643352985382080e-02 2.951111830770969391e-02 3.586496710777282715e-01 3.910766541957855225e-01 2.868652045726776123e-01 1.999983191490173340e-01 -9.469211101531982422e-02
-7.300671190023422241e-02 6.010239198803901672e-02 -6.620927900075912476e-02 1.230240836739540100e-01 -2.322932034730911255e-01 4.135235026478767395e-02 1.812670677900314331e-01 -1.131595745682716370e-01 -1.910175830125808716e-01 -2.137973206117749214e-03 -2.034339457750320435e-01 2.009154297411441803e-02 -1.013184785842895508e-01 -1.329740136861801147e-01 2.064069658517837524e-01 -1.466380506753921509e-01 3.746404349803924561e-01 3.403857946395874023e-01 -1.181765049695968628e-01 1.908213496208190918e-01 3.746329843997955322e-01 2.015334516763687134e-01 1.552459597587585449e-01 1.571019589900970459e-01 -2.066388875246047974e-01 -1.480071693658828735e-01 -1.198674142360687256e-01 8.067074418067932129e-02 2.120653986930847168e-01 8.723130077123641968e-02 1.528406441211700439e-01 4.586210101842880249e-02
-3.068920969963073730e-01 3.567699491977691650e-01 1.265053302049636841e-01 3.216466605663299561e-01 -2.552724778652191162e-01 -1.929873041808605194e-02 7.636456936597824097e-02 9.239146858453750610e-02 1.389335244894027710e-01 -2.293222025036811829e-02 -1.337753236293792725e-01 -2.388767898082733154e-02 -2.832684814929962158e-01 -7.076783478260040283e-02 2.911577820777893066e-01 -1.751668900251388550e-01 2.346847206354141235e-01 2.524284124374389648e-01 6.183705106377601624e-02 -1.110476627945899963e-01 3.318567872047424316e-01 -2.488544024527072906e-02 3.661127015948295593e-02 -1.308917999267578125e-02 -1.027607396245002747e-01 -8.751272410154342651e-02 1.077117025852203369e-01 9.883410483598709106e-02 1.933285146951675415e-01 -2.806386910378932953e-03 1.115581765770912170e-01 5.948236212134361267e-02
2.039754539728164673e-01 4.638180509209632874e-02 -2.094564214348793030e-02 2.796075642108917236e-01 1.560050696134567261e-01 -3.476959168910980225e-01 9.118461608886718750e-02 1.531587988138198853e-01 1.087482497096061707e-01 8.659379184246063232e-02 -6.919186562299728394e-02 -2.752741053700447083e-02 4.239260032773017883e-02 2.733860909938812256e-02 2.032967060804367065e-01 -2.639305591583251953e-01 -5.238726269453763962e-03 1.185550838708877563e-01 -1.387940198183059692e-01 1.643812507390975952e-01 2.626607120037078857e-01 -9.028477221727371216e-02 1.478482335805892944e-01 3.224915266036987305e-02 -2.195709198713302612e-01 -6.220455467700958252e-02 1.525247991085052490e-01 8.245622366666793823e-02 5.387165546417236328e-01 1.251665949821472168e-01 5.671794712543487549e-02 1.027940511703491211e-01
-2.549799084663391113e-01 -5.902068689465522766e-02 7.042983081191778183e-03 2.656743526458740234e-01 -7.407239824533462524e-02 -1.174339577555656433e-01 1.285716742277145386e-01 2.373658120632171631e-01 -1.898737549781799316e-01 2.601430192589759827e-02 7.145130634307861328e-02 1.021019145846366882e-01 -1.727444529533386230e-01 -2.688627690076828003e-03 3.067286908626556396e-01 -1.594648510217666626e-01 -2.003623992204666138e-01 1.702659577131271362e-01 -1.717100292444229126e-01 1.187652871012687683e-01 2.104115486145019531e-01 2.659860849380493164e-01 2.424226850271224976e-01 -7.933118194341659546e-02 -1.417947560548782349e-01 2.524968385696411133e-01 -2.614802506286650896e-04 2.054227143526077271e-01 1.275927126407623291e-01 1.751760989427566528e-01 2.667427062988281250e-01 1.735347658395767212e-01
-3.007121384143829346e-01 7.549349218606948853e-02 1.154387220740318298e-01 -1.873983815312385559e-02 -1.698237657546997070e-01 -2.023974508047103882e-01 -2.076439559459686279e-02 9.199545718729496002e-03 3.416457176208496094e-01 2.001930773258209229e-01 -1.728442013263702393e-01 -4.172212630510330200e-02 -1.934459805488586426e-01 -1.940327584743499756e-01 -4.919395223259925842e-02 1.457166671752929688e-01 2.997298166155815125e-02 3.343451023101806641e-01 1.681758835911750793e-02 1.844481229782104492e-01 5.684779956936836243e-02 -7.214014977216720581e-02 2.206536531448364258e-01 -4.169031977653503418e-02 -2.868803441524505615e-01 6.747913360595703125e-02 -1.488160192966461182e-01 1.819917559623718262e-01 3.487502038478851318e-01 -1.408912092447280884e-01 9.924761950969696045e-03 2.078197598457336426e-01
-4.468239098787307739e-02 5.529466643929481506e-02 -3.965067118406295776e-02 5.577955022454261780e-02 -1.021897867321968079e-01 -3.608941286802291870e-02 5.293156579136848450e-02 -7.353713363409042358e-02 1.086781024932861328e-01 -4.202710986137390137e-01 1.853768378496170044e-01 -2.543154358863830566e-01 -1.317393407225608826e-02 1.199040040373802185e-01 2.357250005006790161e-01 -2.151238173246383667e-01 1.457719206809997559e-01 6.922276318073272705e-02 -1.836894750595092773e-01 2.293049097061157227e-01 1.215212047100067139e-01 -1.529676318168640137e-01 1.865525841712951660e-01 -4.298201575875282288e-02 2.300607413053512573e-01 2.386083006858825684e-01 -8.138243854045867920e-02 3.810721933841705322e-01 3.120810091495513916e-01 -5.845806747674942017e-02 7.594968378543853760e-02 1.047486513853073120e-01
3.838951513171195984e-02 2.042919844388961792e-01 -1.268206238746643066e-01 4.333825036883354187e-02 -3.508138358592987061e-01 3.697272855788469315e-03 4.271519184112548828e-02 -2.611724846065044403e-02 7.339933887124061584e-03 -1.733720004558563232e-01 6.142409518361091614e-02 -5.979073792695999146e-02 1.206017285585403442e-01 -5.882505793124437332e-03 -1.822600699961185455e-02 -3.961001709103584290e-02 -2.802438139915466309e-01 -5.527914687991142273e-02 -3.931318223476409912e-02 1.963814496994018555e-01 1.450585871934890747e-01 7.349953055381774902e-02 2.263087928295135498e-01 -1.200806871056556702e-01 1.661958843469619751e-01 3.088660240173339844e-01 -1.272359341382980347e-01 4.330771788954734802e-02 5.324251055717468262e-01 2.582384943962097168e-01 1.834174692630767822e-01 1.436185687780380249e-01
-2.248974442481994629e-01 -9.014229476451873779e-02 -9.161693975329399109e-03 1.285979002714157104e-01 -1.642834544181823730e-01 1.006085947155952454e-01 -4.534339159727096558e-02 -3.297824412584304810e-03 -3.039747476577758789e-01 -3.198437690734863281e-01 -9.944687038660049438e-02 -2.259889803826808929e-02 -1.146444901823997498e-01 -3.661199808120727539e-01 5.604561790823936462e-02 -2.771304547786712646e-01 -2.645131051540374756e-01 1.183488592505455017e-02 -1.380542851984500885e-02 2.969294413924217224e-02 5.915399640798568726e-02 -7.237419486045837402e-02 1.885092407464981079e-01 1.412773411720991135e-02 7.663387805223464966e-02 1.339128911495208740e-01 3.908500820398330688e-02 2.686604559421539307e-01 3.903914391994476318e-01 -1.724128127098083496e-01 -1.260228157043457031e-01 2.051544338464736938e-01
3.918706625699996948e-02 1.037412360310554504e-01 -5.108617991209030151e-02 -7.780026644468307495e-02 -2.017311900854110718e-01 7.988582551479339600e-02 5.785654298961162567e-03 8.254550397396087646e-02 1.901343166828155518e-01 -2.523066997528076172e-01 -6.209061015397310257e-03 -2.203390449285507202e-01 -1.826260983943939209e-02 -1.238012909889221191e-01 -4.511950910091400146e-02 -2.857204377651214600e-01 2.726666629314422607e-01 -1.326102484017610550e-02 -7.182307541370391846e-02 2.220426052808761597e-01 1.715351343154907227e-01 -1.639311164617538452e-01 6.837073713541030884e-02 -5.102950707077980042e-02 2.166121155023574829e-01 3.769569098949432373e-01 2.830534987151622772e-02 4.453915953636169434e-01 2.842122316360473633e-01 1.229628026485443115e-01 -2.929787151515483856e-03 2.697008661925792694e-02
9.700457751750946045e-02 1.841758489608764648e-01 -8.305028825998306274e-02 1.318346560001373291e-01 -2.970950007438659668e-01 1.963222585618495941e-02 8.722377568483352661e-02 -6.495605409145355225e-02 -1.121750995516777039e-01 -1.004337426275014877e-02 -6.208674982190132141e-03 -1.374631524085998535e-01 2.594340406358242035e-02 7.124008238315582275e-02 -1.253088861703872681e-01 1.366059761494398117e-02 -1.583372354507446289e-01 -1.302762143313884735e-02 1.827941276133060455e-02 2.797971367835998535e-01 1.332122087478637695e-01 3.230637311935424805e-02 2.205573618412017822e-01 -1.622576862573623657e-01 1.620721668004989624e-01 3.952660262584686279e-01 -2.045136839151382446e-01 4.110316187143325806e-02 4.959686398506164551e-01 2.171151340007781982e-01 2.074800729751586914e-01 1.372754573822021484e-01
6.646425276994705200e-02 6.834302842617034912e-02 8.931826800107955933e-02 2.008424401283264160e-01 -3.928545415401458740e-01 -3.130742907524108887e-01 -1.645173877477645874e-01 8.249644935131072998e-02 -1.603526622056961060e-02 -1.129553094506263733e-01 8.693774789571762085e-02 1.790456175804138184e-01 1.037392988801002502e-01 -1.191032603383064270e-01 1.433490067720413208e-01 -2.713986039161682129e-01 1.915415972471237183e-01 3.413729369640350342e-02 2.985261976718902588e-01 -1.263067722320556641e-01 2.559266686439514160e-01 1.678274422883987427e-01 1.123852562159299850e-02 8.505988121032714844e-02 -7.538356631994247437e-02 5.924626812338829041e-02 1.021860986948013306e-01 3.561440408229827881e-01 1.852155178785324097e-01 -1.145615950226783752e-01 1.770912408828735352e-01 1.239945366978645325e-01
-1.690438389778137207e-01 -6.737259775400161743e-02 -1.001077815890312195e-01 2.536325454711914062e-01 -1.224053278565406799e-01 -2.536873817443847656e-01 -2.240736037492752075e-01 1.219943240284919739e-01 -2.768329977989196777e-01 -1.169870868325233459e-01 1.645649373531341553e-01 -1.980627626180648804e-01 1.079281698912382126e-02 -3.040590584278106689e-01 -8.868446201086044312e-02 8.020919561386108398e-02 -1.023258715867996216e-01 1.889287829399108887e-01 3.799238428473472595e-02 -2.608579955995082855e-02 1.835943013429641724e-01 -1.606688946485519409e-01 2.961260378360748291e-01 -3.301183879375457764e-02 2.518165707588195801e-01 2.594368457794189453e-01 -9.269946068525314331e-02 1.991159468889236450e-01 2.286780774593353271e-01 1.551918834447860718e-01 6.745450198650360107e-02 1.677033901214599609e-01
2.693801224231719971e-01 1.025383844971656799e-01 -1.516380459070205688e-01 2.126363515853881836e-01 6.391183473169803619e-03 -1.442695558071136475e-01 -2.203911691904067993e-01 2.390945106744766235e-01 -1.842964291572570801e-01 4.552763700485229492e-02 -5.734316632151603699e-02 -9.914053231477737427e-02 -7.270752638578414917e-02 1.249048672616481781e-02 -3.978209570050239563e-02 -5.101789534091949463e-02 1.056223511695861816e-01 -3.207293804734945297e-03 -2.089065760374069214e-01 6.453907489776611328e-02 1.805703788995742798e-01 5.806899815797805786e-02 1.220641434192657471e-01 3.204045593738555908e-01 5.393122509121894836e-02 -2.421966008841991425e-02 -9.936132282018661499e-02 4.712386429309844971e-02 4.986460208892822266e-01 8.675699681043624878e-02 4.090165793895721436e-01 1.084823012351989746e-01
-2.416150271892547607e-02 2.531898319721221924e-01 -7.126949727535247803e-02 -2.723348438739776611e-01 -1.983712911605834961e-01 1.029337421059608459e-01 -1.611597687005996704e-01 -1.182683482766151428e-01 -1.606736183166503906e-01 -8.799947053194046021e-02 -8.997548371553421021e-02 6.957417726516723633e-02 -2.212407141923904419e-01 -2.225541323423385620e-01 8.934547752141952515e-02 -2.339030504226684570e-01 4.192218929529190063e-02 1.625113934278488159e-01 -7.423365022987127304e-04 -4.461927711963653564e-02 7.471115142107009888e-02 1.640217602252960205e-01 1.433168947696685791e-01 4.126469045877456665e-02 -3.236290439963340759e-02 2.250422239303588867e-01 -2.086579799652099609e-01 4.596691429615020752e-01 1.181357577443122864e-01 -6.878067553043365479e-02 -1.081857606768608093e-01 3.697158396244049072e-01
-5.048855021595954895e-02 -1.781295984983444214e-02 -7.689621299505233765e-02 8.965369313955307007e-02 2.455712482333183289e-02 -4.874046891927719116e-02 -1.627263128757476807e-01 2.057371586561203003e-01 -6.346955895423889160e-03 7.633625715970993042e-02 -1.575438529253005981e-01 -2.115710526704788208e-01 -8.366170525550842285e-02 -1.650435328483581543e-01 -8.188172429800033569e-02 -1.919715106487274170e-01 -2.612824738025665283e-01 2.023801580071449280e-02 -1.643428951501846313e-01 1.370210647583007812e-01 4.925191998481750488e-01 2.264631688594818115e-01 3.692122995853424072e-01 1.652228236198425293e-01 1.381721645593643188e-01 4.820922762155532837e-02 1.074884459376335144e-01 5.439818650484085083e-02 2.764903008937835693e-01 2.010940462350845337e-01 4.268802702426910400e-02 1.776937693357467651e-01
-1.964053213596343994e-01 -3.934200480580329895e-02 6.983395665884017944e-02 1.238097622990608215e-01 -1.877759844064712524e-01 -2.100769132375717163e-01 -9.656646847724914551e-02 2.299879491329193115e-01 2.506352961063385010e-01 8.137910813093185425e-02 -3.106948435306549072e-01 1.175748780369758606e-01 5.302738770842552185e-02 -4.159277677536010742e-02 -1.802154816687107086e-02 7.948792539536952972e-03 -1.475887838751077652e-02 1.728820949792861938e-01 5.748983100056648254e-02 3.444634079933166504e-01 7.418065518140792847e-02 1.578660458326339722e-01 1.730619668960571289e-01 1.163187623023986816e-01 -1.465523838996887207e-01 9.395733475685119629e-02 1.505706645548343658e-02 3.585098683834075928e-01 3.475372493267059326e-01 3.152235150337219238e-01 1.909833587706089020e-02 -8.825448900461196899e-02
-1.052192784845829010e-02 2.141642943024635315e-02 4.437204077839851379e-02 2.514536678791046143e-01 1.141084209084510803e-01 -6.906905025243759155e-02 -3.951141610741615295e-02 2.347106188535690308e-01 7.423198968172073364e-02 -2.462656348943710327e-01 -5.692217126488685608e-02 1.117480918765068054e-01 1.659563034772872925e-01 -3.839630633592605591e-02 8.303512632846832275e-02 -1.641697138547897339e-01 9.003465622663497925e-02 -2.141297981142997742e-02 -1.254813820123672485e-01 -8.484511636197566986e-03 5.289400815963745117e-01 2.545843124389648438e-01 1.682474017143249512e-01 2.564131319522857666e-01 -6.346238404512405396e-02 7.923673838376998901e-02 -1.488680243492126465e-01 -2.845010347664356232e-02 4.515947103500366211e-01 6.733399629592895508e-02 -6.162619218230247498e-02 -8.043436706066131592e-02
-1.299243718385696411e-01 2.070959955453872681e-01 2.510242164134979248e-02 2.205789536237716675e-01 -2.637833952903747559e-01 2.177117578685283661e-02 1.826141774654388428e-01 1.013675052672624588e-02 -1.662965714931488037e-01 -2.737646456807851791e-03 -1.794608831405639648e-01 1.582404375076293945e-01 -3.040728271007537842e-01 -4.550826549530029297e-02 6.469318270683288574e-02 -2.610190771520137787e-03 2.861640751361846924e-01 3.967750072479248047e-01 -1.111614853143692017e-01 -2.859574183821678162e-02 3.192902803421020508e-01 5.135697126388549805e-02 9.541810303926467896e-02 1.396737396717071533e-01 -9.751367382705211639e-03 -2.873231768608093262e-01 -1.065009608864784241e-01 1.103304773569107056e-01 2.511897087097167969e-01 3.441463410854339600e-02 1.765036433935165405e-01 1.285166740417480469e-01
1.023116186261177063e-01 2.689784169197082520e-01 -1.540212929248809814e-01 2.522889375686645508e-01 -3.516553714871406555e-02 -2.145541906356811523e-01 -2.965442836284637451e-02 -6.337916851043701172e-02 1.827686131000518799e-01 3.963973373174667358e-02 -3.452409058809280396e-02 9.134558588266372681e-02 5.986662581562995911e-02 -6.030303239822387695e-02 4.540924131870269775e-01 2.860525995492935181e-02 1.201585978269577026e-01 2.013394609093666077e-02 -1.312558948993682861e-01 1.756872534751892090e-01 3.129540085792541504e-01 -4.838014021515846252e-02 8.154935203492641449e-03 1.994398236274719238e-01 4.919270053505897522e-02 2.388001047074794769e-02 9.942270815372467041e-02 9.861594438552856445e-02 4.253134131431579590e-01 -1.278672665357589722e-01 -3.086416721343994141e-01 2.704468183219432831e-02
-2.637529559433460236e-02 3.370963037014007568e-01 4.780660569667816162e-02 2.197869569063186646e-01 1.307087987661361694e-01 -2.337403595447540283e-01 -2.514227330684661865e-01 -3.986566513776779175e-02 -8.258603629656136036e-04 -1.926749199628829956e-01 2.272067815065383911e-01 2.295386940240859985e-01 7.290814537554979324e-03 1.810768544673919678e-01 4.305929318070411682e-02 -1.873850636184215546e-02 -7.115889340639114380e-02 2.834187746047973633e-01 3.065254911780357361e-02 1.015116460621356964e-02 2.223477661609649658e-01 -1.728862226009368896e-01 1.145918271504342556e-03 1.985360980033874512e-01 1.313212513923645020e-02 4.475635290145874023e-01 -2.245633676648139954e-02 8.166787028312683105e-02 3.245696425437927246e-01 -1.367800123989582062e-02 -1.419644244015216827e-02 -5.918138101696968079e-02
1.219506468623876572e-02 8.771688491106033325e-02 5.782186612486839294e-02 1.913317590951919556e-01 2.159102112054824829e-01 -7.463734596967697144e-02 -2.286203801631927490e-01 1.917377859354019165e-01 -1.219923049211502075e-01 -5.617702752351760864e-02 -9.184981882572174072e-02 7.457687985152006149e-03 9.439281187951564789e-03 1.208637952804565430e-01 1.031429618597030640e-01 -2.906073927879333496e-01 -1.901523768901824951e-01 8.506567776203155518e-02 -1.045243218541145325e-01 5.184124782681465149e-02 2.340657413005828857e-01 -4.677966609597206116e-02 3.159877657890319824e-01 8.122564852237701416e-02 -1.744539737701416016e-01 5.747014284133911133e-01 6.631063297390937805e-04 9.523764252662658691e-02 2.309892773628234863e-01 -8.381750434637069702e-02 5.579547490924596786e-03 1.550543159246444702e-01
-3.376981616020202637e-01 1.083076521754264832e-01 1.697185039520263672e-01 1.609884500503540039e-01 -1.370099931955337524e-01 2.190174758434295654e-01 7.626210898160934448e-02 7.580909878015518188e-02 -6.891768425703048706e-03 5.308178439736366272e-02 -1.450634896755218506e-01 1.432221084833145142e-01 -1.736140251159667969e-01 -1.428117323666810989e-02 1.247348636388778687e-01 -2.003065496683120728e-01 4.727708548307418823e-02 2.896741032600402832e-02 -1.293360143899917603e-01 -1.777007579803466797e-01 1.539863348007202148e-01 4.081984050571918488e-03 1.029622405767440796e-01 -7.074166834354400635e-02 2.259968593716621399e-02 4.498594440519809723e-03 -1.623974740505218506e-01 1.766063421964645386e-01 4.965980052947998047e-01 -4.130761325359344482e-01 -4.527070559561252594e-03 2.113925367593765259e-01
-2.567432820796966553e-01 3.953936398029327393e-01 -1.897236853837966919e-01 9.075930714607238770e-02 -2.483924031257629395e-01 -2.884485572576522827e-02 -1.119406670331954956e-01 -6.383561342954635620e-02 -1.247513964772224426e-01 -2.464094460010528564e-01 1.717504709959030151e-01 -1.547334343194961548e-01 -3.770867362618446350e-02 -5.428525060415267944e-02 5.087114572525024414e-01 -1.198337599635124207e-01 -4.272450879216194153e-02 -1.055365707725286484e-02 -1.324927806854248047e-01 2.400420978665351868e-02 9.350831806659698486e-02 -6.807240098714828491e-02 4.328390210866928101e-02 4.867682978510856628e-02 3.499783203005790710e-02 6.043156981468200684e-02 -4.152919724583625793e-02 2.927319407463073730e-01 2.059513926506042480e-01 -1.157557964324951172e-01 -8.543884754180908203e-02 2.324734926223754883e-01
-1.766793131828308105e-01 1.449332535266876221e-01 -6.053831428289413452e-02 1.268406808376312256e-01 -3.367010653018951416e-01 9.431608021259307861e-02 1.932371854782104492e-01 1.539661288261413574e-01 -9.147636592388153076e-02 2.044754773378372192e-01 -1.823147684335708618e-01 -5.178824439644813538e-02 -8.501215837895870209e-03 -1.092216596007347107e-01 -6.938210874795913696e-02 -2.212059795856475830e-01 -1.279482692480087280e-01 1.215088441967964172e-01 -3.253827691078186035e-01 -9.022754430770874023e-02 1.747412830591201782e-01 -6.277284771203994751e-02 1.868793666362762451e-01 -2.832848764955997467e-02 1.831755936145782471e-01 -5.115196574479341507e-03 -1.225245594978332520e-01 1.820082217454910278e-01 4.215334355831146240e-01 -2.551832199096679688e-01 4.232839122414588928e-02 2.262714356184005737e-01
-7.651065289974212646e-02 1.587552577257156372e-01 1.210859045386314392e-01 3.595187962055206299e-01 -3.475886285305023193e-01 -9.648622572422027588e-02 -6.392861157655715942e-02 -1.664445698261260986e-01 1.188728064298629761e-01 -2.197010815143585205e-01 -2.454518228769302368e-01 -1.003937125205993652e-01 -8.361531794071197510e-02 1.465228497982025146e-01 3.130490183830261230e-01 -3.038093820214271545e-02 -5.063099786639213562e-02 1.755599677562713623e-01 1.121859028935432434e-01 -1.734721660614013672e-01 2.268030047416687012e-01 6.829306483268737793e-02 -5.289416760206222534e-02 -1.713728457689285278e-01 -1.887675970792770386e-01 3.052551299333572388e-02 3.928266465663909912e-02 3.544950485229492188e-01 2.336421459913253784e-01 -1.805360428988933563e-02 1.131225302815437317e-01 8.474764227867126465e-02
8.832969516515731812e-02 5.284547060728073120e-02 -1.132417395710945129e-01 2.704456746578216553e-01 3.179806983098387718e-03 -4.215513542294502258e-02 -4.678681492805480957e-03 1.595439165830612183e-01 8.252568542957305908e-02 -6.868065893650054932e-02 -3.246549069881439209e-01 1.698873192071914673e-01 -1.341827958822250366e-02 -4.105793312191963196e-02 -1.084774062037467957e-01 -2.077021449804306030e-01 8.324700593948364258e-02 5.106436554342508316e-03 -2.181809395551681519e-01 -3.622452542185783386e-02 1.234313622117042542e-01 -3.966096788644790649e-02 1.677383333444595337e-01 1.187533363699913025e-01 -2.066268026828765869e-01 6.022096276283264160e-01 -1.170007325708866119e-02 1.179987937211990356e-01 3.627597987651824951e-01 -8.403977006673812866e-02 -3.675661981105804443e-03 -2.476475760340690613e-02
3.706920892000198364e-02 6.711453944444656372e-02 -2.400671243667602539e-01 2.688909769058227539e-01 -4.372118413448333740e-02 -4.253697097301483154e-01 2.514526546001434326e-01 9.607014805078506470e-02 6.601742655038833618e-02 4.048933461308479309e-02 5.868718773126602173e-02 1.635323092341423035e-02 4.621624201536178589e-02 -6.802815943956375122e-02 4.316673874855041504e-01 -2.134697884321212769e-01 9.485763311386108398e-02 4.668969660997390747e-02 -1.297258138656616211e-01 5.417614709585905075e-03 2.699891626834869385e-01 -5.114724114537239075e-02 2.213338166475296021e-01 2.747761011123657227e-01 -1.711702495813369751e-01 2.974978461861610413e-02 1.177886649966239929e-01 6.203190609812736511e-02 2.854294776916503906e-01 1.083752606064081192e-02 -3.650257736444473267e-02 -4.044650867581367493e-02
4.900598526000976562e-02 6.335889548063278198e-02 -1.339183300733566284e-01 4.122897386550903320e-01 -2.284149080514907837e-02 -6.097463425248861313e-03 -3.568749874830245972e-02 9.618947654962539673e-02 -2.185813039541244507e-01 -1.479935795068740845e-01 3.287186473608016968e-02 1.741105467081069946e-01 -5.565806850790977478e-02 1.335088610649108887e-01 1.212768703699111938e-01 -2.309895157814025879e-01 3.262749910354614258e-01 -6.036237627267837524e-02 -2.651618421077728271e-01 4.363413155078887939e-02 3.535961508750915527e-01 1.667380798608064651e-03 -4.272145684808492661e-03 -9.961971640586853027e-02 8.113326132297515869e-02 2.238744944334030151e-01 -3.192622959613800049e-01 9.882363677024841309e-02 3.189871907234191895e-01 -4.367192834615707397e-02 1.196550950407981873e-01 2.927436120808124542e-02
-1.039401814341545105e-01 1.667660325765609741e-01 -2.773019671440124512e-02 2.243327945470809937e-01 -2.402535676956176758e-01 -2.834522426128387451e-01 -3.185396790504455566e-01 2.310724183917045593e-02 -1.183279603719711304e-02 -1.602737456560134888e-01 4.671877622604370117e-02 1.863186806440353394e-01 -1.757286190986633301e-01 -1.322949826717376709e-01 9.643678367137908936e-02 -2.224894613027572632e-01 1.658351421356201172e-01 1.400600373744964600e-01 1.902274787425994873e-01 -3.938205912709236145e-02 3.631424009799957275e-01 9.011094272136688232e-02 -6.785956025123596191e-02 9.555204957723617554e-02 1.234297975897789001e-01 -1.497724801301956177e-01 -6.519515067338943481e-02 2.820747792720794678e-01 2.416267991065979004e-01 -1.255770176649093628e-01 5.789262801408767700e-02 2.504851818084716797e-01
-9.251208603382110596e-02 -6.200870126485824585e-02 -1.353626549243927002e-01 2.182822376489639282e-01 -3.943044841289520264e-01 -4.110962525010108948e-02 1.490797400474548340e-01 6.187831982970237732e-02 1.903321743011474609e-01 -3.034971356391906738e-01 2.778580412268638611e-02 -3.482510522007942200e-02 -3.494951426982879639e-01 3.871461004018783569e-02 1.112477183341979980e-01 1.438685506582260132e-01 1.435232013463973999e-01 -3.370961919426918030e-02 7.324958685785531998e-03 3.714367002248764038e-02 1.887552887201309204e-01 -7.454200834035873413e-02 1.919244378805160522e-01 -3.818330913782119751e-02 -7.958347350358963013e-02 2.979094684123992920e-01 2.010373324155807495e-01 1.462561190128326416e-01 3.600196838378906250e-01 1.148668117821216583e-02 -1.817549467086791992e-01 -1.704311966896057129e-01
-1.461100876331329346e-01 2.795495986938476562e-01 1.047564595937728882e-01 2.172756940126419067e-01 -3.125004768371582031e-01 -1.712525933980941772e-01 1.614934764802455902e-02 -8.561708033084869385e-02 -1.549515724182128906e-01 1.778607815504074097e-01 -1.647455245256423950e-01 8.445126563310623169e-02 -3.076977469027042389e-02 -3.941703587770462036e-02 1.808542311191558838e-01 -1.994996964931488037e-01 4.150337874889373779e-01 1.886572688817977905e-01 -1.001748144626617432e-01 -2.248014323413372040e-02 2.691308259963989258e-01 1.666359454393386841e-01 2.325570881366729736e-01 1.048745587468147278e-01 -1.438067853450775146e-01 -1.544291079044342041e-01 -1.357980817556381226e-01 -1.745557994581758976e-03 7.405947148799896240e-02 6.640098243951797485e-02 1.853475421667098999e-01 2.278903722763061523e-01
-9.185756742954254150e-02 4.788842797279357910e-02 8.865878731012344360e-02 3.631509542465209961e-01 -3.572151958942413330e-01 7.993831485509872437e-02 -1.344356983900070190e-01 4.799918085336685181e-02 -1.103099063038825989e-01 8.747591823339462280e-02 1.986564844846725464e-01 1.318782269954681396e-01 -1.685752905905246735e-02 -1.395214349031448364e-01 3.084991499781608582e-02 -2.353910952806472778e-01 2.187142819166183472e-01 2.640691399574279785e-01 -2.071968093514442444e-02 -3.344877809286117554e-02 3.743357360363006592e-01 2.547609061002731323e-02 -2.751608565449714661e-02 3.436193168163299561e-01 4.308107867836952209e-02 -2.008836483582854271e-03 -3.842619433999061584e-02 2.090078443288803101e-01 2.383910715579986572e-01 -5.977378785610198975e-02 1.137901172041893005e-01 2.080285847187042236e-01
1.417827606201171875e-01 3.147677779197692871e-01 8.028871379792690277e-03 1.403364837169647217e-01 -4.266363568603992462e-03 -1.822094768285751343e-01 -1.517644524574279785e-01 2.455169856548309326e-01 1.255427747964859009e-01 -2.429625988006591797e-01 2.857052385807037354e-01 -2.902080677449703217e-02 4.640160501003265381e-02 2.023559361696243286e-01 3.195367753505706787e-02 -2.952354252338409424e-01 4.842678830027580261e-02 4.661937057971954346e-02 6.385616958141326904e-02 3.005078136920928955e-01 5.223744362592697144e-02 5.054255574941635132e-02 3.018230795860290527e-01 1.115578114986419678e-01 -4.736821725964546204e-02 2.454463541507720947e-01 -9.324946254491806030e-02 1.176443174481391907e-01 3.174228966236114502e-01 1.757312566041946411e-01 -9.114553779363632202e-02 1.526000350713729858e-01
-1.953332275152206421e-01 3.210431039333343506e-01 1.432393193244934082e-01 7.460235804319381714e-02 -7.672477513551712036e-02 6.689129862934350967e-03 -5.413949955254793167e-03 2.933761775493621826e-01 5.081749334931373596e-02 -3.248703181743621826e-01 7.107987999916076660e-02 -7.652953267097473145e-02 1.936735212802886963e-02 5.469143763184547424e-02 2.255212701857089996e-02 -9.351905435323715210e-02 -1.186006292700767517e-01 2.120831459760665894e-01 -2.563280761241912842e-01 3.214937821030616760e-02 1.881997883319854736e-01 2.319155931472778320e-01 2.049864828586578369e-01 1.982196718454360962e-01 1.682109385728836060e-01 1.600089371204376221e-01 -1.945245862007141113e-01 3.948133587837219238e-01 1.867524087429046631e-01 -1.512654125690460205e-01 7.042579352855682373e-02 -4.878330230712890625e-02
3.346804901957511902e-02 -5.008503794670104980e-02 -8.067408204078674316e-02 3.083120286464691162e-01 1.289739161729812622e-01 2.955987676978111267e-02 -3.574484288692474365e-01 4.276116564869880676e-02 -8.987649343907833099e-03 1.622084528207778931e-02 4.222371801733970642e-02 -5.670520290732383728e-02 -1.086812466382980347e-01 -5.537988245487213135e-02 -1.522253919392824173e-02 -2.451096624135971069e-01 -1.341890990734100342e-01 1.859439164400100708e-01 9.290481358766555786e-02 -3.256259486079216003e-02 7.027474045753479004e-02 -6.115604937076568604e-02 3.258598446846008301e-01 -3.053983449935913086e-01 3.562375903129577637e-02 -3.322178497910499573e-02 -2.143437564373016357e-01 4.585529565811157227e-01 2.801381647586822510e-01 2.719320356845855713e-02 1.089394018054008484e-01 2.170100808143615723e-01
-1.330566853284835815e-01 1.874026656150817871e-01 -3.146959468722343445e-02 1.835826635360717773e-01 -1.043491363525390625e-01 -9.644491225481033325e-02 -1.201179772615432739e-01 -7.760788500308990479e-02 2.584335207939147949e-01 -4.863543435931205750e-02 -1.412936151027679443e-01 1.756146550178527832e-01 -2.751404345035552979e-01 1.938302069902420044e-01 1.120959520339965820e-01 -1.069332957267761230e-01 -3.114577569067478180e-02 3.446961045265197754e-01 5.981142818927764893e-02 7.582958787679672241e-02 2.016534209251403809e-01 -2.689848840236663818e-01 3.475855290889739990e-01 -1.171182543039321899e-01 1.567096859216690063e-01 -2.712297812104225159e-02 2.034531384706497192e-01 1.502248942852020264e-01 9.164879471063613892e-02 -6.793074309825897217e-02 1.787756979465484619e-01 3.220551908016204834e-01
2.357023507356643677e-01 2.099268287420272827e-01 -6.836401671171188354e-02 2.642085552215576172e-01 -5.227578803896903992e-02 -1.992779225111007690e-01 1.629092544317245483e-01 2.549043595790863037e-01 4.522711783647537231e-02 1.018031537532806396e-01 -8.364962786436080933e-02 -1.599546521902084351e-01 1.194123551249504089e-01 -5.351832602173089981e-03 1.358342766761779785e-01 -1.127718538045883179e-01 -1.056043654680252075e-01 3.560719639062881470e-02 -7.600310444831848145e-02 7.361689954996109009e-02 1.848392039537429810e-01 2.691054902970790863e-02 4.022602736949920654e-02 1.485920250415802002e-01 -3.185711205005645752e-01 -8.898082189261913300e-03 1.822287291288375854e-01 8.599486202001571655e-02 5.859394669532775879e-01 1.162703856825828552e-01 1.059797033667564392e-01 9.507023543119430542e-02
-6.706927716732025146e-02 -1.278446316719055176e-01 1.117590162903070450e-02 4.383637756109237671e-02 2.117972522974014282e-01 -2.171662300825119019e-01 -2.311204969882965088e-01 1.306488960981369019e-01 -6.744557619094848633e-02 -1.995121091604232788e-01 -2.098926156759262085e-01 8.697909116744995117e-02 -7.729095965623855591e-02 1.823379844427108765e-01 -8.176026493310928345e-02 -2.851109802722930908e-01 1.019816379994153976e-02 1.493587493896484375e-01 -3.406188264489173889e-02 -7.058092206716537476e-02 1.853153556585311890e-01 -1.988142728805541992e-02 2.726871371269226074e-01 2.465354800224304199e-01 -1.035276725888252258e-01 3.664172291755676270e-01 1.718755662441253662e-01 2.104859352111816406e-01 3.443410396575927734e-01 -4.533091932535171509e-02 2.296485304832458496e-01 -2.862474322319030762e-02
1.125455647706985474e-01 1.049395576119422913e-01 -1.396494656801223755e-01 -1.329651325941085815e-01 -3.722977638244628906e-02 -9.874540567398071289e-02 -1.193702146410942078e-01 2.042670100927352905e-01 1.015476435422897339e-01 2.882906049489974976e-02 -1.229325458407402039e-01 5.993258208036422729e-02 2.703781984746456146e-02 -2.405859380960464478e-01 -9.165005385875701904e-02 5.512105766683816910e-03 9.130601584911346436e-02 2.458720803260803223e-01 -1.344583034515380859e-01 1.028430163860321045e-01 4.368244409561157227e-01 2.226597070693969727e-01 2.514035105705261230e-01 5.791504308581352234e-02 4.375057294964790344e-02 1.539136469364166260e-01 5.434756726026535034e-02 -1.852836087346076965e-02 4.857864975929260254e-01 -9.365458041429519653e-02 8.630097843706607819e-03 3.114598989486694336e-01
-1.864877641201019287e-01 1.316540688276290894e-01 9.761505573987960815e-02 5.870917811989784241e-02 6.079966202378273010e-02 -2.223493158817291260e-01 1.463964432477951050e-01 2.334092557430267334e-01 8.999855071306228638e-02 1.303676813840866089e-01 -1.240213811397552490e-01 -2.062340825796127319e-01 -4.277635514736175537e-01 1.934732049703598022e-01 1.219832003116607666e-01 -1.992534548044204712e-01 -1.616841256618499756e-01 3.117919266223907471e-01 2.342454642057418823e-01 1.063630357384681702e-01 3.968630731105804443e-02 3.751284629106521606e-02 2.022931128740310669e-01 -1.069368049502372742e-01 -2.093053609132766724e-01 5.284206569194793701e-02 -7.236703298985958099e-03 1.435021162033081055e-01 3.586115539073944092e-01 3.740440681576728821e-02 4.570923000574111938e-02 -6.037184596061706543e-02
-2.919641435146331787e-01 4.079871177673339844e-01 -9.715127199888229370e-02 -3.217081353068351746e-02 -1.395578384399414062e-01 1.312221772968769073e-02 -1.953214406967163086e-02 3.079059906303882599e-02 -2.832199037075042725e-01 -5.152160674333572388e-02 -3.646583557128906250e-01 -5.025054886937141418e-02 -5.131958518177270889e-03 -7.413041777908802032e-03 -1.389349848031997681e-01 -1.105175539851188660e-01 9.019421786069869995e-02 1.274136155843734741e-01 2.900983691215515137e-01 1.882486790418624878e-01 1.507658660411834717e-01 1.085510849952697754e-02 3.219788372516632080e-01 1.364445965737104416e-02 1.995213143527507782e-02 7.380786538124084473e-02 2.555357813835144043e-01 -6.365747749805450439e-02 2.855112850666046143e-01 8.745010197162628174e-02 1.247193887829780579e-01 1.276744753122329712e-01
1.561485975980758667e-01 -9.564562886953353882e-02 1.206992343068122864e-01 1.582330614328384399e-01 8.631873875856399536e-02 -1.317354738712310791e-01 -2.693134248256683350e-01 3.018758296966552734e-01 -2.143217250704765320e-02 -4.627575725317001343e-02 1.697844266891479492e-01 1.346018165349960327e-01 -1.049925088882446289e-01 -1.154000908136367798e-01 -5.648999661207199097e-02 -3.158740401268005371e-01 -7.891670614480972290e-02 1.447116881608963013e-01 3.228012099862098694e-02 7.535075396299362183e-02 1.388008743524551392e-01 4.540512710809707642e-02 2.348688840866088867e-01 1.104390025138854980e-01 1.427258700132369995e-01 1.046413928270339966e-01 2.199035584926605225e-01 1.145418956875801086e-01 5.686624646186828613e-01 1.140003651380538940e-01 -6.332726031541824341e-02 -7.608148455619812012e-02
3.088285215198993683e-02 1.297031342983245850e-01 -2.302838265895843506e-01 2.619521915912628174e-01 -3.172172307968139648e-01 5.942162871360778809e-02 2.193505764007568359e-01 -7.953852415084838867e-03 -1.241679862141609192e-01 1.904221475124359131e-01 -2.161729633808135986e-01 1.832486838102340698e-01 -1.865688711404800415e-02 -2.462685108184814453e-01 1.130037829279899597e-01 -7.261489331722259521e-02 3.053463399410247803e-01 2.176412791013717651e-01 -1.715376675128936768e-01 9.438165277242660522e-02 3.650418519973754883e-01 1.221779510378837585e-01 2.613479197025299072e-01 1.176312565803527832e-01 -8.565252274274826050e-02 -9.006392210721969604e-03 -1.612079739570617676e-01 1.770278904587030411e-03 1.195942908525466919e-01 1.295922994613647461e-01 1.085112020373344421e-01 1.080259010195732117e-01
-1.353887319564819336e-01 8.975070714950561523e-02 -6.323440000414848328e-03 3.652166426181793213e-01 3.163727372884750366e-02 7.364557683467864990e-02 -6.178307533264160156e-02 1.644590348005294800e-01 4.746465384960174561e-02 3.579312236979603767e-03 -1.606233716011047363e-01 1.308865696191787720e-01 -2.816120348870754242e-02 -8.772148191928863525e-02 1.873490959405899048e-01 -3.704972192645072937e-02 9.656873345375061035e-02 1.661408990621566772e-01 -7.248445600271224976e-02 -1.734070479869842529e-01 6.239499449729919434e-01 2.351246625185012817e-01 8.028696477413177490e-02 9.302818775177001953e-02 6.374004296958446503e-03 -7.836899161338806152e-02 -1.975781321525573730e-01 -4.874690249562263489e-02 3.190050423145294189e-01 8.527356386184692383e-02 1.551990509033203125e-01 -8.823251351714134216e-03
-1.944737732410430908e-01 1.602398008108139038e-01 -5.774191394448280334e-02 6.018865108489990234e-02 1.797028779983520508e-01 -2.001896053552627563e-01 -1.434248592704534531e-02 1.360605657100677490e-01 6.235820241272449493e-03 -1.022713109850883484e-01 -2.911342680454254150e-01 -1.778226345777511597e-01 7.152041047811508179e-02 9.916528314352035522e-02 1.340469121932983398e-01 -3.536167144775390625e-01 2.548251533880829811e-03 1.114740669727325439e-01 -8.621034771203994751e-02 1.816558092832565308e-01 2.876267731189727783e-01 -8.393212407827377319e-02 1.433162093162536621e-01 -1.430119480937719345e-02 -4.920579958707094193e-03 5.626482963562011719e-01 4.992514383047819138e-03 6.855175644159317017e-02 1.992185115814208984e-01 6.894828379154205322e-02 -1.189217418432235718e-01 1.016411483287811279e-01
-2.019597887992858887e-01 3.572505116462707520e-01 6.441269069910049438e-02 1.923225075006484985e-01 -1.636006087064743042e-01 1.505961120128631592e-01 1.707855314016342163e-01 7.653447985649108887e-02 1.352289915084838867e-01 1.591143459081649780e-01 -1.345573086291551590e-02 1.921425946056842804e-02 -1.487215608358383179e-01 -5.340028926730155945e-02 2.961246073246002197e-01 -1.000558733940124512e-01 1.803882420063018799e-01 1.474722027778625488e-01 3.515793979167938232e-01 -1.601487845182418823e-01 1.969374865293502808e-01 3.579137613996863365e-03 1.549760997295379639e-01 1.587726920843124390e-01 -1.932868808507919312e-01 1.663195043802261353e-01 1.088026389479637146e-01 1.804793328046798706e-01 3.448752462863922119e-01 -1.109953969717025757e-01 -5.857592448592185974e-02 5.884412676095962524e-02
1.727960705757141113e-01 1.456943526864051819e-02 -1.250972747802734375e-01 -1.117580309510231018e-01 -9.388509206473827362e-03 -7.369636744260787964e-02 5.864711850881576538e-02 5.151353776454925537e-02 3.166626393795013428e-02 -1.656751483678817749e-01 -1.735218018293380737e-01 5.774541944265365601e-02 -1.040793582797050476e-01 -3.141647204756736755e-02 2.896756306290626526e-02 -1.849949508905410767e-01 -2.381870057433843613e-03 3.397776186466217041e-02 -2.062177956104278564e-01 5.408256500959396362e-02 5.007925629615783691e-01 -3.579806163907051086e-02 3.353138566017150879e-01 5.106140673160552979e-02 1.477161943912506104e-01 1.651266366243362427e-01 1.856800168752670288e-01 -4.332302138209342957e-02 5.245866179466247559e-01 -1.639767289161682129e-01 1.309638172388076782e-01 5.477701872587203979e-02
-7.110091298818588257e-02 5.022685602307319641e-02 -1.619152128696441650e-01 5.075292661786079407e-02 -1.846959888935089111e-01 -1.086138114333152771e-01 2.092801183462142944e-01 -8.405075967311859131e-02 -1.458422839641571045e-01 1.290508806705474854e-01 -2.385268807411193848e-01 -1.214492842555046082e-01 -2.287150174379348755e-01 -2.314996905624866486e-02 3.174938261508941650e-02 1.446045935153961182e-01 -1.185627654194831848e-01 3.755589127540588379e-01 -2.569106640294194221e-03 1.636803299188613892e-01 -9.939506649971008301e-03 7.680547982454299927e-02 1.056122928857803345e-01 3.602835237979888916e-01 -1.183146461844444275e-01 -7.822051644325256348e-03 -1.602538526058197021e-01 2.598893642425537109e-01 4.785090386867523193e-01 -9.743382036685943604e-02 -7.410555332899093628e-02 -4.927825182676315308e-02
-5.933046340942382812e-02 1.196418181061744690e-01 -1.564063131809234619e-01 4.001190066337585449e-01 -5.037055611610412598e-01 -1.897356212139129639e-01 6.802366673946380615e-02 1.119269430637359619e-02 1.526303142309188843e-01 5.897826328873634338e-02 -2.919445335865020752e-01 -8.194371312856674194e-02 -1.077208481729030609e-02 1.285260170698165894e-01 1.386177837848663330e-01 -1.021870523691177368e-01 4.275880753993988037e-02 3.137767612934112549e-01 6.814044713973999023e-02 -2.429251223802566528e-01 2.038799822330474854e-01 4.194374009966850281e-02 3.147132322192192078e-02 -2.642035484313964844e-02 6.720415502786636353e-02 2.365897148847579956e-01 2.052330644801259041e-03 1.829588711261749268e-01 9.752196073532104492e-02 -3.014842234551906586e-02 1.571828722953796387e-01 -8.566115051507949829e-03
-4.175874963402748108e-02 -4.290465638041496277e-02 -1.024423912167549133e-01 -5.216097459197044373e-02 -5.542232468724250793e-02 -8.411613106727600098e-02 -1.259179860353469849e-01 3.347938060760498047e-01 -2.762301079928874969e-02 2.460808306932449341e-01 -1.664685010910034180e-01 6.670004129409790039e-02 -1.802528500556945801e-01 -1.394029110670089722e-01 1.938887685537338257e-01 -2.564054541289806366e-02 5.728078261017799377e-02 3.318860232830047607e-01 -1.484110802412033081e-01 4.273329675197601318e-02 2.683612406253814697e-01 7.581052929162979126e-02 2.338021993637084961e-01 3.065104782581329346e-01 -1.409815400838851929e-01 3.809069693088531494e-01 3.088282048702239990e-02 -1.115881800651550293e-01 1.774556934833526611e-01 -4.449025169014930725e-02 7.334946095943450928e-02 2.838603258132934570e-01
-1.325689405202865601e-01 3.612607717514038086e-01 1.020059585571289062e-01 4.590903222560882568e-02 -1.556540429592132568e-01 -7.139598578214645386e-02 1.261521875858306885e-01 3.917041420936584473e-02 9.590312838554382324e-02 -4.238853976130485535e-02 -3.457782268524169922e-01 1.880393922328948975e-01 -8.226662129163742065e-02 -2.399291694164276123e-01 -1.635044440627098083e-02 -7.212561368942260742e-02 -1.163015142083168030e-01 2.379089146852493286e-01 -7.554858922958374023e-02 2.647271752357482910e-01 6.481794267892837524e-02 1.523703783750534058e-01 1.016369462013244629e-01 1.560596656054258347e-02 -1.452936530113220215e-01 1.614849455654621124e-02 1.151143200695514679e-02 4.606805741786956787e-01 2.742116749286651611e-01 2.153866291046142578e-01 1.322389543056488037e-01 -1.424424070864915848e-02
9.216947364620864391e-04 1.526008993387222290e-01 -1.971042342483997345e-02 2.022940218448638916e-01 -1.733084917068481445e-01 1.755321212112903595e-02 -1.879442483186721802e-02 -2.163562178611755371e-02 -1.223565638065338135e-01 1.276410967111587524e-01 -9.055573493242263794e-02 1.091904714703559875e-01 -6.392227113246917725e-02 -1.669622659683227539e-01 2.743425965309143066e-01 -9.514874964952468872e-02 3.755950331687927246e-01 2.925810515880584717e-01 -1.158228889107704163e-01 1.392916310578584671e-02 3.500122129917144775e-01 1.721463054418563843e-01 3.585152924060821533e-01 8.534501492977142334e-02 -2.509892582893371582e-01 -5.617531761527061462e-02 -2.809202373027801514e-01 3.102407418191432953e-02 1.031612083315849304e-01 5.718203261494636536e-02 6.394539028406143188e-02 2.104628384113311768e-01
-1.677031219005584717e-01 6.564949452877044678e-02 -1.690681278705596924e-02 1.558920145034790039e-01 -2.051592618227005005e-01 -2.180265933275222778e-01 1.537360250949859619e-01 -1.070851907134056091e-01 1.872082054615020752e-01 -1.224160045385360718e-01 -4.780560135841369629e-01 2.223926335573196411e-01 -3.272737190127372742e-02 2.423939406871795654e-01 3.795621693134307861e-01 -8.337194472551345825e-02 -4.777541849762201309e-03 9.892597049474716187e-02 1.776497066020965576e-01 1.879620403051376343e-01 7.713325321674346924e-02 6.611463427543640137e-02 2.643310427665710449e-01 -9.146204590797424316e-02 3.639233484864234924e-02 4.469727352261543274e-02 6.265823543071746826e-02 6.904882937669754028e-02 2.305153310298919678e-01 7.995909452438354492e-02 1.122822389006614685e-01 1.731110364198684692e-01
-2.156924009323120117e-01 1.996946781873703003e-01 -3.229717537760734558e-02 5.187147855758666992e-02 -3.888191282749176025e-01 -2.801540493965148926e-01 -2.549959719181060791e-02 1.704105362296104431e-02 1.736935377120971680e-01 -8.520875126123428345e-02 -8.635924756526947021e-02 7.950130850076675415e-02 -7.979021221399307251e-02 -4.980074986815452576e-02 -4.828085377812385559e-02 -1.727331131696701050e-01 2.337941229343414307e-01 3.030136823654174805e-01 -3.381165117025375366e-02 -1.468534469604492188e-01 3.316754102706909180e-01 -1.520247459411621094e-01 1.770902574062347412e-01 1.860449090600013733e-02 1.674369722604751587e-01 -1.796515136957168579e-01 2.288484014570713043e-02 4.042271673679351807e-01 7.134191691875457764e-02 8.931577205657958984e-02 -2.447156049311161041e-02 1.229747310280799866e-01
-1.238209605216979980e-01 2.567124553024768829e-02 4.201871156692504883e-02 1.292376816272735596e-01 5.103882402181625366e-02 -1.651685535907745361e-01 3.849511966109275818e-02 3.205414116382598877e-01 -3.128992393612861633e-02 -8.684401214122772217e-02 9.531967341899871826e-02 1.727862060070037842e-01 -2.438309192657470703e-01 -1.231298893690109253e-01 4.294113218784332275e-01 -5.716205388307571411e-02 -1.744879335165023804e-01 3.741452991962432861e-01 -1.098325625061988831e-01 -7.665821909904479980e-02 2.380048185586929321e-01 1.291245967149734497e-01 3.427356779575347900e-01 3.550442308187484741e-02 -1.599173806607723236e-02 1.172509193420410156e-01 1.123344711959362030e-02 6.368486583232879639e-02 9.692312031984329224e-02 1.041811257600784302e-01 1.790845394134521484e-01 2.660194635391235352e-01
1.940160393714904785e-01 1.779542267322540283e-01 -8.008091151714324951e-02 3.940087556838989258e-02 2.354889661073684692e-01 5.906508117914199829e-02 -3.430532664060592651e-02 -2.248494420200586319e-03 -9.123012423515319824e-03 -9.556338936090469360e-02 -2.224500477313995361e-01 -1.242706459015607834e-02 1.273140758275985718e-01 3.602108359336853027e-02 3.229147195816040039e-01 5.740815028548240662e-02 1.037146546877920628e-03 5.139588937163352966e-02 -2.705499231815338135e-01 -4.051595181226730347e-02 4.016182720661163330e-01 1.748807430267333984e-01 1.007513031363487244e-01 2.876899763941764832e-02 -1.248958404175937176e-03 7.830424606800079346e-02 -1.449435353279113770e-01 1.663431674242019653e-01 4.847419559955596924e-01 1.900360286235809326e-01 1.737736612558364868e-01 2.055023610591888428e-01
-2.231586538255214691e-02 1.833380609750747681e-01 1.868463470600545406e-03 6.572533398866653442e-02 6.122759543359279633e-03 -3.671276271343231201e-01 -4.818443953990936279e-02 -1.776275634765625000e-01 1.279976069927215576e-01 1.438096165657043457e-01 -2.974626719951629639e-01 4.301194474101066589e-02 -6.852403283119201660e-02 2.135893255472183228e-01 2.249644696712493896e-01 -1.089640557765960693e-01 1.906461715698242188e-01 7.115668058395385742e-02 3.371549844741821289e-01 1.552717536687850952e-01 4.352079033851623535e-01 -3.191265463829040527e-02 4.318447783589363098e-02 1.611156314611434937e-01 5.479739233851432800e-02 -1.501689944416284561e-02 9.927283972501754761e-02 1.633399873971939087e-01 3.152384161949157715e-01 -6.623185425996780396e-02 -9.383723884820938110e-02 -5.390328168869018555e-02
-4.080415666103363037e-01 3.566907942295074463e-01 -2.069738134741783142e-02 2.341643720865249634e-01 -1.226383894681930542e-01 1.222030296921730042e-01 2.385989576578140259e-01 2.169206142425537109e-01 8.708844333887100220e-02 1.226334199309349060e-01 -3.675246983766555786e-02 1.817086897790431976e-02 -1.022155284881591797e-01 -1.363614350557327271e-01 1.725487262010574341e-01 -3.627957403659820557e-02 2.219824492931365967e-01 1.555884480476379395e-01 9.523957222700119019e-02 -9.489133208990097046e-02 2.829679846763610840e-01 -1.576690524816513062e-01 5.666206777095794678e-02 -1.070736944675445557e-01 -1.915164887905120850e-01 1.573765575885772705e-01 1.438474468886852264e-02 2.165978252887725830e-01 2.805678546428680420e-01 -1.529156863689422607e-01 -1.162970811128616333e-02 1.031980067491531372e-01
-1.798221021890640259e-01 2.413233965635299683e-01 1.634638607501983643e-01 5.738538131117820740e-02 -4.298726469278335571e-02 -5.436314269900321960e-02 -2.763362228870391846e-01 -7.836125791072845459e-02 2.210467606782913208e-01 -2.535629272460937500e-01 -1.497076004743576050e-01 7.775749266147613525e-02 -3.584652021527290344e-02 -2.130329906940460205e-01 7.484131306409835815e-02 -1.607647985219955444e-01 8.988568931818008423e-02 2.381258010864257812e-01 -1.923216730356216431e-01 2.448066920042037964e-01 1.442053318023681641e-01 -6.493236869573593140e-02 1.743015944957733154e-01 5.250578746199607849e-02 -7.932171225547790527e-03 -2.414327673614025116e-02 2.123879045248031616e-01 2.656602561473846436e-01 1.392316818237304688e-01 4.054809510707855225e-01 -1.472724080085754395e-01 1.752406358718872070e-01
-2.497476488351821899e-01 -4.264691472053527832e-02 1.106357276439666748e-01 -2.090280503034591675e-02 1.368417143821716309e-01 -6.474085152149200439e-02 -1.401256322860717773e-01 4.079942032694816589e-02 -2.383274435997009277e-01 -4.642690718173980713e-02 -2.490152865648269653e-01 -1.679477393627166748e-01 -8.761212974786758423e-02 9.499551728367805481e-03 2.968757152557373047e-01 -1.866232007741928101e-01 1.518812775611877441e-01 1.376089006662368774e-01 1.812623739242553711e-01 5.966075882315635681e-02 2.409508228302001953e-01 -1.252104435116052628e-02 2.095718681812286377e-01 3.724019825458526611e-01 3.999324515461921692e-02 2.932370640337467194e-03 -3.252619877457618713e-02 3.523747920989990234e-01 2.274279594421386719e-01 -2.978209853172302246e-01 -1.020599976181983948e-01 -4.588161781430244446e-02
-2.277684956789016724e-01 3.096732795238494873e-01 -1.959856003522872925e-01 -3.077028319239616394e-02 -2.354666143655776978e-01 -5.589361861348152161e-02 1.510079801082611084e-01 1.601356267929077148e-01 -2.015850543975830078e-01 -1.531544327735900879e-01 -1.474530249834060669e-01 -1.882710456848144531e-01 7.097096741199493408e-02 6.457387655973434448e-02 -9.398353099822998047e-02 -9.646525233983993530e-02 -5.356587469577789307e-02 -4.109162837266921997e-03 6.819327920675277710e-02 2.589763700962066650e-01 2.314008772373199463e-01 4.053203389048576355e-02 2.402148842811584473e-01 -2.212932854890823364e-01 1.079536750912666321e-01 3.560369908809661865e-01 -1.328102797269821167e-01 1.635226979851722717e-02 3.536269366741180420e-01 1.482498496770858765e-01 3.865797817707061768e-02 1.261343210935592651e-01
-1.480038166046142578e-01 3.533653318881988525e-01 2.477581501007080078e-01 1.644352823495864868e-01 -3.073691129684448242e-01 3.140769526362419128e-02 -2.000957578420639038e-01 3.860911726951599121e-02 2.353073805570602417e-01 -1.475553680211305618e-02 -3.562301993370056152e-01 6.060485541820526123e-02 -1.069464627653360367e-02 1.537885963916778564e-01 2.469926029443740845e-01 -1.938911378383636475e-01 4.375155270099639893e-02 2.869572639465332031e-01 -9.038130193948745728e-02 5.862009525299072266e-02 9.263233095407485962e-02 -4.077955707907676697e-02 -7.295639067888259888e-02 1.455864459276199341e-01 -2.308178991079330444e-01 2.264339290559291840e-02 8.709055185317993164e-02 2.846579849720001221e-01 1.739836484193801880e-01 7.223296165466308594e-02 -1.867875573225319386e-03 -9.363479912281036377e-02
-2.907587885856628418e-01 3.558561801910400391e-01 -1.824062131345272064e-02 2.257047146558761597e-01 -6.447136402130126953e-02 -4.453582223504781723e-03 2.325986176729202271e-01 -7.463514804840087891e-02 2.454030364751815796e-01 -7.130152545869350433e-03 -1.685053557157516479e-01 -8.054883778095245361e-02 -2.171996682882308960e-01 5.083584040403366089e-02 1.475709825754165649e-01 1.372759044170379639e-01 1.937568038702011108e-01 2.113787978887557983e-01 2.107956632971763611e-02 4.665964283049106598e-03 3.125919103622436523e-01 -7.219875603914260864e-02 1.145022660493850708e-01 -1.172780320048332214e-01 -1.161585748195648193e-01 5.127793177962303162e-02 5.219609662890434265e-02 2.231924831867218018e-01 3.484132885932922363e-01 -2.867938876152038574e-01 5.813155695796012878e-02 -6.610704585909843445e-04
-1.965450346469879150e-01 2.020365595817565918e-01 -9.929457306861877441e-02 2.140480726957321167e-01 -1.839029043912887573e-01 2.598851323127746582e-01 1.366927176713943481e-01 6.935095787048339844e-02 -1.642038673162460327e-01 1.540669053792953491e-01 -7.226349320262670517e-03 9.266153909265995026e-03 -7.341118901968002319e-02 6.181564182043075562e-03 4.778449237346649170e-02 -3.135777264833450317e-02 -1.706436127424240112e-01 2.912281751632690430e-01 -2.225793898105621338e-01 -9.297826909460127354e-04 2.905120849609375000e-01 -9.716681391000747681e-02 2.724698483943939209e-01 1.229671910405158997e-01 1.822686940431594849e-01 8.358012884855270386e-02 -1.276557147502899170e-01 1.647305092774331570e-03 3.600215017795562744e-01 -2.751989960670471191e-01 -1.272588819265365601e-01 2.361407727003097534e-01
2.637514770030975342e-01 4.167872369289398193e-01 2.152385562658309937e-01 3.430712595582008362e-02 -2.218787372112274170e-01 -8.586633205413818359e-02 -9.909545630216598511e-02 1.531230062246322632e-01 -2.193925529718399048e-02 -2.364026010036468506e-01 -1.566902548074722290e-01 1.313908845186233521e-01 8.475577086210250854e-02 -1.713648438453674316e-01 5.211544036865234375e-02 -2.894576787948608398e-01 5.066986754536628723e-02 3.902366161346435547e-01 -1.256462186574935913e-01 7.933850586414337158e-02 6.744916737079620361e-02 1.485165487974882126e-02 3.989184275269508362e-02 2.006761357188224792e-02 -1.837575584650039673e-01 -1.044252812862396240e-01 8.792371302843093872e-02 2.404225170612335205e-01 1.941774338483810425e-01 2.155836969614028931e-01 7.700242847204208374e-02 1.187511682510375977e-01
-3.530069589614868164e-01 3.616793453693389893e-01 -1.343745645135641098e-02 2.316064387559890747e-02 -1.488870233297348022e-01 1.380501389503479004e-01 1.014330703765153885e-02 -6.017639115452766418e-02 -4.352091252803802490e-02 4.478446021676063538e-02 -2.892580926418304443e-01 2.037362456321716309e-01 -1.622107475996017456e-01 7.389629632234573364e-02 1.669379919767379761e-01 -1.802567690610885620e-01 4.700940474867820740e-02 8.419974893331527710e-02 2.116223722696304321e-01 1.311889290809631348e-01 1.649872660636901855e-01 -1.866808682680130005e-01 2.596977353096008301e-01 -7.496853917837142944e-02 1.218961551785469055e-01 2.414932101964950562e-01 1.963602751493453979e-01 -3.315672278404235840e-03 2.777528464794158936e-01 3.266614302992820740e-02 2.851455807685852051e-01 3.591608447095495649e-06
-2.853336632251739502e-01 8.259806782007217407e-02 -8.301498740911483765e-02 1.280846744775772095e-01 -1.184046790003776550e-01 -2.795377969741821289e-01 3.090318478643894196e-02 2.645321190357208252e-01 2.923559844493865967e-01 1.080690473318099976e-01 -2.701365649700164795e-01 1.616082489490509033e-01 2.697134157642722130e-03 -8.114758878946304321e-02 4.423090070486068726e-02 2.744094654917716980e-02 -1.541050225496292114e-01 2.423719912767410278e-01 1.506942361593246460e-01 1.311442404985427856e-01 7.212171796709299088e-03 1.913130097091197968e-02 2.362754046916961670e-01 1.475040148943662643e-02 -4.707271233201026917e-02 4.221270978450775146e-02 -1.072781905531883240e-01 2.365700900554656982e-01 2.938324213027954102e-01 2.804698236286640167e-02 3.686735630035400391e-01 2.155232429504394531e-01
-8.516699820756912231e-02 9.391766041517257690e-02 -3.008191287517547607e-01 9.642454236745834351e-02 -3.875335752964019775e-01 -1.682643741369247437e-01 -2.002258412539958954e-02 9.392774663865566254e-03 -5.548088997602462769e-02 9.581742435693740845e-02 2.861666679382324219e-02 -2.561370730400085449e-01 2.300322055816650391e-02 1.294321417808532715e-01 2.132141590118408203e-01 7.880380004644393921e-02 1.788867823779582977e-02 -3.244186285883188248e-03 1.733930222690105438e-02 2.712907493114471436e-01 1.789540499448776245e-01 5.535390600562095642e-02 6.562771648168563843e-02 -2.460737675428390503e-01 1.076217666268348694e-01 2.899277806282043457e-01 -1.016610711812973022e-01 -1.595997251570224762e-02 4.726465940475463867e-01 2.124019265174865723e-01 -8.116621524095535278e-02 4.483449459075927734e-02
9.536319226026535034e-02 1.049504205584526062e-01 -1.457480192184448242e-01 5.031223297119140625e-01 -6.763150542974472046e-02 -1.854975968599319458e-01 2.503307759761810303e-01 1.325765252113342285e-01 -8.237262954935431480e-04 -3.833315148949623108e-02 -7.914679497480392456e-02 -1.222569346427917480e-01 -2.015166580677032471e-01 -3.361517935991287231e-02 2.008066922426223755e-01 -2.050950080156326294e-01 1.349275708198547363e-01 -9.285123646259307861e-02 1.042843982577323914e-01 -9.566425532102584839e-02 1.359197050333023071e-01 8.897316455841064453e-02 3.342124223709106445e-01 1.267747133970260620e-01 -1.790662705898284912e-01 7.744456827640533447e-02 1.134289801120758057e-01 1.382350176572799683e-01 2.538193464279174805e-01 5.643989890813827515e-02 -1.935472190380096436e-01 2.517191171646118164e-01
-2.962886095046997070e-01 4.599757492542266846e-01 -6.519655138254165649e-02 2.906813919544219971e-01 -1.596319079399108887e-01 -1.250861287117004395e-01 1.671198457479476929e-01 2.004517912864685059e-01 1.217275187373161316e-01 -1.036391481757164001e-01 -1.474706381559371948e-01 -1.269153058528900146e-01 -5.538915097713470459e-02 1.559017449617385864e-01 -1.619981825351715088e-01 -1.786090582609176636e-01 -3.579348325729370117e-02 2.461361736059188843e-01 1.640118062496185303e-01 3.482836857438087463e-02 3.651919364929199219e-01 -1.295136567205190659e-02 1.718276143074035645e-01 1.672913692891597748e-02 2.998500317335128784e-02 6.163229793310165405e-02 -7.926283776760101318e-02 2.827172875404357910e-01 6.488565355539321899e-02 -6.654254347085952759e-02 -2.923878841102123260e-02 1.353690517134964466e-03
3.665092214941978455e-02 2.290826588869094849e-01 6.678409129381179810e-02 2.323943972587585449e-01 3.935226798057556152e-02 -5.476650223135948181e-02 1.234670542180538177e-02 -1.905227452516555786e-01 8.887615054845809937e-02 -1.384541392326354980e-01 -2.422313541173934937e-01 -2.957693301141262054e-02 -2.644779384136199951e-01 1.587662287056446075e-02 1.604610383510589600e-01 1.020615696907043457e-01 -3.165969252586364746e-02 1.963803768157958984e-01 8.422328531742095947e-02 1.269266307353973389e-01 1.537522226572036743e-01 2.481539100408554077e-01 5.405619367957115173e-02 -2.559540867805480957e-01 -2.031630575656890869e-01 -1.532808039337396622e-02 3.021306358277797699e-02 4.739376008510589600e-01 3.510774970054626465e-01 1.202203854918479919e-01 1.719199866056442261e-01 5.473671481013298035e-02
-2.144663333892822266e-01 1.153079792857170105e-01 -1.983529143035411835e-02 2.328499853610992432e-01 -9.457375854253768921e-02 -2.388709783554077148e-01 2.999983727931976318e-01 -1.990134418010711670e-01 -2.283390611410140991e-01 2.177763544023036957e-02 -3.321770727634429932e-01 2.089252695441246033e-02 -1.209645196795463562e-01 -3.175117373466491699e-01 2.264160513877868652e-01 -6.208519451320171356e-03 1.957987248897552490e-02 1.565037220716476440e-01 -1.794463396072387695e-01 1.123409643769264221e-01 -3.259410336613655090e-02 6.447565555572509766e-02 2.573333084583282471e-01 1.744524240493774414e-01 -1.734255552291870117e-01 -1.003046706318855286e-01 -8.544010110199451447e-03 2.788757085800170898e-01 2.542040050029754639e-01 7.597167789936065674e-02 2.000532858073711395e-02 1.126732211560010910e-03
-1.618720442056655884e-01 2.284849993884563446e-02 1.554446518421173096e-01 1.646414846181869507e-01 -1.720163375139236450e-01 4.327439144253730774e-02 -4.801775887608528137e-02 2.385294288396835327e-01 2.021442949771881104e-01 -2.946909368038177490e-01 2.875956892967224121e-02 2.162247151136398315e-02 1.394143551588058472e-01 2.281072735786437988e-02 6.590971350669860840e-02 -8.976756036281585693e-02 -1.379748433828353882e-01 7.603871077299118042e-02 -2.164308577775955200e-01 -1.160850524902343750e-01 3.542486131191253662e-01 1.898789256811141968e-01 7.848617434501647949e-02 1.277109533548355103e-01 1.176835224032402039e-02 3.437348306179046631e-01 -2.489257901906967163e-01 3.714593052864074707e-01 2.607416510581970215e-01 -7.667192816734313965e-02 4.260218515992164612e-02 -8.313511312007904053e-02
1.246747300028800964e-01 1.149382889270782471e-01 -2.119331955909729004e-01 2.063700184226036072e-02 -1.008273810148239136e-01 -5.673961341381072998e-02 -2.435446083545684814e-01 1.128826886415481567e-01 1.179014593362808228e-01 -3.072377527132630348e-03 -1.052456051111221313e-01 4.153185337781906128e-02 -3.094069473445415497e-02 -2.556199729442596436e-01 -1.445082128047943115e-01 7.040236145257949829e-02 2.578547410666942596e-02 2.311184704303741455e-01 -1.524436771869659424e-01 2.061714529991149902e-01 4.602922201156616211e-01 1.762860566377639771e-01 1.422967761754989624e-01 1.137372627854347229e-01 7.672768831253051758e-02 2.473609000444412231e-01 -6.335809826850891113e-02 5.601060111075639725e-03 3.901796936988830566e-01 -4.643737897276878357e-02 1.131359711289405823e-01 2.955315709114074707e-01
-2.162371575832366943e-01 9.854996949434280396e-02 7.900159060955047607e-02 -4.732031375169754028e-02 -2.654658854007720947e-01 3.038063831627368927e-02 1.885813325643539429e-01 8.038470894098281860e-02 -1.002478599548339844e-01 6.419693678617477417e-02 -3.568402677774429321e-02 1.861614286899566650e-01 -6.055670231580734253e-02 7.834288990125060081e-04 -4.651425406336784363e-02 -9.534226357936859131e-02 7.422765344381332397e-02 1.249085739254951477e-01 -1.690612137317657471e-01 -1.656609028577804565e-01 2.547824680805206299e-01 -2.317691296339035034e-01 6.974779814481735229e-02 -1.119625475257635117e-02 -6.290208548307418823e-02 -1.194099560379981995e-01 -4.607693850994110107e-02 5.309193134307861328e-01 3.823464512825012207e-01 -2.470759898424148560e-01 7.819222658872604370e-02 2.007137537002563477e-01
-2.280485332012176514e-01 -1.040153279900550842e-01 -6.616894900798797607e-02 3.083183057606220245e-02 8.213611692190170288e-02 2.417652169242501259e-03 -1.138477697968482971e-01 5.670272558927536011e-02 -3.274458944797515869e-01 -1.681885272264480591e-01 -2.424091696739196777e-01 -1.103213056921958923e-01 -1.777196303009986877e-02 -2.284730523824691772e-01 -6.787610054016113281e-02 -3.396934643387794495e-02 -2.049547582864761353e-01 -3.248512372374534607e-02 -7.278250902891159058e-02 -1.226897016167640686e-01 2.797357738018035889e-01 -2.494519054889678955e-01 3.189988434314727783e-01 1.069360971450805664e-01 5.408140644431114197e-02 3.414289951324462891e-01 -7.830203324556350708e-02 1.622947007417678833e-01 3.302324712276458740e-01 1.862403005361557007e-01 1.007977575063705444e-01 1.457556039094924927e-01
-9.952769428491592407e-02 2.799291908740997314e-01 -6.148017570376396179e-02 8.201884478330612183e-02 -3.858533501625061035e-01 -4.382133856415748596e-02 -1.178210377693176270e-01 -1.072928309440612793e-01 -1.353840380907058716e-01 -1.996694654226303101e-01 1.193782165646553040e-01 -1.229610107839107513e-02 -6.224458664655685425e-02 -3.345118463039398193e-01 2.493188157677650452e-02 8.510567247867584229e-02 -1.507510989904403687e-01 1.577559709548950195e-01 9.627167880535125732e-02 1.212816312909126282e-01 1.924384236335754395e-01 -8.531183004379272461e-02 2.213621735572814941e-01 1.221121996641159058e-01 4.036910831928253174e-02 2.166163176298141479e-01 -1.760866492986679077e-03 -1.468146741390228271e-01 3.040058612823486328e-01 1.486355066299438477e-01 4.015150964260101318e-01 5.607233196496963501e-02
5.058509111404418945e-02 -5.726329609751701355e-02 6.197583675384521484e-02 9.720993787050247192e-02 6.431565620005130768e-03 1.942321099340915680e-02 -2.146934270858764648e-01 1.997002065181732178e-01 1.781182885169982910e-01 1.016699075698852539e-01 2.520172595977783203e-01 5.587618215940892696e-04 -9.538068622350692749e-02 -9.737306088209152222e-02 -1.228507831692695618e-01 -2.852585613727569580e-01 -2.315110415220260620e-01 -8.310650289058685303e-02 1.292218118906021118e-01 5.023523047566413879e-02 2.200402170419692993e-01 1.527616977691650391e-01 2.148412019014358521e-01 1.919116675853729248e-01 6.761198490858078003e-02 1.060033366084098816e-01 -7.696072757244110107e-02 1.603297144174575806e-01 5.943261981010437012e-01 7.179520279169082642e-02 6.830359250307083130e-02 1.700376123189926147e-01
-2.982568442821502686e-01 1.400076895952224731e-01 -1.289551556110382080e-01 1.637783795595169067e-01 -2.963162064552307129e-01 7.473235577344894409e-02 -5.197111144661903381e-02 -2.066276371479034424e-01 -1.751691251993179321e-01 -1.156460717320442200e-01 7.778547704219818115e-03 2.419008910655975342e-01 4.038792103528976440e-02 -2.555538117885589600e-01 -5.717725679278373718e-02 -2.203000336885452271e-01 -9.303146600723266602e-02 -2.139375656843185425e-01 9.966444224119186401e-02 -4.080773517489433289e-02 1.621341556310653687e-01 -8.973540365695953369e-02 2.314994633197784424e-01 2.013480812311172485e-01 2.045730501413345337e-01 1.730673164129257202e-01 7.603367418050765991e-02 2.327535301446914673e-01 3.537130653858184814e-01 1.858360171318054199e-01 -4.173260182142257690e-02 -1.363604795187711716e-02
-3.659999072551727295e-01 -2.064175903797149658e-01 5.412125587463378906e-02 9.793122112751007080e-02 -1.476985514163970947e-01 -3.057826543226838112e-03 -1.981577873229980469e-01 1.652961224317550659e-02 -2.745303809642791748e-01 -4.617313668131828308e-02 -2.111483514308929443e-01 2.519719898700714111e-01 -2.643018029630184174e-02 -2.993833720684051514e-01 4.806365072727203369e-02 -7.910238206386566162e-02 -6.285581737756729126e-02 9.279792755842208862e-02 -1.748625189065933228e-01 -6.774212419986724854e-02 5.222029983997344971e-02 -2.009086608886718750e-01 2.467299997806549072e-01 2.726580761373043060e-02 1.351698189973831177e-01 3.486048281192779541e-01 -2.839672192931175232e-02 2.443877458572387695e-01 3.331190049648284912e-01 -9.025696665048599243e-03 3.340980783104896545e-02 -1.229136716574430466e-02
8.907246403396129608e-03 -1.469192653894424438e-01 1.359544992446899414e-01 2.929489910602569580e-01 -1.117972284555435181e-01 -2.260129451751708984e-01 -5.763579532504081726e-02 1.677086353302001953e-01 -6.259343773126602173e-02 -1.112151369452476501e-01 1.382054239511489868e-01 1.356735080480575562e-02 -1.120428740978240967e-01 1.135388016700744629e-01 2.726918756961822510e-01 -1.540479660034179688e-01 -3.162793517112731934e-01 1.438184529542922974e-01 5.991693213582038879e-02 2.194759249687194824e-01 3.573361039161682129e-01 1.403999477624893188e-01 2.597772777080535889e-01 -1.540438979864120483e-01 1.697458028793334961e-01 1.390687823295593262e-01 -4.907619208097457886e-02 -4.799714684486389160e-02 2.706678211688995361e-01 9.111545048654079437e-03 2.422217577695846558e-01 1.546732485294342041e-01
-2.514588534832000732e-01 -6.746827811002731323e-02 -2.817790023982524872e-02 -1.026432067155838013e-01 -9.897834062576293945e-02 -3.323499858379364014e-02 2.393499948084354401e-02 3.349093794822692871e-01 -8.252579718828201294e-03 8.197958767414093018e-02 -3.512797504663467407e-02 8.191709220409393311e-02 -1.414651274681091309e-01 -2.616541087627410889e-01 2.179371863603591919e-01 -3.637329936027526855e-01 6.490015983581542969e-02 1.658584922552108765e-01 -7.020999491214752197e-02 1.452117860317230225e-01 2.838458120822906494e-01 1.969677656888961792e-01 2.118792384862899780e-01 3.137715756893157959e-01 -2.262381166219711304e-01 2.307769209146499634e-01 1.267539113759994507e-01 -5.276317521929740906e-02 1.817056536674499512e-01 -4.912171512842178345e-02 3.655197098851203918e-02 1.836748719215393066e-01
-3.356936872005462646e-01 3.523072600364685059e-01 5.886708572506904602e-02 1.209265217185020447e-01 -8.354616910219192505e-02 -6.991552561521530151e-02 1.681867241859436035e-01 -1.354478150606155396e-01 2.420881390571594238e-01 3.614129964262247086e-03 -1.118493154644966125e-01 -4.848267138004302979e-02 -2.049908041954040527e-01 3.768877685070037842e-02 2.353089898824691772e-01 2.812491729855537415e-02 7.799140363931655884e-02 1.942143440246582031e-01 5.790582671761512756e-02 -4.543432593345642090e-02 2.693453729152679443e-01 9.248198568820953369e-02 3.070395439863204956e-03 -6.084512174129486084e-02 -1.450932472944259644e-01 7.283824682235717773e-02 5.432042106986045837e-02 2.001847028732299805e-01 4.379359185695648193e-01 -2.835737168788909912e-01 1.930390596389770508e-01 -2.524857595562934875e-02
-8.547240495681762695e-02 3.028540909290313721e-01 -1.376600563526153564e-01 2.668871581554412842e-01 -3.253121078014373779e-01 -2.055632770061492920e-01 1.521803289651870728e-01 -3.516467660665512085e-02 3.094956874847412109e-01 -1.479875296354293823e-01 -1.905004978179931641e-01 -2.305942773818969727e-02 -2.285446673631668091e-01 -3.714144974946975708e-02 1.452268660068511963e-01 -8.676483482122421265e-02 1.201642155647277832e-01 2.148121744394302368e-01 -3.236848115921020508e-02 -1.713996678590774536e-01 3.136079609394073486e-01 8.552474901080131531e-05 1.216442659497261047e-01 -9.183479100465774536e-02 -2.230884507298469543e-02 -1.080325543880462646e-01 9.498755633831024170e-02 2.732970118522644043e-01 1.835724711418151855e-01 6.149381399154663086e-02 5.093357712030410767e-02 2.302753329277038574e-01
8.351851254701614380e-03 2.603634893894195557e-01 -4.375437647104263306e-02 2.310145646333694458e-01 -3.849149644374847412e-01 -1.889543086290359497e-01 5.368607491254806519e-02 -6.834983080625534058e-02 1.135376542806625366e-01 -1.059671025723218918e-02 -2.202312648296356201e-01 -2.046770304441452026e-01 -1.135011240839958191e-01 1.071520969271659851e-01 -4.616387560963630676e-02 -1.568465083837509155e-01 1.362437009811401367e-01 2.642062604427337646e-01 1.706577986478805542e-01 -3.548530042171478271e-01 3.087624013423919678e-01 9.493235498666763306e-02 1.186952292919158936e-01 5.812035873532295227e-03 7.848712056875228882e-02 1.533449441194534302e-01 -1.145312190055847168e-02 3.013193011283874512e-01 1.685647964477539062e-01 -4.840977862477302551e-02 8.489069342613220215e-02 1.024887338280677795e-01
-4.151747561991214752e-03 -2.813510596752166748e-02 -1.087403893470764160e-01 5.510937795042991638e-02 -4.191124811768531799e-02 -3.613914251327514648e-01 1.854371130466461182e-01 1.872437596321105957e-01 -8.115833625197410583e-03 -8.517713844776153564e-02 -1.183189102448523045e-03 -1.179906949400901794e-01 -1.884847134351730347e-01 1.819168627262115479e-01 2.250491976737976074e-01 -1.354972273111343384e-01 -1.565888971090316772e-01 4.680562391877174377e-02 -2.483827173709869385e-01 3.555671498179435730e-02 5.061544179916381836e-01 -1.687071099877357483e-02 1.948462128639221191e-01 9.049686044454574585e-02 9.410765022039413452e-02 3.262441977858543396e-02 1.201768815517425537e-01 1.795456111431121826e-01 2.912949025630950928e-01 2.634150683879852295e-01 3.695685788989067078e-02 1.383638232946395874e-01
-1.823480427265167236e-01 1.569146364927291870e-01 3.430952131748199463e-02 3.255941569805145264e-01 -2.039536684751510620e-01 3.833793848752975464e-02 -7.816385477781295776e-02 1.202684640884399414e-01 4.535908252000808716e-02 -6.302124261856079102e-02 2.899245619773864746e-01 1.286869794130325317e-01 6.141032651066780090e-02 -4.009429737925529480e-02 4.077562689781188965e-02 -4.695129394531250000e-02 -5.633826926350593567e-02 1.187228560447692871e-01 4.007895663380622864e-02 -3.498975932598114014e-02 3.854270875453948975e-01 4.964188486337661743e-02 1.807126253843307495e-01 -1.495263725519180298e-01 3.282525539398193359e-01 -2.193559855222702026e-01 2.096343599259853363e-02 2.031129747629165649e-01 3.120686411857604980e-01 -1.579449176788330078e-01 1.820004135370254517e-01 2.761408686637878418e-01
7.972712069749832153e-02 -6.783608347177505493e-02 3.012933209538459778e-02 -3.460216894745826721e-02 -3.920224010944366455e-01 -8.149021305143833160e-03 -6.379502266645431519e-02 7.115077227354049683e-02 1.865016371011734009e-01 -1.764989346265792847e-01 2.778004407882690430e-01 -1.297181993722915649e-01 1.480491906404495239e-01 7.842033356428146362e-02 2.496136128902435303e-01 1.142568364739418030e-01 3.155107423663139343e-02 1.732280552387237549e-01 4.474051669239997864e-02 2.819969058036804199e-01 1.226789057254791260e-01 4.152549430727958679e-02 3.943996429443359375e-01 -6.218440458178520203e-02 -7.776275277137756348e-02 2.455583512783050537e-01 -2.457926124334335327e-01 1.936498582363128662e-01 3.014472126960754395e-01 -3.106364514678716660e-03 -4.094578698277473450e-02 1.231064423918724060e-01
-1.559112407267093658e-02 -5.461497604846954346e-02 6.299442052841186523e-02 2.668337523937225342e-01 -2.580695450305938721e-01 -6.644379347562789917e-02 -4.580311849713325500e-02 -2.488880306482315063e-01 2.328653186559677124e-01 -2.322750724852085114e-02 -1.189307570457458496e-01 9.007174521684646606e-02 -3.990634679794311523e-01 -1.530961692333221436e-01 5.870979651808738708e-02 -1.426951438188552856e-01 1.091737579554319382e-02 1.481393277645111084e-01 1.701424084603786469e-02 -5.037867650389671326e-02 -1.378250569105148315e-01 2.688266932964324951e-01 2.553181648254394531e-01 -1.527204066514968872e-01 -1.891805082559585571e-01 6.022881716489791870e-02 -1.326109003275632858e-02 1.921188384294509888e-01 3.790531158447265625e-01 -9.585927426815032959e-02 2.261403053998947144e-01 1.335938572883605957e-01
-9.522405266761779785e-02 6.059331353753805161e-03 8.815798163414001465e-02 1.669104099273681641e-01 1.589739173650741577e-01 -3.678761422634124756e-02 -1.432041972875595093e-01 2.874215543270111084e-01 2.879302576184272766e-02 -1.024219952523708344e-02 -6.769230216741561890e-02 1.363307423889636993e-02 -1.072429046034812927e-01 -7.675894349813461304e-02 8.218214660882949829e-02 -7.173935323953628540e-02 -2.067207694053649902e-01 1.236174032092094421e-01 -2.406389415264129639e-01 9.252502769231796265e-02 5.731821060180664062e-01 6.317391246557235718e-02 3.445737361907958984e-01 8.486384153366088867e-02 1.522082090377807617e-01 6.430629640817642212e-02 -7.126455754041671753e-02 -1.012508943676948547e-01 3.544902503490447998e-01 1.870267987251281738e-01 -6.277566403150558472e-02 1.907713897526264191e-02
1.385511457920074463e-01 -3.893388435244560242e-02 1.351620256900787354e-01 1.436501741409301758e-01 -3.122420608997344971e-01 -1.634497940540313721e-02 -3.888559341430664062e-02 7.043293863534927368e-02 -1.494691967964172363e-01 -1.256887167692184448e-01 7.732274383306503296e-02 -1.538871377706527710e-01 8.976326137781143188e-02 8.235844969749450684e-02 1.508886665105819702e-01 -1.085710804909467697e-02 -1.005119532346725464e-01 2.017351053655147552e-02 2.993584871292114258e-01 4.256606698036193848e-01 2.560958564281463623e-01 -1.768796518445014954e-02 9.809411317110061646e-02 7.612559013068675995e-03 -2.011510580778121948e-01 2.003132998943328857e-01 -3.233733400702476501e-02 1.770840957760810852e-02 4.798848032951354980e-01 5.949109420180320740e-02 5.564184859395027161e-02 2.342278361320495605e-01
-3.481266498565673828e-01 6.739272922277450562e-02 2.217832766473293304e-02 1.066484004259109497e-01 -9.867516905069351196e-02 -1.645775884389877319e-01 8.435605466365814209e-02 2.244122177362442017e-01 2.627567052841186523e-01 1.399338692426681519e-01 -2.739072442054748535e-01 9.504549950361251831e-02 -8.322052657604217529e-02 -1.255876384675502777e-02 1.632905155420303345e-01 1.253663152456283569e-01 -1.192973479628562927e-01 2.988724410533905029e-01 2.306326329708099365e-01 1.455405205488204956e-01 4.019095376133918762e-02 3.937995433807373047e-02 2.241596877574920654e-01 -5.783316493034362793e-02 -9.046579897403717041e-02 5.930385366082191467e-02 9.849065542221069336e-02 1.070067435503005981e-01 4.182330667972564697e-01 7.105535268783569336e-02 3.115187585353851318e-01 3.746957331895828247e-02
1.279642879962921143e-01 1.562111228704452515e-01 1.083309501409530640e-01 3.239228427410125732e-01 -1.631508171558380127e-01 8.572756499052047729e-02 1.286989003419876099e-01 -1.043492853641510010e-01 1.191532388329505920e-01 -1.057891026139259338e-01 -5.471796914935112000e-02 4.610073566436767578e-02 1.711765080690383911e-01 -1.215265691280364990e-01 2.791843414306640625e-01 -1.444480270147323608e-01 1.461253166198730469e-01 5.042509734630584717e-02 -1.287877410650253296e-01 4.767808318138122559e-02 2.557155489921569824e-02 1.449578553438186646e-01 3.132955729961395264e-01 2.754822075366973877e-01 -4.269037023186683655e-02 4.070789553225040436e-03 -1.998636275529861450e-01 -4.877223074436187744e-02 4.916120171546936035e-01 -2.449336834251880646e-02 -2.856339514255523682e-01 3.544738516211509705e-02
1.015258207917213440e-01 9.596282243728637695e-02 6.763394922018051147e-02 1.145471110939979553e-01 -2.182558774948120117e-01 -1.404107660055160522e-01 3.945304080843925476e-02 1.740315109491348267e-01 9.487789869308471680e-02 -1.807579100131988525e-01 -4.156123995780944824e-01 4.551447927951812744e-02 -1.479112356901168823e-01 -1.032061800360679626e-01 1.075800321996212006e-02 -2.595808207988739014e-01 1.380793005228042603e-01 -1.162613555788993835e-01 -5.794607847929000854e-02 -1.100972481071949005e-02 2.090374231338500977e-01 1.334490138106048107e-03 3.269907832145690918e-02 6.758747994899749756e-02 -2.939885556697845459e-01 4.806793332099914551e-01 -9.467960894107818604e-02 4.892272874712944031e-02 3.307548463344573975e-01 -1.398395746946334839e-01 -5.731678381562232971e-02 2.470754273235797882e-02
1.293658316135406494e-01 -8.858929574489593506e-02 2.278057672083377838e-02 -3.636419400572776794e-02 -1.106878463178873062e-02 -8.543914556503295898e-02 -1.151615679264068604e-01 2.020234316587448120e-01 1.910104006528854370e-01 8.029620163142681122e-03 4.126228019595146179e-02 -1.975786536931991577e-01 6.454802304506301880e-02 -5.122127383947372437e-02 -7.525733113288879395e-02 -2.002730518579483032e-01 3.265532851219177246e-02 8.768521249294281006e-02 1.805278100073337555e-02 1.473651677370071411e-01 2.542285919189453125e-01 2.761756777763366699e-01 1.656093150377273560e-01 6.055271252989768982e-02 5.931648239493370056e-02 1.390397846698760986e-01 2.138988226652145386e-01 9.398556500673294067e-02 6.660244464874267578e-01 8.633367717266082764e-03 5.852296203374862671e-02 2.343174219131469727e-01
-1.377883404493331909e-01 1.181091591715812683e-01 1.873022690415382385e-02 -8.297912776470184326e-02 7.549664378166198730e-02 -2.775770127773284912e-01 1.733081229031085968e-02 -9.199210256338119507e-02 -3.469327390193939209e-01 7.758995890617370605e-02 -1.194859147071838379e-01 -9.324986487627029419e-02 -1.376596689224243164e-01 -2.484364211559295654e-01 -2.545531392097473145e-01 -2.470848113298416138e-01 -1.667008548974990845e-02 2.438776940107345581e-01 3.544351086020469666e-02 1.117773577570915222e-01 1.116588488221168518e-01 -8.063972741365432739e-02 3.729157447814941406e-01 1.172436475753784180e-01 7.983725517988204956e-02 1.369398087263107300e-01 -5.793160200119018555e-02 2.852002680301666260e-01 1.953650861978530884e-01 1.982558891177177429e-02 2.802439033985137939e-01 2.005896568298339844e-01
6.744665652513504028e-02 3.846652805805206299e-01 8.912889659404754639e-02 3.949222713708877563e-02 -7.888601161539554596e-03 -1.695765852928161621e-01 -2.512431740760803223e-01 6.637098640203475952e-02 2.977987006306648254e-02 -2.147313952445983887e-01 -9.065595269203186035e-02 -3.045191988348960876e-02 5.146902427077293396e-02 -3.328143358230590820e-01 1.289732158184051514e-01 3.078593872487545013e-03 1.609034091234207153e-01 1.643896251916885376e-01 -4.994169995188713074e-02 1.140623465180397034e-01 2.565422058105468750e-01 2.061425894498825073e-02 2.541127502918243408e-01 1.380513608455657959e-01 -1.343108564615249634e-01 -1.268790066242218018e-01 3.523871675133705139e-02 3.076188862323760986e-01 3.914163261651992798e-02 4.368205666542053223e-01 7.177245616912841797e-02 9.818403422832489014e-02
4.483061656355857849e-02 -3.122553043067455292e-02 -1.345485895872116089e-01 2.588145434856414795e-01 3.733768686652183533e-02 -1.125748530030250549e-01 -1.163086146116256714e-01 2.296241074800491333e-01 1.040965467691421509e-01 -6.585860252380371094e-02 -3.137660920619964600e-01 -5.993703752756118774e-02 -3.685167431831359863e-02 4.727470502257347107e-02 1.754564233124256134e-02 -4.100310802459716797e-01 -2.360397949814796448e-02 2.834139019250869751e-02 -1.922354474663734436e-02 -4.060150682926177979e-02 -3.083721036091446877e-03 -5.139162763953208923e-02 3.121594488620758057e-01 1.503056883811950684e-01 -2.330581694841384888e-01 4.598521590232849121e-01 -1.257971525192260742e-01 -3.269412741065025330e-02 2.817598283290863037e-01 -1.241484507918357849e-01 2.799407392740249634e-02 1.950386315584182739e-01
-3.768069669604301453e-02 1.494526024907827377e-02 -8.864786475896835327e-02 3.596345782279968262e-01 -1.668220385909080505e-02 1.411313116550445557e-01 4.353179037570953369e-02 -1.516536343842744827e-02 4.664914682507514954e-02 -2.851927876472473145e-01 7.590308040380477905e-02 1.984251141548156738e-01 3.837417438626289368e-02 3.161873519420623779e-01 8.962807804346084595e-02 -3.031087517738342285e-01 2.670460343360900879e-01 -7.944314926862716675e-02 -4.452924430370330811e-02 1.672093272209167480e-01 2.775662541389465332e-01 -1.526182591915130615e-01 4.784915223717689514e-02 1.217325553297996521e-01 1.203978806734085083e-01 2.848778367042541504e-01 1.022233162075281143e-02 1.200070455670356750e-01 3.957977294921875000e-01 8.798246830701828003e-02 7.826119661331176758e-03 9.599259495735168457e-02
-1.432631015777587891e-01 3.596419692039489746e-01 -1.384238600730895996e-01 8.905529975891113281e-02 -1.092126071453094482e-01 -2.638944797217845917e-02 -2.764620818197727203e-02 1.706305593252182007e-01 2.220806106925010681e-02 -2.295709699392318726e-01 9.909117966890335083e-02 -7.881601154804229736e-02 -1.884572021663188934e-02 -6.342850625514984131e-02 -6.768116354942321777e-02 -4.249694347381591797e-01 7.718485593795776367e-02 2.663102746009826660e-01 -7.814394682645797729e-02 -1.948338747024536133e-01 3.431260883808135986e-01 1.212895736098289490e-01 -5.195834487676620483e-02 -5.584337562322616577e-02 -6.756067276000976562e-02 1.775165200233459473e-01 -2.252540141344070435e-01 1.493356376886367798e-01 2.758518159389495850e-01 -2.647323608398437500e-01 3.468436747789382935e-02 -7.775400578975677490e-02
-2.089911848306655884e-01 2.815368175506591797e-01 1.140279620885848999e-01 1.030802801251411438e-01 -3.767969906330108643e-01 1.526813954114913940e-01 7.696451991796493530e-02 1.612331718206405640e-01 -1.772164255380630493e-01 -3.584536490961909294e-03 -1.617144495248794556e-01 2.751145064830780029e-01 -1.308313459157943726e-01 -5.901041254401206970e-02 -7.508343458175659180e-02 -1.282937228679656982e-01 1.214894559234380722e-02 6.481715291738510132e-02 -1.601087003946304321e-01 -2.031721621751785278e-01 7.783903926610946655e-02 -7.658478803932666779e-03 1.733308136463165283e-01 -4.973622504621744156e-03 1.068982630968093872e-01 -9.009433910250663757e-03 -5.002909526228904724e-02 2.439220100641250610e-01 3.619883656501770020e-01 -3.132677972316741943e-01 6.636437028646469116e-02 2.563911974430084229e-01
-2.813703119754791260e-01 -9.837077558040618896e-02 2.351244390010833740e-01 -3.913811221718788147e-02 -2.330901026725769043e-01 1.074392795562744141e-01 -5.593777447938919067e-02 -4.892063327133655548e-03 -1.854740828275680542e-01 -2.000493556261062622e-01 -2.263544201850891113e-01 1.440345644950866699e-01 -1.254601627588272095e-01 -2.962704598903656006e-01 1.418618261814117432e-01 -1.561513394117355347e-01 -2.218232899904251099e-01 3.357324050739407539e-03 -1.425465941429138184e-01 -1.446702331304550171e-01 1.736527830362319946e-01 -1.496898084878921509e-01 3.844063282012939453e-01 1.217901408672332764e-01 5.064754188060760498e-02 1.688791215419769287e-01 5.130334571003913879e-02 1.638207733631134033e-01 3.053446412086486816e-01 -1.484468579292297363e-01 -9.439700096845626831e-02 2.275943197309970856e-02
1.720087230205535889e-01 4.622058011591434479e-03 -1.662821024656295776e-01 -7.924120128154754639e-02 3.952300548553466797e-02 4.623493179678916931e-02 1.285529043525457382e-02 2.997557446360588074e-02 8.966574072837829590e-02 -1.452402919530868530e-01 -2.008972913026809692e-01 -1.062841936945915222e-01 -2.271099686622619629e-01 -4.930853843688964844e-02 1.013611443340778351e-02 -2.362024635076522827e-01 8.994027972221374512e-03 1.060053631663322449e-01 -2.255957573652267456e-01 4.350379109382629395e-03 4.265209734439849854e-01 -2.304080501198768616e-02 1.636563241481781006e-01 3.595421835780143738e-02 7.387942075729370117e-02 1.353795975446701050e-01 2.108291834592819214e-01 2.353540435433387756e-02 5.828559398651123047e-01 -1.022079139947891235e-01 1.382891684770584106e-01 1.736847013235092163e-01
-4.030834883451461792e-02 2.318305671215057373e-01 -1.861228258349001408e-03 3.249222636222839355e-01 -9.157358109951019287e-02 7.062571495771408081e-02 -8.477784693241119385e-02 2.967030741274356842e-02 -1.173242088407278061e-02 -3.094579875469207764e-01 -2.211659699678421021e-01 -2.173121087253093719e-02 -1.025856658816337585e-01 1.201857849955558777e-01 -9.360069409012794495e-03 -4.167582094669342041e-01 1.304082721471786499e-01 -1.363110840320587158e-01 1.822255849838256836e-01 1.264243721961975098e-01 1.267462670803070068e-01 4.409586638212203979e-02 -4.427902773022651672e-02 2.707366049289703369e-01 9.991242736577987671e-02 2.628071904182434082e-01 -1.088228747248649597e-01 2.952832579612731934e-01 2.693220376968383789e-01 -1.248878911137580872e-01 3.440730506554245949e-03 -1.711906194686889648e-01
-2.522579729557037354e-01 1.102808713912963867e-01 -1.315338537096977234e-02 1.624097526073455811e-01 6.030772626399993896e-02 -4.301952943205833435e-02 5.352043546736240387e-03 -3.925235196948051453e-02 -1.809645593166351318e-01 -2.587118558585643768e-02 -4.405201673507690430e-01 4.272386431694030762e-02 -1.140210703015327454e-01 -1.775312721729278564e-01 1.787587106227874756e-01 1.750019639730453491e-01 1.340150535106658936e-01 1.453675329685211182e-01 -1.023413166403770447e-01 2.329581081867218018e-01 -8.245332539081573486e-02 2.585808336734771729e-01 2.124876827001571655e-01 9.856122732162475586e-02 -1.766742169857025146e-01 5.578138306736946106e-02 -1.113895773887634277e-01 2.782627046108245850e-01 3.645131289958953857e-01 2.484020292758941650e-01 5.533936992287635803e-02 -5.983375944197177887e-03
-3.598670959472656250e-01 3.765046000480651855e-01 -6.130021065473556519e-02 1.989883929491043091e-01 -1.800016462802886963e-01 -2.255940586328506470e-01 1.051023602485656738e-01 -6.906269490718841553e-02 -5.769971385598182678e-02 3.801235230639576912e-03 -2.412745505571365356e-01 1.547993719577789307e-01 5.159144103527069092e-02 1.290704607963562012e-01 -4.455907642841339111e-02 -4.055930078029632568e-01 2.005395852029323578e-02 8.203060179948806763e-02 5.070255696773529053e-02 -4.317912086844444275e-02 3.719027340412139893e-02 -2.199458330869674683e-01 2.808183133602142334e-01 -9.431298822164535522e-02 -2.060581743717193604e-01 1.173617392778396606e-01 -4.955263063311576843e-02 1.076656430959701538e-01 1.841396540403366089e-01 2.075229436159133911e-01 -5.122043564915657043e-02 -1.264403909444808960e-01
-4.522649943828582764e-02 2.768261358141899109e-02 3.254323964938521385e-04 1.653931587934494019e-01 -1.225745230913162231e-01 2.994318958371877670e-03 -1.104531064629554749e-01 2.646180093288421631e-01 -5.664062872529029846e-02 -2.676895856857299805e-01 -2.538228631019592285e-01 1.094641983509063721e-01 -1.491705477237701416e-01 -1.052694395184516907e-01 -6.970551609992980957e-02 -7.415224611759185791e-02 1.627804040908813477e-01 -1.889972537755966187e-01 3.030441515147686005e-02 -5.720678344368934631e-02 1.368971765041351318e-01 -9.528273344039916992e-02 2.464501857757568359e-01 1.634951233863830566e-01 -3.656030297279357910e-01 4.377540647983551025e-01 -1.776837706565856934e-01 1.718163676559925079e-02 3.305180370807647705e-01 -1.158409342169761658e-01 1.268592178821563721e-01 -3.876537957694381475e-04
-1.083174720406532288e-01 4.624788090586662292e-02 -7.064497098326683044e-03 3.389858007431030273e-01 -8.509359508752822876e-02 -3.087365329265594482e-01 1.363331228494644165e-01 9.417153894901275635e-02 -4.142140969634056091e-02 -1.137367784976959229e-01 1.174696013331413269e-01 1.806220114231109619e-01 -1.512463837862014771e-01 6.093841046094894409e-02 2.130735367536544800e-01 -3.825427293777465820e-01 5.936403572559356689e-02 5.923145636916160583e-02 2.441555727273225784e-03 -2.337292954325675964e-02 3.376782834529876709e-01 1.898993253707885742e-01 -8.679150044918060303e-02 9.820626676082611084e-02 -1.577146202325820923e-01 1.967326551675796509e-01 2.500221729278564453e-01 1.577200293540954590e-01 2.851395308971405029e-01 1.113877967000007629e-01 1.458993554115295410e-01 1.446951776742935181e-01
-6.492286175489425659e-02 3.229042589664459229e-01 2.506714165210723877e-01 1.127663720399141312e-02 4.650709405541419983e-02 -6.771053373813629150e-02 -2.009185701608657837e-01 1.881700158119201660e-01 3.008514642715454102e-01 -1.819363236427307129e-01 -2.096393704414367676e-01 1.344055831432342529e-01 8.365189284086227417e-02 -1.203641295433044434e-01 -1.359801292419433594e-01 -2.532922625541687012e-01 -1.975189596414566040e-01 2.434635758399963379e-01 -1.921928375959396362e-01 -4.001737758517265320e-02 2.705863416194915771e-01 -7.296200096607208252e-02 1.631172895431518555e-01 1.602752357721328735e-01 -1.557385325431823730e-01 3.236799687147140503e-02 -5.968916416168212891e-02 3.117047846317291260e-01 2.112121731042861938e-01 1.124357059597969055e-01 7.280600070953369141e-02 5.520998034626245499e-03
2.451488003134727478e-02 -5.828503891825675964e-02 -4.181928187608718872e-02 2.026851922273635864e-01 -1.916590631008148193e-01 -2.958303503692150116e-02 8.119872957468032837e-02 -4.133442938327789307e-01 2.153726667165756226e-01 -5.577658116817474365e-02 -2.917042747139930725e-02 6.449974328279495239e-02 -2.112109363079071045e-01 -1.789175570011138916e-01 2.124221771955490112e-01 -2.313362061977386475e-01 1.168607994914054871e-01 9.923698753118515015e-02 1.739763021469116211e-01 -3.913727402687072754e-02 -1.644974015653133392e-02 2.483805119991302490e-01 3.134154379367828369e-01 -3.983235731720924377e-02 -1.970599293708801270e-01 3.693043440580368042e-02 -1.087579876184463501e-01 3.256740570068359375e-01 2.566079497337341309e-01 -4.477819055318832397e-02 2.494190782308578491e-01 5.580190196633338928e-02
1.646231301128864288e-02 3.384436070919036865e-01 -1.283323317766189575e-01 1.076200157403945923e-01 4.436802119016647339e-02 -6.074533611536026001e-02 3.334876298904418945e-01 1.802667230367660522e-01 3.170923143625259399e-02 -2.647491358220577240e-02 -9.245984256267547607e-02 -1.045480296015739441e-01 -5.698970332741737366e-02 1.005152985453605652e-01 1.545565426349639893e-01 -2.943432331085205078e-01 1.220128983259201050e-01 3.617025315761566162e-01 1.682659238576889038e-02 2.268265038728713989e-01 1.648866385221481323e-01 -1.574422270059585571e-01 2.076351642608642578e-01 4.499099776148796082e-02 -1.109862998127937317e-01 1.830924600362777710e-01 2.507179379463195801e-01 1.988047957420349121e-01 7.976348698139190674e-02 -1.819987744092941284e-01 2.788228094577789307e-01 5.186339840292930603e-02
1.721014231443405151e-01 3.539296332746744156e-03 -2.881825864315032959e-01 1.983016133308410645e-01 4.654151201248168945e-02 -1.398702114820480347e-01 -2.161851972341537476e-01 1.205153614282608032e-01 -5.983551964163780212e-02 -4.988395050168037415e-02 -2.213346362113952637e-01 1.234678253531455994e-01 -1.517157852649688721e-01 1.780694909393787384e-02 -1.402552276849746704e-01 -2.090994268655776978e-01 2.404711991548538208e-01 -4.214145243167877197e-02 -3.255088329315185547e-01 1.895206272602081299e-01 2.498403340578079224e-01 -4.824927076697349548e-02 2.271368354558944702e-01 1.334521621465682983e-01 -1.156899929046630859e-01 1.035260688513517380e-02 3.201724961400032043e-02 3.990609198808670044e-02 4.228061735630035400e-01 -9.585301578044891357e-02 2.172964960336685181e-01 1.451557427644729614e-01
3.444140404462814331e-02 1.505492031574249268e-01 -2.938353121280670166e-01 2.243564873933792114e-01 -5.064408481121063232e-02 2.130158990621566772e-02 -1.458317786455154419e-01 8.495189249515533447e-02 -6.733474135398864746e-02 -5.393312126398086548e-02 1.149172931909561157e-01 -1.422331631183624268e-01 -1.448883581906557083e-02 1.188093982636928558e-02 1.987280398607254028e-01 -3.919028937816619873e-01 1.543569266796112061e-01 2.020996659994125366e-01 2.456633746623992920e-01 1.594655662775039673e-01 -1.761816442012786865e-01 -1.225145310163497925e-01 2.195648699998855591e-01 1.630330234766006470e-01 1.389285326004028320e-01 2.856552414596080780e-02 -8.345415443181991577e-02 2.290972769260406494e-01 3.688410818576812744e-01 -1.396163105964660645e-01 1.863435953855514526e-01 -1.804011315107345581e-01
-3.439514636993408203e-01 -2.032487466931343079e-02 -5.776119604706764221e-02 2.424073517322540283e-01 -3.494477272033691406e-02 -1.740209758281707764e-01 7.860091328620910645e-02 1.789971143007278442e-01 2.558690011501312256e-01 1.529787760227918625e-02 -3.075607419013977051e-01 2.088875025510787964e-01 5.267019942402839661e-02 -7.923237979412078857e-02 1.244502514600753784e-01 9.632168710231781006e-02 -1.359308045357465744e-02 3.326825201511383057e-01 1.932807564735412598e-01 2.032925784587860107e-01 -4.664462991058826447e-03 3.427974507212638855e-02 1.355758756399154663e-01 4.671042039990425110e-02 4.574506077915430069e-03 1.455379370599985123e-02 -1.860635131597518921e-01 1.018975079059600830e-01 4.253323972225189209e-01 -3.389125317335128784e-02 2.384376674890518188e-01 1.275314390659332275e-01
-8.295368403196334839e-03 2.520096898078918457e-01 -1.125543098896741867e-02 -2.713498659431934357e-02 -3.332627415657043457e-01 -2.943441867828369141e-01 -2.918272018432617188e-01 1.496455520391464233e-01 -1.367354840040206909e-01 6.474574655294418335e-02 2.281553894281387329e-01 -9.880297631025314331e-02 1.416694074869155884e-01 -6.552497297525405884e-02 -5.881631001830101013e-02 8.028602600097656250e-02 1.454057544469833374e-01 -8.589898794889450073e-02 -1.106521710753440857e-01 1.155884098261594772e-02 4.797424003481864929e-02 1.589691936969757080e-01 2.896943986415863037e-01 -4.510850831866264343e-02 3.508637100458145142e-02 5.938879400491714478e-02 1.353610865771770477e-02 1.506158858537673950e-01 3.895452916622161865e-01 9.848922491073608398e-02 -4.420388489961624146e-02 4.072713851928710938e-01
-1.814379692077636719e-01 -3.182728961110115051e-02 -8.325099200010299683e-02 -2.418981492519378662e-02 1.363376080989837646e-01 -8.648049086332321167e-03 4.681733995676040649e-02 1.525269597768783569e-01 8.631543815135955811e-02 -4.099815711379051208e-02 -1.759500801563262939e-01 8.254618197679519653e-02 1.514539718627929688e-01 1.913707107305526733e-01 3.493636101484298706e-02 -4.442518651485443115e-01 2.086694687604904175e-01 2.216478064656257629e-02 -7.993625849485397339e-02 -1.092403978109359741e-01 9.875815361738204956e-02 -1.109184026718139648e-01 2.371920943260192871e-01 -4.391789063811302185e-02 -1.904410719871520996e-01 3.250505328178405762e-01 1.192808747291564941e-01 2.803232334554195404e-02 4.584689140319824219e-01 -5.123312771320343018e-02 1.223702281713485718e-01 2.864481508731842041e-01
1.974665224552154541e-01 2.245526574552059174e-02 -4.227948933839797974e-02 9.047660976648330688e-02 -8.174207177944481373e-04 -1.164154186844825745e-01 -2.402493357658386230e-01 1.173992753028869629e-01 -1.130075231194496155e-01 -3.208770453929901123e-01 2.335408926010131836e-01 2.636248990893363953e-02 -1.701972186565399170e-01 -8.153837174177169800e-02 -1.420801579952239990e-01 -1.791329979896545410e-01 4.025517031550407410e-02 2.133941948413848877e-01 -2.229681313037872314e-01 -5.551989004015922546e-02 3.956380486488342285e-01 -1.501295156776905060e-02 1.826499104499816895e-01 1.765143424272537231e-01 3.478966280817985535e-02 2.701396867632865906e-02 -6.686887145042419434e-02 3.433186411857604980e-01 3.347432315349578857e-01 -4.327745363116264343e-02 1.994733810424804688e-01 8.596839010715484619e-02
-6.014122441411018372e-02 2.419207245111465454e-01 -1.068977522663772106e-03 5.532512068748474121e-02 -1.771690510213375092e-02 -7.389362901449203491e-02 -1.438004523515701294e-01 2.052892297506332397e-01 1.588860005140304565e-01 -1.294302493333816528e-01 -2.801405489444732666e-01 -2.232585549354553223e-01 -6.751438230276107788e-02 2.304318696260452271e-01 3.585602343082427979e-02 -2.921051681041717529e-01 -4.563692957162857056e-03 -6.647034734487533569e-02 4.311733692884445190e-02 7.706067711114883423e-02 2.179130464792251587e-01 2.401250451803207397e-01 -1.182652171701192856e-02 7.203087955713272095e-02 1.199263110756874084e-01 4.352570772171020508e-01 -8.330792188644409180e-02 3.624018430709838867e-01 2.399077713489532471e-01 -1.477534472942352295e-01 -3.951987624168395996e-02 -7.645174860954284668e-02
-1.795846765162423253e-04 1.262457966804504395e-01 -9.492903016507625580e-03 1.107471808791160583e-01 5.667842552065849304e-02 -7.672941684722900391e-02 -6.638275086879730225e-02 9.432756900787353516e-02 1.223321780562400818e-01 -1.518953740596771240e-01 -5.841308832168579102e-02 3.221080452203750610e-02 2.387882024049758911e-01 -1.545966416597366333e-01 1.367647796869277954e-01 2.466989010572433472e-01 1.009381115436553955e-01 8.507442474365234375e-02 -4.795390740036964417e-02 -5.119430646300315857e-02 5.487194657325744629e-01 6.328335404396057129e-02 1.412682384252548218e-01 1.069190055131912231e-01 -2.096838057041168213e-01 5.551083013415336609e-02 -2.366761863231658936e-01 4.351878538727760315e-02 5.051779150962829590e-01 1.050096899271011353e-01 9.933185577392578125e-02 8.025871962308883667e-02
-3.231079876422882080e-01 2.139098644256591797e-01 -1.613360792398452759e-01 1.346838325262069702e-01 -2.720977962017059326e-01 2.194918245077133179e-01 -1.498743593692779541e-01 1.376385539770126343e-01 2.812924981117248535e-01 2.575861290097236633e-03 1.349155139178037643e-02 2.588478624820709229e-01 -2.532496154308319092e-01 -1.379303634166717529e-01 5.400757119059562683e-02 -2.877223193645477295e-01 6.910225003957748413e-02 6.844118237495422363e-02 -9.585972875356674194e-02 9.720630943775177002e-02 2.300673723220825195e-01 -9.568759053945541382e-02 1.005516424775123596e-01 -1.117169335484504700e-01 4.918127506971359253e-02 -1.361638903617858887e-01 -1.271534264087677002e-01 2.856914103031158447e-01 2.685035765171051025e-01 1.231048926711082458e-01 -8.564000576734542847e-02 2.776156365871429443e-02
-6.457707285881042480e-02 2.511553466320037842e-01 -1.490894258022308350e-01 4.490030556917190552e-02 -3.089361488819122314e-01 -1.127783432602882385e-01 3.657312691211700439e-02 6.910558789968490601e-02 -1.017493382096290588e-01 -1.379151046276092529e-01 -6.179164722561836243e-02 -2.035469710826873779e-01 3.363211452960968018e-02 4.968825355172157288e-02 -1.158225685358047485e-01 -4.722898080945014954e-02 7.629769295454025269e-02 -1.748628541827201843e-02 -3.465787274762988091e-03 4.124663770198822021e-01 1.775164902210235596e-01 1.496038585901260376e-01 1.779775470495223999e-01 -1.674065887928009033e-01 2.425788640975952148e-01 3.280472457408905029e-01 -7.500600069761276245e-02 1.999554783105850220e-02 4.047863185405731201e-01 2.383496165275573730e-01 1.279229223728179932e-01 3.147972747683525085e-02
1.343253105878829956e-01 -2.435760386288166046e-02 -2.608310878276824951e-01 1.317372322082519531e-01 1.179761216044425964e-01 3.646715078502893448e-03 -2.095706462860107422e-01 1.015742421150207520e-01 -1.336817592382431030e-01 -1.638237237930297852e-01 -1.405547559261322021e-01 -4.067282751202583313e-02 -3.176660835742950439e-02 -1.765853841789066792e-03 -8.716551214456558228e-02 -5.335331428796052933e-03 4.002838209271430969e-02 -1.725921320030465722e-04 -2.748698890209197998e-01 -3.063803166151046753e-02 4.996875822544097900e-01 -5.847838893532752991e-02 1.367451250553131104e-01 2.145613878965377808e-01 1.610404625535011292e-02 1.314699798822402954e-01 3.810567408800125122e-02 1.873486191034317017e-01 4.546054005622863770e-01 5.194395408034324646e-02 2.876686751842498779e-01 1.043987125158309937e-01
5.331572145223617554e-02 9.714077413082122803e-02 -7.169228047132492065e-02 -8.998408913612365723e-02 4.779923334717750549e-02 -2.001141607761383057e-01 -1.382496505975723267e-01 6.482332944869995117e-02 5.757778137922286987e-02 -2.473103851079940796e-01 -3.393869474530220032e-02 -4.963645339012145996e-02 -1.947380304336547852e-01 8.308402448892593384e-02 -7.035561650991439819e-02 -4.155102670192718506e-01 -1.205280236899852753e-02 6.747215241193771362e-02 -1.398837715387344360e-01 -1.675331890583038330e-01 -1.733202487230300903e-02 -7.037715404294431210e-04 3.014882504940032959e-01 5.580268800258636475e-02 -1.740952283143997192e-01 4.375874698162078857e-01 2.600666508078575134e-02 1.597312986850738525e-01 3.948529362678527832e-01 -1.167167574167251587e-01 1.881436258554458618e-01 1.369903087615966797e-01
-3.454498052597045898e-01 1.937881708145141602e-01 1.220142394304275513e-01 1.435421705245971680e-01 -4.488549008965492249e-02 -3.105989694595336914e-01 -1.693516373634338379e-01 6.372130662202835083e-02 5.780603364109992981e-02 -5.587831512093544006e-02 -3.513445332646369934e-02 -2.325711846351623535e-01 -2.476527541875839233e-01 -1.215257099829614162e-03 1.698833107948303223e-01 -7.958377897739410400e-02 -1.616789400577545166e-01 3.763851011171936989e-03 1.174827963113784790e-01 -5.807902663946151733e-02 1.197162270545959473e-01 -6.824661511927843094e-03 1.100888773798942566e-01 4.701716452836990356e-02 -2.917184531688690186e-01 3.973675668239593506e-01 1.439927071332931519e-01 1.077711209654808044e-01 3.146067857742309570e-01 -1.363900676369667053e-02 -6.717106699943542480e-02 -2.588706016540527344e-01
-2.383393645286560059e-01 2.938911020755767822e-01 -1.156868226826190948e-02 1.923806779086589813e-02 -3.313458561897277832e-01 -1.514669805765151978e-01 -1.639505475759506226e-01 7.907067239284515381e-02 -1.431935653090476990e-02 -1.295956522226333618e-01 8.784137666225433350e-02 9.449243545532226562e-02 6.371144950389862061e-02 -2.021173685789108276e-01 8.087864518165588379e-02 7.285622507333755493e-02 7.328392565250396729e-02 -6.696283817291259766e-02 -2.410558313131332397e-01 2.491097599267959595e-01 1.099749878048896790e-01 -1.123199835419654846e-01 -6.504440307617187500e-02 -1.438455283641815186e-01 -6.220054253935813904e-02 2.014926970005035400e-01 2.666368335485458374e-02 -4.552997276186943054e-02 4.507726430892944336e-01 1.233962401747703552e-01 3.932492136955261230e-01 -8.877219632267951965e-03
-2.750260233879089355e-01 2.482117414474487305e-01 1.613852977752685547e-01 2.541154325008392334e-01 -1.444442421197891235e-01 -1.477239429950714111e-01 -7.780063897371292114e-02 1.459871530532836914e-01 -2.162907868623733521e-01 1.803536117076873779e-01 -2.842831984162330627e-02 -7.351928204298019409e-02 -2.116011381149291992e-01 -1.944326981902122498e-02 -4.462235141545534134e-03 -1.501655280590057373e-01 9.866838157176971436e-02 3.703910484910011292e-02 -4.883207147940993309e-04 -3.906785976141691208e-03 -1.890814676880836487e-02 -1.432435214519500732e-01 4.856689572334289551e-01 1.373531967401504517e-01 -2.339689731597900391e-01 2.602627873420715332e-01 1.749967783689498901e-01 -1.162411458790302277e-02 2.512754499912261963e-01 -5.586952716112136841e-02 -2.058999836444854736e-01 -1.425223238766193390e-02
4.790241643786430359e-02 9.542617946863174438e-02 -1.224296316504478455e-01 4.008646681904792786e-02 -1.403430849313735962e-01 -2.468468546867370605e-01 3.333087638020515442e-02 1.755506694316864014e-01 8.046158403158187866e-02 -9.541241824626922607e-02 -1.561414152383804321e-01 -3.322145044803619385e-01 2.205210030078887939e-01 -1.765975207090377808e-01 6.293235719203948975e-02 -8.595655113458633423e-02 -1.009566485881805420e-01 -1.675265282392501831e-01 -7.097572088241577148e-02 -2.212207764387130737e-02 2.066532373428344727e-01 -3.448769450187683105e-02 4.965952932834625244e-01 2.860580086708068848e-01 -1.089304909110069275e-01 1.834952831268310547e-01 1.998054981231689453e-02 5.435371398925781250e-02 1.969848275184631348e-01 6.147231906652450562e-02 1.514578610658645630e-01 2.956832647323608398e-01
1.763851493597030640e-01 4.682419449090957642e-02 -8.545652031898498535e-02 1.122708469629287720e-01 1.192370057106018066e-01 7.323211431503295898e-02 5.571562424302101135e-02 3.965709824115037918e-03 6.074829027056694031e-02 -2.054325193166732788e-01 -1.572085171937942505e-01 -7.494131475687026978e-02 1.399773452430963516e-02 2.126884609460830688e-01 4.168205261230468750e-01 -7.396057993173599243e-02 -4.807569086551666260e-02 -3.401598706841468811e-02 -9.100212901830673218e-02 -1.577457785606384277e-01 3.598822653293609619e-01 2.137598842382431030e-01 2.387203276157379150e-01 1.023965924978256226e-01 -1.893932074308395386e-01 8.129299432039260864e-02 -2.567137181758880615e-01 1.919759958982467651e-01 3.357820808887481689e-01 -8.864882402122020721e-03 6.942383199930191040e-02 2.846490740776062012e-01
-1.346220225095748901e-01 -3.760524466633796692e-02 -3.812685236334800720e-02 -1.396397650241851807e-01 1.281687766313552856e-01 -1.783921569585800171e-02 -3.152992129325866699e-01 2.122857570648193359e-01 1.547339409589767456e-01 7.372132502496242523e-03 -8.845588564872741699e-02 1.212762370705604553e-01 -1.432344913482666016e-01 -1.298437565565109253e-01 -1.515491455793380737e-01 -2.144290208816528320e-01 1.711081117391586304e-01 1.645471006631851196e-01 -1.088248416781425476e-01 1.465450376272201538e-01 2.079373449087142944e-01 4.523815587162971497e-03 3.523512184619903564e-01 2.555565722286701202e-02 4.051812365651130676e-02 3.179638385772705078e-01 5.329956486821174622e-02 -2.763568051159381866e-02 3.973548710346221924e-01 -1.724392026662826538e-01 1.682789772748947144e-01 2.557489275932312012e-01
-1.037919893860816956e-03 1.732387244701385498e-01 3.594936430454254150e-02 1.057580187916755676e-01 -3.733978047966957092e-02 -5.505390092730522156e-02 -3.205099999904632568e-01 1.041654571890830994e-01 1.792977154254913330e-01 5.309085175395011902e-02 1.582747101783752441e-01 -1.445735245943069458e-01 3.056764416396617889e-02 -1.449896544218063354e-01 5.402579903602600098e-02 -9.433992952108383179e-02 -1.916231811046600342e-01 -4.853728041052818298e-02 -9.070958942174911499e-02 6.441964954137802124e-02 3.995262980461120605e-01 2.372155189514160156e-01 3.594323694705963135e-01 -6.021906062960624695e-02 4.510877281427383423e-02 2.048075646162033081e-01 -2.781814634799957275e-01 -4.049433395266532898e-02 3.327937424182891846e-01 1.112333387136459351e-01 1.706796884536743164e-01 2.222347855567932129e-01
5.663096532225608826e-02 -4.601217061281204224e-02 1.425292640924453735e-01 2.451981753110885620e-01 -2.175475060939788818e-01 4.744011163711547852e-02 7.176030427217483521e-02 -1.519026048481464386e-02 -9.709433466196060181e-02 -2.058408856391906738e-01 -2.550513744354248047e-01 -4.272189736366271973e-02 2.932791709899902344e-01 -1.037085503339767456e-01 -1.573639363050460815e-02 -1.102034822106361389e-01 1.801640540361404419e-01 -6.023935973644256592e-02 -1.924556493759155273e-01 -4.117375612258911133e-02 3.621599078178405762e-01 1.143595278263092041e-01 3.783558309078216553e-01 -3.674468770623207092e-02 -6.275945901870727539e-02 3.508044034242630005e-02 -1.067823469638824463e-01 -2.505164965987205505e-02 4.319274723529815674e-01 9.256297349929809570e-02 -2.276690155267715454e-01 6.100180372595787048e-02
-1.159738451242446899e-01 2.807629406452178955e-01 -2.003580629825592041e-01 2.269525527954101562e-01 -2.154712527990341187e-01 -1.718864738941192627e-01 3.633306547999382019e-02 -4.654799029231071472e-02 3.334661424160003662e-01 -8.369772136211395264e-02 -2.269301265478134155e-01 9.640633314847946167e-02 -2.168694138526916504e-01 1.909676194190979004e-01 1.797479838132858276e-01 -1.731977798044681549e-02 8.880184032022953033e-04 2.745825648307800293e-01 -3.306912258267402649e-02 -1.606081426143646240e-01 1.883143931627273560e-01 -1.961667090654373169e-01 2.379540055990219116e-01 -4.828336089849472046e-02 -1.492596417665481567e-01 -3.489865362644195557e-02 1.616529673337936401e-01 1.414434611797332764e-01 1.863881945610046387e-01 4.712687805294990540e-02 1.440802663564682007e-01 2.810129821300506592e-01
-3.885136544704437256e-01 8.933797478675842285e-02 1.095663309097290039e-01 1.482011228799819946e-01 -2.091240324079990387e-02 -2.856173813343048096e-01 1.125129833817481995e-01 2.367519885301589966e-01 2.293853312730789185e-01 3.181517869234085083e-02 -1.836347430944442749e-01 1.997251659631729126e-01 2.868365496397018433e-02 -2.801940590143203735e-02 -2.258912473917007446e-02 6.865509599447250366e-02 -4.620291292667388916e-02 1.799486875534057617e-01 1.622212491929531097e-02 1.024988144636154175e-01 -5.701356008648872375e-02 -6.508117169141769409e-02 1.770430952310562134e-01 3.887437283992767334e-02 -1.112566441297531128e-01 -6.854318082332611084e-03 -7.832785695791244507e-02 1.207076311111450195e-01 4.824087023735046387e-01 9.717914462089538574e-02 3.805612921714782715e-01 1.286950111389160156e-01
-3.625040650367736816e-01 2.766833007335662842e-01 -6.558672338724136353e-02 2.074062973260879517e-01 -1.649820953607559204e-01 7.538030296564102173e-02 -1.950306594371795654e-01 -2.792163491249084473e-01 1.617511920630931854e-02 1.167432405054569244e-02 3.971824795007705688e-02 2.832593023777008057e-01 -1.625301241874694824e-01 -1.783463060855865479e-01 -6.399293243885040283e-02 -3.340882360935211182e-01 -3.754721954464912415e-03 4.062745254486799240e-03 -1.065181121230125427e-01 -8.087363094091415405e-02 6.521060317754745483e-02 -1.136369779706001282e-01 9.704320132732391357e-02 1.952761113643646240e-01 1.263370066881179810e-01 2.361049316823482513e-02 8.496243506669998169e-02 2.440026253461837769e-01 3.252011835575103760e-01 2.117205113172531128e-01 1.446677893400192261e-01 -4.749345406889915466e-02
2.687223069369792938e-02 2.536705434322357178e-01 5.392857640981674194e-02 3.264643847942352295e-01 3.162443265318870544e-02 -3.092286288738250732e-01 4.005003347992897034e-02 6.828570365905761719e-02 -5.245480686426162720e-02 -7.790226954966783524e-03 -1.179490312933921814e-01 -1.751785576343536377e-01 -2.366729378700256348e-01 -1.502013951539993286e-01 -6.178957968950271606e-02 -3.815103471279144287e-01 -1.490276306867599487e-01 3.557293713092803955e-01 -1.229199171066284180e-01 8.823908120393753052e-02 9.787815064191818237e-02 -1.378066688776016235e-01 1.797507256269454956e-01 1.895073205232620239e-01 -1.864149719476699829e-01 -8.610868826508522034e-03 1.974648237228393555e-01 -7.858676463365554810e-02 2.832465469837188721e-01 -1.693416759371757507e-02 1.168344989418983459e-01 -6.780339777469635010e-02
1.047323346138000488e-01 2.679963409900665283e-01 -3.623460605740547180e-02 2.736686468124389648e-01 -7.849818095564842224e-03 3.467568894848227501e-03 -1.546675860881805420e-01 3.619962334632873535e-01 2.558305561542510986e-01 -2.542487382888793945e-01 2.256060689687728882e-01 -4.356477037072181702e-02 3.385492414236068726e-02 1.846847496926784515e-02 6.848026812076568604e-02 -1.757584512233734131e-01 -7.562345266342163086e-02 -9.665432572364807129e-02 -3.867378085851669312e-02 1.274528354406356812e-01 9.038706123828887939e-02 -1.587730497121810913e-01 3.656444847583770752e-01 1.316985636949539185e-01 -9.349832683801651001e-02 1.199521273374557495e-01 -3.218654915690422058e-02 2.143233269453048706e-01 3.510612249374389648e-01 1.494420468807220459e-01 -1.701353937387466431e-01 6.453823298215866089e-02
-8.757222443819046021e-02 2.929465174674987793e-01 -2.127559334039688110e-01 2.748667299747467041e-01 4.130343347787857056e-02 -7.460563629865646362e-02 -1.024560537189245224e-02 -4.395189881324768066e-02 -5.868800356984138489e-02 -1.376841515302658081e-01 -1.815098971128463745e-01 -1.127825453877449036e-01 -2.450102269649505615e-01 3.378262221813201904e-01 4.654169827699661255e-02 -2.581667602062225342e-01 1.471864879131317139e-01 9.758352488279342651e-02 1.643575727939605713e-01 1.438621431589126587e-01 2.833812870085239410e-02 1.783045358024537563e-03 -1.397853791713714600e-01 2.549365758895874023e-01 1.963822692632675171e-01 1.450597345829010010e-01 4.097776953130960464e-03 2.890030741691589355e-01 3.631491363048553467e-01 -1.593282967805862427e-01 9.777113795280456543e-03 -2.463567256927490234e-02
-1.279545128345489502e-01 9.116415679454803467e-02 -1.397759467363357544e-01 7.050061970949172974e-02 -1.543456912040710449e-01 -3.348090453073382378e-03 1.044369768351316452e-03 -5.550242587924003601e-02 -9.896101057529449463e-02 6.994247436523437500e-02 -5.255904421210289001e-02 1.359891891479492188e-01 9.126228094100952148e-02 -3.137118220329284668e-01 -6.652681622654199600e-04 -7.460987195372581482e-03 3.955994248390197754e-01 3.722501397132873535e-01 -1.734361350536346436e-01 -2.332778833806514740e-02 3.277152478694915771e-01 1.398638635873794556e-01 1.980825364589691162e-01 1.564943343400955200e-01 -9.356713294982910156e-02 -2.247424423694610596e-01 8.178507536649703979e-02 1.741815805435180664e-01 3.181639015674591064e-01 9.649320691823959351e-02 2.088114023208618164e-01 1.197496280074119568e-01
-2.022886127233505249e-01 3.703051805496215820e-01 1.408115625381469727e-01 1.964099556207656860e-01 -6.061533093452453613e-02 1.302689127624034882e-02 -1.432016491889953613e-01 1.870715874247252941e-03 -3.028573002666234970e-03 -4.770550504326820374e-02 -2.115547955036163330e-01 5.632113292813301086e-02 -1.187006682157516479e-01 -5.677657946944236755e-02 1.692311763763427734e-01 -1.543972492218017578e-01 6.498377770185470581e-02 9.648648649454116821e-02 1.382719725370407104e-01 -8.859560824930667877e-03 1.483259648084640503e-01 4.668226093053817749e-02 2.650756537914276123e-01 4.370647072792053223e-01 -2.145590186119079590e-01 5.621047317981719971e-02 -6.976015865802764893e-02 -6.813023239374160767e-02 1.447771638631820679e-01 3.304136097431182861e-01 -1.066669598221778870e-01 3.174515664577484131e-01
-1.097389012575149536e-01 1.188993677496910095e-01 1.936469823122024536e-01 1.671622097492218018e-01 2.051497995853424072e-02 1.102782599627971649e-02 1.682565361261367798e-02 1.268799751996994019e-01 1.274960637092590332e-01 -4.160560294985771179e-02 -4.530340433120727539e-02 2.037977613508701324e-02 -8.281935006380081177e-02 -1.340368688106536865e-01 -3.900988772511482239e-02 -2.831193208694458008e-01 -2.490441501140594482e-01 1.631356477737426758e-01 -1.437278836965560913e-01 2.614223659038543701e-01 2.122636586427688599e-01 -9.685238450765609741e-02 2.270495742559432983e-01 7.082700729370117188e-02 -4.025279581546783447e-01 4.297529906034469604e-02 2.161383926868438721e-01 4.755590558052062988e-01 1.649233847856521606e-01 9.793750196695327759e-02 2.809950336813926697e-02 -3.908797353506088257e-02
-2.129618227481842041e-01 3.065559081733226776e-02 -1.657687872648239136e-01 2.421077340841293335e-01 -3.627459704875946045e-01 8.064828813076019287e-02 2.954638097435235977e-03 -1.966665834188461304e-01 3.908266425132751465e-01 1.003124937415122986e-01 8.985296636819839478e-02 -5.148672685027122498e-02 -2.873722016811370850e-01 -3.998372703790664673e-02 3.171247616410255432e-02 -3.425666689872741699e-01 -6.804667413234710693e-02 1.553030610084533691e-01 3.667630627751350403e-02 -4.622882232069969177e-02 1.499697417020797729e-01 -1.389268338680267334e-01 1.230993494391441345e-01 -5.039871111512184143e-02 -6.907735764980316162e-02 -1.164557114243507385e-01 -5.384197458624839783e-02 2.759317755699157715e-01 3.229756355285644531e-01 5.069195479154586792e-02 1.349481195211410522e-01 2.415974251925945282e-02
-2.938549816608428955e-01 1.489683240652084351e-01 2.324747107923030853e-02 4.935673251748085022e-02 -2.495942562818527222e-01 6.014239974319934845e-03 -5.910616368055343628e-02 3.495788574218750000e-01 -1.532871928066015244e-02 -1.889175921678543091e-01 1.225932873785495758e-02 -2.302140891551971436e-01 -2.840476483106613159e-02 9.238953888416290283e-02 1.534450948238372803e-01 -1.915788352489471436e-01 3.922094404697418213e-02 2.235783934593200684e-01 -2.952311933040618896e-01 -7.435239106416702271e-02 3.842456266283988953e-02 3.458896279335021973e-01 2.179184369742870331e-02 2.102736234664916992e-01 -4.431203380227088928e-02 5.286915227770805359e-02 -1.726637184619903564e-01 2.687598466873168945e-01 2.294192612171173096e-01 1.460094004869461060e-01 1.306092087179422379e-02 2.254719734191894531e-01
-8.086609840393066406e-02 2.464174330234527588e-01 -6.179718300700187683e-02 1.690248101949691772e-01 -2.636290192604064941e-01 -6.087878253310918808e-03 1.140083670616149902e-01 -1.734114438295364380e-01 -4.113920032978057861e-02 1.367392539978027344e-01 -8.518306910991668701e-02 -1.389677375555038452e-01 -5.102214962244033813e-02 -8.957429975271224976e-02 -1.497045904397964478e-01 -1.114353239536285400e-01 3.287575393915176392e-02 4.273852407932281494e-01 -2.694118618965148926e-01 -1.310011558234691620e-02 2.106465548276901245e-01 6.331057101488113403e-02 2.096083462238311768e-01 -1.639984995126724243e-01 -7.407109439373016357e-02 -2.603800967335700989e-02 -2.238457798957824707e-01 1.435385048389434814e-01 4.056295156478881836e-01 -6.600651144981384277e-02 -1.935261785984039307e-01 -1.908031404018402100e-01
-1.394685208797454834e-01 2.036411315202713013e-01 4.512419458478689194e-03 1.186190545558929443e-01 -5.479004234075546265e-02 -2.334145307540893555e-01 -9.308895096182823181e-05 -4.768067970871925354e-02 1.148498877882957458e-01 5.434554070234298706e-02 1.162161603569984436e-01 -9.338840842247009277e-03 -7.150269299745559692e-02 1.520028412342071533e-01 3.080889582633972168e-01 -1.905052214860916138e-01 3.130735754966735840e-01 1.672001788392663002e-03 9.175256639719009399e-02 1.450557559728622437e-01 2.681766152381896973e-01 -2.413122355937957764e-01 -1.437704171985387802e-02 1.851689964532852173e-01 3.149243891239166260e-01 -1.092564240097999573e-01 -7.886143028736114502e-02 3.056023418903350830e-01 4.013700187206268311e-01 -6.952220201492309570e-02 -7.601734995841979980e-02 3.881019726395606995e-02
1.862206608057022095e-01 2.899778187274932861e-01 4.391507059335708618e-02 2.926881611347198486e-01 -1.323655098676681519e-01 -5.121570825576782227e-02 -9.286645799875259399e-03 3.175085484981536865e-01 2.967491149902343750e-01 -8.009042590856552124e-02 2.262666225433349609e-01 1.359773683361709118e-03 2.078117430210113525e-02 7.019788771867752075e-02 1.591732650995254517e-01 -1.920880079269409180e-01 1.423341035842895508e-01 3.918114118278026581e-03 4.678582772612571716e-02 1.731062978506088257e-01 2.416174829704686999e-04 -7.005149498581886292e-03 4.108869135379791260e-01 9.987810999155044556e-02 -7.073228061199188232e-02 6.658851355314254761e-02 7.597123738378286362e-03 1.612338423728942871e-01 3.427558839321136475e-01 1.479484438896179199e-01 -1.798459738492965698e-01 1.443732827901840210e-01
-4.212017729878425598e-02 2.671152055263519287e-01 -5.510162189602851868e-02 2.095526903867721558e-01 3.360275924205780029e-02 9.696656465530395508e-02 -6.950063258409500122e-02 5.038329586386680603e-02 -4.983551427721977234e-02 1.749911159276962280e-02 -1.928322315216064453e-01 6.561607122421264648e-02 -5.577966198325157166e-02 -2.755212225019931793e-02 2.049531787633895874e-01 -7.708084583282470703e-02 9.180485457181930542e-02 8.832830190658569336e-02 1.449369937181472778e-01 8.442489802837371826e-02 6.520511209964752197e-02 -1.582796871662139893e-02 3.263742625713348389e-01 4.591954350471496582e-01 -1.908840835094451904e-01 6.990345567464828491e-02 -4.083576425909996033e-02 -2.305214107036590576e-02 2.381484657526016235e-01 3.484181165695190430e-01 -1.755447685718536377e-01 3.837106823921203613e-01
-1.570039428770542145e-02 3.450144827365875244e-01 1.221011877059936523e-01 -1.275620907545089722e-01 1.145163085311651230e-02 9.970776736736297607e-02 -1.868962347507476807e-01 5.366496276110410690e-03 -3.703398257493972778e-02 4.877796396613121033e-02 1.339832693338394165e-01 1.248446628451347351e-01 1.645169407129287720e-01 -1.245433539152145386e-01 2.328742593526840210e-01 -3.025144934654235840e-01 -2.436553686857223511e-01 1.685915887355804443e-02 -7.038833945989608765e-02 3.536694124341011047e-02 8.398503065109252930e-02 -1.283916085958480835e-01 3.221071958541870117e-01 3.196166753768920898e-01 -1.252692490816116333e-01 2.694103717803955078e-01 -5.348125100135803223e-02 1.382660120725631714e-01 3.285801410675048828e-01 1.978887021541595459e-01 -2.796484716236591339e-02 1.594768613576889038e-01
-1.501861363649368286e-01 2.403057664632797241e-01 1.555400043725967407e-01 1.995217055082321167e-01 -2.892425656318664551e-01 9.126066416501998901e-02 -1.454476565122604370e-01 3.175545930862426758e-01 3.778654709458351135e-02 -3.411382436752319336e-01 8.003570884466171265e-02 -6.110768020153045654e-02 5.473064258694648743e-02 -4.435408394783735275e-03 1.982022821903228760e-01 -1.478258520364761353e-01 -4.597828909754753113e-02 1.258688569068908691e-01 -7.165846973657608032e-02 -5.385483056306838989e-02 1.639273464679718018e-01 1.567677110433578491e-01 1.815089881420135498e-01 2.560478150844573975e-01 8.624089509248733521e-02 1.600066572427749634e-01 -3.372364044189453125e-01 2.327250689268112183e-01 1.321393847465515137e-01 2.642592601478099823e-02 1.355676800012588501e-01 -1.902680546045303345e-01
-4.558371007442474365e-02 2.498549371957778931e-01 -1.032563000917434692e-01 2.282960861921310425e-01 -1.868868917226791382e-01 -4.170845448970794678e-02 -3.142813444137573242e-01 1.206486225128173828e-01 -4.816100746393203735e-02 1.421020179986953735e-01 1.758255809545516968e-01 -3.401048108935356140e-02 1.041747331619262695e-01 3.836611285805702209e-02 1.351559013128280640e-01 -6.220778822898864746e-02 -1.474302411079406738e-01 3.066794574260711670e-01 -5.159746110439300537e-02 1.379051618278026581e-02 3.389100730419158936e-01 4.926411807537078857e-02 3.346545398235321045e-01 2.611065842211246490e-02 3.382569849491119385e-01 1.310749500989913940e-01 -1.903656125068664551e-01 -2.074399217963218689e-02 1.454698294401168823e-01 -8.983505517244338989e-02 -2.010525390505790710e-02 2.952405512332916260e-01
-6.426205486059188843e-02 -2.665806002914905548e-02 -1.082980036735534668e-01 1.130106002092361450e-01 6.177700590342283249e-03 -8.689875155687332153e-02 -2.363201789557933807e-02 -3.833373636007308960e-02 -2.288054525852203369e-01 -3.311343491077423096e-01 -2.253234982490539551e-01 -2.165134102106094360e-01 1.050892546772956848e-01 -2.970562875270843506e-01 -2.044792100787162781e-02 1.433193385601043701e-01 1.515675336122512817e-01 2.825764417648315430e-01 3.912848979234695435e-02 -1.574076712131500244e-02 4.570486769080162048e-02 -1.603909581899642944e-01 1.960534900426864624e-01 2.584288455545902252e-02 8.457642048597335815e-02 3.454246222972869873e-01 4.447792097926139832e-02 3.159887194633483887e-01 3.329062759876251221e-01 1.157998200505971909e-02 6.140378490090370178e-02 2.580654919147491455e-01
-6.610202789306640625e-02 2.541522979736328125e-01 -1.549078077077865601e-01 -1.415426284074783325e-01 -4.844187572598457336e-02 -1.945229023694992065e-01 -3.020408004522323608e-02 -1.541591733694076538e-01 -6.222562119364738464e-02 -3.579824864864349365e-01 -2.145300507545471191e-01 5.652339756488800049e-02 -3.731025382876396179e-02 -2.453139871358871460e-01 1.318062543869018555e-01 -2.766557037830352783e-01 2.448539063334465027e-02 -2.149118296802043915e-02 1.690588295459747314e-01 -1.166286766529083252e-01 1.788803339004516602e-01 -1.167333102785050869e-03 4.873338937759399414e-01 5.570722371339797974e-02 -1.655776752158999443e-03 -7.918015867471694946e-02 -3.405211493372917175e-02 4.795455187559127808e-02 3.396729528903961182e-01 -5.403177067637443542e-02 1.658275872468948364e-01 -1.185351833701133728e-01
4.271038342267274857e-03 8.707223832607269287e-02 -1.397513747215270996e-01 3.078642785549163818e-01 -8.225132711231708527e-03 -3.022017776966094971e-01 1.072901487350463867e-01 7.635742425918579102e-02 2.294366061687469482e-01 4.936506226658821106e-02 1.087234076112508774e-02 1.822691559791564941e-01 2.412474453449249268e-01 -2.181347310543060303e-01 1.717333346605300903e-01 1.035929694771766663e-01 1.817699871025979519e-03 1.367298215627670288e-01 -3.559575602412223816e-02 6.108979135751724243e-02 3.704839348793029785e-01 -1.704908460378646851e-01 6.208987161517143250e-02 -2.992359921336174011e-03 -7.075616740621626377e-04 1.354588568210601807e-01 -1.120199859142303467e-01 1.609448641538619995e-01 4.351142942905426025e-01 2.960081584751605988e-02 -2.797402143478393555e-01 -1.256400793790817261e-01
-2.752394787967205048e-02 3.095368742942810059e-01 1.184521242976188660e-01 3.246155753731727600e-02 -1.358162611722946167e-01 6.544146686792373657e-02 2.343000285327434540e-02 3.581193983554840088e-01 3.030829131603240967e-02 -4.122347831726074219e-01 1.098393201828002930e-01 1.823502592742443085e-02 7.382340729236602783e-02 3.743995726108551025e-02 -1.207203418016433716e-02 -1.232093945145606995e-02 4.213667009025812149e-03 1.641034036874771118e-01 -5.266476422548294067e-03 -1.087479293346405029e-01 1.566226780414581299e-01 1.273122616112232208e-02 4.535173773765563965e-01 2.173227369785308838e-01 -1.856286078691482544e-01 3.004918098449707031e-01 -6.559197604656219482e-02 1.193189769983291626e-01 2.619959115982055664e-01 -1.118431389331817627e-01 1.608390174806118011e-02 -7.288055121898651123e-02
1.632774770259857178e-01 3.318825364112854004e-02 -1.511722207069396973e-01 2.868567407131195068e-01 2.990639768540859222e-02 -6.177812069654464722e-02 -2.002067416906356812e-01 3.092886507511138916e-01 -2.973297797143459320e-02 -1.854376643896102905e-01 2.191842049360275269e-01 3.123789792880415916e-03 -1.109980791807174683e-01 -4.706010594964027405e-02 1.440551131963729858e-02 -1.546269953250885010e-01 -4.435639455914497375e-02 1.764977574348449707e-01 -1.550274789333343506e-01 1.054703593254089355e-01 3.751766681671142578e-01 1.679925918579101562e-01 2.578544318675994873e-01 -1.747523248195648193e-01 1.816340982913970947e-01 4.290017113089561462e-02 -1.037053987383842468e-01 -6.371832918375730515e-03 3.357825577259063721e-01 -6.641812622547149658e-02 2.232607454061508179e-01 2.403223365545272827e-01
-1.230313852429389954e-01 7.558330148458480835e-02 -3.057486191391944885e-02 2.376252412796020508e-01 -2.687129974365234375e-01 -1.441555917263031006e-01 9.222673624753952026e-02 -7.074723485857248306e-03 2.340349256992340088e-01 -8.759509772062301636e-02 -4.457017779350280762e-01 -2.941548079252243042e-02 -1.649934798479080200e-01 6.962803192436695099e-03 2.151798754930496216e-01 -9.542386233806610107e-02 -7.654882967472076416e-02 9.730020165443420410e-02 4.998197034001350403e-02 1.874500364065170288e-01 -1.903045922517776489e-01 -3.321886435151100159e-02 2.760960161685943604e-01 2.008808851242065430e-01 -1.280507147312164307e-01 1.526455581188201904e-01 6.680957973003387451e-02 1.745882332324981689e-01 2.802534997463226318e-01 2.781648337841033936e-01 -2.518927864730358124e-02 1.936694681644439697e-01
-3.509872853755950928e-01 1.252628415822982788e-01 -1.857560575008392334e-01 -1.100116875022649765e-02 -1.837786734104156494e-01 -1.043528765439987183e-01 -2.294876724481582642e-01 -2.823309600353240967e-01 -7.301893085241317749e-03 -1.319041699171066284e-01 2.396665327250957489e-02 3.858288526535034180e-01 -7.145278900861740112e-02 -1.455154418945312500e-01 1.449858248233795166e-01 -1.975770890712738037e-01 1.385712325572967529e-01 1.410811692476272583e-01 -1.826022863388061523e-01 9.455232322216033936e-02 -1.700116880238056183e-02 1.577906757593154907e-01 1.628888696432113647e-01 2.451686710119247437e-01 8.874042332172393799e-02 1.108220368623733521e-01 3.229606896638870239e-02 1.025899797677993774e-01 3.345969319343566895e-01 1.887419223785400391e-01 -8.717955648899078369e-02 1.268978118896484375e-01
-2.536829710006713867e-01 1.161946207284927368e-01 -4.653895273804664612e-02 3.271799087524414062e-01 -3.136959671974182129e-01 2.846648693084716797e-01 -4.509747028350830078e-02 3.147920072078704834e-01 -4.331892356276512146e-02 1.041237935423851013e-01 -9.135313332080841064e-02 2.776589095592498779e-01 -2.160190343856811523e-01 -1.005841866135597229e-01 1.304840147495269775e-01 -2.429807037115097046e-01 1.427224427461624146e-01 1.268643587827682495e-01 -7.045384496450424194e-02 -4.893214628100395203e-02 3.669577836990356445e-01 -8.577023446559906006e-02 5.974892526865005493e-02 -7.349337451159954071e-03 9.803872555494308472e-02 -3.951796144247055054e-02 2.066252054646611214e-03 1.960442066192626953e-01 2.451350986957550049e-01 -3.165473788976669312e-02 -1.786540448665618896e-02 2.957590483129024506e-02
-2.769691348075866699e-01 1.588418632745742798e-01 2.972144074738025665e-02 2.800795733928680420e-01 -3.911358490586280823e-02 -1.649896353483200073e-01 2.594837546348571777e-02 1.607279777526855469e-01 3.112683594226837158e-01 1.734560728073120117e-01 -1.087787002325057983e-01 2.003645300865173340e-01 6.032917276024818420e-02 2.662259526550769806e-02 3.528574109077453613e-02 1.007542386651039124e-01 -4.446276277303695679e-02 2.523103058338165283e-01 2.286445647478103638e-01 2.542692720890045166e-01 1.942049898207187653e-02 1.136408224701881409e-01 1.823687702417373657e-01 9.536676108837127686e-02 6.412866711616516113e-02 -1.843152754008769989e-02 -1.307080090045928955e-01 2.015474736690521240e-01 4.306377172470092773e-01 1.191945597529411316e-01 2.620774507522583008e-01 -7.767597679048776627e-03
3.211094439029693604e-02 1.933106631040573120e-01 5.921670794486999512e-02 4.568186104297637939e-01 4.563663154840469360e-02 -5.281236767768859863e-02 6.805275380611419678e-02 1.099598631262779236e-01 1.925311796367168427e-02 3.530887188389897346e-04 -6.503619998693466187e-02 -2.125755697488784790e-01 -3.628749400377273560e-02 -8.076984435319900513e-02 1.019854377955198288e-02 -3.503313064575195312e-01 -1.140236668288707733e-02 8.374588936567306519e-02 -4.491624608635902405e-02 9.329961240291595459e-02 -7.087440788745880127e-02 -1.721265166997909546e-01 3.893225491046905518e-01 2.320063859224319458e-01 -3.689674139022827148e-01 -9.036318957805633545e-02 1.053102836012840271e-01 1.456582844257354736e-01 2.649485766887664795e-01 1.163790076971054077e-01 -8.554501086473464966e-02 1.475331932306289673e-01
-2.470766305923461914e-01 2.009943723678588867e-01 -1.203937754034996033e-01 2.191543579101562500e-01 -3.659186661243438721e-01 -1.804317682981491089e-01 -1.793999075889587402e-01 -6.302463822066783905e-03 2.848724424839019775e-01 8.134493976831436157e-02 -2.454786747694015503e-01 1.875791698694229126e-02 -1.971306204795837402e-01 2.276048660278320312e-01 1.647911667823791504e-01 -4.978908598423004150e-02 2.402054369449615479e-01 2.077997028827667236e-01 1.954627782106399536e-01 4.477657005190849304e-02 2.312694638967514038e-01 1.820762604475021362e-01 9.615685790777206421e-02 1.439920216798782349e-01 -1.416505277156829834e-01 -1.572391241788864136e-01 -3.499050810933113098e-02 1.502509461715817451e-03 2.121218442916870117e-01 -3.618991933763027191e-03 1.253379285335540771e-01 6.506484001874923706e-02
2.569675818085670471e-02 2.410326302051544189e-01 4.269038438796997070e-01 -2.334500662982463837e-02 -3.068573400378227234e-02 7.155798375606536865e-02 -1.212760061025619507e-01 2.192416489124298096e-01 6.615173071622848511e-03 -9.968093782663345337e-02 1.059095636010169983e-01 7.548727095127105713e-02 -1.155599504709243774e-01 -1.055656149983406067e-01 6.548367440700531006e-02 -1.260022521018981934e-01 3.173895925283432007e-02 3.156417012214660645e-01 -1.166504994034767151e-01 1.973642259836196899e-01 2.335849255323410034e-01 -3.697464987635612488e-02 1.976485550403594971e-01 1.275649815797805786e-01 -2.015188485383987427e-01 9.263258427381515503e-02 1.641817837953567505e-01 2.934894561767578125e-01 2.809014022350311279e-01 1.896980106830596924e-01 2.482949793338775635e-01 -1.215250492095947266e-01
2.355676591396331787e-01 8.257298171520233154e-02 1.243930906057357788e-01 1.432005614042282104e-01 1.141256988048553467e-01 1.862611621618270874e-02 -1.290101259946823120e-01 1.638277024030685425e-01 1.585453152656555176e-01 -2.089049518108367920e-01 8.859680593013763428e-02 -3.122491389513015747e-02 3.475634381175041199e-02 -1.656207591295242310e-01 9.830754995346069336e-02 -2.005584836006164551e-01 -6.311581283807754517e-02 2.180459797382354736e-01 -1.032210737466812134e-01 1.365654915571212769e-01 1.916390061378479004e-01 -3.179334700107574463e-01 7.502977550029754639e-02 2.600944042205810547e-01 -8.646957576274871826e-02 8.266118168830871582e-02 9.312468022108078003e-02 3.343714177608489990e-01 3.440642952919006348e-01 2.798064053058624268e-01 2.508573532104492188e-01 -4.919916018843650818e-02
9.665964543819427490e-02 1.114717870950698853e-01 -4.325782880187034607e-03 -4.215967655181884766e-02 -2.576601132750511169e-02 -1.634861975908279419e-01 8.219084702432155609e-03 -6.550532579421997070e-02 2.516806684434413910e-02 -2.544549703598022461e-01 9.112928062677383423e-02 -2.017896026372909546e-01 -2.089031413197517395e-02 9.479737281799316406e-02 1.123827323317527771e-02 -3.127893209457397461e-01 2.823206484317779541e-01 3.319880738854408264e-02 -9.751218557357788086e-02 3.128313124179840088e-01 1.240016967058181763e-01 -7.881330698728561401e-02 2.426263391971588135e-01 -7.427390664815902710e-02 1.694340258836746216e-01 3.425345122814178467e-01 -3.995976597070693970e-02 4.330275952816009521e-01 3.195563256740570068e-01 9.970773756504058838e-02 3.850406408309936523e-02 -7.402529940009117126e-03
1.623983085155487061e-01 8.908297121524810791e-02 4.714319854974746704e-02 1.525191366672515869e-01 4.629039019346237183e-02 9.390757232904434204e-02 -1.548247039318084717e-01 7.899710536003112793e-02 1.914202272891998291e-01 6.039437279105186462e-02 -2.608807384967803955e-01 9.823507070541381836e-02 -1.261415034532546997e-01 -7.875692099332809448e-02 1.109586581587791443e-01 -1.484126001596450806e-01 1.498166322708129883e-01 -1.016254425048828125e-01 -2.209575325250625610e-01 -4.396944865584373474e-02 3.957803547382354736e-01 -5.334538966417312622e-02 1.411159932613372803e-01 8.473639935255050659e-02 -3.236671164631843567e-02 1.795181035995483398e-01 -1.928513199090957642e-01 -6.482810527086257935e-02 5.278733372688293457e-01 -5.097286403179168701e-02 6.664036214351654053e-02 3.067820668220520020e-01
-1.304496917873620987e-02 -3.825265914201736450e-02 2.807482704520225525e-02 1.757319122552871704e-01 -2.080795168876647949e-01 6.481748074293136597e-02 -2.136621624231338501e-02 -9.583003073930740356e-02 1.532889753580093384e-01 2.586472034454345703e-02 -4.308313429355621338e-01 4.067265242338180542e-02 -3.262624442577362061e-01 -9.257072955369949341e-02 -1.544873416423797607e-02 1.262517869472503662e-01 -1.562216132879257202e-01 3.023394644260406494e-01 1.420694440603256226e-01 -1.087143737822771072e-02 1.870329827070236206e-01 -5.762232095003128052e-02 1.533422321081161499e-01 2.960208356380462646e-01 5.140422284603118896e-02 1.622013896703720093e-01 -1.664905846118927002e-01 6.307493895292282104e-02 3.859739005565643311e-01 2.444367408752441406e-01 -3.196275606751441956e-02 1.047435030341148376e-01
-1.560550332069396973e-01 3.989875912666320801e-01 -1.423327624797821045e-01 2.188310213387012482e-02 -6.215571984648704529e-02 -8.139406144618988037e-02 -7.309287041425704956e-02 -2.056655585765838623e-01 -3.593508154153823853e-02 -1.011333242058753967e-01 -2.418010532855987549e-01 2.432479113340377808e-01 -2.035430260002613068e-02 -1.456472575664520264e-01 6.464821100234985352e-02 3.690274804830551147e-02 -1.817255020141601562e-01 3.388610184192657471e-01 1.852709501981735229e-01 -1.461141705513000488e-01 2.971602044999599457e-02 1.842510849237442017e-01 1.155297160148620605e-01 1.448130011558532715e-01 -2.952193617820739746e-01 1.686320751905441284e-01 -1.089854259043931961e-02 2.220057845115661621e-01 2.430583536624908447e-01 -8.122779428958892822e-02 -7.593089342117309570e-02 2.686100006103515625e-01
-2.011098116636276245e-01 5.295431613922119141e-02 -2.066604942083358765e-01 2.578532993793487549e-01 -4.859120026230812073e-02 -2.348579317331314087e-01 3.522140681743621826e-01 1.916695088148117065e-01 1.334299743175506592e-01 1.303300559520721436e-01 -1.420840322971343994e-01 1.770777106285095215e-01 -3.905487358570098877e-01 -4.329770803451538086e-02 1.809703856706619263e-01 -9.009887278079986572e-02 3.344343304634094238e-01 6.333061307668685913e-02 5.818248540163040161e-02 1.215024739503860474e-01 1.276353746652603149e-01 -9.165220707654953003e-02 7.389499992132186890e-02 3.406553715467453003e-02 -1.814391762018203735e-01 5.019592121243476868e-03 1.388438139110803604e-02 1.824210137128829956e-01 2.415658831596374512e-01 1.527914404869079590e-01 -5.682948976755142212e-02 1.760001331567764282e-01
-2.064726650714874268e-01 1.567038595676422119e-01 -5.893281474709510803e-02 1.452276855707168579e-01 -2.247741967439651489e-01 -7.695702463388442993e-02 -7.736953347921371460e-02 -1.088737398386001587e-01 1.757772415876388550e-01 1.384072750806808472e-01 -3.127399682998657227e-01 2.197061926126480103e-01 -2.372528761625289917e-01 1.788871288299560547e-01 1.207965016365051270e-01 -7.391100376844406128e-02 -2.706545963883399963e-02 2.402448058128356934e-01 1.665608733892440796e-01 6.831643730401992798e-02 2.934971451759338379e-02 -1.512762457132339478e-01 3.110073804855346680e-01 -2.561677098274230957e-01 1.478076428174972534e-01 1.905803084373474121e-01 4.301017895340919495e-02 5.177033320069313049e-02 2.899643480777740479e-01 4.473652690649032593e-02 3.133400976657867432e-01 7.466050237417221069e-02
8.354673534631729126e-02 1.031364575028419495e-01 4.607217013835906982e-02 1.972405612468719482e-02 -2.688566781580448151e-02 2.858933992683887482e-02 -1.240412443876266479e-01 2.961986064910888672e-01 -3.652213886380195618e-02 -6.761146336793899536e-02 -1.569100096821784973e-02 -1.059473305940628052e-01 -4.300462827086448669e-02 -2.397616505622863770e-01 -1.528923213481903076e-01 -1.677356064319610596e-01 -2.687847018241882324e-01 1.410243958234786987e-01 -6.711343675851821899e-02 1.110728755593299866e-01 3.871408700942993164e-01 1.621295660734176636e-01 4.767669439315795898e-01 7.435259222984313965e-02 -1.285580992698669434e-01 -6.461613345891237259e-03 -2.781425602734088898e-03 7.494810223579406738e-02 2.722350955009460449e-01 3.016015589237213135e-01 2.167789638042449951e-02 2.031643092632293701e-01
5.799317359924316406e-02 -3.899581730365753174e-02 -1.038696095347404480e-01 -6.807546317577362061e-02 -1.245438754558563232e-01 -2.850385010242462158e-01 -1.661461144685745239e-01 2.303041368722915649e-01 -9.202733635902404785e-02 -9.973661601543426514e-02 -1.021911874413490295e-01 -1.835042238235473633e-02 -7.082433253526687622e-02 7.246027234941720963e-03 -1.535375118255615234e-01 -3.369697630405426025e-01 -1.278176717460155487e-02 4.571244493126869202e-02 -1.515103131532669067e-01 1.216859370470046997e-02 3.638733029365539551e-01 1.365071386098861694e-01 3.715697824954986572e-01 3.239634037017822266e-01 -4.948512092232704163e-02 2.360356301069259644e-01 -4.307483509182929993e-02 3.517279773950576782e-02 2.554628252983093262e-01 -1.321402639150619507e-01 1.763008683919906616e-01 1.908765882253646851e-01
-4.327370524406433105e-01 3.087240159511566162e-01 1.337268017232418060e-02 2.532421350479125977e-01 -2.077722549438476562e-01 -5.018520634621381760e-03 3.240513429045677185e-02 1.070294296368956566e-03 8.572268486022949219e-02 7.575155794620513916e-02 -1.963196694850921631e-01 8.423895388841629028e-02 -6.567863374948501587e-02 -5.713007599115371704e-02 2.057830542325973511e-01 -2.739110291004180908e-01 1.487428098917007446e-01 -1.861628144979476929e-02 -6.465078145265579224e-02 -2.096479237079620361e-01 9.179503470659255981e-02 -3.905844315886497498e-02 2.409622818231582642e-01 -8.074203878641128540e-02 5.704870447516441345e-02 1.197280064225196838e-01 1.859116107225418091e-01 3.528572320938110352e-01 1.959731280803680420e-01 -1.820575296878814697e-01 -1.287536602467298508e-02 -1.779960691928863525e-01
-1.712774038314819336e-01 2.159280180931091309e-01 7.377178221940994263e-02 2.519055269658565521e-03 -3.662002831697463989e-02 -2.135198190808296204e-02 -6.740996986627578735e-02 -1.567609757184982300e-01 -1.163752079010009766e-01 3.821478784084320068e-02 1.806297153234481812e-02 -1.062775775790214539e-01 -3.649351000785827637e-02 -2.198786288499832153e-01 2.952317297458648682e-01 -2.533872425556182861e-02 4.120977222919464111e-01 2.449619174003601074e-01 1.407679286785423756e-03 2.177100181579589844e-01 2.902546525001525879e-01 2.043746709823608398e-01 2.607534527778625488e-01 1.758345169946551323e-03 -3.655276000499725342e-01 -6.764204800128936768e-02 -1.417952030897140503e-01 6.375553458929061890e-02 2.273622602224349976e-01 9.595310688018798828e-02 8.743331581354141235e-02 1.463692486286163330e-01
-7.881240546703338623e-02 -3.635759931057691574e-03 -6.085765734314918518e-02 -2.027279883623123169e-01 1.078014075756072998e-01 -6.909696012735366821e-02 -9.870224446058273315e-02 3.199655115604400635e-01 2.180205285549163818e-01 -3.685129806399345398e-02 8.339943736791610718e-02 1.861667446792125702e-02 -1.011050194501876831e-01 -1.662587821483612061e-01 -1.291130185127258301e-01 -1.928985863924026489e-01 6.775356829166412354e-02 1.663878560066223145e-01 1.721869781613349915e-02 1.833208948373794556e-01 2.517512738704681396e-01 1.123006045818328857e-01 2.647622823715209961e-01 3.488752245903015137e-01 -1.316712796688079834e-01 3.387578725814819336e-01 -4.135702271014451981e-03 1.022862493991851807e-01 3.608671128749847412e-01 -7.386882603168487549e-02 1.506461054086685181e-01 1.938788890838623047e-01
-9.970133751630783081e-02 4.934705793857574463e-03 9.250608086585998535e-02 2.863757014274597168e-01 -3.183520138263702393e-01 -2.099069505929946899e-01 -2.734620571136474609e-01 8.287515491247177124e-02 -1.612665876746177673e-02 -1.594450324773788452e-01 9.545961767435073853e-02 5.936618521809577942e-02 -5.487141758203506470e-02 -1.401111781597137451e-01 1.772641688585281372e-01 -2.273151874542236328e-01 1.680646985769271851e-01 1.082244142889976501e-01 1.499477028846740723e-01 -1.273805182427167892e-02 4.183251261711120605e-01 5.435488000512123108e-02 8.603483438491821289e-02 4.557875916361808777e-02 5.924099311232566833e-02 -3.612634539604187012e-02 -5.613378807902336121e-02 3.670741319656372070e-01 1.190433800220489502e-01 -2.150087654590606689e-01 -6.443295627832412720e-02 2.665639817714691162e-01
-1.442270427942276001e-01 2.883019447326660156e-01 -1.623452603816986084e-01 4.015620052814483643e-01 -2.972454428672790527e-01 -1.929696500301361084e-01 -1.550846397876739502e-01 8.170801214873790741e-03 8.051668107509613037e-02 -2.138172835111618042e-01 -7.138778269290924072e-02 -2.059450894594192505e-01 -1.981990933418273926e-01 3.414201736450195312e-02 1.882296428084373474e-02 -1.443890780210494995e-01 1.615758240222930908e-01 2.414732128381729126e-01 1.118088588118553162e-01 -1.694799661636352539e-01 2.868183553218841553e-01 4.759922251105308533e-02 -6.145520135760307312e-02 -1.325537115335464478e-01 2.148324809968471527e-02 -4.611763358116149902e-02 -5.619671940803527832e-02 1.922581642866134644e-01 3.194178044795989990e-01 7.476176321506500244e-02 -3.795839846134185791e-02 1.188064292073249817e-01
-3.037625849246978760e-01 4.411942791193723679e-03 2.315843477845191956e-02 1.504100859165191650e-01 -1.572477966547012329e-01 -2.984640896320343018e-01 1.231579761952161789e-02 2.984934151172637939e-01 1.897892206907272339e-01 1.665613353252410889e-01 -2.147972881793975830e-01 2.718533873558044434e-01 7.884714752435684204e-02 -6.438465416431427002e-02 1.099408864974975586e-01 2.935308404266834259e-02 -2.492777444422245026e-02 3.409049510955810547e-01 1.525187343358993530e-01 9.747070819139480591e-02 -1.208239793777465820e-01 4.623806104063987732e-02 1.852845698595046997e-01 -1.586020179092884064e-02 -4.500961303710937500e-02 1.025268509984016418e-01 -3.878785297274589539e-02 1.950240284204483032e-01 3.909137547016143799e-01 1.211359053850173950e-01 2.263369858264923096e-01 5.162712931632995605e-02
-2.297434061765670776e-01 2.131667286157608032e-01 -7.991079241037368774e-03 2.003508247435092926e-02 8.118606358766555786e-02 9.572311490774154663e-02 -1.748784184455871582e-01 -1.541505753993988037e-01 -4.776285216212272644e-02 5.329557880759239197e-02 1.848662942647933960e-01 9.973531216382980347e-02 -5.777888372540473938e-02 -2.308746129274368286e-01 3.494764119386672974e-02 -1.638707965612411499e-01 1.054802685976028442e-01 2.577159404754638672e-01 3.626120984554290771e-01 -6.361974775791168213e-02 2.567618489265441895e-01 1.820805668830871582e-01 8.353727310895919800e-02 1.695855893194675446e-02 -1.933602541685104370e-01 3.861630558967590332e-01 -1.398049890995025635e-01 2.340627759695053101e-01 3.064197599887847900e-01 6.811750680208206177e-02 -1.265336424112319946e-01 4.943259805440902710e-02
-2.460020035505294800e-01 1.180848702788352966e-01 7.587442547082901001e-02 2.898116111755371094e-01 -3.811126202344894409e-02 -1.594687253236770630e-01 3.301038965582847595e-02 3.160617649555206299e-01 2.494002431631088257e-01 1.258145123720169067e-01 -2.938051521778106689e-01 1.247086375951766968e-01 -5.167911294847726822e-03 -6.754499673843383789e-02 -2.762769907712936401e-02 4.763375967741012573e-02 -5.314957350492477417e-02 3.368741869926452637e-01 1.176472678780555725e-01 1.256110370159149170e-01 -8.535620570182800293e-02 6.975091248750686646e-02 8.477873355150222778e-02 -3.549347445368766785e-02 2.115002088248729706e-02 1.447251532226800919e-02 2.665641158819198608e-02 7.672224938869476318e-02 5.136277079582214355e-01 1.813809126615524292e-01 2.117891460657119751e-01 7.107829302549362183e-02
-1.043343767523765564e-01 -6.242525950074195862e-02 -1.871851980686187744e-01 3.508752584457397461e-02 -6.122315675020217896e-02 -8.863788843154907227e-02 -2.106203287839889526e-01 2.374221235513687134e-01 -2.143617719411849976e-03 -4.622581228613853455e-02 -5.036812275648117065e-02 2.860226035118103027e-01 -1.816944032907485962e-01 7.286607474088668823e-02 1.423205342143774033e-02 -6.627833843231201172e-02 1.290096640586853027e-01 -2.495221346616744995e-01 -1.188296377658843994e-01 9.808683395385742188e-02 2.602534592151641846e-01 -1.675956398248672485e-01 2.614197134971618652e-01 1.921875923871994019e-01 -6.981159746646881104e-02 3.574466109275817871e-01 3.818884864449501038e-02 -4.939804971218109131e-02 3.909819722175598145e-01 -1.175105348229408264e-01 7.089719176292419434e-02 3.085816800594329834e-01
-8.778607472777366638e-03 2.723096013069152832e-01 2.557660266757011414e-02 3.377263844013214111e-01 1.457131840288639069e-02 -1.000215336680412292e-01 -5.880018696188926697e-02 5.253949761390686035e-02 1.793283075094223022e-01 -3.566523641347885132e-02 -2.034204900264739990e-01 1.571369916200637817e-01 -1.067385524511337280e-01 -7.617290318012237549e-02 9.808734990656375885e-03 -5.194224417209625244e-02 -1.325433403253555298e-01 1.960614323616027832e-01 1.484752297401428223e-01 -6.156687624752521515e-03 1.001251712441444397e-01 -1.131240501999855042e-01 3.475192189216613770e-01 4.132025539875030518e-01 -9.808045625686645508e-02 1.447409093379974365e-01 -8.347241580486297607e-02 -3.860895708203315735e-02 2.901196777820587158e-01 2.946739792823791504e-01 -1.934379339218139648e-01 1.877850741147994995e-01
-4.624730721116065979e-02 1.977889984846115112e-01 -9.711921215057373047e-02 1.671755909919738770e-01 -2.428885400295257568e-01 -5.931907519698143005e-02 1.672167778015136719e-01 -3.230589255690574646e-02 4.032549858093261719e-01 -4.861820489168167114e-02 -1.303937733173370361e-01 2.036231607198715210e-01 -2.032331228256225586e-01 1.937756091356277466e-01 2.158875167369842529e-01 1.502032484859228134e-02 -2.858133427798748016e-02 2.150961458683013916e-01 -6.011405214667320251e-02 -2.013187408447265625e-01 2.344014793634414673e-01 2.584743872284889221e-02 3.529181182384490967e-01 -5.750034376978874207e-02 -1.466898471117019653e-01 -8.453784510493278503e-03 1.581437140703201294e-01 3.330843448638916016e-01 1.355015933513641357e-01 7.666575908660888672e-02 -5.496314726769924164e-03 1.555798053741455078e-01
1.444042474031448364e-01 5.686483159661293030e-02 -3.664772957563400269e-03 3.305801749229431152e-01 -8.011269569396972656e-02 -3.182648718357086182e-01 3.218935430049896240e-02 2.756127417087554932e-01 7.137192040681838989e-02 9.649431332945823669e-03 8.441565185785293579e-02 -5.567042902112007141e-02 -5.024352110922336578e-03 7.740209996700286865e-02 2.495089545845985413e-02 2.359713986515998840e-02 -1.391972750425338745e-01 1.904805302619934082e-01 -2.443966222926974297e-03 1.741399317979812622e-01 3.483197987079620361e-01 9.294290095567703247e-02 1.146654561161994934e-01 2.255187928676605225e-02 -1.307520270347595215e-01 1.777523607015609741e-01 -4.119690954685211182e-01 3.374949693679809570e-01 1.399907618761062622e-01 -1.571323573589324951e-01 1.418817788362503052e-01 1.815410256385803223e-01
9.033828973770141602e-02 1.334548145532608032e-01 -5.888546258211135864e-02 -3.342065960168838501e-02 -1.513357162475585938e-01 -1.331189423799514771e-01 -2.907546423375606537e-02 -1.051920056343078613e-01 2.211021631956100464e-01 1.555802673101425171e-01 -4.229300916194915771e-01 -1.670082472264766693e-02 -2.579610422253608704e-02 -8.596273511648178101e-02 5.624443758279085159e-03 6.548653542995452881e-02 -6.160283833742141724e-02 1.639119982719421387e-01 -2.358797192573547363e-01 1.381747871637344360e-01 1.050614416599273682e-01 -1.811630427837371826e-01 3.855081498622894287e-01 2.160512953996658325e-01 -2.122287005186080933e-01 -1.109077129513025284e-02 -4.697760567069053650e-03 2.084041088819503784e-01 3.982777595520019531e-01 2.394030690193176270e-01 5.681946873664855957e-03 -5.620769783854484558e-02
-4.014013707637786865e-02 1.226037964224815369e-01 -2.222953131422400475e-03 2.403853982686996460e-01 -2.076814025640487671e-01 -1.499758511781692505e-01 6.381579674780368805e-03 -2.235001623630523682e-01 1.007506549358367920e-01 -9.226672351360321045e-02 -3.460133671760559082e-01 -3.093677386641502380e-02 -2.008563876152038574e-01 -2.978702634572982788e-02 -2.000444568693637848e-02 1.317142844200134277e-01 -3.929489850997924805e-02 8.441702276468276978e-02 8.971251547336578369e-02 9.074141830205917358e-02 1.957700252532958984e-01 2.659059762954711914e-01 1.439945101737976074e-01 -1.914125829935073853e-01 -1.108570024371147156e-01 -1.677640341222286224e-02 1.252720803022384644e-01 4.922795593738555908e-01 3.077535927295684814e-01 4.990141466259956360e-02 2.278486043214797974e-01 2.336485870182514191e-02
-1.268583238124847412e-01 -4.740842804312705994e-02 2.179744839668273926e-02 4.901075363159179688e-02 6.558672338724136353e-02 -8.590851724147796631e-02 -2.837510406970977783e-02 2.600764632225036621e-01 4.992980137467384338e-02 -2.378596812486648560e-01 -2.297448962926864624e-01 1.286679506301879883e-01 5.797251313924789429e-02 8.215543627738952637e-02 -7.514552026987075806e-02 -5.168465375900268555e-01 5.167239159345626831e-02 -6.878464668989181519e-02 -5.250634625554084778e-03 2.653751708567142487e-02 6.311088334769010544e-03 -2.835074067115783691e-02 1.851842999458312988e-01 1.070138067007064819e-01 -1.867045909166336060e-01 3.497262299060821533e-01 2.870562672615051270e-02 1.467766463756561279e-01 3.139195442199707031e-01 -7.892253994941711426e-02 1.613575220108032227e-01 3.497039079666137695e-01
1.987800747156143188e-01 1.238523423671722412e-01 -1.709670946002006531e-02 -1.430937647819519043e-01 -1.186151280999183655e-01 -2.713428251445293427e-02 1.263037323951721191e-02 3.351758718490600586e-01 9.893169254064559937e-02 -2.173216789960861206e-01 -9.456431493163108826e-03 1.435098797082901001e-01 -4.166009724140167236e-01 -2.373314835131168365e-02 1.947123557329177856e-01 -1.611495912075042725e-01 -5.641629546880722046e-02 2.541098296642303467e-01 -2.419799566268920898e-01 2.251564711332321167e-01 3.826206326484680176e-01 3.699016943573951721e-02 6.418743729591369629e-02 6.810943037271499634e-02 -5.368845164775848389e-02 9.395168721675872803e-02 1.438844650983810425e-01 7.231689244508743286e-02 2.448390722274780273e-01 2.114029228687286377e-01 1.103790942579507828e-02 -7.373778522014617920e-02
-6.083318963646888733e-02 2.768367528915405273e-01 2.216355949640274048e-01 4.862901289016008377e-03 -1.619863212108612061e-01 -9.918273240327835083e-02 4.682955890893936157e-02 1.901829987764358521e-02 4.797070473432540894e-02 -2.192337810993194580e-01 1.358618289232254028e-01 -2.977678179740905762e-01 -3.607000783085823059e-02 9.480658173561096191e-02 -5.403761565685272217e-02 -1.909501850605010986e-01 3.645179867744445801e-01 -2.407371439039707184e-02 -7.224634289741516113e-02 2.073905020952224731e-01 1.888050138950347900e-01 3.543824329972267151e-02 7.646217197179794312e-02 1.787255257368087769e-01 1.333522200584411621e-01 2.434371858835220337e-01 -2.376651624217629433e-03 4.500107765197753906e-01 2.905860841274261475e-01 3.970838710665702820e-02 4.749239981174468994e-02 -2.269229479134082794e-02
8.467970788478851318e-02 1.186299175024032593e-01 -2.342754900455474854e-01 2.150301486253738403e-01 1.018943563103675842e-01 -8.444701135158538818e-02 -2.318789018318057060e-03 -6.503834575414657593e-02 1.008307263255119324e-01 1.377754956483840942e-01 -1.319649517536163330e-01 1.402737051248550415e-01 4.043749347329139709e-02 -1.297710388898849487e-01 4.490064978599548340e-01 2.827655710279941559e-02 1.787837892770767212e-01 -3.217377886176109314e-02 -2.810858562588691711e-02 2.309792339801788330e-01 3.011369407176971436e-01 -9.706792235374450684e-02 6.706295907497406006e-02 2.239958792924880981e-01 5.966755375266075134e-02 -3.976454213261604309e-02 -4.313707351684570312e-02 1.180839315056800842e-01 4.887254238128662109e-01 -1.327006220817565918e-01 -2.193977832794189453e-01 -3.606750443577766418e-02
-3.495183885097503662e-01 4.298644959926605225e-01 1.092360690236091614e-01 2.610529959201812744e-01 -1.174432411789894104e-01 4.852653294801712036e-02 5.397297441959381104e-02 1.638644188642501831e-01 4.321220144629478455e-02 -3.208113014698028564e-01 3.997376188635826111e-04 -2.422402054071426392e-01 -1.327571719884872437e-01 2.662281990051269531e-01 6.105115264654159546e-02 -1.588158756494522095e-01 3.408399224281311035e-02 3.044451475143432617e-01 -7.011041045188903809e-02 2.672576904296875000e-02 1.424280256032943726e-01 1.487350761890411377e-01 1.353867948055267334e-01 1.792167574167251587e-01 8.516757935285568237e-02 1.050499640405178070e-02 8.136456832289695740e-03 2.109151482582092285e-01 1.264052689075469971e-01 7.037997245788574219e-02 1.267867386341094971e-01 -6.988995522260665894e-02
-3.421520590782165527e-01 3.561626374721527100e-01 -1.457295119762420654e-01 -5.426064878702163696e-02 -2.053063362836837769e-01 -2.204575687646865845e-01 2.048726528882980347e-01 4.077041149139404297e-01 8.775876462459564209e-02 -7.936764508485794067e-02 -2.397604435682296753e-01 2.565794996917247772e-02 -1.643562689423561096e-02 8.224968612194061279e-02 -1.028703153133392334e-01 -3.965337947010993958e-02 2.283614873886108398e-01 3.053840398788452148e-01 -3.258448466658592224e-02 1.115885749459266663e-01 2.432018369436264038e-01 -1.393174827098846436e-01 7.622098922729492188e-02 -3.979705274105072021e-02 -2.334138937294483185e-02 1.646234095096588135e-01 -1.411497294902801514e-01 7.977651059627532959e-02 9.620691090822219849e-02 1.160403564572334290e-01 -3.621881827712059021e-02 1.370365768671035767e-01
6.887303292751312256e-02 2.816612124443054199e-01 -1.845830976963043213e-01 1.756427884101867676e-01 -9.379806369543075562e-02 2.234346121549606323e-01 2.538640238344669342e-02 3.348650783300399780e-02 1.503689885139465332e-01 1.481314599514007568e-01 6.749974936246871948e-02 1.180803999304771423e-01 1.051421090960502625e-02 -1.425099521875381470e-01 2.657697796821594238e-01 -9.380911290645599365e-02 2.547225058078765869e-01 2.017570137977600098e-01 3.152889907360076904e-01 -1.181867122650146484e-01 1.792785376310348511e-01 8.672202378511428833e-02 2.042219638824462891e-01 7.342819124460220337e-02 -1.926439553499221802e-01 3.467412292957305908e-01 1.923659145832061768e-01 9.733494371175765991e-02 2.886134088039398193e-01 4.815270006656646729e-02 -1.799462884664535522e-01 -8.219310082495212555e-03
-3.347702920436859131e-01 2.708017826080322266e-01 -1.062450855970382690e-01 -6.347269751131534576e-03 -1.762895882129669189e-01 -1.052236277610063553e-02 -6.341396272182464600e-02 -4.445938020944595337e-02 1.001095697283744812e-01 -1.363811343908309937e-01 -1.735141277313232422e-01 1.972975581884384155e-01 -3.022216558456420898e-01 -1.132038161158561707e-01 -4.876900929957628250e-03 -3.699044883251190186e-02 2.233661711215972900e-01 3.214278221130371094e-01 -7.742374390363693237e-02 1.671823114156723022e-01 -3.216090053319931030e-02 -1.063640862703323364e-01 1.843530386686325073e-01 1.955053061246871948e-01 -6.698938459157943726e-02 1.960022300481796265e-01 2.021546214818954468e-01 1.624690145254135132e-01 2.246267199516296387e-01 2.471259087324142456e-01 -1.539943963289260864e-01 2.139192521572113037e-01
8.055587857961654663e-02 2.229140847921371460e-01 9.467280656099319458e-02 2.320886254310607910e-01 -5.538001284003257751e-02 -2.938087582588195801e-01 -5.248474702239036560e-02 3.387300968170166016e-01 -8.713119477033615112e-02 -2.868317626416683197e-02 -1.444344073534011841e-01 -9.866459667682647705e-02 -5.487460270524024963e-02 1.279476433992385864e-01 7.305344194173812866e-02 -1.693883538246154785e-02 -9.133735299110412598e-02 8.735117316246032715e-02 -2.877221405506134033e-01 1.649579554796218872e-01 1.629050821065902710e-01 2.043635696172714233e-01 2.892525196075439453e-01 3.369653422851115465e-04 6.539288163185119629e-02 2.335726469755172729e-01 -2.977767288684844971e-01 3.424472212791442871e-01 3.880730271339416504e-02 -3.974479064345359802e-02 9.075415134429931641e-02 2.367691397666931152e-01
-9.845988452434539795e-02 1.058104559779167175e-01 -9.229316562414169312e-02 -1.885899901390075684e-01 -2.780255973339080811e-01 -2.251668125391006470e-01 -2.864331603050231934e-01 -2.171349525451660156e-02 -2.591802738606929779e-02 1.010040640830993652e-01 -1.335888057947158813e-01 -1.607452034950256348e-01 -2.104314565658569336e-01 1.020104810595512390e-01 3.254055082798004150e-01 1.857313513755798340e-02 -2.307347506284713745e-01 5.757036432623863220e-02 -5.875910446047782898e-02 -6.462185084819793701e-02 1.109554544091224670e-01 1.083278954029083252e-01 1.565739363431930542e-01 2.320444136857986450e-01 2.288461774587631226e-01 2.056726664304733276e-01 1.517158597707748413e-01 2.390126734972000122e-01 3.000405728816986084e-01 2.306841462850570679e-01 -1.491253077983856201e-01 4.636889323592185974e-02
1.181023195385932922e-01 5.072113871574401855e-02 -2.664895951747894287e-01 -5.705717206001281738e-02 -9.740666300058364868e-02 -1.239446774125099182e-01 -1.627186983823776245e-01 1.172127351164817810e-01 1.276490390300750732e-01 1.137032881379127502e-01 -1.137953549623489380e-01 1.323075145483016968e-01 5.364093557000160217e-02 -1.464354842901229858e-01 -4.143995791673660278e-02 -5.494556948542594910e-02 9.979777969419956207e-03 1.618722677230834961e-01 -1.271272897720336914e-01 1.169115453958511353e-01 5.088127255439758301e-01 2.582163512706756592e-01 2.118358761072158813e-01 8.958020806312561035e-02 6.394053250551223755e-02 1.823064386844635010e-01 2.403509989380836487e-02 3.976998478174209595e-02 3.696929514408111572e-01 -1.982851624488830566e-01 -8.873927406966686249e-03 3.244336545467376709e-01
-2.402638047933578491e-01 1.700989902019500732e-01 -2.847991883754730225e-02 4.203063547611236572e-01 -5.482936650514602661e-02 -1.800391376018524170e-01 1.439416706562042236e-01 1.993741989135742188e-01 2.177743315696716309e-01 1.039165109395980835e-01 -1.981715708971023560e-01 1.274306327104568481e-01 3.911745920777320862e-02 1.000467017292976379e-01 6.062625721096992493e-02 2.832067012786865234e-02 -8.777250349521636963e-02 1.816132962703704834e-01 1.879997253417968750e-01 1.657985001802444458e-01 -6.580615043640136719e-02 -1.110331863164901733e-01 9.999663382768630981e-02 -3.564798459410667419e-02 -5.510843917727470398e-02 -7.675378769636154175e-02 -1.804452389478683472e-02 1.256077587604522705e-01 5.261377692222595215e-01 2.298261225223541260e-01 1.547889858484268188e-01 -1.218942925333976746e-02
-5.813716910779476166e-03 1.969179511070251465e-01 1.381915360689163208e-01 1.151176840066909790e-01 -1.321647018194198608e-01 8.376127481460571289e-02 -1.220740973949432373e-01 1.543836295604705811e-01 -9.726680070161819458e-02 5.489379540085792542e-02 1.869541257619857788e-01 -1.380388997495174408e-02 -1.924479752779006958e-02 -4.612953588366508484e-02 3.089029490947723389e-01 -1.751969009637832642e-01 1.842511259019374847e-02 1.740706562995910645e-01 -2.093580216169357300e-01 -4.046840593218803406e-03 1.393288373947143555e-01 4.284503683447837830e-02 1.086956635117530823e-01 -1.761926114559173584e-01 2.494088858366012573e-01 1.115765273571014404e-01 -2.423634976148605347e-01 2.976301014423370361e-01 4.033885002136230469e-01 -3.060864210128784180e-01 4.256441071629524231e-02 2.656992673873901367e-01
-1.388417780399322510e-01 1.385304052382707596e-02 1.858087480068206787e-01 1.224553883075714111e-01 -1.869945526123046875e-01 2.337203770875930786e-01 8.811962604522705078e-02 -1.690972149372100830e-01 -8.464831858873367310e-02 7.714056223630905151e-02 -1.240393966436386108e-01 -2.785879075527191162e-01 -2.887243032455444336e-01 -8.761503547430038452e-02 -1.344113498926162720e-01 -4.020648896694183350e-01 -2.824300155043601990e-02 1.668136715888977051e-01 -1.232396587729454041e-01 -1.516141891479492188e-01 1.143726408481597900e-01 5.536169558763504028e-02 1.048395261168479919e-01 8.296177536249160767e-02 1.448480486869812012e-01 2.232479155063629150e-01 -5.666655674576759338e-02 7.637718319892883301e-02 4.778856337070465088e-01 -1.011319085955619812e-01 8.243110775947570801e-02 -4.587238281965255737e-02
1.577821671962738037e-01 1.793082803487777710e-01 -1.126277297735214233e-01 -1.175039112567901611e-01 -2.111206054687500000e-01 -1.993416100740432739e-01 -8.747158944606781006e-02 6.446706503629684448e-02 -1.218708083033561707e-01 7.943398505449295044e-02 -2.016784250736236572e-01 -1.437767446041107178e-01 -1.529062539339065552e-01 -1.528005301952362061e-01 -1.361848972737789154e-02 -4.822120070457458496e-02 1.103553697466850281e-01 1.142218410968780518e-01 -2.582746148109436035e-01 2.947817742824554443e-01 2.775216102600097656e-01 1.137601882219314575e-01 3.062855303287506104e-01 2.104833871126174927e-01 -6.630872935056686401e-02 1.716412901878356934e-01 -3.284747153520584106e-02 -5.993420630693435669e-02 2.633531987667083740e-01 -2.442796528339385986e-01 2.507131397724151611e-01 2.264592349529266357e-01
-2.130420804023742676e-01 1.523299813270568848e-01 -7.241959869861602783e-02 2.638382613658905029e-01 2.752869389951229095e-02 -2.571472153067588806e-02 -4.220771417021751404e-02 3.528568893671035767e-02 -3.868770599365234375e-01 1.951231434941291809e-02 -2.727368772029876709e-01 1.112468913197517395e-02 2.984103281050920486e-03 -3.908598721027374268e-01 1.542000621557235718e-01 8.067324757575988770e-02 4.198656231164932251e-02 9.235379099845886230e-02 -1.707110553979873657e-01 -3.302477672696113586e-02 3.655539453029632568e-01 -2.571570314466953278e-02 1.974006295204162598e-01 -4.091128706932067871e-03 1.401771456003189087e-01 7.127641886472702026e-02 -7.830046862363815308e-02 9.461731463670730591e-02 2.889226973056793213e-01 -1.527501791715621948e-01 -1.425403356552124023e-01 2.524639368057250977e-01
-4.236343502998352051e-02 3.739797770977020264e-01 -1.506001502275466919e-01 -1.240580901503562927e-01 -2.770759165287017822e-01 -2.031884193420410156e-01 -1.896176114678382874e-02 1.664221137762069702e-01 8.135490119457244873e-03 -5.859936028718948364e-02 1.333965659141540527e-01 -5.163036659359931946e-02 6.015093624591827393e-02 -2.781355679035186768e-01 1.747848540544509888e-01 -2.989694476127624512e-02 -1.443040072917938232e-01 1.158800646662712097e-01 5.440910905599594116e-02 1.197673752903938293e-02 4.166055098176002502e-02 -7.599633932113647461e-02 2.595126926898956299e-01 6.254731863737106323e-02 1.754061728715896606e-01 3.336917459964752197e-01 1.655400395393371582e-01 1.556517183780670166e-01 3.539928793907165527e-01 -2.201149612665176392e-01 1.658817082643508911e-01 -1.631785333156585693e-01
1.205634027719497681e-01 2.145872861146926880e-01 -6.609010696411132812e-02 7.689567655324935913e-02 -1.212768852710723877e-01 -5.554429441690444946e-02 -2.428875118494033813e-01 4.746517166495323181e-02 1.122997030615806580e-01 -1.978069841861724854e-01 3.011008501052856445e-01 -1.205594018101692200e-01 1.295718923211097717e-02 2.261038422584533691e-01 3.102316856384277344e-01 4.951202496886253357e-02 1.475499570369720459e-01 -4.006096348166465759e-02 7.288886606693267822e-02 2.108324170112609863e-01 1.581020478624850512e-04 -5.454923585057258606e-02 1.882976144552230835e-01 4.279394075274467468e-02 6.554921716451644897e-02 6.584574282169342041e-02 -3.122232388705015182e-03 3.042128682136535645e-01 5.434822440147399902e-01 -1.750531494617462158e-01 3.489726781845092773e-02 -3.674921765923500061e-02
6.416118890047073364e-02 5.692964047193527222e-02 -1.615289896726608276e-01 -2.106105387210845947e-01 -1.036245897412300110e-01 -8.301131427288055420e-02 -1.913935542106628418e-01 1.103703752160072327e-01 3.798919916152954102e-02 1.022996157407760620e-01 -1.016056910157203674e-01 1.727980077266693115e-01 3.549232333898544312e-02 -2.150974124670028687e-01 -5.254131928086280823e-02 -5.198944360017776489e-02 1.615959852933883667e-01 8.670024573802947998e-02 -1.512393057346343994e-01 1.468367278575897217e-01 3.282800018787384033e-01 8.119773119688034058e-02 3.695444166660308838e-01 -1.430260669440031052e-02 -4.494449868798255920e-02 2.982206940650939941e-01 2.643369510769844055e-02 8.597719133831560612e-04 4.347952604293823242e-01 -1.367137134075164795e-01 8.193951100111007690e-02 3.396627902984619141e-01
-1.542711406946182251e-01 4.926097691059112549e-01 2.471615187823772430e-02 2.682037949562072754e-01 -1.327704489231109619e-01 -1.605935990810394287e-01 -1.134509742259979248e-01 1.585926264524459839e-01 -1.096608936786651611e-01 -5.200799554586410522e-02 -2.662667632102966309e-01 1.178067773580551147e-01 -7.872588932514190674e-02 2.942955680191516876e-02 3.335089236497879028e-02 -2.685315310955047607e-01 2.395704239606857300e-01 -1.339003592729568481e-01 1.015873402357101440e-01 2.470224797725677490e-01 4.082890599966049194e-02 8.114326745271682739e-03 -3.824853152036666870e-02 8.398377895355224609e-02 1.131139546632766724e-01 1.817536950111389160e-01 5.754238739609718323e-02 3.851712048053741455e-01 1.234407722949981689e-01 -1.464041769504547119e-01 9.242775291204452515e-02 -1.159294042736291885e-02
-1.602492034435272217e-01 1.938906908035278320e-01 7.836148887872695923e-02 2.547227144241333008e-01 -4.708031117916107178e-01 -1.985751986503601074e-01 -2.253578752279281616e-01 2.018837183713912964e-01 -3.926299139857292175e-02 -7.759295403957366943e-02 1.541736256331205368e-02 2.476786673069000244e-01 -3.842666745185852051e-03 -8.856376633048057556e-03 1.265059560537338257e-01 -2.658417820930480957e-01 1.231575757265090942e-01 -2.176245488226413727e-02 1.760289072990417480e-01 -6.282570213079452515e-02 3.929725587368011475e-01 4.532379284501075745e-02 2.441251836717128754e-02 5.689682066440582275e-02 -7.190552353858947754e-02 -1.281327605247497559e-01 -7.334799040108919144e-03 2.893597483634948730e-01 1.515024155378341675e-01 -1.052894592285156250e-01 3.984032571315765381e-02 7.260309159755706787e-02
-1.648366153240203857e-01 4.268744885921478271e-01 1.667815446853637695e-01 2.234912365674972534e-01 -9.271322190761566162e-02 -6.066032871603965759e-02 -9.946667402982711792e-02 1.631570458412170410e-01 9.474172443151473999e-02 -1.021098047494888306e-01 -1.969469636678695679e-01 1.112819090485572815e-01 -1.208886969834566116e-02 2.095759510993957520e-01 -1.833480745553970337e-01 -3.081824481487274170e-01 9.388589859008789062e-02 1.114283800125122070e-01 1.764067113399505615e-01 -4.881914705038070679e-02 2.590966224670410156e-01 1.396680921316146851e-01 7.223904877901077271e-02 2.205236628651618958e-02 1.424397975206375122e-01 3.351573050022125244e-01 1.108669862151145935e-02 1.882576197385787964e-01 2.375226765871047974e-01 -1.214926764369010925e-01 -1.660611778497695923e-01 -8.248809725046157837e-02
-8.652367442846298218e-02 7.170899212360382080e-02 -1.490579545497894287e-01 1.214851289987564087e-01 6.742303818464279175e-02 -2.574266791343688965e-01 -4.054951071739196777e-01 1.509673297405242920e-01 1.421876847743988037e-01 -1.114921197295188904e-01 8.687050640583038330e-02 3.170242905616760254e-02 -1.142583787441253662e-01 -7.937783002853393555e-02 -2.394542656838893890e-02 -2.979044914245605469e-01 5.395448952913284302e-02 1.634668856859207153e-01 -9.575229138135910034e-02 1.018137708306312561e-01 1.650455296039581299e-01 3.759612143039703369e-01 1.316479444503784180e-01 5.680392310023307800e-02 1.430465131998062134e-01 2.349730432033538818e-01 -1.923030614852905273e-01 -5.996935069561004639e-02 4.005079567432403564e-01 7.382565736770629883e-02 -1.485313028097152710e-01 2.388377906754612923e-03
4.304247722029685974e-02 2.975608110427856445e-01 -1.962658464908599854e-01 4.502043873071670532e-02 -7.625900954008102417e-02 7.788325101137161255e-02 -2.285063453018665314e-02 2.332196943461894989e-02 -1.550530940294265747e-01 1.199462190270423889e-01 -2.540348768234252930e-01 -1.781129240989685059e-01 -1.157433390617370605e-01 -1.627551168203353882e-01 1.427591443061828613e-01 -2.911970913410186768e-01 -2.456448785960674286e-02 1.455371677875518799e-01 -1.654807925224304199e-01 -1.319962441921234131e-01 -6.382711231708526611e-02 3.617859184741973877e-01 5.042351782321929932e-02 -9.567277878522872925e-02 3.187588751316070557e-01 7.649040222167968750e-02 -1.887531951069831848e-02 7.644975930452346802e-02 4.934058487415313721e-01 5.187363922595977783e-02 7.059875410050153732e-03 5.712412670254707336e-02
8.699543774127960205e-02 2.084315270185470581e-01 1.185548827052116394e-01 6.457637250423431396e-02 -2.031169086694717407e-02 -1.590771079063415527e-01 -6.485480070114135742e-02 3.282379806041717529e-01 -6.021505221724510193e-02 -1.500731259584426880e-01 -2.883670032024383545e-01 -2.328815124928951263e-02 1.888179965317249298e-02 1.603741794824600220e-01 -2.198033779859542847e-01 1.984414830803871155e-02 -4.829095304012298584e-02 1.616666316986083984e-01 -4.889497160911560059e-02 1.918160766363143921e-01 2.597108781337738037e-01 -7.987950742244720459e-02 4.006451070308685303e-01 1.627379506826400757e-01 3.934266045689582825e-02 4.113556146621704102e-01 -1.648522019386291504e-01 1.056196317076683044e-01 1.681098341941833496e-01 -1.326634287834167480e-01 -4.853082075715065002e-02 1.505908668041229248e-01
-3.548292219638824463e-01 -6.021458655595779419e-03 1.247008070349693298e-01 3.046584427356719971e-01 5.309775006026029587e-03 -3.119331598281860352e-01 5.244443938136100769e-02 -1.225921697914600372e-02 2.177130877971649170e-01 2.248753607273101807e-01 -2.758082747459411621e-01 -1.001892089843750000e-01 -1.121346727013587952e-01 1.976765096187591553e-01 2.635226547718048096e-01 -2.480492889881134033e-01 1.722772270441055298e-01 -3.827177733182907104e-02 1.717270463705062866e-01 1.460495740175247192e-01 1.658493578433990479e-01 -1.557314693927764893e-01 1.245882809162139893e-01 1.703531891107559204e-01 -1.650810614228248596e-02 -6.620438303798437119e-03 1.130817383527755737e-01 5.273456126451492310e-02 2.861362397670745850e-01 -7.166057825088500977e-02 -6.899820268154144287e-02 1.133251041173934937e-01
-2.233379781246185303e-01 3.277342021465301514e-01 -7.861288636922836304e-02 3.269664347171783447e-01 -2.439755499362945557e-01 -3.136361241340637207e-01 -1.286643743515014648e-01 -1.153059750795364380e-01 1.150405555963516235e-01 -1.565538197755813599e-01 -2.470005303621292114e-01 -1.368198841810226440e-01 -1.747078597545623779e-01 5.117456614971160889e-02 1.132289096713066101e-01 -1.571355909109115601e-01 2.675009705126285553e-02 1.674220710992813110e-01 -2.450511418282985687e-02 -7.827421277761459351e-02 3.282340466976165771e-01 -4.248017817735671997e-02 -5.165132693946361542e-03 -2.331220358610153198e-01 -9.110525250434875488e-02 -7.155022025108337402e-02 -2.016175724565982819e-02 2.601739764213562012e-01 2.377913147211074829e-01 2.204550802707672119e-02 7.529531419277191162e-02 -1.007509529590606689e-01
1.393407583236694336e-01 -1.156526878476142883e-01 -4.757435817737132311e-05 -1.156856492161750793e-02 5.317946150898933411e-02 1.002969294786453247e-01 -1.798176616430282593e-01 3.280389308929443359e-01 2.394918501377105713e-01 7.996235787868499756e-02 9.827858954668045044e-02 -8.748789876699447632e-02 2.083286829292774200e-02 -1.938700675964355469e-01 -9.489933960139751434e-03 -1.574824452400207520e-01 -1.759463921189308167e-02 1.199802160263061523e-01 -5.619627237319946289e-02 1.764428615570068359e-01 1.246651262044906616e-01 2.213604897260665894e-01 2.716806828975677490e-01 5.813304707407951355e-02 -7.231027632951736450e-02 2.121248692274093628e-01 1.842218339443206787e-01 8.749829232692718506e-02 5.908328890800476074e-01 8.369744569063186646e-02 1.136828884482383728e-01 1.367897242307662964e-01
9.064356237649917603e-02 -4.511536285281181335e-02 -1.251142174005508423e-01 4.559419453144073486e-01 2.612294629216194153e-02 7.070454768836498260e-03 6.886404752731323242e-02 5.468618869781494141e-02 -1.476481556892395020e-01 -5.963531509041786194e-02 -3.189613297581672668e-02 2.542514503002166748e-01 -3.355407342314720154e-02 1.301444023847579956e-01 8.540034294128417969e-02 -1.975999325513839722e-01 4.388993680477142334e-01 -2.594246529042720795e-02 -1.592584550380706787e-01 6.733307242393493652e-02 3.535789251327514648e-01 5.975714698433876038e-02 1.623124629259109497e-01 -1.164799835532903671e-02 -3.555061668157577515e-02 1.530779898166656494e-01 -2.480349391698837280e-01 3.613191843032836914e-02 3.607569932937622070e-01 6.703735888004302979e-02 3.520063310861587524e-02 -2.552770823240280151e-02
-3.132874518632888794e-02 5.886201560497283936e-02 -5.235175415873527527e-02 -1.757173985242843628e-01 -3.732262551784515381e-02 6.559187173843383789e-02 -1.292267292737960815e-01 -2.017756849527359009e-01 -1.233045570552349091e-02 3.493446111679077148e-02 6.860753148794174194e-02 7.858429104089736938e-02 -1.609139740467071533e-01 -1.562926024198532104e-01 -6.986874341964721680e-02 -3.057082891464233398e-01 -8.015082776546478271e-02 5.371401906013488770e-01 -2.915074303746223450e-02 -7.485072314739227295e-02 1.900604218244552612e-01 -2.259374223649501801e-02 4.179384410381317139e-01 -7.990699261426925659e-02 -1.245853528380393982e-01 1.505599319934844971e-01 -1.319326013326644897e-01 2.882008552551269531e-01 1.978923529386520386e-01 -2.844738215208053589e-02 -1.515325307846069336e-01 1.312927752733230591e-01
-6.275310879573225975e-04 4.180424809455871582e-01 -2.421048134565353394e-01 2.158000469207763672e-01 -5.192313715815544128e-02 6.544636562466621399e-03 2.583970725536346436e-01 1.205019429326057434e-01 4.251265525817871094e-02 9.642096608877182007e-02 1.154813840985298157e-01 1.460926830768585205e-01 7.098162919282913208e-02 5.351769924163818359e-02 1.394272297620773315e-01 -2.419768124818801880e-01 -1.085610017180442810e-01 3.956993222236633301e-01 1.047994345426559448e-01 -1.855536364018917084e-02 2.253110259771347046e-01 -1.258524507284164429e-01 2.109511941671371460e-01 -2.475081942975521088e-02 -1.038010939955711365e-01 2.440421134233474731e-01 2.060478478670120239e-01 1.991774290800094604e-01 1.288478374481201172e-01 -1.150251328945159912e-01 1.710889488458633423e-01 3.712784126400947571e-02
-2.376647293567657471e-02 1.277373135089874268e-01 1.866637319326400757e-01 1.897405833005905151e-01 1.384826451539993286e-01 1.107445284724235535e-01 -2.138800919055938721e-01 1.686054766178131104e-01 1.659116744995117188e-01 6.793292611837387085e-02 -2.547805011272430420e-02 3.678306937217712402e-02 8.475950360298156738e-02 -1.027938202023506165e-01 1.767669767141342163e-01 -7.597956806421279907e-02 -8.985880762338638306e-02 8.588554337620735168e-03 -1.745238751173019409e-01 1.043486371636390686e-01 3.541884124279022217e-01 1.232812330126762390e-01 3.319910466670989990e-01 1.978885829448699951e-01 6.740122288465499878e-02 5.116006731986999512e-02 -3.017233312129974365e-01 -1.094940230250358582e-01 3.558043241500854492e-01 1.249677389860153198e-01 1.502909809350967407e-01 3.213047981262207031e-01
-1.174492090940475464e-01 1.131611764430999756e-01 1.065174862742424011e-02 3.791208378970623016e-03 1.596114039421081543e-01 -2.637933492660522461e-01 -9.966895729303359985e-02 9.240559488534927368e-02 -1.089342758059501648e-01 -2.972277998924255371e-02 -1.833144426345825195e-01 -2.720912694931030273e-01 4.532632604241371155e-02 2.035976648330688477e-01 4.726824350655078888e-03 -2.429673522710800171e-01 -5.109971389174461365e-02 1.634721755981445312e-01 -7.329113781452178955e-02 -1.970268227159976959e-02 2.266632020473480225e-01 -1.520970761775970459e-01 2.506356537342071533e-01 5.991855636239051819e-02 -1.318692415952682495e-01 5.929787755012512207e-01 1.065021846443414688e-02 1.239237785339355469e-01 2.556778490543365479e-01 4.894443973898887634e-02 1.431273482739925385e-02 9.121049940586090088e-02
8.939547836780548096e-02 2.451478093862533569e-01 1.101783961057662964e-01 7.734187878668308258e-03 -1.954910159111022949e-01 -4.007407650351524353e-02 -5.132357403635978699e-02 -1.757391542196273804e-02 1.460386365652084351e-01 -3.651185631752014160e-01 -4.778919368982315063e-02 -2.529197931289672852e-01 -1.613729000091552734e-01 6.620217859745025635e-02 2.658110344782471657e-03 -2.008424699306488037e-01 2.004438489675521851e-01 -6.035046651959419250e-03 -1.645587235689163208e-01 1.499900817871093750e-01 2.061830013990402222e-01 -4.650932922959327698e-02 2.222042828798294067e-01 3.574082255363464355e-02 2.664631009101867676e-01 3.171233534812927246e-01 -4.704131186008453369e-02 4.217214882373809814e-01 1.843961328268051147e-01 1.083642095327377319e-01 -3.247647359967231750e-02 -4.168752208352088928e-02
1.527969986200332642e-01 6.720445305109024048e-02 -2.218868583440780640e-01 2.155257612466812134e-01 -8.734585344791412354e-02 -2.283307015895843506e-01 1.078915596008300781e-01 1.004033815115690231e-02 -2.273170091211795807e-02 -1.102012470364570618e-01 1.351048648357391357e-01 2.607132196426391602e-01 -1.780620664358139038e-01 4.075793921947479248e-02 2.526896893978118896e-01 -2.689746022224426270e-01 -1.347932964563369751e-03 9.281231462955474854e-02 -1.142021939158439636e-01 1.488909218460321426e-02 3.734184503555297852e-01 1.133415177464485168e-01 -5.664515122771263123e-02 2.237715870141983032e-01 -1.731482297182083130e-01 2.353324294090270996e-01 2.301704734563827515e-01 2.294961214065551758e-01 3.081144690513610840e-01 1.104523986577987671e-01 -8.943971991539001465e-02 5.386278033256530762e-02
-2.655941247940063477e-01 3.765184283256530762e-01 -3.821427002549171448e-02 1.647623181343078613e-01 -3.001355528831481934e-01 8.655641227960586548e-02 -1.166300028562545776e-01 7.232316583395004272e-02 -2.440733760595321655e-01 3.868587315082550049e-02 8.280464261770248413e-02 1.232652664184570312e-01 -7.842586934566497803e-02 -1.048559397459030151e-01 1.012512147426605225e-01 -3.745293244719505310e-02 -1.942263245582580566e-01 5.639479309320449829e-02 -9.046763181686401367e-02 1.903470009565353394e-01 1.803975179791450500e-02 -2.272899635136127472e-02 5.990713089704513550e-02 1.258904486894607544e-01 3.794209361076354980e-01 1.693336665630340576e-01 1.891332417726516724e-01 -6.656595505774021149e-03 4.024572074413299561e-01 1.652989834547042847e-01 1.654647588729858398e-01 -6.093524862080812454e-03
-6.080762669444084167e-02 2.370462194085121155e-02 8.893661946058273315e-02 1.968799233436584473e-01 2.869836986064910889e-03 -4.029520228505134583e-02 2.094888389110565186e-01 3.808318376541137695e-01 -9.666808694601058960e-02 -1.544724777340888977e-02 -6.407413631677627563e-02 5.826360732316970825e-02 1.860136538743972778e-02 -1.365080922842025757e-01 3.079533874988555908e-01 3.036065958440303802e-02 -2.114482820034027100e-01 2.157705724239349365e-01 3.741541132330894470e-02 -1.562925130128860474e-01 4.154771864414215088e-01 2.137050032615661621e-01 2.184896469116210938e-01 -1.812239438295364380e-01 -4.796367138624191284e-03 8.911556750535964966e-02 -1.743156276643276215e-02 1.756012290716171265e-01 2.807958722114562988e-01 5.575443804264068604e-02 1.977632939815521240e-01 2.248612940311431885e-01
-1.085115149617195129e-01 2.183351665735244751e-01 1.532889604568481445e-01 1.241614446043968201e-01 -1.352068781852722168e-01 3.962277248501777649e-02 -1.530813574790954590e-01 1.431555747985839844e-01 -6.195462308824062347e-03 6.685137003660202026e-02 1.589557379484176636e-01 -1.654417365789413452e-01 -1.963412314653396606e-01 -7.000431418418884277e-02 5.768062919378280640e-02 1.397203840315341949e-02 -3.905695676803588867e-02 1.340673398226499557e-02 -2.904899120330810547e-01 2.133850902318954468e-01 3.542954027652740479e-01 -9.527671337127685547e-02 4.011294245719909668e-01 7.993279723450541496e-04 1.011539697647094727e-01 2.452930659055709839e-01 -1.331821978092193604e-01 1.679325290024280548e-02 2.752638459205627441e-01 -7.885113358497619629e-02 -2.595144510269165039e-01 2.624081075191497803e-01
-3.590519428253173828e-01 1.480242758989334106e-01 -5.600306019186973572e-02 -8.772988617420196533e-02 1.361144427210092545e-02 -3.406861564144492149e-03 -3.746306002140045166e-01 -3.382179141044616699e-01 -2.739281021058559418e-02 -1.650816053152084351e-01 9.218250960111618042e-02 8.746962994337081909e-02 -2.008460462093353271e-01 -8.250997960567474365e-02 1.539636403322219849e-01 -1.708059012889862061e-01 1.344428807497024536e-01 1.475145071744918823e-01 -6.232300028204917908e-02 2.122702002525329590e-01 7.197210192680358887e-02 8.559036254882812500e-02 2.807185649871826172e-01 2.398267239332199097e-01 9.977816045284271240e-02 1.732044294476509094e-02 8.240833878517150879e-02 1.926338970661163330e-01 2.974385619163513184e-01 1.069611459970474243e-01 -2.965028956532478333e-02 2.160471379756927490e-01
-5.521339923143386841e-02 3.069806098937988281e-01 4.924831166863441467e-02 7.201805710792541504e-03 -1.889583915472030640e-01 -1.704504527151584625e-02 -7.563927024602890015e-02 -1.854689419269561768e-01 9.379580616950988770e-02 1.747600138187408447e-01 -3.995433747768402100e-01 -1.345486193895339966e-01 -1.142918765544891357e-01 -2.017713040113449097e-01 -1.157055124640464783e-01 -1.444278657436370850e-01 4.064772650599479675e-02 2.125689834356307983e-01 -1.563396304845809937e-01 -8.746009320020675659e-02 8.405986428260803223e-02 1.443544477224349976e-01 8.712330460548400879e-02 2.489047497510910034e-02 1.332648992538452148e-01 9.401308745145797729e-02 -1.691755950450897217e-01 9.071485698223114014e-02 5.043541789054870605e-01 -3.318519890308380127e-02 -2.000932544469833374e-01 -2.121793180704116821e-01
-1.829288005828857422e-01 -2.134232819080352783e-01 -4.222936462610960007e-03 1.549928635358810425e-01 -5.990128591656684875e-02 -4.875192418694496155e-02 1.445479542016983032e-01 1.803599745035171509e-01 -9.337847679853439331e-02 -1.607950776815414429e-01 1.247404143214225769e-01 1.173125356435775757e-01 -9.105906635522842407e-02 1.209456101059913635e-02 2.876818478107452393e-01 -1.909614950418472290e-01 -2.804833054542541504e-01 2.302235364913940430e-01 -2.423283755779266357e-01 1.362807750701904297e-01 6.283278018236160278e-02 1.582744121551513672e-01 3.155275583267211914e-01 -1.261066049337387085e-01 3.546756878495216370e-02 7.514307647943496704e-02 -2.441875487565994263e-01 2.946086525917053223e-01 3.514855802059173584e-01 -1.061882004141807556e-01 4.051891714334487915e-02 5.273840203881263733e-02
-1.706083416938781738e-01 1.440076380968093872e-01 1.788560673594474792e-02 1.324520558118820190e-01 -2.783012986183166504e-01 -1.576252728700637817e-01 -1.805567145347595215e-01 1.430594772100448608e-01 3.032343983650207520e-01 -2.644523791968822479e-02 -2.203318774700164795e-01 1.240077167749404907e-01 7.303740084171295166e-02 -7.169990241527557373e-02 1.724562421441078186e-02 1.781398504972457886e-01 -1.488048732280731201e-01 1.422927826642990112e-01 5.044579505920410156e-02 2.503201067447662354e-01 3.222773596644401550e-02 4.464337974786758423e-02 2.478021532297134399e-01 2.344530224800109863e-01 -3.233171626925468445e-02 -4.687460884451866150e-02 -8.903987705707550049e-02 4.122344553470611572e-01 3.367006480693817139e-01 1.608333289623260498e-01 1.488498449325561523e-01 -9.135901182889938354e-02
1.663751006126403809e-01 3.858814481645822525e-03 -1.520483046770095825e-01 2.669617831707000732e-01 -2.602727115154266357e-01 -1.505628526210784912e-01 1.024211570620536804e-02 1.091885566711425781e-02 -1.743700802326202393e-01 -6.404102314263582230e-03 1.926815062761306763e-01 -8.344407379627227783e-02 1.341807246208190918e-01 6.011618301272392273e-02 -1.557164546102285385e-02 -4.740934818983078003e-02 -9.286165237426757812e-02 -1.260158270597457886e-01 3.092436790466308594e-01 2.523944973945617676e-01 2.150143533945083618e-01 1.162640750408172607e-01 3.496329486370086670e-01 -6.027676537632942200e-02 -3.738413378596305847e-02 6.817639619112014771e-02 7.660686224699020386e-02 2.245233803987503052e-01 3.822080492973327637e-01 1.740728616714477539e-01 1.687652766704559326e-01 2.280011028051376343e-01
-2.599673718214035034e-02 2.072336375713348389e-01 -1.042435094714164734e-01 -4.808144271373748779e-02 -1.913157105445861816e-01 2.189875394105911255e-01 5.590634793043136597e-02 1.646013110876083374e-01 1.498110592365264893e-02 -1.281353831291198730e-01 -2.356763333082199097e-01 -5.170471221208572388e-02 2.275772541761398315e-01 -1.271955482661724091e-02 1.183377578854560852e-02 -1.656184196472167969e-01 8.569104224443435669e-02 1.701883077621459961e-01 2.298506163060665131e-02 -2.867659330368041992e-01 5.666473507881164551e-02 -2.532161213457584381e-02 1.348919719457626343e-01 -6.926652509719133377e-03 2.901280112564563751e-02 -1.049987450242042542e-01 -3.411828726530075073e-02 1.955041475594043732e-02 6.379426121711730957e-01 -1.167280077934265137e-01 -1.361083835363388062e-01 2.834441959857940674e-01
-2.056833356618881226e-01 3.676239550113677979e-01 1.556911598891019821e-02 7.346664369106292725e-02 -1.840734034776687622e-01 -7.685954868793487549e-02 3.156474977731704712e-02 7.993505895137786865e-02 1.513730138540267944e-01 -3.342497944831848145e-01 5.198319628834724426e-02 -2.940846681594848633e-01 9.713021665811538696e-02 1.187633424997329712e-01 1.696875318884849548e-02 -1.908419579267501831e-01 -1.591606885194778442e-01 3.409378528594970703e-01 -8.903922885656356812e-02 -9.489943087100982666e-02 2.547634840011596680e-01 1.626576632261276245e-01 -9.256215393543243408e-02 2.166900932788848877e-01 3.641635924577713013e-02 4.845452681183815002e-02 -5.318311601877212524e-02 2.813416719436645508e-01 2.068133801221847534e-01 -5.855282396078109741e-02 5.606501922011375427e-02 2.127688825130462646e-01
-4.437414184212684631e-02 1.188970133662223816e-01 1.572644412517547607e-01 8.675774186849594116e-02 4.391790833324193954e-03 -3.865560889244079590e-02 -5.293253436684608459e-02 -6.575150042772293091e-02 -3.173578679561614990e-01 1.718055307865142822e-01 -3.253880888223648071e-02 -9.971611201763153076e-02 -2.136034965515136719e-01 -1.213326528668403625e-01 1.815937273204326630e-02 5.285342410206794739e-02 2.186894267797470093e-01 1.747389137744903564e-01 -1.115297228097915649e-01 1.683259010314941406e-01 1.692568659782409668e-01 1.995663195848464966e-01 3.994066715240478516e-01 3.751317262649536133e-01 -2.566913701593875885e-02 1.099838465452194214e-01 -2.180507779121398926e-01 3.741413056850433350e-01 1.585645377635955811e-01 -1.099728047847747803e-01 9.632793813943862915e-02 -6.029842421412467957e-02
5.897698551416397095e-02 2.864683568477630615e-01 -8.903954178094863892e-02 3.157199621200561523e-01 -4.115591347217559814e-01 -1.072404831647872925e-01 1.356772799044847488e-02 -1.753805205225944519e-02 1.065509244799613953e-01 -2.124113589525222778e-01 -3.254779279232025146e-01 1.278060115873813629e-02 -2.235570400953292847e-01 8.447010815143585205e-02 1.822211295366287231e-01 -1.024964079260826111e-01 8.655992895364761353e-02 5.767974629998207092e-02 5.204652994871139526e-02 -1.301248073577880859e-01 3.787213563919067383e-01 -1.573685258626937866e-01 1.016682386398315430e-01 -5.426881089806556702e-02 -3.150361299049109221e-04 -1.891787946224212646e-01 6.600125879049301147e-02 1.286811828613281250e-01 1.652851700782775879e-01 1.357729732990264893e-01 6.701166927814483643e-02 2.078426629304885864e-01
-2.959212958812713623e-01 1.132755801081657410e-01 -1.514742672443389893e-01 7.366266101598739624e-02 -2.117045968770980835e-01 -1.691604778170585632e-02 -1.945199817419052124e-01 -2.191962003707885742e-01 -1.762178912758827209e-02 -3.583873212337493896e-01 2.642694413661956787e-01 -9.162664413452148438e-02 1.780852116644382477e-02 -2.176316082477569580e-01 3.517798706889152527e-02 -1.659184135496616364e-02 6.020977161824703217e-03 1.681371331214904785e-01 1.011593788862228394e-01 2.891672849655151367e-01 1.357837617397308350e-01 1.098105534911155701e-01 7.521626353263854980e-02 2.827039659023284912e-01 6.428591907024383545e-02 4.406271502375602722e-02 -8.699021488428115845e-02 1.590151190757751465e-01 3.463679850101470947e-01 8.698599040508270264e-02 7.430201768875122070e-02 2.717392444610595703e-01
-1.763099581003189087e-01 4.250173643231391907e-02 1.230393201112747192e-01 2.609063088893890381e-01 -9.018404036760330200e-02 -2.376491129398345947e-01 -4.585865885019302368e-03 2.342029064893722534e-01 2.401067614555358887e-01 1.005607470870018005e-01 -2.886430621147155762e-01 2.786602675914764404e-01 -6.031813099980354309e-02 1.401878595352172852e-01 1.295140385627746582e-01 1.303300261497497559e-01 1.889858953654766083e-02 2.606592178344726562e-01 1.535887718200683594e-01 1.158662885427474976e-01 -6.792033463716506958e-02 -1.402327232062816620e-02 2.795223593711853027e-01 -4.350221902132034302e-02 4.751947522163391113e-02 2.347179874777793884e-02 -1.494242697954177856e-01 1.540952026844024658e-01 3.545898795127868652e-01 9.810169786214828491e-02 3.016632199287414551e-01 1.150824353098869324e-01
-1.851370036602020264e-01 1.942315697669982910e-01 -6.043191626667976379e-02 1.122250780463218689e-01 -2.045799046754837036e-01 2.104422310367226601e-03 1.023447141051292419e-01 -4.778154939413070679e-02 4.213064610958099365e-01 -3.075625188648700714e-02 -8.088771998882293701e-02 -3.354210406541824341e-02 -2.013746351003646851e-01 3.444664552807807922e-02 2.353804111480712891e-01 1.823049932718276978e-01 2.683974504470825195e-01 2.061868757009506226e-01 -3.170735388994216919e-02 -8.822008967399597168e-02 2.616395354270935059e-01 1.571798138320446014e-02 4.345689713954925537e-02 1.637818962335586548e-01 9.944204986095428467e-02 2.283181250095367432e-02 1.978991180658340454e-01 2.615846097469329834e-01 3.735339939594268799e-01 -2.116737067699432373e-01 1.325099915266036987e-01 2.371619120822288096e-05
-3.234452307224273682e-01 1.640288531780242920e-01 6.068136170506477356e-02 7.829035818576812744e-02 -2.621893584728240967e-01 -1.091126650571823120e-01 -3.309252858161926270e-02 5.385718867182731628e-02 1.342108845710754395e-01 1.053153499960899353e-01 -2.825854420661926270e-01 2.232368886470794678e-01 -5.646479502320289612e-02 1.479337215423583984e-01 1.740070581436157227e-01 9.670526534318923950e-02 -1.917218416929244995e-01 2.245296835899353027e-01 1.919755637645721436e-01 2.320140898227691650e-01 -3.774707764387130737e-02 2.477373369038105011e-02 2.950058281421661377e-01 -1.664360612630844116e-02 -1.300304681062698364e-01 2.405548468232154846e-02 -1.215439289808273315e-01 3.127998113632202148e-01 3.222719132900238037e-01 -3.605912253260612488e-02 2.182213515043258667e-01 2.102933451533317566e-02
-3.397438675165176392e-02 -2.416566386818885803e-02 -2.009107768535614014e-01 7.524202018976211548e-02 8.032068610191345215e-02 -1.031238287687301636e-01 -3.451138138771057129e-01 3.333865404129028320e-01 1.871919929981231689e-01 -1.394546329975128174e-01 -6.454360205680131912e-03 1.784419566392898560e-01 -3.505429998040199280e-02 -1.373766064643859863e-01 -6.226181983947753906e-02 -2.353768795728683472e-01 8.064607158303260803e-03 2.203325778245925903e-01 -8.777701854705810547e-02 6.005734577775001526e-02 9.629916399717330933e-02 3.362424671649932861e-01 1.150226369500160217e-01 4.031934961676597595e-02 1.081346645951271057e-01 3.031202256679534912e-01 -2.761413529515266418e-02 2.259672805666923523e-02 4.627877771854400635e-01 1.152890697121620178e-01 -6.735490262508392334e-02 -7.202194631099700928e-02
-3.028498291969299316e-01 1.998034268617630005e-01 1.270676106214523315e-01 2.707103192806243896e-01 -1.378018409013748169e-01 2.603942155838012695e-02 1.718129366636276245e-01 -1.790120452642440796e-01 2.007626742124557495e-01 -4.288226738572120667e-02 -1.689691990613937378e-01 -1.475088000297546387e-01 -2.642806768417358398e-01 1.709664985537528992e-02 1.998290270566940308e-01 -6.778001785278320312e-02 1.596778333187103271e-01 1.595818996429443359e-01 6.571188569068908691e-02 -1.289806608110666275e-02 3.655594587326049805e-01 -6.917556375265121460e-02 1.085255593061447144e-01 -1.801997125148773193e-01 -4.731652513146400452e-02 1.644113957881927490e-01 1.225567534565925598e-01 2.067560702562332153e-01 2.308785468339920044e-01 -2.777038812637329102e-01 1.377295106649398804e-01 1.266223192214965820e-01
-2.237908840179443359e-01 2.472830265760421753e-01 -5.601848661899566650e-02 2.633292078971862793e-01 -1.612868607044219971e-01 -9.519813209772109985e-02 -1.325379014015197754e-01 2.866160310804843903e-02 -2.350954525172710419e-02 1.145049110054969788e-01 -1.282716542482376099e-01 1.567310541868209839e-01 -1.739650964736938477e-01 2.788479924201965332e-01 1.120189800858497620e-01 1.039546281099319458e-01 9.097206592559814453e-02 3.167712688446044922e-01 -8.998370915651321411e-02 4.858345538377761841e-02 1.584438830614089966e-01 -3.141922950744628906e-01 3.219302296638488770e-01 -8.956895768642425537e-02 -2.744493819773197174e-02 -4.477736726403236389e-02 1.951169669628143311e-01 1.403659880161285400e-01 1.159873455762863159e-01 1.053495332598686218e-01 1.480939686298370361e-01 3.393995761871337891e-01
-2.864663898944854736e-01 2.978881299495697021e-01 1.046742945909500122e-01 4.040780067443847656e-01 -4.196256399154663086e-02 1.626359820365905762e-01 7.838334143161773682e-02 1.393390297889709473e-01 -1.310534030199050903e-01 2.131281979382038116e-02 -2.136561274528503418e-01 1.078175306320190430e-01 -2.837596833705902100e-01 -6.945301592350006104e-02 2.022033929824829102e-01 -2.673131525516510010e-01 1.957026571035385132e-01 2.828612923622131348e-01 -9.932979941368103027e-03 -3.279699757695198059e-02 2.753785252571105957e-01 -4.621594026684761047e-02 9.909755736589431763e-02 -1.593307852745056152e-01 -1.675189435482025146e-01 2.233390696346759796e-03 3.949341177940368652e-02 8.732090890407562256e-02 1.754830926656723022e-01 -1.463468968868255615e-01 7.215739786624908447e-02 -3.568729385733604431e-02
-1.682374477386474609e-01 1.992948502302169800e-01 -1.640737056732177734e-01 1.323084533214569092e-01 -2.990510165691375732e-01 -5.849684774875640869e-02 -7.441310584545135498e-02 -9.186850488185882568e-02 1.658149212598800659e-01 2.915675565600395203e-02 -3.977208435535430908e-01 2.283381670713424683e-01 -2.260290831327438354e-01 2.333465516567230225e-01 2.270358055830001831e-02 5.566730722784996033e-02 2.009471505880355835e-02 2.189828604459762573e-01 8.055002242326736450e-02 9.648725390434265137e-02 1.938034407794475555e-02 5.317310243844985962e-02 2.950723171234130859e-01 -1.394793391227722168e-01 -2.846834622323513031e-02 2.608757019042968750e-01 -1.029080003499984741e-01 9.922547638416290283e-02 2.053348124027252197e-01 -5.751916766166687012e-02 3.286890685558319092e-01 1.273278295993804932e-01
-3.289303556084632874e-02 2.839242573827505112e-03 -4.673913866281509399e-02 1.465054154396057129e-01 -9.018009155988693237e-02 5.893251299858093262e-02 2.614939212799072266e-01 2.295505255460739136e-01 -1.779737472534179688e-01 -9.397128224372863770e-02 -2.234374880790710449e-01 -1.252127736806869507e-01 -4.824293032288551331e-02 -4.537133499979972839e-02 1.586779206991195679e-01 1.012955978512763977e-01 -1.566659659147262573e-01 7.230596989393234253e-02 1.289514452219009399e-02 -1.120599657297134399e-01 6.510510444641113281e-01 1.292065978050231934e-01 4.542391002178192139e-02 4.930160194635391235e-02 -8.456905186176300049e-02 -2.056932076811790466e-02 6.297969073057174683e-02 5.561708658933639526e-02 3.438750803470611572e-01 -2.274085208773612976e-02 2.419756203889846802e-01 1.309366226196289062e-01
-1.405243724584579468e-01 2.680511772632598877e-01 7.033403217792510986e-02 -5.203014239668846130e-02 -4.564267694950103760e-01 -1.052910089492797852e-01 -2.859923839569091797e-01 3.825462982058525085e-02 9.662618860602378845e-03 8.827384561300277710e-03 1.656807065010070801e-01 -8.573669940233230591e-02 8.554469794034957886e-02 2.811870165169239044e-02 1.288570016622543335e-01 -1.005583554506301880e-01 -9.217107295989990234e-02 -1.667136210016906261e-03 1.005939468741416931e-01 4.263042509555816650e-01 1.427419483661651611e-01 1.040599197149276733e-01 -2.339761145412921906e-02 1.658513396978378296e-01 -3.513380512595176697e-02 2.029469460248947144e-01 3.391768783330917358e-02 -4.306006245315074921e-03 4.024916291236877441e-01 -1.047442704439163208e-01 1.953441798686981201e-01 -1.181203350424766541e-01
5.843478441238403320e-02 3.008681237697601318e-01 -2.251829206943511963e-01 -5.319029465317726135e-02 -7.617514580488204956e-02 -2.982643544673919678e-01 1.428553462028503418e-01 3.153522908687591553e-01 3.308760002255439758e-03 -8.556140959262847900e-02 1.861994564533233643e-01 1.692546606063842773e-01 -2.103091776371002197e-01 -4.085321724414825439e-02 4.206817597150802612e-02 -1.767098605632781982e-01 7.045812904834747314e-02 3.653193265199661255e-02 -1.858396679162979126e-01 2.072300948202610016e-02 3.510759472846984863e-01 -4.821845889091491699e-02 9.985937178134918213e-02 2.026874944567680359e-02 1.221699938178062439e-01 1.264974176883697510e-01 2.249018847942352295e-01 2.569902539253234863e-01 3.127893805503845215e-01 2.515286505222320557e-01 -3.128620609641075134e-02 -3.876566514372825623e-02
-1.947589814662933350e-01 9.285390377044677734e-02 -4.969162121415138245e-02 9.622613340616226196e-02 -1.853058338165283203e-01 1.589238345623016357e-01 1.251027435064315796e-01 1.652018874883651733e-01 -1.159969493746757507e-01 2.039756923913955688e-01 6.754761096090078354e-03 -1.808153539896011353e-01 -1.593562215566635132e-01 -1.138055250048637390e-01 1.380928009748458862e-01 -2.176029384136199951e-01 -1.506992727518081665e-01 -2.595665864646434784e-03 -9.672033786773681641e-02 4.827037081122398376e-02 3.458801209926605225e-01 1.527534984052181244e-02 4.213985204696655273e-01 2.027671597898006439e-02 1.552712917327880859e-01 8.129848539829254150e-02 -8.698724955320358276e-02 -5.360649898648262024e-02 3.726028203964233398e-01 -2.372358888387680054e-01 -2.262308299541473389e-01 1.640233397483825684e-01
-3.395806252956390381e-02 2.030586749315261841e-01 -1.805373132228851318e-01 2.365567982196807861e-01 -3.307804837822914124e-02 2.226763069629669189e-01 7.091658562421798706e-02 4.082904197275638580e-03 1.156284883618354797e-01 1.366809457540512085e-01 7.215154170989990234e-02 3.932566568255424500e-02 4.535401985049247742e-02 -2.645391225814819336e-01 3.119950890541076660e-01 -1.783285140991210938e-01 1.093172654509544373e-01 1.709487140178680420e-01 4.221768081188201904e-01 -1.660084873437881470e-01 2.042060047388076782e-01 7.113871164619922638e-03 1.801525652408599854e-01 4.844516143202781677e-02 -2.366818785667419434e-01 2.244880199432373047e-01 9.232230484485626221e-02 1.080220863223075867e-01 3.317367732524871826e-01 1.910632476210594177e-02 -1.089980900287628174e-01 3.056019544601440430e-02
-9.021650999784469604e-02 5.077048391103744507e-02 -4.311311617493629456e-02 -5.062682554125785828e-02 2.343394756317138672e-01 -2.106840461492538452e-01 -3.583902418613433838e-01 3.549815118312835693e-01 3.023910522460937500e-02 -4.810551553964614868e-02 1.327853202819824219e-01 1.296284794807434082e-01 -9.150074422359466553e-02 -1.626480966806411743e-01 -1.261722575873136520e-02 -1.806156337261199951e-01 4.769717156887054443e-02 1.080673784017562866e-01 5.033573508262634277e-02 4.146330431103706360e-02 1.212995424866676331e-01 2.563568949699401855e-01 1.767747253179550171e-01 3.471465408802032471e-02 9.904537349939346313e-02 3.306080996990203857e-01 4.786381870508193970e-02 1.201948747038841248e-01 4.943044781684875488e-01 5.242763459682464600e-02 -7.078522443771362305e-02 8.241643011569976807e-02
-1.304688900709152222e-01 1.550375483930110931e-02 9.031740576028823853e-02 1.143920496106147766e-01 -1.093187630176544189e-01 -2.693091034889221191e-01 1.894292384386062622e-01 2.396826893091201782e-01 -1.175357848405838013e-01 -4.197628796100616455e-02 5.091706290841102600e-02 1.495375484228134155e-01 -1.964560002088546753e-01 6.293896585702896118e-02 3.363093137741088867e-01 -1.245808526873588562e-01 -2.829586267471313477e-01 2.645718753337860107e-01 -2.575042843818664551e-01 -3.410772979259490967e-02 1.549967974424362183e-01 2.260140180587768555e-01 3.281326293945312500e-01 -1.120469439774751663e-02 -1.240913420915603638e-01 1.408727765083312988e-01 6.397621333599090576e-02 7.840645313262939453e-02 2.240082323551177979e-01 3.341674804687500000e-02 2.709536254405975342e-01 3.659210726618766785e-02
-1.909138113260269165e-01 -3.682484850287437439e-03 9.575352072715759277e-02 4.404896795749664307e-01 -1.259651780128479004e-01 8.162736147642135620e-02 6.038284301757812500e-02 2.473351359367370605e-01 2.391059510409832001e-02 2.310743927955627441e-01 -5.474301986396312714e-03 2.396129816770553589e-01 -6.988629698753356934e-02 1.345217972993850708e-02 2.808433473110198975e-01 -8.159790933132171631e-02 1.303229779005050659e-01 1.707934215664863586e-02 7.288698107004165649e-02 -1.723410040140151978e-01 2.844045162200927734e-01 1.094573363661766052e-01 1.275366395711898804e-01 -4.530132282525300980e-03 -1.742548346519470215e-01 6.852606683969497681e-02 -9.685465693473815918e-02 2.239741235971450806e-01 3.878639340400695801e-01 -2.475701421499252319e-01 5.145311355590820312e-02 -2.354829199612140656e-02
-1.897294372320175171e-01 2.434716671705245972e-01 -5.353296548128128052e-02 7.927781343460083008e-02 -8.012095093727111816e-02 2.730238949880003929e-03 -5.560385063290596008e-02 6.286588311195373535e-02 9.635329246520996094e-02 -2.134252935647964478e-01 -1.917581260204315186e-01 1.141098886728286743e-01 -2.437307834625244141e-01 -2.516376413404941559e-02 1.804451346397399902e-01 -1.331422775983810425e-01 -1.871785670518875122e-01 -8.175483345985412598e-02 2.207792103290557861e-01 2.456618845462799072e-02 -3.363015502691268921e-02 -6.681530922651290894e-02 3.857421278953552246e-01 2.355208545923233032e-01 -1.713690161705017090e-01 -4.521488025784492493e-02 1.021259948611259460e-01 1.200649887323379517e-01 2.735456228256225586e-01 3.825396299362182617e-01 4.476574808359146118e-02 2.946137785911560059e-01
-1.428045034408569336e-01 2.097574472427368164e-01 -1.689904183149337769e-01 1.550797820091247559e-01 -1.660416424274444580e-01 2.450496330857276917e-02 7.728450745344161987e-02 -1.774599403142929077e-01 -6.852060090750455856e-03 -1.311448663473129272e-01 -3.890318274497985840e-01 2.077440917491912842e-01 -1.670063436031341553e-01 2.633072435855865479e-01 1.615570485591888428e-01 7.056058198213577271e-02 -1.958017498254776001e-01 3.030492067337036133e-01 1.187014579772949219e-01 2.518026530742645264e-01 -4.819681867957115173e-02 7.953176647424697876e-02 2.708357572555541992e-01 1.594491302967071533e-03 1.265727877616882324e-01 1.098996624350547791e-01 -6.010667607188224792e-02 7.417119294404983521e-02 2.863501310348510742e-01 -1.121535375714302063e-01 1.988155394792556763e-01 1.277719289064407349e-01
-4.364923536777496338e-01 2.542909085750579834e-01 1.456044893711805344e-02 -1.142482087016105652e-02 -1.646089702844619751e-01 7.450597733259201050e-02 -1.054131686687469482e-01 -1.803755611181259155e-01 3.144220635294914246e-02 5.145800858736038208e-02 -1.912240087985992432e-01 2.372565418481826782e-01 -2.162847220897674561e-01 1.035660207271575928e-01 7.919067889451980591e-02 -1.531424820423126221e-01 -7.086532562971115112e-02 1.602606028318405151e-01 1.950477957725524902e-01 -2.645472995936870575e-02 1.883569508790969849e-01 -1.722777485847473145e-01 1.918007880449295044e-01 -7.501657307147979736e-02 -2.519108587875962257e-03 2.266445904970169067e-01 1.831089109182357788e-01 1.004572808742523193e-01 3.872464895248413086e-01 -3.506522253155708313e-02 2.254560291767120361e-01 -1.020520031452178955e-01
-2.492823898792266846e-01 -2.670759893953800201e-02 1.688546389341354370e-01 8.493788540363311768e-02 -4.972781240940093994e-02 4.588725045323371887e-02 -1.631557643413543701e-01 2.308360189199447632e-01 -1.714208275079727173e-01 -2.645032107830047607e-01 4.621589183807373047e-02 -5.950682237744331360e-02 4.243640601634979248e-02 -1.674267649650573730e-01 1.114434599876403809e-01 1.948093920946121216e-01 3.056417107582092285e-01 6.421697139739990234e-02 1.452104747295379639e-01 2.696183323860168457e-01 2.128506265580654144e-02 -8.816646039485931396e-02 1.581142991781234741e-01 -1.480367779731750488e-01 -5.566387623548507690e-02 1.645286381244659424e-01 1.353956609964370728e-01 3.438946604728698730e-01 4.420517385005950928e-01 -3.927530720829963684e-02 -7.226208690553903580e-03 1.465527266263961792e-01
-2.147214263677597046e-01 1.705104559659957886e-01 1.312938928604125977e-01 1.575101763010025024e-01 -1.816424727439880371e-01 -2.601733505725860596e-01 -4.978369455784559250e-03 2.087939716875553131e-02 2.814074456691741943e-01 -1.184150502085685730e-01 -3.604010939598083496e-01 -1.053241789340972900e-01 -8.396083116531372070e-02 1.950712800025939941e-01 1.128366813063621521e-01 1.816617511212825775e-02 -4.977301228791475296e-03 3.940226733684539795e-01 1.325910389423370361e-01 7.293193042278289795e-02 -1.866714283823966980e-02 -4.534690827131271362e-02 2.862471044063568115e-01 -1.056448444724082947e-01 6.717346608638763428e-03 -1.129026897251605988e-02 3.371452540159225464e-02 1.263053566217422485e-01 2.421644181013107300e-01 2.038240432739257812e-01 2.837030291557312012e-01 1.328572034835815430e-01
-1.763165444135665894e-01 3.218805193901062012e-01 -2.784323096275329590e-01 1.177498996257781982e-01 -2.917429208755493164e-01 3.032051213085651398e-02 -2.166045010089874268e-01 -7.831849902868270874e-02 3.334864377975463867e-01 1.120735630393028259e-01 -3.251985833048820496e-02 -3.974968194961547852e-02 -2.522883117198944092e-01 3.359490633010864258e-02 -1.858034171164035797e-02 -3.299567997455596924e-01 6.062279269099235535e-02 3.201510608196258545e-01 2.215932682156562805e-02 1.501248329877853394e-01 1.706370860338211060e-01 -7.266384363174438477e-02 -1.606961712241172791e-02 7.238211482763290405e-02 -1.644457578659057617e-01 -1.212597191333770752e-01 -7.391356676816940308e-02 -4.753658920526504517e-02 2.594642341136932373e-01 7.458899915218353271e-02 1.793870925903320312e-01 1.039052009582519531e-01
3.779898583889007568e-01 1.783786416053771973e-01 -2.281364798545837402e-01 2.964861690998077393e-01 3.279705718159675598e-02 -4.648044239729642868e-03 1.844448409974575043e-02 2.752495408058166504e-01 3.580816090106964111e-02 -1.258971840143203735e-01 -8.982591680251061916e-04 -3.326074779033660889e-02 1.107308939099311829e-01 -9.804432839155197144e-02 1.804426014423370361e-01 -1.813077181577682495e-01 6.394823640584945679e-02 1.249517127871513367e-01 -1.267984956502914429e-01 1.396774649620056152e-01 1.521702408790588379e-01 7.427841424942016602e-02 2.002347260713577271e-01 8.716689795255661011e-02 -3.002381920814514160e-01 -1.729777082800865173e-02 1.616668403148651123e-01 3.380746394395828247e-02 4.529799520969390869e-01 9.166859835386276245e-02 1.990952789783477783e-01 4.673465082305483520e-05
-2.454355657100677490e-01 2.367614358663558960e-01 -3.084096824750304222e-03 1.459055095911026001e-01 -2.329112738370895386e-01 7.163906842470169067e-02 2.588542699813842773e-01 -1.198077127337455750e-01 3.067969679832458496e-01 2.066157013177871704e-02 -1.202759891748428345e-01 -1.193085089325904846e-01 -1.563447266817092896e-01 1.163059324026107788e-01 1.599109023809432983e-01 1.434300243854522705e-01 2.077374160289764404e-01 1.266682446002960205e-01 -5.640731006860733032e-02 -6.778433173894882202e-02 3.975238800048828125e-01 -7.211809605360031128e-02 9.107086062431335449e-02 -9.218569612130522728e-04 -4.595153406262397766e-02 4.982992261648178101e-02 2.295406311750411987e-01 2.726592719554901123e-01 3.318860828876495361e-01 -1.153724417090415955e-01 7.803338766098022461e-02 1.209529861807823181e-01
1.574257463216781616e-01 2.778097391128540039e-01 -8.320576697587966919e-02 3.046449422836303711e-01 -2.343836426734924316e-01 1.729700528085231781e-02 4.650579020380973816e-02 2.881787950173020363e-03 2.590323239564895630e-02 5.274864658713340759e-02 8.222107589244842529e-02 2.675842307507991791e-02 2.002673894166946411e-01 -1.142735332250595093e-01 -1.420752983540296555e-02 -1.018538847565650940e-01 -6.105701625347137451e-02 -1.081224605441093445e-01 -8.497252315282821655e-02 3.083103299140930176e-01 1.752107441425323486e-01 6.487041711807250977e-02 1.067622900009155273e-01 -1.534937024116516113e-01 1.854998022317886353e-01 3.305183351039886475e-01 -1.689743995666503906e-01 2.638102769851684570e-01 3.137049078941345215e-01 2.827768623828887939e-01 1.020750403404235840e-01 2.192644774913787842e-01
-1.306846141815185547e-01 2.079603672027587891e-01 3.758879378437995911e-03 9.886169433593750000e-02 -2.447110116481781006e-01 4.725946858525276184e-02 3.803782910108566284e-02 -3.866269066929817200e-02 -1.603066027164459229e-01 6.298729777336120605e-02 -5.237651988863945007e-02 -3.140481933951377869e-02 2.436014451086521149e-02 -1.995109766721725464e-01 1.110623106360435486e-01 -1.847860366106033325e-01 3.409777283668518066e-01 2.379069477319717407e-01 -5.170629918575286865e-02 2.069923132658004761e-01 2.690047323703765869e-01 2.710162699222564697e-01 3.522025048732757568e-01 1.911008954048156738e-01 -3.605241477489471436e-01 -3.407641127705574036e-02 -1.233099773526191711e-01 3.169452026486396790e-02 5.984198674559593201e-02 3.869070112705230713e-02 1.992339640855789185e-01 1.663381308317184448e-01
-1.320808976888656616e-01 9.685672819614410400e-02 -2.379122525453567505e-01 -7.026631385087966919e-03 -8.497657626867294312e-02 -4.521870240569114685e-02 6.722655147314071655e-02 -1.251722425222396851e-01 9.915619343519210815e-02 3.943453356623649597e-02 -4.953908920288085938e-01 8.088698983192443848e-02 3.492914140224456787e-02 -5.032786354422569275e-02 1.447219122201204300e-02 1.021942049264907837e-01 6.293169409036636353e-02 2.020987719297409058e-01 -8.203169330954551697e-03 1.633520871400833130e-01 8.140540868043899536e-02 2.057312279939651489e-01 2.305533140897750854e-01 1.184509322047233582e-01 -2.395783662796020508e-01 3.637342946603894234e-03 -1.258345842361450195e-01 3.202567696571350098e-01 4.163075387477874756e-01 1.810785084962844849e-01 1.251007709652185440e-02 -1.988972425460815430e-01
9.753742814064025879e-02 -8.731851726770401001e-02 -1.933189034461975098e-01 1.099604591727256775e-01 2.170515432953834534e-02 1.567530632019042969e-01 6.282442063093185425e-02 2.154062092304229736e-01 -7.163438200950622559e-02 -1.395843178033828735e-01 -2.438694089651107788e-01 1.411598324775695801e-01 1.252036541700363159e-01 8.652024716138839722e-02 2.901777029037475586e-01 8.223704248666763306e-02 -1.177188754081726074e-02 -1.461641490459442139e-01 -2.202032506465911865e-01 1.031443197280168533e-02 1.710183471441268921e-01 1.139875277876853943e-01 3.499017357826232910e-01 1.122320890426635742e-01 -2.188862860202789307e-01 -6.817010045051574707e-02 -8.682475239038467407e-02 2.072296291589736938e-01 4.701490104198455811e-01 1.421353500336408615e-02 2.414830923080444336e-01 9.952129423618316650e-02
-2.457066774368286133e-01 1.859603971242904663e-01 1.207309290766716003e-01 4.998581856489181519e-02 -3.406661003828048706e-02 -8.756129443645477295e-02 -2.734020650386810303e-01 9.874072670936584473e-02 -1.254793554544448853e-01 -1.873177289962768555e-01 1.042738929390907288e-01 -2.569149732589721680e-01 -4.621838033199310303e-02 -1.805787384510040283e-01 1.223678365349769592e-01 1.207711771130561829e-01 2.597589492797851562e-01 5.378748849034309387e-02 -4.841815680265426636e-03 5.728525295853614807e-02 -7.939837127923965454e-02 -1.919994801282882690e-01 1.082465574145317078e-01 5.405757576227188110e-02 1.501360088586807251e-01 2.571803629398345947e-01 -1.299150660634040833e-02 4.140353202819824219e-01 3.812669813632965088e-01 1.408669650554656982e-01 8.211385458707809448e-03 2.135380208492279053e-01
-1.318424707278609276e-03 -1.082171406596899033e-02 -7.764448970556259155e-02 1.050300672650337219e-01 -2.422111481428146362e-01 -9.506188333034515381e-02 -2.779114246368408203e-01 -1.037448346614837646e-01 -8.739158511161804199e-02 -1.401990652084350586e-01 2.526377700269222260e-02 1.772037707269191742e-02 1.148839294910430908e-01 -1.262734681367874146e-01 -4.892929643392562866e-02 1.443340778350830078e-01 -9.311447292566299438e-02 2.968694567680358887e-01 -3.554169088602066040e-02 -1.942183226346969604e-01 2.484919428825378418e-01 2.878372967243194580e-01 4.144753515720367432e-01 -2.360914349555969238e-01 2.135584689676761627e-02 5.294330045580863953e-02 -6.410195678472518921e-02 -2.227250253781676292e-03 4.368507266044616699e-01 -1.032220106571912766e-02 -1.182278692722320557e-01 1.621604710817337036e-01
-2.392845414578914642e-02 1.701070368289947510e-01 -1.452483683824539185e-01 2.302758395671844482e-01 -3.629505336284637451e-01 -7.691207528114318848e-02 1.641309075057506561e-02 5.545901879668235779e-02 1.300667524337768555e-01 -1.165654063224792480e-01 -1.504843682050704956e-01 -1.420564204454421997e-01 -2.586940526962280273e-01 1.164349243044853210e-01 -1.482703443616628647e-02 1.058321446180343628e-01 9.941614419221878052e-02 1.360350847244262695e-01 5.925859138369560242e-02 6.048653647303581238e-02 4.639192819595336914e-01 -1.015687733888626099e-01 1.938151195645332336e-02 -6.718605011701583862e-02 -1.801398210227489471e-02 -1.682355105876922607e-01 2.108522951602935791e-01 2.977649867534637451e-01 2.350228279829025269e-01 1.757895015180110931e-02 2.931763231754302979e-02 3.255797028541564941e-01
1.215209737420082092e-01 1.636985987424850464e-01 -1.658253371715545654e-01 3.531136512756347656e-01 1.246249750256538391e-01 -3.242563307285308838e-01 6.375768035650253296e-02 1.614314168691635132e-01 1.174191012978553772e-01 1.847156137228012085e-01 -8.663005381822586060e-02 5.800901353359222412e-02 2.544552087783813477e-01 -4.271167516708374023e-02 1.788196116685867310e-01 -7.906999439001083374e-02 1.305259764194488525e-01 6.117136776447296143e-02 -2.334864139556884766e-01 -3.523929789662361145e-02 3.244686722755432129e-01 -5.109864845871925354e-02 5.851202830672264099e-02 9.737730026245117188e-02 9.118404984474182129e-02 -5.700393393635749817e-02 -4.656966403126716614e-02 2.401663064956665039e-01 4.492166936397552490e-01 6.006759777665138245e-02 1.329953223466873169e-01 5.876099690794944763e-03
-1.101688221096992493e-01 6.485439836978912354e-02 1.614785641431808472e-01 6.776900589466094971e-02 1.295325532555580139e-02 -7.913873344659805298e-02 2.678076326847076416e-01 2.084265798330307007e-01 1.980777680873870850e-01 8.707276731729507446e-02 -6.071241945028305054e-02 -4.009386152029037476e-02 -1.720868796110153198e-01 -1.020699366927146912e-02 2.615398466587066650e-01 -2.403628528118133545e-01 -5.491892248392105103e-02 1.336488127708435059e-01 -6.609053909778594971e-02 4.776633530855178833e-02 2.905497252941131592e-01 2.210529521107673645e-02 2.096671164035797119e-01 3.149914741516113281e-01 -2.243866771459579468e-01 2.839715592563152313e-02 1.902464479207992554e-01 -2.236067131161689758e-02 4.004222154617309570e-01 2.255468517541885376e-01 -2.061115503311157227e-01 1.619684249162673950e-01
4.637023434042930603e-02 1.521814018487930298e-01 -1.850699260830879211e-02 1.733061820268630981e-01 1.966417729854583740e-01 -1.289507746696472168e-01 -2.560409009456634521e-01 1.117956452071666718e-02 1.006195545196533203e-01 8.175190538167953491e-02 -8.454087190330028534e-03 1.087401360273361206e-01 8.147386461496353149e-02 -1.173584610223770142e-01 3.035058975219726562e-01 3.728510141372680664e-01 6.570684909820556641e-02 -7.288057357072830200e-02 -1.054359301924705505e-01 -1.130805015563964844e-01 3.586237728595733643e-01 3.452560398727655411e-03 3.155612349510192871e-01 1.265932023525238037e-01 -1.595838740468025208e-02 -8.142909035086631775e-03 -8.524182438850402832e-02 1.771993339061737061e-01 4.514850378036499023e-01 -7.697451859712600708e-03 -8.321716450154781342e-04 1.498017907142639160e-01
1.704952865839004517e-01 -7.400943338871002197e-02 -1.902170628309249878e-01 3.381713628768920898e-01 -4.190112352371215820e-01 1.312689930200576782e-01 -8.728730678558349609e-02 -4.086155816912651062e-02 -2.401867182925343513e-03 5.059542134404182434e-02 -2.967100404202938080e-02 -7.247507572174072266e-02 3.209416940808296204e-02 1.581599265336990356e-01 2.268454730510711670e-01 -2.949193306267261505e-02 8.661766350269317627e-02 7.541453093290328979e-02 1.501062363386154175e-01 3.144990503787994385e-01 1.160357445478439331e-01 -1.807539314031600952e-01 8.881286531686782837e-02 -3.561437502503395081e-02 1.721600443124771118e-01 3.244412541389465332e-01 1.413842737674713135e-01 2.555914819240570068e-01 2.522141337394714355e-01 -1.198884546756744385e-01 1.022732928395271301e-01 1.648095846176147461e-01
-4.275953173637390137e-01 3.532422780990600586e-01 9.515187144279479980e-02 2.812845110893249512e-01 3.027605824172496796e-02 1.990614384412765503e-01 2.295294404029846191e-02 3.148368746042251587e-02 -8.613640069961547852e-02 2.272158395498991013e-03 7.124575972557067871e-02 -4.792448133230209351e-02 -3.597214519977569580e-01 4.552526772022247314e-02 2.863801717758178711e-01 -1.107313707470893860e-01 -3.610783442854881287e-02 1.465386599302291870e-01 8.188248425722122192e-02 -2.328011952340602875e-02 2.916956245899200439e-01 7.551369071006774902e-02 1.534234136343002319e-01 -6.320958584547042847e-02 -1.215575486421585083e-01 1.176259517669677734e-01 1.760497689247131348e-01 2.040792852640151978e-01 2.335621267557144165e-01 -9.385746717453002930e-02 3.604995086789131165e-03 -9.288949519395828247e-02
[truncated: 3,262,849 more chars]
