# Supplementary material for: The Language of Innovation
Source: PLoS One. 2020 Apr 30;15(4):e0230107. doi: 10.1371/journal.pone.0230107 (PMC7194493; doi:10.1371/journal.pone.0230107)
Supplement: S21 File — (GZ) [file pone.0230107.s021.tar.gz › 1999-2003/V2Run_26_VS_4500_embeddings1999-2003ED32.txt]

-2.594128251075744629e-01 7.264413684606552124e-02 -1.305029839277267456e-01 -4.232785403728485107e-01 1.247742623090744019e-01 8.669434487819671631e-02 7.415433228015899658e-02 6.881036609411239624e-02 3.501625955104827881e-01 1.950844526290893555e-01 1.371803134679794312e-01 -7.763291895389556885e-02 -1.599212922155857086e-02 1.892471611499786377e-01 -1.234417483210563660e-01 2.934427699074149132e-03 2.977501787245273590e-02 1.757901608943939209e-01 -1.952907443046569824e-01 -2.604389563202857971e-02 3.728556036949157715e-01 1.098837703466415405e-01 3.520776629447937012e-01 2.311699986457824707e-01 8.970552682876586914e-02 -1.551365405321121216e-01 2.807127684354782104e-02 1.416567116975784302e-01 7.155037671327590942e-02 -3.148729447275400162e-04 -1.914220303297042847e-02 -5.937604606151580811e-02
-4.632487148046493530e-02 1.632648110389709473e-01 8.580557256937026978e-02 -2.236349731683731079e-01 3.434539437294006348e-01 -9.585203975439071655e-02 1.897704973816871643e-02 -1.011460572481155396e-01 1.777461729943752289e-02 -7.717968523502349854e-02 1.543578803539276123e-01 -2.883982658386230469e-01 7.643260061740875244e-02 7.091341912746429443e-02 1.858671605587005615e-01 4.127902910113334656e-02 -1.669980213046073914e-02 8.439926803112030029e-02 3.785520419478416443e-02 1.189233213663101196e-01 2.023050189018249512e-01 -8.551773428916931152e-02 4.377095401287078857e-01 -1.554397195577621460e-01 3.355681300163269043e-01 -3.029679320752620697e-02 3.834225833415985107e-01 3.647396713495254517e-02 -3.926404565572738647e-02 -6.362469494342803955e-02 -1.627558171749114990e-01 1.864795237779617310e-01
5.792932212352752686e-02 -9.644705057144165039e-02 2.526106536388397217e-01 -3.698049783706665039e-01 2.462031692266464233e-01 3.071755468845367432e-01 4.687997326254844666e-02 2.116536200046539307e-01 2.442692667245864868e-01 -1.831584237515926361e-02 1.371327936649322510e-01 -1.701945997774600983e-02 -2.352002635598182678e-02 -4.997081682085990906e-02 1.237385720014572144e-01 2.796409130096435547e-01 -5.392804369330406189e-02 8.883154392242431641e-02 3.864975273609161377e-02 2.728970050811767578e-01 2.928788363933563232e-01 1.110393553972244263e-01 2.361434400081634521e-01 3.077585995197296143e-01 6.135363131761550903e-02 -7.389788329601287842e-02 2.068618088960647583e-01 3.767531737685203552e-02 -1.010871306061744690e-02 -1.159617751836776733e-01 -4.243231378495693207e-03 8.241134881973266602e-02
2.316894009709358215e-02 -1.078843101859092712e-01 -3.918579965829849243e-02 -2.860527336597442627e-01 2.558646798133850098e-01 -6.263780593872070312e-02 1.120983734726905823e-01 -1.004347056150436401e-01 -1.117115169763565063e-01 -3.064192831516265869e-02 2.124559432268142700e-01 1.388552486896514893e-01 -1.202506273984909058e-01 2.216200828552246094e-01 -1.350378096103668213e-01 2.505374550819396973e-01 3.968157768249511719e-01 5.812823399901390076e-02 -6.755220144987106323e-02 -1.489239931106567383e-01 1.017354801297187805e-01 -2.151365280151367188e-01 2.628568708896636963e-01 2.015101909637451172e-01 4.021684229373931885e-01 -1.268339604139328003e-01 2.541880868375301361e-02 1.685908138751983643e-01 -1.554531455039978027e-01 5.991801992058753967e-02 -3.037875704467296600e-02 2.261283807456493378e-02
1.737431436777114868e-01 2.216416299343109131e-01 -1.094768103212118149e-02 -7.652828097343444824e-02 1.533533036708831787e-01 3.258131444454193115e-01 2.395305931568145752e-01 2.001132071018218994e-01 1.014763414859771729e-01 1.313480585813522339e-01 2.638212442398071289e-01 6.128048989921808243e-03 1.062377095222473145e-01 -2.374034076929092407e-01 -7.441035658121109009e-02 1.091720387339591980e-01 7.046066224575042725e-03 -1.117770746350288391e-01 -1.930140107870101929e-01 -9.233458340167999268e-02 8.301018178462982178e-02 -1.569670140743255615e-01 5.241245627403259277e-01 2.341109365224838257e-01 6.543357670307159424e-02 8.705155923962593079e-03 -4.755607247352600098e-02 -8.791100233793258667e-02 -5.646250396966934204e-02 6.491030007600784302e-02 2.070785611867904663e-01 -1.460526883602142334e-01
1.045488938689231873e-02 -5.751368030905723572e-02 4.519584029912948608e-02 -2.723087072372436523e-01 7.424242794513702393e-02 1.561317294836044312e-01 1.439994871616363525e-01 2.512573003768920898e-01 -1.878791600465774536e-01 1.519290953874588013e-01 4.248135089874267578e-01 -2.522187232971191406e-01 6.973487883806228638e-02 -1.892085224390029907e-01 1.502138674259185791e-01 3.453180491924285889e-01 2.483891509473323822e-02 -9.817507863044738770e-02 -2.670328505337238312e-02 1.751603744924068451e-02 2.830371558666229248e-01 -1.403017193078994751e-01 3.004468679428100586e-01 2.075364738702774048e-01 5.915853753685951233e-02 -1.779034733772277832e-01 8.129259571433067322e-03 -4.041056334972381592e-02 -5.236481502652168274e-02 -5.537892878055572510e-02 -1.106201112270355225e-01 1.496533304452896118e-01
5.354649573564529419e-02 -6.235809996724128723e-03 9.043326228857040405e-02 -1.030387803912162781e-01 1.646995097398757935e-01 3.088848888874053955e-01 2.078393548727035522e-01 1.999245434999465942e-01 -3.835270553827285767e-02 -1.318117529153823853e-01 2.334458827972412109e-01 -1.752987205982208252e-01 5.437042564153671265e-02 -1.814588010311126709e-01 -1.946859359741210938e-01 2.872022688388824463e-01 -4.881307855248451233e-02 -2.959184944629669189e-01 2.153657563030719757e-02 -2.050421684980392456e-01 2.605663836002349854e-01 5.179509893059730530e-02 3.652543723583221436e-01 1.322515755891799927e-01 2.083751559257507324e-01 -1.158456876873970032e-01 -1.553104724735021591e-03 7.175355404615402222e-02 -1.225071847438812256e-01 -2.313760817050933838e-01 1.034789830446243286e-01 -1.306716054677963257e-01
1.884891539812088013e-01 1.809830367565155029e-01 -4.777085408568382263e-02 -3.115813434123992920e-01 1.998533308506011963e-01 4.264185130596160889e-01 2.392581254243850708e-01 -1.974170282483100891e-02 -1.836612373590469360e-01 1.515451073646545410e-01 2.513050138950347900e-01 -1.359446439892053604e-03 -1.240845844149589539e-01 2.695417217910289764e-02 5.655155703425407410e-02 2.248734235763549805e-01 -5.408128350973129272e-02 6.094126775860786438e-02 1.368715614080429077e-01 -9.593386203050613403e-02 2.800644636154174805e-01 -6.159433722496032715e-02 4.412878751754760742e-01 5.554463341832160950e-02 3.169367462396621704e-02 2.798500470817089081e-02 7.008173316717147827e-02 2.374532818794250488e-02 7.980751991271972656e-02 -6.738875061273574829e-02 1.604707688093185425e-01 -6.819481402635574341e-02
-7.077604997903108597e-03 6.617335136979818344e-03 1.390640586614608765e-01 -2.225281298160552979e-02 1.701140403747558594e-01 3.104703426361083984e-01 -8.568028360605239868e-02 6.309729535132646561e-03 -2.048224024474620819e-02 4.745829105377197266e-02 1.666406244039535522e-01 3.773866966366767883e-02 -6.308123469352722168e-03 -2.421592921018600464e-01 -2.424441650509834290e-02 2.307375073432922363e-01 -1.032556295394897461e-01 6.147374585270881653e-02 5.111713334918022156e-02 -5.595903098583221436e-02 4.547524750232696533e-01 -1.140944808721542358e-01 2.766420841217041016e-01 3.445854187011718750e-01 3.725738227367401123e-01 -2.527020573616027832e-01 4.358287900686264038e-02 -7.740134745836257935e-02 4.768682643771171570e-02 2.217285335063934326e-02 -1.438354849815368652e-01 1.835762262344360352e-01
3.805764392018318176e-02 6.671564280986785889e-02 -6.065228208899497986e-02 -2.995231151580810547e-01 5.816414207220077515e-02 1.401239186525344849e-01 1.994363777339458466e-02 -6.380841881036758423e-02 5.986693128943443298e-02 -7.020461559295654297e-02 2.518118619918823242e-01 -1.921110898256301880e-01 8.034011349081993103e-03 5.274489894509315491e-02 -1.771785467863082886e-01 4.485546350479125977e-01 1.496393084526062012e-01 3.885741159319877625e-02 1.142410933971405029e-02 1.508629769086837769e-01 6.393654644489288330e-02 -1.245045885443687439e-01 2.521986067295074463e-01 1.196640282869338989e-01 1.927009522914886475e-01 -1.924849748611450195e-01 3.552001118659973145e-01 -1.306600570678710938e-01 2.180137634277343750e-01 -1.212383955717086792e-01 2.280301898717880249e-01 2.302122116088867188e-01
-3.237193450331687927e-02 -2.362320385873317719e-02 2.762065269052982330e-02 -3.372508585453033447e-01 2.627099752426147461e-01 -1.407048106193542480e-01 2.521037459373474121e-01 1.284257918596267700e-01 5.888998135924339294e-02 -2.504698745906352997e-02 1.217592805624008179e-01 -4.784580692648887634e-02 -1.264764666557312012e-01 1.844056695699691772e-02 -1.860444396734237671e-01 2.412426024675369263e-01 -6.614252924919128418e-02 1.936998516321182251e-01 -1.524711549282073975e-01 -1.176792606711387634e-01 1.155482009053230286e-01 8.638086169958114624e-02 3.929403424263000488e-01 6.070569157600402832e-02 3.778729140758514404e-01 1.440930217504501343e-01 -6.744931638240814209e-02 2.704389989376068115e-01 -2.032595723867416382e-01 -4.722180776298046112e-03 -1.999996602535247803e-01 -6.486655771732330322e-02
1.593726575374603271e-01 1.880026161670684814e-01 6.592186540365219116e-02 -2.733747363090515137e-01 1.641942709684371948e-01 1.855689138174057007e-01 1.555511504411697388e-01 3.342818915843963623e-01 1.219586934894323349e-03 2.041348963975906372e-01 2.043092250823974609e-01 -5.447700992226600647e-02 -3.103902097791433334e-03 -1.804753839969635010e-01 1.167708188295364380e-01 1.665099263191223145e-01 -7.841139286756515503e-02 -6.264322996139526367e-02 -2.560554072260856628e-03 -1.809080690145492554e-01 4.370703399181365967e-01 5.916573852300643921e-02 2.390595376491546631e-01 1.221321895718574524e-01 1.813873797655105591e-01 -1.732185035943984985e-01 5.020712269470095634e-04 7.596404850482940674e-02 1.921855807304382324e-01 -2.771891653537750244e-01 1.070087775588035583e-02 -1.027194559574127197e-01
5.381249636411666870e-02 -3.276398777961730957e-02 5.622138082981109619e-02 -1.567932665348052979e-01 2.691219747066497803e-01 2.255622595548629761e-01 1.723031699657440186e-01 -2.563893981277942657e-02 4.489318653941154480e-02 1.256603598594665527e-01 -2.344383299350738525e-02 -1.562423110008239746e-01 1.360933296382427216e-02 -9.962932020425796509e-02 -4.770618863403797150e-03 3.094559609889984131e-01 -1.432184875011444092e-01 -9.858460724353790283e-02 -4.057631641626358032e-02 1.465717405080795288e-01 5.034815669059753418e-01 -2.141085267066955566e-01 1.527660191059112549e-01 3.849778771400451660e-01 1.572633534669876099e-01 1.572073101997375488e-01 2.436750382184982300e-01 7.884607464075088501e-02 -3.773404657840728760e-02 2.194599062204360962e-02 9.145061671733856201e-02 -1.281419098377227783e-01
9.652926772832870483e-02 7.045790553092956543e-02 3.048130273818969727e-01 -2.340708822011947632e-01 1.283123642206192017e-01 2.537076175212860107e-01 1.769306957721710205e-01 5.031620338559150696e-02 3.571521490812301636e-02 2.161092907190322876e-01 3.222500905394554138e-02 -1.355549544095993042e-01 7.848124206066131592e-02 -2.194962799549102783e-01 -1.879359334707260132e-01 1.430908143520355225e-01 1.119485497474670410e-01 -1.244765520095825195e-02 -7.790189981460571289e-02 9.151917695999145508e-02 8.227574825286865234e-02 -1.709503680467605591e-01 2.624124288558959961e-01 -4.600574821233749390e-02 2.280225753784179688e-01 -3.212622106075286865e-01 2.450150251388549805e-01 1.442570388317108154e-01 2.208263128995895386e-01 -3.233269453048706055e-01 -6.185624003410339355e-02 1.361827999353408813e-01
4.108549654483795166e-02 7.137573510408401489e-02 1.105219125747680664e-01 -2.230993658304214478e-01 7.420544046908617020e-03 -6.724544614553451538e-02 2.024577707052230835e-01 6.263066828250885010e-02 5.943311005830764771e-02 2.291779592633247375e-02 2.635843753814697266e-01 -1.290327906608581543e-01 -2.992727458477020264e-01 -2.211647629737854004e-01 -2.964493930339813232e-01 3.138248920440673828e-01 2.207652851939201355e-02 1.964979171752929688e-01 -7.646275311708450317e-02 -2.264259904623031616e-01 5.882513523101806641e-02 -1.209486871957778931e-01 4.108298718929290771e-01 8.219627290964126587e-02 1.616422683000564575e-01 4.994464665651321411e-02 -6.270227581262588501e-02 3.211645185947418213e-01 9.842918068170547485e-02 -2.715062722563743591e-02 -1.463596224784851074e-01 9.655109047889709473e-02
1.177466213703155518e-01 3.473121672868728638e-02 -1.264310479164123535e-01 -2.853260636329650879e-01 2.268439084291458130e-01 2.784495353698730469e-01 3.059876263141632080e-01 2.282292395830154419e-01 -6.982138007879257202e-02 1.338898018002510071e-02 2.870860397815704346e-01 7.055094838142395020e-02 4.942840710282325745e-02 -1.197685822844505310e-01 -3.565568104386329651e-02 -4.015918355435132980e-03 -2.992198616266250610e-02 -1.975661665201187134e-01 4.789398238062858582e-02 1.442492567002773285e-02 1.522614359855651855e-01 -2.080171406269073486e-01 3.979705274105072021e-01 2.218461781740188599e-01 1.843340396881103516e-01 -1.545541882514953613e-01 1.515915095806121826e-01 -3.459471836686134338e-02 4.335494339466094971e-02 -1.001286655664443970e-01 -1.616208553314208984e-01 -2.564159035682678223e-01
5.279789865016937256e-02 8.382219821214675903e-02 1.550540477037429810e-01 1.830109395086765289e-02 2.337600290775299072e-01 1.558386534452438354e-01 3.086958229541778564e-01 2.358496636152267456e-01 2.695496380329132080e-01 6.278825551271438599e-02 7.850397378206253052e-02 -2.858535945415496826e-01 1.606369912624359131e-01 -1.752956025302410126e-02 -4.283028468489646912e-02 3.136616647243499756e-01 -6.208628788590431213e-02 8.017793297767639160e-02 -8.479498326778411865e-02 -8.484768867492675781e-02 6.408459693193435669e-02 1.115699112415313721e-01 1.271500885486602783e-01 -2.355261296033859253e-01 3.878709375858306885e-01 1.210746765136718750e-01 2.730260491371154785e-01 -1.990579441189765930e-02 8.561546355485916138e-02 -1.095166057348251343e-01 1.024541538208723068e-02 2.698511481285095215e-01
2.134556882083415985e-02 2.245638221502304077e-01 -1.306669563055038452e-01 -8.686511218547821045e-02 1.809632182121276855e-01 2.041202634572982788e-01 3.277437090873718262e-01 1.675187200307846069e-01 -4.794208705425262451e-02 1.557078957557678223e-02 3.933607041835784912e-01 -7.069402188062667847e-02 -8.995750546455383301e-02 -1.459682732820510864e-01 5.662345327436923981e-03 2.293653041124343872e-01 9.097721427679061890e-02 -2.925790548324584961e-01 -3.038654848933219910e-02 1.603841595351696014e-02 2.760798037052154541e-01 -8.025468885898590088e-02 3.441872894763946533e-01 2.692973017692565918e-01 1.703031510114669800e-01 2.701125340536236763e-03 -1.817697882652282715e-01 4.343442269600927830e-04 1.572383195161819458e-01 2.229237230494618416e-03 -5.333616863936185837e-04 -1.216847673058509827e-01
6.842310726642608643e-02 -3.030418604612350464e-02 -5.475861951708793640e-02 -2.790960073471069336e-01 2.793985903263092041e-01 1.778187751770019531e-01 1.234400570392608643e-01 3.152253031730651855e-01 -1.109131351113319397e-01 5.751186236739158630e-02 1.699438840150833130e-01 -8.175818622112274170e-02 -1.001532003283500671e-01 -1.730968803167343140e-01 -1.173361111432313919e-02 1.439684331417083740e-01 -5.221091955900192261e-02 -2.516159713268280029e-01 -3.761671856045722961e-02 -8.106453716754913330e-02 4.109630882740020752e-01 -8.156207948923110962e-02 4.478758573532104492e-01 1.244437620043754578e-01 1.493304222822189331e-01 -7.739322632551193237e-02 -3.603940084576606750e-02 -1.524339020252227783e-01 5.304734408855438232e-02 -1.510435640811920166e-01 1.472493857145309448e-01 1.068025231361389160e-01
2.168855369091033936e-01 1.889107525348663330e-01 -4.529036208987236023e-02 -3.443159162998199463e-01 2.530989348888397217e-01 2.966137826442718506e-01 3.031719923019409180e-01 1.340824365615844727e-01 5.061119422316551208e-02 2.805306911468505859e-01 9.928070753812789917e-02 1.275786105543375015e-02 -2.400133386254310608e-02 -1.481467634439468384e-01 7.864468544721603394e-02 2.589231133460998535e-01 -3.430025652050971985e-02 -1.748409122228622437e-01 -1.246347557753324509e-02 -1.006535440683364868e-01 2.794349193572998047e-01 7.116211950778961182e-02 3.075705766677856445e-01 9.784802049398422241e-02 3.231981098651885986e-01 3.778256103396415710e-02 -4.770507663488388062e-02 -6.084764376282691956e-02 -2.564996108412742615e-02 -4.465631768107414246e-02 5.663675814867019653e-02 -2.517923340201377869e-02
-1.124055404216051102e-02 -1.529348045587539673e-01 -2.598097324371337891e-01 -2.573250234127044678e-02 4.992164671421051025e-02 4.504930973052978516e-02 1.504255682229995728e-01 2.283575385808944702e-01 2.089052200317382812e-01 -9.330958873033523560e-02 -7.873313128948211670e-02 -7.700511813163757324e-02 6.674323976039886475e-02 -1.470519304275512695e-01 9.235215187072753906e-02 2.749902606010437012e-01 3.161406517028808594e-02 7.280863076448440552e-02 3.549942746758460999e-02 -1.381821744143962860e-02 4.744475483894348145e-01 -1.414254009723663330e-01 3.523679971694946289e-01 2.287356927990913391e-02 2.420832216739654541e-01 1.585648767650127411e-02 1.236089393496513367e-01 8.462815731763839722e-02 7.550207525491714478e-02 2.312830388545989990e-01 -3.319582939147949219e-01 1.615402996540069580e-01
3.454788327217102051e-01 -1.647563576698303223e-01 1.566268950700759888e-01 -3.961190283298492432e-01 2.343232184648513794e-01 3.180661797523498535e-01 1.951310485601425171e-01 1.602050811052322388e-01 -1.574264764785766602e-01 2.287528663873672485e-01 -1.054117083549499512e-02 -7.627533376216888428e-02 1.194652616977691650e-01 -3.149616345763206482e-02 1.720198392868041992e-01 1.091390475630760193e-01 1.994593441486358643e-01 1.165250092744827271e-01 5.911767855286598206e-02 -3.709929436445236206e-02 2.397629916667938232e-01 -1.841570250689983368e-02 1.828922778367996216e-01 2.999228239059448242e-01 2.232139557600021362e-02 -1.503436267375946045e-01 6.665843725204467773e-02 -6.098848208785057068e-02 1.697822064161300659e-01 -7.833838462829589844e-02 1.244568079710006714e-02 -8.119012415409088135e-02
-4.962696507573127747e-02 -5.265850946307182312e-02 3.358613550662994385e-01 -1.583100408315658569e-01 1.497179120779037476e-01 2.372743487358093262e-01 1.173405274748802185e-01 2.775200083851814270e-02 -6.884213536977767944e-02 5.556786060333251953e-02 9.154114872217178345e-02 -2.337796986103057861e-01 1.366701573133468628e-01 -9.043814614415168762e-03 -1.418029703199863434e-02 2.780396640300750732e-01 2.113734371960163116e-02 -1.580873131752014160e-02 -4.442213773727416992e-01 8.707809448242187500e-02 1.288290768861770630e-01 7.058746414259076118e-04 1.036631762981414795e-01 -3.018164448440074921e-02 3.652234375476837158e-01 -2.587944567203521729e-01 2.283446937799453735e-01 1.652178019285202026e-01 -6.935898959636688232e-02 -2.731353044509887695e-01 5.472673475742340088e-02 -2.103517577052116394e-02
2.063782513141632080e-01 -1.090414375066757202e-01 -6.813957542181015015e-02 -3.181219398975372314e-01 1.649645715951919556e-01 7.743360102176666260e-02 3.414987325668334961e-01 9.767290949821472168e-02 1.386586576700210571e-01 1.625530235469341278e-02 1.434862613677978516e-01 1.104875057935714722e-01 -2.705681622028350830e-01 -1.942158490419387817e-01 -1.902625411748886108e-01 2.197318375110626221e-01 2.215766459703445435e-01 1.374901533126831055e-01 -2.064305096864700317e-01 -6.308417022228240967e-02 1.938666552305221558e-01 -9.076322615146636963e-02 2.264844328165054321e-01 1.271435767412185669e-01 2.797104716300964355e-01 -2.037632651627063751e-02 -1.479552835226058960e-01 1.884636282920837402e-01 -2.250202298164367676e-01 7.522066682577133179e-02 2.791447564959526062e-02 -1.076943576335906982e-01
2.404546923935413361e-02 -1.577946841716766357e-01 1.730379648506641388e-02 -3.267258703708648682e-01 1.393871456384658813e-01 1.921683698892593384e-01 1.815103590488433838e-01 -6.232769787311553955e-02 1.102530956268310547e-01 -9.767585992813110352e-02 8.490253984928131104e-02 8.540112525224685669e-02 -1.546838581562042236e-01 5.875004082918167114e-02 -1.686551868915557861e-01 2.445663958787918091e-01 2.923133373260498047e-01 2.490551769733428955e-01 3.720329329371452332e-02 -1.700841039419174194e-01 1.387746036052703857e-01 -5.345138162374496460e-02 4.573958218097686768e-01 2.504417300224304199e-01 1.645601242780685425e-01 9.715343266725540161e-02 -5.546104907989501953e-02 2.419705539941787720e-01 -1.627173572778701782e-01 -1.481190025806427002e-01 2.536083012819290161e-02 -5.840877443552017212e-02
9.827163070440292358e-02 -7.904801517724990845e-02 2.144135162234306335e-02 -1.030927896499633789e-01 -3.289070725440979004e-02 -7.299304753541946411e-02 7.113608065992593765e-03 2.013198286294937134e-01 2.073397934436798096e-01 1.266488730907440186e-01 1.076068431138992310e-01 1.786516420543193817e-02 2.168969213962554932e-01 2.273310208693146706e-03 -2.049116976559162140e-02 7.441689074039459229e-02 -1.415323317050933838e-01 1.901288926601409912e-01 -1.491981893777847290e-01 -4.189211130142211914e-02 4.856640398502349854e-01 1.759155243635177612e-01 3.754148483276367188e-01 2.085084021091461182e-01 2.114438414573669434e-01 -1.869420856237411499e-01 5.108108371496200562e-02 1.135906800627708435e-01 3.014434315264225006e-02 -1.776460409164428711e-01 -9.107780456542968750e-02 3.670526444911956787e-01
2.222360856831073761e-02 1.535305231809616089e-01 -2.513206377625465393e-02 -4.009828567504882812e-01 2.097453027963638306e-01 1.830473393201828003e-01 3.324444591999053955e-01 2.264530956745147705e-01 -5.668269097805023193e-02 -5.386936292052268982e-02 6.294463574886322021e-02 -6.115924939513206482e-02 -7.323773205280303955e-02 -9.137462079524993896e-02 3.640103340148925781e-02 2.939842641353607178e-01 -2.846429944038391113e-01 -5.949133634567260742e-02 -8.276657760143280029e-02 -9.578400291502475739e-03 2.306347191333770752e-01 -1.349782794713973999e-01 3.252002596855163574e-01 1.465134620666503906e-01 2.960488498210906982e-01 -7.852878421545028687e-02 -3.380328044295310974e-02 -1.452094763517379761e-01 1.877565830945968628e-01 -1.323317587375640869e-01 -3.132078796625137329e-02 -3.526412183418869972e-03
6.946488469839096069e-02 1.102356165647506714e-01 9.181041270494461060e-02 -3.278572857379913330e-01 3.762873709201812744e-01 3.346248269081115723e-01 2.325790375471115112e-01 1.333621740341186523e-01 -1.477249618619680405e-02 3.592481315135955811e-01 2.011718600988388062e-01 -1.393596678972244263e-01 -1.036176234483718872e-01 1.437272578477859497e-01 -2.571059390902519226e-02 1.347955167293548584e-01 7.851109653711318970e-02 -1.635097563266754150e-01 4.488834738731384277e-02 -1.493940055370330811e-01 3.057379722595214844e-01 -1.101628318428993225e-01 8.013381808996200562e-02 2.309329658746719360e-01 -7.199078798294067383e-03 2.745472639799118042e-02 5.968446657061576843e-02 1.066715419292449951e-01 -7.018032670021057129e-02 -1.545373797416687012e-01 1.547340601682662964e-01 1.057021468877792358e-01
6.742621213197708130e-02 -1.976131275296211243e-02 -4.310133680701255798e-02 -2.711852490901947021e-01 1.127611622214317322e-01 -5.239040404558181763e-02 1.000968590378761292e-01 7.593332976102828979e-02 5.589930713176727295e-02 1.604979671537876129e-02 2.232310473918914795e-01 -1.820268779993057251e-01 -3.896324336528778076e-01 9.597217291593551636e-02 -3.198459446430206299e-01 2.111572474241256714e-01 -5.020324885845184326e-02 1.495757251977920532e-01 -3.610392808914184570e-01 -5.761710926890373230e-02 1.630371361970901489e-01 -1.218067947775125504e-02 3.436690270900726318e-01 1.851778477430343628e-01 2.020053416490554810e-01 3.042575158178806305e-02 -1.186814159154891968e-01 2.635655403137207031e-01 -1.360953003168106079e-01 -1.024168059229850769e-01 1.321187894791364670e-02 -4.468975961208343506e-02
1.091576889157295227e-01 1.131443828344345093e-01 1.366645842790603638e-01 -2.669859528541564941e-01 3.257469236850738525e-01 3.027347326278686523e-01 2.025230377912521362e-01 1.039417982101440430e-01 9.027961641550064087e-02 9.201803803443908691e-02 5.942106246948242188e-02 -1.498753726482391357e-01 -1.099074482917785645e-01 8.606213331222534180e-02 -1.027922239154577255e-02 3.179205954074859619e-01 -1.020644605159759521e-02 5.914079770445823669e-02 1.407787483185529709e-02 -3.379422426223754883e-01 2.547575831413269043e-01 3.650411963462829590e-03 -1.547971740365028381e-02 3.176549971103668213e-01 1.287789493799209595e-01 3.074804507195949554e-02 1.862384825944900513e-01 4.547562450170516968e-02 2.895390391349792480e-01 -2.110026478767395020e-01 6.960723549127578735e-02 3.036574646830558777e-02
-1.464593559503555298e-01 -1.377211511135101318e-01 -3.999826312065124512e-02 -2.095656469464302063e-02 5.177655722945928574e-03 1.939979963935911655e-03 4.020538330078125000e-01 -1.609415709972381592e-01 1.445706933736801147e-01 1.112899407744407654e-01 7.539585977792739868e-02 2.951578982174396515e-02 -5.553957819938659668e-02 2.679902501404285431e-02 -1.828221284085884690e-04 2.111042141914367676e-01 7.841163128614425659e-02 8.335432410240173340e-02 -5.958181247115135193e-02 1.703015714883804321e-02 1.005041450262069702e-01 -2.437820583581924438e-01 3.162048459053039551e-01 2.898162305355072021e-01 5.773944854736328125e-01 2.363875359296798706e-01 7.203043997287750244e-02 -3.781632706522941589e-02 -8.159087598323822021e-02 3.360930085182189941e-02 8.392629027366638184e-02 -2.439956553280353546e-02
2.669959366321563721e-01 -3.411572054028511047e-02 -8.787208050489425659e-02 -7.997135072946548462e-02 8.582393079996109009e-02 5.034966859966516495e-03 2.102548032999038696e-01 1.035578846931457520e-01 -1.068129464983940125e-01 -1.124116554856300354e-01 1.763257384300231934e-01 -5.772607326507568359e-01 1.808134764432907104e-01 3.442070633172988892e-02 -5.395751819014549255e-02 2.022425532341003418e-01 1.481698453426361084e-01 1.423149555921554565e-01 -9.462831914424896240e-02 -9.327243268489837646e-02 1.267921775579452515e-01 -3.862014040350914001e-02 2.662233114242553711e-01 -1.381354033946990967e-01 2.900013923645019531e-01 -1.602936089038848877e-01 2.110089212656021118e-01 6.491369009017944336e-02 1.473811119794845581e-01 -1.106176152825355530e-01 -8.323731832206249237e-03 1.584483683109283447e-01
-1.240608748048543930e-02 -1.229122951626777649e-01 1.862977445125579834e-01 -1.876198202371597290e-01 1.453812718391418457e-01 -1.955654174089431763e-01 1.172457039356231689e-01 1.224845647811889648e-01 7.160608470439910889e-02 2.196826636791229248e-01 1.226609852164983749e-02 -8.838856592774391174e-03 -2.335602641105651855e-01 1.174240037798881531e-01 -1.598398685455322266e-01 1.563560515642166138e-01 3.093739748001098633e-01 2.195501774549484253e-01 -1.208830848336219788e-01 -2.192069888114929199e-01 1.249297931790351868e-01 -2.483192980289459229e-01 2.425249516963958740e-01 3.199953436851501465e-01 3.251022696495056152e-01 1.357091516256332397e-01 -2.287159673869609833e-03 2.888524159789085388e-02 -1.424541417509317398e-02 -1.652540564537048340e-01 2.353286892175674438e-01 4.295266792178153992e-02
-1.475328356027603149e-01 1.991602480411529541e-01 5.225560441613197327e-02 -2.869638800621032715e-01 1.532917767763137817e-01 1.887691468000411987e-01 2.271235734224319458e-01 1.130365580320358276e-02 1.571743488311767578e-01 1.105882823467254639e-01 2.805029787123203278e-02 -1.287376284599304199e-01 1.503379791975021362e-01 -2.570326030254364014e-01 -2.274180054664611816e-01 7.272398471832275391e-02 -8.744965493679046631e-02 -1.429767310619354248e-01 8.431500196456909180e-02 6.783973425626754761e-02 2.942688167095184326e-01 -9.135078638792037964e-02 4.289377629756927490e-01 3.853622376918792725e-01 9.095469117164611816e-02 -4.162642359733581543e-02 1.133830547332763672e-01 -2.147656120359897614e-02 -1.917495280504226685e-01 -3.094726055860519409e-02 -5.795299634337425232e-02 1.050624474883079529e-01
6.692769378423690796e-02 -1.643677204847335815e-01 1.442045159637928009e-02 -1.022288724780082703e-01 -1.605858094990253448e-02 1.261457055807113647e-01 1.642273962497711182e-01 -5.855650082230567932e-02 2.695534825325012207e-01 -2.151607424020767212e-01 1.238009780645370483e-01 -1.235109418630599976e-01 -4.021816328167915344e-02 1.798132248222827911e-02 -1.674189567565917969e-01 3.175265491008758545e-01 5.030786991119384766e-02 -7.698086090385913849e-03 -1.182050406932830811e-01 3.208616375923156738e-01 3.299322426319122314e-01 8.703541755676269531e-02 3.804840743541717529e-01 -7.323303818702697754e-02 2.459057420492172241e-01 4.181496426463127136e-02 1.841397583484649658e-01 -2.012050598859786987e-01 -2.438807627186179161e-03 -2.082959711551666260e-01 -1.115965470671653748e-02 2.544484734535217285e-01
2.682625651359558105e-01 6.701106671243906021e-03 1.184799224138259888e-01 -2.815801501274108887e-01 3.325741589069366455e-01 1.490112543106079102e-01 1.128214150667190552e-01 1.958032995462417603e-01 -1.262782067060470581e-01 1.650021178647875786e-03 5.342650413513183594e-02 -3.147121667861938477e-01 2.479011863470077515e-01 9.474311769008636475e-02 7.324247062206268311e-02 4.553657770156860352e-01 -2.002404816448688507e-02 -1.450549252331256866e-02 4.378870502114295959e-02 7.441075146198272705e-02 3.318879008293151855e-01 5.992931872606277466e-02 1.606386005878448486e-01 3.836987912654876709e-02 1.030297279357910156e-01 -1.248863860964775085e-01 -1.602089107036590576e-01 -1.336901262402534485e-02 1.147451028227806091e-01 -1.294672489166259766e-01 2.127991057932376862e-02 -1.351483762264251709e-01
1.756013333797454834e-01 3.423736989498138428e-02 3.613040596246719360e-02 -2.683407068252563477e-01 1.266015768051147461e-01 3.060738742351531982e-01 1.734939515590667725e-01 1.094242334365844727e-01 -2.325383722782135010e-01 -3.907423838973045349e-02 1.887017935514450073e-01 -1.096334457397460938e-01 4.022670909762382507e-02 -2.349210828542709351e-01 1.316905766725540161e-01 2.432984560728073120e-01 -1.046395078301429749e-01 -1.263509094715118408e-01 -1.777123361825942993e-01 -6.286291033029556274e-02 2.991172969341278076e-01 1.374754775315523148e-02 4.460527598857879639e-01 1.027745828032493591e-01 2.803813815116882324e-01 3.080726228654384613e-02 1.846647076308727264e-02 -1.086004897952079773e-01 6.346853077411651611e-02 -2.086972296237945557e-01 -5.586758628487586975e-02 -4.785851761698722839e-02
-1.776385903358459473e-01 3.613602370023727417e-02 -5.016516149044036865e-02 -1.201392635703086853e-01 1.200481057167053223e-01 9.681457281112670898e-02 1.512049436569213867e-01 9.785880148410797119e-02 1.929701566696166992e-01 3.222726285457611084e-01 -6.227431073784828186e-02 1.793921887874603271e-01 -2.143943160772323608e-01 2.143044918775558472e-01 -2.614474594593048096e-01 2.108632326126098633e-01 -2.631886489689350128e-02 9.832219779491424561e-02 1.738088577985763550e-01 -1.744144707918167114e-01 5.255318805575370789e-02 1.014210749417543411e-02 3.931468725204467773e-01 -1.201693783514201641e-03 5.030941963195800781e-01 -1.449823658913373947e-02 -5.312234163284301758e-02 -2.456778287887573242e-02 1.407048255205154419e-01 -8.361370116472244263e-02 -1.205209549516439438e-02 -2.086367458105087280e-03
2.355301678180694580e-01 -3.989303857088088989e-02 -9.835150837898254395e-02 -1.323911845684051514e-01 8.623148500919342041e-02 9.767521172761917114e-02 9.312587976455688477e-02 -2.083718627691268921e-01 2.275831103324890137e-01 1.181196700781583786e-02 2.696405351161956787e-01 -1.804325580596923828e-01 1.712563186883926392e-01 -2.278002500534057617e-01 2.026070207357406616e-01 4.119103848934173584e-01 1.856590807437896729e-01 1.699550747871398926e-01 -2.673864066600799561e-01 -2.974897809326648712e-02 1.543744653463363647e-01 -6.430009379982948303e-03 2.567315995693206787e-01 2.564178034663200378e-02 1.336707770824432373e-01 1.179745607078075409e-02 3.650672435760498047e-01 -4.159986600279808044e-02 -8.402387797832489014e-02 2.763086929917335510e-02 5.695552006363868713e-02 8.528827130794525146e-02
4.881041124463081360e-02 -2.727871537208557129e-01 1.189280673861503601e-01 -2.751665711402893066e-01 1.452628076076507568e-01 -4.630655050277709961e-02 2.158974856138229370e-01 -1.433223187923431396e-01 -4.619079455733299255e-02 1.143714860081672668e-01 2.869160771369934082e-01 2.295922338962554932e-01 -1.618996560573577881e-01 2.533211372792720795e-02 -2.427543997764587402e-01 2.035254240036010742e-01 2.836083769798278809e-01 1.336241066455841064e-01 -4.709663987159729004e-02 -1.479440629482269287e-01 1.872413009405136108e-01 -6.141976267099380493e-02 2.946558296680450439e-01 1.287356764078140259e-01 3.501411676406860352e-01 1.449731411412358284e-03 5.915725603699684143e-02 1.266595572233200073e-01 -1.299025267362594604e-01 -1.971476525068283081e-01 5.463713780045509338e-02 -8.290290134027600288e-04
-2.303457558155059814e-01 -1.720031201839447021e-01 1.446591913700103760e-01 -2.482302784919738770e-01 3.148457407951354980e-01 1.775779426097869873e-01 -1.036435812711715698e-01 -2.989969030022621155e-02 2.459692209959030151e-01 -2.785866260528564453e-01 2.703467309474945068e-01 7.058770209550857544e-02 -2.058328986167907715e-01 1.362798959016799927e-01 9.891370683908462524e-02 1.794331334531307220e-02 -4.146880283951759338e-02 1.584436148405075073e-01 -1.815048791468143463e-02 -2.560474537312984467e-02 2.063703685998916626e-01 -2.967159748077392578e-01 3.597153425216674805e-01 -3.290621936321258545e-02 1.298770904541015625e-01 6.583043932914733887e-02 1.131537649780511856e-02 1.045148726552724838e-02 2.300088107585906982e-02 3.719317913055419922e-02 2.607892155647277832e-01 -1.581401377916336060e-01
-4.855158179998397827e-02 4.536042734980583191e-02 -1.067450791597366333e-01 -2.469431608915328979e-01 1.604738086462020874e-01 4.858485981822013855e-02 1.015659049153327942e-01 -2.593365311622619629e-01 2.709898650646209717e-01 -1.093531176447868347e-01 1.530323624610900879e-01 -7.654851675033569336e-02 1.989851146936416626e-01 -1.340949386358261108e-01 -6.918670237064361572e-02 2.185229808092117310e-01 4.763548821210861206e-02 2.673757076263427734e-01 -1.127382740378379822e-02 4.126597568392753601e-02 3.844729363918304443e-01 6.768162548542022705e-02 1.119448021054267883e-01 1.980343461036682129e-01 1.644573807716369629e-01 -2.117632180452346802e-01 4.441671967506408691e-01 -1.260366588830947876e-01 4.401989281177520752e-02 -1.314980983734130859e-01 8.775648474693298340e-02 -3.177855536341667175e-02
-1.378900110721588135e-01 5.412556976079940796e-02 -1.101704090833663940e-01 -2.220518290996551514e-01 1.585437059402465820e-01 1.718569248914718628e-01 -2.201341465115547180e-02 1.250493377447128296e-01 1.456834841519594193e-02 -4.581268504261970520e-02 8.500755764544010162e-03 -1.455393880605697632e-01 2.522260546684265137e-01 -1.632445491850376129e-02 1.335578039288520813e-02 1.941813528537750244e-01 -9.653647243976593018e-02 2.073059529066085815e-01 1.937875151634216309e-01 -4.207079485058784485e-02 5.277057886123657227e-01 6.006129831075668335e-02 4.536455571651458740e-01 1.599645614624023438e-01 7.953286916017532349e-02 -9.823302924633026123e-02 -1.398768275976181030e-01 1.737629771232604980e-01 3.247389197349548340e-02 1.166157796978950500e-01 -1.677119433879852295e-01 8.299085497856140137e-02
-1.590809971094131470e-01 -4.888438060879707336e-02 -1.412346363067626953e-01 -2.378004342317581177e-01 1.117514595389366150e-01 1.188794448971748352e-01 1.457311362028121948e-01 2.606350183486938477e-01 2.511847019195556641e-01 -1.737167686223983765e-01 1.901708841323852539e-01 -8.504174649715423584e-02 1.835740208625793457e-01 -2.210939535871148109e-03 3.571591526269912720e-02 1.629786789417266846e-01 3.047038614749908447e-01 1.911501884460449219e-01 -4.300122708082199097e-02 1.564785689115524292e-01 8.316168189048767090e-02 -2.937219440937042236e-01 2.098869383335113525e-01 6.045132875442504883e-02 3.494213521480560303e-01 -1.195892468094825745e-01 -3.822177648544311523e-02 1.963306367397308350e-01 -1.941423118114471436e-02 -3.023279607295989990e-01 3.780810907483100891e-02 1.248333454132080078e-01
2.117074764100834727e-04 -8.175851777195930481e-03 -9.839168936014175415e-02 -2.446923553943634033e-01 6.570240110158920288e-02 2.906104922294616699e-01 3.232736289501190186e-01 1.305537670850753784e-01 9.482962638139724731e-02 2.432960718870162964e-01 1.735927164554595947e-01 5.490146949887275696e-02 -1.276658773422241211e-01 2.496922388672828674e-02 1.153587549924850464e-01 2.078750282526016235e-01 2.465990930795669556e-02 -2.380451560020446777e-01 7.685620337724685669e-02 -1.755918413400650024e-01 4.616126120090484619e-01 -4.067915678024291992e-02 3.725823760032653809e-01 1.703226864337921143e-01 -4.188634827733039856e-02 1.827802509069442749e-02 2.029684036970138550e-01 -8.039387315511703491e-02 4.698255285620689392e-02 7.633258402347564697e-02 1.024696901440620422e-01 2.042461000382900238e-02
-1.048999056220054626e-01 -1.647983491420745850e-02 -2.282016444951295853e-03 -1.365457475185394287e-01 2.240065634250640869e-01 7.287165522575378418e-02 5.287668481469154358e-02 7.778146117925643921e-02 4.210216999053955078e-01 -4.023449867963790894e-02 2.582513093948364258e-01 -8.371873199939727783e-02 4.294991791248321533e-01 1.844839155673980713e-01 -2.417738735675811768e-02 -7.829226553440093994e-03 1.924629658460617065e-01 2.266929596662521362e-01 -5.054344236850738525e-02 1.670325100421905518e-01 1.253584492951631546e-02 -1.815513893961906433e-02 2.730841040611267090e-01 2.231778949499130249e-01 2.975170016288757324e-01 -2.008537948131561279e-01 7.676362991333007812e-02 6.866936385631561279e-02 2.033050358295440674e-01 -8.562357723712921143e-02 -3.999898210167884827e-02 -2.284080162644386292e-02
1.657885164022445679e-01 3.532395884394645691e-02 1.554151028394699097e-01 -2.253379672765731812e-01 2.111356854438781738e-01 -3.427647426724433899e-02 -4.506830498576164246e-02 -8.257574588060379028e-02 1.611713767051696777e-01 -9.583672881126403809e-02 1.582247763872146606e-01 -1.560868620872497559e-01 -6.980067491531372070e-02 -4.091464877128601074e-01 -3.296256959438323975e-01 2.315503656864166260e-01 2.346981912851333618e-01 -4.851921647787094116e-02 -1.880893856287002563e-01 2.132936567068099976e-01 1.992300301790237427e-01 -6.528610736131668091e-02 4.416745603084564209e-01 1.212515234947204590e-01 5.179954320192337036e-02 -1.012929826974868774e-01 -7.981694303452968597e-03 -2.119161561131477356e-02 -8.267646282911300659e-02 4.936568439006805420e-02 -6.037464365363121033e-02 6.492713838815689087e-02
-3.576904535293579102e-02 -2.753419578075408936e-01 2.742316201329231262e-02 -3.268865346908569336e-01 1.422905176877975464e-01 -4.776944871991872787e-03 2.791585326194763184e-01 -1.143008396029472351e-01 5.425698682665824890e-02 5.673412606120109558e-02 1.308876723051071167e-01 5.985902249813079834e-02 -2.806698381900787354e-01 1.013694927096366882e-01 -1.255836784839630127e-01 3.796688914299011230e-01 2.506317794322967529e-01 7.835315167903900146e-02 -2.077797502279281616e-01 -7.315297424793243408e-02 2.114426344633102417e-02 -8.217301964759826660e-02 2.654014825820922852e-01 1.288402378559112549e-01 3.318685889244079590e-01 4.296931624412536621e-02 1.172858327627182007e-01 2.339573055505752563e-01 -6.653988361358642578e-02 -9.613426774740219116e-02 -1.559786032885313034e-02 -1.486086696386337280e-01
9.576091170310974121e-02 1.349243968725204468e-01 2.194162905216217041e-01 -1.545694470405578613e-01 1.401768624782562256e-01 -6.377898901700973511e-02 2.089695930480957031e-01 2.683046162128448486e-01 1.510137766599655151e-01 -7.780434936285018921e-02 3.123375773429870605e-01 -8.134345710277557373e-02 2.284395396709442139e-01 -1.835918426513671875e-01 -2.907625399529933929e-02 2.765231430530548096e-01 1.323869228363037109e-01 6.259305030107498169e-02 -8.765809237957000732e-02 1.698831282556056976e-02 2.024220824241638184e-01 9.997450560331344604e-02 6.065370514988899231e-02 1.181905120611190796e-01 3.055631518363952637e-01 -2.519295811653137207e-01 2.818111479282379150e-01 -2.437686175107955933e-01 1.375688761472702026e-01 5.674708634614944458e-02 1.947050541639328003e-01 1.059149876236915588e-01
-1.959895044565200806e-01 -8.900034427642822266e-02 -1.676755100488662720e-01 -1.991963535547256470e-01 3.646474778652191162e-01 1.334419250488281250e-01 1.801076233386993408e-01 1.301931440830230713e-01 2.170323580503463745e-01 5.121805146336555481e-02 1.476414501667022705e-01 -2.062287181615829468e-01 2.163726538419723511e-01 8.865942247211933136e-03 1.170234009623527527e-01 2.103239893913269043e-01 3.060117959976196289e-01 3.080054819583892822e-01 3.190022706985473633e-02 1.617874056100845337e-01 6.495843827724456787e-02 -1.847402304410934448e-01 1.462068408727645874e-01 -2.975168451666831970e-02 3.453960418701171875e-01 -1.644761413335800171e-01 -1.271958947181701660e-01 -1.832453347742557526e-02 -1.648972928524017334e-02 -1.428291350603103638e-01 2.593322843313217163e-02 7.940196245908737183e-02
1.131830215454101562e-01 -4.009800776839256287e-02 2.132000327110290527e-01 -8.106216043233871460e-02 2.523503303527832031e-01 1.663448214530944824e-01 3.708863854408264160e-01 2.257525026798248291e-01 -5.367043893784284592e-03 6.093443557620048523e-02 3.045347630977630615e-01 -1.799949444830417633e-02 -3.898156806826591492e-02 -1.494192034006118774e-01 1.185107277706265450e-03 2.081758081912994385e-01 -1.523554772138595581e-01 -1.123750656843185425e-01 1.123263537883758545e-01 -1.329957842826843262e-01 3.010986745357513428e-01 -3.162132576107978821e-02 3.992713391780853271e-01 1.116688624024391174e-01 2.025792300701141357e-01 9.681367129087448120e-02 3.592775017023086548e-02 -6.374865025281906128e-02 1.881552189588546753e-01 -2.483734935522079468e-01 -7.315385341644287109e-02 4.230949282646179199e-02
6.511274725198745728e-02 -1.356766372919082642e-01 -8.833045512437820435e-02 -1.128699854016304016e-01 9.002190083265304565e-03 2.483851909637451172e-01 2.520754337310791016e-01 1.455853581428527832e-01 -8.515642583370208740e-02 -5.754091218113899231e-02 -3.841179609298706055e-02 2.225703559815883636e-02 3.721275329589843750e-01 -1.686930060386657715e-01 -6.604364514350891113e-02 2.253850698471069336e-01 9.482727386057376862e-03 -2.324321866035461426e-02 1.431964337825775146e-02 -1.133863106369972229e-01 4.408150315284729004e-01 -1.334142088890075684e-01 4.133339226245880127e-01 1.822558492422103882e-01 1.783926934003829956e-01 -1.792250722646713257e-01 -6.088154017925262451e-02 -1.521483249962329865e-02 2.423004060983657837e-01 -1.021456345915794373e-01 -7.760997861623764038e-02 5.240291357040405273e-02
5.678924545645713806e-02 -5.667430534958839417e-02 1.238837838172912598e-01 -9.708128124475479126e-02 2.583366632461547852e-01 1.822394691407680511e-02 2.224304080009460449e-01 -9.855279698967933655e-03 4.466258883476257324e-01 -3.261297009885311127e-03 3.879045844078063965e-01 8.009126782417297363e-02 9.174027480185031891e-03 -5.397119000554084778e-02 -1.729197055101394653e-01 -7.930795848369598389e-02 1.055180132389068604e-01 -2.575742825865745544e-02 -3.008962869644165039e-01 -5.947561189532279968e-02 8.878342062234878540e-02 -2.642353773117065430e-01 1.988743841648101807e-01 -1.900628805160522461e-01 1.384921967983245850e-01 1.575785130262374878e-02 5.663016345351934433e-03 -3.727426007390022278e-02 2.533461749553680420e-01 3.249373137950897217e-01 8.112803846597671509e-02 1.181342918425798416e-02
-1.528619378805160522e-01 -1.182920648716390133e-03 3.772239759564399719e-02 -2.761837244033813477e-01 2.137034684419631958e-01 -4.556301608681678772e-02 6.868951767683029175e-02 2.868975698947906494e-01 3.681738674640655518e-01 2.262101508677005768e-02 1.928765773773193359e-01 -1.429346203804016113e-01 2.048435658216476440e-01 -1.646360568702220917e-02 -1.154909208416938782e-01 1.715098321437835693e-01 2.848452329635620117e-01 3.847689032554626465e-01 -1.412915885448455811e-01 2.506792247295379639e-01 9.359384328126907349e-02 7.629980146884918213e-02 5.413899943232536316e-02 4.015743359923362732e-02 2.495695501565933228e-01 -5.966273695230484009e-02 -1.442901939153671265e-01 3.615903481841087341e-02 9.736521542072296143e-02 -1.598947048187255859e-01 -6.595349311828613281e-02 1.643057018518447876e-01
-1.073770038783550262e-02 -2.811566740274429321e-02 2.506498694419860840e-01 -2.608762383460998535e-01 2.420355752110481262e-02 5.914364010095596313e-02 1.656065694987773895e-03 1.020092964172363281e-01 1.256050616502761841e-01 -9.465299546718597412e-02 -2.066732756793498993e-02 -2.546680867671966553e-01 -4.806490242481231689e-02 1.014444082975387573e-01 3.886663168668746948e-02 2.578710317611694336e-01 8.646214380860328674e-03 -5.464465916156768799e-02 -2.663407921791076660e-01 -2.101762294769287109e-01 2.242903858423233032e-01 -2.491502314805984497e-01 3.417511582374572754e-01 4.066882431507110596e-01 2.739551663398742676e-02 -7.833068817853927612e-02 6.029592826962471008e-02 2.466610521078109741e-01 3.578142821788787842e-02 -7.142418622970581055e-02 -2.294105291366577148e-01 -1.999357491731643677e-01
9.859725087881088257e-02 1.606256216764450073e-01 1.696792244911193848e-01 -3.054267466068267822e-01 1.494566500186920166e-01 2.681677341461181641e-01 1.700176596641540527e-01 1.051703095436096191e-01 5.439090728759765625e-02 8.065506070852279663e-02 -1.425273418426513672e-01 -4.063786864280700684e-01 -1.461893767118453979e-01 -2.346250973641872406e-02 1.411113590002059937e-01 2.891630828380584717e-01 6.827102601528167725e-02 -1.521673053503036499e-01 -3.141947686672210693e-01 1.148878857493400574e-01 2.539518177509307861e-01 2.774569578468799591e-02 3.103079497814178467e-01 -2.264088205993175507e-02 1.054088473320007324e-01 1.022237241268157959e-01 1.817836612462997437e-02 -5.743479728698730469e-02 -1.240245159715414047e-02 -1.560356020927429199e-01 7.603958994150161743e-02 1.747614890336990356e-01
-1.020088195800781250e-01 -7.093679904937744141e-02 1.650067567825317383e-01 -2.486521154642105103e-01 1.350218802690505981e-01 1.980658024549484253e-01 4.395571947097778320e-01 1.766508072614669800e-01 1.389330178499221802e-01 -1.632172316312789917e-01 -2.443512976169586182e-01 -1.203053668141365051e-01 1.280447817407548428e-03 1.846246793866157532e-02 -4.003322869539260864e-02 1.699904203414916992e-01 8.927026391029357910e-02 1.491145193576812744e-01 1.161407977342605591e-01 -1.107756122946739197e-01 1.639925241470336914e-01 -1.963897496461868286e-01 2.457461208105087280e-01 -2.241994999349117279e-02 9.941872209310531616e-02 2.088617086410522461e-01 2.115789800882339478e-01 -3.712625056505203247e-02 2.776615321636199951e-01 1.342617422342300415e-01 2.255543470382690430e-01 1.862691789865493774e-01
2.566365897655487061e-01 7.226788904517889023e-03 -2.876092121005058289e-02 -1.857038885354995728e-01 1.513339281082153320e-01 2.471634447574615479e-01 2.279257029294967651e-01 2.581187784671783447e-01 -1.999138593673706055e-01 2.285550087690353394e-01 2.404130548238754272e-01 -2.493788301944732666e-02 -1.217025965452194214e-01 1.388806663453578949e-02 1.316311657428741455e-01 1.884275972843170166e-01 6.934595108032226562e-02 -3.144335746765136719e-02 6.739295274019241333e-02 -2.411691397428512573e-01 3.578225374221801758e-01 2.307207696139812469e-02 2.414471656084060669e-01 2.781685590744018555e-01 2.640811502933502197e-01 4.381199553608894348e-02 2.158738821744918823e-01 -7.399583235383033752e-03 -7.381589710712432861e-02 4.127979278564453125e-02 1.353828310966491699e-01 -3.469900041818618774e-02
-1.047864034771919250e-01 -5.890602245926856995e-02 9.576863609254360199e-03 -1.283209025859832764e-01 3.118449747562408447e-01 2.759448587894439697e-01 2.405129522085189819e-01 -4.650679230690002441e-02 1.720930188894271851e-01 6.866064667701721191e-02 3.539248555898666382e-02 -3.615567088127136230e-01 2.115740031003952026e-01 -7.129911333322525024e-02 1.842138171195983887e-01 1.232520043849945068e-01 2.045557200908660889e-01 1.114247366786003113e-01 -1.624307781457901001e-02 -1.010301411151885986e-01 2.008530795574188232e-01 -3.716068342328071594e-02 2.154642045497894287e-01 -1.399507652968168259e-02 2.344370186328887939e-01 -6.214693933725357056e-02 2.123536914587020874e-01 -2.060871869325637817e-01 2.344395816326141357e-01 -1.733959764242172241e-01 7.492892444133758545e-02 2.832071483135223389e-01
-1.139382496476173401e-01 -1.471851915121078491e-01 2.029413543641567230e-02 -3.401608765125274658e-01 3.175419867038726807e-01 1.910516768693923950e-01 1.830915212631225586e-01 7.400315999984741211e-02 1.261362573131918907e-03 1.463943272829055786e-01 3.877894952893257141e-02 -2.863796651363372803e-01 -1.171520501375198364e-01 -2.441853135824203491e-01 -2.082809507846832275e-01 1.044268459081649780e-01 -1.823813170194625854e-01 -4.268073290586471558e-02 6.757151801139116287e-03 6.011357530951499939e-02 2.944274544715881348e-01 5.205950886011123657e-02 1.158302947878837585e-01 2.409866750240325928e-01 8.220877498388290405e-02 1.178304548375308514e-03 -4.135447740554809570e-02 -1.442552357912063599e-01 3.355761468410491943e-01 -2.690757513046264648e-01 -1.623433269560337067e-02 -1.616317778825759888e-01
8.104749768972396851e-02 -2.812392413616180420e-01 1.683766208589076996e-02 -2.921380400657653809e-01 8.847154676914215088e-02 -4.270266741514205933e-02 1.002911925315856934e-01 -1.384726166725158691e-01 2.571612223982810974e-02 2.308395132422447205e-02 1.422052234411239624e-01 1.220326870679855347e-01 -2.384593486785888672e-01 1.835050992667675018e-02 -3.177873417735099792e-02 3.459392488002777100e-01 1.813398152589797974e-01 2.740531265735626221e-01 -1.229898557066917419e-01 -1.110038608312606812e-01 2.426640242338180542e-01 -1.094116196036338806e-01 2.721639275550842285e-01 9.920072555541992188e-02 4.146606028079986572e-01 5.657358840107917786e-02 7.495603710412979126e-02 2.465795278549194336e-01 -4.488750547170639038e-02 -1.476800590753555298e-01 3.361830860376358032e-02 -1.374973952770233154e-01
-6.999893486499786377e-02 2.990635037422180176e-01 7.549075037240982056e-02 -2.890427708625793457e-01 1.735977232456207275e-01 2.182089835405349731e-01 2.072787284851074219e-01 6.565388292074203491e-02 -2.495444007217884064e-02 -1.470390409231185913e-01 3.184341788291931152e-01 1.626118421554565430e-01 1.279615014791488647e-01 -1.151488870382308960e-01 1.203172206878662109e-01 -9.001730009913444519e-03 1.057066116482019424e-02 -6.847504526376724243e-02 -1.351694017648696899e-01 -2.694256901741027832e-01 3.712954223155975342e-01 -3.102559149265289307e-01 7.047943025827407837e-02 3.257140815258026123e-01 6.810416281223297119e-02 -3.023395314812660217e-02 1.757967770099639893e-01 1.153608188033103943e-01 -1.614262536168098450e-02 -6.523876637220382690e-02 3.314287960529327393e-02 2.993278391659259796e-02
-7.635629177093505859e-02 1.094964798539876938e-02 2.531215362250804901e-02 -2.905481755733489990e-01 2.656922340393066406e-01 2.555892802774906158e-02 8.518452197313308716e-02 4.323778301477432251e-02 1.817841380834579468e-01 -5.501021072268486023e-02 2.910158336162567139e-01 1.932959407567977905e-01 -2.599588632583618164e-01 -3.222059458494186401e-02 -3.733461499214172363e-01 4.828521236777305603e-02 3.855994343757629395e-02 1.822792738676071167e-02 -1.548484265804290771e-01 -1.949743777513504028e-01 7.292416412383317947e-04 -5.663252435624599457e-03 2.151446789503097534e-01 6.607846170663833618e-02 4.384711682796478271e-01 1.308095306158065796e-01 -6.088931486010551453e-02 1.860874593257904053e-01 -7.390312850475311279e-02 -2.120509892702102661e-01 -3.280382230877876282e-02 -2.155288606882095337e-01
-1.171757653355598450e-01 -1.079089567065238953e-01 1.198383569717407227e-01 -2.229985594749450684e-02 1.454161107540130615e-01 1.783544123172760010e-01 1.270199865102767944e-01 -1.512956917285919189e-01 1.847710013389587402e-01 4.141242709010839462e-03 3.067113757133483887e-01 -1.872577369213104248e-01 -9.428925067186355591e-02 1.235448010265827179e-02 1.662205457687377930e-01 2.523631453514099121e-01 -2.189816683530807495e-01 2.915005385875701904e-01 -1.296716183423995972e-01 1.105591654777526855e-01 2.317085713148117065e-01 3.931190818548202515e-02 1.657895594835281372e-01 1.788965910673141479e-01 1.213421449065208435e-01 3.040537610650062561e-02 1.712302565574645996e-01 3.578823804855346680e-02 2.781374454498291016e-01 -3.737089931964874268e-01 -2.391101568937301636e-01 8.368010073900222778e-02
6.412316858768463135e-02 -1.221598014235496521e-01 -2.362181991338729858e-02 -3.420584499835968018e-01 3.141633272171020508e-01 1.282264292240142822e-01 1.142285242676734924e-01 -2.324008755385875702e-02 1.376242339611053467e-01 1.688242405652999878e-01 1.521495282649993896e-01 -5.884033069014549255e-02 -1.293913424015045166e-01 -8.014711737632751465e-02 -1.199975535273551941e-01 3.647477924823760986e-02 9.608127921819686890e-02 1.725400984287261963e-01 -1.455681622028350830e-01 -3.063729405403137207e-01 1.044954508543014526e-01 3.657166671473532915e-04 3.522208631038665771e-01 1.305972784757614136e-01 2.763899862766265869e-01 -2.981801331043243408e-02 -2.606571316719055176e-01 3.014506995677947998e-01 -2.456337809562683105e-01 -1.233363449573516846e-01 -5.242664739489555359e-02 -3.525402769446372986e-02
-3.025485947728157043e-02 1.297627389430999756e-01 -6.399282068014144897e-02 -2.423221021890640259e-01 2.904507815837860107e-01 3.207538127899169922e-01 3.473199605941772461e-01 2.376126348972320557e-01 -7.000990957021713257e-02 5.451469123363494873e-02 1.813511401414871216e-01 -1.824368685483932495e-01 -3.265097271651029587e-03 -2.068398147821426392e-01 -1.503233797848224640e-02 8.209940791130065918e-02 -2.896737158298492432e-01 -1.538945883512496948e-01 -5.747715383768081665e-02 -7.296136021614074707e-02 3.508199155330657959e-01 1.017187759280204773e-01 2.449982762336730957e-01 -1.203560009598731995e-01 2.703991234302520752e-01 -6.783340871334075928e-02 5.547840148210525513e-02 4.093810170888900757e-02 1.022131219506263733e-01 1.235003024339675903e-02 1.123604103922843933e-01 3.798643872141838074e-02
7.538803387433290482e-03 -3.208262622356414795e-01 8.762811124324798584e-02 -3.101059794425964355e-01 8.039652556180953979e-02 -2.923597954213619232e-02 2.324505150318145752e-01 -1.535542756319046021e-01 -2.045425772666931152e-02 7.840713113546371460e-02 1.438141912221908569e-01 9.378596395254135132e-02 -2.349177300930023193e-01 1.304079890251159668e-01 -1.527201235294342041e-01 3.674071133136749268e-01 2.886876165866851807e-01 -9.075139649212360382e-03 -1.628124266862869263e-01 -6.676871329545974731e-02 9.951687604188919067e-02 -9.411511570215225220e-02 3.786274194717407227e-01 9.964650869369506836e-02 3.035128116607666016e-01 2.399177663028240204e-02 8.584743738174438477e-02 1.405739337205886841e-01 -1.422116812318563461e-02 -8.470581471920013428e-02 -4.754317924380302429e-02 -1.605862826108932495e-01
6.183479726314544678e-02 -3.489938080310821533e-01 8.415373414754867554e-02 -2.483508586883544922e-01 1.304340362548828125e-01 -5.668466538190841675e-02 2.380523979663848877e-01 -1.223611235618591309e-01 9.150660783052444458e-02 9.402108192443847656e-02 1.780431568622589111e-01 1.915895342826843262e-01 -1.600550860166549683e-01 1.694260984659194946e-01 -1.253129988908767700e-01 3.006696701049804688e-01 2.344528287649154663e-01 -1.846608892083168030e-02 -1.172925084829330444e-01 -1.708673089742660522e-01 2.269739210605621338e-01 -1.428071558475494385e-01 3.442389667034149170e-01 8.995493501424789429e-02 2.571038007736206055e-01 1.980018801987171173e-02 1.133526787161827087e-01 2.523330748081207275e-01 -8.387879282236099243e-02 -1.435306221246719360e-01 6.684347987174987793e-03 -1.556844823062419891e-02
-3.418562188744544983e-02 -1.161445863544940948e-02 -8.363914489746093750e-02 -1.806336939334869385e-01 -9.466358460485935211e-03 6.289219111204147339e-02 2.268320918083190918e-01 3.173658996820449829e-02 2.678847871720790863e-02 1.648487448692321777e-01 3.977518677711486816e-01 -1.246195808053016663e-01 2.319415658712387085e-01 7.375580072402954102e-02 3.399254679679870605e-01 -3.159889951348304749e-02 7.241519540548324585e-02 3.425983786582946777e-01 1.193093881011009216e-01 1.493500359356403351e-02 2.041786909103393555e-01 -2.100547701120376587e-01 2.483887374401092529e-01 6.482145190238952637e-02 9.906081110239028931e-02 1.584638506174087524e-01 1.941956877708435059e-01 3.474081158638000488e-01 -3.428247291594743729e-03 4.937521740794181824e-02 8.489929884672164917e-02 -1.827061623334884644e-01
-8.956551551818847656e-02 6.901492178440093994e-02 6.009667739272117615e-02 -1.207872480154037476e-01 1.325245499610900879e-01 4.455635845661163330e-01 2.675412297248840332e-01 2.862923443317413330e-01 -7.007514685392379761e-02 1.254469454288482666e-01 -4.196321964263916016e-02 -3.991820216178894043e-01 1.454790830612182617e-01 6.966003030538558960e-02 -2.347012981772422791e-02 1.210187524557113647e-01 1.842609494924545288e-01 1.286100000143051147e-01 -1.309058517217636108e-01 -1.754052937030792236e-01 1.509866118431091309e-01 -3.505087643861770630e-02 1.965740919113159180e-01 -2.267943229526281357e-03 1.655085012316703796e-02 -2.064854837954044342e-03 2.603348493576049805e-01 -3.452004492282867432e-01 -8.798268437385559082e-02 -1.072414293885231018e-01 -9.064328670501708984e-02 2.594331093132495880e-02
-5.795056745409965515e-02 2.693212926387786865e-01 2.336072921752929688e-01 -3.274309039115905762e-01 7.343236356973648071e-02 7.381404936313629150e-02 1.878466308116912842e-01 6.731855869293212891e-02 -4.727893974632024765e-03 8.832713216543197632e-02 1.122067719697952271e-01 1.310183294117450714e-02 1.829200536012649536e-01 -1.881130486726760864e-01 -1.100268028676509857e-02 2.981562018394470215e-01 1.296165734529495239e-01 -4.261049628257751465e-02 5.282897874712944031e-02 9.083315730094909668e-02 3.645813465118408203e-01 2.260403931140899658e-01 -5.107593536376953125e-02 1.432122886180877686e-01 3.441270291805267334e-01 -3.213610649108886719e-01 2.178444564342498779e-01 -8.737391792237758636e-03 3.439742699265480042e-02 -1.288462728261947632e-01 4.065446928143501282e-02 8.808305859565734863e-02
1.293781250715255737e-01 -5.629334598779678345e-02 4.524295404553413391e-02 -1.719591021537780762e-01 9.962742775678634644e-02 -9.090402722358703613e-02 1.411033719778060913e-01 -8.052871376276016235e-02 2.368403971195220947e-01 1.562619060277938843e-01 1.545775234699249268e-01 1.444688886404037476e-01 -1.058106422424316406e-01 -4.342092201113700867e-03 -6.438699364662170410e-02 2.223395258188247681e-01 3.978192210197448730e-01 2.642672359943389893e-01 5.908502265810966492e-03 -3.891423344612121582e-02 1.794622987508773804e-01 4.812556784600019455e-03 4.042816162109375000e-01 1.324203312397003174e-01 3.950837552547454834e-01 9.403967857360839844e-02 -5.249738320708274841e-02 2.436204999685287476e-01 -1.282090246677398682e-01 -1.140990704298019409e-01 -3.997286781668663025e-02 1.134407296776771545e-01
2.242451161146163940e-01 1.587227582931518555e-01 2.022442221641540527e-01 -2.743987441062927246e-01 2.011494785547256470e-01 9.936448186635971069e-02 2.116735130548477173e-01 1.442564427852630615e-01 1.212119460105895996e-01 -9.447939693927764893e-02 1.218153610825538635e-01 -5.923552066087722778e-02 5.614305380731821060e-03 -1.503209024667739868e-01 -5.309682711958885193e-02 1.412416249513626099e-01 7.772464305162429810e-02 -2.619497478008270264e-01 -1.241902261972427368e-01 -6.324137747287750244e-02 1.746503710746765137e-01 -1.701616868376731873e-02 5.797408819198608398e-01 1.810537576675415039e-01 7.471007853746414185e-02 -1.428675204515457153e-01 -8.817911148071289062e-02 1.029110252857208252e-01 -6.268519908189773560e-02 -1.340678930282592773e-01 -1.906093955039978027e-02 -2.112613767385482788e-01
1.886975169181823730e-01 6.483058631420135498e-02 1.967162042856216431e-01 -3.076613843441009521e-01 3.094875812530517578e-02 1.753949970006942749e-01 3.383975923061370850e-01 2.425386011600494385e-01 -1.263020485639572144e-01 -2.474725246429443359e-02 1.357753723859786987e-01 -9.059496968984603882e-02 4.788124188780784607e-02 -1.596392989158630371e-01 -8.585597574710845947e-02 1.912852078676223755e-01 -1.183727309107780457e-01 9.185285307466983795e-03 -1.415741741657257080e-01 -1.774124335497617722e-03 3.234387040138244629e-01 6.732204556465148926e-02 1.134606823325157166e-01 3.522844016551971436e-01 2.491646409034729004e-01 -2.511290609836578369e-01 1.970601230859756470e-01 -1.766755133867263794e-01 6.127429753541946411e-02 -1.073744595050811768e-01 -1.967303222045302391e-03 1.268227845430374146e-01
-3.205213695764541626e-02 -2.337053120136260986e-01 -7.641236484050750732e-02 -3.754307329654693604e-01 2.265453189611434937e-01 9.411985427141189575e-02 1.213417500257492065e-01 1.381654292345046997e-01 1.611740514636039734e-02 -1.295194029808044434e-02 3.354455903172492981e-02 4.034115001559257507e-02 -2.271239757537841797e-01 -1.515986919403076172e-01 -2.945595383644104004e-01 2.202018052339553833e-01 1.284324377775192261e-01 1.361216008663177490e-01 -2.039304524660110474e-01 -5.725104361772537231e-02 1.703529953956604004e-01 1.054055988788604736e-01 2.808621525764465332e-01 1.424837410449981689e-01 3.561404645442962646e-01 5.074380710721015930e-02 -4.831156879663467407e-02 3.718497157096862793e-01 1.443203887902200222e-03 2.568029798567295074e-03 3.509706631302833557e-02 -1.039581652730703354e-02
-7.291754335165023804e-02 1.356934159994125366e-01 1.366168409585952759e-01 -3.087618350982666016e-01 1.354362368583679199e-01 1.923141181468963623e-01 1.626586765050888062e-01 5.617759376764297485e-02 3.935127556324005127e-01 1.847080737352371216e-01 3.592298179864883423e-02 -1.443627774715423584e-01 2.695187032222747803e-01 4.340877011418342590e-02 -2.019203901290893555e-01 1.047498360276222229e-01 -1.054421886801719666e-01 -1.090113297104835510e-01 -1.058709472417831421e-01 -2.117471210658550262e-02 1.801360026001930237e-02 -1.286984980106353760e-01 2.886152863502502441e-01 -5.180112645030021667e-02 8.213747292757034302e-02 -2.930689454078674316e-01 4.100643098354339600e-01 -4.492893442511558533e-02 -1.908569969236850739e-02 -2.729072794318199158e-02 1.771636903285980225e-01 -8.443687856197357178e-02
-3.555969800800085068e-03 -2.170525491237640381e-01 5.573104321956634521e-02 -3.490174412727355957e-01 5.455499142408370972e-02 -9.610316902399063110e-02 1.467649191617965698e-01 8.230456151068210602e-03 1.064855158329010010e-01 4.696961119771003723e-02 1.606021970510482788e-01 6.281277537345886230e-02 -1.387666910886764526e-01 -8.849824965000152588e-02 -4.494689404964447021e-02 2.603186368942260742e-01 3.200361132621765137e-01 9.886901080608367920e-02 -1.278822869062423706e-01 -2.117108851671218872e-01 1.968810409307479858e-01 -1.953817903995513916e-01 4.418203234672546387e-01 1.319949626922607422e-01 3.334554731845855713e-01 3.248225525021553040e-02 1.950318925082683563e-02 1.949301660060882568e-01 -1.475323140621185303e-01 -1.080899313092231750e-01 -1.040926855057477951e-02 -8.281347900629043579e-02
-1.889512687921524048e-01 9.821090847253799438e-02 -1.712384968996047974e-01 -2.506729662418365479e-01 1.343664973974227905e-01 -2.929383888840675354e-02 1.489379256963729858e-01 1.564841568470001221e-01 3.561530411243438721e-01 5.305565893650054932e-03 1.511036008596420288e-01 -2.410221397876739502e-01 2.341826856136322021e-01 6.747465115040540695e-03 -8.374031633138656616e-02 2.022869139909744263e-01 1.806783229112625122e-01 3.436032533645629883e-01 -1.840090751647949219e-01 8.932875841856002808e-02 7.818880677223205566e-02 -2.305915802717208862e-01 2.499382495880126953e-01 7.560814917087554932e-02 2.756787240505218506e-01 -1.385983973741531372e-01 -8.061782270669937134e-02 1.018242239952087402e-01 -8.142409473657608032e-02 -2.078682333230972290e-01 3.022289089858531952e-02 5.871115252375602722e-02
-7.774200290441513062e-02 5.971470475196838379e-02 -2.454704046249389648e-02 -1.574221253395080566e-01 4.410576522350311279e-01 1.623547524213790894e-01 1.764588207006454468e-01 1.769739091396331787e-01 -1.259400695562362671e-01 1.025963649153709412e-01 2.495837211608886719e-01 7.753078639507293701e-02 -4.455773532390594482e-02 -1.255645155906677246e-01 7.416521012783050537e-02 3.120974898338317871e-01 -1.601430922746658325e-01 -7.145318668335676193e-03 -5.577562749385833740e-02 -2.054303884506225586e-01 3.531524538993835449e-01 -3.337072953581809998e-02 2.624093890190124512e-01 1.772488951683044434e-01 1.364636570215225220e-01 4.225447028875350952e-02 1.034024506807327271e-01 -1.264340132474899292e-01 -2.618242427706718445e-02 -3.187965154647827148e-01 -1.207050457596778870e-01 -7.227204740047454834e-02
8.243151754140853882e-02 2.922308817505836487e-02 -1.003569290041923523e-01 -3.306806981563568115e-01 2.492542117834091187e-01 5.254391580820083618e-02 2.221889197826385498e-01 -3.143692761659622192e-02 5.719964578747749329e-02 3.850626200437545776e-02 1.578602045774459839e-01 -5.067219957709312439e-02 -2.242097258567810059e-01 -2.094111740589141846e-01 -3.010047376155853271e-01 2.639914155006408691e-01 1.988397538661956787e-01 5.682901479303836823e-03 -1.091110408306121826e-01 -1.584500223398208618e-01 3.052120283246040344e-02 1.069402042776346207e-02 2.839778959751129150e-01 -8.672256767749786377e-02 4.451884925365447998e-01 7.449185848236083984e-02 -8.302336931228637695e-02 4.991602152585983276e-03 -2.158752679824829102e-01 -1.539188325405120850e-01 1.104251444339752197e-01 -1.099400818347930908e-01
1.049278154969215393e-01 1.973443329334259033e-01 3.423494100570678711e-01 -5.289142727851867676e-01 1.411571800708770752e-01 2.559113204479217529e-01 -5.736042931675910950e-02 -5.243781954050064087e-03 -1.072350367903709412e-01 -7.923620939254760742e-02 2.064350396394729614e-01 4.233848303556442261e-02 -5.756830796599388123e-02 3.799314051866531372e-02 -8.904249407351016998e-03 -1.365373283624649048e-01 9.663966298103332520e-02 3.737185522913932800e-02 -3.130608499050140381e-01 1.084507331252098083e-01 3.139156699180603027e-01 -1.085737198591232300e-01 2.482172846794128418e-02 -1.369862817227840424e-02 1.815174967050552368e-01 1.462596189230680466e-02 -2.452414929866790771e-01 -3.454124182462692261e-02 1.135463565587997437e-01 -7.109323889017105103e-02 -3.941545262932777405e-02 1.818080842494964600e-01
8.395742624998092651e-02 -2.290884852409362793e-01 6.730977445840835571e-02 -3.681169450283050537e-01 1.720103621482849121e-01 -5.647059902548789978e-02 1.383516341447830200e-01 -4.899279028177261353e-02 3.629921749234199524e-02 1.697005331516265869e-01 9.182544797658920288e-02 2.827593088150024414e-01 -1.183373406529426575e-01 1.414282321929931641e-01 -1.264383494853973389e-01 1.746884435415267944e-01 3.893495798110961914e-01 4.133451730012893677e-02 -3.797811642289161682e-02 -1.447702050209045410e-01 1.325622498989105225e-01 -2.353316843509674072e-01 2.711453437805175781e-01 -4.446249455213546753e-03 2.932169437408447266e-01 2.287732623517513275e-02 1.722079366445541382e-01 2.871025800704956055e-01 -4.545519128441810608e-02 -1.467058509588241577e-01 1.188052911311388016e-02 -5.092613399028778076e-02
-3.295683562755584717e-01 -1.083643212914466858e-01 -2.638216912746429443e-01 -4.671741649508476257e-02 2.810925245285034180e-01 -1.677242219448089600e-01 1.105854660272598267e-01 -4.420408979058265686e-02 -1.432227045297622681e-01 6.511267274618148804e-02 1.861416846513748169e-01 -1.591459214687347412e-01 1.848151534795761108e-01 5.208202078938484192e-02 -2.260623127222061157e-01 2.861216366291046143e-01 -7.627233117818832397e-02 7.563488185405731201e-02 -2.012295722961425781e-01 2.938189543783664703e-02 3.140940368175506592e-01 -7.634545862674713135e-02 2.450898885726928711e-01 1.869777292013168335e-01 2.111924588680267334e-01 -1.998734176158905029e-01 8.134542731568217278e-04 -1.770976334810256958e-01 1.759909093379974365e-01 -7.663542777299880981e-02 8.006600290536880493e-02 1.427658498287200928e-01
9.850784391164779663e-02 -1.858817785978317261e-02 3.216297179460525513e-02 -3.893560767173767090e-01 2.519613802433013916e-01 -3.815778344869613647e-02 1.370966136455535889e-01 1.332661788910627365e-02 1.670649833977222443e-02 1.625774651765823364e-01 7.241217792034149170e-02 1.026276350021362305e-01 -1.466686874628067017e-01 1.295502111315727234e-02 -2.519327402114868164e-01 3.582766354084014893e-01 2.362919449806213379e-01 1.994650363922119141e-01 -1.165025159716606140e-01 5.032468214631080627e-02 2.177349179983139038e-01 4.719548299908638000e-02 2.815963923931121826e-01 1.926316916942596436e-01 1.747976690530776978e-01 -9.153734892606735229e-02 -1.531941294670104980e-01 2.453217059373855591e-01 -1.750279963016510010e-01 -8.904166519641876221e-02 -1.357872225344181061e-02 -2.414728254079818726e-01
-8.824039995670318604e-02 -2.653581500053405762e-01 7.887662947177886963e-02 -2.518802881240844727e-01 1.699527055025100708e-01 -1.576088741421699524e-02 1.624672710895538330e-01 -1.363021433353424072e-01 -3.943967074155807495e-02 1.487332284450531006e-01 1.524769812822341919e-01 1.718465089797973633e-01 -1.027600690722465515e-01 7.811717689037322998e-02 -2.255655378103256226e-01 2.346848547458648682e-01 3.537515401840209961e-01 5.464238673448562622e-02 -1.797434240579605103e-01 -1.761320382356643677e-01 -2.471366897225379944e-03 -8.509061485528945923e-02 3.624863922595977783e-01 7.850289344787597656e-03 4.041384160518646240e-01 9.428593516349792480e-02 8.004482090473175049e-02 9.815940260887145996e-02 -1.072312295436859131e-01 -1.804867088794708252e-01 3.268221393227577209e-02 -1.240484938025474548e-01
-1.107770716771483421e-03 -1.477736979722976685e-01 3.587276488542556763e-02 -3.276120722293853760e-01 1.265452653169631958e-01 -5.024971440434455872e-02 2.463823258876800537e-01 -9.512513130903244019e-02 1.217269152402877808e-02 2.336985915899276733e-01 6.991991400718688965e-02 1.426054388284683228e-01 -1.552950292825698853e-01 -8.892934769392013550e-03 -7.485008984804153442e-02 2.079118341207504272e-01 3.503500521183013916e-01 1.571485549211502075e-01 1.756034493446350098e-01 2.270394191145896912e-02 1.456060707569122314e-01 -2.451405823230743408e-01 3.779204785823822021e-01 2.053936868906021118e-01 3.583098053932189941e-01 -7.467267662286758423e-02 -6.732997298240661621e-02 2.423407696187496185e-02 -8.983241021633148193e-02 -1.724733859300613403e-01 6.496493704617023468e-03 -7.873848825693130493e-02
1.994139999151229858e-01 -3.336452320218086243e-02 1.746645271778106689e-01 -3.051893711090087891e-01 1.936700940132141113e-01 2.640219330787658691e-01 1.620471775531768799e-01 2.358459234237670898e-01 -1.240102015435695648e-02 1.698245853185653687e-01 2.542244195938110352e-01 -2.604744136333465576e-01 3.253654241561889648e-01 -1.020602434873580933e-01 1.150123998522758484e-01 1.796169131994247437e-01 4.766455292701721191e-02 9.374460577964782715e-02 7.107920013368129730e-03 -4.418398067355155945e-02 1.280738264322280884e-01 -8.374094963073730469e-02 9.868957847356796265e-02 -2.061458826065063477e-01 1.831683069467544556e-01 -1.418186575174331665e-01 1.125577911734580994e-01 -3.881737291812896729e-01 4.641568660736083984e-02 1.655358448624610901e-02 -1.014330759644508362e-01 6.849786639213562012e-02
1.310786753892898560e-01 -3.109718859195709229e-02 3.828336000442504883e-01 -2.391997128725051880e-01 -1.080251634120941162e-01 1.457889825105667114e-01 -1.922971941530704498e-02 2.520638518035411835e-02 2.588126659393310547e-01 1.638722866773605347e-01 9.759135544300079346e-02 -3.492809236049652100e-01 -2.669676579535007477e-02 7.991554588079452515e-02 -4.722860082983970642e-02 8.262969553470611572e-02 3.498435020446777344e-01 3.635625541210174561e-02 5.048952624201774597e-02 -1.067021936178207397e-01 1.160826385021209717e-01 9.924419224262237549e-03 2.431268244981765747e-01 3.650292754173278809e-01 2.104172259569168091e-01 1.452880948781967163e-01 -1.750414669513702393e-01 9.000572562217712402e-02 -1.519645154476165771e-01 -1.511755585670471191e-01 1.729327440261840820e-02 -9.316253662109375000e-02
-1.859050989151000977e-01 -4.723016545176506042e-02 6.839911639690399170e-02 -3.636631369590759277e-01 -5.482107773423194885e-02 7.461444474756717682e-04 2.333009243011474609e-01 -1.160812899470329285e-01 1.340000890195369720e-02 1.097412481904029846e-01 -1.187997534871101379e-01 7.773166894912719727e-02 4.700717702507972717e-02 6.219890341162681580e-02 -2.756695449352264404e-01 8.864869177341461182e-02 2.197447568178176880e-01 1.712720692157745361e-01 5.333395302295684814e-02 6.967757642269134521e-02 2.422451823949813843e-01 -2.272304296493530273e-01 2.521032094955444336e-01 1.934785246849060059e-01 4.948021471500396729e-01 1.950169056653976440e-01 -2.923398278653621674e-02 8.813042938709259033e-02 -8.109551668167114258e-02 -2.068045362830162048e-02 1.766739040613174438e-01 8.205015957355499268e-02
6.177603732794523239e-03 1.203759610652923584e-01 5.170812457799911499e-02 -1.844812780618667603e-01 2.384485453367233276e-01 4.700850322842597961e-02 2.551721036434173584e-01 7.243789732456207275e-02 1.186635270714759827e-01 -1.555215218104422092e-03 -8.196460083127021790e-03 -1.025336235761642456e-01 9.904748760163784027e-03 -2.707289457321166992e-01 -1.315096169710159302e-01 1.768046617507934570e-01 -5.094048380851745605e-02 -1.415444910526275635e-01 -8.887965977191925049e-02 -8.382931351661682129e-02 3.039325177669525146e-01 6.669899821281433105e-02 4.403530359268188477e-01 4.510448575019836426e-01 1.760468035936355591e-01 6.026874482631683350e-02 2.251650094985961914e-01 -1.445904523134231567e-01 -6.580371409654617310e-02 7.007186766713857651e-03 -1.079827100038528442e-01 1.368333846330642700e-01
1.823826432228088379e-01 1.009325161576271057e-01 1.005261465907096863e-01 -2.733750641345977783e-01 2.069595754146575928e-01 3.084670007228851318e-01 2.608608305454254150e-01 5.694343894720077515e-02 -8.319870382547378540e-02 2.700608968734741211e-01 2.429564446210861206e-01 1.129801794886589050e-01 3.614871203899383545e-02 2.766422033309936523e-01 1.482540220022201538e-01 1.579416096210479736e-01 8.417303115129470825e-02 -1.520710587501525879e-01 7.134730368852615356e-02 -1.602486968040466309e-01 2.634543180465698242e-01 -1.030665412545204163e-01 2.038077414035797119e-01 2.617883384227752686e-01 2.348667234182357788e-01 -4.917868226766586304e-02 1.311557292938232422e-01 3.253520652651786804e-02 -3.572358936071395874e-02 -2.118193209171295166e-01 1.113112643361091614e-01 2.382172830402851105e-02
-2.301287055015563965e-01 7.489269226789474487e-02 1.161150857806205750e-01 -2.027871906757354736e-01 3.082616254687309265e-02 1.777695417404174805e-01 7.790783047676086426e-02 -5.107829347252845764e-02 2.364265322685241699e-01 1.281275302171707153e-01 3.086089491844177246e-01 -4.791948795318603516e-01 -5.962264910340309143e-02 1.057837978005409241e-01 4.663685709238052368e-02 9.260592609643936157e-02 -3.185285627841949463e-01 2.207683175802230835e-01 1.036524623632431030e-01 -3.369571873918175697e-03 1.957402378320693970e-01 -7.447717338800430298e-02 2.345039248466491699e-01 9.977927058935165405e-02 7.941302657127380371e-02 -3.570756176486611366e-03 3.044470772147178650e-02 1.231574043631553650e-01 2.130429595708847046e-01 -2.582862973213195801e-01 -3.007413819432258606e-02 1.331825852394104004e-01
-1.439696252346038818e-01 -1.859698444604873657e-01 1.495888382196426392e-01 -2.820965647697448730e-01 4.984680190682411194e-02 1.063769832253456116e-01 1.779215186834335327e-01 4.114581644535064697e-02 -1.430460661649703979e-01 -2.612167894840240479e-01 1.155230104923248291e-01 -4.553707689046859741e-02 1.872994601726531982e-01 1.486880937591195107e-03 -7.919600605964660645e-02 1.905637532472610474e-01 1.178414076566696167e-01 1.300540566444396973e-01 -2.124595195055007935e-01 1.391960233449935913e-01 1.075270846486091614e-01 -4.535197094082832336e-02 2.478062361478805542e-01 6.738756597042083740e-02 2.518844306468963623e-01 -2.946666181087493896e-01 4.790959358215332031e-01 5.868975445628166199e-02 9.375627338886260986e-02 -1.160065978765487671e-01 1.288859993219375610e-01 1.296276748180389404e-01
5.091846361756324768e-02 1.083065867424011230e-01 1.541345864534378052e-01 -1.330008059740066528e-01 -3.083087131381034851e-02 1.031199395656585693e-01 2.262612804770469666e-02 -1.168802455067634583e-01 1.929661482572555542e-01 -1.405144035816192627e-01 1.561278551816940308e-01 -2.154612392187118530e-01 7.873448729515075684e-02 -3.192320168018341064e-01 -2.933849394321441650e-01 2.285499125719070435e-02 1.546555384993553162e-02 -6.732045114040374756e-02 -1.563233137130737305e-01 -1.627707332372665405e-01 4.478958845138549805e-01 2.135633118450641632e-02 3.646193444728851318e-01 2.100859731435775757e-01 -9.481419809162616730e-03 6.274263560771942139e-02 2.388422787189483643e-01 2.091865614056587219e-02 1.603177785873413086e-01 -2.582793831825256348e-01 -7.183942943811416626e-02 5.526993423700332642e-02
6.493142340332269669e-03 -2.560647130012512207e-01 3.902345523238182068e-02 -2.140728086233139038e-01 1.963597387075424194e-01 2.220340818166732788e-02 2.318353950977325439e-01 -6.685177981853485107e-02 -1.219397932291030884e-01 8.780164271593093872e-02 4.423050582408905029e-02 1.894006580114364624e-01 -2.124009877443313599e-01 5.525176972150802612e-02 -8.269993960857391357e-02 2.794913649559020996e-01 3.672104179859161377e-01 1.646393090486526489e-01 -1.110921502113342285e-01 -2.077725976705551147e-01 2.597661018371582031e-01 -4.552998021245002747e-02 3.583459258079528809e-01 8.057148754596710205e-02 3.198899328708648682e-01 -5.749676376581192017e-02 4.015047103166580200e-02 2.022784054279327393e-01 1.186215225607156754e-02 -7.886943221092224121e-02 6.941958516836166382e-02 -1.224054619669914246e-01
1.461629420518875122e-01 -2.714524865150451660e-01 2.819603122770786285e-02 -4.351771771907806396e-01 1.839814782142639160e-01 -8.291595429182052612e-02 1.877095997333526611e-01 -3.233687579631805420e-02 1.681974716484546661e-02 -2.337989769876003265e-02 1.704562902450561523e-01 1.987155973911285400e-01 -2.478105723857879639e-01 2.245478704571723938e-02 -1.768642514944076538e-01 2.571039199829101562e-01 3.099111616611480713e-01 2.375495582818984985e-01 -8.276423811912536621e-02 -1.144030317664146423e-01 7.880448549985885620e-02 -1.063947305083274841e-01 2.515551745891571045e-01 8.628163486719131470e-02 3.373982608318328857e-01 4.264404252171516418e-02 5.204230919480323792e-02 9.157833456993103027e-02 2.008237061090767384e-04 -1.117785274982452393e-01 -3.317754343152046204e-02 -8.992682397365570068e-02
8.401222527027130127e-02 1.543171107769012451e-01 3.061500564217567444e-02 -4.327629879117012024e-02 4.826450347900390625e-01 1.461476832628250122e-01 1.200215592980384827e-01 1.213000044226646423e-01 1.729387193918228149e-01 4.829848930239677429e-02 2.067811489105224609e-01 -2.389511168003082275e-01 2.440575659275054932e-01 4.931158199906349182e-02 -1.101964619010686874e-02 6.601959466934204102e-02 -3.059674426913261414e-02 -1.126382797956466675e-01 3.088694252073764801e-02 -9.171239286661148071e-02 2.060434520244598389e-01 -1.271896064281463623e-01 4.386264979839324951e-01 2.184029221534729004e-01 4.594457149505615234e-02 -1.569768488407135010e-01 4.729459993541240692e-03 -1.109593212604522705e-01 2.531628906726837158e-01 -2.393298298120498657e-01 -4.630787298083305359e-02 -2.661872189491987228e-03
-8.612816780805587769e-02 -1.219249516725540161e-01 2.269065082073211670e-01 -4.749825969338417053e-02 2.313112616539001465e-01 2.300322949886322021e-01 -1.378122437745332718e-02 -6.048382818698883057e-02 2.489088922739028931e-01 -1.175325736403465271e-01 5.017217621207237244e-02 -4.487979784607887268e-02 -4.010784626007080078e-02 1.084333062171936035e-01 -1.863986253738403320e-01 1.979614049196243286e-02 1.188864409923553467e-01 1.164795458316802979e-01 -2.071742713451385498e-01 1.208043619990348816e-01 2.449364662170410156e-01 1.416179239749908447e-01 2.612145245075225830e-01 -2.360000759363174438e-01 4.011060297489166260e-01 -2.294976264238357544e-01 2.753817737102508545e-01 6.500906497240066528e-02 2.984427809715270996e-01 -4.832644760608673096e-02 2.184800617396831512e-02 1.010420024394989014e-01
6.824033707380294800e-02 2.821565866470336914e-01 2.458191066980361938e-01 -1.788448542356491089e-01 1.150409132242202759e-01 7.588955760002136230e-02 1.120607852935791016e-01 1.646083444356918335e-01 1.110985316336154938e-02 1.354822069406509399e-01 1.181262582540512085e-01 -1.197735220193862915e-01 2.827766118571162224e-03 -1.578195244073867798e-01 -3.489483594894409180e-01 1.740329116582870483e-01 -1.196961626410484314e-01 -5.288286134600639343e-02 -3.944457322359085083e-02 6.973902881145477295e-02 3.775025904178619385e-01 5.770195741206407547e-03 3.604522943496704102e-01 4.230347275733947754e-01 1.100855469703674316e-01 1.505170017480850220e-01 1.292996108531951904e-01 7.357980590313673019e-03 -6.278069689869880676e-03 -6.868029013276100159e-03 -3.633172437548637390e-02 1.140317693352699280e-01
-2.158254235982894897e-01 -2.142631262540817261e-01 -4.740519449114799500e-02 -2.145416885614395142e-01 1.556890755891799927e-01 1.377469897270202637e-01 2.752981185913085938e-01 3.271045088768005371e-01 -7.082421332597732544e-02 -6.240149587392807007e-02 5.149915441870689392e-02 -1.891897916793823242e-01 -1.847650557756423950e-01 3.225113451480865479e-01 -1.262773387134075165e-02 1.282760053873062134e-01 7.773647084832191467e-03 2.833408415317535400e-01 -2.329081296920776367e-01 7.899357937276363373e-03 1.927742063999176025e-01 -3.796903043985366821e-02 1.751969754695892334e-01 -8.511944115161895752e-02 4.515817388892173767e-02 -7.063914835453033447e-02 1.181828379631042480e-01 1.928440034389495850e-01 2.702915966510772705e-01 1.330894678831100464e-01 2.258181869983673096e-01 1.413201391696929932e-01
-2.659377641975879669e-02 -4.514735192060470581e-02 -9.103634208440780640e-02 -2.394552677869796753e-01 -2.465594932436943054e-02 -9.166826494038105011e-03 1.967937052249908447e-01 -2.601593919098377228e-02 7.005336880683898926e-02 3.174001574516296387e-01 1.025191396474838257e-01 3.967932462692260742e-01 -6.997749954462051392e-02 4.114690050482749939e-02 -1.916151195764541626e-01 1.502711027860641479e-01 3.194441199302673340e-01 1.963919103145599365e-01 -8.245684951543807983e-02 -1.867191493511199951e-01 2.469896972179412842e-01 -1.146353408694267273e-01 3.553811013698577881e-01 1.708112806081771851e-01 2.815704345703125000e-01 4.998831823468208313e-02 -1.283350288867950439e-01 -3.472652658820152283e-02 -1.141485795378684998e-01 1.505822390317916870e-01 5.075751245021820068e-02 -4.904658719897270203e-02
9.348714351654052734e-02 1.509805917739868164e-01 2.321956306695938110e-02 -1.008912324905395508e-01 -3.693212196230888367e-02 5.191104114055633545e-02 1.303057968616485596e-01 1.490948796272277832e-01 3.194330930709838867e-01 -6.603702157735824585e-02 3.812060505151748657e-02 -6.277412176132202148e-02 2.994057536125183105e-01 2.062894254922866821e-01 -2.552539706230163574e-01 2.518830597400665283e-01 -7.218250632286071777e-02 -2.313059754669666290e-02 -5.980882048606872559e-02 -1.345409750938415527e-01 3.836216405034065247e-02 -8.968100696802139282e-02 1.793334037065505981e-01 1.425342559814453125e-01 3.804486095905303955e-01 1.148444712162017822e-01 7.522699981927871704e-02 -1.865057200193405151e-01 3.733241558074951172e-01 -2.443158626556396484e-01 7.046394050121307373e-02 -2.237706631422042847e-01
-2.710790932178497314e-01 -6.979448348283767700e-02 2.133203744888305664e-01 -2.584297358989715576e-01 7.141543179750442505e-02 -9.426989406347274780e-02 6.480916589498519897e-02 6.941986083984375000e-02 1.567188184708356857e-03 3.811107575893402100e-02 5.221104621887207031e-02 -1.083408445119857788e-01 1.569415926933288574e-01 1.556605994701385498e-01 -7.763236016035079956e-02 3.005548417568206787e-01 2.080272883176803589e-01 -1.127804368734359741e-01 -2.771609425544738770e-01 9.510031342506408691e-02 1.655377298593521118e-01 -3.358602151274681091e-02 2.291328608989715576e-01 1.372490674257278442e-01 2.494665384292602539e-01 -3.907137215137481689e-01 3.642084002494812012e-01 -1.405920684337615967e-01 5.733182653784751892e-02 -7.599066942930221558e-02 1.532879378646612167e-02 8.294206112623214722e-02
2.175321131944656372e-01 3.814646508544683456e-03 6.717404723167419434e-02 -2.122932672500610352e-01 1.393138319253921509e-01 4.016463756561279297e-01 3.441244065761566162e-01 5.264760553836822510e-02 -4.205395281314849854e-02 1.407373249530792236e-01 2.770378887653350830e-01 6.675034761428833008e-02 5.805767700076103210e-02 1.293956190347671509e-01 9.699168056249618530e-02 2.211336791515350342e-01 1.337383687496185303e-01 -2.009693980216979980e-01 3.988327085971832275e-02 -1.492866426706314087e-01 3.254615664482116699e-01 -7.829688489437103271e-02 2.269527316093444824e-01 2.844174206256866455e-01 9.767480939626693726e-02 1.285306364297866821e-01 6.702809035778045654e-02 9.115652181208133698e-03 -1.061296463012695312e-02 -1.721636652946472168e-01 1.113941967487335205e-01 -1.433671116828918457e-01
-3.144684061408042908e-02 -1.403903812170028687e-01 1.613773703575134277e-01 -2.841284871101379395e-01 1.244112998247146606e-01 1.665147952735424042e-02 -2.486022934317588806e-02 8.435024321079254150e-02 2.174355834722518921e-01 3.008346073329448700e-02 8.595388382673263550e-02 1.450180113315582275e-01 -1.541908085346221924e-01 -1.122450456023216248e-03 -1.822376698255538940e-01 3.449324369430541992e-01 2.868057489395141602e-01 9.931875020265579224e-02 3.831428289413452148e-02 -2.216861099004745483e-01 2.743405103683471680e-01 1.672055386006832123e-02 2.962031364440917969e-01 1.096625030040740967e-01 3.804293572902679443e-01 5.329957231879234314e-02 -6.676712632179260254e-02 7.739353924989700317e-02 -2.974489927291870117e-01 4.980662092566490173e-02 1.652785986661911011e-01 -4.634249210357666016e-02
-1.165231689810752869e-02 -3.925634548068046570e-02 1.137111485004425049e-01 -3.184128403663635254e-01 2.979021072387695312e-01 7.088928669691085815e-02 7.604308426380157471e-02 6.122832186520099640e-03 1.220310702919960022e-01 -1.994960010051727295e-01 5.571420490741729736e-02 -2.464557141065597534e-01 -1.160882338881492615e-01 -1.882804632186889648e-01 -2.762388288974761963e-01 -8.706590160727500916e-04 2.062333226203918457e-01 -1.036070138216018677e-01 -2.272201180458068848e-01 -8.839703351259231567e-02 1.133521050214767456e-01 -1.901554875075817108e-02 5.037469267845153809e-01 6.077832356095314026e-02 1.104501425288617611e-03 -1.171495392918586731e-01 -5.334853380918502808e-02 1.526056975126266479e-01 5.890955030918121338e-02 3.253832459449768066e-01 -3.752482309937477112e-02 8.159901946783065796e-02
5.449242889881134033e-02 1.639813929796218872e-01 -4.382565617561340332e-02 -3.751044571399688721e-01 1.970727890729904175e-01 1.536142975091934204e-01 -7.487013190984725952e-02 8.530311286449432373e-02 -1.036092862486839294e-01 -8.855765312910079956e-02 2.795468270778656006e-01 -1.355509506538510323e-03 1.271026134490966797e-01 -7.409183681011199951e-02 -9.878180176019668579e-02 8.528194576501846313e-02 1.276884973049163818e-01 1.813488304615020752e-01 -2.955249845981597900e-01 4.345481470227241516e-02 2.710225582122802734e-01 1.950334012508392334e-01 3.936240077018737793e-02 4.442713558673858643e-01 -8.549439907073974609e-02 7.046429812908172607e-02 1.642373651266098022e-01 1.984552294015884399e-01 1.957200318574905396e-01 1.954648643732070923e-01 -9.363596886396408081e-02 6.365565955638885498e-02
-1.089433580636978149e-01 1.474653650075197220e-02 -2.417964115738868713e-02 -1.402875632047653198e-01 4.122608006000518799e-01 -3.979202732443809509e-02 3.935963213443756104e-01 -1.108459159731864929e-01 3.921058028936386108e-02 -6.635061651468276978e-02 2.157925069332122803e-01 2.089910209178924561e-01 -1.433186978101730347e-01 2.642660588026046753e-02 -5.451918020844459534e-02 2.069323509931564331e-01 1.392382383346557617e-01 5.053365975618362427e-02 -3.475892245769500732e-01 -6.912262644618749619e-03 3.640962392091751099e-02 -2.971511185169219971e-01 3.229538500308990479e-01 -9.657046943902969360e-02 1.682853698730468750e-01 1.307731866836547852e-01 1.509118676185607910e-01 -3.793109580874443054e-02 1.295799165964126587e-01 -1.328675001859664917e-01 -3.774438053369522095e-02 1.188492253422737122e-01
-6.855123490095138550e-02 -7.861202955245971680e-02 1.912093013525009155e-01 -3.826893866062164307e-01 1.406080722808837891e-01 8.976371586322784424e-02 3.036718964576721191e-01 5.791135504841804504e-02 1.401275545358657837e-01 -2.026114314794540405e-01 -3.171071037650108337e-02 -9.444785118103027344e-02 7.883770018815994263e-02 -7.013584021478891373e-03 -6.069842353463172913e-02 1.466052979230880737e-01 7.575792074203491211e-02 3.128362298011779785e-01 -2.147981077432632446e-01 -1.438912004232406616e-02 1.435697078704833984e-01 -3.085540831089019775e-01 2.579156458377838135e-01 -3.032300770282745361e-01 -6.562867760658264160e-02 1.021325662732124329e-01 1.059294939041137695e-01 -1.777680367231369019e-01 2.297530174255371094e-01 1.304681599140167236e-01 1.539140343666076660e-01 -7.320254296064376831e-02
-3.336449712514877319e-02 -6.461100280284881592e-02 -1.278478056192398071e-01 -2.247590273618698120e-01 7.086601853370666504e-02 3.203611373901367188e-01 -8.271116018295288086e-02 3.670077770948410034e-02 3.347550034523010254e-01 -1.353245675563812256e-01 2.182156965136528015e-02 -3.808200657367706299e-01 1.669331640005111694e-01 -1.077040750533342361e-02 -4.319301247596740723e-02 -2.751571498811244965e-02 7.980749011039733887e-02 2.105399072170257568e-01 -2.915780544281005859e-01 1.014793664216995239e-01 3.167575001716613770e-01 -2.253682911396026611e-01 5.659345537424087524e-02 1.242498606443405151e-01 1.352499723434448242e-01 4.776865709573030472e-03 1.431826353073120117e-01 -1.485441438853740692e-02 2.856591045856475830e-01 -1.550727188587188721e-01 -1.881607770919799805e-01 -9.828774631023406982e-02
-2.762114405632019043e-01 -2.079761773347854614e-02 7.964554242789745331e-03 -1.889835745096206665e-01 -3.416996821761131287e-02 -8.322606235742568970e-02 3.712189197540283203e-01 1.015288755297660828e-01 3.728478848934173584e-01 1.045378297567367554e-01 2.891266345977783203e-01 -1.247420087456703186e-01 2.448173314332962036e-01 1.782343536615371704e-01 -1.670233458280563354e-01 1.267383433878421783e-02 1.266965717077255249e-01 -2.054192684590816498e-02 5.056036263704299927e-02 4.725710488855838776e-03 2.746624052524566650e-01 -1.857289522886276245e-01 1.729464977979660034e-01 -1.893336139619350433e-02 2.300634384155273438e-01 -2.584701776504516602e-01 4.839788004755973816e-02 1.864647865295410156e-02 1.735305227339267731e-02 -1.721703708171844482e-01 2.016634196043014526e-01 1.006862074136734009e-01
-1.933833062648773193e-01 9.179501980543136597e-02 -7.930574566125869751e-02 -3.938128426671028137e-02 2.549801468849182129e-01 6.304970383644104004e-02 -3.842932730913162231e-02 9.874684363603591919e-02 1.281356960535049438e-01 2.989692389965057373e-01 3.985981643199920654e-01 -5.741512402892112732e-02 -2.292795330286026001e-01 1.501261489465832710e-03 -2.637974321842193604e-01 9.068048745393753052e-02 2.282311320304870605e-01 7.819794118404388428e-02 -1.599549204111099243e-01 2.298560887575149536e-01 6.930204480886459351e-02 -2.221758365631103516e-01 4.272207021713256836e-01 -2.003039121627807617e-01 5.585527420043945312e-02 6.291662156581878662e-02 -5.787152796983718872e-03 -3.964287415146827698e-02 -8.278021216392517090e-02 5.939064547419548035e-02 6.765505298972129822e-03 -1.876701414585113525e-01
-1.039923056960105896e-01 7.363576907664537430e-03 1.790943443775177002e-01 -2.202160656452178955e-01 4.714453592896461487e-02 1.618966162204742432e-01 1.783989816904067993e-01 1.330076456069946289e-01 8.893712610006332397e-02 4.525179788470268250e-02 2.342377901077270508e-01 -3.012527525424957275e-02 -1.133166998624801636e-01 -2.089992612600326538e-01 -6.704682111740112305e-02 4.805709421634674072e-01 -2.072795927524566650e-01 1.447543352842330933e-01 -6.225963681936264038e-02 1.893542259931564331e-01 3.894423544406890869e-01 -1.405918784439563751e-02 5.571202933788299561e-02 2.370603233575820923e-01 1.613337397575378418e-01 -3.472937643527984619e-02 3.329353630542755127e-01 -8.570116013288497925e-02 -5.219573155045509338e-02 -5.465101450681686401e-02 -7.108279317617416382e-02 4.370277002453804016e-02
1.923617571592330933e-01 -1.730797886848449707e-01 1.387784350663423538e-02 -4.410192966461181641e-01 1.747068464756011963e-01 9.080724418163299561e-02 2.112212479114532471e-01 -7.429489400237798691e-03 1.722843386232852936e-02 -1.161355748772621155e-01 1.437041908502578735e-01 -6.436869502067565918e-02 -2.294407039880752563e-01 -4.588181618601083755e-03 -3.416300415992736816e-01 3.188089430332183838e-01 4.033982753753662109e-02 1.263705790042877197e-01 -7.666734606027603149e-02 -9.691392630338668823e-02 1.282880157232284546e-01 -3.344601718708872795e-03 2.860342860221862793e-01 9.855215996503829956e-02 3.126822710037231445e-01 6.442594528198242188e-02 -2.093081921339035034e-01 1.289397180080413818e-01 -1.923246979713439941e-01 -2.822893485426902771e-02 4.357331432402133942e-03 -6.552857905626296997e-02
2.464285194873809814e-01 8.668318390846252441e-02 -5.691585596650838852e-03 -1.441141664981842041e-01 3.804504573345184326e-01 1.935152560472488403e-01 -3.104341588914394379e-02 9.278415888547897339e-02 2.501122653484344482e-01 2.045994251966476440e-01 2.580054104328155518e-01 -1.220167875289916992e-01 -1.796751171350479126e-01 -1.744811832904815674e-01 -1.931671798229217529e-02 2.148952782154083252e-01 7.393494993448257446e-02 7.734408974647521973e-02 -2.110004127025604248e-01 -1.467656195163726807e-01 3.280908763408660889e-01 2.831940948963165283e-01 1.211108937859535217e-01 5.328086018562316895e-02 -2.137108519673347473e-02 -1.913105994462966919e-01 2.269855141639709473e-01 4.481673240661621094e-02 6.599380075931549072e-02 -3.598949685692787170e-02 2.075572758913040161e-01 4.319077357649803162e-02
6.438799947500228882e-02 -4.496198892593383789e-02 -1.290505826473236084e-01 -1.730697453022003174e-01 1.120749041438102722e-01 9.348858892917633057e-02 2.792028784751892090e-01 1.923514455556869507e-01 2.584992945194244385e-01 -1.133042797446250916e-01 1.095428690314292908e-01 -1.859377175569534302e-01 2.571163177490234375e-01 1.877651661634445190e-01 -1.706869713962078094e-02 6.112485006451606750e-02 3.607449531555175781e-01 3.300060033798217773e-01 -2.358546108007431030e-01 2.231401503086090088e-01 1.095855832099914551e-01 -2.785969674587249756e-01 1.183405220508575439e-01 1.414189189672470093e-01 1.857845336198806763e-01 1.248592138290405273e-01 -9.931944310665130615e-02 3.435613587498664856e-03 -4.541677422821521759e-03 -1.755308061838150024e-01 1.075975671410560608e-01 -9.416595101356506348e-02
8.260536193847656250e-02 -4.476173967123031616e-02 9.405241161584854126e-02 -2.272692322731018066e-01 1.210509762167930603e-01 2.242444902658462524e-01 1.458161026239395142e-01 -5.265754461288452148e-02 3.443060815334320068e-01 -8.896233141422271729e-02 1.456254869699478149e-01 -1.354566663503646851e-01 -1.201817616820335388e-01 1.593067497014999390e-01 -1.431152671575546265e-01 -2.200659736990928650e-02 -1.371681783348321915e-02 1.453759670257568359e-01 -9.664659202098846436e-02 1.583987176418304443e-01 2.476499825716018677e-01 4.540026560425758362e-02 1.416410058736801147e-01 -1.009890660643577576e-01 3.599902987480163574e-01 -4.529948830604553223e-01 1.623176932334899902e-01 1.615750640630722046e-01 2.648153305053710938e-01 5.839040502905845642e-02 5.234943330287933350e-02 4.430564120411872864e-02
1.310158371925354004e-01 8.648734539747238159e-02 1.266915947198867798e-01 -2.981719076633453369e-01 7.711893320083618164e-02 2.953780591487884521e-01 4.355939030647277832e-01 1.007542237639427185e-01 -8.656449615955352783e-02 -3.081553615629673004e-02 3.079333901405334473e-01 4.987060558050870895e-03 1.200549229979515076e-01 1.141557916998863220e-01 -9.477969259023666382e-02 -3.272846573963761330e-03 -4.627199470996856689e-02 -1.986187547445297241e-01 -2.008485794067382812e-01 3.983692452311515808e-02 3.312008380889892578e-01 -3.357376903295516968e-02 1.289115399122238159e-01 4.063977897167205811e-01 1.755147241055965424e-02 -6.912063062191009521e-02 1.232185736298561096e-01 1.658677011728286743e-01 -3.072013333439826965e-02 -2.621487900614738464e-02 1.083325147628784180e-01 -1.776233687996864319e-02
1.253870576620101929e-01 1.372103346511721611e-03 3.461046889424324036e-02 -2.006074339151382446e-01 -2.190151438117027283e-02 1.471222564578056335e-02 2.157581225037574768e-02 1.202589347958564758e-01 2.214654386043548584e-01 3.019558079540729523e-02 1.344574987888336182e-02 -5.236931145191192627e-02 1.619925796985626221e-01 1.430281400680541992e-01 2.051421999931335449e-02 3.774927183985710144e-02 9.163182973861694336e-02 4.136619567871093750e-01 -1.428819447755813599e-01 -1.083078309893608093e-01 -2.365336008369922638e-02 -2.175406664609909058e-01 4.831840693950653076e-01 1.278752237558364868e-01 3.539169132709503174e-01 3.190135955810546875e-02 9.052841365337371826e-02 -1.320870667695999146e-01 3.099237680435180664e-01 -1.650139838457107544e-01 1.119598299264907837e-01 -1.693784147500991821e-01
7.991093397140502930e-02 1.297638472169637680e-02 -8.965744823217391968e-02 4.489285871386528015e-02 2.790978252887725830e-01 8.183149248361587524e-02 2.938595414161682129e-01 2.024793922901153564e-01 1.441554129123687744e-01 -8.082397282123565674e-03 3.832771480083465576e-01 -1.152268573641777039e-01 1.273850351572036743e-01 9.630724042654037476e-02 1.132324896752834320e-02 3.057816810905933380e-02 -1.194935068488121033e-01 3.898352384567260742e-02 -5.787936598062515259e-02 -9.752856194972991943e-02 4.392198845744132996e-02 -1.325417757034301758e-01 2.659705579280853271e-01 3.008866012096405029e-01 2.355147004127502441e-01 -2.894935309886932373e-01 1.778355538845062256e-01 -7.407171279191970825e-02 2.232145518064498901e-01 -2.701244354248046875e-01 -2.291552126407623291e-01 5.233687907457351685e-02
-1.233555823564529419e-01 5.611353367567062378e-02 1.270845383405685425e-01 -4.248538985848426819e-02 2.948025465011596680e-01 1.564911305904388428e-01 2.144023180007934570e-01 1.840534061193466187e-01 2.399144619703292847e-01 2.068489491939544678e-01 1.535270363092422485e-01 -2.959821224212646484e-01 7.597138732671737671e-02 -1.061277985572814941e-01 -2.610970437526702881e-01 -1.647290289402008057e-01 2.319676578044891357e-01 1.509927213191986084e-01 -1.604683697223663330e-02 3.353808447718620300e-02 1.260590404272079468e-01 8.143737167119979858e-02 1.404330879449844360e-01 -1.774492114782333374e-01 2.582940459251403809e-01 -1.886541545391082764e-01 3.537454456090927124e-02 2.614724338054656982e-01 -1.198708564043045044e-01 2.452720850706100464e-01 -3.504927456378936768e-02 2.217426151037216187e-01
-1.648695766925811768e-02 -7.971808314323425293e-02 1.434687376022338867e-01 -4.258155822753906250e-01 1.745057404041290283e-01 4.562864545732736588e-03 2.255540937185287476e-01 6.726574152708053589e-02 1.861898154020309448e-01 1.910683810710906982e-01 2.880349457263946533e-01 -1.504981517791748047e-01 3.831447660923004150e-02 -1.978230029344558716e-01 -5.356916040182113647e-02 8.286300301551818848e-02 -2.867651879787445068e-01 -1.619043201208114624e-01 -1.090613007545471191e-02 1.298785060644149780e-01 2.795020043849945068e-01 4.140961170196533203e-02 8.906251192092895508e-02 2.692331373691558838e-01 2.125600129365921021e-01 -1.242697052657604218e-02 2.166586555540561676e-02 -1.036436557769775391e-01 2.813997864723205566e-01 -9.823728352785110474e-02 -1.662292629480361938e-01 -1.405977755784988403e-01
5.254938732832670212e-03 6.502300500869750977e-02 2.784658372402191162e-01 -4.276938736438751221e-02 2.681408226490020752e-01 -1.071736142039299011e-01 1.692469269037246704e-01 1.060734409838914871e-02 2.433625310659408569e-01 -2.049241662025451660e-01 7.242284715175628662e-02 -7.530430704355239868e-02 -6.408604234457015991e-02 -7.194970548152923584e-02 -2.004536092281341553e-01 1.621798723936080933e-01 -5.721977353096008301e-02 1.697765886783599854e-01 -3.488987088203430176e-01 8.390025049448013306e-02 3.176167607307434082e-01 -1.044489741325378418e-01 2.230374813079833984e-01 -1.524844765663146973e-01 4.255622625350952148e-01 -8.327241241931915283e-02 -3.061822243034839630e-02 7.155943661928176880e-02 9.972792118787765503e-02 1.252296119928359985e-01 9.770172089338302612e-02 -2.034754902124404907e-01
1.561557352542877197e-01 6.070491671562194824e-02 4.745154082775115967e-02 -1.130344644188880920e-01 3.926705718040466309e-01 3.453785181045532227e-02 3.379170298576354980e-01 7.529759407043457031e-02 1.098523437976837158e-01 -7.189653068780899048e-02 2.992924451828002930e-01 -5.877135694026947021e-02 3.229873478412628174e-01 6.492030620574951172e-02 5.831163749098777771e-02 2.139712423086166382e-01 2.533496543765068054e-02 -1.179399266839027405e-01 4.251502081751823425e-02 -2.234820425510406494e-01 1.198410764336585999e-01 -2.928112260997295380e-02 4.262285828590393066e-01 1.758622378110885620e-01 1.734205521643161774e-02 -1.271999776363372803e-01 1.230042129755020142e-01 -1.345081329345703125e-01 1.216777712106704712e-01 -5.704773589968681335e-02 -1.862144917249679565e-01 -1.308258473873138428e-01
6.415137648582458496e-02 -1.672728955745697021e-01 -7.154575735330581665e-02 -3.669044077396392822e-01 3.623646497726440430e-02 -4.233881772961467505e-04 1.230923607945442200e-01 1.661928370594978333e-02 5.458571761846542358e-02 5.184830725193023682e-02 1.435824632644653320e-01 -3.589665889739990234e-02 -1.554993242025375366e-01 -1.240879967808723450e-01 -1.799219995737075806e-01 2.929776012897491455e-01 2.250833660364151001e-01 1.526468545198440552e-01 -1.802513152360916138e-01 -2.218254953622817993e-01 2.127754986286163330e-01 -4.464751109480857849e-02 2.576754689216613770e-01 1.606463044881820679e-01 3.520829081535339355e-01 -2.318173414096236229e-03 -2.667326927185058594e-01 3.232071399688720703e-01 -1.419375836849212646e-02 -1.051532849669456482e-01 -9.528426826000213623e-02 -1.049831807613372803e-01
8.673081547021865845e-02 1.101038604974746704e-01 3.269924316555261612e-03 -3.475899100303649902e-01 1.660443842411041260e-01 1.703570783138275146e-02 3.071733713150024414e-01 3.790625487454235554e-04 1.101584956049919128e-01 -2.927545644342899323e-02 1.502278149127960205e-01 -8.970552682876586914e-02 -2.445769160985946655e-01 -1.432916149497032166e-03 -2.835028767585754395e-01 1.765277832746505737e-01 1.026937365531921387e-01 1.865314841270446777e-01 -1.488467156887054443e-01 -1.018307507038116455e-01 6.091428920626640320e-02 4.076393321156501770e-02 3.611429035663604736e-01 -2.668189629912376404e-02 2.399487048387527466e-01 -1.114762648940086365e-01 -2.843677066266536713e-02 3.270171880722045898e-01 -4.283535107970237732e-02 -2.683876454830169678e-01 -8.922079950571060181e-02 -2.199864536523818970e-01
2.750951945781707764e-01 2.197398990392684937e-01 4.876495152711868286e-02 -1.266041249036788940e-01 1.960000954568386078e-02 1.585689038038253784e-01 1.214906647801399231e-01 1.049689128994941711e-01 1.309184124693274498e-03 -4.375738278031349182e-02 2.915375530719757080e-01 -2.946518063545227051e-01 -5.035926774144172668e-02 9.416025131940841675e-02 -2.489559585228562355e-03 9.819557517766952515e-02 -1.135548800230026245e-01 -4.343613088130950928e-01 -8.892345428466796875e-02 1.677671447396278381e-02 4.453161358833312988e-01 -8.206820487976074219e-02 2.780367434024810791e-01 -3.428205149248242378e-03 2.655031085014343262e-01 -1.058510541915893555e-01 1.605151034891605377e-02 5.412259697914123535e-02 1.398138701915740967e-01 5.330481799319386482e-04 -3.997237607836723328e-02 -1.157687157392501831e-01
-2.000823803246021271e-02 5.414472147822380066e-02 1.635819375514984131e-01 1.128406152129173279e-01 3.659356534481048584e-01 2.433435916900634766e-01 3.688414692878723145e-01 2.765179276466369629e-01 -1.868957877159118652e-01 -6.760118529200553894e-03 2.186345309019088745e-01 2.934427931904792786e-02 1.212317589670419693e-02 8.809569478034973145e-02 -1.243213489651679993e-01 8.606647700071334839e-02 5.191102623939514160e-02 -1.223424896597862244e-01 -8.392335847020149231e-03 -1.273660063743591309e-01 1.486881226301193237e-01 -6.651158444583415985e-03 3.677563071250915527e-01 3.029293119907379150e-01 2.666586339473724365e-01 -5.578948557376861572e-02 2.788367914035916328e-03 -1.387258470058441162e-01 8.058255165815353394e-02 -1.228570267558097839e-01 -6.488497368991374969e-03 -1.972719579935073853e-01
4.817509651184082031e-02 -4.184705391526222229e-02 -8.176130056381225586e-02 -3.532066941261291504e-01 3.616384267807006836e-01 2.971941530704498291e-01 9.878686070442199707e-02 -1.473868340253829956e-01 -1.195215526968240738e-02 1.185539066791534424e-01 2.031488865613937378e-01 -9.975081682205200195e-02 -3.180133104324340820e-01 -1.252698302268981934e-01 2.043628245592117310e-01 1.550763100385665894e-01 4.514558240771293640e-03 -1.356327831745147705e-01 7.272430695593357086e-03 -1.690603643655776978e-01 2.488442361354827881e-01 -1.164663359522819519e-01 1.680120229721069336e-01 1.032628342509269714e-01 2.381071746349334717e-01 1.311201602220535278e-01 1.709894239902496338e-01 4.256930947303771973e-02 2.155371010303497314e-01 -2.153965532779693604e-01 -3.950146213173866272e-02 7.116858661174774170e-02
-4.696093965321779251e-04 2.023226581513881683e-02 2.264289259910583496e-01 -1.525725871324539185e-01 5.974675714969635010e-02 -3.466835618019104004e-01 4.817791283130645752e-02 1.330709736794233322e-02 1.856764107942581177e-01 8.394360542297363281e-02 7.083155959844589233e-02 -3.817477524280548096e-01 1.580302566289901733e-01 2.380424737930297852e-02 -1.690718382596969604e-01 2.594744861125946045e-01 3.315547406673431396e-01 1.175780817866325378e-01 -4.355609416961669922e-02 -2.419364005327224731e-01 2.764867544174194336e-01 1.531960070133209229e-01 1.828724890947341919e-01 1.992478966712951660e-01 2.486049085855484009e-01 3.702625259757041931e-02 -1.075088903307914734e-01 1.448489129543304443e-01 -7.702441513538360596e-02 -8.869767189025878906e-02 -8.414950221776962280e-02 -1.059532687067985535e-01
-2.466607987880706787e-01 -7.615099102258682251e-02 5.325303226709365845e-02 2.366566797718405724e-03 3.510353565216064453e-01 -1.176133826375007629e-01 2.595604956150054932e-01 1.607196033000946045e-02 1.226886734366416931e-01 -2.215745300054550171e-01 2.360957264900207520e-01 -1.772820204496383667e-01 1.468994021415710449e-01 1.841783225536346436e-01 -2.207355499267578125e-01 1.608639657497406006e-01 2.711676955223083496e-01 2.096475809812545776e-01 -1.181874126195907593e-01 8.465861529111862183e-02 2.865133881568908691e-01 -5.878425016999244690e-02 2.420888990163803101e-01 2.161178737878799438e-01 1.248344257473945618e-01 -6.835336983203887939e-02 3.970280289649963379e-02 3.108089417219161987e-02 -1.298446506261825562e-01 -2.335702329874038696e-01 1.123926565051078796e-01 8.991857618093490601e-02
8.821185678243637085e-02 -1.610145866870880127e-01 1.387370973825454712e-01 -1.216958165168762207e-01 4.501190185546875000e-01 3.517337143421173096e-01 1.597578525543212891e-01 -3.863168880343437195e-02 9.152268990874290466e-03 -1.301794052124023438e-01 4.317319095134735107e-01 -1.379498243331909180e-01 1.265037357807159424e-01 1.334037482738494873e-01 4.075542464852333069e-02 1.295395195484161377e-01 1.731961220502853394e-01 6.360837072134017944e-02 1.068879663944244385e-01 -2.631250619888305664e-01 1.734193712472915649e-01 -6.369169801473617554e-02 1.551083177328109741e-01 1.804893612861633301e-01 -1.074794158339500427e-01 5.657355114817619324e-02 1.574009358882904053e-01 -2.972564473748207092e-02 5.516996979713439941e-02 -4.685304313898086548e-02 1.542288064956665039e-02 2.298815250396728516e-01
1.269000023603439331e-01 1.594096869230270386e-01 7.468188554048538208e-02 -2.855442762374877930e-01 1.345178633928298950e-01 4.752317443490028381e-02 -7.890965044498443604e-02 -1.047512367367744446e-01 1.483417451381683350e-01 9.382869303226470947e-02 2.220196276903152466e-01 -1.880429983139038086e-01 1.211225166916847229e-01 -9.542787820100784302e-02 -3.100965023040771484e-01 2.802305519580841064e-01 -5.583172664046287537e-02 2.035366892814636230e-01 -1.909604966640472412e-01 7.906080782413482666e-02 3.574687540531158447e-01 -6.766892969608306885e-02 6.601519137620925903e-02 3.296463787555694580e-01 1.404710263013839722e-01 -2.086976021528244019e-01 2.284755259752273560e-01 -2.193593680858612061e-01 -2.786936424672603607e-02 -1.090701818466186523e-01 1.047030910849571228e-01 1.479645834479015321e-05
-7.022914290428161621e-02 -1.781155765056610107e-01 -2.188362367451190948e-02 -4.992815479636192322e-02 -7.636490464210510254e-02 -5.828362330794334412e-02 1.598090529441833496e-01 2.768938615918159485e-02 3.092874884605407715e-01 3.268514573574066162e-02 2.380507141351699829e-01 -1.121905967593193054e-01 2.447823286056518555e-01 2.214838415384292603e-01 -3.636178746819496155e-02 -2.385010756552219391e-02 2.178715318441390991e-01 6.745492666959762573e-02 7.912243157625198364e-02 9.421357512474060059e-02 4.769273102283477783e-01 -7.479999214410781860e-02 2.674547433853149414e-01 -2.100527100265026093e-02 2.705712616443634033e-01 -2.445774823427200317e-01 1.176292821764945984e-01 6.223523989319801331e-02 2.192228436470031738e-01 -6.833579391241073608e-02 2.383867651224136353e-01 1.245565712451934814e-01
1.571114510297775269e-01 2.181064635515213013e-01 1.323041766881942749e-01 -2.142388075590133667e-01 3.289737701416015625e-01 2.274636179208755493e-02 2.655923366546630859e-01 2.004012018442153931e-01 -2.545647919178009033e-01 1.397570669651031494e-01 1.804893165826797485e-01 -1.158179864287376404e-01 -2.146477811038494110e-02 -2.192902415990829468e-01 -6.779983639717102051e-02 8.012686669826507568e-02 -1.898839026689529419e-01 -1.242287606000900269e-01 -2.061910629272460938e-01 4.593413905240595341e-04 3.582718670368194580e-01 -1.097542792558670044e-02 2.879411876201629639e-01 1.012008711695671082e-01 1.695113629102706909e-01 7.665657997131347656e-02 -4.051791131496429443e-02 -1.873263902962207794e-02 2.074820548295974731e-01 -1.637828946113586426e-01 5.808863416314125061e-02 1.718284934759140015e-01
-1.372765470296144485e-02 -1.390583068132400513e-01 3.704941868782043457e-01 -1.906798183917999268e-01 2.080869227647781372e-01 1.239333897829055786e-01 8.137520402669906616e-02 1.801774352788925171e-01 1.277090050280094147e-02 -1.833081804215908051e-02 6.845897436141967773e-02 -8.395819365978240967e-02 1.673182994127273560e-01 -2.455832436680793762e-02 -2.380405664443969727e-01 1.787505596876144409e-01 3.969360888004302979e-02 1.559090614318847656e-01 2.089248001575469971e-01 1.604365557432174683e-02 4.580871462821960449e-01 -7.622434198856353760e-02 1.141711696982383728e-01 1.586737334728240967e-01 -5.493855103850364685e-02 -9.825468808412551880e-02 2.987637221813201904e-01 -3.289725184440612793e-01 5.088057368993759155e-02 -1.545344740152359009e-01 -1.285707056522369385e-01 -5.333146825432777405e-02
2.692385751288384199e-04 -1.345137208700180054e-01 -7.306540757417678833e-02 -2.728485167026519775e-01 2.393233627080917358e-01 1.216433718800544739e-01 -1.122761052101850510e-03 -1.979600936174392700e-01 2.219544798135757446e-01 2.585970163345336914e-01 1.457332372665405273e-01 -1.823520213365554810e-01 2.035221010446548462e-01 -2.331826239824295044e-01 -2.910681366920471191e-01 3.072779476642608643e-01 7.072363048791885376e-03 -4.937140643596649170e-02 -2.297027111053466797e-01 3.705934062600135803e-02 2.139489501714706421e-01 1.247687190771102905e-01 1.772359013557434082e-01 -1.490777134895324707e-01 1.542852967977523804e-01 -1.680943667888641357e-01 2.633660733699798584e-01 4.933641850948333740e-02 -6.163483113050460815e-02 -3.702064603567123413e-02 1.868922710418701172e-01 9.869506955146789551e-02
-1.543530076742172241e-01 1.173210740089416504e-01 2.137730568647384644e-01 -4.205461144447326660e-01 9.645239263772964478e-02 3.132447972893714905e-02 1.316207647323608398e-01 2.253329753875732422e-01 1.221153736114501953e-01 2.393857203423976898e-02 -1.609243601560592651e-01 -2.461007684469223022e-01 5.892544612288475037e-02 2.183508425951004028e-01 2.150598168373107910e-01 1.815796792507171631e-01 5.670432746410369873e-02 3.322614729404449463e-01 -5.719405040144920349e-02 -1.145459264516830444e-01 1.753639578819274902e-01 6.631528586149215698e-02 2.843661010265350342e-01 9.349372982978820801e-02 9.956301748752593994e-02 1.352988481521606445e-01 -5.861752200871706009e-03 -6.957804411649703979e-02 1.916214823722839355e-01 1.304478496313095093e-01 2.580830454826354980e-01 1.447565704584121704e-01
6.786079704761505127e-02 5.618276074528694153e-02 5.243053659796714783e-02 -1.171028241515159607e-01 2.409193515777587891e-01 8.489915728569030762e-02 2.341058105230331421e-01 -3.795677423477172852e-02 -1.187586411833763123e-01 1.017012745141983032e-01 3.782649934291839600e-01 5.140284541994333267e-03 -6.009520217776298523e-02 -7.339909672737121582e-02 -1.025997549295425415e-01 -8.647339791059494019e-02 -5.936906114220619202e-02 2.895946502685546875e-01 -4.851897656917572021e-01 -3.264573588967323303e-02 1.989068835973739624e-01 -1.222549229860305786e-01 5.276118218898773193e-02 -1.515464484691619873e-01 2.207996845245361328e-01 1.535156220197677612e-01 -5.564529448747634888e-02 4.976812005043029785e-02 2.550566792488098145e-01 1.581807136535644531e-01 1.239099428057670593e-01 2.688362002372741699e-01
-1.241320185363292694e-02 -3.783817291259765625e-01 1.043273881077766418e-01 -3.623356223106384277e-01 1.149143427610397339e-01 -3.475266322493553162e-02 2.088009715080261230e-01 -1.043510586023330688e-01 3.735531121492385864e-02 1.304534524679183960e-01 2.008751332759857178e-01 1.484478712081909180e-01 -1.475076377391815186e-01 1.520774364471435547e-01 -2.147747725248336792e-01 2.294650226831436157e-01 4.051950275897979736e-01 -2.138295955955982208e-02 -5.291213467717170715e-02 -1.230223551392555237e-01 1.034267917275428772e-01 -1.664929836988449097e-01 2.649757266044616699e-01 4.255244135856628418e-02 2.639102935791015625e-01 6.152288243174552917e-02 4.834798350930213928e-02 1.512382328510284424e-01 -1.044842898845672607e-01 -1.154205501079559326e-01 -6.257056444883346558e-02 3.632680699229240417e-02
-2.207370847463607788e-01 -1.066010911017656326e-02 1.410661637783050537e-01 -1.638685464859008789e-01 2.576392292976379395e-01 2.029459476470947266e-01 -7.051719725131988525e-02 1.214029043912887573e-01 -6.732194870710372925e-02 1.075578704476356506e-01 9.774505347013473511e-02 -1.110806092619895935e-01 1.440126448869705200e-02 -1.003050133585929871e-01 -8.313707262277603149e-02 2.920572757720947266e-01 -1.263729184865951538e-01 -1.488475948572158813e-01 5.688244104385375977e-02 2.434228919446468353e-02 1.761463284492492676e-01 1.126736998558044434e-01 3.142823874950408936e-01 -2.156352400779724121e-01 4.612771868705749512e-01 -6.943950057029724121e-02 1.214383095502853394e-01 8.509764075279235840e-02 3.088521957397460938e-01 -2.650455534458160400e-01 1.723051071166992188e-02 1.375063881278038025e-02
1.179438550025224686e-02 5.080553889274597168e-02 9.990025311708450317e-02 -3.856375515460968018e-01 -1.648703962564468384e-02 1.833714097738265991e-01 -8.447916060686111450e-02 -1.879293471574783325e-01 3.371179699897766113e-01 2.122117951512336731e-02 1.671772748231887817e-01 -2.243818044662475586e-01 1.290509402751922607e-01 -1.170992013067007065e-02 -1.824984699487686157e-01 2.893370687961578369e-01 -1.098010763525962830e-01 3.035509213805198669e-02 7.719618827104568481e-02 2.125373855233192444e-02 4.776659607887268066e-01 -2.956168055534362793e-01 1.390042454004287720e-01 1.144812479615211487e-01 -4.424501955509185791e-02 -5.216353014111518860e-02 2.125314176082611084e-01 -6.732196360826492310e-02 -1.577247306704521179e-02 -1.138303875923156738e-01 3.053042292594909668e-02 -1.163760572671890259e-02
1.792392134666442871e-01 -3.601904958486557007e-02 -1.542762070894241333e-01 -4.780797958374023438e-01 2.356650978326797485e-01 3.092654049396514893e-01 1.580455154180526733e-01 4.744084551930427551e-02 -5.751226842403411865e-02 1.612054705619812012e-01 2.149828970432281494e-01 -1.355997659265995026e-02 -1.912266761064529419e-01 -1.496774405241012573e-01 1.100327819585800171e-01 2.007194161415100098e-01 1.316081359982490540e-02 -1.933953911066055298e-02 7.149679213762283325e-02 -2.291100174188613892e-01 2.427115291357040405e-01 2.799068950116634369e-02 7.167038321495056152e-02 3.726517781615257263e-02 2.760935425758361816e-01 -1.315503716468811035e-01 2.686380743980407715e-01 1.091429516673088074e-01 1.166658475995063782e-01 -1.462784707546234131e-01 -5.373824760317802429e-02 -9.414659440517425537e-02
-3.017713129520416260e-01 -3.488434851169586182e-02 1.443781852722167969e-01 -1.248828768730163574e-01 -9.047813713550567627e-02 -1.410150434821844101e-02 2.250318974256515503e-01 7.112683355808258057e-02 3.239381015300750732e-01 -7.183007150888442993e-02 3.164834976196289062e-01 -8.947538584470748901e-02 1.359874010086059570e-01 -7.736741006374359131e-02 7.492516189813613892e-02 1.337968409061431885e-01 1.894029825925827026e-01 1.423709690570831299e-01 -6.037922576069831848e-02 2.521145045757293701e-01 1.734572350978851318e-01 -1.803334616124629974e-02 2.124074399471282959e-01 -6.706942617893218994e-02 5.130988955497741699e-01 -2.824366465210914612e-02 -5.211756005883216858e-02 1.381704807281494141e-01 -1.261762809008359909e-02 -2.061000168323516846e-01 8.919710665941238403e-02 3.301260620355606079e-02
2.339644730091094971e-01 -6.640272587537765503e-02 -1.027503311634063721e-01 -2.357746213674545288e-01 1.042552664875984192e-01 2.601198554039001465e-01 1.612088829278945923e-01 -1.482407599687576294e-01 2.106212312355637550e-03 1.055485010147094727e-01 1.854060739278793335e-01 -2.288059592247009277e-01 1.326038688421249390e-01 -7.017430663108825684e-02 -3.909307718276977539e-01 2.860670983791351318e-01 -7.803263515233993530e-02 2.659153938293457031e-01 -1.487419605255126953e-01 1.123328581452369690e-01 2.232882678508758545e-01 -3.507811203598976135e-02 1.561664640903472900e-01 1.687763929367065430e-01 -3.706482704728841782e-03 -1.888119876384735107e-01 2.176369577646255493e-01 -1.327387988567352295e-01 -1.462522000074386597e-01 -4.745245911180973053e-03 -1.192604228854179382e-01 2.034157663583755493e-01
-4.018056020140647888e-02 -2.067384421825408936e-01 8.234819024801254272e-02 -2.872650027275085449e-01 1.851577162742614746e-01 -2.042978070676326752e-03 1.508780121803283691e-01 -1.039776727557182312e-01 8.498541079461574554e-03 1.790610402822494507e-01 1.722586601972579956e-01 1.794809848070144653e-01 -1.450745165348052979e-01 1.091404929757118225e-01 -1.425811946392059326e-01 3.989597260951995850e-01 3.939680457115173340e-01 5.150109156966209412e-02 -8.622563630342483521e-02 -1.393999308347702026e-01 1.302024722099304199e-01 -6.381473690271377563e-02 2.999794781208038330e-01 1.556490734219551086e-02 2.659176588058471680e-01 3.281389549374580383e-02 1.810200959444046021e-01 2.646126449108123779e-01 7.561523467302322388e-02 -2.762729674577713013e-02 1.120113804936408997e-01 -4.910369589924812317e-02
-1.022512316703796387e-01 -1.404148638248443604e-01 6.768783181905746460e-02 -2.717777490615844727e-01 5.541561916470527649e-02 3.930879756808280945e-02 2.551712989807128906e-01 -1.930500417947769165e-01 -5.666635558009147644e-02 -4.485362023115158081e-02 6.386980414390563965e-02 1.631763279438018799e-01 4.238892346620559692e-02 -2.002444267272949219e-01 -7.606462389230728149e-02 1.384157240390777588e-01 1.242808550596237183e-01 2.643888592720031738e-01 1.293413490056991577e-01 4.483301937580108643e-02 2.319269776344299316e-01 -2.344262450933456421e-01 1.758921295404434204e-01 2.042566388845443726e-01 5.566799044609069824e-01 1.083897128701210022e-01 -1.671812683343887329e-02 -1.504599489271640778e-02 3.570320457220077515e-02 -1.540907621383666992e-01 1.472181826829910278e-01 1.651939004659652710e-01
-4.636983852833509445e-03 2.703037858009338379e-01 2.963830828666687012e-01 -3.876726329326629639e-01 2.767848968505859375e-01 2.149542719125747681e-01 1.001680642366409302e-01 3.248617053031921387e-02 -9.687343984842300415e-02 -1.048756856471300125e-02 2.447948455810546875e-01 1.701926067471504211e-02 -7.058350741863250732e-02 -7.937642745673656464e-03 4.635541886091232300e-02 -5.880004912614822388e-02 6.001688167452812195e-02 -6.741061061620712280e-02 -4.658636152744293213e-01 -8.292350918054580688e-02 3.144845068454742432e-01 -1.280225664377212524e-01 4.605143144726753235e-02 -1.067254766821861267e-01 1.243284940719604492e-01 1.166256517171859741e-01 -3.650449588894844055e-02 -1.988991349935531616e-01 -8.241953700780868530e-02 -4.190617427229881287e-02 -1.584598720073699951e-01 1.002657040953636169e-01
-7.395878434181213379e-02 -7.824257016181945801e-02 2.118864282965660095e-02 -1.916348487138748169e-01 4.233078286051750183e-02 2.532673180103302002e-01 -1.603621430695056915e-02 -1.289952360093593597e-02 1.265448629856109619e-01 9.909601509571075439e-02 -8.304650895297527313e-03 -9.767450392246246338e-02 1.617549210786819458e-01 -2.133193165063858032e-01 -7.982771098613739014e-02 2.067591696977615356e-01 1.517548412084579468e-01 6.748680025339126587e-02 -3.182631134986877441e-01 -1.326737701892852783e-01 5.845716968178749084e-02 -2.316153943538665771e-01 2.693686187267303467e-01 -1.653795130550861359e-02 2.616292536258697510e-01 -2.793059051036834717e-01 4.657443463802337646e-01 -8.569812774658203125e-02 7.016944140195846558e-02 -2.624648213386535645e-01 9.274122305214405060e-03 8.744271099567413330e-02
-1.116859242320060730e-01 4.764895513653755188e-02 2.007090747356414795e-01 -4.841186702251434326e-01 1.093135476112365723e-01 2.550394460558891296e-02 1.968887597322463989e-01 2.491984814405441284e-01 -3.891744464635848999e-02 7.809981703758239746e-02 -2.552967891097068787e-02 -2.859121188521385193e-02 9.835308790206909180e-02 4.823940619826316833e-02 2.386213839054107666e-01 2.275208830833435059e-01 4.751463234424591064e-02 6.019525229930877686e-02 -8.416183292865753174e-02 -3.073808252811431885e-01 3.544084131717681885e-01 -1.293926984071731567e-01 2.230145037174224854e-01 -1.473732590675354004e-01 -5.039313435554504395e-02 -9.452234022319316864e-03 2.409075200557708740e-01 -1.288678869605064392e-02 1.568556874990463257e-01 8.046382665634155273e-02 1.635388880968093872e-01 1.656578332185745239e-01
-3.788623213768005371e-02 1.412795037031173706e-01 -5.474840104579925537e-02 -2.783052623271942139e-01 6.085801124572753906e-01 2.590447366237640381e-01 1.861814409494400024e-01 -7.862272113561630249e-02 -1.480761766433715820e-01 1.199498027563095093e-01 1.869780272245407104e-01 -4.996334016323089600e-02 -2.001975923776626587e-01 -5.264114215970039368e-02 -4.094900935888290405e-02 1.560479402542114258e-01 5.421353504061698914e-02 6.121767312288284302e-02 -1.660084910690784454e-02 -6.713662296533584595e-02 2.198341190814971924e-01 1.056483983993530273e-01 -2.263602567836642265e-03 2.148980051279067993e-01 1.582462936639785767e-01 -3.775474429130554199e-02 1.447856277227401733e-01 9.903775900602340698e-02 3.184581398963928223e-01 -1.589541137218475342e-02 -3.190746158361434937e-02 1.074296794831752777e-02
-1.620119661092758179e-01 3.951762616634368896e-02 -1.964016854763031006e-01 -4.091627895832061768e-01 2.352287173271179199e-01 1.544826626777648926e-01 1.244438216090202332e-01 1.270159631967544556e-01 1.393376439809799194e-01 -6.022758036851882935e-02 4.674553498625755310e-02 9.270686656236648560e-02 -2.052405774593353271e-01 -8.753691799938678741e-03 -1.936118304729461670e-01 1.986162215471267700e-01 1.670577228069305420e-01 1.012477725744247437e-01 -1.708363741636276245e-01 -1.369817405939102173e-01 3.771992027759552002e-02 -4.321404546499252319e-02 3.358537256717681885e-01 -1.273700445890426636e-01 3.522176444530487061e-01 1.149186939001083374e-01 -1.134335473179817200e-01 1.225037276744842529e-01 -6.616551429033279419e-02 -1.122265756130218506e-01 2.694319002330303192e-02 -3.180778920650482178e-01
-2.442061156034469604e-01 -4.100034013390541077e-03 4.990931600332260132e-02 -1.900452375411987305e-01 -9.728617034852504730e-03 -2.437470015138387680e-03 2.200187445851042867e-04 7.310178130865097046e-02 2.031502276659011841e-01 5.686926096677780151e-02 2.646162211894989014e-01 -1.398981660604476929e-01 3.596153259277343750e-01 3.373507410287857056e-02 5.127531290054321289e-02 6.726367771625518799e-02 3.329692184925079346e-01 3.250889182090759277e-01 -2.879070639610290527e-01 -2.295794524252414703e-02 1.312392484396696091e-02 7.391306571662425995e-03 2.405058890581130981e-01 2.178152799606323242e-01 2.481190711259841919e-01 -9.512566775083541870e-02 -4.906781390309333801e-02 1.682454794645309448e-01 3.170029520988464355e-01 9.436067193746566772e-02 6.683492660522460938e-02 -6.254242360591888428e-02
-6.539499759674072266e-02 -2.436845004558563232e-01 9.994512796401977539e-02 -4.266639351844787598e-01 -8.219055831432342529e-02 2.857879400253295898e-01 -4.102212563157081604e-02 1.365197449922561646e-01 5.595246329903602600e-02 -2.016343921422958374e-01 1.483475565910339355e-01 3.356712311506271362e-02 1.223773285746574402e-01 1.248817220330238342e-01 -8.307406306266784668e-02 -1.767583340406417847e-01 9.474714845418930054e-02 -9.766788780689239502e-02 -2.027458250522613525e-01 -7.593414932489395142e-02 2.520083487033843994e-01 -2.452148795127868652e-01 1.530444025993347168e-01 -1.217160001397132874e-01 1.093878224492073059e-01 -2.063185423612594604e-01 1.038272008299827576e-01 8.378670364618301392e-02 2.981666326522827148e-01 2.137756347656250000e-02 -2.817519009113311768e-01 -1.777104288339614868e-01
1.678517311811447144e-01 4.323583096265792847e-02 -1.704233698546886444e-02 -4.728043675422668457e-01 8.027858287096023560e-02 3.589048981666564941e-01 1.656374335289001465e-01 3.401670157909393311e-01 2.395945601165294647e-03 -1.870780885219573975e-01 2.101179063320159912e-01 -1.270967870950698853e-01 2.939904034137725830e-01 -2.428326942026615143e-02 1.996009498834609985e-01 1.767582148313522339e-01 1.702663153409957886e-01 -1.221761554479598999e-01 -2.481984496116638184e-01 8.124719373881816864e-03 2.242773622274398804e-01 1.033531222492456436e-02 9.226754307746887207e-02 1.372347027063369751e-02 -3.971365094184875488e-02 1.000552251935005188e-01 1.036410853266716003e-01 2.592686936259269714e-02 9.202237427234649658e-02 9.724795073270797729e-02 7.970520853996276855e-02 4.825898632407188416e-02
-6.144223362207412720e-02 -1.645659357309341431e-01 6.891900300979614258e-02 -1.777300387620925903e-01 -2.234443724155426025e-01 1.984911113977432251e-01 2.520842254161834717e-01 -6.442213058471679688e-02 5.564004555344581604e-02 1.157695278525352478e-01 3.213635981082916260e-01 -4.312000572681427002e-01 -3.427320346236228943e-02 2.264955937862396240e-01 -5.018642172217369080e-02 8.388382196426391602e-02 -2.994979359209537506e-02 2.219951599836349487e-01 -1.480172276496887207e-01 1.424423512071371078e-02 3.586982786655426025e-01 -1.948936879634857178e-01 7.525358349084854126e-02 -1.087833940982818604e-01 -1.987037062644958496e-02 2.170795798301696777e-01 -4.102282971143722534e-02 -3.957953676581382751e-02 4.692348593380302191e-04 -2.511898875236511230e-01 -1.932435184717178345e-01 2.006246149539947510e-02
-3.354191780090332031e-01 1.423871070146560669e-01 3.815791308879852295e-01 -1.605964601039886475e-01 1.547757238149642944e-01 3.667221963405609131e-02 3.173958063125610352e-01 7.615877315402030945e-03 -2.327362773939967155e-03 5.526566132903099060e-02 1.982828974723815918e-01 1.228736937046051025e-01 -5.009295791387557983e-02 7.795169949531555176e-02 -1.815292239189147949e-01 3.218554332852363586e-02 1.884018331766128540e-01 1.824835985898971558e-01 -3.600296974182128906e-01 1.351763308048248291e-01 9.549669921398162842e-02 -1.447359919548034668e-01 2.383105754852294922e-01 -8.278436958789825439e-02 2.471424192190170288e-01 1.105946749448776245e-01 8.870714902877807617e-02 -7.383336126804351807e-02 5.977414548397064209e-02 1.406007558107376099e-01 1.847676336765289307e-01 1.231466755270957947e-01
1.993589401245117188e-01 3.675657510757446289e-02 -7.148250192403793335e-02 4.649147018790245056e-02 2.995499968528747559e-01 6.726025044918060303e-02 4.395016431808471680e-01 2.945170700550079346e-01 -3.330652043223381042e-02 1.441229786723852158e-02 2.909073531627655029e-01 2.443994022905826569e-02 -5.277448892593383789e-02 -3.480865806341171265e-02 -1.511358022689819336e-01 2.158196866512298584e-01 -5.112687125802040100e-02 -1.342631876468658447e-01 -1.715180724859237671e-01 -1.094242557883262634e-01 3.109431862831115723e-01 -1.544353663921356201e-01 3.554394841194152832e-01 1.495930999517440796e-01 6.889657676219940186e-02 -3.252043202519416809e-02 1.015550177544355392e-02 -3.975943103432655334e-02 1.001960560679435730e-01 -1.268614828586578369e-01 -1.201217696070671082e-01 -1.954088062047958374e-01
9.051105380058288574e-02 -1.949667930603027344e-03 2.298618704080581665e-01 -2.340186983346939087e-01 6.413187831640243530e-02 4.124520719051361084e-02 -7.406845688819885254e-02 1.066252216696739197e-02 1.303807646036148071e-01 -9.744154661893844604e-02 1.535748839378356934e-01 -2.197757363319396973e-01 -1.656154096126556396e-01 -1.521091759204864502e-01 -3.429685235023498535e-01 5.986005440354347229e-02 6.945844739675521851e-02 3.382139652967453003e-02 -2.991021275520324707e-01 2.005660980939865112e-01 1.179187223315238953e-01 -2.722039073705673218e-02 5.147334933280944824e-01 1.916857957839965820e-01 1.851039081811904907e-01 5.259586125612258911e-02 2.297719009220600128e-02 1.835255771875381470e-01 1.806105822324752808e-01 1.582380384206771851e-01 -1.165727004408836365e-01 -9.025881439447402954e-02
2.465761154890060425e-01 2.609332092106342316e-02 5.725097656250000000e-02 -2.244363874197006226e-01 3.691959977149963379e-01 2.838393151760101318e-01 2.489525675773620605e-01 1.999531686305999756e-02 -8.032555133104324341e-02 1.661457866430282593e-01 1.902144849300384521e-01 1.533982343971729279e-02 6.979139894247055054e-02 1.757190227508544922e-01 8.087081462144851685e-02 2.115490436553955078e-01 3.759399987757205963e-03 -1.161134093999862671e-01 -2.642053551971912384e-02 -1.986799240112304688e-01 3.871913552284240723e-01 9.290985018014907837e-02 2.281500697135925293e-01 2.706018686294555664e-01 1.341051608324050903e-01 -2.390030026435852051e-02 1.568924486637115479e-01 4.450340196490287781e-02 1.146280840039253235e-01 -1.407201737165451050e-01 1.794548183679580688e-01 1.776169613003730774e-02
1.461128592491149902e-01 3.417450189590454102e-02 7.978711277246475220e-02 -3.502149581909179688e-01 1.184110045433044434e-01 3.488313555717468262e-01 1.969699747860431671e-02 8.706282824277877808e-02 4.465102683752775192e-04 1.474031060934066772e-01 2.015849798917770386e-01 -9.437847882509231567e-02 1.649147830903530121e-02 -3.734820708632469177e-02 1.017250493168830872e-02 2.944985628128051758e-01 -6.346506625413894653e-02 -2.916910052299499512e-01 -1.298980563879013062e-01 -8.037095516920089722e-02 2.997889816761016846e-01 -2.602792084217071533e-01 1.811421811580657959e-01 1.305831223726272583e-01 1.190913245081901550e-01 -8.874779194593429565e-02 1.416199654340744019e-01 -1.195160150527954102e-01 2.068912684917449951e-01 2.245059609413146973e-01 -2.581207640469074249e-02 -2.735378146171569824e-01
1.899957470595836639e-02 -6.995062343776226044e-03 -1.609966717660427094e-02 -7.435226440429687500e-02 -3.330237418413162231e-02 4.404592886567115784e-02 1.787289381027221680e-01 4.086670279502868652e-02 1.040026545524597168e-02 3.701003268361091614e-02 1.142328977584838867e-01 -2.334657311439514160e-01 -1.926551759243011475e-01 2.105326950550079346e-02 -1.471998821943998337e-02 2.763204872608184814e-01 2.463027685880661011e-01 2.904260717332363129e-02 -2.254427783191204071e-02 3.167130351066589355e-01 4.695836901664733887e-01 -9.776011109352111816e-02 1.281840801239013672e-01 -4.519278556108474731e-02 2.222537994384765625e-01 -9.870716184377670288e-02 4.643420279026031494e-01 1.893496662378311157e-01 7.431621849536895752e-02 5.933352187275886536e-02 9.973149746656417847e-02 1.830778717994689941e-01
-4.748706519603729248e-02 -5.174960941076278687e-02 1.568215340375900269e-01 -6.225961074233055115e-02 1.922580599784851074e-01 9.249506890773773193e-02 1.758597791194915771e-01 1.717529147863388062e-01 9.652224183082580566e-02 2.071398496627807617e-01 1.848404412157833576e-03 -3.059417307376861572e-01 -1.714677363634109497e-01 1.326173841953277588e-01 -2.354462891817092896e-01 -1.588853299617767334e-01 2.578296959400177002e-01 2.347876578569412231e-01 1.024984344840049744e-01 -1.015851497650146484e-01 6.059418916702270508e-01 7.002161443233489990e-02 -2.516135573387145996e-03 -8.082634955644607544e-02 4.544799029827117920e-02 -2.521955035626888275e-02 9.845325350761413574e-02 -2.274604700505733490e-02 6.016987189650535583e-02 -8.150085806846618652e-02 -7.085205987095832825e-03 2.071195691823959351e-01
-7.211004197597503662e-02 1.350129954516887665e-02 3.994061797857284546e-02 -3.299910128116607666e-01 6.075270101428031921e-02 1.631607860326766968e-01 6.044999510049819946e-02 -4.533078521490097046e-03 -1.433570086956024170e-01 7.963779568672180176e-02 9.255903959274291992e-02 -1.227815821766853333e-01 9.530553221702575684e-02 -7.459183037281036377e-02 -2.883968949317932129e-01 9.358435869216918945e-02 -1.250691413879394531e-01 8.136131614446640015e-02 4.291197657585144043e-02 2.640793845057487488e-02 3.039137125015258789e-01 -1.446236819028854370e-01 4.857453405857086182e-01 4.326218068599700928e-01 1.550816893577575684e-01 -1.313594132661819458e-01 2.333660125732421875e-01 2.436147443950176239e-02 -1.270430982112884521e-01 3.600147739052772522e-02 -1.191038191318511963e-01 6.210055574774742126e-02
-1.450796723365783691e-01 8.904251456260681152e-02 1.698954403400421143e-02 -1.544161140918731689e-01 -4.203178361058235168e-02 2.923895716667175293e-01 2.264362573623657227e-01 -1.085517704486846924e-01 8.016415685415267944e-02 -1.043600961565971375e-01 2.942395508289337158e-01 2.001693286001682281e-02 -1.474707126617431641e-01 5.370660871267318726e-02 -2.391015142202377319e-01 1.309447139501571655e-01 1.665646284818649292e-01 -3.643252700567245483e-02 2.648311555385589600e-01 1.909538954496383667e-01 4.758340865373611450e-02 -1.598569899797439575e-01 3.138881623744964600e-01 7.620944082736968994e-02 4.393743872642517090e-01 1.279031783342361450e-01 -1.573306918144226074e-01 1.203301027417182922e-01 4.483852162957191467e-02 -4.559536650776863098e-02 2.370227128267288208e-01 1.288389414548873901e-01
-6.741511821746826172e-02 -4.434610903263092041e-02 -4.122868180274963379e-03 -2.220128476619720459e-01 9.317169338464736938e-02 1.082181707024574280e-01 7.044836878776550293e-02 4.537807404994964600e-02 3.668871819972991943e-01 1.289469450712203979e-01 1.792702078819274902e-01 -3.139447271823883057e-01 3.989045917987823486e-01 3.523173630237579346e-01 -3.980689868330955505e-02 -1.496604550629854202e-02 2.223139852285385132e-01 2.067949920892715454e-01 -7.919203490018844604e-02 1.760777272284030914e-02 1.785858869552612305e-01 -8.630227297544479370e-03 1.212435066699981689e-01 -7.005563378334045410e-02 2.531074881553649902e-01 -1.264554262161254883e-01 1.053937524557113647e-01 -7.150184363126754761e-02 1.985521763563156128e-01 -1.100326776504516602e-01 1.460094302892684937e-01 1.740866303443908691e-01
1.265219133347272873e-02 -2.780829928815364838e-02 9.874216280877590179e-03 -1.575134247541427612e-01 1.393973976373672485e-01 -6.341195106506347656e-02 1.280937641859054565e-01 -2.219569385051727295e-01 1.591207832098007202e-01 1.008362993597984314e-01 1.360959261655807495e-01 -1.638252735137939453e-01 1.633422821760177612e-01 -4.007134959101676941e-02 -4.112560674548149109e-02 2.140853255987167358e-01 4.712396860122680664e-01 6.861132383346557617e-02 -6.194875761866569519e-02 4.375966265797615051e-02 -1.091674622148275375e-02 2.418978698551654816e-02 3.626043498516082764e-01 3.571872711181640625e-01 1.818545907735824585e-01 4.288914054632186890e-02 -2.488722801208496094e-01 7.735159993171691895e-02 3.130982518196105957e-01 1.322437226772308350e-01 7.091053575277328491e-02 -1.126949936151504517e-01
-5.046668276190757751e-02 -1.743741631507873535e-01 -2.854765020310878754e-02 8.350635878741741180e-03 -4.986578598618507385e-02 -7.768954336643218994e-02 1.179534643888473511e-01 -2.141029573976993561e-02 1.380637586116790771e-01 -8.238247781991958618e-02 2.275349199771881104e-01 -1.737289279699325562e-01 1.910752505064010620e-01 5.105794221162796021e-02 -1.229034066200256348e-01 -6.364476680755615234e-02 2.604964375495910645e-01 8.062845095992088318e-03 -5.644110217690467834e-02 5.842073261737823486e-02 5.254747271537780762e-01 -1.406770646572113037e-01 2.636867761611938477e-01 8.064769208431243896e-03 2.271642088890075684e-01 -3.398845195770263672e-01 3.678349405527114868e-02 1.610528230667114258e-01 2.884604036808013916e-01 -1.320390403270721436e-01 1.988521367311477661e-01 5.059692636132240295e-02
7.857453823089599609e-02 -9.756581485271453857e-02 9.124785661697387695e-02 -3.498151302337646484e-01 -1.109439656138420105e-01 3.380787968635559082e-01 3.197274804115295410e-01 3.888135030865669250e-02 2.753537595272064209e-01 5.348972976207733154e-02 1.865271329879760742e-01 4.134592413902282715e-02 6.373041123151779175e-02 1.122516170144081116e-01 -7.488855719566345215e-02 3.082916438579559326e-01 8.468114770948886871e-03 4.046063870191574097e-02 -9.755142033100128174e-03 -1.210858114063739777e-02 4.354991018772125244e-01 1.131282260757870972e-05 -1.051288172602653503e-01 2.383249066770076752e-02 9.792922437191009521e-02 1.503073126077651978e-01 -5.007838457822799683e-02 2.571731992065906525e-02 -6.070600822567939758e-02 1.164223626255989075e-01 -3.648545742034912109e-01 4.278299584984779358e-02
1.414443403482437134e-01 -3.427122533321380615e-02 8.826591074466705322e-02 -1.843899041414260864e-01 2.250308990478515625e-01 5.836998298764228821e-02 1.321979463100433350e-01 4.880386218428611755e-02 1.512011736631393433e-01 4.882830008864402771e-02 2.633386254310607910e-01 -1.009674668312072754e-01 1.510445326566696167e-01 -1.728472560644149780e-01 -1.487176716327667236e-01 2.561655938625335693e-01 7.712243497371673584e-02 4.289091005921363831e-02 -1.897219382226467133e-02 2.445520460605621338e-01 3.470310270786285400e-01 -5.397370830178260803e-02 -1.024000272154808044e-01 2.979411184787750244e-01 3.290819525718688965e-01 -1.954906880855560303e-01 3.431953787803649902e-01 -1.445034444332122803e-01 1.328631583601236343e-02 -8.985810726881027222e-02 -1.841346174478530884e-01 -4.954845644533634186e-03
-2.113425135612487793e-01 -2.328426986932754517e-01 -2.037505246698856354e-02 -2.318083643913269043e-01 -3.764713555574417114e-02 2.894218266010284424e-01 -7.626723963767290115e-03 2.616797387599945068e-01 3.577888011932373047e-01 2.065471857786178589e-01 2.241501063108444214e-01 -3.141337037086486816e-01 1.793244034051895142e-01 9.690760076045989990e-02 -3.538037836551666260e-02 1.043610051274299622e-01 5.830266326665878296e-02 -1.356617361307144165e-01 -1.142154186964035034e-01 1.304331719875335693e-01 3.581180274486541748e-01 -9.851870685815811157e-02 -4.759731516242027283e-02 1.227469276636838913e-02 1.723656617105007172e-02 1.811661869287490845e-01 -1.342650353908538818e-01 2.363764792680740356e-01 1.311607100069522858e-02 -1.390944421291351318e-01 -1.051074452698230743e-02 3.288949653506278992e-02
-2.153458297252655029e-01 -1.551676094532012939e-01 -7.865016907453536987e-02 -1.912004798650741577e-01 2.715307474136352539e-01 6.678699702024459839e-02 1.063158065080642700e-01 1.297298371791839600e-01 3.573076128959655762e-01 -6.366883963346481323e-02 7.488105446100234985e-02 -1.152231469750404358e-01 4.953278601169586182e-02 -2.631082758307456970e-02 -9.800396859645843506e-02 1.290600299835205078e-01 3.667180836200714111e-01 2.376628518104553223e-01 -4.520097002387046814e-02 2.513784468173980713e-01 1.687499433755874634e-01 -2.376401871442794800e-01 2.654947638511657715e-01 1.413594782352447510e-01 3.000444769859313965e-01 -6.645579636096954346e-02 -1.506541520357131958e-01 1.253473688848316669e-03 -9.194503724575042725e-02 -1.499417573213577271e-01 1.073292493820190430e-01 9.619718044996261597e-02
-1.370617896318435669e-01 -9.645197540521621704e-02 1.198197752237319946e-01 -1.000592559576034546e-01 1.908437758684158325e-01 1.443323045969009399e-01 1.089508086442947388e-01 -8.811474591493606567e-02 1.267705708742141724e-01 3.140524625778198242e-01 2.355389893054962158e-01 4.218586254864931107e-03 2.533557415008544922e-01 -8.476521819829940796e-02 1.954116299748420715e-02 7.263828068971633911e-02 1.552085727453231812e-01 5.539227649569511414e-02 1.237239390611648560e-01 -2.505427896976470947e-01 3.394139707088470459e-01 -7.333473116159439087e-02 9.804210066795349121e-02 -3.764457404613494873e-01 1.196915060281753540e-01 2.666952908039093018e-01 -9.881576150655746460e-02 -1.736461818218231201e-01 1.104733422398567200e-01 -1.135664731264114380e-01 -2.998592257499694824e-01 7.679931074380874634e-02
-1.405595541000366211e-01 8.055958151817321777e-02 2.641170620918273926e-01 -1.174019202589988708e-01 7.707815617322921753e-02 5.357844009995460510e-02 2.540775537490844727e-01 5.473458766937255859e-02 2.124167680740356445e-01 -7.211484760046005249e-02 3.239828348159790039e-01 3.609971841797232628e-03 1.805904554203152657e-03 8.028921484947204590e-02 -2.224223613739013672e-01 1.155810207128524780e-01 1.760161221027374268e-01 4.284060001373291016e-01 -2.285822927951812744e-01 1.685591936111450195e-01 -1.193107143044471741e-01 -1.333264559507369995e-01 3.607803881168365479e-01 2.312755770981311798e-02 2.131700664758682251e-01 9.716842323541641235e-02 -8.789650350809097290e-02 1.247448921203613281e-01 -1.041097100824117661e-02 2.143465429544448853e-01 2.113885059952735901e-02 -8.194980770349502563e-02
-1.232283487915992737e-01 -2.124069333076477051e-01 -1.270636320114135742e-01 -3.232620358467102051e-01 6.467700749635696411e-02 -1.452748477458953857e-01 2.984195053577423096e-01 -5.806173011660575867e-02 -1.517546474933624268e-01 -2.051864936947822571e-02 1.569926142692565918e-01 2.163160592317581177e-01 -2.111377865076065063e-01 1.064866036176681519e-01 -4.344822466373443604e-02 1.300268322229385376e-01 2.948860824108123779e-01 -5.327861756086349487e-02 -2.341679930686950684e-01 -1.086742207407951355e-01 2.591345906257629395e-01 1.149571090936660767e-01 3.716799020767211914e-01 1.006596907973289490e-01 2.221012860536575317e-01 -6.217761337757110596e-02 1.245623603463172913e-01 5.383031815290451050e-02 1.319491863250732422e-01 -1.348791569471359253e-01 1.780848950147628784e-01 8.790375292301177979e-02
-3.252584338188171387e-01 -7.937203347682952881e-02 -2.164840996265411377e-01 -1.476300209760665894e-01 -6.825622171163558960e-02 -4.624816589057445526e-03 3.653309047222137451e-01 -5.291652306914329529e-02 6.734190881252288818e-02 -2.296070195734500885e-02 2.340223491191864014e-01 -5.392535403370857239e-02 1.920332759618759155e-01 2.409593909978866577e-01 -2.268440788611769676e-03 1.809426099061965942e-01 -1.448765099048614502e-01 1.106580272316932678e-01 -1.621486693620681763e-01 4.559352248907089233e-02 2.583687901496887207e-01 -2.471159994602203369e-01 2.952657043933868408e-01 1.779597252607345581e-01 2.362980544567108154e-01 -1.905294805765151978e-01 6.276759505271911621e-02 -1.596718579530715942e-01 -5.483248829841613770e-02 -4.834292083978652954e-02 -7.761855423450469971e-02 2.160106748342514038e-01
-1.151707991957664490e-01 -2.807564474642276764e-02 -8.805754780769348145e-02 -3.239554762840270996e-01 6.340336799621582031e-02 1.718140691518783569e-01 3.422727435827255249e-02 3.331552743911743164e-01 1.627716124057769775e-01 1.760605536401271820e-02 8.980057388544082642e-02 -3.629563152790069580e-01 1.870845258235931396e-01 -2.195165678858757019e-02 1.546564847230911255e-01 1.351778060197830200e-01 3.120485544204711914e-01 -4.745771363377571106e-02 3.551851585507392883e-02 -3.928150981664657593e-02 2.096956819295883179e-01 -2.093621157109737396e-02 2.940438985824584961e-01 -7.847329974174499512e-02 -7.653384655714035034e-02 2.508656680583953857e-01 2.566569149494171143e-01 -2.986499071121215820e-01 -5.406988319009542465e-03 9.962888807058334351e-02 -2.915327064692974091e-02 -9.560141712427139282e-02
-2.945729792118072510e-01 5.477251857519149780e-02 -1.483266353607177734e-01 -1.937635056674480438e-02 1.891626715660095215e-01 -1.196327656507492065e-01 2.140430063009262085e-01 -1.177473142743110657e-01 2.033519595861434937e-01 6.003500893712043762e-02 3.448148667812347412e-01 -1.119177415966987610e-01 2.416883856058120728e-01 -3.547378629446029663e-02 1.249234676361083984e-01 1.766045391559600830e-01 4.525119066238403320e-01 9.982342272996902466e-02 -1.980453431606292725e-01 1.313020940870046616e-02 3.086103498935699463e-01 -3.966069966554641724e-02 1.491784751415252686e-01 1.961158774793148041e-02 1.721201092004776001e-01 -6.048031151294708252e-02 -1.920415908098220825e-01 5.845047906041145325e-02 -7.424811273813247681e-02 -9.218712896108627319e-02 -1.146823540329933167e-01 1.446040719747543335e-01
-1.206296235322952271e-01 -2.392550185322761536e-02 1.760296337306499481e-02 -2.190447449684143066e-01 2.484290748834609985e-01 4.200725257396697998e-02 1.391264423727989197e-02 -9.050126373767852783e-02 2.665001749992370605e-01 -2.366092428565025330e-02 1.597191542387008667e-01 -1.854683607816696167e-01 -1.747444719076156616e-01 -1.811114400625228882e-01 -2.776968777179718018e-01 2.266074120998382568e-01 -9.645890444517135620e-02 2.654967084527015686e-02 -2.171239703893661499e-01 -3.084982931613922119e-02 9.196521341800689697e-02 -2.991662621498107910e-01 3.774359524250030518e-01 -1.949444878846406937e-03 2.281101047992706299e-01 8.191595226526260376e-02 -1.982182823121547699e-02 3.247546255588531494e-01 1.086007244884967804e-02 -3.909921646118164062e-02 -6.561129540205001831e-02 -2.689754664897918701e-01
-5.523422732949256897e-02 7.041413336992263794e-02 1.420580148696899414e-01 -1.633016914129257202e-01 5.260911583900451660e-02 2.458611270412802696e-03 4.854096472263336182e-02 9.237909317016601562e-02 3.343358337879180908e-01 7.105068117380142212e-02 3.138056993484497070e-01 -1.499149799346923828e-01 3.281690478324890137e-01 9.712971746921539307e-02 1.235506758093833923e-01 3.378398716449737549e-02 2.449653744697570801e-01 2.127278447151184082e-01 -1.848735064268112183e-01 1.612536013126373291e-01 1.435783803462982178e-01 -1.916637830436229706e-02 1.970696449279785156e-01 3.167095482349395752e-01 2.549952268600463867e-01 -3.092397153377532959e-01 7.162443548440933228e-02 4.950018133968114853e-03 2.500906586647033691e-01 7.122982293367385864e-02 1.921006664633750916e-02 2.840241976082324982e-02
-1.128577720373868942e-02 1.365288645029067993e-01 3.573428094387054443e-01 8.941159397363662720e-02 6.706373393535614014e-02 9.272434562444686890e-02 1.935980021953582764e-01 -1.138348057866096497e-01 9.662030264735221863e-03 3.407770022749900818e-02 3.608017414808273315e-02 -3.429793119430541992e-01 -8.959765732288360596e-02 3.396451100707054138e-02 -2.138238698244094849e-01 1.018587276339530945e-01 -4.748332127928733826e-02 9.092711657285690308e-02 -2.042478322982788086e-01 1.392065584659576416e-01 4.737289547920227051e-01 -8.001767098903656006e-02 2.705216407775878906e-01 -3.749753162264823914e-02 2.660709023475646973e-01 -6.993799656629562378e-02 2.033723741769790649e-01 2.474952489137649536e-01 1.443858444690704346e-01 -1.030660867691040039e-01 3.162300214171409607e-02 9.351267665624618530e-02
-3.981486428529024124e-03 1.473826766014099121e-01 -3.051587380468845367e-02 -2.870968580245971680e-01 2.302037179470062256e-01 9.743920713663101196e-02 1.172637045383453369e-01 -7.048386335372924805e-02 -2.372141182422637939e-01 -1.805866956710815430e-01 -5.212991964071989059e-03 -1.023667901754379272e-01 3.372438848018646240e-01 2.138672582805156708e-02 4.335181042551994324e-02 6.482823193073272705e-02 1.953204125165939331e-01 2.115726284682750702e-02 -1.951046437025070190e-01 -1.070024296641349792e-01 2.526369690895080566e-01 -1.582519859075546265e-01 8.275162428617477417e-03 2.655618786811828613e-01 2.784017622470855713e-01 2.661014497280120850e-01 1.773463785648345947e-01 2.813998796045780182e-02 4.370899870991706848e-02 2.405625134706497192e-01 -2.994956672191619873e-01 -1.281609237194061279e-01
-6.327018886804580688e-02 5.224942229688167572e-03 -3.446793258190155029e-01 -2.356850206851959229e-01 2.679901719093322754e-01 1.347328722476959229e-02 1.670361906290054321e-01 1.141711771488189697e-01 4.624134898185729980e-01 6.833575665950775146e-02 9.625900536775588989e-02 -1.938734352588653564e-01 1.394860297441482544e-01 -3.479208424687385559e-02 -2.617963589727878571e-02 1.681920737028121948e-01 2.373153567314147949e-01 3.294012248516082764e-01 -1.192353814840316772e-01 -1.166511420160531998e-02 1.646966785192489624e-01 -1.328322440385818481e-01 1.610970646142959595e-01 8.596110343933105469e-02 2.176572680473327637e-01 -3.055864479392766953e-03 -1.601726710796356201e-01 1.174890715628862381e-02 1.168605163693428040e-01 -1.848866492509841919e-01 4.420011490583419800e-02 1.159050315618515015e-01
1.754801906645298004e-02 -1.339451968669891357e-01 -1.159903928637504578e-01 -2.159695178270339966e-01 1.715880036354064941e-01 1.102341189980506897e-01 -1.224985346198081970e-01 2.572436630725860596e-01 1.383164376020431519e-01 3.659490123391151428e-02 2.733711898326873779e-01 -6.978375464677810669e-02 7.204968482255935669e-02 -1.257932484149932861e-01 -2.552095614373683929e-02 1.981306970119476318e-01 3.424557745456695557e-01 -1.279310286045074463e-01 -1.954207271337509155e-01 -4.472745209932327271e-02 3.135098516941070557e-01 -3.388960063457489014e-01 -1.379128918051719666e-02 1.108341664075851440e-02 5.849040672183036804e-02 -3.584936633706092834e-02 4.079376161098480225e-01 -1.141844410449266434e-02 -1.477370560169219971e-01 -2.395461648702621460e-01 -1.149411499500274658e-02 -3.312737215310335159e-03
9.311135858297348022e-03 -3.522770404815673828e-01 1.530598253011703491e-01 -2.798155844211578369e-01 1.148240342736244202e-01 1.277086138725280762e-02 1.648882925510406494e-01 -7.587283104658126831e-02 -1.936448737978935242e-02 1.151383668184280396e-01 1.761738508939743042e-01 2.222609147429466248e-02 -1.527033448219299316e-01 9.134851396083831787e-02 -1.969885528087615967e-01 4.027432799339294434e-01 3.283254504203796387e-01 2.092716284096240997e-02 -1.355562955141067505e-01 -1.235590651631355286e-01 1.247515156865119934e-01 -9.718716889619827271e-02 2.961413264274597168e-01 5.787557363510131836e-02 3.603189289569854736e-01 3.551386669278144836e-02 -6.875076144933700562e-02 2.082597762346267700e-01 -4.168878868222236633e-02 -1.050824448466300964e-01 6.981569807976484299e-03 3.305681282654404640e-03
-1.330920606851577759e-01 -7.202722132205963135e-02 3.924001380801200867e-02 -1.994212120771408081e-01 8.007714897394180298e-02 -1.691017299890518188e-02 2.065085470676422119e-01 -2.055352777242660522e-01 3.275979757308959961e-01 5.895771086215972900e-03 2.731663882732391357e-01 -2.048075497150421143e-01 5.455633252859115601e-02 -4.216151684522628784e-02 -1.620449870824813843e-01 2.399138212203979492e-01 1.501457840204238892e-01 3.318825662136077881e-01 -2.456663362681865692e-02 1.268502622842788696e-01 2.312215268611907959e-01 -6.009367108345031738e-02 1.220128834247589111e-01 2.172153145074844360e-01 1.306368857622146606e-01 -1.421396583318710327e-01 4.067705571651458740e-01 -2.973833493888378143e-02 1.022311672568321228e-01 -1.853496283292770386e-01 9.395722299814224243e-02 7.700673490762710571e-02
2.081324607133865356e-01 1.726491004228591919e-01 2.753326594829559326e-01 -2.626757025718688965e-01 1.451347470283508301e-01 -6.196166574954986572e-02 -1.131816133856773376e-01 2.099627815186977386e-02 1.863811016082763672e-01 -3.641735389828681946e-02 5.354549735784530640e-02 -2.458291947841644287e-01 -7.670820504426956177e-02 7.593642175197601318e-02 -1.308311671018600464e-01 1.283507645130157471e-01 2.918590605258941650e-01 7.060809433460235596e-02 1.227260231971740723e-01 -2.051862888038158417e-02 2.895047664642333984e-01 -7.124713063240051270e-02 1.944241970777511597e-01 4.889794290065765381e-01 2.066810876131057739e-01 -2.132466807961463928e-02 -1.022207960486412048e-01 6.684438139200210571e-02 7.542758435010910034e-02 1.128947362303733826e-01 -1.715524047613143921e-01 -1.480318605899810791e-01
2.137087881565093994e-01 5.094201117753982544e-02 4.781635478138923645e-02 -1.910128891468048096e-01 6.561400741338729858e-02 9.401080757379531860e-02 -1.862545162439346313e-01 -1.840454488992691040e-01 2.768152952194213867e-01 9.761787205934524536e-02 2.737435996532440186e-01 -3.433943986892700195e-01 1.265985816717147827e-01 -2.510493248701095581e-02 -9.298848360776901245e-02 3.889247775077819824e-03 1.299477070569992065e-01 1.423894762992858887e-01 -1.878926008939743042e-01 -5.488386377692222595e-02 3.828253448009490967e-01 2.845416367053985596e-01 2.135303765535354614e-01 1.076993718743324280e-01 1.806920766830444336e-01 -8.468391746282577515e-02 5.639208108186721802e-02 -3.436630219221115112e-02 1.586851775646209717e-01 -7.751067727804183960e-02 1.865865886211395264e-01 2.377982437610626221e-01
1.100815683603286743e-01 -5.637124180793762207e-02 1.289014667272567749e-01 -1.760841161012649536e-01 1.620988249778747559e-01 2.565470039844512939e-01 6.929387897253036499e-02 2.046909183263778687e-01 -7.623314112424850464e-02 2.313648611307144165e-01 2.774543166160583496e-01 -3.314638137817382812e-01 2.605967819690704346e-01 4.717241507023572922e-03 2.796372175216674805e-01 3.272925913333892822e-01 1.490300148725509644e-01 1.429871767759323120e-01 1.993601024150848389e-02 -1.825597137212753296e-02 3.144744932651519775e-01 -4.640221595764160156e-02 1.152357533574104309e-01 4.021841287612915039e-02 5.630747973918914795e-02 -1.187621266581118107e-03 5.066124722361564636e-02 -3.286267220973968506e-01 1.249353513121604919e-01 5.804982781410217285e-02 -7.987023890018463135e-02 2.068581618368625641e-02
2.464161999523639679e-02 -8.778983354568481445e-02 2.849157154560089111e-02 -2.861969470977783203e-01 -1.088635325431823730e-01 2.354321479797363281e-01 2.134655416011810303e-01 2.171588391065597534e-01 -1.138596609234809875e-01 -3.371564745903015137e-01 2.098989635705947876e-01 -6.689048837870359421e-03 2.641751617193222046e-02 6.452218443155288696e-02 -1.755162477493286133e-01 1.406745016574859619e-01 1.453317552804946899e-01 -6.770185381174087524e-02 -3.353019058704376221e-01 -1.590455919504165649e-01 2.974225878715515137e-01 -5.335268378257751465e-02 5.075998231768608093e-02 7.764129340648651123e-02 2.224653512239456177e-01 3.487639129161834717e-01 -1.096965298056602478e-01 2.848635613918304443e-02 4.053239896893501282e-02 3.319548070430755615e-02 -3.991043940186500549e-02 2.666729986667633057e-01
1.743138395249843597e-02 2.160585969686508179e-01 -7.452472299337387085e-02 -1.613342463970184326e-01 2.043332755565643311e-01 3.723023831844329834e-01 1.329066157341003418e-01 -3.941266238689422607e-02 -7.018574327230453491e-02 3.475888669490814209e-01 1.887908726930618286e-01 -1.144120618700981140e-01 -1.493500024080276489e-01 -1.522307842969894409e-02 2.377109825611114502e-01 1.093894988298416138e-01 1.021629944443702698e-01 -1.322264783084392548e-02 7.153399055823683739e-04 -1.249668821692466736e-01 4.050151109695434570e-01 1.519632488489151001e-01 1.810090392827987671e-01 6.420263648033142090e-02 2.580192685127258301e-01 -1.492899209260940552e-01 1.568002700805664062e-01 -1.794229894876480103e-01 -2.227131836116313934e-02 -1.034816950559616089e-01 1.690500229597091675e-01 -1.438722014427185059e-01
1.056210398674011230e-01 2.218306809663772583e-01 1.276368051767349243e-01 -5.861078202724456787e-02 9.880089014768600464e-02 -1.199549883604049683e-01 7.486736774444580078e-02 4.951258189976215363e-03 1.000931113958358765e-01 8.399195969104766846e-02 3.127976059913635254e-01 5.573229864239692688e-02 -7.001787424087524414e-02 -4.890774562954902649e-02 1.036998853087425232e-01 1.834007799625396729e-01 9.919136017560958862e-02 4.222437441349029541e-01 -2.896344056352972984e-03 -1.141646504402160645e-01 2.030787020921707153e-01 -4.194696843624114990e-01 1.766486018896102905e-01 4.794315993785858154e-02 2.159019112586975098e-01 4.369169101119041443e-02 -1.004301235079765320e-01 1.034967526793479919e-01 3.158595860004425049e-01 9.846385568380355835e-02 2.195137739181518555e-01 -2.039216905832290649e-01
8.542238920927047729e-02 -1.380888819694519043e-01 2.603743672370910645e-01 -2.840164005756378174e-01 1.487049013376235962e-01 1.372396349906921387e-01 2.475735172629356384e-02 1.315357536077499390e-01 1.021412387490272522e-01 8.240378648042678833e-02 4.399881139397621155e-02 -1.540586799383163452e-01 1.395762711763381958e-01 -1.220633536577224731e-01 -1.235917583107948303e-01 2.077278196811676025e-01 -5.640272051095962524e-02 2.063645236194133759e-02 2.371109426021575928e-01 3.076774440705776215e-02 5.227568149566650391e-01 -1.929106116294860840e-01 2.053633481264114380e-01 2.604196071624755859e-01 1.084294393658638000e-01 5.789048969745635986e-02 2.355884760618209839e-01 -1.260628402233123779e-01 1.072438061237335205e-01 -1.737458556890487671e-01 5.926089733839035034e-02 1.328611671924591064e-01
-9.484380483627319336e-02 2.073833942413330078e-01 2.988943159580230713e-01 -2.798102982342243195e-02 1.769210100173950195e-01 -1.014052238315343857e-02 2.857496738433837891e-01 1.103390604257583618e-01 1.556823104619979858e-01 6.936809513717889786e-03 4.402638077735900879e-01 7.275700569152832031e-02 1.367704272270202637e-01 9.418302029371261597e-02 -2.544402182102203369e-01 -9.335350990295410156e-02 2.186679989099502563e-01 2.727279663085937500e-01 -2.360561937093734741e-01 -4.488673061132431030e-02 1.083684265613555908e-01 -1.792905777692794800e-01 2.016374915838241577e-01 -1.159212067723274231e-01 1.785595566034317017e-01 -2.267282307147979736e-01 1.117029413580894470e-02 5.725533142685890198e-02 8.400963991880416870e-02 9.475415945053100586e-02 1.616070717573165894e-01 3.794289752840995789e-02
4.868247732520103455e-02 5.476063862442970276e-02 1.993872970342636108e-01 -9.368773549795150757e-03 9.989973902702331543e-02 2.383401989936828613e-01 -1.200274452567100525e-01 -1.066265180706977844e-01 9.438028931617736816e-02 -1.925590038299560547e-01 2.293462604284286499e-01 -1.157820522785186768e-01 9.259530343115329742e-03 -1.903410404920578003e-01 -1.733896136283874512e-01 1.809467747807502747e-02 1.950633972883224487e-01 -4.629476740956306458e-02 1.011788472533226013e-01 1.342260092496871948e-01 3.939512073993682861e-01 -8.867071568965911865e-02 2.122468203306198120e-01 -6.321665644645690918e-02 4.974340200424194336e-01 -1.307670027017593384e-01 -7.910230010747909546e-02 -1.641511470079421997e-01 1.154793128371238708e-01 -5.340846721082925797e-03 2.730240523815155029e-01 -1.316304802894592285e-01
8.388759940862655640e-02 -4.579481482505798340e-02 2.376031130552291870e-01 3.173058852553367615e-02 -1.153980866074562073e-01 4.007825255393981934e-01 -6.066331639885902405e-02 7.610340416431427002e-02 1.500913053750991821e-01 1.840135157108306885e-01 -2.635064162313938141e-02 -2.033734917640686035e-01 1.833995133638381958e-01 -1.381957381963729858e-01 4.643381386995315552e-02 1.057948321104049683e-01 1.977379620075225830e-01 2.501373887062072754e-01 -3.418971896171569824e-01 7.064253091812133789e-02 2.670736312866210938e-01 -1.304589360952377319e-01 1.796517521142959595e-01 2.634360454976558685e-02 3.047970831394195557e-01 -2.782026231288909912e-01 -7.314465194940567017e-02 -4.252909868955612183e-02 1.052642092108726501e-01 1.555694341659545898e-01 -1.060087699443101883e-02 -1.665586680173873901e-01
-1.426194608211517334e-01 3.475907072424888611e-02 -1.697574406862258911e-01 -9.570869803428649902e-02 2.153564989566802979e-01 2.202288657426834106e-01 -1.260426193475723267e-01 1.457667946815490723e-01 3.247548937797546387e-01 3.529392555356025696e-02 1.382560282945632935e-01 -1.389067471027374268e-01 1.440035253763198853e-01 8.235043287277221680e-02 -9.029261022806167603e-02 2.425177209079265594e-02 5.121220350265502930e-01 3.505032062530517578e-01 -2.657640166580677032e-02 1.373494565486907959e-01 2.575477957725524902e-01 -1.160900890827178955e-01 1.887094378471374512e-01 1.425349712371826172e-01 1.698039621114730835e-01 6.221226975321769714e-02 2.451738342642784119e-02 3.437441587448120117e-02 2.059720754623413086e-01 -2.977853827178478241e-02 7.625907659530639648e-02 5.511791259050369263e-02
1.918281763792037964e-01 -6.699739396572113037e-02 1.847700588405132294e-02 -4.376263916492462158e-01 3.609871566295623779e-01 2.847924828529357910e-01 3.129919990897178650e-02 -9.627317637205123901e-02 -1.300088018178939819e-01 9.744412451982498169e-02 2.740171253681182861e-01 -3.657557815313339233e-02 -1.709770262241363525e-01 1.926884613931179047e-02 -9.881489910185337067e-03 3.269876539707183838e-01 -1.010631099343299866e-01 -1.013710498809814453e-01 -9.313974529504776001e-02 -4.458251968026161194e-02 2.227438539266586304e-01 1.415726244449615479e-01 2.034296654164791107e-02 5.927707254886627197e-02 2.848035991191864014e-01 -2.293627150356769562e-02 9.172490239143371582e-02 -1.301777064800262451e-01 2.869290113449096680e-01 -9.789118915796279907e-02 1.662503741681575775e-02 4.267034307122230530e-02
-3.529035300016403198e-02 -1.039346680045127869e-01 5.384527519345283508e-02 -1.354665458202362061e-01 -2.556796930730342865e-02 -5.900681763887405396e-02 2.571550309658050537e-01 5.418781936168670654e-02 1.729544401168823242e-01 -3.821799904108047485e-02 3.392706513404846191e-01 -2.780274152755737305e-01 1.641869246959686279e-01 -7.253672182559967041e-02 9.796690940856933594e-02 1.244898959994316101e-01 4.134411811828613281e-01 -4.770214483141899109e-02 -1.760305836796760559e-02 2.004928290843963623e-01 -4.412472248077392578e-03 -1.958255469799041748e-02 2.587096393108367920e-01 2.198946028947830200e-01 2.493324875831604004e-01 4.161731805652379990e-03 7.798428833484649658e-02 -1.423637568950653076e-01 3.844068944454193115e-01 -1.687736213207244873e-01 -4.260087385773658752e-02 1.280808299779891968e-01
-5.104562640190124512e-02 -1.193321794271469116e-01 1.236166339367628098e-02 -4.016442000865936279e-01 -2.669832669198513031e-02 2.428440600633621216e-01 3.740265667438507080e-01 -1.069765463471412659e-01 3.323886990547180176e-01 -1.444126479327678680e-02 2.670519948005676270e-01 -1.802352070808410645e-01 1.200992912054061890e-01 -1.535059958696365356e-01 -3.290625289082527161e-02 1.643123328685760498e-01 -2.556329369544982910e-01 -8.384702354669570923e-02 1.474592983722686768e-01 1.018213666975498199e-02 3.209220767021179199e-01 1.003680899739265442e-01 9.734522551298141479e-02 -4.697372671216726303e-03 9.011830389499664307e-02 -3.412082791328430176e-02 -4.889734461903572083e-02 -1.672696322202682495e-02 2.992029786109924316e-01 3.486146777868270874e-02 -5.221288651227951050e-02 -8.880527317523956299e-02
2.210137397050857544e-01 6.157980486750602722e-02 1.578840799629688263e-02 -2.959294021129608154e-01 9.514312259852886200e-03 1.464325636625289917e-01 2.813154160976409912e-01 3.484866023063659668e-02 -8.644779771566390991e-02 -1.034196168184280396e-01 3.037970960140228271e-01 1.001412793993949890e-01 1.816490888595581055e-01 -1.257848739624023438e-01 -7.934480905532836914e-03 -3.857955709099769592e-02 2.138199061155319214e-01 -2.368221879005432129e-01 -4.994766414165496826e-02 2.428499981760978699e-02 1.781844496726989746e-01 -1.971485018730163574e-01 2.570767998695373535e-01 5.018095374107360840e-01 1.375737488269805908e-01 6.620191782712936401e-02 7.072945684194564819e-02 3.933784738183021545e-02 3.988086059689521790e-02 -1.951703578233718872e-01 1.213656961917877197e-01 9.546978771686553955e-02
-1.134647801518440247e-01 -2.969445288181304932e-01 3.126258030533790588e-02 -2.617727220058441162e-01 1.398718822747468948e-02 2.135315537452697754e-02 2.419896870851516724e-01 -8.850323036313056946e-03 1.658864878118038177e-02 2.883166074752807617e-02 1.597402095794677734e-01 2.119656503200531006e-01 -2.707151472568511963e-01 1.385391801595687866e-01 -1.698115617036819458e-01 2.141717821359634399e-01 3.652924001216888428e-01 5.546884238719940186e-02 -1.695183813571929932e-01 -2.226867079734802246e-01 1.885202676057815552e-01 -7.453429978340864182e-03 3.203300535678863525e-01 1.135070919990539551e-01 2.853232920169830322e-01 -6.604261696338653564e-03 1.863899081945419312e-01 1.229395866394042969e-01 -1.210699677467346191e-01 -2.843692898750305176e-02 -2.552514709532260895e-02 -1.343948096036911011e-01
1.411956846714019775e-01 7.894423604011535645e-02 2.498478442430496216e-01 -4.276121258735656738e-01 5.473179370164871216e-02 -1.003107801079750061e-01 -1.210709437727928162e-01 1.681967824697494507e-01 4.562823772430419922e-01 3.723948076367378235e-02 2.837995626032352448e-02 -1.770033985376358032e-01 -7.573699951171875000e-02 -1.451092958450317383e-01 -2.187969535589218140e-01 1.601586639881134033e-01 1.283147782087326050e-01 -2.723681740462779999e-02 1.272312849760055542e-01 -1.955889910459518433e-01 2.071909904479980469e-01 -7.845158874988555908e-02 1.541367322206497192e-01 2.992682158946990967e-01 1.863587945699691772e-01 -3.959803655743598938e-02 1.858537793159484863e-01 1.036695484071969986e-02 1.123643741011619568e-01 1.186846289783716202e-03 3.487719222903251648e-02 -1.080539673566818237e-01
1.118126288056373596e-01 -1.417466104030609131e-01 1.637159883975982666e-01 -1.157363504171371460e-01 3.618263900279998779e-01 1.506657898426055908e-01 9.146691858768463135e-02 7.699939608573913574e-02 8.708748221397399902e-02 1.138278320431709290e-01 5.320918560028076172e-02 -2.727738618850708008e-01 3.873063921928405762e-01 -2.587861381471157074e-02 -8.015157282352447510e-02 2.895957827568054199e-01 2.364050000905990601e-01 -1.903328895568847656e-01 -2.401316463947296143e-01 -5.794654786586761475e-02 3.989338129758834839e-02 -1.257584989070892334e-01 1.807806342840194702e-01 -9.564968198537826538e-02 2.792558670043945312e-01 -1.533544212579727173e-01 2.254642993211746216e-01 -6.661224365234375000e-02 5.540178343653678894e-02 -1.375330239534378052e-01 -8.637961745262145996e-02 1.481872200965881348e-01
2.621785402297973633e-01 2.833559550344944000e-02 4.864446818828582764e-02 8.092939853668212891e-02 4.552622139453887939e-01 1.376211047172546387e-01 1.920918226242065430e-01 3.107329308986663818e-01 -9.316848218441009521e-02 4.044674709439277649e-02 3.923989236354827881e-01 -2.966370433568954468e-02 5.943496711552143097e-03 -1.948119839653372765e-03 -2.001840770244598389e-01 1.972951591014862061e-01 7.771665602922439575e-02 -1.193263605237007141e-01 -1.442380063235759735e-02 -5.100202560424804688e-02 1.962535828351974487e-01 -3.067461773753166199e-02 2.872903048992156982e-01 1.749207228422164917e-01 1.308838874101638794e-01 -7.080031186342239380e-02 -1.897627487778663635e-02 -2.498197108507156372e-01 9.192157536745071411e-02 -1.928737163543701172e-01 -8.087129890918731689e-02 -6.995886564254760742e-02
1.491045504808425903e-01 1.213621348142623901e-01 1.361416727304458618e-01 -1.164981350302696228e-01 -1.670668274164199829e-01 -1.594274789094924927e-01 -3.471626713871955872e-02 3.278955817222595215e-02 -4.883857071399688721e-02 1.953576803207397461e-01 1.531099975109100342e-01 -2.311566285789012909e-02 2.351423501968383789e-01 -1.043022423982620239e-02 3.907425329089164734e-02 -6.599310785531997681e-02 2.230550944805145264e-01 2.196880131959915161e-01 5.103041417896747589e-03 -1.481205523014068604e-01 2.233060300350189209e-01 -2.804400920867919922e-01 3.662134706974029541e-01 3.670445084571838379e-02 4.321187436580657959e-01 4.897617548704147339e-02 -2.159450352191925049e-01 -1.755944788455963135e-01 2.001787722110748291e-01 -1.663196384906768799e-01 -1.700544059276580811e-01 4.813934117555618286e-02
-2.131766080856323242e-01 1.087720599025487900e-02 -4.996052384376525879e-02 -3.685143291950225830e-01 1.765952557325363159e-01 1.253075003623962402e-01 9.014602005481719971e-02 1.226758658885955811e-01 -9.777217358350753784e-02 2.939482927322387695e-01 1.514584869146347046e-01 -9.918086975812911987e-02 -1.994833797216415405e-01 -9.973186254501342773e-02 -6.620845198631286621e-02 8.709438145160675049e-02 -2.427312284708023071e-01 -1.368956547230482101e-02 3.045736066997051239e-02 -3.634120523929595947e-02 2.572178244590759277e-01 1.824644953012466431e-01 2.839679121971130371e-01 3.229703307151794434e-01 1.932233572006225586e-01 1.405099779367446899e-01 3.147846758365631104e-01 -3.195190569385886192e-03 1.213444694876670837e-01 -1.624983400106430054e-01 -1.069012284278869629e-01 3.365055471658706665e-02
-1.469530314207077026e-01 1.122621223330497742e-01 4.145742654800415039e-01 -2.825320959091186523e-01 6.060338020324707031e-02 6.021997705101966858e-02 8.273646980524063110e-02 8.095106482505798340e-02 -1.799724251031875610e-02 -5.316101759672164917e-02 2.256120443344116211e-01 -3.231644034385681152e-01 -2.365657687187194824e-01 -1.264225244522094727e-01 -9.491797536611557007e-02 1.604182571172714233e-01 1.266908943653106689e-01 -4.475374147295951843e-02 1.476422604173421860e-02 -3.196674585342407227e-02 9.900217503309249878e-02 1.098393201828002930e-01 1.389491707086563110e-01 2.157648205757141113e-01 2.893826067447662354e-01 -2.779810130596160889e-01 -6.108316034078598022e-02 6.183922290802001953e-02 1.186017394065856934e-01 1.435500979423522949e-01 -3.426569998264312744e-01 2.353985980153083801e-02
-4.100872576236724854e-02 2.878032922744750977e-01 2.386112660169601440e-01 -3.554972708225250244e-01 2.478570193052291870e-01 2.420603036880493164e-01 3.346730023622512817e-02 1.271174699068069458e-01 2.113470733165740967e-01 3.357316255569458008e-01 -1.317841261625289917e-01 4.373272508382797241e-02 9.816130995750427246e-02 -8.378682285547256470e-02 8.006321638822555542e-02 2.555733025074005127e-01 2.023677378892898560e-01 1.556630153208971024e-02 -3.739896416664123535e-02 -6.918869167566299438e-02 2.804219424724578857e-01 -2.372400276362895966e-02 1.230607256293296814e-01 -1.644703894853591919e-01 1.818592548370361328e-01 -9.841459989547729492e-02 -3.504644706845283508e-02 -6.096005439758300781e-02 1.973668932914733887e-01 1.023824289441108704e-01 -1.143334284424781799e-01 2.254706621170043945e-01
-2.123660147190093994e-01 -2.743304707109928131e-03 1.551662106066942215e-02 -1.931813508272171021e-01 2.032585740089416504e-01 7.524630427360534668e-02 -1.190034076571464539e-01 2.468448281288146973e-01 1.585789620876312256e-01 -5.619578063488006592e-02 3.869996070861816406e-01 1.550825126469135284e-02 -5.987375229597091675e-02 -1.197067573666572571e-01 -3.230232894420623779e-01 1.084436476230621338e-01 -5.031375214457511902e-02 2.005411833524703979e-01 9.275702759623527527e-03 -1.321944892406463623e-01 3.070837855339050293e-01 -3.230015635490417480e-01 2.872962355613708496e-01 -1.177642196416854858e-01 4.855948686599731445e-02 2.218346111476421356e-02 -1.698974519968032837e-01 8.868160098791122437e-02 -1.458072513341903687e-01 1.167201176285743713e-01 1.863213777542114258e-01 -1.356605440378189087e-01
-1.362184286117553711e-01 1.102897673845291138e-01 1.053924709558486938e-01 -9.302928298711776733e-02 1.484330892562866211e-01 -9.914477169513702393e-02 1.205258741974830627e-01 9.478028863668441772e-02 3.078168332576751709e-01 3.653142973780632019e-02 1.112300828099250793e-01 1.794869452714920044e-02 7.094296067953109741e-02 -9.041866660118103027e-02 6.433831900358200073e-02 2.388259917497634888e-01 3.221889436244964600e-01 2.012868523597717285e-01 -1.493987888097763062e-01 -1.655628085136413574e-01 8.217794448137283325e-02 -7.364639639854431152e-02 8.618731796741485596e-02 4.825047850608825684e-01 3.365113735198974609e-01 1.042512431740760803e-01 -5.014787241816520691e-02 6.322344392538070679e-02 1.305011808872222900e-01 2.626313567161560059e-01 -2.098432034254074097e-01 -6.206254288554191589e-02
6.332021951675415039e-02 2.922602463513612747e-03 -1.006361842155456543e-01 -1.119379252195358276e-01 1.074861735105514526e-01 1.917044669389724731e-01 2.159254103899002075e-01 2.674250602722167969e-01 -9.559301286935806274e-02 -3.478280827403068542e-02 2.247608751058578491e-01 -2.941109426319599152e-02 2.328486442565917969e-01 -2.749445438385009766e-01 -1.274345070123672485e-01 1.815243512392044067e-01 -9.922576695680618286e-02 1.152752805501222610e-02 -2.834238484501838684e-02 7.607550919055938721e-02 4.913502037525177002e-01 1.293591596186161041e-02 3.207485377788543701e-01 2.795225977897644043e-01 2.331620454788208008e-01 -1.163884699344635010e-01 3.437839075922966003e-02 -1.055231094360351562e-01 1.190712526440620422e-01 8.422579616308212280e-02 -8.373802900314331055e-02 1.358691453933715820e-01
7.188834249973297119e-02 1.768429130315780640e-01 1.682029850780963898e-02 -8.995371311902999878e-02 1.601752191781997681e-01 1.874563694000244141e-01 1.216747239232063293e-01 -3.603843152523040771e-01 2.499128282070159912e-01 1.718490719795227051e-01 1.891739964485168457e-01 -1.986240893602371216e-01 8.924485743045806885e-02 -8.938042819499969482e-02 -1.923115551471710205e-01 2.269481420516967773e-01 -5.092518404126167297e-02 1.615152657032012939e-01 -3.371016383171081543e-01 -1.095659434795379639e-01 2.647393047809600830e-01 1.271803379058837891e-01 1.565688699483871460e-01 7.787343859672546387e-02 1.792383044958114624e-01 -2.170867770910263062e-01 2.661600112915039062e-01 -1.081233695149421692e-01 -1.454196572303771973e-01 -9.430845081806182861e-02 1.205166354775428772e-01 -2.289706468582153320e-02
1.121985018253326416e-01 1.125526651740074158e-01 -7.533083669841289520e-03 -2.503314614295959473e-01 1.726451069116592407e-01 3.137312531471252441e-01 7.533319294452667236e-02 2.903433144092559814e-01 2.377993911504745483e-01 6.739791482686996460e-02 3.616183996200561523e-01 1.238615345209836960e-02 1.744709610939025879e-01 1.293681412935256958e-01 3.578406199812889099e-02 1.266434490680694580e-01 7.826291024684906006e-02 -1.277630925178527832e-01 -8.574000559747219086e-03 9.214825928211212158e-02 1.690455973148345947e-01 -1.830487400293350220e-01 5.792064964771270752e-02 1.805415451526641846e-01 1.713233739137649536e-01 3.001005649566650391e-01 1.196376681327819824e-01 -3.155684769153594971e-01 -1.140791401267051697e-01 2.217105180025100708e-01 -3.698280081152915955e-02 -1.068297848105430603e-01
1.178907305002212524e-01 -7.310145068913698196e-03 1.130257323384284973e-01 -2.221770733594894409e-01 -8.305151015520095825e-02 1.610394716262817383e-01 2.356985509395599365e-01 1.601475477218627930e-01 -1.163524016737937927e-01 -4.331876337528228760e-02 2.680638134479522705e-01 -1.029890999197959900e-01 -8.990926295518875122e-02 -1.339740119874477386e-03 -7.196444785222411156e-04 1.668713837862014771e-01 -6.885702908039093018e-02 -1.338469237089157104e-01 -2.378057986497879028e-01 -6.766048818826675415e-02 3.014566600322723389e-01 -2.495799586176872253e-02 2.482900917530059814e-01 3.453196883201599121e-01 1.925452798604965210e-01 -2.117743641138076782e-01 5.121991410851478577e-02 -3.526328206062316895e-01 -8.219610899686813354e-02 -8.960943669080734253e-02 -9.471756219863891602e-02 -2.953573763370513916e-01
2.496708184480667114e-02 2.138102799654006958e-01 2.744040489196777344e-01 -1.674778908491134644e-01 -8.524040132761001587e-02 1.319202594459056854e-02 -2.987807616591453552e-02 3.138936311006546021e-02 2.664315104484558105e-01 -6.270417571067810059e-02 1.665993481874465942e-01 -7.990397512912750244e-02 2.613163925707340240e-02 1.666770428419113159e-01 -7.211970537900924683e-02 2.658521533012390137e-01 6.172497197985649109e-02 2.246897965669631958e-01 3.854470327496528625e-02 -6.183120235800743103e-02 1.080959066748619080e-01 -2.383365929126739502e-01 3.688212335109710693e-01 1.050432473421096802e-01 4.339179396629333496e-01 -8.971914649009704590e-03 -9.761152416467666626e-02 1.218375116586685181e-01 -1.728537864983081818e-02 1.388321518898010254e-01 2.123335152864456177e-01 -2.739422619342803955e-01
-2.502681314945220947e-01 -2.337831109762191772e-01 5.060327425599098206e-02 6.100824847817420959e-02 7.101020216941833496e-02 3.093793801963329315e-02 3.164059221744537354e-01 3.121641278266906738e-01 8.785259723663330078e-02 1.850190907716751099e-01 4.224195778369903564e-01 -1.243270784616470337e-01 6.856546550989151001e-02 -9.007603675127029419e-02 -7.881943881511688232e-02 -2.065563648939132690e-01 2.365753501653671265e-01 2.651076018810272217e-01 -1.182317584753036499e-01 -1.046182438731193542e-01 6.109266728162765503e-02 -5.297182872891426086e-02 3.599116206169128418e-01 2.443172410130500793e-02 1.066294014453887939e-01 9.870768338441848755e-02 1.123133003711700439e-01 1.469406932592391968e-01 -9.409415721893310547e-02 -1.368884891271591187e-01 6.761026382446289062e-02 -1.944162300787866116e-03
-9.198375046253204346e-02 -5.434239283204078674e-02 2.923229336738586426e-01 -3.676461055874824524e-02 -1.845843791961669922e-01 1.038615554571151733e-01 3.857285156846046448e-02 1.121470034122467041e-01 1.060785874724388123e-01 1.228538677096366882e-01 2.125091701745986938e-01 -1.992831230163574219e-01 -7.458782196044921875e-02 -2.690942771732807159e-02 -2.102150171995162964e-01 2.637225687503814697e-01 8.684307336807250977e-02 -1.418779194355010986e-01 1.234197914600372314e-01 -1.613732874393463135e-01 1.975359022617340088e-01 -1.279856860637664795e-01 3.694471120834350586e-01 3.412508070468902588e-01 2.039898484945297241e-01 9.927376173436641693e-03 2.932914197444915771e-01 1.902825832366943359e-01 -1.962142735719680786e-01 2.404405735433101654e-02 -1.756345927715301514e-01 2.142109535634517670e-02
-3.854266107082366943e-01 -1.219174861907958984e-01 -2.228304930031299591e-02 -1.047028526663780212e-01 1.478262692689895630e-01 1.356856431812047958e-02 1.116831898689270020e-01 5.406815931200981140e-02 2.568284571170806885e-01 6.124536320567131042e-02 4.010161459445953369e-01 1.203346718102693558e-02 -1.488126367330551147e-01 -1.381750106811523438e-01 -3.434181809425354004e-01 5.554078891873359680e-02 1.205050200223922729e-01 -6.162396445870399475e-02 -1.915975101292133331e-02 -4.715995118021965027e-02 1.374436765909194946e-01 -1.938187330961227417e-01 4.287059307098388672e-01 -1.208088099956512451e-01 1.289417445659637451e-01 1.810385435819625854e-01 -8.479300886392593384e-02 -1.292852312326431274e-01 6.341040134429931641e-02 1.779497712850570679e-01 -2.474251762032508850e-02 -9.698659181594848633e-02
-1.871482282876968384e-01 7.803726196289062500e-02 2.404692769050598145e-02 -2.615263164043426514e-01 2.602151036262512207e-01 1.812877207994461060e-01 -4.191002622246742249e-02 1.751463264226913452e-01 -1.660547256469726562e-01 5.680863186717033386e-02 1.564619988203048706e-01 -2.507946789264678955e-01 1.902707219123840332e-01 1.477445065975189209e-01 1.195500716567039490e-01 -1.781468279659748077e-02 1.276244129985570908e-02 1.294147819280624390e-01 -2.248562276363372803e-01 1.506268531084060669e-01 3.292960822582244873e-01 2.794977976009249687e-03 1.580243185162544250e-02 1.596423238515853882e-01 1.417314112186431885e-01 5.203399658203125000e-01 1.249573007225990295e-01 -1.548328716307878494e-02 8.233506232500076294e-02 1.123528406023979187e-01 8.007824420928955078e-02 9.608138352632522583e-02
-9.622097760438919067e-02 1.229488383978605270e-02 -1.404163986444473267e-01 -3.411708772182464600e-01 5.043606758117675781e-01 2.757572829723358154e-01 9.076844900846481323e-03 -7.119738310575485229e-02 -1.509596109390258789e-01 1.236156895756721497e-01 1.152083799242973328e-01 -7.745131850242614746e-02 -4.497035592794418335e-02 7.490014284849166870e-02 1.649461872875690460e-02 2.676884829998016357e-01 -1.295728683471679688e-01 -8.516901731491088867e-02 -9.862358868122100830e-02 -2.349988222122192383e-01 3.466720581054687500e-01 1.455744206905364990e-01 1.885723471641540527e-01 4.800904542207717896e-02 1.415840089321136475e-01 -6.035391241312026978e-02 2.240847647190093994e-01 4.897727817296981812e-02 1.543395072221755981e-01 -1.005107164382934570e-01 -4.846833273768424988e-02 3.456347063183784485e-02
-1.321213692426681519e-01 1.579059064388275146e-01 -1.434145271778106689e-01 -3.949887156486511230e-01 9.861408732831478119e-03 -5.951289460062980652e-02 1.084232777357101440e-01 -1.722705177962779999e-02 1.877815276384353638e-01 6.927718222141265869e-02 3.409242630004882812e-01 -5.385734513401985168e-02 -1.441219598054885864e-01 2.478018850088119507e-01 5.466405674815177917e-02 1.172950640320777893e-01 9.156394749879837036e-02 1.049031466245651245e-01 6.423088163137435913e-02 6.044842302799224854e-03 1.364032328128814697e-01 -1.714892536401748657e-01 2.442207783460617065e-01 1.160755380988121033e-01 3.751023113727569580e-01 -6.677012145519256592e-02 -2.380675524473190308e-01 1.926209032535552979e-01 3.913638368248939514e-02 -1.102209184318780899e-02 3.012087941169738770e-01 -1.766883581876754761e-01
-4.790692031383514404e-02 -2.269222438335418701e-01 -1.713437773287296295e-02 -3.033711910247802734e-01 5.920517072081565857e-02 -8.678413927555084229e-02 1.808050572872161865e-01 -1.005222052335739136e-01 -6.829969119280576706e-03 1.682746261358261108e-01 2.144402861595153809e-01 1.084963604807853699e-01 -2.228279411792755127e-01 6.151107326149940491e-02 -9.826059639453887939e-02 3.147867023944854736e-01 4.469891190528869629e-01 6.654465943574905396e-02 -7.307253032922744751e-02 -2.103620767593383789e-01 2.025884091854095459e-01 -1.130971163511276245e-01 2.632099688053131104e-01 1.147589981555938721e-01 3.273122310638427734e-01 3.246906399726867676e-02 9.943222999572753906e-02 9.531854093074798584e-02 -1.238678321242332458e-01 -1.382420808076858521e-01 -5.638437345623970032e-03 1.932845916599035263e-03
1.555319130420684814e-01 1.659612208604812622e-01 -6.987537443637847900e-02 -2.934677600860595703e-01 -1.375586837530136108e-01 6.197261810302734375e-02 -3.878412768244743347e-02 3.924560174345970154e-02 2.373887598514556885e-01 1.449368894100189209e-01 1.526391804218292236e-01 -1.413716934621334076e-02 1.800692528486251831e-01 1.985388100147247314e-01 -3.419316932559013367e-02 1.130005642771720886e-01 1.230717971920967102e-01 1.491319388151168823e-01 -7.799886167049407959e-02 3.747740015387535095e-02 2.524687675759196281e-03 -2.696938514709472656e-01 4.203349351882934570e-01 1.363029628992080688e-01 3.442062437534332275e-01 3.264018893241882324e-02 -6.131580099463462830e-02 -2.567771971225738525e-01 3.285564184188842773e-01 -1.091926023364067078e-01 -2.575899288058280945e-02 -1.488757133483886719e-01
-1.158159300684928894e-01 4.831468313932418823e-02 4.157666116952896118e-02 -1.972178369760513306e-01 7.012659311294555664e-02 -7.261939346790313721e-02 9.694577753543853760e-02 1.921950606629252434e-03 4.346434473991394043e-01 -2.242066338658332825e-02 2.099243253469467163e-01 -2.013360410928726196e-01 2.500039637088775635e-01 8.150481432676315308e-02 -3.711957111954689026e-02 1.001561433076858521e-01 2.788369655609130859e-01 2.778565883636474609e-01 -8.214960247278213501e-02 1.488902270793914795e-01 2.741256654262542725e-01 -1.397611796855926514e-01 2.431195080280303955e-01 1.479588598012924194e-01 2.400894165039062500e-01 -2.388798743486404419e-01 -3.570754826068878174e-02 8.388603478670120239e-02 1.715630143880844116e-01 -1.983551383018493652e-01 1.333860754966735840e-01 1.794755272567272186e-02
-8.849522471427917480e-02 7.506778091192245483e-02 1.383886337280273438e-01 -2.406952381134033203e-01 -3.984317556023597717e-02 2.223589718341827393e-01 1.604913324117660522e-01 1.034190282225608826e-01 -4.924117401242256165e-02 5.570707097649574280e-02 2.000719606876373291e-01 -7.178898900747299194e-02 1.700100600719451904e-01 -2.110637873411178589e-01 -1.239220127463340759e-01 1.475694328546524048e-01 -1.165511980652809143e-01 8.266067504882812500e-02 1.931967400014400482e-02 7.930072396993637085e-02 3.540169596672058105e-01 -7.707657665014266968e-02 4.036468565464019775e-01 4.666014611721038818e-01 1.615414321422576904e-01 -8.546870201826095581e-02 2.516606748104095459e-01 6.196639966219663620e-03 -1.320243030786514282e-01 -1.944162137806415558e-02 -7.951582223176956177e-02 2.775285579264163971e-02
9.776706248521804810e-02 -3.902357816696166992e-02 -4.627758637070655823e-02 -2.304942905902862549e-01 1.588904708623886108e-01 1.115074753761291504e-01 -5.980565398931503296e-02 1.958196312189102173e-01 1.401733458042144775e-01 1.292441487312316895e-01 1.388396173715591431e-01 -3.706462215632200241e-03 1.974737942218780518e-01 -5.615101009607315063e-02 -1.580218821763992310e-01 1.466644853353500366e-01 2.859393358230590820e-01 3.735611215233802795e-02 -2.549535036087036133e-01 2.013658359646797180e-02 3.686265647411346436e-01 -1.672300696372985840e-01 -1.667313650250434875e-02 6.317862123250961304e-02 9.183810651302337646e-02 -2.614240944385528564e-01 3.410033583641052246e-01 -1.384737938642501831e-01 -2.325618416070938110e-01 -2.396094352006912231e-01 1.773918867111206055e-01 -1.946514248847961426e-01
-2.592171728610992432e-02 -7.780046761035919189e-02 -1.784020215272903442e-01 -2.831754088401794434e-01 1.980797797441482544e-01 -1.261141151189804077e-01 2.448891848325729370e-01 -1.121108829975128174e-01 3.986808657646179199e-02 -9.739644825458526611e-02 3.606225550174713135e-01 -9.747753851115703583e-03 -8.993573486804962158e-02 1.018222048878669739e-01 1.358530521392822266e-01 2.975600659847259521e-01 1.772342473268508911e-01 1.044411584734916687e-02 -7.814751565456390381e-02 -7.819936424493789673e-02 1.295063644647598267e-01 -7.356203161180019379e-03 2.513656020164489746e-01 -7.793008536100387573e-02 3.850714564323425293e-01 -5.726449936628341675e-02 -7.424674183130264282e-02 7.189014554023742676e-02 -3.410500660538673401e-02 -9.832195192575454712e-02 3.421666324138641357e-01 -2.587098777294158936e-01
4.576804582029581070e-03 -1.564652174711227417e-01 3.459155559539794922e-02 -3.265275955200195312e-01 -4.636814072728157043e-02 4.408941566944122314e-01 3.387651741504669189e-01 -3.344409912824630737e-02 1.784581393003463745e-01 7.162528485059738159e-02 1.520506292581558228e-01 -1.213612705469131470e-01 9.739828854799270630e-02 1.541766971349716187e-01 -4.835131391882896423e-02 1.500402241945266724e-01 9.580760449171066284e-02 1.151566728949546814e-01 1.454928368330001831e-01 -1.544221024960279465e-02 3.699026107788085938e-01 1.130054667592048645e-01 2.844154648482799530e-02 -1.154377008788287640e-03 2.026355825364589691e-02 6.164224445819854736e-02 -2.842622343450784683e-03 -4.144002497196197510e-02 1.389527618885040283e-01 2.214403823018074036e-02 -4.281080067157745361e-01 1.380758434534072876e-01
9.424865990877151489e-02 1.735583990812301636e-01 1.373681277036666870e-01 -4.231054484844207764e-01 1.416838318109512329e-01 1.181026548147201538e-01 1.784918457269668579e-01 1.752232462167739868e-01 6.990427523851394653e-02 -1.491763740777969360e-01 1.221847385168075562e-01 7.832811027765274048e-02 5.715103447437286377e-02 2.096876949071884155e-01 -1.987620890140533447e-01 1.758538931608200073e-02 3.146646171808242798e-02 -1.324426084756851196e-01 -3.972223401069641113e-01 -1.623938605189323425e-02 5.029103159904479980e-01 -9.841033071279525757e-02 2.313399501144886017e-02 5.608512833714485168e-02 -2.572404965758323669e-02 2.253923565149307251e-01 -1.121067106723785400e-01 -9.815139323472976685e-02 3.966268524527549744e-02 -2.725231833755970001e-02 2.248790115118026733e-02 1.091552898287773132e-01
3.954822570085525513e-02 2.321732044219970703e-02 4.646504297852516174e-02 -1.262531876564025879e-01 1.631740629673004150e-01 3.114506304264068604e-01 1.094234362244606018e-01 1.550542265176773071e-01 2.869144082069396973e-02 1.875416189432144165e-01 3.578667938709259033e-01 -2.397262118756771088e-02 3.215240836143493652e-01 -1.094657853245735168e-01 1.184545680880546570e-01 -3.231148421764373779e-02 1.142062619328498840e-01 1.339284032583236694e-01 -1.134828850626945496e-01 -6.973507255315780640e-02 1.166102439165115356e-01 -2.301483452320098877e-01 1.326983571052551270e-01 -3.396795392036437988e-01 2.267875075340270996e-01 1.580135524272918701e-01 -6.180259957909584045e-02 7.544615119695663452e-02 3.756372034549713135e-01 1.299413852393627167e-02 -1.498188078403472900e-02 -2.222460955381393433e-01
1.173840165138244629e-01 -5.828063189983367920e-02 1.377298235893249512e-01 -3.790435791015625000e-01 -5.326361209154129028e-02 1.663337647914886475e-01 3.246866464614868164e-01 1.877350658178329468e-01 2.295464873313903809e-01 2.452143281698226929e-01 1.055590435862541199e-01 -1.070863455533981323e-01 -7.332047447562217712e-03 2.391123324632644653e-01 -2.083797752857208252e-01 7.182920724153518677e-02 9.958858042955398560e-02 6.774181872606277466e-02 1.270288676023483276e-01 -1.254688054323196411e-01 1.802641451358795166e-01 -1.711552888154983521e-01 3.026228398084640503e-02 -9.889647364616394043e-03 1.218626946210861206e-01 -1.268657445907592773e-01 2.147385152056813240e-03 3.226607292890548706e-02 1.241843700408935547e-01 8.210866898298263550e-02 -4.577616751194000244e-01 1.867617964744567871e-01
7.094150781631469727e-02 2.762953341007232666e-01 5.235607922077178955e-02 -4.615774452686309814e-01 2.108084782958030701e-02 5.489191412925720215e-02 2.996708750724792480e-01 3.190042972564697266e-01 -3.878304734826087952e-02 -4.736061394214630127e-02 2.652209997177124023e-02 5.366125609725713730e-03 7.365205138921737671e-02 7.699765264987945557e-02 -1.971180588006973267e-01 3.577439347282052040e-03 -2.061497420072555542e-02 6.214485503733158112e-03 -4.282954335212707520e-01 -1.657624542713165283e-01 4.063675403594970703e-01 -9.143376350402832031e-02 -7.685829768888652325e-04 1.273434609174728394e-01 6.080656498670578003e-02 1.357949376106262207e-01 -8.505552262067794800e-02 -4.620626941323280334e-02 6.130874529480934143e-02 -4.789889976382255554e-02 3.867222741246223450e-02 1.138557195663452148e-01
-3.591233491897583008e-02 1.070245578885078430e-01 -1.088994592428207397e-01 -1.513257622718811035e-01 3.092489540576934814e-01 2.034342885017395020e-01 -8.626053482294082642e-02 -2.348938733339309692e-01 2.311309576034545898e-01 3.186215460300445557e-02 -2.228049188852310181e-02 -3.767486512660980225e-01 8.818142861127853394e-02 -1.158898323774337769e-01 -1.261786818504333496e-01 -6.019548699259757996e-02 2.479725927114486694e-01 2.221265733242034912e-01 -1.246669515967369080e-01 1.735641956329345703e-01 3.826635479927062988e-01 -1.324916929006576538e-01 -2.578647248446941376e-02 1.292904913425445557e-01 2.819182574748992920e-01 3.716796636581420898e-02 1.498192995786666870e-01 2.729440480470657349e-02 1.957603096961975098e-01 -5.259212478995323181e-02 -1.674570143222808838e-01 -6.475984305143356323e-02
-1.376356650143861771e-02 -1.787897758185863495e-02 2.742760181427001953e-01 -2.404184043407440186e-01 3.041740655899047852e-01 3.769859969615936279e-01 1.636378616094589233e-01 1.858882009983062744e-01 -9.440060704946517944e-02 -9.299555420875549316e-02 2.342945039272308350e-01 -9.754098206758499146e-02 3.323618173599243164e-01 1.398677229881286621e-01 -4.891628399491310120e-02 4.091369360685348511e-02 -7.677552849054336548e-02 1.910008043050765991e-01 -2.874572277069091797e-01 7.569256424903869629e-02 2.064803540706634521e-01 -2.709068544209003448e-02 2.104881033301353455e-02 -4.483234509825706482e-02 3.649003803730010986e-02 9.611207246780395508e-02 -1.104723894968628883e-03 -5.708090960979461670e-02 5.559070035815238953e-02 2.614120841026306152e-01 -2.377589643001556396e-01 -1.899642944335937500e-01
9.290942922234535217e-03 2.424984797835350037e-02 1.482950001955032349e-01 -3.203075230121612549e-01 -1.428562309592962265e-02 1.438397616147994995e-01 2.125834226608276367e-01 1.503506116569042206e-02 -1.586787998676300049e-01 1.839173883199691772e-01 1.013870686292648315e-01 -2.135332971811294556e-01 4.302796348929405212e-02 -6.583581864833831787e-02 9.727031737565994263e-02 2.989845164120197296e-02 -3.822306543588638306e-02 -7.815603911876678467e-02 -1.197843253612518311e-01 -7.279919832944869995e-02 3.073861598968505859e-01 8.396390825510025024e-02 3.925015628337860107e-01 5.058310627937316895e-01 9.524019062519073486e-02 1.671599745750427246e-01 -1.800490915775299072e-02 -8.844169229269027710e-02 1.900575309991836548e-01 -7.566472049802541733e-04 2.195695042610168457e-01 -9.399691969156265259e-02
-1.770940870046615601e-01 -2.291177660226821899e-01 1.461642533540725708e-01 -8.620601147413253784e-02 8.856350183486938477e-02 2.290004044771194458e-01 -2.047485113143920898e-01 2.314798384904861450e-01 -5.705176293849945068e-02 -1.579035222530364990e-01 2.022918164730072021e-01 -3.611980471760034561e-03 2.352113276720046997e-01 -8.249932527542114258e-02 -1.397498100996017456e-01 -6.337292492389678955e-02 1.226979494094848633e-01 1.735172569751739502e-01 1.516982316970825195e-01 -1.983453631401062012e-01 2.228161245584487915e-01 -1.787546724081039429e-01 2.849913835525512695e-01 -1.326600015163421631e-01 3.547358512878417969e-01 2.716739661991596222e-03 1.987139284610748291e-01 -7.646127790212631226e-02 5.886731296777725220e-02 1.673902720212936401e-01 -8.361887186765670776e-02 -2.813660204410552979e-01
-1.928135007619857788e-02 1.272863447666168213e-01 1.612605899572372437e-01 -1.662474125623703003e-01 2.332179546356201172e-01 3.276136815547943115e-01 9.043902903795242310e-02 5.033152550458908081e-02 -1.019348502159118652e-01 1.516558825969696045e-01 2.687842249870300293e-01 1.504474580287933350e-01 -7.483908534049987793e-02 -5.254317447543144226e-02 -1.812108419835567474e-02 2.149734646081924438e-01 2.449271976947784424e-01 -2.682299911975860596e-01 -4.483580216765403748e-02 -3.111377358436584473e-02 3.619811534881591797e-01 -2.343786656856536865e-01 2.591890692710876465e-01 2.965928614139556885e-01 -3.832658752799034119e-02 7.954929769039154053e-02 1.511964648962020874e-01 -9.541514515876770020e-02 1.027248799800872803e-01 2.064993232488632202e-01 -2.365838550031185150e-02 -6.808499246835708618e-02
1.681992039084434509e-02 -3.441528677940368652e-01 8.526868373155593872e-02 -3.195851743221282959e-01 1.148035526275634766e-01 -4.549043253064155579e-02 1.086666733026504517e-01 -2.785373851656913757e-02 1.002645352855324745e-03 1.767976582050323486e-01 2.275036722421646118e-01 3.005975782871246338e-01 -1.417502164840698242e-01 4.502816125750541687e-02 -1.091314330697059631e-01 3.825618922710418701e-01 2.798896133899688721e-01 1.311830729246139526e-01 -7.572959363460540771e-02 -1.112028956413269043e-01 4.102212563157081604e-02 -7.418893277645111084e-02 3.733174800872802734e-01 1.136147677898406982e-01 2.673259079456329346e-01 1.321626547724008560e-02 8.271446079015731812e-02 1.625475734472274780e-01 5.617042630910873413e-02 -2.201303839683532715e-02 -2.595668099820613861e-02 -8.918417990207672119e-02
1.963721066713333130e-01 7.136474829167127609e-03 -4.619951918721199036e-02 -5.114440247416496277e-02 3.540654480457305908e-01 9.036689251661300659e-02 2.159869670867919922e-01 1.317261457443237305e-01 1.009258329868316650e-01 -1.363077163696289062e-01 2.106904983520507812e-01 -1.718759238719940186e-01 7.773371785879135132e-02 1.507405787706375122e-01 2.331939153373241425e-02 2.413468956947326660e-01 -1.402367204427719116e-01 -1.035661548376083374e-01 -1.117134913802146912e-01 -1.900171041488647461e-01 2.585326731204986572e-01 -5.343009531497955322e-02 3.918491303920745850e-01 2.597485780715942383e-01 8.427655696868896484e-02 -1.638663262128829956e-01 2.512410581111907959e-01 -9.935742616653442383e-02 1.458377540111541748e-01 -4.099897295236587524e-02 -2.631580829620361328e-01 3.655361942946910858e-03
1.320790871977806091e-02 1.348911672830581665e-01 -5.407248437404632568e-02 -2.091764509677886963e-01 -1.332443114370107651e-02 6.412268150597810745e-03 1.138206273317337036e-01 1.098633557558059692e-01 2.368087917566299438e-01 -1.840036202338524163e-05 1.288505941629409790e-01 -3.269510716199874878e-02 2.529606223106384277e-01 3.130719065666198730e-01 -1.289442777633666992e-01 3.771412000060081482e-02 2.623265385627746582e-01 3.961361050605773926e-01 -3.459715470671653748e-02 3.818155452609062195e-02 -3.598722396418452263e-03 -1.547258645296096802e-01 2.649465203285217285e-01 2.112644016742706299e-01 3.411270081996917725e-01 -1.459416840225458145e-02 1.234697476029396057e-01 -2.359795421361923218e-01 2.911283969879150391e-01 -1.126703619956970215e-01 5.807318910956382751e-02 -1.987461559474468231e-02
-2.382774278521537781e-02 6.710183620452880859e-02 -1.018457561731338501e-01 7.830362021923065186e-02 -6.155159696936607361e-02 1.960592269897460938e-01 1.892632097005844116e-01 1.608313769102096558e-01 -1.139261797070503235e-01 4.442027211189270020e-02 3.366655111312866211e-02 -6.834425777196884155e-02 2.546215653419494629e-01 -2.054310217499732971e-02 -2.337138354778289795e-01 2.448987662792205811e-01 1.802382171154022217e-01 1.967154145240783691e-01 1.454726234078407288e-02 9.950087219476699829e-02 4.518519043922424316e-01 -2.044401317834854126e-02 4.580384790897369385e-01 1.006719246506690979e-01 1.476369351148605347e-01 -9.595252573490142822e-02 -7.258572429418563843e-02 -3.724274039268493652e-02 -4.701834544539451599e-02 1.251218654215335846e-02 -3.310576677322387695e-01 1.358650773763656616e-01
-1.735589206218719482e-01 -2.907683253288269043e-01 2.476462870836257935e-01 -1.461523473262786865e-01 1.457649469375610352e-01 2.215589284896850586e-01 1.934517547488212585e-02 -1.040323823690414429e-01 -4.833697900176048279e-02 8.386154659092426300e-03 1.058900281786918640e-01 -2.877604663372039795e-01 8.816984295845031738e-02 -2.657382003962993622e-02 -1.068970281630754471e-02 -6.131378002464771271e-03 -2.145416662096977234e-02 -4.907543212175369263e-02 -3.531436026096343994e-01 -1.422425359487533569e-01 2.474405169486999512e-01 -3.118472695350646973e-01 -1.278286613523960114e-02 8.301120996475219727e-02 3.561315834522247314e-01 -1.582807898521423340e-01 1.748616248369216919e-01 4.382941499352455139e-02 1.102951243519783020e-01 8.845699578523635864e-02 -1.581701487302780151e-01 2.707805335521697998e-01
1.794931665062904358e-02 8.850282430648803711e-02 2.711104750633239746e-01 -2.537558376789093018e-01 2.900446951389312744e-01 1.853846609592437744e-01 -1.356064379215240479e-01 2.632285952568054199e-01 -3.833249583840370178e-02 1.524568796157836914e-01 6.066364049911499023e-02 -8.747899532318115234e-02 1.011672690510749817e-01 -3.052201122045516968e-02 -1.398868113756179810e-01 2.311093807220458984e-01 8.728239685297012329e-02 -2.475791275501251221e-01 -2.288174778223037720e-01 -1.117319092154502869e-01 3.254098892211914062e-01 1.980870813131332397e-01 1.798557043075561523e-01 6.996623706072568893e-04 2.321652173995971680e-01 -2.853549122810363770e-01 8.575806766748428345e-02 -8.033148944377899170e-03 2.117702066898345947e-01 -5.291339755058288574e-02 -3.967836499214172363e-02 1.561643928289413452e-01
-2.893451452255249023e-01 -8.876445144414901733e-02 3.437671810388565063e-02 -5.451656132936477661e-02 2.811241336166858673e-02 -1.863140314817428589e-01 2.673437893390655518e-01 2.229327112436294556e-01 -1.849782653152942657e-02 1.929860711097717285e-01 4.195148944854736328e-01 -1.712769567966461182e-01 3.270270824432373047e-01 6.231107283383607864e-03 -4.542208742350339890e-03 4.312413558363914490e-02 8.614893257617950439e-02 1.626204848289489746e-01 -1.341810636222362518e-02 9.243266284465789795e-02 1.405341476202011108e-01 -2.880441211163997650e-02 1.618635207414627075e-01 -3.265139460563659668e-02 2.604839801788330078e-01 6.143084168434143066e-02 3.692236840724945068e-01 5.828089267015457153e-02 2.357582449913024902e-01 -1.480641309171915054e-02 9.737181663513183594e-02 -1.694818288087844849e-01
-1.383283585309982300e-01 -1.851004362106323242e-01 1.372216939926147461e-01 -1.982774585485458374e-01 -1.731159836053848267e-01 1.507165431976318359e-01 1.724938005208969116e-01 1.658781617879867554e-01 1.289381533861160278e-01 4.418023675680160522e-02 1.497772932052612305e-01 -2.938382029533386230e-01 2.356092780828475952e-01 -1.069393604993820190e-01 -1.326642781496047974e-01 -1.223812904208898544e-02 2.820116877555847168e-01 2.587011083960533142e-02 -1.718145906925201416e-01 1.823816895484924316e-01 2.245243191719055176e-01 -1.636126786470413208e-01 8.740030229091644287e-02 -2.975021302700042725e-01 2.677040994167327881e-01 3.426652848720550537e-01 -1.834349334239959717e-02 -1.003584712743759155e-01 1.360425502061843872e-01 -2.601796761155128479e-02 -1.706520020961761475e-01 4.844622313976287842e-02
-1.569698005914688110e-01 1.367078162729740143e-02 -2.488355152308940887e-02 9.018733166158199310e-03 9.503700584173202515e-02 -8.959823288023471832e-03 4.833688586950302124e-02 3.550373017787933350e-01 -1.017528995871543884e-01 4.411220848560333252e-01 3.534066677093505859e-01 -1.556579023599624634e-01 2.475286275148391724e-01 9.645746648311614990e-02 -6.016387138515710831e-03 1.367901563644409180e-01 3.009972572326660156e-01 4.521485418081283569e-02 1.353712752461433411e-02 -8.528624475002288818e-02 1.967619210481643677e-01 -7.746957987546920776e-02 1.490860730409622192e-01 -7.009340822696685791e-02 2.068597823381423950e-01 7.566636055707931519e-02 2.835907638072967529e-01 2.525539100170135498e-01 -5.445502698421478271e-02 2.897322177886962891e-02 9.025622904300689697e-02 -1.301955878734588623e-01
-6.780382990837097168e-02 1.074462458491325378e-01 -3.357121720910072327e-02 -2.575385272502899170e-01 -9.932468645274639130e-03 -2.217317000031471252e-02 3.215008080005645752e-01 -1.002398282289505005e-01 2.314254492521286011e-01 -1.783328317105770111e-02 7.690416276454925537e-02 -1.042350903153419495e-01 2.582108378410339355e-01 -1.425056010484695435e-01 4.412870109081268311e-02 1.274793148040771484e-01 3.638152182102203369e-01 1.930527538061141968e-01 1.169162690639495850e-01 1.088855788111686707e-01 1.718399673700332642e-01 -4.028834402561187744e-01 2.759284377098083496e-01 -4.077639430761337280e-03 3.496029376983642578e-01 -8.138596266508102417e-02 -2.986467443406581879e-02 -4.710419476032257080e-02 -1.573785543441772461e-01 -5.133669450879096985e-02 3.671246394515037537e-02 5.204017460346221924e-02
-8.779016137123107910e-02 -1.125521957874298096e-02 1.237416341900825500e-01 -3.631317913532257080e-01 2.116992026567459106e-01 2.802255153656005859e-01 -4.841279983520507812e-02 2.464817315340042114e-01 -1.317653656005859375e-01 8.281579613685607910e-02 1.447826921939849854e-01 -2.575115859508514404e-01 9.521321952342987061e-02 -8.631069213151931763e-02 -4.452492296695709229e-02 2.556291222572326660e-01 -1.794609278440475464e-01 -6.622681021690368652e-02 -1.008541211485862732e-01 -2.600849978625774384e-02 5.130523070693016052e-02 -9.575839340686798096e-02 2.839900553226470947e-01 -1.081377360969781876e-02 3.829948008060455322e-01 -5.314062908291816711e-02 -4.185443278402090073e-03 1.092549115419387817e-01 1.663314700126647949e-01 -3.102659881114959717e-01 1.421156078577041626e-01 1.327048540115356445e-01
1.198341697454452515e-01 1.914922520518302917e-02 3.921142593026161194e-02 -2.064234018325805664e-02 -1.186816766858100891e-01 1.255380958318710327e-01 2.860550396144390106e-02 1.740393638610839844e-01 9.009296447038650513e-02 -6.158839911222457886e-02 1.632427126169204712e-01 -1.069533303380012512e-01 2.592805624008178711e-01 -8.252578973770141602e-02 -1.389561146497726440e-01 3.296224176883697510e-01 -6.944348663091659546e-02 9.972109645605087280e-02 3.599205240607261658e-02 1.217741966247558594e-01 4.895953536033630371e-01 -1.542008221149444580e-01 3.909542560577392578e-01 8.746183663606643677e-02 1.902463734149932861e-01 -1.496666669845581055e-01 2.145996540784835815e-01 -5.716012045741081238e-02 -2.372389100492000580e-02 -2.563978135585784912e-01 -1.889903545379638672e-01 -7.457288354635238647e-02
-3.521144017577171326e-02 -2.471309155225753784e-01 2.213917300105094910e-02 -4.430605769157409668e-01 1.021378040313720703e-01 1.725488305091857910e-01 4.011921957135200500e-02 1.804325580596923828e-01 2.302067875862121582e-01 9.929966181516647339e-02 2.275945991277694702e-01 -3.056990802288055420e-01 8.302231878042221069e-02 -7.128153741359710693e-02 1.577783077955245972e-01 1.795100718736648560e-01 -7.636515051126480103e-02 -7.645426783710718155e-03 1.286061555147171021e-01 3.558863699436187744e-02 1.478927582502365112e-01 -8.948577567934989929e-03 9.712623059749603271e-02 1.350116282701492310e-01 1.415116488933563232e-01 2.944733388721942902e-02 7.252135546877980232e-04 -2.685899138450622559e-01 4.000395238399505615e-01 -1.304048448801040649e-01 -1.994174271821975708e-01 -7.858925312757492065e-02
-1.923685669898986816e-01 4.949984699487686157e-02 -2.089424431324005127e-01 -1.371037401258945465e-02 2.995570003986358643e-01 2.898805439472198486e-01 -3.505264222621917725e-02 1.567661911249160767e-01 2.463924139738082886e-01 1.760748326778411865e-01 -6.057636812329292297e-03 -1.547323316335678101e-01 2.495303452014923096e-01 4.964433237910270691e-02 -1.884319633245468140e-01 3.689940273761749268e-02 3.707371950149536133e-01 2.854376733303070068e-01 -1.854283213615417480e-01 1.171413883566856384e-01 2.604004144668579102e-01 -1.248091012239456177e-01 6.085478141903877258e-02 1.410829126834869385e-01 1.145783141255378723e-01 8.405873924493789673e-02 6.676733493804931641e-02 7.895235717296600342e-02 2.379973083734512329e-01 -8.315806835889816284e-02 -1.549849957227706909e-01 8.577787876129150391e-02
-1.606607437133789062e-01 -1.702142953872680664e-01 1.908472180366516113e-01 7.164567708969116211e-02 6.581073254346847534e-02 6.421528011560440063e-02 2.389873266220092773e-01 -3.463368862867355347e-02 1.260875463485717773e-01 -1.736376732587814331e-01 2.653558850288391113e-01 -3.108702301979064941e-01 1.043105795979499817e-01 -2.012606710195541382e-01 -1.466182172298431396e-01 -2.167739160358905792e-02 1.010563001036643982e-01 -6.277143955230712891e-02 -5.486126244068145752e-02 4.054082185029983521e-02 6.278814375400543213e-02 4.765661899000406265e-03 1.622866988182067871e-01 -3.540247306227684021e-02 6.055368185043334961e-01 5.333557724952697754e-02 1.563798040151596069e-01 -1.444287449121475220e-01 -7.507478445768356323e-02 -1.903502792119979858e-01 -1.836120635271072388e-01 -9.826956689357757568e-02
1.324378103017807007e-01 2.051768451929092407e-01 -1.514188796281814575e-01 -1.698886454105377197e-01 2.183849066495895386e-01 -3.588605299592018127e-02 -1.269144266843795776e-01 7.918760180473327637e-02 2.182760238647460938e-01 2.747119031846523285e-02 2.513737417757511139e-02 -5.287098139524459839e-02 9.314592927694320679e-02 2.001065462827682495e-01 2.765599824488162994e-02 9.515967220067977905e-02 1.312193870544433594e-01 3.330569267272949219e-01 -1.040360182523727417e-01 -5.844780430197715759e-02 1.218402832746505737e-01 -2.906913459300994873e-01 2.981940805912017822e-01 4.993924126029014587e-02 3.402287662029266357e-01 1.844176650047302246e-01 6.240603327751159668e-02 -5.721588060259819031e-02 4.170511066913604736e-01 -1.813003122806549072e-01 3.800300136208534241e-02 9.233213216066360474e-02
1.103775799274444580e-01 -6.346621364355087280e-02 -1.368102990090847015e-02 -8.795367926359176636e-02 1.404421776533126831e-01 1.104712933301925659e-01 -6.801150739192962646e-02 -9.841043502092361450e-02 2.224600166082382202e-01 1.627991497516632080e-01 8.275161683559417725e-02 -2.425489127635955811e-01 3.762423098087310791e-01 6.378381699323654175e-02 -7.776914536952972412e-02 -5.226754397153854370e-02 3.841057717800140381e-01 1.324936598539352417e-01 -2.087307870388031006e-01 2.313426584005355835e-01 2.759512960910797119e-01 4.126952961087226868e-02 2.449230700731277466e-01 2.564800679683685303e-01 1.157963126897811890e-01 1.012674942612648010e-01 9.763134270906448364e-02 -1.261699348688125610e-01 3.266483843326568604e-01 1.038454324007034302e-01 -2.942637540400028229e-02 1.692152768373489380e-02
-1.525179743766784668e-01 9.144175052642822266e-02 2.226624488830566406e-01 -3.553615212440490723e-01 -2.112954389303922653e-03 3.424564376473426819e-02 3.762953728437423706e-02 -5.042318999767303467e-02 -9.745810180902481079e-03 1.785656064748764038e-01 3.218486309051513672e-01 -2.696155309677124023e-01 2.547012455761432648e-02 -5.670999363064765930e-02 -2.463400661945343018e-01 1.695585250854492188e-01 1.111697927117347717e-01 -2.554887831211090088e-01 -1.919299066066741943e-01 -5.258642137050628662e-03 2.988387942314147949e-01 1.473871916532516479e-01 1.831994950771331787e-01 2.780363149940967560e-02 -1.014744266867637634e-01 4.958615079522132874e-02 1.573775708675384521e-01 2.326126443222165108e-03 1.692322045564651489e-01 -2.247577533125877380e-02 -3.045625984668731689e-01 2.579341530799865723e-01
-4.039165750145912170e-02 -1.015638560056686401e-01 3.399633616209030151e-02 -2.026519030332565308e-01 6.488544493913650513e-02 3.483684062957763672e-01 2.886869609355926514e-01 7.128720730543136597e-02 1.448304355144500732e-01 6.590287387371063232e-02 -3.645503893494606018e-02 -4.125866889953613281e-01 2.013863474130630493e-01 1.514034718275070190e-01 1.448172926902770996e-01 1.350247412919998169e-01 3.468150496482849121e-01 -3.658694401383399963e-02 -2.123998254537582397e-01 -2.381102740764617920e-01 1.105895191431045532e-01 -4.401307925581932068e-02 2.415514588356018066e-01 5.686342716217041016e-03 4.770554229617118835e-02 -1.859736442565917969e-02 2.445830702781677246e-01 -2.334140092134475708e-01 -3.715194389224052429e-02 1.662289164960384369e-02 -1.225341111421585083e-01 -5.202073603868484497e-02
-3.496468067169189453e-01 4.887772351503372192e-02 3.019778244197368622e-02 -1.064303368330001831e-01 3.384022116661071777e-01 2.469156086444854736e-01 1.195160299539566040e-01 1.362092196941375732e-01 -1.500266343355178833e-01 7.381187751889228821e-03 -6.799157708883285522e-03 -5.796948075294494629e-02 1.721321344375610352e-01 -1.586252897977828979e-01 -3.731602057814598083e-02 2.091770470142364502e-01 2.614859938621520996e-01 8.371411263942718506e-02 -1.376649141311645508e-01 -1.005691289901733398e-01 2.001341283321380615e-01 -4.530843347311019897e-02 -6.149160489439964294e-02 1.889441311359405518e-01 1.810175031423568726e-01 1.569143086671829224e-01 1.250345408916473389e-01 1.239507198333740234e-01 1.426968276500701904e-01 2.480895444750785828e-02 -3.991439342498779297e-01 -2.723479568958282471e-01
-2.462204694747924805e-01 2.896123751997947693e-02 2.146283239126205444e-01 -1.067485511302947998e-01 2.907176911830902100e-01 9.583483636379241943e-02 4.563828408718109131e-01 -1.256607100367546082e-02 1.557426434010267258e-02 -2.239317297935485840e-01 8.073643594980239868e-02 1.846827752888202667e-02 1.685791462659835815e-01 2.487310320138931274e-01 -2.190705090761184692e-01 8.816576749086380005e-02 2.437283247709274292e-01 1.979763954877853394e-01 4.163424298167228699e-02 2.312388420104980469e-01 4.735153913497924805e-02 4.262902960181236267e-02 2.084923982620239258e-01 1.297155022621154785e-01 7.631763815879821777e-02 2.256303280591964722e-02 6.677621603012084961e-02 3.687047585844993591e-02 7.359386980533599854e-02 -3.552947342395782471e-01 -1.169019192457199097e-01 2.699754899367690086e-03
-1.457073539495468140e-02 2.429200857877731323e-01 1.077013909816741943e-01 -3.294232189655303955e-01 -6.487911939620971680e-02 1.983900964260101318e-01 2.023206800222396851e-01 1.741899549961090088e-02 -7.346690446138381958e-02 5.357531458139419556e-02 1.025837659835815430e-01 -6.832144409418106079e-02 1.920164376497268677e-01 -1.048533618450164795e-01 -5.740646272897720337e-02 6.202156469225883484e-02 -1.315250396728515625e-01 -4.555719718337059021e-02 -8.293978124856948853e-02 5.759655311703681946e-02 3.476361334323883057e-01 -1.623901352286338806e-02 4.180002510547637939e-01 4.482741355895996094e-01 2.507399022579193115e-01 -1.319201588630676270e-01 1.315198093652725220e-01 7.877068221569061279e-02 -1.398674398660659790e-01 -6.121509894728660583e-02 6.190573051571846008e-02 -1.050313748419284821e-02
-1.265065222978591919e-01 3.335069864988327026e-02 3.430024683475494385e-01 -2.882679402828216553e-01 3.665568232536315918e-01 2.560183703899383545e-01 -2.607313543558120728e-02 -1.294047385454177856e-01 1.499590091407299042e-02 3.081391453742980957e-01 -4.387231171131134033e-02 -1.462282836437225342e-01 2.471182495355606079e-03 9.180045872926712036e-02 1.052959170192480087e-02 2.141204476356506348e-01 1.325845569372177124e-01 -7.758785039186477661e-02 -2.077353000640869141e-01 -5.161871016025543213e-02 1.301210671663284302e-01 1.679050773382186890e-01 1.885508894920349121e-01 1.774479448795318604e-01 1.142005696892738342e-01 -4.726360738277435303e-02 1.838462948799133301e-01 1.011175569146871567e-02 2.639979720115661621e-01 -2.886494100093841553e-01 6.727239489555358887e-02 6.024853140115737915e-02
2.637665271759033203e-01 1.029598340392112732e-01 3.570597851648926735e-03 -3.614340424537658691e-01 2.552220523357391357e-01 3.592513501644134521e-01 2.472314983606338501e-01 1.386231929063796997e-01 5.996179953217506409e-02 1.361762434244155884e-01 1.707703620195388794e-01 7.864879071712493896e-02 -1.124088242650032043e-01 2.267367988824844360e-01 2.716701291501522064e-02 2.091590911149978638e-01 1.059368476271629333e-01 -1.628304719924926758e-01 2.684523724019527435e-02 -1.980978250503540039e-01 2.904999852180480957e-01 -1.092651113867759705e-01 1.729412078857421875e-01 1.976652741432189941e-01 1.949534118175506592e-01 -5.125743150711059570e-02 5.607932433485984802e-02 -1.333569828420877457e-02 -1.743862964212894440e-02 -1.459641158580780029e-01 1.808476001024246216e-01 -8.567211031913757324e-02
-2.619419097900390625e-01 -1.411434561014175415e-01 9.004568308591842651e-02 -1.930669993162155151e-01 1.677656769752502441e-01 5.877786874771118164e-02 1.617086380720138550e-01 1.558075100183486938e-01 1.271344870328903198e-01 4.080997034907341003e-02 1.152922511100769043e-01 1.781911253929138184e-01 -3.389111533761024475e-02 1.107071526348590851e-02 -1.926111876964569092e-01 1.039088889956474304e-01 1.965847164392471313e-01 5.721125379204750061e-02 -1.030151396989822388e-01 1.587155461311340332e-01 1.703308075666427612e-01 6.541720032691955566e-02 1.772066950798034668e-01 1.499690115451812744e-01 2.699334025382995605e-01 -4.207220673561096191e-01 3.791824281215667725e-01 1.773693412542343140e-01 -1.714366078376770020e-01 -6.680025905370712280e-02 -1.018670946359634399e-01 1.943439096212387085e-01
-1.748854666948318481e-01 2.201712690293788910e-02 2.602921985089778900e-02 -2.682378590106964111e-01 3.023274242877960205e-01 -1.951367966830730438e-02 1.538230925798416138e-01 1.054808944463729858e-01 4.394340515136718750e-02 4.762629792094230652e-02 8.726564049720764160e-02 9.276932477951049805e-02 -3.010643459856510162e-02 8.068803697824478149e-02 -1.497203260660171509e-01 9.528395533561706543e-02 7.833709567785263062e-02 3.011602163314819336e-01 -3.129935562610626221e-01 1.788070350885391235e-01 3.744654953479766846e-01 -2.189040482044219971e-01 1.932791173458099365e-01 -2.980354130268096924e-01 8.999556303024291992e-02 -8.858624100685119629e-02 3.582021221518516541e-02 8.159706741571426392e-02 1.787689477205276489e-01 3.058696687221527100e-01 1.225259974598884583e-01 6.990256905555725098e-02
1.497113257646560669e-01 1.251673549413681030e-01 2.236848175525665283e-01 -2.850351929664611816e-01 2.520297169685363770e-01 7.410842925310134888e-02 1.235662773251533508e-01 -1.005428433418273926e-01 1.855345256626605988e-02 2.671470344066619873e-01 4.003944993019104004e-02 8.071644231677055359e-03 2.107261121273040771e-01 -9.825117141008377075e-02 -1.949637681245803833e-01 -5.190581083297729492e-03 9.388712048530578613e-02 9.916045516729354858e-02 -2.539392113685607910e-01 -2.188286930322647095e-01 2.804654538631439209e-01 -5.697079747915267944e-02 2.347555607557296753e-01 3.712175190448760986e-01 -1.574452966451644897e-02 7.244405150413513184e-02 2.519565522670745850e-01 1.808389425277709961e-01 -7.709358632564544678e-02 3.159428760409355164e-02 7.151700556278228760e-02 2.262734472751617432e-01
2.475920319557189941e-02 2.257482558488845825e-01 -1.015202999114990234e-01 -1.708182394504547119e-01 9.176163375377655029e-02 -4.813015833497047424e-02 -6.425602734088897705e-02 2.683512270450592041e-01 1.231010854244232178e-01 2.690143883228302002e-01 1.157748848199844360e-01 -1.990286447107791901e-02 -2.370860613882541656e-02 2.687583565711975098e-01 -2.001985907554626465e-01 1.041788086295127869e-01 1.687334775924682617e-01 1.334840059280395508e-01 -3.563083335757255554e-02 -1.169172897934913635e-01 2.540097944438457489e-02 -5.710503086447715759e-02 2.845092713832855225e-01 2.276929169893264771e-01 3.129127025604248047e-01 -2.424715645611286163e-02 9.174912422895431519e-02 -2.373256832361221313e-01 4.741462469100952148e-01 -1.462163962423801422e-02 -9.906833618879318237e-02 3.166186064481735229e-02
-8.333031833171844482e-02 2.454135566949844360e-01 -1.141237840056419373e-01 -9.750588983297348022e-02 1.212355419993400574e-01 -3.627858310937881470e-02 1.851223409175872803e-01 2.225352972745895386e-01 1.860050559043884277e-01 8.180348575115203857e-02 3.053801357746124268e-01 -7.936145365238189697e-02 3.139467537403106689e-01 1.364202797412872314e-01 -4.569542035460472107e-02 9.451056271791458130e-02 5.888337269425392151e-02 -1.322094118222594261e-03 -1.094622835516929626e-01 -5.447553098201751709e-02 1.678196713328361511e-02 -2.458698861300945282e-02 3.137538731098175049e-01 3.840222060680389404e-01 1.996833980083465576e-01 -8.069438487291336060e-02 1.682712137699127197e-01 -1.642592996358871460e-01 3.295848667621612549e-01 -1.749383956193923950e-01 -1.491654217243194580e-01 1.143298819661140442e-01
2.109824120998382568e-02 1.109452992677688599e-01 3.510282933712005615e-01 -2.827259004116058350e-01 2.340050190687179565e-01 1.799503713846206665e-01 9.639389812946319580e-03 2.475487142801284790e-01 -8.961248211562633514e-03 1.040498539805412292e-01 -5.474534630775451660e-02 -7.178438454866409302e-02 1.807094067335128784e-01 4.083527997136116028e-02 3.370890044607222080e-04 4.061362743377685547e-01 8.249853551387786865e-02 -6.760241091251373291e-02 -1.701074242591857910e-01 -5.536843091249465942e-02 3.072786927223205566e-01 -1.765757948160171509e-01 6.343277543783187866e-02 -6.754774600267410278e-02 2.589535713195800781e-01 -2.431411594152450562e-01 -2.852146700024604797e-02 1.182751655578613281e-01 2.047374993562698364e-01 4.604904353618621826e-02 -2.280966937541961670e-02 2.327045798301696777e-01
-1.743629202246665955e-02 -1.729000359773635864e-01 2.775904489681124687e-03 -3.529812023043632507e-02 -7.045435905456542969e-02 -1.190359964966773987e-01 9.892545640468597412e-02 -4.481607675552368164e-02 2.940908968448638916e-01 -1.033820882439613342e-01 2.235488891601562500e-01 -2.117631286382675171e-01 1.586339026689529419e-01 3.011004254221916199e-02 -2.107464224100112915e-01 -8.166194707155227661e-02 2.386186420917510986e-01 1.373954489827156067e-02 5.790286697447299957e-03 1.089262142777442932e-01 4.494474828243255615e-01 -1.401862949132919312e-01 3.767056167125701904e-01 -2.535687759518623352e-02 2.166414707899093628e-01 -2.393185049295425415e-01 1.602214723825454712e-01 5.178129673004150391e-02 2.524411678314208984e-01 6.696522701531648636e-03 1.949800848960876465e-01 2.986256964504718781e-02
8.336967974901199341e-02 -8.293337374925613403e-02 -4.417381435632705688e-02 -2.271603494882583618e-01 3.529531359672546387e-01 3.415701985359191895e-01 3.306363224983215332e-01 1.366679817438125610e-01 6.354647874832153320e-02 1.558168083429336548e-01 2.594135105609893799e-01 8.388094604015350342e-03 -1.093732640147209167e-01 -1.723730117082595825e-01 -1.538302600383758545e-01 2.461127489805221558e-01 -2.697026357054710388e-02 -1.516785472631454468e-01 3.780649974942207336e-02 -9.273422881960868835e-03 1.015984117984771729e-01 -1.297828257083892822e-01 1.263747215270996094e-01 3.163222074508666992e-01 1.293142437934875488e-01 8.600885421037673950e-02 2.571316361427307129e-01 4.701441898941993713e-02 2.203404307365417480e-01 9.780154563486576080e-03 5.612201988697052002e-02 -1.705681979656219482e-01
9.751906245946884155e-02 -7.955359667539596558e-02 -2.356696128845214844e-01 -3.638388812541961670e-01 7.488492131233215332e-02 7.972544431686401367e-02 1.134839281439781189e-01 9.570544958114624023e-02 2.109934240579605103e-01 1.036246567964553833e-01 1.824000030755996704e-01 8.164478838443756104e-02 1.480576992034912109e-01 9.190595149993896484e-02 -2.652747035026550293e-01 6.114513799548149109e-02 -1.561993174254894257e-02 -4.962971433997154236e-02 -1.618133038282394409e-01 -1.753658950328826904e-01 -1.106941848993301392e-01 2.566709369421005249e-02 4.096426963806152344e-01 -1.459407359361648560e-01 4.075966775417327881e-01 1.852926909923553467e-01 -5.488402023911476135e-02 1.869261451065540314e-02 -1.572719812393188477e-01 7.243867218494415283e-02 2.588178515434265137e-01 -1.053814776241779327e-02
8.160344325006008148e-03 -1.389180077239871025e-03 -1.116561740636825562e-01 -2.553561031818389893e-01 3.145948350429534912e-01 -1.150800287723541260e-01 2.862685620784759521e-01 -1.221240162849426270e-01 1.972960829734802246e-01 -2.158900909125804901e-02 2.181685715913772583e-01 -2.073709517717361450e-01 3.639136850833892822e-01 8.247850090265274048e-02 -9.804867208003997803e-02 1.144827157258987427e-01 2.608635127544403076e-01 3.115322068333625793e-02 -1.559330821037292480e-01 3.160449117422103882e-02 1.866863854229450226e-02 -1.598579883575439453e-01 2.282471954822540283e-01 -1.129704788327217102e-01 1.993458718061447144e-01 -6.554467603564262390e-03 4.450537264347076416e-03 1.210106760263442993e-01 -6.215833127498626709e-02 -2.711482942104339600e-01 -1.057877857238054276e-02 3.227910101413726807e-01
2.212335169315338135e-01 5.708133429288864136e-02 -1.398200839757919312e-01 -2.284186631441116333e-01 1.704249531030654907e-01 4.356647729873657227e-01 -2.067649737000465393e-02 8.579153567552566528e-03 1.025074720382690430e-02 2.426562160253524780e-01 2.347238957881927490e-01 -1.012187004089355469e-01 -2.294921278953552246e-01 -2.510726219043135643e-03 -1.219594851136207581e-03 1.939013153314590454e-01 6.714481115341186523e-02 -1.306082904338836670e-01 -1.481688022613525391e-01 -5.595281720161437988e-02 3.295077085494995117e-01 2.255599796772003174e-01 9.052184224128723145e-02 4.338810220360755920e-02 2.818468809127807617e-01 -1.348837465047836304e-01 2.080399692058563232e-01 -4.962851107120513916e-02 1.148880571126937866e-01 -1.523170918226242065e-01 1.494837403297424316e-01 -1.543450206518173218e-01
-5.647459998726844788e-02 -7.375282794237136841e-02 1.971524059772491455e-01 -2.232238203287124634e-01 8.260106295347213745e-02 -1.368659138679504395e-01 2.131891101598739624e-01 -1.193411201238632202e-01 9.433616697788238525e-02 2.101913839578628540e-01 7.275208830833435059e-02 1.494304835796356201e-01 -4.895216599106788635e-02 1.683074086904525757e-01 -9.710789471864700317e-02 1.295696794986724854e-01 2.337222248315811157e-01 2.940129041671752930e-01 -1.081793755292892456e-02 -3.187478482723236084e-01 2.108066529035568237e-01 -2.013156712055206299e-01 4.044477641582489014e-01 1.819697916507720947e-01 3.631779551506042480e-01 8.951965719461441040e-02 -5.954023450613021851e-02 7.378841191530227661e-02 -9.314403869211673737e-03 3.987671807408332825e-02 3.325599431991577148e-02 -6.043299660086631775e-02
1.438816785812377930e-01 4.886792972683906555e-02 8.384926244616508484e-03 -1.094868853688240051e-01 7.169091701507568359e-02 -7.790655363351106644e-03 -1.619658321142196655e-01 1.760842353105545044e-01 1.404375880956649780e-01 1.394488383084535599e-02 1.777071803808212280e-01 -5.153560265898704529e-02 1.557570993900299072e-01 1.565845757722854614e-01 -2.717808261513710022e-02 9.657947719097137451e-02 4.457981139421463013e-02 1.113946437835693359e-01 -1.466411203145980835e-01 4.699129983782768250e-02 1.544138789176940918e-01 -1.664652228355407715e-01 3.817573487758636475e-01 2.392548173666000366e-01 4.052225947380065918e-01 7.818692922592163086e-02 -9.103469550609588623e-03 -1.702072322368621826e-01 5.164235830307006836e-01 -1.388975679874420166e-01 -8.207745105028152466e-02 -6.838817149400711060e-02
-9.144368022680282593e-02 2.086925357580184937e-01 9.643250703811645508e-02 -2.723307311534881592e-01 2.076208591461181641e-01 -8.237445354461669922e-02 3.569616675376892090e-01 -1.444411277770996094e-01 2.241480946540832520e-01 5.447566509246826172e-02 2.257812172174453735e-01 1.175668537616729736e-01 -5.718164145946502686e-02 2.023850679397583008e-01 -1.393026709556579590e-01 2.850520610809326172e-01 1.940752416849136353e-01 7.800148427486419678e-02 -1.428326070308685303e-01 1.142473220825195312e-01 2.238697707653045654e-01 -2.449602186679840088e-01 1.988961845636367798e-01 -4.948197677731513977e-02 8.124382048845291138e-02 -6.947693228721618652e-02 -3.520599752664566040e-02 -3.021553158760070801e-02 -2.341466695070266724e-01 -2.729246616363525391e-01 -1.516230497509241104e-02 1.763235777616500854e-01
-3.511191010475158691e-01 -7.682146131992340088e-02 1.297604199498891830e-02 -3.005780875682830811e-01 3.073323667049407959e-01 1.093068066984415054e-02 -4.608663171529769897e-02 1.424351036548614502e-01 1.539022624492645264e-01 1.370157860219478607e-02 1.314308792352676392e-01 -1.121395528316497803e-01 2.548936009407043457e-01 8.413390815258026123e-02 -1.119693219661712646e-01 8.133096992969512939e-02 4.511987864971160889e-01 2.221005260944366455e-01 -4.944998770952224731e-02 2.631829977035522461e-01 9.684263914823532104e-02 -1.086413711309432983e-01 1.717704981565475464e-01 7.954231649637222290e-02 1.937155574560165405e-01 -1.032382342964410782e-02 -1.730543673038482666e-01 2.137138992547988892e-01 8.751479536294937134e-02 -5.597822740674018860e-02 -2.667410857975482941e-02 1.095403879880905151e-01
-2.882213518023490906e-02 7.058263570070266724e-02 -2.066477760672569275e-02 -2.864314615726470947e-01 2.640620768070220947e-01 -8.057889528572559357e-03 -5.474822223186492920e-02 1.238649636507034302e-01 1.163666620850563049e-01 3.782315924763679504e-02 2.860761582851409912e-01 -1.928589046001434326e-01 2.050554193556308746e-02 -1.772983372211456299e-01 -1.274507194757461548e-01 1.054581552743911743e-01 3.704124391078948975e-01 4.971484839916229248e-02 -1.974284350872039795e-01 9.727681428194046021e-02 2.545319497585296631e-01 1.279551833868026733e-01 -9.535868465900421143e-02 2.453220188617706299e-01 1.505318731069564819e-01 -1.988424658775329590e-01 3.900103867053985596e-01 -1.642384231090545654e-01 -3.590866550803184509e-02 -1.915351301431655884e-01 5.137087777256965637e-02 -9.954942762851715088e-02
5.675642192363739014e-02 1.926113963127136230e-01 9.214945882558822632e-02 -1.038709729909896851e-01 1.157076507806777954e-01 8.791452646255493164e-02 2.368602156639099121e-01 2.779305279254913330e-01 1.124685034155845642e-01 1.916386783123016357e-01 2.181893289089202881e-01 1.131854131817817688e-01 2.144569158554077148e-02 9.785484522581100464e-02 5.052449181675910950e-02 2.455982118844985962e-01 -6.561893969774246216e-02 -1.418828368186950684e-01 -6.770288199186325073e-02 9.997916221618652344e-02 3.690713942050933838e-01 -1.755735427141189575e-01 3.711441159248352051e-01 2.969776093959808350e-01 1.263736635446548462e-01 -5.435674265027046204e-02 5.158939957618713379e-02 -2.992022931575775146e-01 -4.416273906826972961e-02 -1.617690771818161011e-01 -4.989291727542877197e-02 -1.718075424432754517e-01
-2.372019886970520020e-01 -1.832263618707656860e-01 1.378254266455769539e-03 -3.851918503642082214e-02 1.544799059629440308e-01 1.314511895179748535e-01 1.651965454220771790e-02 -5.341480672359466553e-02 1.419131904840469360e-01 1.323590129613876343e-01 2.241117693483829498e-02 -1.977276429533958435e-02 1.295523941516876221e-01 -8.924187719821929932e-02 1.041226908564567566e-01 1.367392987012863159e-01 8.950805664062500000e-02 2.139216959476470947e-01 -1.549724787473678589e-01 1.752989143133163452e-01 4.785743951797485352e-01 -2.102780640125274658e-01 4.575518667697906494e-01 5.740264803171157837e-02 1.283753961324691772e-01 -3.791116923093795776e-02 -2.767068445682525635e-01 3.505336865782737732e-02 -6.169256940484046936e-02 -6.657993793487548828e-02 2.836224250495433807e-02 2.690614163875579834e-01
-1.591451764106750488e-01 -8.529602736234664917e-02 8.520727604627609253e-02 -1.827684342861175537e-01 -1.509135365486145020e-01 -5.192130431532859802e-02 2.123927772045135498e-01 7.234299182891845703e-02 2.104027271270751953e-01 3.985705971717834473e-02 2.239537984132766724e-01 -2.009592056274414062e-01 2.885072231292724609e-01 1.293527036905288696e-01 -8.493017405271530151e-02 -6.812500953674316406e-02 9.388675540685653687e-02 1.174334660172462463e-01 -1.309160590171813965e-01 4.772375151515007019e-02 4.212692677974700928e-01 -1.489573866128921509e-01 2.869814932346343994e-01 8.456345676677301526e-05 1.390175968408584595e-01 -3.849942088127136230e-01 3.704787418246269226e-02 2.832114230841398239e-03 2.217056751251220703e-01 -1.049486547708511353e-02 2.214726358652114868e-01 1.068656221032142639e-01
-2.217944711446762085e-02 -1.326466947793960571e-01 3.119484484195709229e-01 -3.325729966163635254e-01 8.832356333732604980e-02 -7.563732564449310303e-02 -2.287119626998901367e-01 -7.558117806911468506e-02 3.091843128204345703e-01 1.275134831666946411e-01 2.399803251028060913e-01 -8.202167600393295288e-02 -4.879402369260787964e-02 3.790406510233879089e-02 -8.835390955209732056e-02 2.295148670673370361e-01 3.027970790863037109e-01 9.094962477684020996e-02 -8.216497302055358887e-02 -1.934097856283187866e-01 9.755264222621917725e-02 -1.763804852962493896e-01 2.515981495380401611e-01 1.874331235885620117e-01 8.751306682825088501e-02 1.936057955026626587e-01 -2.336244136095046997e-01 7.423718273639678955e-02 1.380240470170974731e-01 1.532102078199386597e-01 -1.748427003622055054e-01 -2.181636542081832886e-02
1.368477940559387207e-01 -1.749099977314472198e-02 2.028429210186004639e-01 1.230122745037078857e-01 1.180280074477195740e-01 3.817438483238220215e-01 -1.210497766733169556e-01 8.574283123016357422e-02 1.863128542900085449e-01 2.580029666423797607e-01 1.701027154922485352e-02 -2.136730402708053589e-01 -4.085878282785415649e-02 1.386354565620422363e-01 2.072604000568389893e-02 2.106813639402389526e-01 1.906327158212661743e-01 3.104710876941680908e-01 -1.079870164394378662e-01 7.150870561599731445e-02 3.985514640808105469e-01 -9.596139192581176758e-02 2.853774130344390869e-01 -8.386268466711044312e-02 2.016403228044509888e-01 -1.548767089843750000e-01 -2.159953862428665161e-01 3.103727661073207855e-02 -1.572912000119686127e-02 9.920111298561096191e-02 2.255831472575664520e-02 -3.469491377472877502e-02
-1.217923760414123535e-01 7.432156056165695190e-02 2.377952486276626587e-01 -3.878470361232757568e-01 4.522033967077732086e-03 3.009090423583984375e-01 2.577950656414031982e-01 3.142280280590057373e-01 8.157230168581008911e-02 1.521567348390817642e-02 -7.563977688550949097e-02 9.157461673021316528e-02 4.877837374806404114e-02 2.299482226371765137e-01 -1.174052655696868896e-01 4.269359260797500610e-02 -2.773831598460674286e-02 1.170653849840164185e-01 -3.226221501827239990e-01 -8.390322327613830566e-02 4.206407964229583740e-01 1.972825825214385986e-02 8.306448161602020264e-02 2.714585326611995697e-02 -8.619335480034351349e-03 1.083737909793853760e-01 1.062987837940454483e-03 1.255921125411987305e-01 1.599243432283401489e-01 1.412576436996459961e-01 6.385412067174911499e-02 1.931010037660598755e-01
-4.923956468701362610e-02 -6.579326838254928589e-02 4.098784178495407104e-02 -2.532330714166164398e-02 8.701150119304656982e-02 -1.230479776859283447e-01 2.270936816930770874e-01 9.375138580799102783e-02 4.130770862102508545e-01 4.529428482055664062e-02 6.760523468255996704e-02 -3.254599869251251221e-01 -1.948681026697158813e-01 1.214645951986312866e-01 -1.734665334224700928e-01 1.874434500932693481e-01 3.497174680233001709e-01 1.760413497686386108e-01 2.685602009296417236e-02 -2.383510023355484009e-01 2.294241338968276978e-01 9.318253956735134125e-03 1.276701390743255615e-01 1.698495745658874512e-01 2.730298936367034912e-01 -7.107557356357574463e-02 -1.773964613676071167e-02 3.300396502017974854e-01 -6.642802059650421143e-02 2.052955888211727142e-02 5.271236598491668701e-02 -3.967628255486488342e-02
-2.873690724372863770e-01 -1.474066227674484253e-01 -7.989651709794998169e-02 -1.629379838705062866e-01 3.379464522004127502e-02 8.945355034484236967e-07 3.108656406402587891e-01 4.971877485513687134e-02 3.124885261058807373e-01 1.348234117031097412e-01 2.988519370555877686e-01 -8.529811352491378784e-02 1.039427146315574646e-01 9.471805393695831299e-02 4.656726960092782974e-03 4.869512841105461121e-02 1.306180506944656372e-01 1.013565957546234131e-01 1.022963877767324448e-02 8.663168549537658691e-02 3.992991447448730469e-01 -1.849246323108673096e-01 2.457572966814041138e-01 -4.551674425601959229e-02 2.342337220907211304e-01 -2.631571888923645020e-01 -3.045826777815818787e-02 -5.290006846189498901e-02 5.948627740144729614e-02 -1.282464414834976196e-01 2.639570832252502441e-01 1.391825824975967407e-01
7.409531157463788986e-03 9.284357726573944092e-02 -7.014112174510955811e-02 -1.632402688264846802e-01 -2.589632570743560791e-02 7.478632032871246338e-02 -1.555129326879978180e-02 2.211779803037643433e-01 -2.832652442157268524e-02 3.087998628616333008e-01 4.316359162330627441e-01 -2.821940481662750244e-01 2.007581442594528198e-01 2.772973179817199707e-01 7.633680105209350586e-02 2.143879681825637817e-01 2.150257676839828491e-02 3.428399562835693359e-02 -1.486169844865798950e-01 2.357878237962722778e-01 5.836109817028045654e-02 -2.209563106298446655e-01 4.576033353805541992e-02 -6.242548581212759018e-03 3.213156461715698242e-01 8.129652589559555054e-02 3.057599365711212158e-01 5.136417597532272339e-02 -5.412177368998527527e-02 7.917057722806930542e-02 6.426376849412918091e-02 -1.423170864582061768e-01
1.166713759303092957e-01 6.147071719169616699e-02 3.121781945228576660e-01 -1.361238062381744385e-01 1.822092831134796143e-01 -8.157316595315933228e-02 -3.347874805331230164e-02 8.556064963340759277e-02 3.039280176162719727e-01 6.878463178873062134e-02 1.149361282587051392e-01 -2.518076598644256592e-01 4.718642309308052063e-02 1.683474332094192505e-01 -2.217146605253219604e-01 2.200781553983688354e-01 5.660542845726013184e-01 -1.099504157900810242e-02 -4.091512039303779602e-02 -1.706653684377670288e-01 1.531013697385787964e-01 -6.614136695861816406e-02 1.331430226564407349e-01 2.248732000589370728e-01 -1.669515622779726982e-03 1.424107402563095093e-01 -2.865156903862953186e-02 5.912806093692779541e-02 -1.031334698200225830e-01 1.290240883827209473e-01 -1.158182546496391296e-01 -6.083800271153450012e-02
-2.229035496711730957e-01 1.565143465995788574e-01 2.685736715793609619e-01 2.909867791458964348e-03 2.294167131185531616e-01 -1.590251363813877106e-02 3.500550389289855957e-01 -4.374685138463973999e-02 1.027398556470870972e-01 -4.006072878837585449e-02 2.276826798915863037e-01 8.662357926368713379e-02 8.987803757190704346e-02 2.355590760707855225e-01 -1.313769668340682983e-01 -8.856238424777984619e-02 1.788418889045715332e-01 2.795639336109161377e-01 -4.021957516670227051e-01 -6.426104158163070679e-02 1.535995304584503174e-01 -1.922671198844909668e-01 2.799598574638366699e-01 -5.254131183028221130e-02 1.521648615598678589e-01 -5.041165277361869812e-02 1.092924103140830994e-01 1.425013411790132523e-02 1.932164281606674194e-02 1.225673928856849670e-01 8.214231580495834351e-02 1.960905492305755615e-01
-1.428058445453643799e-01 -1.761208176612854004e-01 -3.020040318369865417e-02 -4.904739856719970703e-01 3.228538855910301208e-02 -1.363805681467056274e-01 2.335657030344009399e-01 -1.321779489517211914e-01 -1.397527605295181274e-01 -9.516213834285736084e-02 1.742302179336547852e-01 9.841246157884597778e-02 -1.580502241849899292e-01 1.281347721815109253e-01 9.758847206830978394e-02 1.953334212303161621e-01 2.799294292926788330e-01 1.073305234313011169e-01 -2.768590152263641357e-01 -1.607434451580047607e-01 1.866760104894638062e-01 -4.642438516020774841e-02 2.929937541484832764e-01 1.060836687684059143e-01 2.715081274509429932e-01 6.222011521458625793e-03 1.252830177545547485e-01 -1.887505501508712769e-02 -4.623309895396232605e-02 -1.151040196418762207e-01 1.103207692503929138e-01 1.179142743349075317e-01
-3.283317014575004578e-02 -6.965432316064834595e-02 -9.838994592428207397e-02 -4.033024013042449951e-01 3.806447982788085938e-02 1.369114220142364502e-01 2.263686209917068481e-01 3.665727078914642334e-01 -4.493984207510948181e-02 -3.658983111381530762e-02 9.802646934986114502e-02 -9.396284073591232300e-02 -1.046010926365852356e-01 -4.645845387130975723e-03 -2.824901640415191650e-01 3.014985285699367523e-02 -2.207551896572113037e-02 1.309947967529296875e-01 -4.566838964819908142e-03 -2.383703589439392090e-01 3.185589611530303955e-01 -6.766365468502044678e-02 -1.381223201751708984e-01 5.099364742636680603e-02 1.934304237365722656e-01 4.058575332164764404e-01 -5.763915367424488068e-03 3.398724645376205444e-02 1.249283254146575928e-01 1.776544153690338135e-01 3.608079999685287476e-02 2.200844436883926392e-01
4.135653376579284668e-02 1.164017170667648315e-01 -1.779717393219470978e-02 2.838136570062488317e-04 1.050593238323926926e-02 1.933705657720565796e-01 3.644362837076187134e-02 -2.934838458895683289e-02 6.875930353999137878e-03 -2.213058769702911377e-01 1.633116602897644043e-01 -3.014913201332092285e-01 -7.254301011562347412e-02 -8.482373505830764771e-02 -7.091453671455383301e-02 1.038373559713363647e-01 -1.451321970671415329e-02 1.314307451248168945e-01 -2.048812508583068848e-01 1.837737709283828735e-01 3.494689464569091797e-01 -7.734809070825576782e-02 4.668860733509063721e-01 5.212250724434852600e-02 3.019586205482482910e-01 -7.945341616868972778e-02 2.476137578487396240e-01 3.014152497053146362e-02 1.237624660134315491e-01 -3.402039110660552979e-01 -4.811412468552589417e-02 1.214224547147750854e-01
-2.492523491382598877e-01 -3.592558205127716064e-02 2.858523651957511902e-02 -3.168581128120422363e-01 1.232134178280830383e-01 3.211846947669982910e-02 3.612280189990997314e-01 1.879629790782928467e-01 2.396376281976699829e-01 -8.134035766124725342e-02 3.897214680910110474e-02 -3.308888971805572510e-01 7.619000226259231567e-02 2.284109964966773987e-02 1.409241259098052979e-01 1.907672882080078125e-01 1.607956588268280029e-01 2.692757248878479004e-01 -1.367020756006240845e-01 4.777794703841209412e-02 2.012858092784881592e-01 -4.804574418812990189e-03 2.306050807237625122e-01 -7.060934323817491531e-03 1.722291111946105957e-01 -1.503653675317764282e-01 -5.119691789150238037e-02 1.153923198580741882e-01 4.706681892275810242e-02 8.018104732036590576e-02 2.322437241673469543e-02 3.538573980331420898e-01
-2.025087177753448486e-01 1.482007652521133423e-02 -1.138232275843620300e-01 -1.641370207071304321e-01 1.699025183916091919e-01 -9.959395974874496460e-03 3.077585697174072266e-01 -1.205068379640579224e-01 9.453322738409042358e-02 1.470078378915786743e-01 -3.373751789331436157e-02 7.467507570981979370e-02 -8.399921655654907227e-02 -5.445376783609390259e-02 2.165600098669528961e-02 6.418336927890777588e-02 8.381582051515579224e-02 2.596405744552612305e-01 1.527643501758575439e-01 -5.446395650506019592e-02 2.283743470907211304e-01 -3.085888028144836426e-01 3.426010012626647949e-01 2.585821747779846191e-01 4.833127856254577637e-01 7.613699883222579956e-02 4.357068985700607300e-02 7.152608782052993774e-02 3.517128899693489075e-02 -5.676078144460916519e-04 7.428067922592163086e-02 2.080324739217758179e-01
7.123204320669174194e-02 1.416115313768386841e-01 -5.372333154082298279e-02 -2.573149502277374268e-01 -3.889241069555282593e-02 4.405985400080680847e-02 5.166648887097835541e-03 1.239952296018600464e-01 3.738402724266052246e-01 1.086068153381347656e-01 5.472003668546676636e-02 1.156722009181976318e-01 2.377535216510295868e-03 2.727478444576263428e-01 -9.996341913938522339e-02 2.900883257389068604e-01 -1.441461313515901566e-02 2.077591270208358765e-01 5.913772620260715485e-04 -5.254650861024856567e-02 8.648898452520370483e-02 -2.619547545909881592e-01 4.429850578308105469e-01 -1.540683507919311523e-01 3.873437643051147461e-01 8.276912569999694824e-02 6.177679821848869324e-02 7.766066119074821472e-04 -5.117781460285186768e-02 1.308133453130722046e-01 1.232504993677139282e-01 -1.123436912894248962e-01
5.853397026658058167e-02 1.484441161155700684e-01 2.456649765372276306e-02 -2.702882289886474609e-01 2.124374210834503174e-01 3.096382617950439453e-01 2.625629603862762451e-01 5.598542094230651855e-02 1.783310770988464355e-01 -7.262255251407623291e-02 6.512720137834548950e-02 -4.678598642349243164e-01 1.710269600152969360e-01 1.378533691167831421e-01 7.216759771108627319e-02 2.224360704421997070e-01 2.404223978519439697e-01 -2.727649919688701630e-02 -2.556935697793960571e-02 -2.315737456083297729e-01 5.470062792301177979e-02 1.355924159288406372e-01 1.370505541563034058e-01 7.092396169900894165e-02 1.765211373567581177e-01 1.215833704918622971e-02 -1.431505940854549408e-02 -2.556375265121459961e-01 -3.201189637184143066e-02 -9.954887628555297852e-02 -2.403410375118255615e-01 -3.271807730197906494e-02
1.182353124022483826e-01 1.893021166324615479e-01 -3.100844658911228180e-02 -2.669467329978942871e-01 1.716538816690444946e-01 3.268708586692810059e-01 2.517200410366058350e-01 1.505750715732574463e-01 -9.504233300685882568e-02 2.922385036945343018e-01 2.321301400661468506e-01 1.041847020387649536e-01 -3.725650534033775330e-02 9.076983481645584106e-02 7.776512205600738525e-02 1.100339367985725403e-01 1.137616410851478577e-01 -1.640187948942184448e-01 1.193812340497970581e-01 -2.549632489681243896e-01 3.480648994445800781e-01 -1.343672722578048706e-01 1.970914900302886963e-01 1.367453336715698242e-01 1.497420221567153931e-01 -6.287600100040435791e-02 -5.247330293059349060e-02 -4.436789080500602722e-02 1.571577489376068115e-01 -2.068795114755630493e-01 2.323313206434249878e-01 1.538127474486827850e-02
-2.871171236038208008e-01 -1.787621825933456421e-01 -4.146084189414978027e-02 2.349621802568435669e-02 -6.479865312576293945e-02 -1.413478981703519821e-02 1.977327764034271240e-01 7.736138999462127686e-02 -4.074133932590484619e-02 9.216941893100738525e-02 3.181300461292266846e-01 -1.624548137187957764e-01 2.289163172245025635e-01 -3.661475703120231628e-02 1.575590223073959351e-01 9.699474275112152100e-02 2.362748831510543823e-01 1.947559863328933716e-01 -1.165126115083694458e-01 4.622519761323928833e-02 3.184776008129119873e-01 -2.560574933886528015e-02 9.541136026382446289e-02 6.311424076557159424e-02 2.424862086772918701e-01 -1.718978285789489746e-01 1.423686891794204712e-01 1.255974769592285156e-01 2.523862719535827637e-01 3.015822172164916992e-02 1.083366572856903076e-02 -4.408740401268005371e-01
-2.548153698444366455e-02 1.183729767799377441e-01 3.757116794586181641e-01 -1.686509400606155396e-01 2.110874652862548828e-01 3.706949651241302490e-01 1.573188304901123047e-01 1.600172519683837891e-01 2.704090438783168793e-02 1.320847719907760620e-01 2.734064161777496338e-01 2.861335314810276031e-02 1.478055417537689209e-01 1.365893483161926270e-01 1.619184613227844238e-01 3.561466559767723083e-02 3.505632281303405762e-02 -1.151867210865020752e-01 -5.590921267867088318e-02 -7.870216853916645050e-03 2.469312846660614014e-01 -2.399590313434600830e-01 1.929406821727752686e-01 -2.316620349884033203e-01 1.332370340824127197e-01 -9.709934890270233154e-02 -1.235894337296485901e-01 1.932444870471954346e-01 1.290688812732696533e-01 4.927601665258407593e-02 -5.088142305612564087e-02 -3.050648868083953857e-01
5.619512498378753662e-02 2.306956425309181213e-02 2.043301016092300415e-01 -2.709700167179107666e-01 2.926080822944641113e-01 6.477446854114532471e-02 7.103000581264495850e-02 1.478064153343439102e-02 -4.871627688407897949e-02 6.157914549112319946e-02 2.293535917997360229e-01 1.624032407999038696e-01 5.907260999083518982e-02 2.014509402215480804e-02 -1.469280570745468140e-01 -2.428117692470550537e-01 6.574626266956329346e-02 7.293336093425750732e-02 -4.092619419097900391e-01 -4.182552918791770935e-02 3.747154176235198975e-01 6.123620644211769104e-02 1.146480664610862732e-01 -9.562983363866806030e-02 2.825529575347900391e-01 1.052339747548103333e-01 -1.087206304073333740e-01 -3.665890097618103027e-01 1.123234406113624573e-01 9.831020981073379517e-02 -5.003684759140014648e-02 9.607802331447601318e-02
9.874846786260604858e-02 1.113022342324256897e-01 1.971347182989120483e-01 -3.908035904169082642e-02 3.327551186084747314e-01 3.939815759658813477e-01 1.232720017433166504e-01 -9.772041440010070801e-02 1.451743114739656448e-02 2.424540929496288300e-02 1.621823459863662720e-01 2.687521465122699738e-02 1.308834701776504517e-01 -5.630628764629364014e-02 -2.688639163970947266e-01 -4.697977751493453979e-02 9.419609606266021729e-02 -1.753929108381271362e-01 -1.725443303585052490e-01 -1.955524384975433350e-01 2.250801622867584229e-01 -1.855495423078536987e-01 1.325279325246810913e-01 4.346638619899749756e-01 7.292865961790084839e-02 1.775027513504028320e-01 1.159464865922927856e-01 9.946056455373764038e-02 1.616408824920654297e-01 1.635621860623359680e-02 -2.150439657270908356e-02 1.946923732757568359e-01
1.985018327832221985e-02 1.419339776039123535e-01 2.044263184070587158e-01 -8.919632434844970703e-02 1.788809150457382202e-01 3.376083374023437500e-01 9.275368414819240570e-03 -1.120823845267295837e-01 2.087778449058532715e-01 1.231279224157333374e-01 5.304684638977050781e-01 8.982077986001968384e-02 7.340932637453079224e-02 -1.425667852163314819e-01 -4.379679262638092041e-02 -4.030043631792068481e-02 2.387025803327560425e-01 1.222064197063446045e-01 -2.718715667724609375e-01 -1.845708861947059631e-02 7.165789604187011719e-02 -7.766170054674148560e-02 1.713663041591644287e-01 -1.991618126630783081e-01 9.051762521266937256e-02 9.006419032812118530e-02 -6.052542850375175476e-02 -7.841311395168304443e-02 2.661914229393005371e-01 2.627936005592346191e-01 2.126188017427921295e-02 -2.765839174389839172e-02
3.187458962202072144e-02 -1.572652836330235004e-03 3.862446248531341553e-01 -1.636417582631111145e-02 2.939950227737426758e-01 3.122682869434356689e-01 1.670678406953811646e-01 5.055021867156028748e-02 5.137698352336883545e-02 2.289128154516220093e-01 3.398402929306030273e-01 -9.094421565532684326e-02 2.964535355567932129e-01 1.486645191907882690e-01 -1.068338602781295776e-01 8.207085728645324707e-02 5.951059982180595398e-02 9.260138124227523804e-02 -1.815022081136703491e-01 -1.272330060601234436e-02 9.836624376475811005e-03 -2.707004249095916748e-01 4.445374011993408203e-02 -1.876778751611709595e-01 2.262566685676574707e-01 5.637285485863685608e-02 -3.011019341647624969e-02 5.515863373875617981e-02 9.043314307928085327e-02 6.926304101943969727e-02 -1.106698215007781982e-01 -2.980619370937347412e-01
7.746455073356628418e-02 4.232906922698020935e-02 -5.480442568659782410e-02 -4.052641391754150391e-01 1.341455727815628052e-01 9.289236366748809814e-02 -4.699278995394706726e-02 3.017852902412414551e-01 8.208310604095458984e-02 -9.995967894792556763e-02 1.017512753605842590e-01 3.451687470078468323e-02 1.760310083627700806e-01 4.400420468300580978e-03 -2.686586463823914528e-03 4.506939556449651718e-03 2.824476063251495361e-01 -7.802606374025344849e-02 -2.373645603656768799e-01 -9.627880156040191650e-02 4.313974082469940186e-01 -5.761696025729179382e-02 -4.883483424782752991e-02 3.189864754676818848e-01 8.479110896587371826e-02 5.527341365814208984e-02 4.092358648777008057e-01 3.456290066242218018e-02 -5.819147825241088867e-02 8.015361614525318146e-03 8.868651837110519409e-02 1.023922041058540344e-01
1.200488805770874023e-01 1.411422193050384521e-01 -1.292084902524948120e-01 -1.535400301218032837e-01 1.833348870277404785e-01 3.121684789657592773e-01 1.224973276257514954e-01 -1.078083142638206482e-01 7.682117819786071777e-02 2.493320256471633911e-01 3.968485593795776367e-01 -1.417343467473983765e-01 -1.840361505746841431e-01 -1.225247904658317566e-01 -1.932670548558235168e-02 2.585987150669097900e-01 4.155337065458297729e-02 2.819338254630565643e-02 -3.651059269905090332e-01 -4.108161106705665588e-02 3.181006014347076416e-01 1.991537958383560181e-01 -4.255245625972747803e-02 5.122525990009307861e-02 9.034615010023117065e-02 -1.048133969306945801e-01 2.818361818790435791e-01 9.325642883777618408e-02 4.559385776519775391e-02 -9.162939339876174927e-02 6.829262524843215942e-02 2.689489163458347321e-02
-2.703757286071777344e-01 7.600313401781022549e-04 -1.433949917554855347e-01 -1.208815276622772217e-01 -6.596087664365768433e-02 -1.647086441516876221e-01 3.504128158092498779e-01 1.468163430690765381e-01 3.082124888896942139e-01 6.899764388799667358e-02 3.115887343883514404e-01 -7.075362652540206909e-02 1.778816729784011841e-01 6.392975896596908569e-02 -6.066751480102539062e-02 1.144661232829093933e-01 2.853134088218212128e-02 6.249194964766502380e-02 -2.237293869256973267e-02 1.035353243350982666e-01 3.723182678222656250e-01 -1.296677589416503906e-01 2.241043448448181152e-01 -2.842467837035655975e-02 3.010329306125640869e-01 -1.976652443408966064e-01 -1.778638921678066254e-02 -9.662976488471031189e-03 -1.367900613695383072e-02 -7.470955699682235718e-02 2.731402218341827393e-01 1.692803949117660522e-01
-1.902851909399032593e-01 6.265550106763839722e-02 -1.061187684535980225e-01 -1.475650817155838013e-01 2.003036886453628540e-01 -1.914613321423530579e-02 2.380338162183761597e-01 1.419623196125030518e-01 2.454426586627960205e-01 -4.424105584621429443e-02 2.470670193433761597e-01 -2.409863173961639404e-01 1.546722054481506348e-01 5.211628600955009460e-02 -1.105049401521682739e-01 1.716722100973129272e-01 3.106702268123626709e-01 2.154133170843124390e-01 -1.992621691897511482e-03 2.674507498741149902e-01 1.335645467042922974e-01 -5.880739167332649231e-02 3.113461136817932129e-01 2.014491558074951172e-01 2.095499783754348755e-01 -5.628136545419692993e-02 -1.102185770869255066e-01 9.128534048795700073e-02 -6.556630879640579224e-02 -3.055596351623535156e-01 1.206091791391372681e-01 8.275643736124038696e-02
-4.984815418720245361e-02 -2.031583636999130249e-01 -1.826458275318145752e-01 -4.791701957583427429e-02 3.245530128479003906e-01 -1.502804365009069443e-02 3.142128586769104004e-01 7.109606266021728516e-02 1.653931140899658203e-01 9.256241470575332642e-02 2.577507495880126953e-01 -2.857668399810791016e-01 2.472265064716339111e-01 -2.831035666167736053e-02 -9.931433945894241333e-02 1.744188070297241211e-01 3.056735098361968994e-01 5.287490785121917725e-02 -2.397039085626602173e-01 6.079299747943878174e-02 7.181317545473575592e-03 -2.576104402542114258e-01 1.539885699748992920e-01 -1.875896006822586060e-01 2.218962758779525757e-01 9.645547252148389816e-04 2.976107783615589142e-02 -6.711902469396591187e-02 9.617092087864875793e-03 -1.938048303127288818e-01 -3.915912285447120667e-02 2.202145159244537354e-01
-9.595538675785064697e-02 1.393515318632125854e-01 2.496603578329086304e-01 -2.186143547296524048e-01 4.137291759252548218e-02 1.988749951124191284e-01 -4.270271956920623779e-02 1.427369117736816406e-01 1.846730560064315796e-01 4.137193411588668823e-02 1.188995987176895142e-01 1.043331529945135117e-02 5.974326655268669128e-02 -1.960864961147308350e-01 -9.605181217193603516e-02 2.296484559774398804e-01 1.111464276909828186e-01 2.114485396305099130e-04 1.084952801465988159e-01 5.670634657144546509e-02 5.170625448226928711e-01 -2.114997506141662598e-01 1.637362390756607056e-01 2.160106897354125977e-01 -7.862294092774391174e-03 1.391311287879943848e-01 3.353433012962341309e-01 -2.136784940958023071e-01 1.469938755035400391e-01 -1.506388783454895020e-01 3.150430321693420410e-02 8.957874774932861328e-02
-1.692939847707748413e-01 -1.978970691561698914e-02 -4.871723055839538574e-02 -1.637057960033416748e-01 1.361318528652191162e-01 2.387395352125167847e-01 1.576283723115921021e-01 1.847236752510070801e-01 1.219733357429504395e-01 -2.511339634656906128e-02 2.824153900146484375e-01 -3.235483169555664062e-02 4.146667718887329102e-01 -5.701772868633270264e-02 6.081258133053779602e-02 7.006657123565673828e-02 1.223683878779411316e-01 1.292527019977569580e-01 -2.454138994216918945e-01 2.125380784273147583e-01 9.526905417442321777e-02 -1.378712058067321777e-02 -6.955920904874801636e-02 2.393115609884262085e-01 2.208185791969299316e-01 2.847295701503753662e-01 3.135900497436523438e-01 -2.882697619497776031e-02 2.802035510540008545e-01 6.872965488582849503e-03 -8.556834608316421509e-02 6.177632510662078857e-02
-3.844080492854118347e-02 1.862213462591171265e-01 -9.060245752334594727e-02 -4.286282658576965332e-01 -1.858320087194442749e-01 3.152810037136077881e-01 -2.354763448238372803e-02 6.860996782779693604e-02 3.908677771687507629e-02 1.471118330955505371e-01 3.347737491130828857e-01 1.721085794270038605e-02 6.830017268657684326e-02 -2.053974941372871399e-02 -1.878751665353775024e-01 1.813572272658348083e-02 1.846246123313903809e-01 -7.957231998443603516e-02 7.389982789754867554e-02 -2.875703945755958557e-02 3.351359665393829346e-01 -1.072097048163414001e-01 2.135661803185939789e-02 -9.011933207511901855e-02 2.883332036435604095e-02 2.409459799528121948e-01 7.382357120513916016e-02 1.852220594882965088e-01 2.845847606658935547e-01 -1.284761913120746613e-02 -1.446484625339508057e-01 2.768561840057373047e-01
-1.368980109691619873e-01 2.369797974824905396e-01 1.201423779129981995e-01 -1.004692465066909790e-01 6.266345828771591187e-02 1.549706757068634033e-01 2.367623448371887207e-01 -2.654585540294647217e-01 -1.286758929491043091e-01 -5.575683340430259705e-02 2.476823925971984863e-01 -6.287071853876113892e-02 -5.350998044013977051e-02 2.896645478904247284e-02 -1.260137259960174561e-01 2.996781095862388611e-02 2.345833778381347656e-01 1.520677357912063599e-01 8.811838924884796143e-02 1.816882491111755371e-01 1.384196728467941284e-01 -1.478270143270492554e-01 3.433112204074859619e-01 1.740471422672271729e-01 4.515022933483123779e-01 6.837096065282821655e-02 -1.810344457626342773e-01 -1.025612503290176392e-01 -3.467408940196037292e-02 -1.666500419378280640e-01 2.167265862226486206e-01 6.924615055322647095e-02
8.528979122638702393e-02 3.780515119433403015e-02 9.603148698806762695e-02 -1.588402688503265381e-01 2.778606116771697998e-01 2.340259850025177002e-01 1.382865477353334427e-02 1.817958056926727295e-01 6.508120149374008179e-02 9.872390329837799072e-02 2.932590544223785400e-01 -3.377677057869732380e-04 -9.348378516733646393e-03 1.269479244947433472e-01 -8.667628467082977295e-02 1.073280647397041321e-01 7.497593760490417480e-02 -1.487523019313812256e-01 -6.761211156845092773e-02 -4.176327958703041077e-02 1.848278045654296875e-01 -2.249174267053604126e-01 2.602864205837249756e-01 4.003313481807708740e-01 -8.315638452768325806e-02 -1.379919471219182014e-03 3.589268922805786133e-01 -1.705028116703033447e-01 2.327539920806884766e-01 1.644723266363143921e-01 -2.517593801021575928e-01 -1.256109308451414108e-02
-1.251897960901260376e-01 2.441290020942687988e-01 8.605275303125381470e-02 -2.502264082431793213e-01 -9.706596285104751587e-02 3.983211517333984375e-02 3.311635926365852356e-02 1.587122380733489990e-01 -8.409335464239120483e-02 -6.241391599178314209e-02 3.873979449272155762e-01 -8.467312902212142944e-02 -7.462619245052337646e-02 3.267083689570426941e-02 8.766660839319229126e-02 9.257192909717559814e-02 1.492356061935424805e-01 1.073500607162714005e-03 -3.049437701702117920e-01 -3.030651807785034180e-01 4.198765754699707031e-01 1.409819871187210083e-01 3.388748317956924438e-02 5.284453742206096649e-03 4.589890688657760620e-02 2.413871139287948608e-01 5.420977994799613953e-02 1.596744209527969360e-01 2.499461174011230469e-01 -6.920105218887329102e-02 -1.214712634682655334e-01 2.258847653865814209e-01
-8.117839694023132324e-02 -1.551297307014465332e-01 9.906690567731857300e-02 -3.121466934680938721e-01 -3.146263957023620605e-02 -7.366393506526947021e-02 3.627881705760955811e-01 -6.590759009122848511e-02 -5.344254150986671448e-02 -1.891257464885711670e-01 2.263896316289901733e-01 1.140338927507400513e-01 -2.180931270122528076e-01 1.838293522596359253e-01 -1.745904237031936646e-02 2.211702167987823486e-01 2.354380190372467041e-01 1.104623377323150635e-01 -2.528057396411895752e-01 -1.049846410751342773e-01 1.639940142631530762e-01 -1.156232878565788269e-01 3.369351029396057129e-01 1.012836545705795288e-01 2.908874452114105225e-01 -1.559027433395385742e-01 1.227168180048465729e-02 -1.930913142859935760e-02 7.498326897621154785e-02 -2.358931154012680054e-01 2.191773429512977600e-02 9.195120632648468018e-02
1.145547404885292053e-01 4.571418464183807373e-01 -1.472468376159667969e-01 9.878522902727127075e-02 3.074893541634082794e-02 1.951708942651748657e-01 2.865971066057682037e-02 2.193141132593154907e-01 -9.431162476539611816e-02 -5.014207214117050171e-02 8.253510296344757080e-02 -1.506563276052474976e-01 -5.940503627061843872e-02 4.343879874795675278e-03 -2.797878682613372803e-01 1.172040775418281555e-01 1.504696309566497803e-01 7.228431850671768188e-02 -1.581370085477828979e-02 -1.431744918227195740e-02 2.844282090663909912e-01 1.964471936225891113e-01 4.669230580329895020e-01 -3.772409632802009583e-02 3.196757137775421143e-01 8.614322543144226074e-02 1.269059330224990845e-01 6.052510440349578857e-02 1.119981855154037476e-01 -4.390792921185493469e-02 -9.454797208309173584e-02 -4.440825805068016052e-02
-3.491728752851486206e-02 2.000816613435745239e-01 2.592053711414337158e-01 -3.374800682067871094e-01 1.768924444913864136e-01 2.131601870059967041e-01 -3.634978830814361572e-02 1.884335726499557495e-01 7.447182387113571167e-02 1.109566241502761841e-01 1.475700289011001587e-01 -6.604006886482238770e-02 2.120276838541030884e-01 -2.731235884130001068e-02 -3.457903861999511719e-02 2.189592719078063965e-01 -1.287185996770858765e-01 -1.673162579536437988e-01 -1.643767580389976501e-02 -1.808571629226207733e-03 2.095081098377704620e-02 8.392193913459777832e-02 4.138655960559844971e-01 -1.272956281900405884e-01 3.450348973274230957e-01 1.031839288771152496e-02 6.310044229030609131e-02 2.942623756825923920e-02 1.388683915138244629e-01 -3.209618330001831055e-01 1.786915957927703857e-01 8.504571020603179932e-02
1.722047030925750732e-01 1.580244898796081543e-01 1.896494925022125244e-01 -4.202786684036254883e-01 2.511547207832336426e-01 2.787109613418579102e-01 1.405279487371444702e-01 -1.342605948448181152e-01 -4.912586510181427002e-02 7.581409066915512085e-02 1.906908154487609863e-01 5.237549170851707458e-02 2.100231051445007324e-01 6.759347766637802124e-02 -8.597508817911148071e-02 -4.191465675830841064e-02 6.925132125616073608e-02 -2.263222187757492065e-01 -1.076352819800376892e-01 -1.036582440137863159e-01 2.647582590579986572e-01 -1.905463337898254395e-01 1.705680936574935913e-01 3.517174720764160156e-01 5.325552076101303101e-02 1.332672405987977982e-02 -4.513151943683624268e-02 1.413262933492660522e-01 3.187383338809013367e-02 -2.022123634815216064e-01 1.939100474119186401e-01 -8.404612541198730469e-02
-1.973094791173934937e-01 -2.867463044822216034e-02 3.156659007072448730e-01 -2.284105420112609863e-01 1.359180659055709839e-01 2.759847342967987061e-01 7.115036994218826294e-02 1.452654302120208740e-01 1.613673120737075806e-01 1.530719399452209473e-01 -4.451921209692955017e-02 6.512919813394546509e-02 7.101282477378845215e-02 -4.209425300359725952e-02 1.327957063913345337e-01 -5.821865051984786987e-02 -8.201225101947784424e-02 1.264386177062988281e-01 -4.847981408238410950e-02 -1.320308744907379150e-01 4.424660503864288330e-01 -8.614110201597213745e-02 2.578194737434387207e-01 -5.431051924824714661e-02 1.510136574506759644e-01 -1.610850095748901367e-01 -1.066935136914253235e-01 -1.177164018154144287e-01 -2.222934365272521973e-02 1.809434741735458374e-01 4.705256968736648560e-02 -4.237177670001983643e-01
6.515747308731079102e-02 2.301399037241935730e-02 3.485839366912841797e-01 -1.503853946924209595e-01 1.023034378886222839e-01 -1.224077865481376648e-01 -1.514808982610702515e-01 1.223752275109291077e-01 2.470797151327133179e-01 6.083963438868522644e-02 8.234431594610214233e-02 -9.893986582756042480e-02 8.087293244898319244e-03 1.046728938817977905e-01 4.048891738057136536e-02 6.839170306921005249e-02 3.474201560020446777e-01 1.632154732942581177e-02 -9.774868935346603394e-02 -2.545610964298248291e-01 2.330538630485534668e-01 -1.990024000406265259e-01 4.591227769851684570e-01 2.348761111497879028e-01 1.206779181957244873e-01 1.651452630758285522e-01 -6.753220409154891968e-02 1.114858686923980713e-01 4.438228905200958252e-02 -3.851198405027389526e-02 -2.571574449539184570e-01 -7.389004528522491455e-02
-1.126520428806543350e-02 1.077473610639572144e-01 2.363142073154449463e-01 -2.746256887912750244e-01 2.720095217227935791e-01 3.162386119365692139e-01 1.291367411613464355e-02 1.270827502012252808e-01 -1.536335200071334839e-01 2.404105849564075470e-03 1.331911087036132812e-01 -1.839093863964080811e-01 -1.239906437695026398e-02 4.535487852990627289e-03 -6.016109883785247803e-02 3.843108713626861572e-01 4.175433889031410217e-02 -1.879681497812271118e-01 -2.326264232397079468e-01 3.860418219119310379e-03 5.386296659708023071e-02 2.724709212779998779e-01 2.015136182308197021e-01 1.759230345487594604e-02 3.329108953475952148e-01 -1.017569378018379211e-01 1.409018505364656448e-02 8.890466392040252686e-02 2.850973308086395264e-01 -1.160586178302764893e-01 1.427232287824153900e-02 8.076082915067672729e-02
-8.227974176406860352e-02 -2.441597580909729004e-01 4.573670029640197754e-02 -4.198705852031707764e-01 8.740489929914474487e-02 1.534575819969177246e-01 1.691866964101791382e-01 1.026337966322898865e-03 2.496233582496643066e-01 -1.257349848747253418e-01 3.042766153812408447e-01 -3.700433075428009033e-01 -1.926583051681518555e-02 1.121408026665449142e-02 1.092363819479942322e-01 1.060156896710395813e-01 -1.593084186315536499e-01 -1.657129824161529541e-01 -1.200924813747406006e-02 1.653746664524078369e-01 3.530938923358917236e-01 -1.621544244699180126e-03 5.331818386912345886e-02 2.769285626709461212e-02 1.555625051259994507e-01 -9.300693124532699585e-02 -5.942654609680175781e-02 7.927119731903076172e-04 2.440012246370315552e-01 5.986777320504188538e-02 -2.362511903047561646e-01 -1.320890057832002640e-02
-8.573826402425765991e-02 7.288974709808826447e-03 1.209802776575088501e-01 -1.442185491323471069e-01 3.340968787670135498e-01 1.372874826192855835e-01 1.508064866065979004e-01 8.921166509389877319e-02 1.581602096557617188e-01 1.706025749444961548e-01 3.716534078121185303e-01 -4.294761419296264648e-01 2.806463539600372314e-01 6.698257476091384888e-02 6.562634557485580444e-02 2.936560511589050293e-01 2.381199896335601807e-01 5.826558172702789307e-02 1.440745443105697632e-01 -1.566428095102310181e-01 1.150086373090744019e-01 -4.803245142102241516e-02 3.683849424123764038e-02 3.096199408173561096e-02 2.799120033159852028e-03 -1.576036363840103149e-01 1.780113428831100464e-01 -8.733673393726348877e-02 1.927155852317810059e-01 3.676253929734230042e-02 2.160519175231456757e-02 1.383643895387649536e-01
-1.850107312202453613e-01 -1.302357912063598633e-01 -2.948286570608615875e-02 -6.331933289766311646e-02 3.839490702375769615e-03 -2.076759561896324158e-02 2.041246294975280762e-01 1.596483886241912842e-01 1.175854951143264771e-01 2.870623767375946045e-01 4.394347369670867920e-01 -1.489050239324569702e-01 1.637597978115081787e-01 4.532635584473609924e-02 2.585846930742263794e-03 1.041303053498268127e-01 2.378169000148773193e-01 3.030871748924255371e-01 -8.493115752935409546e-02 1.475699543952941895e-01 1.841758638620376587e-01 5.650556087493896484e-02 1.491969376802444458e-01 2.687989361584186554e-02 1.130403876304626465e-01 9.134385734796524048e-02 2.846210896968841553e-01 1.541572213172912598e-01 2.278301268815994263e-01 1.936775147914886475e-01 9.413434565067291260e-02 -2.518400847911834717e-01
1.184993013739585876e-01 1.349380984902381897e-02 3.988215029239654541e-01 2.799443900585174561e-03 7.331946492195129395e-02 2.570382058620452881e-01 8.496066182851791382e-02 2.404889464378356934e-01 5.814041197299957275e-02 2.144962102174758911e-01 4.430427253246307373e-01 -1.044226288795471191e-01 1.691830456256866455e-01 -6.835114955902099609e-02 -1.408576965332031250e-01 1.076256558299064636e-01 1.242147535085678101e-01 3.395474329590797424e-02 -1.291267424821853638e-01 1.521760690957307816e-02 9.452878683805465698e-02 -2.885284125804901123e-01 1.386540383100509644e-02 -1.834641695022583008e-01 2.068264335393905640e-01 -8.340077102184295654e-02 -6.405149400234222412e-02 1.153186336159706116e-01 2.361194938421249390e-01 6.143997982144355774e-02 1.172540187835693359e-01 -2.626405656337738037e-01
-5.596452206373214722e-02 1.849308051168918610e-02 1.468378156423568726e-01 -2.925700545310974121e-01 2.973009049892425537e-01 3.614764809608459473e-01 2.655597329139709473e-01 1.502925157546997070e-01 1.526383161544799805e-01 2.150169312953948975e-01 1.891463547945022583e-01 7.959511876106262207e-02 -7.253247499465942383e-02 -5.078966543078422546e-02 -1.610252112150192261e-01 1.542458087205886841e-01 -1.134000048041343689e-01 -2.273933142423629761e-01 4.194042831659317017e-02 3.181501477956771851e-02 9.131602942943572998e-02 -9.737905859947204590e-02 1.753017455339431763e-01 2.750746011734008789e-01 1.940215677022933960e-01 -5.017974227666854858e-02 2.398331165313720703e-01 2.257010340690612793e-02 1.476934850215911865e-01 -8.394180238246917725e-02 1.927959918975830078e-01 -2.285225689411163330e-01
-2.010742872953414917e-01 7.541195303201675415e-02 9.997046738862991333e-02 -2.310898900032043457e-01 6.221868842840194702e-02 2.292492836713790894e-01 2.536614483688026667e-04 5.758242681622505188e-02 1.309530884027481079e-01 1.433425992727279663e-01 2.516977488994598389e-01 -4.528436660766601562e-01 -1.825508773326873779e-01 2.534082233905792236e-01 -1.259968578815460205e-01 9.383056312799453735e-02 1.335062682628631592e-01 3.114627487957477570e-02 1.639117002487182617e-01 -5.506150051951408386e-02 1.583828479051589966e-01 -1.598209887742996216e-01 1.501907110214233398e-01 -1.107412949204444885e-01 1.763382703065872192e-01 -3.114175200462341309e-01 8.931621164083480835e-02 9.057664871215820312e-02 1.768360137939453125e-01 6.624514609575271606e-02 -2.652481496334075928e-01 1.341396719217300415e-01
-1.426311731338500977e-01 -1.148133128881454468e-01 1.529331356287002563e-01 -2.703067958354949951e-01 -1.367481499910354614e-01 9.060314297676086426e-02 2.037928625941276550e-02 3.124417364597320557e-02 8.570192754268646240e-02 1.076820939779281616e-01 1.271991431713104248e-01 2.785529196262359619e-01 1.193324197083711624e-02 1.526363641023635864e-01 -2.130675464868545532e-01 2.366637289524078369e-01 -2.155974693596363068e-02 1.368576735258102417e-01 -5.421094223856925964e-02 -2.517488896846771240e-01 1.159439459443092346e-01 -1.912632584571838379e-01 3.679237365722656250e-01 -5.797382444143295288e-02 5.063716173171997070e-01 3.538757935166358948e-02 -5.239436402916908264e-02 -1.353601366281509399e-01 -1.202433407306671143e-01 -1.449196636676788330e-01 1.459257182432338595e-04 -1.253125369548797607e-01
-9.576648473739624023e-02 6.579840183258056641e-02 1.811432689428329468e-01 -3.002251386642456055e-01 1.628112494945526123e-01 -1.163288354873657227e-01 1.063281893730163574e-01 2.827835381031036377e-01 2.429805845022201538e-01 2.455633878707885742e-02 -1.132565736770629883e-02 -1.171567887067794800e-01 -2.655130028724670410e-01 -4.381247609853744507e-02 -1.753558367490768433e-01 -3.338149935007095337e-02 2.434854209423065186e-01 3.389840424060821533e-01 -2.620935142040252686e-01 1.370024383068084717e-01 1.134140342473983765e-01 -7.884805649518966675e-02 3.096105754375457764e-01 -5.699286237359046936e-02 1.598202735185623169e-01 -1.571482867002487183e-01 1.059370562434196472e-01 9.771289676427841187e-02 1.639434099197387695e-01 6.399048119783401489e-02 2.688320875167846680e-01 1.912462152540683746e-02
-9.979172050952911377e-02 1.235893368721008301e-01 5.374040454626083374e-02 -3.539558649063110352e-01 2.296265214681625366e-01 2.285613715648651123e-01 7.525839656591415405e-02 4.281181097030639648e-02 -3.632634878158569336e-02 -2.271622419357299805e-02 9.969083964824676514e-02 -3.248887956142425537e-01 1.144457459449768066e-01 -5.133664608001708984e-02 2.983026951551437378e-02 9.989863634109497070e-02 -1.241313517093658447e-01 -2.144787311553955078e-01 -9.288727492094039917e-02 -1.169488281011581421e-01 3.220050036907196045e-02 -1.062431745231151581e-02 3.108904361724853516e-01 -1.614811122417449951e-01 3.863920569419860840e-01 1.562456879764795303e-02 2.132823020219802856e-01 1.476890146732330322e-01 2.756639122962951660e-01 -2.399011254310607910e-01 1.428879201412200928e-01 -1.086350083351135254e-01
-1.288807243108749390e-01 1.243763044476509094e-02 -2.423867955803871155e-02 -1.428736299276351929e-01 2.113657444715499878e-01 1.228874921798706055e-01 1.090577337890863419e-02 -1.159455925226211548e-01 2.333212494850158691e-01 9.327246993780136108e-02 1.707781553268432617e-01 -2.696534991264343262e-01 1.540815234184265137e-01 3.525849804282188416e-02 -2.619840502738952637e-01 2.944782376289367676e-01 -5.865198373794555664e-02 3.037044703960418701e-01 -3.122187405824661255e-02 7.929778099060058594e-02 3.748731315135955811e-01 3.575146198272705078e-02 -5.699052009731531143e-03 2.826861143112182617e-01 1.372766047716140747e-01 -1.564099192619323730e-01 3.823449015617370605e-01 -1.677829958498477936e-02 -8.579193055629730225e-02 -1.446095556020736694e-01 -5.874987225979566574e-03 -2.766344510018825531e-02
-3.133091330528259277e-02 1.083919405937194824e-01 3.152674436569213867e-01 -1.624129265546798706e-01 1.482617110013961792e-01 6.670846790075302124e-02 1.537772119045257568e-01 -8.541504293680191040e-02 1.398859769105911255e-01 1.188864037394523621e-01 1.077647954225540161e-01 -2.735333740711212158e-01 1.461640186607837677e-02 -8.051142841577529907e-02 1.794115602970123291e-01 3.387418389320373535e-01 2.830511331558227539e-01 2.949760854244232178e-02 -3.833921626210212708e-02 -4.615828990936279297e-01 6.916503608226776123e-02 -8.132417500019073486e-02 2.459291815757751465e-01 2.187288403511047363e-01 2.167831212282180786e-01 -1.193853616714477539e-01 -5.423407256603240967e-02 1.345409899950027466e-01 -4.981785267591476440e-02 1.377733647823333740e-01 -2.433536574244499207e-02 -1.037959083914756775e-01
-9.221020340919494629e-02 6.295415014028549194e-02 8.759845793247222900e-02 -3.127080202102661133e-02 -6.789225339889526367e-02 2.259217798709869385e-01 9.320626407861709595e-02 -2.525683939456939697e-01 -1.401628553867340088e-01 -6.814751029014587402e-02 2.206780016422271729e-01 -5.820619314908981323e-02 3.039698116481304169e-03 2.214805036783218384e-02 -1.093921661376953125e-01 1.059971898794174194e-01 1.726948469877243042e-01 2.335731834173202515e-01 6.208765879273414612e-02 2.140894681215286255e-01 1.519376635551452637e-01 -1.551454216241836548e-01 3.221440613269805908e-01 2.017246186733245850e-01 5.214731097221374512e-01 1.086544096469879150e-01 -1.882873624563217163e-01 2.544891089200973511e-02 6.206252798438072205e-02 -1.741709113121032715e-01 2.594940960407257080e-01 -6.015107780694961548e-02
1.487368196249008179e-01 1.769149750471115112e-01 4.313020035624504089e-02 -2.502053678035736084e-01 -1.546019017696380615e-01 6.257828325033187866e-02 1.981173306703567505e-01 1.377050280570983887e-01 3.734231740236282349e-02 6.861361861228942871e-02 3.250577300786972046e-02 -2.964868545532226562e-01 -7.899262756109237671e-02 1.236158534884452820e-01 -1.560299843549728394e-01 8.355171978473663330e-02 1.526252180337905884e-01 2.072259187698364258e-01 1.679881289601325989e-02 8.544251322746276855e-02 3.181970417499542236e-01 -1.880735158920288086e-01 -2.267935313284397125e-02 2.582806348800659180e-01 2.978016734123229980e-01 -3.484049737453460693e-01 2.742967903614044189e-01 2.045968770980834961e-01 3.456248342990875244e-02 4.756499081850051880e-02 1.106381267309188843e-01 1.662589460611343384e-01
-3.495886921882629395e-02 -2.243892401456832886e-01 -4.452156275510787964e-02 -3.659713864326477051e-01 3.044575154781341553e-01 5.744612589478492737e-02 1.528329700231552124e-01 6.951595097780227661e-02 -7.039050012826919556e-02 1.846636831760406494e-01 2.176238894462585449e-01 -1.901834607124328613e-01 -9.164389967918395996e-02 -1.957669556140899658e-01 2.912466600537300110e-02 1.820832639932632446e-01 -1.473770290613174438e-01 2.740323543548583984e-02 5.163424648344516754e-03 -1.259619444608688354e-01 2.938090562820434570e-01 8.585940301418304443e-02 2.191494107246398926e-01 4.221908450126647949e-01 1.546673774719238281e-01 2.222435176372528076e-02 -1.568359136581420898e-02 -6.358078215271234512e-03 2.000110000371932983e-01 -1.196178887039422989e-02 2.057461589574813843e-01 -1.396479904651641846e-01
2.743944525718688965e-02 4.062947630882263184e-02 1.005701199173927307e-01 -1.407100558280944824e-01 7.387977838516235352e-02 -4.480614140629768372e-02 1.304292827844619751e-01 2.271175570785999298e-02 1.643530838191509247e-02 2.961749732494354248e-01 5.909975618124008179e-02 -3.630674779415130615e-01 -7.403186708688735962e-02 2.970129549503326416e-01 -1.749174445867538452e-01 -7.352382689714431763e-02 2.738958001136779785e-01 1.170037686824798584e-01 5.746769532561302185e-02 4.261018708348274231e-02 6.055222749710083008e-01 1.031093392521142960e-02 9.715340286493301392e-02 -5.143387615680694580e-02 1.272014230489730835e-01 -2.191474288702011108e-02 6.328669935464859009e-02 -1.179994940757751465e-01 -1.896755993366241455e-01 1.922078877687454224e-01 -8.098166435956954956e-02 5.428126826882362366e-02
-1.071366667747497559e-01 -1.776691228151321411e-01 -2.374457195401191711e-02 -4.646002650260925293e-01 -2.980654686689376831e-02 -4.070566222071647644e-02 2.279390990734100342e-01 -8.730567246675491333e-02 -1.965536624193191528e-01 4.144674539566040039e-02 2.246514111757278442e-01 1.256149411201477051e-01 -8.588668704032897949e-02 2.028799653053283691e-01 1.274925190955400467e-02 2.396185249090194702e-01 2.341324239969253540e-01 -1.112661883234977722e-01 -2.731474936008453369e-01 -3.788854181766510010e-02 1.374102383852005005e-01 7.843296229839324951e-02 3.556900620460510254e-01 1.017588824033737183e-01 2.426942288875579834e-01 -6.510857958346605301e-03 3.759238868951797485e-02 4.343501105904579163e-02 4.694605246186256409e-02 -1.496715992689132690e-01 1.995772123336791992e-01 1.840472519397735596e-01
-9.174396097660064697e-02 -1.607432514429092407e-01 8.270160108804702759e-02 -4.064049422740936279e-01 1.659210771322250366e-01 3.177680373191833496e-01 2.611800283193588257e-02 1.415144801139831543e-01 6.736021488904953003e-02 -1.691316217184066772e-01 2.400421649217605591e-01 -6.729435175657272339e-02 1.783330589532852173e-01 2.393509596586227417e-01 -2.409264594316482544e-01 -2.888105809688568115e-02 -6.975857913494110107e-02 -2.240491360425949097e-01 -6.437286734580993652e-02 1.215511383634293452e-05 2.345054596662521362e-01 1.754424422979354858e-01 1.497103124856948853e-01 1.477970480918884277e-01 8.258867263793945312e-02 3.878199458122253418e-01 2.388327009975910187e-02 2.222544699907302856e-02 1.090975925326347351e-01 1.960385292768478394e-01 -1.301074400544166565e-02 -5.685181915760040283e-02
-5.111437756568193436e-03 -2.214106358587741852e-02 3.002446889877319336e-02 -3.140163719654083252e-01 4.075391888618469238e-01 1.952562034130096436e-01 4.978999868035316467e-02 5.423513427376747131e-02 -7.092184573411941528e-02 8.978725224733352661e-02 2.847286164760589600e-01 -1.736690402030944824e-01 5.916619673371315002e-02 -8.261552453041076660e-02 -2.252848744392395020e-01 5.106481909751892090e-01 -5.022457987070083618e-02 -1.313231289386749268e-01 7.301110308617353439e-03 -3.617257997393608093e-02 5.952804535627365112e-02 -2.396265231072902679e-02 1.803922280669212341e-02 -8.918762905523180962e-04 1.185064986348152161e-01 1.001438349485397339e-01 1.835780777037143707e-02 1.502814590930938721e-01 3.029237389564514160e-01 -1.442072242498397827e-01 5.625915527343750000e-02 2.364037334918975830e-01
-4.144957289099693298e-02 -2.417675107717514038e-01 1.922315657138824463e-01 -2.660615742206573486e-01 1.873937100172042847e-01 1.583691984415054321e-01 2.399548441171646118e-01 -2.813874557614326477e-02 -4.859292879700660706e-02 2.304112911224365234e-01 1.217220127582550049e-01 -1.578505188226699829e-01 3.289249539375305176e-01 -2.845530956983566284e-02 8.931194990873336792e-02 2.553598880767822266e-01 -3.231286630034446716e-02 1.259939670562744141e-01 -1.613823622465133667e-01 -3.163203001022338867e-01 3.285236060619354248e-01 1.073425859212875366e-01 2.405017800629138947e-02 3.240937590599060059e-01 9.391375631093978882e-02 -2.658914774656295776e-02 1.026420891284942627e-01 -1.503918766975402832e-01 -4.089472442865371704e-02 1.450680941343307495e-01 4.141567274928092957e-02 -3.085459582507610321e-02
-1.234006211161613464e-01 1.136502623558044434e-01 9.429389238357543945e-02 -2.478325664997100830e-01 2.465413510799407959e-01 3.394919931888580322e-01 9.743487089872360229e-02 1.460869163274765015e-01 1.011255383491516113e-01 9.612995386123657227e-02 8.202113956212997437e-02 -3.410686552524566650e-01 -3.166357055306434631e-02 2.110249102115631104e-01 -6.356935948133468628e-02 1.468961983919143677e-01 4.457512795925140381e-01 -5.545492097735404968e-02 1.718919426202774048e-01 -1.907180249691009521e-01 1.249837651848793030e-01 -2.002931535243988037e-01 1.827507279813289642e-02 -8.296506106853485107e-02 1.995326131582260132e-01 -2.567991018295288086e-01 -3.704817220568656921e-02 2.789878286421298981e-02 6.651733070611953735e-02 1.852006465196609497e-02 -1.162890344858169556e-01 1.553997993469238281e-01
1.566213667392730713e-01 2.179438918828964233e-01 5.689755454659461975e-02 1.221987977623939514e-01 2.063318192958831787e-01 9.117696434259414673e-02 2.673062384128570557e-01 3.278735876083374023e-01 -8.996402472257614136e-02 1.641772389411926270e-01 3.645940721035003662e-01 1.677062362432479858e-02 1.014319434762001038e-01 1.588217467069625854e-01 -1.670451909303665161e-01 1.727184504270553589e-01 3.585810214281082153e-02 -1.263966113328933716e-01 -3.593175113201141357e-02 -5.291819199919700623e-02 2.566556334495544434e-01 -1.742428839206695557e-01 3.491543531417846680e-01 2.598362267017364502e-01 1.255021244287490845e-01 -1.446722596883773804e-01 -5.109607055783271790e-02 1.630758307874202728e-02 1.727072596549987793e-01 -1.450635343790054321e-01 -1.006072089076042175e-01 -1.043736115097999573e-01
-2.878330349922180176e-01 -6.486339028924703598e-03 9.317806363105773926e-02 -1.537562757730484009e-01 8.885058015584945679e-02 1.193783283233642578e-01 3.966542705893516541e-02 7.965951412916183472e-02 1.006151288747787476e-01 4.776208102703094482e-02 3.284589052200317383e-01 -1.202147603034973145e-01 2.875208854675292969e-01 -2.385707385838031769e-02 -5.382667109370231628e-02 4.865436349064111710e-03 3.540914356708526611e-01 3.151975572109222412e-01 -1.356960684061050415e-01 -1.292967647314071655e-01 -2.310633845627307892e-02 1.124166995286941528e-01 1.655259579420089722e-01 2.028705477714538574e-01 3.843115568161010742e-01 -1.225738786160945892e-02 -1.570207476615905762e-01 1.029100716114044189e-01 2.250962257385253906e-01 1.761189401149749756e-01 1.403900384902954102e-01 8.801843225955963135e-02
-9.875623881816864014e-02 5.558443441987037659e-02 1.292540282011032104e-01 -5.261937975883483887e-01 1.120313927531242371e-01 3.005989491939544678e-01 3.047904372215270996e-01 2.279413342475891113e-01 3.356340527534484863e-02 -1.040232703089714050e-01 2.610547468066215515e-02 8.567076176404953003e-02 6.273293495178222656e-02 1.179179251194000244e-01 -1.354604661464691162e-01 1.580887436866760254e-01 -1.111162081360816956e-01 1.626448184251785278e-01 -2.825189530849456787e-01 -1.298888921737670898e-01 3.538681566715240479e-01 9.405367821455001831e-02 -4.788781329989433289e-02 -1.076874211430549622e-01 6.158955022692680359e-02 1.600963622331619263e-01 -2.916832454502582550e-02 -1.902395859360694885e-02 -9.423021227121353149e-03 8.093510754406452179e-03 -2.000482752919197083e-02 2.236465066671371460e-01
-4.031557962298393250e-02 -1.361658573150634766e-01 2.144317477941513062e-01 -2.660531997680664062e-01 1.557320952415466309e-01 1.436984390020370483e-01 3.063624203205108643e-01 9.233985096216201782e-02 -1.134080588817596436e-01 2.395707368850708008e-01 3.066878616809844971e-01 1.344838272780179977e-02 5.646531283855438232e-02 -5.294952914118766785e-02 7.538013905286788940e-02 2.519545257091522217e-01 -9.152903407812118530e-02 -1.299668848514556885e-01 -1.216174811124801636e-01 -2.186740376055240631e-02 2.579474747180938721e-01 4.211886785924434662e-03 2.760477662086486816e-01 3.797749578952789307e-01 7.290421426296234131e-02 -6.195246428251266479e-02 -1.429408509284257889e-02 -6.591987609863281250e-02 1.968656629323959351e-01 -2.401968277990818024e-02 9.470643848180770874e-02 -2.942853569984436035e-01
-1.872652620077133179e-01 -3.826352581381797791e-02 1.791539192199707031e-01 -1.428674012422561646e-01 4.388099312782287598e-01 2.317779809236526489e-01 5.277596414089202881e-02 3.146507218480110168e-02 -6.633677333593368530e-02 3.213414549827575684e-01 1.019190251827239990e-01 -1.196158155798912048e-01 9.413199499249458313e-03 9.576954692602157593e-02 -1.757392287254333496e-01 3.156834542751312256e-01 4.528443515300750732e-02 -1.820790916681289673e-01 -2.838831245899200439e-01 -1.942571401596069336e-01 -3.804405778646469116e-02 8.058787882328033447e-02 1.994907557964324951e-01 1.067528277635574341e-01 1.809046715497970581e-01 -5.317061021924018860e-02 2.369550168514251709e-01 4.579677060246467590e-02 2.426163256168365479e-01 -9.085785597562789917e-02 5.497810989618301392e-02 1.102287322282791138e-01
-6.546840071678161621e-02 -4.843911156058311462e-02 7.653588801622390747e-02 -1.955735087394714355e-01 2.435504943132400513e-01 2.846888601779937744e-01 1.705036684870719910e-02 -2.164121903479099274e-02 2.603276968002319336e-01 2.633952796459197998e-01 1.745590567588806152e-01 -2.104090452194213867e-01 -1.139214932918548584e-01 6.324269622564315796e-02 -2.298232465982437134e-01 7.112918794155120850e-02 6.569429300725460052e-03 4.486071318387985229e-02 -3.652305901050567627e-01 1.498929262161254883e-01 -6.914498750120401382e-03 -3.851004317402839661e-02 1.776767522096633911e-01 -7.873023301362991333e-02 3.351821899414062500e-01 -1.720188409090042114e-01 2.149129211902618408e-01 2.501803934574127197e-01 -5.944525822997093201e-02 8.839396759867668152e-03 1.893299818038940430e-01 1.843978017568588257e-01
1.250752806663513184e-01 -1.678239107131958008e-01 1.531544327735900879e-02 -3.340934216976165771e-01 2.399667911231517792e-02 3.687436282634735107e-01 2.753606438636779785e-01 4.270256683230400085e-02 1.321528665721416473e-02 1.491170078516006470e-01 3.499803543090820312e-01 9.278769046068191528e-02 -2.373926043510437012e-01 1.681598275899887085e-02 -8.484377712011337280e-02 -2.880341708660125732e-01 1.054618209600448608e-01 2.066181227564811707e-02 -2.629422247409820557e-01 1.726924777030944824e-01 2.649680078029632568e-01 -1.190036833286285400e-01 -1.035197526216506958e-01 9.597247093915939331e-02 2.541872560977935791e-01 1.215100511908531189e-01 -7.969807833433151245e-02 -1.304812729358673096e-01 4.274648800492286682e-02 9.647039324045181274e-02 1.779153198003768921e-02 2.874843031167984009e-02
1.961980760097503662e-01 1.546949148178100586e-01 2.788949012756347656e-01 -3.975774347782135010e-02 1.735590845346450806e-01 2.574476897716522217e-01 6.975756585597991943e-02 -8.163118362426757812e-02 2.735909521579742432e-01 -8.877052366733551025e-02 1.222696974873542786e-01 -2.351422905921936035e-01 -2.233449369668960571e-01 2.538186013698577881e-01 -1.491296291351318359e-01 6.335347145795822144e-02 5.405934900045394897e-02 9.202565997838973999e-02 -1.304220855236053467e-01 1.299249082803726196e-01 3.282194137573242188e-01 -1.995358765125274658e-01 2.119330316781997681e-01 -1.988498270511627197e-01 1.622450798749923706e-01 -1.267115771770477295e-01 1.853376477956771851e-01 9.198293089866638184e-02 2.078368812799453735e-01 -7.472483813762664795e-02 2.085396796464920044e-01 -4.479799419641494751e-02
9.677851945161819458e-02 1.308142840862274170e-01 9.554993361234664917e-02 -2.798680961132049561e-01 6.058203428983688354e-02 2.777781486511230469e-01 8.267084509134292603e-02 1.018879860639572144e-01 5.941188335418701172e-02 -1.318146288394927979e-01 2.750546932220458984e-01 -2.514779008924961090e-02 -4.964574426412582397e-02 -1.931181401014328003e-01 3.523568063974380493e-02 1.323892474174499512e-01 2.631122432649135590e-02 -3.859486877918243408e-01 -1.232921332120895386e-01 -5.501858517527580261e-02 4.913581907749176025e-01 -5.625570565462112427e-02 3.419383466243743896e-01 -1.071815043687820435e-01 2.546034986153244972e-03 -2.520192228257656097e-02 -6.558427214622497559e-02 -2.364460192620754242e-02 2.037358433008193970e-01 1.071348339319229126e-01 -2.515572309494018555e-02 -1.797053813934326172e-01
-8.193881250917911530e-03 2.797014021780341864e-04 1.485622078180313110e-01 -4.648505151271820068e-02 1.021330133080482483e-01 1.424913257360458374e-01 1.437840610742568970e-02 1.787247061729431152e-01 -7.736185193061828613e-02 1.538786888122558594e-01 2.509153783321380615e-01 -2.291800826787948608e-01 7.109606266021728516e-02 2.541649639606475830e-01 7.700559496879577637e-02 2.043225169181823730e-01 9.990573674440383911e-02 -2.150061875581741333e-01 -9.480480104684829712e-02 2.383468747138977051e-01 2.981313467025756836e-01 -5.271836370229721069e-02 3.783029019832611084e-01 2.873774170875549316e-01 8.288285881280899048e-02 -3.518597036600112915e-02 6.061964854598045349e-02 -2.527618110179901123e-01 -1.549667119979858398e-01 -2.534042894840240479e-01 -1.443801820278167725e-01 -1.619507819414138794e-01
2.093288153409957886e-01 -7.507087290287017822e-02 -1.959159225225448608e-02 -4.503787457942962646e-01 5.052506923675537109e-01 3.265165686607360840e-01 1.941166967153549194e-01 -2.015220820903778076e-01 -2.691575698554515839e-02 9.727525711059570312e-02 1.357841789722442627e-01 -3.637037053704261780e-02 -1.509894728660583496e-01 5.809149518609046936e-02 3.106666356325149536e-02 1.182321012020111084e-01 1.709932982921600342e-01 -1.073503866791725159e-01 2.854763343930244446e-02 -1.661735177040100098e-01 1.890097856521606445e-01 -2.197658643126487732e-02 5.978696048259735107e-02 1.501224189996719360e-01 1.989037841558456421e-01 3.193548694252967834e-02 7.775417715311050415e-02 -8.597667329013347626e-03 1.785397380590438843e-01 -6.527376174926757812e-02 1.402319222688674927e-01 4.537646099925041199e-02
1.030095219612121582e-01 1.873500496149063110e-01 1.085049510002136230e-01 -2.900493443012237549e-01 4.045397341251373291e-01 1.764163672924041748e-01 9.875611215829849243e-02 2.221625596284866333e-01 -7.154014310799539089e-04 -1.652523688971996307e-02 1.991154104471206665e-01 -2.038083411753177643e-02 8.514943718910217285e-02 1.555726379156112671e-01 3.327573463320732117e-02 1.660421490669250488e-02 1.667265594005584717e-01 -2.068847268819808960e-01 -8.652240782976150513e-02 -5.176212266087532043e-02 4.445694088935852051e-01 -8.629433065652847290e-02 6.741967052221298218e-02 3.112953305244445801e-01 -2.582191675901412964e-02 2.353268116712570190e-01 9.938183426856994629e-02 -1.774057745933532715e-01 3.891166672110557556e-02 1.977037787437438965e-01 -6.114364415407180786e-02 4.788317903876304626e-02
8.850662410259246826e-02 4.007347822189331055e-01 -8.764063566923141479e-02 5.084501579403877258e-02 7.922865450382232666e-02 1.442151218652725220e-01 5.522774532437324524e-02 4.554597437381744385e-01 5.122675001621246338e-02 -4.317742958664894104e-02 2.078032046556472778e-01 -1.010432839393615723e-01 1.338430494070053101e-01 2.286643087863922119e-01 -2.242894321680068970e-01 1.293831765651702881e-01 6.274159997701644897e-02 -1.601641178131103516e-01 -3.121039457619190216e-02 -1.472107619047164917e-01 2.120964229106903076e-01 4.086583107709884644e-02 3.861488401889801025e-01 -6.860636919736862183e-02 3.991314023733139038e-02 -4.424200858920812607e-03 1.802425086498260498e-01 1.513879001140594482e-01 1.985505372285842896e-01 -1.502351164817810059e-01 -1.440857723355293274e-02 -1.291901320219039917e-01
-2.254315763711929321e-01 -3.514831140637397766e-02 4.388523101806640625e-02 -1.980459392070770264e-01 3.821891248226165771e-01 1.664808951318264008e-02 3.422078192234039307e-01 6.290039420127868652e-02 1.132834479212760925e-01 -1.496060192584991455e-01 2.016749083995819092e-01 -8.472145348787307739e-02 1.110583767294883728e-01 9.698466211557388306e-02 -2.783546149730682373e-01 7.321327924728393555e-02 2.311348617076873779e-01 1.626227498054504395e-01 -6.513595581054687500e-02 2.629058361053466797e-01 9.822990000247955322e-02 -8.171094954013824463e-02 2.710314393043518066e-01 1.650642603635787964e-01 1.261435747146606445e-01 -1.073108464479446411e-01 -1.575760692358016968e-01 1.018696054816246033e-01 -4.848381131887435913e-02 -3.061426579952239990e-01 1.241294443607330322e-01 8.580442517995834351e-02
-1.757428348064422607e-01 -2.140077650547027588e-01 -2.978286519646644592e-02 -4.103552103042602539e-01 -1.499101519584655762e-02 -9.183152765035629272e-02 2.222118079662322998e-01 -6.957101076841354370e-02 -8.788119256496429443e-02 -7.421475648880004883e-02 3.078523874282836914e-01 2.208807766437530518e-01 -2.602705955505371094e-01 8.420825749635696411e-02 -4.833913221955299377e-02 1.704131662845611572e-01 2.604697644710540771e-01 -1.040631979703903198e-01 -1.318407505750656128e-01 -1.935292631387710571e-01 2.423458695411682129e-01 4.240328818559646606e-02 2.915625572204589844e-01 3.236476704478263855e-02 2.654843032360076904e-01 1.389339752495288849e-02 1.328457891941070557e-01 2.713621594011783600e-02 8.333861827850341797e-02 -1.032781377434730530e-01 1.558811366558074951e-01 1.307457983493804932e-01
-1.476730108261108398e-01 2.216065675020217896e-02 2.765353620052337646e-01 -6.433928012847900391e-02 1.356461346149444580e-01 2.809550762176513672e-01 6.294613331556320190e-02 -6.420131772756576538e-02 2.611744105815887451e-01 -1.279693543910980225e-01 3.808921873569488525e-01 2.167967334389686584e-02 9.202717244625091553e-02 -1.532477140426635742e-01 -1.061852201819419861e-01 -1.610155105590820312e-01 2.241535484790802002e-01 4.065030813217163086e-01 -1.681062281131744385e-01 -2.229130715131759644e-01 4.404227063059806824e-02 -1.222344636917114258e-01 2.051935195922851562e-01 -2.985305385664105415e-03 1.945354044437408447e-01 7.364100962877273560e-02 -1.267516463994979858e-01 4.401361220516264439e-04 2.336513996124267578e-01 1.096678003668785095e-01 1.182786896824836731e-01 1.235518720932304859e-03
-3.554145991802215576e-01 -1.312657538801431656e-02 3.060758113861083984e-01 -5.695353075861930847e-02 9.382358752191066742e-03 1.806510984897613525e-01 2.043835222721099854e-01 -4.234631359577178955e-02 2.367691323161125183e-02 1.158196330070495605e-01 5.535918474197387695e-02 -8.575432002544403076e-02 -2.976295910775661469e-02 -1.241632401943206787e-01 -1.432406306266784668e-01 3.085142374038696289e-01 7.307416293770074844e-03 2.207677066326141357e-02 -1.132057886570692062e-02 6.159481778740882874e-02 1.565675437450408936e-01 2.995572611689567566e-02 4.075310826301574707e-01 1.655623763799667358e-01 1.346443444490432739e-01 -1.133336052298545837e-01 4.437559545040130615e-01 1.678848266601562500e-01 -1.285012215375900269e-01 -7.386107463389635086e-03 -1.789182573556900024e-01 -1.259993910789489746e-01
1.590669900178909302e-02 6.407564133405685425e-02 2.691466212272644043e-01 -4.069913029670715332e-01 -1.709891110658645630e-01 9.468626230955123901e-02 9.030807763338088989e-02 -1.936636865139007568e-02 8.848931640386581421e-02 2.434184402227401733e-02 3.353784084320068359e-01 -2.767212986946105957e-01 1.657984033226966858e-02 -1.514717489480972290e-01 -1.421880871057510376e-01 1.617963425815105438e-02 1.859460771083831787e-01 -1.760346144437789917e-01 -1.589410752058029175e-01 -7.578031718730926514e-02 3.357207179069519043e-01 9.257892519235610962e-02 2.816076874732971191e-01 1.211557984352111816e-01 -8.444616198539733887e-02 -3.656820580363273621e-02 2.536762133240699768e-02 1.350581347942352295e-01 2.223092615604400635e-01 1.106552686542272568e-02 -2.174550294876098633e-01 1.834103912115097046e-01
-8.522754162549972534e-02 -5.503066629171371460e-02 2.368269711732864380e-01 -2.011705935001373291e-01 1.612227559089660645e-01 1.160355135798454285e-01 6.975956261157989502e-02 2.298139780759811401e-02 1.188789978623390198e-01 8.315362781286239624e-02 3.308913707733154297e-01 -3.449587821960449219e-01 -2.764659523963928223e-01 2.121324390172958374e-01 1.619877368211746216e-01 6.853599846363067627e-02 1.998234540224075317e-01 3.198823630809783936e-01 2.275832295417785645e-01 -3.266116604208946228e-02 3.198926448822021484e-01 -1.441845446825027466e-01 7.573317736387252808e-02 -3.384604584425687790e-03 8.399235457181930542e-02 -2.395296990871429443e-01 -4.305889829993247986e-02 5.092902109026908875e-02 9.806253761053085327e-02 -4.311354365199804306e-03 -9.833373129367828369e-02 1.850203424692153931e-01
1.721180975437164307e-01 8.524725586175918579e-02 7.101802527904510498e-02 -2.198322117328643799e-01 4.602487012743949890e-02 8.816494606435298920e-03 8.248727023601531982e-02 1.789467781782150269e-01 2.062115967273712158e-01 6.086246576160192490e-03 2.615209855139255524e-02 1.966584101319313049e-02 1.405311375856399536e-01 1.268729716539382935e-01 -2.987332940101623535e-01 -1.353225260972976685e-01 3.112602233886718750e-01 1.338523328304290771e-01 -1.223765220493078232e-02 -2.855920232832431793e-02 1.219965051859617233e-02 -5.656539276242256165e-02 2.013648301362991333e-01 2.728860378265380859e-01 3.252242505550384521e-01 2.204436808824539185e-02 -6.677807122468948364e-02 -3.153086602687835693e-01 3.474988639354705811e-01 -1.632996499538421631e-01 -1.948345750570297241e-01 -2.281227260828018188e-01
1.027742847800254822e-01 -1.802928559482097626e-02 1.222807392477989197e-01 -2.288623154163360596e-01 1.865889281034469604e-01 -5.792282149195671082e-02 -1.797612458467483521e-01 6.647908687591552734e-02 2.580628097057342529e-01 -2.104327976703643799e-01 1.639867424964904785e-01 -1.624482274055480957e-01 -1.492730081081390381e-01 -1.143179014325141907e-01 -1.474949717521667480e-01 1.211500167846679688e-01 4.414228722453117371e-02 1.411806493997573853e-01 -2.579062879085540771e-01 6.832046806812286377e-02 1.225291565060615540e-01 -1.874855160713195801e-01 4.323485493659973145e-01 -4.446271806955337524e-02 1.867701560258865356e-01 1.463194191455841064e-01 -5.604909360408782959e-02 2.392814457416534424e-01 2.514060735702514648e-01 -8.333749324083328247e-02 -2.996390163898468018e-01 -4.670904204249382019e-02
3.361910209059715271e-02 2.778470888733863831e-02 3.508072495460510254e-01 3.458487614989280701e-02 5.285673309117555618e-03 9.172289073467254639e-02 1.006553247570991516e-01 -2.007676213979721069e-01 1.853729337453842163e-01 1.049921438097953796e-01 8.374031749553978443e-04 -1.232731416821479797e-01 -6.375221908092498779e-02 1.959628053009510040e-02 -1.799270659685134888e-01 2.158981263637542725e-01 3.495452404022216797e-01 1.207826510071754456e-01 -2.684471383690834045e-02 -2.770559787750244141e-01 2.618226706981658936e-01 -1.244332939386367798e-01 1.565515995025634766e-01 2.631714046001434326e-01 2.233790308237075806e-01 -2.522149980068206787e-01 2.413213849067687988e-01 8.778066933155059814e-02 1.065890863537788391e-02 -1.132206991314888000e-01 -8.559834212064743042e-02 -2.813776135444641113e-01
-2.980401217937469482e-01 1.363992989063262939e-01 -1.213334575295448303e-01 -1.629401743412017822e-01 4.948654398322105408e-02 1.696894913911819458e-01 3.548374176025390625e-01 -9.190899878740310669e-02 1.157995611429214478e-01 -9.418478608131408691e-02 2.810263335704803467e-01 -1.870645731687545776e-01 1.487367302179336548e-01 1.933446340262889862e-02 -1.830421388149261475e-01 -6.439147144556045532e-02 2.458148151636123657e-01 1.914748996496200562e-01 -4.240228980779647827e-02 -7.725112885236740112e-02 -7.280600070953369141e-02 -1.951643824577331543e-02 1.290909200906753540e-01 3.196250796318054199e-01 3.932190537452697754e-01 -9.483582340180873871e-03 -2.064525038003921509e-01 7.928279042243957520e-02 1.048133820295333862e-01 -3.217011317610740662e-02 1.582682877779006958e-01 1.387463808059692383e-01
1.092445105314254761e-02 9.868242777884006500e-03 -1.068928688764572144e-01 -2.179511487483978271e-01 9.453507512807846069e-02 4.021249413490295410e-01 2.020143270492553711e-01 1.095972210168838501e-01 1.407112926244735718e-01 -1.682568900287151337e-02 1.271880120038986206e-01 -2.990844249725341797e-01 1.274437308311462402e-01 5.845397710800170898e-02 -1.374115198850631714e-01 6.205822154879570007e-02 4.417278468608856201e-01 -2.724692597985267639e-02 6.155008822679519653e-02 4.312156233936548233e-03 6.659379601478576660e-02 1.396363228559494019e-01 3.410904705524444580e-01 -1.701622828841209412e-02 -1.031007990241050720e-01 8.511012792587280273e-02 3.304506242275238037e-01 -9.472062438726425171e-02 -1.628429889678955078e-01 9.975551068782806396e-02 4.713449254631996155e-02 -1.852474063634872437e-01
-1.737225055694580078e-01 1.804351657629013062e-01 -3.252546191215515137e-01 -3.705351948738098145e-01 2.214479893445968628e-01 -1.699040643870830536e-02 3.856875747442245483e-02 2.189487218856811523e-01 1.380677968263626099e-01 1.105751395225524902e-01 3.000107109546661377e-01 -1.795544475317001343e-02 1.165730208158493042e-01 -4.120140802115201950e-03 6.280684610828757286e-04 4.948481451719999313e-03 1.704123616218566895e-01 2.550399005413055420e-01 3.025398552417755127e-01 -2.717063128948211670e-01 4.908289760351181030e-02 -5.718949437141418457e-02 2.457250952720642090e-01 -3.325957059860229492e-02 5.075909197330474854e-02 -2.077457122504711151e-02 1.192271783947944641e-01 1.276655793190002441e-01 1.892615258693695068e-01 -1.197051629424095154e-01 8.226059377193450928e-02 -2.076737582683563232e-01
-1.196035146713256836e-01 -1.677552014589309692e-01 -1.180441007018089294e-01 -8.914314955472946167e-02 -7.198136299848556519e-02 1.243906617164611816e-01 1.131164953112602234e-01 -5.388916004449129105e-03 1.526830643415451050e-01 2.212983965873718262e-01 -2.344855666160583496e-02 -2.766588032245635986e-01 3.323678076267242432e-01 1.791388541460037231e-02 -1.225013732910156250e-01 7.236515730619430542e-02 1.779839992523193359e-01 3.203571736812591553e-01 -7.929207384586334229e-02 1.299969106912612915e-01 4.636884927749633789e-01 -8.658462762832641602e-02 1.284124851226806641e-01 7.552625238895416260e-02 2.720175683498382568e-01 -1.178018865175545216e-03 -1.780471205711364746e-01 4.779939725995063782e-02 -1.258193403482437134e-01 -5.301414785208180547e-05 -2.985711693763732910e-01 8.148031681776046753e-02
1.670419722795486450e-01 1.235616281628608704e-01 1.096691191196441650e-01 -2.368335425853729248e-01 -1.121079847216606140e-01 6.873846985399723053e-03 1.945080012083053589e-01 -1.049709320068359375e-01 2.227410972118377686e-01 -3.863973915576934814e-02 2.895245254039764404e-01 -2.974308729171752930e-01 7.829859852790832520e-02 -1.744524687528610229e-01 -2.247875481843948364e-01 -4.979427903890609741e-02 1.428653448820114136e-01 -1.883944571018218994e-01 -2.371680736541748047e-01 2.108032815158367157e-02 4.053278565406799316e-01 1.366781890392303467e-01 2.712502181529998779e-01 1.454620659351348877e-01 -1.109027210623025894e-02 5.946411192417144775e-02 1.006448715925216675e-01 1.670092046260833740e-01 1.264049708843231201e-01 -1.120960339903831482e-01 -1.979285478591918945e-01 1.207125112414360046e-01
1.933186352252960205e-01 7.103272527456283569e-02 7.184440642595291138e-02 -2.493365705013275146e-01 2.477465420961380005e-01 -3.619007766246795654e-02 -8.364871144294738770e-02 -2.443366684019565582e-02 6.523844599723815918e-02 -1.868232041597366333e-01 1.021297425031661987e-01 -2.805957496166229248e-01 -1.256454586982727051e-01 -4.612532630562782288e-02 -2.196086198091506958e-01 1.703545153141021729e-01 -1.875755749642848969e-02 6.152291968464851379e-02 -1.867662519216537476e-01 4.016495123505592346e-02 1.550334990024566650e-01 -2.869437038898468018e-01 5.268074870109558105e-01 -3.986762091517448425e-02 1.559322029352188110e-01 1.907187849283218384e-01 1.812487095594406128e-02 1.671570092439651489e-01 1.252852976322174072e-01 1.530655473470687866e-02 -2.494248151779174805e-01 -5.711480602622032166e-02
2.926613902673125267e-03 -8.219094574451446533e-02 2.714333534240722656e-01 -2.849441468715667725e-01 -8.883395232260227203e-03 1.280702054500579834e-01 -4.896789416670799255e-02 1.205161660909652710e-01 -1.039444580674171448e-01 2.650101184844970703e-01 9.801773726940155029e-02 -5.029850080609321594e-02 1.235029697418212891e-01 -2.750526666641235352e-01 -2.905081808567047119e-01 -4.331841692328453064e-02 1.391659211367368698e-02 -1.902143955230712891e-01 -3.563065230846405029e-01 -2.280429303646087646e-01 8.553848415613174438e-02 -9.053280949592590332e-02 4.140300154685974121e-01 -9.932274371385574341e-02 2.185665816068649292e-01 8.295453153550624847e-03 9.855791926383972168e-02 8.289944380521774292e-02 1.829745769500732422e-01 1.278308928012847900e-01 -6.538119167089462280e-02 -6.293048709630966187e-02
1.724805384874343872e-01 8.848565630614757538e-03 6.962073501199483871e-03 -2.289687246084213257e-01 -4.054783843457698822e-03 2.930021584033966064e-01 3.297786116600036621e-01 -7.053619623184204102e-02 1.256220787763595581e-01 -1.418916881084442139e-01 -6.516025960445404053e-02 -4.029077887535095215e-01 1.724085956811904907e-01 -2.643785439431667328e-02 1.205170899629592896e-02 -4.100086912512779236e-02 3.812049627304077148e-01 2.589369751513004303e-02 8.312402293086051941e-03 -2.560325562953948975e-01 1.322131007909774780e-01 -3.260650113224983215e-02 2.494546025991439819e-01 8.543718140572309494e-04 1.541981995105743408e-01 6.436078995466232300e-02 2.410840839147567749e-01 -2.505547702312469482e-01 8.711767196655273438e-02 4.015088826417922974e-02 -1.813640147447586060e-01 7.867185398936271667e-03
6.439013779163360596e-02 1.602472811937332153e-01 1.530109494924545288e-01 -2.502341568470001221e-01 1.235346272587776184e-01 2.002438753843307495e-01 -1.068201884627342224e-01 2.906478345394134521e-01 1.020376663655042648e-02 -6.613643467426300049e-02 2.816935181617736816e-01 -2.849768698215484619e-01 2.142330110073089600e-01 3.090682327747344971e-01 1.523653417825698853e-01 1.321621090173721313e-01 1.913314312696456909e-01 -1.854985952377319336e-02 -2.091155350208282471e-01 1.361707150936126709e-01 1.745374500751495361e-01 -1.220169756561517715e-02 -1.574800536036491394e-02 2.151982337236404419e-01 2.351865172386169434e-01 3.009424209594726562e-01 1.075008511543273926e-01 -3.319412842392921448e-02 -4.891117662191390991e-02 2.149797528982162476e-01 1.319226622581481934e-02 4.521116241812705994e-02
-1.215811520814895630e-01 -1.088384985923767090e-01 5.904119089245796204e-02 -1.832038313150405884e-01 3.546956777572631836e-01 2.747993767261505127e-01 3.575404882431030273e-01 1.114901900291442871e-01 1.226076781749725342e-01 8.750005066394805908e-02 2.888389676809310913e-02 6.710010766983032227e-02 4.634467512369155884e-02 1.818431168794631958e-01 -2.210701629519462585e-02 9.043963998556137085e-02 -1.213287189602851868e-01 3.787111490964889526e-02 -5.912322923541069031e-02 1.522616744041442871e-01 1.817234009504318237e-01 -1.900841742753982544e-01 8.706820756196975708e-02 -2.638852298259735107e-01 1.932756304740905762e-01 1.568493247032165527e-01 -3.051058948040008545e-02 2.020278200507164001e-02 2.955654859542846680e-01 -1.735736988484859467e-02 -2.856709957122802734e-01 -3.178918361663818359e-01
-4.249826073646545410e-02 -5.448587238788604736e-02 1.387707795947790146e-02 1.109090596437454224e-01 2.110759019851684570e-01 7.057098299264907837e-02 2.711715102195739746e-01 3.592551872134208679e-02 2.780560404062271118e-03 1.352194845676422119e-01 1.980275809764862061e-01 -1.229985151439905167e-02 -3.109496235847473145e-01 -1.391905397176742554e-01 -2.649111747741699219e-01 -2.588833868503570557e-02 8.103328943252563477e-02 1.875562816858291626e-01 -2.168487310409545898e-01 5.490842834115028381e-02 2.777528464794158936e-01 -1.309137344360351562e-01 2.399132251739501953e-01 -1.669746190309524536e-01 2.571315169334411621e-01 1.637496352195739746e-01 1.849921196699142456e-01 -2.696845829486846924e-01 9.840921312570571899e-02 1.947549730539321899e-01 -8.524354547262191772e-02 -2.958632707595825195e-01
-6.571275740861892700e-02 -6.517920643091201782e-02 -1.161063686013221741e-01 2.593735232949256897e-02 -5.200315639376640320e-02 1.045841127634048462e-01 2.752207219600677490e-01 4.032853245735168457e-02 8.191980421543121338e-03 1.945297271013259888e-01 2.860499322414398193e-01 4.643335565924644470e-02 3.357241153717041016e-01 -9.673994779586791992e-02 -2.925106287002563477e-01 9.025195240974426270e-02 2.187587134540081024e-02 -9.269116818904876709e-02 -2.516000159084796906e-02 -3.365895897150039673e-02 2.768582701683044434e-01 1.969424039125442505e-01 4.503793418407440186e-01 1.405906230211257935e-01 2.180750370025634766e-01 -9.161877632141113281e-02 -1.078554391860961914e-01 -1.412446349859237671e-01 1.210390254855155945e-01 1.631550937891006470e-01 -1.899535357952117920e-01 1.866336315870285034e-01
9.367151558399200439e-02 2.040876746177673340e-01 1.812273561954498291e-01 -2.189662456512451172e-01 1.112225428223609924e-01 1.685502529144287109e-01 3.481156229972839355e-01 -7.802724838256835938e-02 7.757452875375747681e-02 -8.468210697174072266e-03 -1.103995367884635925e-01 -4.621729552745819092e-01 -2.735338872298598289e-03 1.329755410552024841e-02 -3.446391597390174866e-02 1.697048842906951904e-01 2.649019956588745117e-01 -2.368277013301849365e-01 -1.358956098556518555e-01 -1.835780888795852661e-01 1.081787720322608948e-01 -1.355702988803386688e-02 3.081208169460296631e-01 -1.203403994441032410e-01 2.263557463884353638e-01 -1.653917320072650909e-02 2.661502659320831299e-01 -6.885749101638793945e-02 8.379872143268585205e-02 -5.374314263463020325e-02 1.181249506771564484e-02 -4.248581081628799438e-02
-1.469665765762329102e-01 -3.123784996569156647e-02 1.430146694183349609e-01 -3.879506886005401611e-01 2.313032746315002441e-01 2.669318318367004395e-01 9.760532528162002563e-02 1.220497712492942810e-01 -1.569636762142181396e-01 -1.014958508312702179e-02 2.082417458295822144e-01 -1.070596277713775635e-01 3.300605714321136475e-01 7.417378574609756470e-02 1.561068892478942871e-01 1.665583252906799316e-01 -3.813941963016986847e-03 1.031330823898315430e-01 -1.335590928792953491e-01 -4.427163675427436829e-02 3.058324456214904785e-01 2.354414464207366109e-04 -4.908384755253791809e-02 4.222964346408843994e-01 -3.590221703052520752e-02 1.205276474356651306e-01 2.548753023147583008e-01 -9.967136383056640625e-02 4.467038065195083618e-02 -6.508222222328186035e-02 -7.538597285747528076e-02 -6.178759783506393433e-02
7.421343028545379639e-02 -5.927489325404167175e-02 5.400874465703964233e-02 -2.524770796298980713e-01 2.265229821205139160e-01 3.540659323334693909e-02 2.421779781579971313e-01 6.457662582397460938e-02 -7.238547503948211670e-02 -4.681695997714996338e-02 8.277332782745361328e-02 -1.251516584306955338e-02 -1.104555949568748474e-01 8.714943192899227142e-03 -2.872429788112640381e-01 2.755282223224639893e-01 1.152566149830818176e-01 3.245170414447784424e-01 -2.820381820201873779e-01 -1.057277917861938477e-01 3.550365194678306580e-02 -4.396642372012138367e-02 4.358794987201690674e-01 3.686594963073730469e-02 2.765002250671386719e-01 2.274127490818500519e-02 -1.563504934310913086e-01 3.175057470798492432e-01 -4.154844582080841064e-02 -1.243304535746574402e-01 6.863457616418600082e-03 -2.171128243207931519e-02
-3.599175438284873962e-02 -2.069660723209381104e-01 1.683983802795410156e-01 -3.142918273806571960e-02 2.596510350704193115e-01 2.580357789993286133e-01 -2.670690715312957764e-01 6.663611531257629395e-02 5.341911688446998596e-02 -1.508915275335311890e-01 4.589473009109497070e-01 -1.346267294138669968e-02 2.008357457816600800e-02 -8.385130017995834351e-02 -3.806756734848022461e-01 -1.809334941208362579e-02 2.884472608566284180e-01 2.115032821893692017e-01 -1.344190388917922974e-01 -7.483175490051507950e-03 1.977780610322952271e-01 -5.045688897371292114e-02 1.950812935829162598e-01 5.191624164581298828e-02 1.261460185050964355e-01 6.271096318960189819e-02 -1.790634989738464355e-01 -1.435170769691467285e-01 9.765562415122985840e-02 4.902097210288047791e-02 8.843544125556945801e-02 -8.309096843004226685e-02
-1.375378370285034180e-01 1.505173835903406143e-02 9.391916543245315552e-02 -1.357117593288421631e-01 1.052268519997596741e-01 -7.775560766458511353e-02 6.005254108458757401e-04 8.055715262889862061e-02 3.090537488460540771e-01 1.263412833213806152e-01 3.412174284458160400e-01 -1.355146020650863647e-01 4.792839884757995605e-01 7.959233224391937256e-02 -7.415503263473510742e-02 4.975568968802690506e-03 1.808314174413681030e-01 2.163837999105453491e-01 -2.172819375991821289e-01 1.939691044390201569e-02 8.939348906278610229e-02 5.617401748895645142e-02 1.918956339359283447e-01 1.681476086378097534e-01 2.559652030467987061e-01 -1.614307910203933716e-01 8.101540803909301758e-02 5.704556033015251160e-02 3.377583622932434082e-01 1.153033971786499023e-01 5.789867136627435684e-03 -1.000465601682662964e-01
-1.061194911599159241e-01 -1.850438565015792847e-01 -1.003551185131072998e-01 -4.135356545448303223e-01 2.996369078755378723e-02 -1.991766244173049927e-01 2.098378837108612061e-01 -1.060561612248420715e-01 -1.873117238283157349e-01 -3.863269835710525513e-02 1.159136444330215454e-01 8.483337610960006714e-02 -4.248211532831192017e-02 7.273031771183013916e-02 2.992048300802707672e-02 1.619817912578582764e-01 3.591158688068389893e-01 5.431666597723960876e-02 -2.424467056989669800e-01 -2.104000896215438843e-01 2.477649599313735962e-01 -4.680155590176582336e-02 3.845093548297882080e-01 1.327077746391296387e-01 1.470323055982589722e-01 -1.227061823010444641e-01 1.210323050618171692e-01 -6.175140663981437683e-02 -4.869377613067626953e-02 -1.998748481273651123e-01 1.570580154657363892e-01 1.223445520736277103e-03
-4.339503869414329529e-02 1.010668128728866577e-01 3.011572957038879395e-01 -9.888109564781188965e-02 -1.532337442040443420e-02 3.036620020866394043e-01 1.820075362920761108e-01 -4.967373982071876526e-02 1.611005663871765137e-01 -1.305712461471557617e-01 -1.750913411378860474e-01 -1.520273983478546143e-01 -2.599744498729705811e-01 -1.267353445291519165e-01 -2.157219797372817993e-01 7.455240935087203979e-02 9.371710568666458130e-02 3.285431489348411560e-02 -1.033496931195259094e-01 8.352281898260116577e-02 3.027821183204650879e-01 4.849372059106826782e-02 5.126420855522155762e-01 1.415939629077911377e-01 1.771047711372375488e-01 7.033516466617584229e-02 2.376828640699386597e-01 5.468713492155075073e-02 -8.798260241746902466e-02 -2.594467438757419586e-02 -1.228200495243072510e-01 5.639760941267013550e-02
-1.121079474687576294e-01 -1.842768490314483643e-02 -3.093523979187011719e-01 -2.131042331457138062e-01 2.819524407386779785e-01 -8.396347612142562866e-02 1.170327067375183105e-01 -4.297218844294548035e-02 3.623171150684356689e-01 -2.086523622274398804e-01 1.915501207113265991e-01 1.383278220891952515e-01 1.748878657817840576e-01 -1.884232088923454285e-02 -2.095448970794677734e-01 2.624819874763488770e-01 3.739790022373199463e-01 2.014625668525695801e-01 -1.560781002044677734e-01 -3.402335941791534424e-02 1.301555931568145752e-01 -3.831723332405090332e-02 2.138369381427764893e-01 -4.286809638142585754e-02 2.184077501296997070e-01 -1.535833626985549927e-01 -1.038182899355888367e-01 -9.480448788963258266e-04 7.728924602270126343e-02 -8.108060806989669800e-02 -7.314992137253284454e-03 5.384277552366256714e-02
3.983191400766372681e-02 1.262713670730590820e-01 3.311067223548889160e-01 -2.740086615085601807e-01 -9.233193099498748779e-02 -5.832501500844955444e-02 -1.578424274921417236e-01 -1.453766077756881714e-01 1.706231683492660522e-01 2.320388257503509521e-01 6.076031550765037537e-02 -2.665296196937561035e-01 6.307245790958404541e-02 7.772745937108993530e-02 -1.743689924478530884e-01 3.792488574981689453e-01 2.308761328458786011e-01 1.280874907970428467e-01 -1.297423243522644043e-01 -1.651846021413803101e-01 3.249450623989105225e-01 -4.484709724783897400e-02 5.321111902594566345e-02 3.189671933650970459e-01 1.350575238466262817e-01 -6.092193350195884705e-02 -6.331928819417953491e-02 1.436068713665008545e-01 -2.211389318108558655e-02 5.761361680924892426e-03 -4.542974010109901428e-02 -1.505696922540664673e-01
9.619896858930587769e-02 -1.103885993361473083e-01 4.820957183837890625e-01 -2.635961771011352539e-01 -1.090276539325714111e-01 1.523516923189163208e-01 9.633178263902664185e-02 -9.642338752746582031e-02 8.111853897571563721e-02 1.695592999458312988e-01 3.652514144778251648e-02 -1.206096187233924866e-01 1.841231882572174072e-01 -7.385933399200439453e-02 -1.468754708766937256e-01 1.735592633485794067e-01 3.562900424003601074e-02 -7.686302065849304199e-02 -7.579355686902999878e-02 -2.064584642648696899e-01 1.914924234151840210e-01 -5.841596983373165131e-03 3.542700111865997314e-01 4.323251843452453613e-01 1.556793451309204102e-01 9.544309973716735840e-02 -1.836130954325199127e-02 1.408023834228515625e-01 -1.004368066787719727e-02 8.523458242416381836e-02 -2.331674797460436821e-03 1.232093423604965210e-01
7.084198296070098877e-02 -2.234797924757003784e-02 9.893835335969924927e-02 -2.487628310918807983e-01 -9.793224930763244629e-02 2.733336687088012695e-01 3.891496360301971436e-01 1.064123585820198059e-01 2.232061475515365601e-01 1.110662147402763367e-01 2.264640629291534424e-01 2.932744286954402924e-02 7.408458273857831955e-03 1.755402833223342896e-01 -1.801256239414215088e-01 2.319972366094589233e-01 -1.194293145090341568e-03 1.884238570928573608e-01 -3.647906333208084106e-02 -4.881830513477325439e-02 4.140953719615936279e-01 -7.646105950698256493e-04 -2.882479876279830933e-02 -3.415075317025184631e-02 -8.121903240680694580e-02 -1.603839695453643799e-01 6.496752798557281494e-02 -3.740517050027847290e-02 1.590261757373809814e-01 -2.724841050803661346e-02 -4.088858366012573242e-01 2.137107029557228088e-02
7.259437348693609238e-03 -3.389536577742546797e-04 1.091593727469444275e-01 -1.184156239032745361e-01 5.373046398162841797e-01 1.392380297183990479e-01 3.045959174633026123e-01 1.963336467742919922e-01 2.608827315270900726e-02 3.450475260615348816e-02 2.071310132741928101e-01 -4.570629075169563293e-02 -4.793268069624900818e-02 -1.146131306886672974e-01 -1.032024025917053223e-01 1.884210109710693359e-01 -1.922138333320617676e-01 -9.385531395673751831e-02 1.073238328099250793e-01 -1.466756910085678101e-01 2.636040747165679932e-01 -5.914449319243431091e-02 3.379308879375457764e-01 1.765315979719161987e-01 1.964390575885772705e-01 3.560015559196472168e-02 6.599655840545892715e-03 -1.028064340353012085e-01 -5.152974277734756470e-02 -2.327444255352020264e-01 -1.457011103630065918e-01 -2.223306708037853241e-02
2.182639390230178833e-02 -2.959678508341312408e-02 -2.631077766418457031e-01 -3.482049107551574707e-01 2.537691891193389893e-01 1.061795055866241455e-01 1.886020153760910034e-01 -1.767283380031585693e-01 2.629921734333038330e-01 -4.131380096077919006e-02 1.534724533557891846e-01 1.197742372751235962e-01 -1.714417040348052979e-01 -1.702836304903030396e-01 -2.557418942451477051e-01 1.382520198822021484e-01 5.171643570065498352e-02 1.210186630487442017e-01 -7.705448567867279053e-02 -8.489684760570526123e-02 1.126932948827743530e-01 -2.099065296351909637e-02 3.626575469970703125e-01 3.900141920894384384e-03 3.671262860298156738e-01 1.462859660387039185e-01 1.414138171821832657e-02 2.387989461421966553e-01 -1.279080510139465332e-01 -1.206664834171533585e-02 -7.251229137182235718e-02 6.090639904141426086e-02
-3.241462111473083496e-01 -3.406176809221506119e-03 1.162500679492950439e-01 -1.515714973211288452e-01 1.761206537485122681e-01 -2.299308627843856812e-01 -1.778999269008636475e-01 1.416462957859039307e-01 1.110067293047904968e-01 -1.544473459944128990e-03 1.847864240407943726e-01 2.039201930165290833e-02 -2.984643913805484772e-02 1.029482390731573105e-02 -1.190061867237091064e-01 1.656425744295120239e-02 2.134876996278762817e-01 -4.594754427671432495e-02 -3.839902207255363464e-02 1.323904097080230713e-01 3.710009157657623291e-01 -1.978503018617630005e-01 4.341570138931274414e-01 -1.580552458763122559e-01 4.009132087230682373e-01 1.694841682910919189e-02 -1.731572449207305908e-01 2.224399708211421967e-02 -8.925361186265945435e-02 -1.110584568232297897e-02 6.303842365741729736e-02 -4.900669446215033531e-04
-2.632372975349426270e-01 -2.753802947700023651e-02 -5.641604214906692505e-02 -1.657411307096481323e-01 -5.430099740624427795e-02 -5.940688773989677429e-02 -8.464534580707550049e-02 -7.365971058607101440e-02 4.916492849588394165e-02 -2.932723611593246460e-02 1.944078803062438965e-01 -1.503523252904415131e-02 4.984833672642707825e-02 8.254148066043853760e-02 -5.267524626106023788e-03 3.939026594161987305e-01 2.396995760500431061e-02 2.170830070972442627e-01 -6.335108727216720581e-02 1.598286777734756470e-01 3.693673312664031982e-01 -6.541305035352706909e-02 4.772424697875976562e-01 2.034578099846839905e-02 2.624517306685447693e-02 -1.355787813663482666e-01 5.707215517759323120e-03 -6.207662820816040039e-02 2.361892908811569214e-01 -3.743438720703125000e-01 8.492373675107955933e-02 4.704266786575317383e-02
-2.186144441366195679e-01 -1.846307329833507538e-02 2.204939574003219604e-01 -1.242743358016014099e-01 2.587928771972656250e-01 -4.862589016556739807e-02 4.013169109821319580e-01 -6.142208725214004517e-02 5.917589366436004639e-02 -2.075532227754592896e-01 1.410221904516220093e-01 1.578154116868972778e-01 4.568842425942420959e-02 2.013150751590728760e-01 -6.993207335472106934e-02 1.582584679126739502e-01 1.236324012279510498e-01 1.931578814983367920e-01 -3.950415253639221191e-01 5.086002871394157410e-03 1.259553134441375732e-01 -1.911619603633880615e-01 1.587474197149276733e-01 -1.277219317853450775e-02 3.518069088459014893e-01 3.880174458026885986e-02 9.358448535203933716e-02 1.267900615930557251e-01 1.110562831163406372e-01 -1.430559158325195312e-01 -6.101923435926437378e-02 1.289768218994140625e-01
2.718920260667800903e-02 1.348887979984283447e-01 2.849474847316741943e-01 -2.485480010509490967e-01 1.556027829647064209e-01 2.505550384521484375e-01 -8.742162026464939117e-03 7.581517100334167480e-02 -1.137808710336685181e-02 1.036202907562255859e-01 1.449277997016906738e-01 -1.766818761825561523e-02 -4.999778419733047485e-02 -8.193742483854293823e-03 -5.362910032272338867e-02 1.899521350860595703e-01 2.324591726064682007e-01 -2.542791366577148438e-01 -2.729785740375518799e-01 -5.034913495182991028e-02 2.666273713111877441e-01 -2.488528788089752197e-01 2.741006910800933838e-01 3.347951173782348633e-01 -1.146839633584022522e-01 1.112446188926696777e-01 1.506060659885406494e-01 -1.396397408097982407e-02 2.175193578004837036e-01 1.737551242113113403e-01 -1.194291003048419952e-02 -1.718579530715942383e-01
-5.211833119392395020e-02 -1.593711413443088531e-02 -1.414010208100080490e-02 -3.249882161617279053e-01 2.587729990482330322e-01 2.857831418514251709e-01 1.424589008092880249e-01 5.828408151865005493e-02 7.329890131950378418e-02 2.603353261947631836e-01 7.029233127832412720e-02 -2.212446182966232300e-01 -2.371560931205749512e-01 4.840913787484169006e-02 1.272525191307067871e-01 3.381636738777160645e-01 8.046952635049819946e-02 -1.025745570659637451e-01 -6.229965016245841980e-02 -2.230389118194580078e-01 2.913111150264739990e-01 1.523666381835937500e-01 1.904320120811462402e-01 2.030418068170547485e-01 3.839938342571258545e-02 -7.209915667772293091e-02 2.461000382900238037e-01 1.080639958381652832e-01 2.142842411994934082e-01 1.111176162958145142e-01 9.552297741174697876e-02 -1.468270830810070038e-02
-1.916178166866302490e-01 -1.094704344868659973e-01 1.169221699237823486e-01 -2.618534490466117859e-03 1.001986712217330933e-01 1.042872145771980286e-01 2.139639556407928467e-01 8.059713989496231079e-02 1.821694821119308472e-01 6.118687987327575684e-02 3.450484573841094971e-01 -2.417309284210205078e-01 1.494275331497192383e-01 -6.981383264064788818e-02 1.826619543135166168e-02 -1.621534526348114014e-01 2.156043648719787598e-01 2.491570264101028442e-01 -1.390391886234283447e-01 -1.185552403330802917e-01 2.071451991796493530e-01 6.086865812540054321e-02 2.164748907089233398e-01 -1.802881509065628052e-01 3.472878038883209229e-01 -2.985268235206604004e-01 1.128780469298362732e-01 1.891778707504272461e-01 -1.655092090368270874e-02 1.149191409349441528e-01 2.354925274848937988e-01 -3.244107961654663086e-02
3.665786609053611755e-02 5.785151943564414978e-02 -2.939808880910277367e-03 -1.951201111078262329e-01 -2.403669357299804688e-01 3.151686489582061768e-02 -1.553733050823211670e-01 1.216127350926399231e-01 9.514755010604858398e-02 7.849698513746261597e-02 2.322163246572017670e-02 -1.154653206467628479e-01 -5.578837543725967407e-02 2.225572615861892700e-01 6.778147071599960327e-02 -9.476521611213684082e-02 1.733343601226806641e-01 5.084577202796936035e-02 -2.013154774904251099e-01 -1.376291513442993164e-01 1.877239048480987549e-01 -3.004373013973236084e-01 2.681166529655456543e-01 1.096815541386604309e-01 4.730295836925506592e-01 1.037112921476364136e-01 -2.848846837878227234e-02 5.326542071998119354e-03 3.875018656253814697e-01 -1.997970640659332275e-01 -1.927313953638076782e-01 1.138590183109045029e-02
1.192026436328887939e-01 1.324268132448196411e-01 7.581246644258499146e-02 -3.610415458679199219e-01 3.986719250679016113e-01 4.019614756107330322e-01 2.461187243461608887e-01 -2.085240185260772705e-01 -1.869868719950318336e-03 1.070503592491149902e-01 1.275551617145538330e-01 -1.476434618234634399e-01 -2.131269425153732300e-01 5.559158325195312500e-02 4.393281880766153336e-03 1.986324340105056763e-01 4.898871108889579773e-02 -1.333568394184112549e-01 -1.649044603109359741e-01 -2.746910154819488525e-01 1.951819211244583130e-01 -3.475883603096008301e-02 1.175709292292594910e-01 1.429041475057601929e-01 1.124343499541282654e-01 -7.200993597507476807e-02 1.761830747127532959e-01 -3.000671416521072388e-02 2.728404849767684937e-02 -1.483104564249515533e-02 1.438343524932861328e-01 -4.758905619382858276e-02
-1.017042919993400574e-01 5.200884118676185608e-02 -4.198640212416648865e-02 -6.544133275747299194e-02 1.460752934217453003e-01 3.090249300003051758e-01 -8.328914642333984375e-02 8.286073803901672363e-02 2.367942035198211670e-01 4.416913166642189026e-02 4.039138928055763245e-02 -3.025061786174774170e-01 3.369251191616058350e-01 -6.570290029048919678e-02 -7.142242789268493652e-02 -4.133243113756179810e-02 3.827747404575347900e-01 2.362898737192153931e-01 -2.542665898799896240e-01 1.228251308202743530e-01 2.747744917869567871e-01 -1.414308995008468628e-01 4.684899002313613892e-02 7.303778082132339478e-02 1.123420819640159607e-01 8.974558860063552856e-02 1.064391136169433594e-01 1.055224146693944931e-02 2.182256281375885010e-01 -1.085423454642295837e-01 -3.124333322048187256e-01 1.433183904737234116e-02
-1.487137228250503540e-01 -1.568750739097595215e-01 -1.898816227912902832e-01 -2.348358333110809326e-01 3.236144185066223145e-01 2.733700871467590332e-01 1.657938510179519653e-01 1.431854516267776489e-01 3.299407064914703369e-01 -4.411152005195617676e-02 2.442749291658401489e-01 -2.262352854013442993e-01 2.567709088325500488e-01 2.723931893706321716e-02 -5.496799573302268982e-02 1.712673902511596680e-02 1.962794810533523560e-01 3.086485564708709717e-01 -3.808153048157691956e-02 1.214697137475013733e-01 5.572099983692169189e-02 -1.723030358552932739e-01 1.362538486719131470e-01 1.859015040099620819e-02 2.896228134632110596e-01 7.469823118299245834e-03 -9.621307998895645142e-02 8.742457628250122070e-02 -7.046316564083099365e-02 -1.373355090618133545e-01 1.821668818593025208e-02 1.276058107614517212e-01
-9.971319884061813354e-02 -2.766779363155364990e-01 4.427357390522956848e-02 -4.130797386169433594e-01 2.810948900878429413e-02 -1.912062764167785645e-01 2.139659672975540161e-01 -7.084581255912780762e-02 -1.983849853277206421e-01 -8.911960572004318237e-02 2.486872524023056030e-01 6.816470623016357422e-02 -9.458062052726745605e-02 1.375315934419631958e-01 -1.437137369066476822e-02 3.535751700401306152e-01 2.078495174646377563e-01 -4.273460060358047485e-02 -2.498143762350082397e-01 -1.225116178393363953e-01 1.451543420553207397e-01 -5.794797465205192566e-02 2.535851895809173584e-01 8.569446206092834473e-02 2.964624464511871338e-01 -2.464676089584827423e-02 5.777391046285629272e-02 3.573693335056304932e-02 1.210879087448120117e-01 -1.534620672464370728e-01 7.328601926565170288e-02 1.751318871974945068e-01
-8.470980077981948853e-02 -5.428487434983253479e-02 1.768731325864791870e-01 -1.679029315710067749e-01 -7.837953418493270874e-02 9.764518588781356812e-03 -2.530017197132110596e-01 -7.920913398265838623e-02 -1.092751622200012207e-01 -6.353624165058135986e-02 1.899805366992950439e-01 -1.505595296621322632e-01 4.841960594058036804e-02 -5.672350525856018066e-03 -2.068180143833160400e-01 -7.846566289663314819e-02 2.242394536733627319e-01 -7.240950316190719604e-02 -1.023192778229713440e-01 2.823076210916042328e-02 4.752331972122192383e-01 -3.508172631263732910e-01 7.501098513603210449e-02 -9.444761276245117188e-02 3.706503808498382568e-01 -1.459553241729736328e-01 6.630551069974899292e-02 -1.356620714068412781e-02 2.798004746437072754e-01 2.567093074321746826e-02 2.181738615036010742e-01 -8.810408413410186768e-02
-5.868816375732421875e-02 -1.697794944047927856e-01 -1.150479353964328766e-02 -4.028736054897308350e-01 7.086339592933654785e-02 -2.439701259136199951e-01 3.269745707511901855e-01 -1.543721854686737061e-01 -1.417115181684494019e-01 1.240734830498695374e-01 2.383101731538772583e-01 6.628564745187759399e-02 -6.457848101854324341e-02 2.014908194541931152e-02 1.061965711414813995e-02 3.148331940174102783e-01 2.120143324136734009e-01 1.632015854120254517e-01 -2.448710054159164429e-01 -2.041575014591217041e-01 1.932832002639770508e-01 -3.435111045837402344e-02 3.825090825557708740e-01 6.186958774924278259e-02 5.680622532963752747e-02 -1.526022106409072876e-01 8.570101112127304077e-02 -4.227496683597564697e-02 -5.886111408472061157e-02 -6.039790064096450806e-02 -8.744567632675170898e-03 6.922671198844909668e-02
-1.839389652013778687e-02 1.331401336938142776e-02 6.980894505977630615e-02 -5.723088383674621582e-01 3.944657742977142334e-01 -4.369083791971206665e-03 1.361466497182846069e-01 -1.578532010316848755e-01 6.350776553153991699e-02 -1.651358418166637421e-02 1.522468924522399902e-01 -7.453524321317672729e-02 -1.875954419374465942e-01 -1.471980959177017212e-01 1.415583938360214233e-01 2.233669161796569824e-01 -9.436532855033874512e-02 -1.319220662117004395e-01 -2.013503015041351318e-02 -2.638950198888778687e-02 3.350667059421539307e-01 1.121001392602920532e-01 8.023826777935028076e-02 2.994709834456443787e-02 1.343974471092224121e-01 1.781167089939117432e-01 9.382892400026321411e-02 -1.705786958336830139e-02 2.074034065008163452e-01 -1.720083653926849365e-01 1.963435672223567963e-02 -1.292814016342163086e-01
1.241985410451889038e-01 -1.001173481345176697e-01 7.625564001500606537e-03 -1.737122535705566406e-01 1.942675709724426270e-01 -4.396760836243629456e-02 9.571468085050582886e-02 -1.372243463993072510e-02 2.579889595508575439e-01 -1.502315700054168701e-01 2.067529559135437012e-01 -2.121795266866683960e-01 -2.605352997779846191e-01 -1.387953162193298340e-01 -2.817073464393615723e-01 1.041392832994461060e-01 -2.726883161813020706e-03 -3.709986805915832520e-03 -3.379042744636535645e-01 -3.163489699363708496e-02 1.600446999073028564e-01 -2.273476570844650269e-01 4.557107686996459961e-01 2.583517692983150482e-02 1.104321777820587158e-01 -6.827715784311294556e-02 7.389297336339950562e-02 2.597528100013732910e-01 1.058820933103561401e-01 1.216428703628480434e-03 -1.979505568742752075e-01 5.008570849895477295e-03
-1.891060918569564819e-01 1.440799236297607422e-02 7.022814825177192688e-03 1.024322807788848877e-01 1.753592491149902344e-01 -6.725184619426727295e-03 2.998620569705963135e-01 1.209527160972356796e-02 2.366782277822494507e-01 -1.680583357810974121e-01 2.364511638879776001e-01 -2.145545929670333862e-01 4.006256908178329468e-02 1.129610762000083923e-01 -2.578096389770507812e-01 1.227589920163154602e-01 3.252539336681365967e-01 8.655759692192077637e-02 -9.324518963694572449e-03 1.568932384252548218e-01 1.625608205795288086e-01 1.333205774426460266e-02 4.021198153495788574e-01 2.954975068569183350e-01 2.005884349346160889e-01 -1.140929087996482849e-01 -2.053421363234519958e-02 3.382215648889541626e-02 -1.065981835126876831e-01 -2.278431504964828491e-01 1.309119910001754761e-01 4.106338694691658020e-02
1.998781785368919373e-02 1.138171739876270294e-02 8.630055189132690430e-02 -2.267167419195175171e-01 2.752850577235221863e-02 3.743798434734344482e-01 -2.073971368372440338e-02 2.457746863365173340e-01 -1.459120400249958038e-02 -2.663713097572326660e-01 5.461548268795013428e-02 -1.251090019941329956e-01 2.265848517417907715e-01 5.098993703722953796e-02 7.928155362606048584e-02 1.602926403284072876e-01 1.486276835203170776e-01 5.228703096508979797e-02 -4.546606540679931641e-02 -1.329855918884277344e-01 4.985492527484893799e-01 1.158104464411735535e-01 1.117165461182594299e-01 2.406661361455917358e-01 1.452054232358932495e-01 -2.115206122398376465e-01 9.837455302476882935e-02 -2.678432464599609375e-01 2.992229722440242767e-02 1.299561560153961182e-01 1.399524211883544922e-01 -3.991651907563209534e-02
-2.498684218153357506e-03 -1.450877189636230469e-01 1.349909696727991104e-02 -4.105618596076965332e-01 8.003407716751098633e-02 6.958584766834974289e-03 7.138882577419281006e-02 1.677286773920059204e-01 2.490251809358596802e-01 -1.163176074624061584e-02 1.902007609605789185e-01 5.975696444511413574e-02 -2.639346420764923096e-01 -1.034031510353088379e-01 -2.937808632850646973e-01 3.476164862513542175e-02 1.664346456527709961e-01 -2.357434481382369995e-02 6.869760900735855103e-02 -2.356514334678649902e-01 1.387154757976531982e-01 5.236851051449775696e-02 3.355425894260406494e-01 1.627860367298126221e-01 2.549019753932952881e-01 3.732021152973175049e-02 4.191151354461908340e-03 2.147971838712692261e-01 -1.383264362812042236e-01 -1.939420998096466064e-01 -2.829856425523757935e-02 -2.847807407379150391e-01
-1.356536746025085449e-01 8.329489268362522125e-03 -7.089533656835556030e-02 -1.567569375038146973e-01 1.081528887152671814e-01 -1.912235319614410400e-01 3.035676479339599609e-01 -1.120885834097862244e-01 1.342147588729858398e-01 1.567806452512741089e-01 1.296048164367675781e-01 1.520245522260665894e-01 -6.363146007061004639e-02 -1.155411750078201294e-01 -8.183904737234115601e-02 1.934295147657394409e-01 1.102793961763381958e-01 2.513000369071960449e-01 1.552707850933074951e-01 -3.800775110721588135e-02 3.064199686050415039e-01 -2.818147838115692139e-01 2.551028430461883545e-01 9.294685721397399902e-02 4.582301378250122070e-01 1.681577712297439575e-01 3.806212544441223145e-02 6.684663891792297363e-02 -1.692414656281471252e-02 -9.960897266864776611e-03 1.920735538005828857e-01 1.599753201007843018e-01
-6.374373286962509155e-02 -4.483067989349365234e-02 1.091977357864379883e-01 -3.771038055419921875e-01 2.700635194778442383e-01 2.229810059070587158e-01 7.229573279619216919e-02 1.253939718008041382e-01 -2.126842290163040161e-01 9.095758199691772461e-02 9.684223681688308716e-02 -1.686872392892837524e-01 -1.943438127636909485e-02 3.684906288981437683e-02 -1.628859788179397583e-01 3.665361404418945312e-01 -4.193007573485374451e-02 -1.346516162157058716e-01 -7.493551075458526611e-02 -8.197889477014541626e-02 7.958126813173294067e-02 2.093713581562042236e-01 1.894704997539520264e-01 -9.651872678659856319e-04 2.056483328342437744e-01 1.226080395281314850e-02 9.673371911048889160e-02 2.597597986459732056e-02 3.970255851745605469e-01 -1.984601318836212158e-01 -5.903632566332817078e-02 2.663892805576324463e-01
1.839485317468643188e-01 2.946229465305805206e-02 2.410287559032440186e-01 -4.061129391193389893e-01 -3.643875475972890854e-03 1.764596253633499146e-02 4.277161508798599243e-02 6.635445356369018555e-02 3.528065979480743408e-01 -4.993394389748573303e-02 1.584801226854324341e-01 -1.781256943941116333e-01 -8.408555760979652405e-03 -1.561762839555740356e-01 -1.018066257238388062e-01 2.211107909679412842e-01 7.002402096986770630e-02 1.209053620696067810e-01 -5.274705961346626282e-02 5.695831403136253357e-02 2.222172617912292480e-01 -7.614047080278396606e-02 7.211603969335556030e-02 3.029452860355377197e-01 8.050907403230667114e-02 1.026024967432022095e-01 3.440714180469512939e-01 -2.720194756984710693e-01 -1.077833846211433411e-01 1.108006834983825684e-01 -1.599380820989608765e-01 -1.778291016817092896e-01
8.336853981018066406e-02 1.061226576566696167e-01 7.895354181528091431e-02 -2.891105413436889648e-01 -7.919793576002120972e-02 3.099633455276489258e-01 2.451399415731430054e-01 -1.763389073312282562e-02 1.793688982725143433e-01 1.106540188193321228e-01 2.267132401466369629e-01 -1.620099395513534546e-01 -8.626671135425567627e-02 1.470364332199096680e-01 -1.159231960773468018e-01 8.658884465694427490e-02 2.636066973209381104e-01 1.428119391202926636e-01 2.282021194696426392e-01 -8.862364292144775391e-02 2.810670137405395508e-01 7.555430056527256966e-04 1.101905182003974915e-01 -4.258962348103523254e-02 1.206736080348491669e-02 -8.609458804130554199e-02 2.611318789422512054e-02 4.615760967135429382e-02 3.372910618782043457e-01 -5.866677686572074890e-02 -3.903673887252807617e-01 1.855279803276062012e-01
2.583140507340431213e-02 2.260167151689529419e-02 -1.048451736569404602e-01 1.373882889747619629e-01 -1.781135424971580505e-02 9.504009038209915161e-02 2.249494791030883789e-01 1.210354920476675034e-02 -1.485451906919479370e-01 1.664462983608245850e-01 1.117505803704261780e-01 -4.278180003166198730e-02 2.380780428647994995e-01 -1.479971855878829956e-01 -2.052172720432281494e-01 9.526018053293228149e-02 2.268704473972320557e-01 2.830748073756694794e-02 -8.758270181715488434e-03 1.242156773805618286e-01 4.738896787166595459e-01 6.445846706628799438e-02 4.395407140254974365e-01 1.182402595877647400e-01 2.132155746221542358e-01 -2.164228111505508423e-01 -1.520950645208358765e-01 2.354124747216701508e-02 6.394838541746139526e-02 -9.218718856573104858e-02 -2.811914384365081787e-01 -6.057786941528320312e-02
-7.528464496135711670e-02 1.577305793762207031e-02 -3.506172820925712585e-02 -2.318273037672042847e-01 3.038639202713966370e-02 2.993169426918029785e-01 3.191688656806945801e-01 -4.039279650896787643e-03 1.190179139375686646e-01 -1.003943085670471191e-01 2.016762942075729370e-01 -3.772963285446166992e-01 5.069436505436897278e-02 1.081099435687065125e-01 5.017426609992980957e-02 1.678562313318252563e-01 3.109541535377502441e-01 2.451922297477722168e-01 -1.224700361490249634e-01 1.393745541572570801e-01 3.233740851283073425e-02 1.079421341419219971e-01 3.740634322166442871e-01 -4.429450258612632751e-02 -7.141276448965072632e-02 -2.242193222045898438e-01 1.652162820100784302e-01 -5.114445835351943970e-02 -6.838846020400524139e-03 2.481151074171066284e-01 2.787471376359462738e-02 3.162850812077522278e-02
-2.233543246984481812e-01 -1.570714414119720459e-01 2.743589282035827637e-01 -4.425227642059326172e-01 1.858882904052734375e-01 -3.931893035769462585e-02 3.208323121070861816e-01 2.760794460773468018e-01 3.801966086030006409e-02 -1.257150918245315552e-01 -1.027075052261352539e-01 -1.785234510898590088e-01 -1.734068430960178375e-02 2.320700883865356445e-01 7.668149657547473907e-03 1.570078283548355103e-01 2.412974834442138672e-01 2.172510027885437012e-01 3.806545399129390717e-03 2.867555711418390274e-03 1.512550711631774902e-01 -6.550745666027069092e-02 2.110380977392196655e-01 4.363913089036941528e-02 -2.473970130085945129e-02 -1.416099630296230316e-02 1.806647926568984985e-01 -2.808194793760776520e-02 1.405389457941055298e-01 6.020212080329656601e-03 2.514228224754333496e-01 6.522213667631149292e-02
-1.920019160024821758e-03 -1.060858890414237976e-01 5.539292842149734497e-02 -1.343220565468072891e-02 -9.712176024913787842e-02 -8.886664360761642456e-02 -4.165939986705780029e-03 4.439439624547958374e-02 -1.763625419698655605e-03 -1.081866323947906494e-01 1.600219607353210449e-01 -2.583180367946624756e-01 1.405250132083892822e-01 -8.809461258351802826e-03 -1.563100963830947876e-01 6.737288087606430054e-02 1.843097656965255737e-01 -1.115360185503959656e-01 -8.497590571641921997e-02 1.191002503037452698e-01 5.505729317665100098e-01 -2.630746662616729736e-01 2.902175188064575195e-01 -7.939364761114120483e-02 2.545622885227203369e-01 -1.258477121591567993e-01 1.077178046107292175e-01 5.820613726973533630e-02 3.805931806564331055e-01 -1.678646504878997803e-01 5.418905988335609436e-02 1.051381900906562805e-01
-1.332009434700012207e-01 -1.464930325746536255e-01 3.105541765689849854e-01 -3.122527599334716797e-01 1.749147474765777588e-01 1.035839468240737915e-01 -1.061603650450706482e-01 -2.543020760640501976e-03 1.778047829866409302e-01 -1.138236224651336670e-01 3.109470605850219727e-01 -5.970050767064094543e-02 2.879669889807701111e-02 -9.035808965563774109e-03 -3.670209944248199463e-01 2.747527956962585449e-01 5.016574636101722717e-02 2.181710600852966309e-01 -1.118391826748847961e-01 -5.318403616547584534e-02 4.011279344558715820e-02 -2.179399579763412476e-01 3.091237843036651611e-01 -1.109153106808662415e-01 1.354850679636001587e-01 -2.712299115955829620e-02 -2.782875299453735352e-01 -4.622950032353401184e-02 1.169804334640502930e-01 -1.296487264335155487e-02 1.516944617033004761e-01 1.919184252619743347e-02
3.235146030783653259e-02 1.595180714502930641e-03 1.033227294683456421e-01 -2.759181857109069824e-01 8.713743835687637329e-02 4.217616915702819824e-01 -5.139128491282463074e-02 2.710154056549072266e-01 -7.115901261568069458e-02 -2.031416743993759155e-01 5.984504148364067078e-02 -1.130929961800575256e-01 5.466349050402641296e-02 1.402608398348093033e-02 3.803361579775810242e-02 2.548879981040954590e-01 2.938557863235473633e-01 6.757136434316635132e-02 -1.308271437883377075e-01 -1.796838641166687012e-01 4.141442477703094482e-01 1.392577439546585083e-01 1.246038004755973816e-01 5.788010358810424805e-02 7.833524048328399658e-02 -2.314568907022476196e-01 1.322244703769683838e-01 -1.909478753805160522e-01 1.035995483398437500e-01 1.942358613014221191e-01 -2.969420282170176506e-03 -7.778815180063247681e-02
3.969493880867958069e-02 -2.113574296236038208e-01 3.474085628986358643e-01 -2.670855820178985596e-01 -1.795793324708938599e-02 2.425574883818626404e-02 2.006688416004180908e-01 2.672778666019439697e-01 1.645801402628421783e-02 1.258207950741052628e-02 1.639973223209381104e-01 2.425634413957595825e-01 8.129488676786422729e-02 -1.883263289928436279e-01 -2.981087863445281982e-01 -1.245405599474906921e-01 1.346420347690582275e-01 1.227113381028175354e-01 9.552906453609466553e-02 2.121447324752807617e-01 2.691242098808288574e-01 3.738123551011085510e-02 3.276211321353912354e-01 -1.770605742931365967e-01 2.580130994319915771e-01 1.122505217790603638e-01 5.577722191810607910e-02 4.271585866808891296e-02 -6.436074525117874146e-02 -8.527781814336776733e-03 -1.683494299650192261e-01 -6.566941156052052975e-04
2.004566043615341187e-01 1.368610411882400513e-01 -1.584228873252868652e-02 -3.733721673488616943e-01 1.712023466825485229e-01 3.239388763904571533e-01 3.115969896316528320e-01 1.323168277740478516e-01 -1.260672211647033691e-01 2.887534201145172119e-01 2.252356857061386108e-01 9.114244580268859863e-02 2.003470063209533691e-02 1.591732650995254517e-01 -4.109933227300643921e-02 2.355151027441024780e-01 7.877377793192863464e-03 -6.206919625401496887e-02 1.035711169242858887e-02 -2.573862373828887939e-01 3.453593552112579346e-01 -7.279976457357406616e-02 1.086840406060218811e-01 1.085172817111015320e-01 1.045504063367843628e-01 -9.217831492424011230e-02 3.820692747831344604e-02 -9.495627880096435547e-02 1.607290096580982208e-02 -1.626718491315841675e-01 1.406100839376449585e-01 -1.286533027887344360e-01
-1.442708373069763184e-01 -2.269242256879806519e-01 1.178079098463058472e-01 -2.401919364929199219e-01 -1.591816730797290802e-02 -2.274307906627655029e-01 3.082273900508880615e-01 -5.129988119006156921e-02 -1.336012333631515503e-01 7.484465837478637695e-03 2.087972611188888550e-01 9.368630498647689819e-02 -1.373308002948760986e-01 1.776973158121109009e-01 -4.972063470631837845e-03 2.122919857501983643e-01 5.651627108454704285e-02 2.027487009763717651e-01 -2.351795732975006104e-01 -9.294040501117706299e-02 2.341123670339584351e-01 1.051809638738632202e-01 4.089569151401519775e-01 1.826738119125366211e-01 2.840885221958160400e-01 -9.526516497135162354e-02 5.048235878348350525e-02 1.248953789472579956e-01 1.437098812311887741e-02 -1.431075185537338257e-01 -4.705164581537246704e-02 1.874413937330245972e-01
-4.664866626262664795e-02 -6.571868062019348145e-02 -5.388190969824790955e-02 -1.346003562211990356e-01 6.244406476616859436e-02 1.113506853580474854e-01 1.591086387634277344e-02 3.379275500774383545e-01 -7.688504643738269806e-03 1.599494963884353638e-01 4.010111689567565918e-01 -3.822391331195831299e-01 3.425011336803436279e-01 -8.472222089767456055e-02 1.149562075734138489e-01 1.009355261921882629e-01 2.127435952425003052e-01 1.375833004713058472e-01 -1.127366647124290466e-01 -9.287250041961669922e-02 1.912138611078262329e-01 -2.754398155957460403e-04 1.138677895069122314e-01 5.743522569537162781e-02 5.947546288371086121e-02 3.418384790420532227e-01 2.118564099073410034e-01 -8.265720307826995850e-02 1.335342675447463989e-01 -6.211953703314065933e-03 -1.130344942212104797e-01 -1.420785337686538696e-01
-5.468197911977767944e-02 -9.891888499259948730e-02 3.473550314083695412e-03 -2.815172672271728516e-01 2.864350378513336182e-01 2.939277328550815582e-02 -1.548665761947631836e-01 -8.402319625020027161e-03 1.516325473785400391e-01 2.664628922939300537e-01 3.870902061462402344e-01 -5.757465213537216187e-02 1.197427585721015930e-01 -4.873789474368095398e-02 9.470286220312118530e-02 8.683644235134124756e-02 1.145214140415191650e-01 1.598173528909683228e-01 1.387657076120376587e-01 -2.983361668884754181e-02 8.500096946954727173e-02 1.034348085522651672e-02 2.265408933162689209e-01 -1.387823224067687988e-01 9.072148799896240234e-02 3.763276338577270508e-02 3.588593006134033203e-01 3.316601216793060303e-01 2.179494798183441162e-01 -6.229322776198387146e-02 -7.044239318929612637e-04 -2.900035977363586426e-01
8.503011427819728851e-03 3.180965781211853027e-02 -1.037953607738018036e-02 -1.397106498479843140e-01 1.271090842783451080e-02 3.589845895767211914e-01 1.931449472904205322e-01 1.302190274000167847e-01 -2.406784594058990479e-01 3.486166596412658691e-01 1.481728404760360718e-01 -1.036763265728950500e-01 -1.918675899505615234e-01 4.828495159745216370e-02 1.670164167881011963e-01 9.380903095006942749e-02 2.006991803646087646e-01 -4.739690944552421570e-02 2.234995923936367035e-02 -1.740526705980300903e-01 4.195880591869354248e-01 1.462060809135437012e-01 2.009060680866241455e-01 1.917460113763809204e-01 1.975527554750442505e-01 7.579483091831207275e-02 1.268541812896728516e-01 8.514408022165298462e-02 1.164695322513580322e-01 -2.433006018400192261e-01 1.383208632469177246e-01 1.028648670762777328e-02
1.638286262750625610e-01 4.893614910542964935e-03 9.760043583810329437e-03 -6.346563994884490967e-02 2.472648620605468750e-01 1.298775076866149902e-01 -4.923389852046966553e-02 3.764246106147766113e-01 5.123672541230916977e-03 1.917783319950103760e-01 1.402138024568557739e-01 8.440275676548480988e-03 2.009518593549728394e-01 3.222730159759521484e-01 6.213280186057090759e-02 2.162900716066360474e-01 -4.246589168906211853e-02 1.240549311041831970e-01 -4.473154619336128235e-02 2.080861926078796387e-01 2.152385264635086060e-01 -1.820365339517593384e-01 1.301724314689636230e-01 -1.224105209112167358e-01 4.314671158790588379e-01 -5.520134046673774719e-02 1.885639689862728119e-02 1.407163739204406738e-01 1.984674334526062012e-01 3.967933729290962219e-02 4.154692962765693665e-02 -2.636669278144836426e-01
1.577243059873580933e-01 -1.637160778045654297e-01 -2.418252825736999512e-02 -3.239859342575073242e-01 1.701290607452392578e-01 -1.023184508085250854e-02 2.893434166908264160e-01 -1.102958023548126221e-01 -9.704275429248809814e-02 1.544967107474803925e-02 2.904788851737976074e-01 -1.487727165222167969e-01 5.693963915109634399e-02 -1.934217512607574463e-01 -1.213630288839340210e-01 -1.402804721146821976e-02 1.421447396278381348e-01 1.050970181822776794e-01 -4.451367259025573730e-02 -1.340056955814361572e-02 4.653406143188476562e-01 -5.154833570122718811e-02 1.017800495028495789e-01 -5.024784207344055176e-01 4.730839654803276062e-02 4.449532926082611084e-02 -6.332112848758697510e-02 -1.287221312522888184e-01 3.300155699253082275e-02 1.000372320413589478e-02 -1.874333992600440979e-02 -6.554570049047470093e-02
-6.243034079670906067e-02 -1.087531745433807373e-01 -1.885863095521926880e-01 -2.065901458263397217e-01 -9.227328002452850342e-02 2.543648481369018555e-01 2.766079902648925781e-01 -1.242813244462013245e-01 1.888046413660049438e-01 1.556061208248138428e-01 2.619400620460510254e-01 -3.283403813838958740e-01 -1.610071957111358643e-01 -3.064867481589317322e-02 -1.884740293025970459e-01 9.492927789688110352e-02 8.495187759399414062e-02 -1.352332830429077148e-01 -1.347131282091140747e-01 -1.363195776939392090e-01 4.182531237602233887e-01 -9.163668006658554077e-02 -3.801892697811126709e-02 -3.088041767477989197e-02 -1.325081451795995235e-03 2.204409390687942505e-01 -5.615036468952894211e-03 7.166163623332977295e-02 1.321883313357830048e-02 -6.207286939024925232e-02 -3.458074629306793213e-01 -8.853819966316223145e-02
8.822228759527206421e-02 1.389793753623962402e-01 -1.722357980906963348e-02 -4.501398503780364990e-01 3.130050897598266602e-01 4.264467954635620117e-01 2.487464547157287598e-01 8.588133007287979126e-02 -3.907670080661773682e-02 1.330161541700363159e-01 2.873728871345520020e-01 1.069269776344299316e-01 -2.228767722845077515e-01 1.434482336044311523e-01 1.344780325889587402e-01 1.310544162988662720e-01 9.151875227689743042e-02 -7.724852859973907471e-02 2.167936600744724274e-02 -1.729732751846313477e-01 2.974348664283752441e-01 2.654715627431869507e-02 1.099632382392883301e-01 7.361300289630889893e-02 1.271405071020126343e-01 -5.892180651426315308e-02 4.323413595557212830e-02 6.837795674800872803e-02 -4.806174710392951965e-02 -1.290732622146606445e-01 7.132226973772048950e-02 -2.231715992093086243e-02
-2.571690082550048828e-01 -3.826384991407394409e-02 1.823022812604904175e-01 -1.853582859039306641e-01 5.903789028525352478e-02 1.969253569841384888e-01 9.778675436973571777e-02 -7.586903125047683716e-02 2.224051021039485931e-02 1.116468757390975952e-01 3.421133011579513550e-02 -4.080661833286285400e-01 -1.817455440759658813e-01 1.325543522834777832e-01 -1.670861095190048218e-01 1.743697188794612885e-02 3.973871767520904541e-01 3.098040521144866943e-01 -4.770601168274879456e-03 -7.225041277706623077e-03 3.418078720569610596e-01 6.909145507961511612e-03 -2.320439554750919342e-02 -1.859500706195831299e-01 2.444688826799392700e-01 -4.200644418597221375e-02 4.449904710054397583e-02 1.686664521694183350e-01 2.053741365671157837e-01 -2.529203705489635468e-02 -7.843922078609466553e-02 2.927698381245136261e-02
-1.830448359251022339e-01 9.253421425819396973e-02 -2.470398843288421631e-01 2.969993744045495987e-03 2.347627282142639160e-01 2.597445547580718994e-01 -4.404197633266448975e-02 5.190867930650711060e-02 4.059876203536987305e-01 1.341025829315185547e-01 9.348073601722717285e-02 -3.070861101150512695e-01 1.833112686872482300e-01 2.310455404222011566e-02 -9.271463751792907715e-02 -6.129104271531105042e-02 2.736799418926239014e-01 2.409053295850753784e-01 -2.136485725641250610e-01 1.287542749196290970e-02 2.387510836124420166e-01 -5.177166312932968140e-02 6.027651205658912659e-02 1.577172279357910156e-01 2.181835919618606567e-01 7.362977415323257446e-02 1.605342328548431396e-01 1.502769887447357178e-01 2.272802144289016724e-01 -8.788005262613296509e-02 -6.552635133266448975e-02 7.314018160104751587e-02
-1.994991749525070190e-01 -6.215019617229700089e-03 1.414043307304382324e-01 4.867350682616233826e-03 2.504820525646209717e-01 3.489026129245758057e-01 2.240556925535202026e-01 2.371654063463211060e-01 1.637076772749423981e-02 7.793339341878890991e-02 3.736361488699913025e-02 -3.656922876834869385e-01 2.680912241339683533e-02 2.103632241487503052e-01 1.162433996796607971e-02 -6.965643167495727539e-02 2.007741481065750122e-01 1.808720827102661133e-01 -6.684860214591026306e-03 -1.078518554568290710e-01 -8.017970249056816101e-03 -4.961190745234489441e-02 2.386015802621841431e-01 1.972250267863273621e-02 3.382458984851837158e-01 -2.246345579624176025e-01 1.973752379417419434e-01 1.929415315389633179e-01 8.844011276960372925e-02 -1.842109300196170807e-02 3.463336825370788574e-02 2.506609857082366943e-01
3.214561045169830322e-01 -9.865278005599975586e-02 2.620281279087066650e-01 -3.961421549320220947e-02 3.598953485488891602e-01 3.447512090206146240e-01 1.932895332574844360e-01 4.013784974813461304e-02 6.852026283740997314e-02 7.047317922115325928e-02 6.412072479724884033e-02 -1.406403332948684692e-01 1.643464118242263794e-01 1.614308953285217285e-01 6.694644689559936523e-02 1.402523368597030640e-01 1.893532276153564453e-01 2.152886539697647095e-01 -2.934504747390747070e-01 -2.521935403347015381e-01 1.793459206819534302e-01 -9.875277429819107056e-02 1.233805045485496521e-01 2.571620941162109375e-01 6.138377636671066284e-02 8.913142979145050049e-02 1.507262792438268661e-02 4.985411092638969421e-02 1.644917018711566925e-02 -5.099771916866302490e-02 1.855741813778877258e-02 2.138906568288803101e-01
-1.391889303922653198e-01 -4.726487770676612854e-02 -2.912178076803684235e-02 -1.354193240404129028e-01 2.150295823812484741e-01 9.095759131014347076e-03 1.533998399972915649e-01 6.802723556756973267e-02 -1.019241511821746826e-01 6.740903109312057495e-02 2.900934517383575439e-01 -1.584810465574264526e-01 2.681411802768707275e-01 -4.472433775663375854e-02 -2.677845358848571777e-01 -2.452583014965057373e-01 1.667201370000839233e-01 1.244842857122421265e-01 1.923266053199768066e-01 -5.041658878326416016e-02 2.260601967573165894e-01 -2.153734415769577026e-01 2.245861738920211792e-01 9.979491680860519409e-02 3.932365030050277710e-02 3.604310452938079834e-01 2.918325960636138916e-01 -1.017628535628318787e-01 7.943106442689895630e-02 -4.852973297238349915e-02 1.146756336092948914e-01 -2.554588317871093750e-01
-1.883531659841537476e-01 1.832118481397628784e-01 2.732000313699245453e-02 -3.956652581691741943e-01 1.094786748290061951e-01 1.970758736133575439e-01 1.373116672039031982e-01 9.059085696935653687e-02 -1.306380033493041992e-01 -4.683386534452438354e-02 -1.073576286435127258e-01 -1.572422385215759277e-01 -6.351307034492492676e-02 4.559412971138954163e-02 2.519602179527282715e-01 3.358457088470458984e-01 4.834336414933204651e-02 -2.060961723327636719e-01 -1.155488416552543640e-01 -5.545611307024955750e-02 3.958338499069213867e-01 1.431857943534851074e-01 2.385412603616714478e-01 -1.448750197887420654e-01 2.171778529882431030e-01 -7.457250356674194336e-02 9.863098710775375366e-02 -7.836702466011047363e-02 1.937623769044876099e-01 1.482308804988861084e-01 -8.041748404502868652e-02 -8.352745324373245239e-02
4.487409070134162903e-02 -3.304255604743957520e-01 8.847557008266448975e-02 -1.203424409031867981e-01 -4.189733788371086121e-02 8.226703107357025146e-02 1.652776896953582764e-01 -4.641048237681388855e-02 5.304938554763793945e-02 -3.502248600125312805e-02 -5.577106028795242310e-03 -1.688959263265132904e-02 1.526349931955337524e-01 -9.954737126827239990e-02 1.243017613887786865e-01 9.875682741403579712e-02 8.219676464796066284e-02 3.264903426170349121e-01 -1.740385144948959351e-01 2.190482616424560547e-01 3.692393898963928223e-01 -2.988628447055816650e-01 4.142831265926361084e-01 -1.432310044765472412e-02 2.171085476875305176e-01 -3.242025673389434814e-01 -4.994757473468780518e-02 2.984885871410369873e-02 -8.767966926097869873e-02 -7.055802643299102783e-02 -8.829858154058456421e-02 2.291296236217021942e-02
-2.599279284477233887e-01 -1.135407462716102600e-01 -1.469174623489379883e-01 -2.718295454978942871e-01 2.417238056659698486e-01 9.463107585906982422e-02 1.197479516267776489e-01 1.901286840438842773e-01 3.158861100673675537e-01 -5.460673943161964417e-02 2.005572617053985596e-01 -2.034596204757690430e-01 1.498620808124542236e-01 -1.909649372100830078e-02 1.535740941762924194e-01 2.941063791513442993e-02 1.315772235393524170e-01 2.802288830280303955e-01 -1.814231462776660919e-02 7.456698268651962280e-02 1.161005571484565735e-01 -3.717964589595794678e-01 1.918690800666809082e-01 7.480715867131948471e-03 3.291141390800476074e-01 1.165636721998453140e-02 -7.907378487288951874e-03 -2.171225845813751221e-02 -9.673787653446197510e-02 -5.716963484883308411e-02 1.097447052597999573e-01 2.248767018318176270e-01
2.916416823863983154e-01 2.279405146837234497e-01 1.821286082267761230e-01 -2.710423767566680908e-01 1.491007804870605469e-01 2.556399106979370117e-01 2.581409513950347900e-01 -1.925178170204162598e-01 -1.227681152522563934e-02 7.409511506557464600e-02 2.152960896492004395e-01 3.204039484262466431e-02 1.145430579781532288e-01 2.776795253157615662e-02 -7.450348138809204102e-02 -3.912373632192611694e-02 1.862451583147048950e-01 -2.006630599498748779e-01 -1.079789102077484131e-01 -2.133200168609619141e-01 3.325590789318084717e-01 -9.627002477645874023e-02 1.023554801940917969e-01 3.946771025657653809e-01 8.271713554859161377e-02 6.057445425540208817e-03 1.098729446530342102e-01 1.873938143253326416e-01 1.380402501672506332e-02 -6.107829883694648743e-02 1.186003610491752625e-01 -2.821589447557926178e-02
1.178282797336578369e-01 -1.532132178544998169e-01 -1.000984013080596924e-01 -2.662299871444702148e-01 1.218526586890220642e-01 6.761643290519714355e-02 9.694311022758483887e-02 8.443186432123184204e-02 2.363653779029846191e-01 -1.028477679938077927e-03 2.922061085700988770e-01 -2.843430042266845703e-01 -7.499913871288299561e-02 -3.725098818540573120e-02 2.628402598202228546e-02 1.337351053953170776e-01 -2.642132639884948730e-01 1.431376785039901733e-01 1.247722953557968140e-01 1.619859337806701660e-01 1.028880178928375244e-01 3.345259279012680054e-02 2.952412366867065430e-01 1.032867655158042908e-01 2.397760003805160522e-01 -4.059242457151412964e-02 3.862806782126426697e-02 -2.786094546318054199e-01 3.982232213020324707e-01 -6.003855168819427490e-02 -2.030386477708816528e-01 -1.216227710247039795e-01
-1.148818582296371460e-01 -1.583688855171203613e-01 1.238380223512649536e-01 -2.292417287826538086e-01 5.076663941144943237e-02 1.354175209999084473e-01 -2.952356338500976562e-01 -1.183505579829216003e-01 3.315878659486770630e-02 1.552626769989728928e-02 3.220814764499664307e-01 -1.026154123246669769e-02 2.579995691776275635e-01 -1.276873797178268433e-01 -6.704117357730865479e-02 2.781294584274291992e-01 2.266919761896133423e-01 2.722160145640373230e-02 9.469768404960632324e-02 -6.820730119943618774e-02 2.601507306098937988e-01 -2.234469801187515259e-01 3.579407557845115662e-02 -3.684580326080322266e-02 3.328945934772491455e-01 -1.142371967434883118e-01 2.481740899384021759e-02 -5.501698702573776245e-02 1.756136417388916016e-01 1.606399267911911011e-01 -6.213173642754554749e-02 -3.575385510921478271e-01
-9.558373689651489258e-02 1.653544604778289795e-01 -3.306944295763969421e-02 -4.063892364501953125e-02 -1.363058835268020630e-01 3.431515395641326904e-02 1.978725045919418335e-01 9.161230921745300293e-02 -1.228881925344467163e-01 -9.715371578931808472e-02 6.480465084314346313e-02 -2.840926051139831543e-01 -1.490490436553955078e-01 2.977913618087768555e-02 -3.048337809741497040e-02 1.219172105193138123e-01 1.568644195795059204e-01 1.111790612339973450e-01 -1.078852415084838867e-01 1.469761133193969727e-01 4.257988929748535156e-01 -2.140714824199676514e-01 6.667669862508773804e-02 1.700300276279449463e-01 3.632838428020477295e-01 -2.611892819404602051e-01 3.773478865623474121e-01 -1.410703063011169434e-01 2.071715891361236572e-01 4.520299285650253296e-02 -3.056309930980205536e-02 7.777426391839981079e-02
1.507256627082824707e-01 1.464240401983261108e-01 5.759578943252563477e-02 -2.110909521579742432e-01 4.579487740993499756e-01 1.353057175874710083e-01 4.559583589434623718e-02 1.169833540916442871e-01 -8.206543326377868652e-02 -7.988985627889633179e-02 2.561067342758178711e-01 -9.939631074666976929e-02 7.441922277212142944e-02 2.141293138265609741e-01 -3.059821762144565582e-02 1.743207722902297974e-01 -9.443887323141098022e-02 -1.561795324087142944e-01 -3.526642173528671265e-02 -8.584411442279815674e-02 2.813467383384704590e-01 -1.967988759279251099e-01 2.854616940021514893e-01 2.863461971282958984e-01 8.441320806741714478e-02 1.140801608562469482e-01 8.874259889125823975e-02 -2.851644754409790039e-01 -8.578610420227050781e-02 1.273437142372131348e-01 -1.771457046270370483e-01 -7.275483012199401855e-02
-2.694915235042572021e-01 5.636609718203544617e-02 2.720261812210083008e-01 -3.318465054035186768e-01 2.191389650106430054e-01 3.323558270931243896e-01 2.135881967842578888e-02 1.562004685401916504e-01 8.030195534229278564e-02 1.679981052875518799e-01 -1.751814037561416626e-01 3.046112833544611931e-03 4.267415404319763184e-02 -3.610107302665710449e-02 4.305699840188026428e-02 3.718123435974121094e-01 7.863618433475494385e-02 -1.041763201355934143e-01 -1.714690327644348145e-01 -6.226249039173126221e-02 2.738477289676666260e-01 2.662528119981288910e-02 3.106351792812347412e-01 -6.733725965023040771e-02 1.219641119241714478e-01 -1.234102621674537659e-01 1.046736910939216614e-02 -7.034639269113540649e-02 1.922400593757629395e-01 -9.874363988637924194e-02 -7.500942051410675049e-02 1.833207160234451294e-01
3.758084028959274292e-02 -8.594235405325889587e-03 1.307272762060165405e-01 -2.979763150215148926e-01 -7.380651682615280151e-02 3.599540889263153076e-01 3.217039704322814941e-01 2.031897753477096558e-02 2.380636781454086304e-01 1.348898410797119141e-01 7.263917475938796997e-02 -6.222578883171081543e-02 8.031531423330307007e-02 3.304947018623352051e-01 -1.411060541868209839e-01 4.809733480215072632e-02 2.702510654926300049e-01 8.915041387081146240e-02 1.110961064696311951e-01 -7.717604190111160278e-02 2.407860457897186279e-01 -5.625256150960922241e-02 1.876227259635925293e-01 4.252044018357992172e-03 -9.945442527532577515e-02 -1.530598402023315430e-01 1.651256531476974487e-02 1.060482561588287354e-01 1.793894618749618530e-01 -7.164812646806240082e-03 -3.830176293849945068e-01 1.112542897462844849e-01
-7.641397533006966114e-04 1.906983181834220886e-02 1.554493606090545654e-02 -1.141713410615921021e-01 9.540636837482452393e-02 9.724296629428863525e-02 -1.935832668095827103e-03 -4.992194846272468567e-02 3.837892115116119385e-01 7.508576847612857819e-03 2.324332892894744873e-01 -1.287347078323364258e-01 1.015210449695587158e-01 -3.847767785191535950e-02 -3.795772790908813477e-01 4.095842242240905762e-01 -1.426725685596466064e-01 5.846464633941650391e-02 1.004674732685089111e-01 1.368940621614456177e-01 5.366300940513610840e-01 -5.957020819187164307e-02 7.761143893003463745e-02 7.941395044326782227e-02 1.403304636478424072e-01 -2.142974734306335449e-02 1.706161797046661377e-01 -8.535621315240859985e-02 -5.986298620700836182e-02 -3.566702827811241150e-02 7.068991661071777344e-02 2.954430319368839264e-02
-1.606065034866333008e-02 6.854645162820816040e-02 1.208281368017196655e-01 -2.882528603076934814e-01 2.999839782714843750e-01 1.732962131500244141e-01 1.410777866840362549e-01 -1.746676713228225708e-01 1.586826890707015991e-01 2.824121713638305664e-02 3.711099326610565186e-01 1.126313358545303345e-01 8.867479115724563599e-02 5.310189723968505859e-02 3.737939521670341492e-03 -2.341908961534500122e-01 1.611949503421783447e-02 1.980009078979492188e-01 -3.181178867816925049e-01 -1.340494398027658463e-02 2.932885289192199707e-01 7.646237313747406006e-02 9.986057877540588379e-02 -2.205513715744018555e-01 9.766581654548645020e-02 3.564888238906860352e-01 1.153678819537162781e-01 8.748739026486873627e-03 6.753781437873840332e-02 6.064325943589210510e-02 1.734579652547836304e-01 7.303141057491302490e-02
-1.096413284540176392e-01 4.336451739072799683e-02 -2.358123194426298141e-03 -2.324128597974777222e-01 3.003385663032531738e-02 1.513959616422653198e-01 5.762669816613197327e-02 2.343974411487579346e-01 -3.063926845788955688e-02 1.838366240262985229e-01 3.346495628356933594e-01 7.605718821287155151e-02 2.154992967844009399e-01 -3.620187193155288696e-02 -3.682194510474801064e-03 5.720132961869239807e-02 2.853644490242004395e-01 -7.981032878160476685e-02 -2.894569635391235352e-01 1.390213072299957275e-01 1.800106316804885864e-01 2.335103973746299744e-02 2.243446744978427887e-02 2.973144948482513428e-01 1.123979836702346802e-01 -3.425651192665100098e-01 3.483242988586425781e-01 -2.130577713251113892e-01 5.549400299787521362e-02 -1.670254617929458618e-01 7.679007202386856079e-02 -1.005442067980766296e-02
-1.190161108970642090e-01 1.010115966200828552e-01 1.937915086746215820e-01 -1.814602762460708618e-01 -3.032583370804786682e-02 3.855630755424499512e-01 -5.927004665136337280e-02 3.226157128810882568e-01 1.750020086765289307e-01 9.514654427766799927e-02 4.195363521575927734e-01 -5.177420005202293396e-02 1.647151410579681396e-01 2.324077486991882324e-01 1.345437020063400269e-02 1.531253755092620850e-01 -4.738693311810493469e-02 -2.201166599988937378e-01 4.463821277022361755e-02 -1.116490084677934647e-02 2.827545702457427979e-01 -6.532771140336990356e-02 -4.213619232177734375e-02 9.514401666820049286e-03 2.816758155822753906e-01 1.403093934059143066e-01 1.669280230998992920e-01 2.170404046773910522e-02 -7.655811309814453125e-02 1.903872340917587280e-01 -1.016402170062065125e-01 7.831173390150070190e-02
-1.962852180004119873e-01 -1.805591583251953125e-01 2.861251831054687500e-01 -1.975573599338531494e-01 2.044348046183586121e-02 3.735603094100952148e-01 -1.867122352123260498e-01 1.343919336795806885e-01 6.909903138875961304e-02 -1.428446322679519653e-01 3.523496985435485840e-01 1.459758356213569641e-02 7.830265909433364868e-02 -1.560973227024078369e-01 -2.362810522317886353e-01 -1.825993694365024567e-02 1.389380544424057007e-01 2.289408743381500244e-01 -7.800436019897460938e-02 -6.968978047370910645e-02 1.463855057954788208e-01 -1.423554420471191406e-01 2.250813990831375122e-01 -2.971192449331283569e-02 2.715228199958801270e-01 7.881829142570495605e-02 -1.879907250404357910e-01 -2.237040400505065918e-01 -1.441004686057567596e-02 1.764163523912429810e-01 9.790498763322830200e-03 -7.898680120706558228e-02
-2.099526822566986084e-01 1.087736114859580994e-01 -3.075203299522399902e-01 -3.522037863731384277e-01 1.607993692159652710e-01 -8.824684470891952515e-02 7.717908173799514771e-02 2.118481993675231934e-01 5.388124287128448486e-02 1.151942238211631775e-01 3.299171030521392822e-01 -9.859575331211090088e-02 -5.537590011954307556e-03 -2.078401744365692139e-01 -1.877136975526809692e-01 -8.241048455238342285e-02 1.564336121082305908e-01 1.591890752315521240e-01 1.552923917770385742e-01 -3.031018972396850586e-01 1.343123316764831543e-01 -1.134947165846824646e-01 2.699061632156372070e-01 -3.701671585440635681e-02 1.458071917295455933e-01 -9.795282781124114990e-02 -4.648949205875396729e-02 1.980215013027191162e-01 -6.212582439184188843e-02 -8.193393796682357788e-02 1.786963455379009247e-02 -2.587206959724426270e-01
-3.049438819289207458e-02 -1.091286316514015198e-01 5.316114053130149841e-02 -1.243791282176971436e-01 4.836937785148620605e-02 1.138705760240554810e-01 1.536206603050231934e-01 2.574918568134307861e-01 -1.576668955385684967e-02 1.740819960832595825e-01 1.328623890876770020e-01 2.426233701407909393e-02 1.479814499616622925e-01 -6.245241686701774597e-02 1.637985557317733765e-02 2.474733591079711914e-01 3.639297783374786377e-01 9.943209588527679443e-02 -1.142324134707450867e-01 -2.975732386112213135e-01 3.092374205589294434e-01 -8.249134570360183716e-02 -1.082817688584327698e-01 1.925195008516311646e-02 1.447037011384963989e-01 3.142573684453964233e-02 4.411570429801940918e-01 -1.516946852207183838e-01 -8.180679380893707275e-02 -3.189375102519989014e-01 2.307950891554355621e-02 -1.434934288263320923e-01
-5.784143507480621338e-02 -2.738353610038757324e-01 9.436605870723724365e-02 -2.647704482078552246e-01 2.840829640626907349e-02 3.678973391652107239e-02 2.376408278942108154e-01 -6.964916735887527466e-02 2.019948139786720276e-02 1.318880915641784668e-01 1.353556513786315918e-01 1.443700343370437622e-01 -1.926512420177459717e-01 1.350488960742950439e-01 -2.309662699699401855e-01 2.788985669612884521e-01 3.642372488975524902e-01 1.810117997229099274e-02 -1.279020011425018311e-01 -1.788698732852935791e-01 1.366093754768371582e-01 -1.064335852861404419e-01 3.263522088527679443e-01 2.238463312387466431e-01 3.161755800247192383e-01 -4.248236119747161865e-02 3.016324713826179504e-02 1.755229383707046509e-01 -1.239484772086143494e-01 -1.233035698533058167e-01 1.654806919395923615e-02 5.868105217814445496e-02
3.510056808590888977e-02 1.801080852746963501e-01 1.266794800758361816e-01 -2.153142690658569336e-01 -1.268598139286041260e-01 2.132581025362014771e-01 2.072601169347763062e-01 2.203161120414733887e-01 -1.633647680282592773e-01 -1.100683435797691345e-01 3.322030007839202881e-01 -9.148628264665603638e-02 -2.248151600360870361e-02 1.181300878524780273e-01 -2.033021897077560425e-01 -1.564725302159786224e-02 1.878946553915739059e-03 8.199170231819152832e-02 -3.941057026386260986e-01 -1.680105328559875488e-01 2.595610916614532471e-01 -1.013793945312500000e-01 -7.391888648271560669e-02 2.213456630706787109e-01 6.753408908843994141e-02 2.991191148757934570e-01 3.292701542377471924e-01 2.861214615404605865e-02 1.008869558572769165e-01 -1.227904297411441803e-02 3.331545367836952209e-02 -1.393293589353561401e-02
-1.213886737823486328e-01 3.419231623411178589e-02 7.721518725156784058e-02 -8.913145959377288818e-02 -4.842836409807205200e-02 1.433374546468257904e-02 2.445255815982818604e-01 2.115470468997955322e-01 -1.015461310744285583e-01 1.010816320776939392e-01 3.568029999732971191e-01 -3.955717012286186218e-02 1.675313264131546021e-01 8.328388631343841553e-02 -1.103766039013862610e-01 4.767358675599098206e-02 3.165470957756042480e-01 -1.569907814264297485e-01 1.502441167831420898e-01 4.103306680917739868e-02 2.168847769498825073e-01 1.013387441635131836e-01 3.629629909992218018e-01 7.799792289733886719e-02 8.759734034538269043e-02 7.311825454235076904e-02 2.536520361900329590e-01 4.003913104534149170e-01 1.708402037620544434e-01 7.335385680198669434e-02 3.676715120673179626e-02 -2.154111266136169434e-01
-1.279106438159942627e-01 1.224872246384620667e-01 -7.352054119110107422e-02 -3.236206173896789551e-01 -2.589822001755237579e-02 3.596221804618835449e-01 2.421421408653259277e-01 2.311471253633499146e-01 2.323265969753265381e-01 -7.865460589528083801e-03 2.234253287315368652e-01 -2.546530067920684814e-01 2.128484696149826050e-01 7.912621647119522095e-02 1.192907318472862244e-01 7.559516280889511108e-02 4.171386063098907471e-01 9.463771432638168335e-02 1.003389284014701843e-01 -9.094826877117156982e-03 2.245696820318698883e-02 -1.117120161652565002e-01 1.957978010177612305e-01 2.726126462221145630e-02 3.161035478115081787e-02 -3.655481338500976562e-02 1.104358285665512085e-01 -2.113829553127288818e-01 -2.225328385829925537e-01 4.787919670343399048e-02 2.933196164667606354e-02 1.380626857280731201e-01
2.003612518310546875e-01 -1.387305259704589844e-01 3.181607276201248169e-02 -4.601592570543289185e-02 2.389825694262981415e-02 1.836884617805480957e-01 -1.900938451290130615e-01 1.154924631118774414e-01 1.956690102815628052e-01 2.778736054897308350e-01 -5.550716537982225418e-03 -5.347643792629241943e-02 1.622071862220764160e-01 5.745163559913635254e-02 -6.877785921096801758e-02 2.781611382961273193e-01 3.581818938255310059e-02 1.466054469347000122e-01 -2.614768743515014648e-01 -1.856468021869659424e-01 2.045101821422576904e-01 -9.640469402074813843e-02 3.925732374191284180e-01 -5.325948074460029602e-02 4.090881943702697754e-01 1.712121441960334778e-02 1.775773242115974426e-02 -1.396170556545257568e-01 9.959276765584945679e-02 2.681730091571807861e-01 1.080322116613388062e-01 -9.458069503307342529e-02
-1.655222289264202118e-02 -7.321459800004959106e-02 -1.288701742887496948e-01 -8.316705375909805298e-02 1.654154807329177856e-01 1.768814921379089355e-01 1.429370939731597900e-01 2.811495661735534668e-01 2.614351511001586914e-01 -1.975294500589370728e-01 2.569278180599212646e-01 -2.101057767868041992e-01 9.531613439321517944e-02 5.724852532148361206e-02 -2.803420834243297577e-02 2.357077598571777344e-01 3.046439588069915771e-01 3.240089416503906250e-01 -3.678284212946891785e-02 1.887905448675155640e-01 1.167202889919281006e-01 -2.452430874109268188e-01 1.808247119188308716e-01 1.585955172777175903e-01 1.747855693101882935e-01 6.487717479467391968e-02 -1.205154508352279663e-01 3.056506440043449402e-02 -2.598838880658149719e-03 -3.292310237884521484e-01 -1.487227249890565872e-02 3.530089184641838074e-02
6.833725422620773315e-02 -2.746791541576385498e-01 6.754877418279647827e-02 -2.187316566705703735e-01 1.758827269077301025e-01 2.815043330192565918e-01 -9.187743067741394043e-02 -8.265872299671173096e-02 -1.596692800521850586e-01 -1.115875542163848877e-01 2.143903672695159912e-01 1.613967567682266235e-01 9.482612833380699158e-03 3.830760344862937927e-02 -3.599616885185241699e-02 -9.088803827762603760e-02 1.185497865080833435e-01 1.646351367235183716e-01 -2.753204703330993652e-01 1.541051268577575684e-01 2.827734351158142090e-01 -3.679487109184265137e-02 2.466338723897933960e-01 -6.417008489370346069e-02 1.985137611627578735e-01 2.831753492355346680e-01 8.140503615140914917e-02 -3.269338607788085938e-01 2.071855515241622925e-01 8.478375524282455444e-02 -1.673136651515960693e-01 1.508767157793045044e-01
-1.642237007617950439e-01 -2.181441336870193481e-01 -1.620240509510040283e-02 -2.833255529403686523e-01 -8.795008994638919830e-03 -8.276745676994323730e-02 2.848332822322845459e-01 -1.195987612009048462e-01 -3.808233514428138733e-02 -2.618231996893882751e-02 2.447179257869720459e-01 9.313362836837768555e-02 -1.977974325418472290e-01 -2.900975570082664490e-02 3.702990710735321045e-02 3.445680141448974609e-01 2.539193928241729736e-01 2.926675789058208466e-02 -3.568269312381744385e-01 -1.683655828237533569e-01 2.575235068798065186e-01 -1.317691057920455933e-01 2.937557697296142578e-01 1.310428380966186523e-01 2.264664322137832642e-01 -9.791667759418487549e-02 6.153376027941703796e-02 1.186381429433822632e-01 -1.546113844960927963e-02 -9.339214861392974854e-02 2.742848917841911316e-02 1.232324466109275818e-01
-1.811792850494384766e-01 -7.514855265617370605e-02 -1.893042773008346558e-01 -9.454245120286941528e-02 6.375819444656372070e-02 -8.197929710149765015e-02 3.255919814109802246e-01 -6.464510411024093628e-02 3.889379203319549561e-01 6.500956416130065918e-02 2.854362726211547852e-01 7.619374245405197144e-02 2.211949378252029419e-01 9.382441639900207520e-02 -1.648517251014709473e-01 7.698411121964454651e-03 2.624094188213348389e-01 -3.709522634744644165e-02 1.143696755170822144e-01 1.060019955039024353e-01 4.181077182292938232e-01 1.338193714618682861e-01 1.416866928339004517e-01 -3.944111615419387817e-02 2.649796307086944580e-01 -1.423677057027816772e-02 -5.319390073418617249e-02 8.708902448415756226e-02 8.547508716583251953e-02 -1.741563081741333008e-01 1.272672712802886963e-01 1.564137339591979980e-01
-2.173608392477035522e-01 -7.596953213214874268e-02 7.084735482931137085e-02 -3.258644044399261475e-01 4.258706420660018921e-02 -4.556382820010185242e-02 3.459580242633819580e-01 -2.128902673721313477e-01 1.867335289716720581e-02 -4.694396257400512695e-02 1.234531626105308533e-01 2.087977379560470581e-01 -7.858626544475555420e-02 2.782338857650756836e-01 -1.879642754793167114e-01 2.013842016458511353e-01 2.291052490472793579e-01 -1.185695827007293701e-02 -2.381729334592819214e-01 -3.859296068549156189e-02 2.700571417808532715e-01 -1.705023199319839478e-01 2.998384833335876465e-01 -3.691542660817503929e-03 2.672875523567199707e-01 -7.030420750379562378e-02 3.373679891228675842e-02 6.349026411771774292e-02 -9.022437036037445068e-02 -1.323189139366149902e-01 1.414147168397903442e-01 1.266728043556213379e-01
3.062216341495513916e-01 3.693223465234041214e-03 2.466707676649093628e-01 -1.881672292947769165e-01 4.515621066093444824e-01 2.707766890525817871e-01 1.057747453451156616e-01 -7.549825310707092285e-02 -4.886961355805397034e-02 3.324580565094947815e-02 1.676474362611770630e-01 -4.589584469795227051e-02 1.355955153703689575e-01 5.031715333461761475e-02 -9.087925404310226440e-02 4.606834426522254944e-02 1.316761225461959839e-01 2.210326194763183594e-01 -1.087096557021141052e-01 -3.909328877925872803e-01 2.287962883710861206e-01 -4.271217808127403259e-02 4.722652584314346313e-02 1.599298864603042603e-01 8.651831746101379395e-02 -7.005150895565748215e-03 -1.827908121049404144e-02 -1.562686450779438019e-02 1.449116170406341553e-01 -2.311563789844512939e-01 -2.242141962051391602e-02 2.344598770141601562e-01
-1.659330725669860840e-01 -7.201348990201950073e-02 -2.530596964061260223e-02 -2.449312061071395874e-02 3.152330592274665833e-02 9.061835706233978271e-02 3.891613185405731201e-01 -1.270427852869033813e-01 3.464689254760742188e-01 1.160226464271545410e-01 2.819917201995849609e-01 -1.043655499815940857e-01 1.828744858503341675e-01 -3.628238290548324585e-02 -1.113734440878033638e-03 -4.487982019782066345e-02 2.359761893749237061e-01 2.702134847640991211e-02 -6.801304221153259277e-02 9.095147997140884399e-02 2.252931743860244751e-01 -2.678113877773284912e-01 1.507946401834487915e-01 5.031447485089302063e-02 3.273692429065704346e-01 -1.431087851524353027e-01 7.942596077919006348e-02 2.206999622285366058e-02 1.297643929719924927e-01 -1.880434304475784302e-01 3.288195431232452393e-01 1.293395608663558960e-01
-3.013337850570678711e-01 -5.006216466426849365e-02 9.109036996960639954e-03 -9.536314755678176880e-02 3.095438182353973389e-01 -4.446027800440788269e-03 3.258069455623626709e-01 1.190893426537513733e-01 1.495348215103149414e-01 -3.144268393516540527e-01 -4.486795142292976379e-02 4.056943207979202271e-02 -1.134300697594881058e-02 3.302617073059082031e-01 -1.398609578609466553e-01 -1.123581454157829285e-02 2.837928235530853271e-01 8.522391319274902344e-02 -1.277110278606414795e-01 2.708017453551292419e-02 1.092272475361824036e-01 -8.409471064805984497e-02 2.709944248199462891e-01 -5.706612020730972290e-03 1.825856417417526245e-01 -2.027034945785999298e-02 1.468532383441925049e-01 -5.887971073389053345e-02 2.704499959945678711e-01 -2.474358528852462769e-01 -1.505616903305053711e-01 -1.201542019844055176e-01
-9.031099826097488403e-02 1.563727408647537231e-01 1.339742094278335571e-01 -1.268587261438369751e-01 1.094299461692571640e-02 -7.147913426160812378e-02 1.722672283649444580e-01 4.388906434178352356e-02 3.727703392505645752e-01 1.898158639669418335e-01 2.750151753425598145e-01 -1.313327103853225708e-01 2.311164736747741699e-01 8.762650191783905029e-02 -7.681354880332946777e-02 2.099067904055118561e-02 1.403608471155166626e-01 2.900701463222503662e-01 -1.392117440700531006e-01 1.098869591951370239e-01 1.696195267140865326e-02 -5.962645635008811951e-02 2.170265316963195801e-01 7.848426699638366699e-02 3.204434812068939209e-01 -3.397538363933563232e-01 1.555643379688262939e-01 1.910711266100406647e-02 3.446041643619537354e-01 3.331119194626808167e-02 6.740402430295944214e-02 -4.156018793582916260e-02
-2.695913314819335938e-01 2.238240092992782593e-01 -9.357764571905136108e-02 8.309056051075458527e-03 1.453842371702194214e-01 -1.352864317595958710e-02 3.400869369506835938e-01 6.865746527910232544e-02 3.543046116828918457e-02 7.070056628435850143e-03 1.615351736545562744e-01 2.330134063959121704e-01 2.558164671063423157e-02 8.519066870212554932e-02 -1.905329227447509766e-01 2.876175940036773682e-01 2.005371749401092529e-01 8.814412355422973633e-02 -3.216043710708618164e-01 2.932698465883731842e-02 1.630095839500427246e-01 -2.315703779458999634e-01 2.837851941585540771e-01 -1.717283278703689575e-01 2.723984718322753906e-01 -7.209450006484985352e-02 5.505549535155296326e-02 7.871680706739425659e-02 5.028220266103744507e-02 -2.886064350605010986e-01 -4.976535681635141373e-03 3.322308883070945740e-02
-5.442712828516960144e-02 9.407138824462890625e-02 -2.394925989210605621e-02 -2.414350770413875580e-02 8.325011283159255981e-02 2.439664602279663086e-01 4.959682002663612366e-02 2.424263358116149902e-01 7.121324539184570312e-02 4.913632571697235107e-02 4.133228361606597900e-01 1.129734069108963013e-01 1.149693280458450317e-01 -2.658530510962009430e-02 1.169106066226959229e-01 7.605104148387908936e-02 2.406815998256206512e-02 -7.222434133291244507e-02 -1.227334141731262207e-01 1.078330948948860168e-01 2.270600944757461548e-01 -1.345089524984359741e-01 2.138801813125610352e-01 4.043295681476593018e-01 2.279031127691268921e-01 -2.197027504444122314e-01 3.311270177364349365e-01 -1.596858352422714233e-02 1.814144849777221680e-01 -1.930759996175765991e-01 1.389760971069335938e-01 -1.546408534049987793e-01
2.908516675233840942e-03 2.956922166049480438e-02 6.437218189239501953e-02 -2.640083134174346924e-01 -1.534746736288070679e-01 2.240235805511474609e-01 1.545658111572265625e-01 8.333363384008407593e-02 6.160550285130739212e-03 2.348981350660324097e-01 3.050144612789154053e-01 -1.169099733233451843e-01 -1.324041485786437988e-01 1.600244492292404175e-01 -3.117688000202178955e-01 -2.756280004978179932e-01 -1.465145684778690338e-02 -2.460134401917457581e-02 -2.397012412548065186e-01 -8.690625429153442383e-03 2.541035115718841553e-01 8.166967332363128662e-02 -6.186255067586898804e-02 6.355351209640502930e-02 4.237496554851531982e-01 3.163264691829681396e-02 -2.520212903618812561e-02 -1.772395968437194824e-01 1.235966086387634277e-01 1.465924382209777832e-01 -1.862515509128570557e-01 1.447255909442901611e-01
1.008861437439918518e-01 -3.193737939000129700e-02 2.716161310672760010e-01 -3.061757385730743408e-01 1.263906359672546387e-01 -1.836646907031536102e-02 -1.660019531846046448e-02 -7.673908025026321411e-02 1.379827260971069336e-01 1.923718899488449097e-01 1.178426444530487061e-01 -8.194693922996520996e-02 5.728472769260406494e-02 -1.151151582598686218e-01 -2.380700111389160156e-01 2.833868563175201416e-01 -3.883651643991470337e-02 1.446672827005386353e-01 6.679160892963409424e-02 1.394921839237213135e-01 3.509844541549682617e-01 -2.592606842517852783e-01 1.476635485887527466e-01 1.341817975044250488e-01 4.863186553120613098e-02 3.098228871822357178e-01 2.645110487937927246e-01 -2.424148470163345337e-01 -6.275477353483438492e-03 -1.247065216302871704e-01 1.213040202856063843e-01 1.862153410911560059e-01
-3.953201696276664734e-02 1.622499525547027588e-01 -7.952441275119781494e-02 -1.451147943735122681e-01 1.170440018177032471e-01 1.090846583247184753e-01 -6.799176335334777832e-02 2.502167522907257080e-01 6.996405310928821564e-03 1.895225197076797485e-01 5.056836605072021484e-01 -1.651152819395065308e-01 1.077167615294456482e-01 1.728100627660751343e-01 5.450897663831710815e-02 2.160818874835968018e-01 -2.770221419632434845e-02 3.237997740507125854e-02 -1.364235728979110718e-01 -6.111996620893478394e-02 1.683409959077835083e-01 -7.130911201238632202e-02 4.116861615329980850e-03 7.661788165569305420e-02 3.311557769775390625e-01 -6.614591926336288452e-02 3.190713226795196533e-01 2.431054115295410156e-01 8.959664404392242432e-02 2.544711828231811523e-01 1.676799803972244263e-01 -5.004220083355903625e-02
3.696310892701148987e-02 -1.858513653278350830e-01 7.508931215852499008e-03 -8.392436802387237549e-02 -7.067404687404632568e-02 -1.106985062360763550e-01 -3.978846594691276550e-02 7.238890975713729858e-02 1.255107019096612930e-02 -1.819711625576019287e-01 2.393257766962051392e-01 -1.191426068544387817e-01 1.783840805292129517e-01 -2.915027365088462830e-02 -2.198709994554519653e-01 -9.476184099912643433e-02 2.420849502086639404e-01 -1.256297975778579712e-01 -1.702604629099369049e-02 1.451754420995712280e-01 4.166084825992584229e-01 -2.016207277774810791e-01 2.939011752605438232e-01 9.584828279912471771e-03 3.350244760513305664e-01 -2.603024244308471680e-01 1.871404498815536499e-01 -6.892107892781496048e-03 2.745659351348876953e-01 4.557512328028678894e-02 4.849226772785186768e-02 2.164829373359680176e-01
1.803987175226211548e-01 -3.735920786857604980e-02 1.532346010208129883e-01 -2.920907139778137207e-01 4.578323066234588623e-01 2.946448922157287598e-01 1.253558695316314697e-01 -2.058966159820556641e-01 6.379583850502967834e-03 -3.672457858920097351e-02 1.030821911990642548e-02 -2.580755390226840973e-02 8.209189772605895996e-02 1.465715169906616211e-01 4.051963984966278076e-02 9.637214243412017822e-02 1.140584200620651245e-01 1.283754408359527588e-01 -8.953900635242462158e-02 -3.595709502696990967e-01 3.489463627338409424e-01 -1.100596636533737183e-01 2.350243367254734039e-02 2.113787382841110229e-01 -8.589738979935646057e-03 -2.801721729338169098e-02 1.774608492851257324e-01 1.721735894680023193e-01 -7.864065468311309814e-02 -2.067672014236450195e-01 -4.359311237931251526e-02 5.172497779130935669e-02
-9.523454308509826660e-02 1.148650497198104858e-01 -6.228068843483924866e-02 -3.169505298137664795e-01 2.036144435405731201e-01 3.717871382832527161e-03 3.656523674726486206e-02 2.242800146341323853e-01 2.874246239662170410e-01 1.626325547695159912e-01 1.209292113780975342e-01 -3.338076174259185791e-02 -5.482346937060356140e-02 -1.001642793416976929e-01 -4.579238966107368469e-02 2.180116921663284302e-01 2.557177543640136719e-01 4.152724519371986389e-03 -2.520378232002258301e-01 1.081056296825408936e-01 2.953588664531707764e-01 -1.611784100532531738e-01 -2.408157289028167725e-02 1.297926902770996094e-01 1.551160030066967010e-02 -1.706660389900207520e-01 4.513176381587982178e-01 -1.210906803607940674e-01 -1.378894448280334473e-01 -1.764478534460067749e-01 1.108382418751716614e-01 -1.068326979875564575e-01
-1.292661130428314209e-01 -7.223516702651977539e-02 4.562286660075187683e-02 6.889278441667556763e-02 -9.651168365962803364e-04 8.047662675380706787e-03 1.307313144207000732e-01 2.979652211070060730e-02 -1.143191456794738770e-01 1.026787236332893372e-01 3.599394261837005615e-01 -2.401812523603439331e-01 3.349509537220001221e-01 5.074572935700416565e-02 -1.075494661927223206e-01 3.745307447388768196e-03 -6.162392348051071167e-02 2.792132496833801270e-01 -2.281037122011184692e-01 1.109355688095092773e-01 2.212281525135040283e-01 1.116018518805503845e-01 2.252838909626007080e-01 2.623168528079986572e-01 3.781426548957824707e-01 -1.707623749971389771e-01 2.163945436477661133e-01 -1.427791416645050049e-01 1.611670255661010742e-01 -1.076512187719345093e-01 1.095217540860176086e-01 4.361630883067846298e-03
-2.910027652978897095e-02 5.724786967039108276e-02 1.592689305543899536e-01 -2.636489868164062500e-01 1.446310132741928101e-01 3.198795393109321594e-02 1.838803887367248535e-01 -1.617197841405868530e-01 1.462891697883605957e-01 -1.087659224867820740e-01 2.152965217828750610e-01 -1.209504976868629456e-01 -2.375455498695373535e-01 2.116810297593474388e-03 -1.363958567380905151e-01 9.696144610643386841e-02 -8.460250496864318848e-02 2.847217917442321777e-01 -3.561311364173889160e-01 1.277205646038055420e-01 2.203261852264404297e-02 -6.798124313354492188e-02 4.781317710876464844e-01 2.262741029262542725e-01 1.168691068887710571e-01 1.510745584964752197e-01 -8.620427548885345459e-02 2.226644158363342285e-01 1.110880151391029358e-01 1.238413006067276001e-01 -4.105481132864952087e-02 -3.610868379473686218e-02
-2.275961637496948242e-01 1.615071296691894531e-02 7.889843732118606567e-02 -5.599140003323554993e-02 1.386677771806716919e-01 4.374244436621665955e-02 4.184423089027404785e-01 1.068563014268875122e-01 1.109003722667694092e-01 8.681192994117736816e-02 2.171520292758941650e-01 3.014806210994720459e-01 -7.529701292514801025e-02 1.929127378389239311e-03 -2.744913101196289062e-01 3.165645003318786621e-01 2.400353401899337769e-01 -3.199322521686553955e-02 -2.226217538118362427e-01 -9.650321677327156067e-03 2.080161571502685547e-01 -2.647541165351867676e-01 2.322555184364318848e-01 -1.990672051906585693e-01 1.518434882164001465e-01 -2.329913340508937836e-02 2.960774302482604980e-02 -8.147818595170974731e-02 -1.003041043877601624e-01 1.606773003004491329e-03 8.503322303295135498e-02 1.678495705127716064e-01
-2.008426487445831299e-01 8.992709219455718994e-02 3.045000731945037842e-01 -2.889750339090824127e-02 1.131393685936927795e-01 6.063697859644889832e-02 3.858441114425659180e-01 5.550627037882804871e-02 1.377578973770141602e-01 -7.264663279056549072e-02 3.648595511913299561e-01 1.357200592756271362e-01 7.164000719785690308e-02 6.650098413228988647e-02 -1.312419176101684570e-01 -3.194349631667137146e-02 1.339462101459503174e-01 3.558913171291351318e-01 -3.096394538879394531e-01 2.217525802552700043e-02 1.269811242818832397e-01 -2.530408799648284912e-01 2.085427343845367432e-01 -1.019083186984062195e-01 1.871261298656463623e-01 -4.207440838217735291e-02 1.165216639637947083e-01 1.419274043291807175e-02 9.831625223159790039e-02 6.979222595691680908e-02 1.314043849706649780e-01 1.691802889108657837e-01
2.638763748109340668e-02 6.451553851366043091e-02 -2.327729016542434692e-02 -2.084507942199707031e-01 9.213173389434814453e-02 1.311782598495483398e-01 4.016507267951965332e-01 5.977416783571243286e-02 1.668640971183776855e-01 -1.053278297185897827e-01 3.339034318923950195e-01 1.627020165324211121e-02 -1.616595983505249023e-01 3.906548023223876953e-01 -5.789655447006225586e-02 1.131985709071159363e-02 5.979859083890914917e-02 -9.124193340539932251e-03 1.705125868320465088e-01 1.631558686494827271e-01 3.447249531745910645e-01 3.169424086809158325e-02 1.099649667739868164e-01 -1.907425224781036377e-01 1.414109319448471069e-01 2.892261147499084473e-01 -7.012333720922470093e-02 -1.495880186557769775e-01 1.800700128078460693e-01 2.974372729659080505e-02 -1.889829486608505249e-01 -1.115906052291393280e-03
-1.760648787021636963e-01 2.245284430682659149e-02 1.095130667090415955e-01 -3.566447496414184570e-01 1.615793108940124512e-01 -1.258739680051803589e-01 4.674795567989349365e-01 6.769446190446615219e-03 1.044252663850784302e-01 5.376267805695533752e-02 1.209052950143814087e-01 -4.266624897718429565e-02 -1.589555889368057251e-01 1.916410923004150391e-01 -8.614913374185562134e-02 2.106586843729019165e-01 2.836062014102935791e-01 1.863027960062026978e-01 -1.993162631988525391e-01 -4.059009999036788940e-02 2.132148668169975281e-02 -8.882267773151397705e-02 2.788269221782684326e-01 -1.471902709454298019e-02 2.543089985847473145e-01 -1.477043777704238892e-01 -8.820902556180953979e-02 8.634891360998153687e-03 -1.626402437686920166e-01 -2.456717640161514282e-01 1.844858564436435699e-02 2.085867896676063538e-02
-2.233559340238571167e-01 2.311850432306528091e-03 -5.848202109336853027e-02 -2.035757005214691162e-01 1.850704848766326904e-01 1.459526568651199341e-01 2.428617030382156372e-01 1.814945042133331299e-01 3.396565914154052734e-01 -2.249829471111297607e-01 9.758397936820983887e-02 -1.919939182698726654e-02 1.654909551143646240e-01 -8.588963747024536133e-02 -2.160493731498718262e-01 1.071685180068016052e-01 2.550402581691741943e-01 2.720793187618255615e-01 -9.214897453784942627e-02 -2.119951993227005005e-01 1.373483613133430481e-02 2.348699122667312622e-01 9.735050797462463379e-02 1.229100376367568970e-01 3.384334146976470947e-01 -3.427228331565856934e-02 -2.599057555198669434e-01 -2.213653363287448883e-02 1.295931339263916016e-01 -3.037210088223218918e-03 1.253705471754074097e-01 1.580052450299263000e-02
5.586300417780876160e-02 2.043588906526565552e-01 2.088567912578582764e-01 -3.047059774398803711e-01 -1.881609670817852020e-02 5.638094246387481689e-02 1.382611840963363647e-01 -1.652965694665908813e-02 -2.010241746902465820e-01 2.820299565792083740e-02 1.966157108545303345e-01 -5.498048663139343262e-02 6.519590318202972412e-02 -1.162146925926208496e-01 -1.125258952379226685e-01 2.172146439552307129e-01 -1.289255768060684204e-01 2.811964042484760284e-02 -9.352922439575195312e-02 8.607292175292968750e-02 3.157006204128265381e-01 1.570288278162479401e-02 2.893507182598114014e-01 4.021568298339843750e-01 3.042734265327453613e-01 -5.689959600567817688e-02 1.203197762370109558e-01 -1.350072622299194336e-01 -3.327034413814544678e-01 -1.016194149851799011e-01 -2.514622174203395844e-02 -7.829507440328598022e-02
-1.050433441996574402e-01 -1.808687858283519745e-02 -6.471117585897445679e-02 1.024999935179948807e-02 1.016104891896247864e-01 -1.307711899280548096e-01 4.182665646076202393e-01 1.531683802604675293e-01 3.869377374649047852e-01 -1.688298210501670837e-02 3.745913207530975342e-01 -1.337689347565174103e-02 1.839585453271865845e-01 5.045922473073005676e-02 -1.885921508073806763e-01 1.017326861619949341e-01 1.846764534711837769e-01 1.230034232139587402e-02 1.332350969314575195e-01 -1.556042302399873734e-02 3.483912646770477295e-01 2.225488051772117615e-02 1.379691511392593384e-01 -1.516314782202243805e-02 2.379264533519744873e-01 -8.120562136173248291e-02 -2.412593178451061249e-02 -6.821734132245182991e-04 7.546798139810562134e-02 -1.405913978815078735e-01 2.688523232936859131e-01 1.754701435565948486e-01
-7.426653057336807251e-03 5.770645290613174438e-02 1.550529897212982178e-01 -2.657591700553894043e-01 8.357010781764984131e-02 2.645731568336486816e-01 2.113944850862026215e-02 2.992299199104309082e-01 -6.744102388620376587e-02 -2.427076250314712524e-01 2.788690030574798584e-01 -1.517503261566162109e-01 -1.097546238452196121e-02 2.142660915851593018e-01 -3.514127135276794434e-01 1.491617709398269653e-01 -1.824905164539813995e-02 -9.440970420837402344e-02 -3.475326001644134521e-01 -1.717338114976882935e-01 2.364856898784637451e-01 -1.810761988162994385e-01 -5.514202266931533813e-02 9.967450052499771118e-02 6.338287889957427979e-02 2.427298277616500854e-01 -9.125094860792160034e-02 -7.139918394386768341e-03 -3.871194273233413696e-02 -1.628976613283157349e-01 -3.823507577180862427e-02 1.301490664482116699e-01
1.934851706027984619e-01 7.804762572050094604e-02 7.778753992170095444e-03 -2.203559577465057373e-01 -1.335548162460327148e-01 6.541339214891195297e-03 -1.031328886747360229e-01 2.139866054058074951e-01 1.643669456243515015e-01 2.400069087743759155e-01 3.286032378673553467e-02 -1.195328682661056519e-01 1.499119699001312256e-01 1.474302727729082108e-02 -6.292783468961715698e-02 4.934513568878173828e-02 1.015815213322639465e-01 1.625760197639465332e-01 -3.092955052852630615e-01 -8.666984736919403076e-02 4.149884358048439026e-02 -3.432314991950988770e-01 3.207645714282989502e-01 7.906938344240188599e-02 3.631867170333862305e-01 1.838367581367492676e-01 -5.080452933907508850e-02 -1.363644450902938843e-01 3.747574090957641602e-01 -8.482041954994201660e-02 -2.978023700416088104e-02 -2.182889357209205627e-02
-1.973312944173812866e-01 -1.110663861036300659e-01 -8.285273611545562744e-02 -2.228362113237380981e-01 1.346858292818069458e-01 8.242373913526535034e-02 1.157275885343551636e-01 6.393215060234069824e-02 3.071737885475158691e-01 1.567835658788681030e-01 1.533050984144210815e-01 1.911399662494659424e-01 -2.096734493970870972e-01 1.643644832074642181e-02 -1.390294134616851807e-01 5.395836383104324341e-02 9.751633554697036743e-02 1.320580095052719116e-01 -1.132423803210258484e-01 -3.145157396793365479e-01 -1.824563182890415192e-02 -1.401609033346176147e-01 3.958387374877929688e-01 1.179765686392784119e-01 4.433783292770385742e-01 8.363356441259384155e-02 -6.569235771894454956e-02 -8.100464195013046265e-02 -1.573856174945831299e-01 -9.861791133880615234e-02 6.249896809458732605e-02 -1.490200757980346680e-01
1.520341485738754272e-01 5.823708698153495789e-02 3.811586275696754456e-02 -1.749963462352752686e-01 3.196807950735092163e-02 -6.516454368829727173e-02 5.408211797475814819e-02 3.212758898735046387e-02 -3.873185440897941589e-02 2.366723269224166870e-01 3.719994127750396729e-01 5.368916690349578857e-02 -4.842524603009223938e-02 -4.864768311381340027e-02 6.806934624910354614e-02 2.071878174319863319e-03 8.150841295719146729e-02 -1.061262935400009155e-01 -1.996165812015533447e-01 6.305030547082424164e-03 3.499061763286590576e-01 -1.175004243850708008e-01 3.515744209289550781e-01 3.188602030277252197e-01 7.158584147691726685e-02 -1.025545373558998108e-01 -4.020826518535614014e-02 -4.028344452381134033e-01 1.462848670780658722e-02 -2.842164933681488037e-01 -1.852898858487606049e-02 -2.094807028770446777e-01
2.677075006067752838e-02 -7.448616623878479004e-02 2.147445231676101685e-01 -2.921231091022491455e-01 1.044646799564361572e-01 1.427915692329406738e-01 2.204786539077758789e-01 1.112965047359466553e-01 1.597437411546707153e-01 4.250928014516830444e-02 3.980314731597900391e-01 -8.189942687749862671e-02 1.100329607725143433e-01 4.349550008773803711e-01 -9.561349451541900635e-02 -8.646203577518463135e-02 7.545991241931915283e-02 1.154244914650917053e-01 8.261626586318016052e-03 1.417120397090911865e-01 1.591198444366455078e-01 -6.737309694290161133e-02 1.034465357661247253e-01 -2.018552124500274658e-01 8.369898796081542969e-02 2.486734390258789062e-01 -1.329155266284942627e-01 7.787660229951143265e-03 6.127238646149635315e-02 -5.934902653098106384e-02 -3.811645209789276123e-01 2.180399606004357338e-03
-4.152499139308929443e-02 1.205212026834487915e-01 4.419831093400716782e-03 -3.917728364467620850e-01 2.549178004264831543e-01 6.896717101335525513e-02 -1.717503927648067474e-02 3.086324930191040039e-01 -2.465872317552566528e-01 4.007533565163612366e-02 1.276660859584808350e-01 4.348541796207427979e-02 2.583118677139282227e-01 1.673363745212554932e-01 -8.330694586038589478e-02 4.420993104577064514e-02 3.095679171383380890e-02 -6.687420420348644257e-03 -1.612085103988647461e-01 2.169175595045089722e-01 1.630521863698959351e-01 -2.094862163066864014e-01 2.582927346229553223e-01 3.322638198733329773e-02 1.145734786987304688e-01 3.048287928104400635e-01 1.474096626043319702e-01 1.303258985280990601e-01 4.026509448885917664e-02 1.309105008840560913e-01 5.712324008345603943e-02 -3.187733590602874756e-01
-1.980097591876983643e-02 -3.714061528444290161e-02 -1.615245938301086426e-01 -2.088184356689453125e-01 1.285913288593292236e-01 6.905688345432281494e-02 2.638074159622192383e-01 3.233301043510437012e-01 2.857732176780700684e-01 -1.533040404319763184e-01 1.402889043092727661e-01 -8.191985636949539185e-02 1.406282931566238403e-01 1.782494932413101196e-01 -3.341878950595855713e-02 6.852556765079498291e-02 2.910273373126983643e-01 3.294355273246765137e-01 1.170462071895599365e-01 1.367742270231246948e-01 2.501804232597351074e-01 -2.614710293710231781e-02 9.061210602521896362e-02 2.145317196846008301e-01 1.903126239776611328e-01 -4.776989226229488850e-04 -6.198847666382789612e-02 1.016324386000633240e-02 -1.599328368902206421e-01 -3.567392826080322266e-01 -5.686080455780029297e-02 6.921054422855377197e-02
1.308395266532897949e-01 9.740649908781051636e-02 -3.234221041202545166e-02 -2.036823630332946777e-01 4.770176019519567490e-03 1.658307015895843506e-02 2.560853064060211182e-01 1.521195024251937866e-01 -1.009510643780231476e-02 7.602951675653457642e-02 1.667151004076004028e-01 2.895517461001873016e-02 2.717807590961456299e-01 -2.127451896667480469e-01 -8.654832839965820312e-02 1.104826852679252625e-01 -6.775118410587310791e-02 5.439262464642524719e-02 5.827374011278152466e-02 -7.946302741765975952e-02 4.735061824321746826e-01 -5.074907839298248291e-02 3.839405179023742676e-01 3.489356935024261475e-01 2.019499540328979492e-01 -2.158956825733184814e-01 -6.652323156595230103e-02 -6.871462613344192505e-02 2.000541985034942627e-01 7.724450528621673584e-02 -8.317835628986358643e-02 7.647120207548141479e-02
-2.889246866106987000e-02 1.774133443832397461e-01 -8.015690743923187256e-02 -1.758011430501937866e-01 7.120812684297561646e-02 3.632918372750282288e-02 -3.966901451349258423e-02 3.629643097519874573e-02 2.187158316373825073e-01 1.132457777857780457e-01 2.050184905529022217e-01 -1.485463082790374756e-01 -6.034263223409652710e-02 -2.701167166233062744e-01 -3.800802230834960938e-01 2.417428195476531982e-01 -1.537864953279495239e-01 9.648472815752029419e-02 -2.753838002681732178e-01 3.977108374238014221e-02 2.862240672111511230e-01 6.613133847713470459e-02 3.191070854663848877e-01 2.473489195108413696e-01 7.971179485321044922e-02 -1.339058876037597656e-01 3.480488359928131104e-01 7.695123553276062012e-02 3.312810091301798820e-03 -1.538757421076297760e-02 -4.199758544564247131e-02 -6.140635535120964050e-02
2.517850100994110107e-01 -6.058821827173233032e-02 2.047923393547534943e-02 1.771998554468154907e-01 3.789773285388946533e-01 8.710779249668121338e-02 1.505677849054336548e-01 3.194926381111145020e-01 -6.328769773244857788e-02 1.146902814507484436e-01 2.080717533826828003e-01 -5.053015425801277161e-02 -8.517806418240070343e-03 -2.278869599103927612e-02 -1.088019683957099915e-01 7.860670238733291626e-02 1.754552572965621948e-01 2.632908709347248077e-02 -4.092035442590713501e-02 9.871301800012588501e-02 2.235677093267440796e-01 6.218771263957023621e-02 3.260709643363952637e-01 3.164368569850921631e-01 2.237896919250488281e-01 -9.863006323575973511e-02 1.049485057592391968e-03 -1.237028837203979492e-01 -3.224793076515197754e-02 -1.338756531476974487e-01 -3.484951257705688477e-01 -1.575300842523574829e-01
-8.741445839405059814e-02 1.509486585855484009e-01 -5.828026682138442993e-02 -2.312826663255691528e-01 -2.390137165784835815e-01 3.104681968688964844e-01 2.714441418647766113e-01 3.646712750196456909e-03 -1.118703093379735947e-02 3.350959718227386475e-02 2.291253507137298584e-01 -9.869326651096343994e-02 -5.297308042645454407e-02 1.601061373949050903e-01 1.454775929450988770e-01 -1.499787867069244385e-01 -4.308389499783515930e-02 4.184196591377258301e-01 -1.241496503353118896e-01 -3.072959184646606445e-01 3.062376081943511963e-01 3.337178006768226624e-02 3.494542837142944336e-02 4.602046683430671692e-02 1.917827427387237549e-01 1.690559685230255127e-01 1.557997763156890869e-01 1.563732475042343140e-01 3.878507763147354126e-02 -1.699112802743911743e-01 -7.699602842330932617e-02 1.203696355223655701e-01
-1.942725777626037598e-01 1.384660154581069946e-01 -1.033891271799802780e-02 -4.724348429590463638e-03 -1.745571941137313843e-02 2.589382231235504150e-02 1.704942733049392700e-01 3.414688259363174438e-02 3.728308975696563721e-01 6.318335235118865967e-02 3.641987442970275879e-01 -2.212147712707519531e-01 3.653221204876899719e-02 2.555213868618011475e-02 -5.838162824511528015e-02 9.265956282615661621e-02 -3.090689517557621002e-02 1.558347344398498535e-01 -1.598978638648986816e-01 6.265293806791305542e-02 3.412209153175354004e-01 -8.109567314386367798e-02 3.838194161653518677e-02 7.243857532739639282e-02 3.574316203594207764e-01 -2.064768671989440918e-01 3.772194087505340576e-01 8.374793455004692078e-03 8.411313593387603760e-02 1.403203457593917847e-01 1.797726303339004517e-01 1.299789696931838989e-01
2.034998834133148193e-01 -1.091332882642745972e-01 7.625307142734527588e-02 -2.587080895900726318e-01 1.897776126861572266e-01 -3.379813954234123230e-02 3.204397261142730713e-01 1.237229928374290466e-01 -1.462522894144058228e-01 -7.985292375087738037e-02 -4.775353521108627319e-02 5.882805213332176208e-03 -3.103950433433055878e-02 -3.945332020521163940e-02 -2.724596560001373291e-01 2.007276862859725952e-01 2.522296309471130371e-01 1.467957198619842529e-01 -2.309511750936508179e-01 -2.019229084253311157e-01 7.100233435630798340e-02 -4.502655565738677979e-02 3.568851351737976074e-01 7.582964003086090088e-02 3.548874258995056152e-01 6.061090901494026184e-02 -8.100457489490509033e-02 2.867147922515869141e-01 -7.823771983385086060e-02 -7.635892182588577271e-02 1.423098593950271606e-01 -4.004522040486335754e-02
[truncated: 3,259,835 more chars]
