# Supplementary material for: The Language of Innovation
Source: PLoS One. 2020 Apr 30;15(4):e0230107. doi: 10.1371/journal.pone.0230107 (PMC7194493; doi:10.1371/journal.pone.0230107)
Supplement: S21 File — (GZ) [file pone.0230107.s021.tar.gz › 1999-2003/V2Run_12_VS_4500_embeddings1999-2003ED32.txt]

4.742294549942016602e-02 1.583189815282821655e-01 2.159199565649032593e-01 5.610810220241546631e-02 -5.305794999003410339e-02 5.701648071408271790e-03 -2.435745000839233398e-01 5.940467119216918945e-02 -3.551344573497772217e-02 2.263002097606658936e-01 -3.132771253585815430e-01 -1.208727285265922546e-01 2.025044560432434082e-01 2.507332265377044678e-01 -4.935687780380249023e-02 3.688311204314231873e-02 -8.015934377908706665e-03 9.851721115410327911e-03 -1.747345924377441406e-01 -3.075584173202514648e-01 1.977410465478897095e-01 2.552832663059234619e-01 -2.460386976599693298e-02 -7.671146094799041748e-02 -2.823100388050079346e-01 -8.451665192842483521e-02 -3.588624298572540283e-03 3.493858575820922852e-01 5.821362510323524475e-02 7.230988703668117523e-04 -3.334135413169860840e-01 1.574422866106033325e-01
1.364990323781967163e-01 1.687455475330352783e-01 1.281411051750183105e-01 1.796044409275054932e-03 6.829600036144256592e-02 1.736322492361068726e-01 1.243089884519577026e-01 1.892976015806198120e-01 2.099167108535766602e-01 -1.039652749896049500e-01 -2.392886132001876831e-01 2.172648757696151733e-01 1.162517517805099487e-01 2.933612465858459473e-01 -2.333284169435501099e-01 1.452885866165161133e-01 -8.431852608919143677e-02 -9.678662568330764771e-02 5.354161188006401062e-02 -2.274972945451736450e-01 2.589117288589477539e-01 -2.735977061092853546e-03 2.393774837255477905e-01 6.353664398193359375e-02 -1.470249029807746410e-03 -2.644403278827667236e-01 -1.941276341676712036e-01 -5.173850432038307190e-02 5.108137056231498718e-02 2.700243890285491943e-01 -1.702249199151992798e-01 3.188029229640960693e-01
1.957919076085090637e-02 -1.468059793114662170e-02 2.522400319576263428e-01 1.908222436904907227e-01 -1.264256536960601807e-01 1.697615534067153931e-01 -4.512458574026823044e-03 2.149914801120758057e-01 2.630912363529205322e-01 -2.022267580032348633e-01 -2.132060378789901733e-01 2.111636549234390259e-01 -5.666860193014144897e-02 2.273736298084259033e-01 -9.948951750993728638e-02 3.961482942104339600e-01 2.571088671684265137e-01 -2.514499723911285400e-01 9.397589601576328278e-03 -3.317289054393768311e-01 -6.868122145533561707e-03 2.521815709769725800e-02 1.566000133752822876e-01 -1.410757843405008316e-02 2.476238179951906204e-03 1.233094185590744019e-01 1.192378774285316467e-01 -9.425980597734451294e-02 -2.085219025611877441e-01 1.588712446391582489e-02 -1.869196742773056030e-01 6.753279268741607666e-02
2.199197113513946533e-01 6.761562079191207886e-02 1.356347799301147461e-01 4.328398406505584717e-01 3.001534193754196167e-02 -1.584285050630569458e-01 1.783648133277893066e-01 -3.848984092473983765e-02 1.973304450511932373e-01 6.653160601854324341e-02 -2.461548298597335815e-01 -2.506389915943145752e-01 9.925308078527450562e-02 2.462760955095291138e-01 5.913007259368896484e-02 -1.090856492519378662e-01 7.289638370275497437e-02 1.473040878772735596e-01 -2.838344871997833252e-01 -2.727952897548675537e-01 3.495219349861145020e-02 6.303376704454421997e-02 -1.012107208371162415e-01 3.027866827324032784e-03 -2.893846333026885986e-01 5.672084540128707886e-02 1.543427705764770508e-01 -7.578770816326141357e-02 1.345821022987365723e-01 -3.073846222832798958e-03 -3.185604885220527649e-02 3.102279901504516602e-01
1.293678730726242065e-01 2.033345252275466919e-01 2.862093448638916016e-01 5.733717978000640869e-02 -1.739163845777511597e-01 -5.536217615008354187e-02 1.658425778150558472e-01 1.942428648471832275e-01 1.673692315816879272e-01 -6.955682486295700073e-02 -3.037801682949066162e-01 -3.689626976847648621e-02 -6.398366391658782959e-02 1.553368121385574341e-01 1.449368000030517578e-01 2.960591204464435577e-02 3.966150879859924316e-01 -1.834040731191635132e-01 -4.100486934185028076e-01 -1.497142598964273930e-03 4.100492894649505615e-01 4.777999222278594971e-02 4.595173150300979614e-02 9.013949334621429443e-02 -9.425890445709228516e-02 1.324454974383115768e-02 -1.090546604245901108e-02 3.951242193579673767e-02 -1.118092518299818039e-02 -8.946129679679870605e-02 -1.048589497804641724e-02 1.511541157960891724e-01
2.018829435110092163e-01 -7.491919398307800293e-02 -7.447735965251922607e-02 4.670826345682144165e-02 -6.966477632522583008e-02 9.749769419431686401e-02 1.599282957613468170e-02 2.048025429248809814e-01 1.891530007123947144e-01 -3.690120764076709747e-03 -1.782931536436080933e-01 9.714211523532867432e-02 -1.907106041908264160e-01 3.745099902153015137e-01 -6.055621802806854248e-02 1.836463510990142822e-01 1.087027043104171753e-01 -3.136662542819976807e-01 -3.203484416007995605e-02 -2.908445298671722412e-01 3.698458075523376465e-01 1.097792237997055054e-01 1.258286833763122559e-01 1.797775030136108398e-01 -8.027773350477218628e-02 -1.379951387643814087e-01 2.494641393423080444e-01 2.490429580211639404e-01 -2.441027387976646423e-02 3.807516396045684814e-02 -2.241418063640594482e-01 -5.888294428586959839e-02
3.692760691046714783e-02 7.463751733303070068e-02 2.492202818393707275e-01 -1.486838143318891525e-02 -1.114563345909118652e-01 -1.907489597797393799e-01 5.156008899211883545e-02 5.321040749549865723e-01 3.523774817585945129e-02 -1.016363222151994705e-02 -1.099075004458427429e-01 1.770284622907638550e-01 -5.811683833599090576e-02 4.077576696872711182e-01 3.172062709927558899e-02 1.821553558111190796e-01 2.863263189792633057e-01 -1.098118796944618225e-01 -2.153129130601882935e-01 -3.839500248432159424e-02 1.586402207612991333e-01 3.518775478005409241e-02 9.345471113920211792e-02 6.934891641139984131e-02 -2.312103807926177979e-01 2.899489179253578186e-02 6.946700811386108398e-02 2.391039133071899414e-01 -1.181137338280677795e-01 -9.578809142112731934e-02 -6.796137243509292603e-02 1.472246646881103516e-01
3.066560029983520508e-01 1.969632506370544434e-02 1.491450965404510498e-01 3.210350275039672852e-01 -1.902416497468948364e-01 8.507793769240379333e-03 -2.368847131729125977e-01 1.870522350072860718e-01 2.810603678226470947e-01 6.968050450086593628e-02 -2.313825786113739014e-01 1.734786182641983032e-01 -4.197878018021583557e-02 3.586373925209045410e-01 1.793870776891708374e-01 2.606901526451110840e-01 2.038528621196746826e-01 5.495648831129074097e-03 -2.436133623123168945e-01 -2.919046767055988312e-02 2.144527882337570190e-01 1.490869373083114624e-01 -2.252295427024364471e-02 -7.400798797607421875e-02 -1.900584548711776733e-01 -1.028367355465888977e-01 -8.077331632375717163e-02 1.255002021789550781e-01 -6.342951208353042603e-02 -7.692687679082155228e-03 -6.564933806657791138e-02 -3.927164897322654724e-02
5.930892005562782288e-02 -5.337772890925407410e-02 9.922100603580474854e-02 1.266909688711166382e-01 -5.031166970729827881e-02 -1.186587661504745483e-01 8.718567341566085815e-02 3.628566861152648926e-01 1.848033070564270020e-01 8.647665381431579590e-02 -3.244726657867431641e-01 2.956204488873481750e-02 -1.300703138113021851e-01 1.798352599143981934e-01 1.418698430061340332e-01 3.015691339969635010e-01 2.023978978395462036e-01 -1.383935362100601196e-01 -4.428105056285858154e-02 -2.762019634246826172e-01 2.735144197940826416e-01 -9.808412194252014160e-02 3.401203155517578125e-01 9.739181399345397949e-02 -1.624713987112045288e-01 2.004022337496280670e-02 2.299264669418334961e-01 -1.848531812429428101e-01 1.155241876840591431e-01 7.426957041025161743e-02 -1.407461464405059814e-01 5.721114203333854675e-02
1.067038774490356445e-01 6.127699837088584900e-02 3.087105154991149902e-01 1.880290955305099487e-01 -6.467988342046737671e-02 3.291492164134979248e-02 -9.999179840087890625e-02 1.308635622262954712e-01 -1.124360188841819763e-01 -2.290685661137104034e-03 -2.318157553672790527e-01 -8.321836590766906738e-02 -1.082337051630020142e-01 3.872734010219573975e-01 1.022963598370552063e-01 2.550092935562133789e-01 3.040793351829051971e-02 -2.492976486682891846e-01 9.206267446279525757e-02 -2.016064375638961792e-01 -4.883474484086036682e-02 2.105154097080230713e-01 1.103246510028839111e-01 2.211235463619232178e-01 -2.553050518035888672e-01 -7.395176589488983154e-02 -2.223687171936035156e-01 -8.925428986549377441e-02 1.331363767385482788e-01 -2.424930408596992493e-02 -1.019907370209693909e-01 3.668363690376281738e-01
2.581248283386230469e-01 1.127841547131538391e-01 -7.293155416846275330e-03 2.301525175571441650e-01 -5.907452479004859924e-02 -8.902638405561447144e-02 1.455398648977279663e-01 2.599817216396331787e-01 1.960860937833786011e-02 7.390308380126953125e-02 -1.996056884527206421e-01 3.893770650029182434e-02 7.957763969898223877e-02 5.905504524707794189e-02 -5.481215193867683411e-02 1.484815180301666260e-01 -4.253305122256278992e-02 2.055206596851348877e-01 -4.258229434490203857e-01 -4.091737568378448486e-01 -2.787033282220363617e-02 -4.400514438748359680e-02 -7.378300279378890991e-02 5.759120360016822815e-02 -2.077199965715408325e-01 -2.526888251304626465e-01 6.294585764408111572e-02 9.645424783229827881e-02 -1.061918288469314575e-01 -3.664369508624076843e-02 1.802775859832763672e-01 3.401611149311065674e-01
1.439282000064849854e-01 -5.385640263557434082e-02 3.872776776552200317e-02 2.760327756404876709e-01 2.589273639023303986e-02 -5.266385152935981750e-03 2.136523276567459106e-01 2.176972925662994385e-01 1.402065008878707886e-01 -5.822555720806121826e-02 -2.901969850063323975e-01 2.425637245178222656e-01 6.417047232389450073e-02 3.068404793739318848e-01 -2.764045819640159607e-02 3.397919833660125732e-01 3.092621266841888428e-01 -5.536279827356338501e-02 -2.907437086105346680e-01 -1.083535552024841309e-01 2.004231363534927368e-01 2.167952656745910645e-01 1.385603994131088257e-01 1.126331537961959839e-01 -1.920262873172760010e-01 2.658114209771156311e-02 8.035666495561599731e-02 1.014599576592445374e-01 -1.511013507843017578e-01 4.720227792859077454e-02 -1.741047501564025879e-01 -2.494163624942302704e-02
-2.588206902146339417e-03 -1.495449095964431763e-01 1.533630490303039551e-01 -1.806958229281008244e-03 -2.312774807214736938e-01 -1.328748464584350586e-01 3.942911699414253235e-02 1.563241332769393921e-01 1.068747043609619141e-01 5.675863474607467651e-02 -1.980920583009719849e-01 -4.716598615050315857e-02 -2.796658873558044434e-02 4.300510287284851074e-01 1.049555316567420959e-01 3.440543413162231445e-01 3.567031323909759521e-01 -1.184160560369491577e-01 -2.193357050418853760e-01 -3.657808601856231689e-01 2.580327168107032776e-02 2.303587943315505981e-01 3.986997157335281372e-02 -2.666469663381576538e-03 -1.794381998479366302e-02 -8.469941467046737671e-02 1.803378611803054810e-01 -9.016574919223785400e-02 -1.952521502971649170e-01 -6.866188347339630127e-02 -8.901365101337432861e-02 9.135339409112930298e-02
-9.676641970872879028e-02 -1.895790398120880127e-01 1.700973957777023315e-01 1.450292617082595825e-01 -8.035777509212493896e-02 2.427573353052139282e-01 1.038557216525077820e-01 2.284650057554244995e-01 -8.063355460762977600e-03 1.831804066896438599e-01 -1.191647276282310486e-01 -2.577959327027201653e-03 2.390792071819305420e-01 3.911283910274505615e-01 -1.769495457410812378e-01 2.409597635269165039e-01 2.846710085868835449e-01 8.388084173202514648e-02 -9.725165367126464844e-02 -1.922700256109237671e-01 8.886858820915222168e-02 3.163372278213500977e-01 -3.558745235204696655e-02 8.240107446908950806e-02 -2.229572832584381104e-01 -3.895831108093261719e-02 -1.029418185353279114e-01 -7.448689639568328857e-02 5.013454239815473557e-03 1.157424747943878174e-01 -2.092571854591369629e-01 2.321920990943908691e-01
2.127390503883361816e-01 8.302331715822219849e-02 1.311600953340530396e-01 9.266117960214614868e-02 -5.932135134935379028e-02 -2.300864905118942261e-01 2.093909308314323425e-03 2.027173042297363281e-01 3.490159511566162109e-01 1.348906755447387695e-01 3.461115434765815735e-02 -5.451946333050727844e-02 3.110761046409606934e-01 1.124427989125251770e-01 -7.534204516559839249e-03 2.176538258790969849e-01 4.022509977221488953e-02 4.080990701913833618e-02 -2.217010855674743652e-01 -3.697551488876342773e-01 -9.084770455956459045e-03 -7.686411030590534210e-03 1.420344263315200806e-01 1.697229295969009399e-01 -2.080313116312026978e-01 -8.648057281970977783e-02 -2.402403391897678375e-02 2.375368475914001465e-01 1.232829876244068146e-03 6.143658980727195740e-02 2.037356197834014893e-01 3.635478317737579346e-01
1.643019318580627441e-01 7.416327297687530518e-02 2.613264024257659912e-01 3.198743611574172974e-02 -2.294479906558990479e-01 -9.445594251155853271e-02 1.102611608803272247e-02 4.582419991493225098e-03 2.520999610424041748e-01 2.329471521079540253e-02 -2.673591077327728271e-01 1.089701950550079346e-01 -8.528615348041057587e-03 2.535310387611389160e-01 -3.433606773614883423e-02 2.066281884908676147e-01 1.532186865806579590e-01 4.629988223314285278e-02 -4.171504080295562744e-01 -1.422604918479919434e-01 2.397026717662811279e-01 6.328684836626052856e-02 -2.718254923820495605e-03 3.153990209102630615e-01 -1.092133149504661560e-01 1.657116413116455078e-01 3.732996433973312378e-02 1.922197341918945312e-01 6.715675443410873413e-02 -1.012822091579437256e-01 -3.265988528728485107e-01 -2.860409766435623169e-02
2.291462421417236328e-01 1.519757509231567383e-01 3.017945587635040283e-01 1.241248026490211487e-01 -7.573407143354415894e-02 3.264128267765045166e-01 1.979680173099040985e-02 3.376752734184265137e-01 -7.539682835340499878e-02 1.153886094689369202e-01 -1.687760204076766968e-01 9.298204630613327026e-02 -9.644755721092224121e-02 1.935828775167465210e-01 -2.273662835359573364e-01 -4.043016210198402405e-02 2.334275990724563599e-01 -2.364949509501457214e-02 -7.540336251258850098e-02 -1.250160206109285355e-02 6.300333142280578613e-02 2.238578200340270996e-01 -4.462322592735290527e-02 1.654979735612869263e-01 -1.662594228982925415e-01 -2.550622224807739258e-01 -7.383802533149719238e-02 9.163387864828109741e-02 8.995351940393447876e-02 4.008009731769561768e-01 3.018564730882644653e-02 1.201258227229118347e-01
1.789445281028747559e-01 1.350248754024505615e-01 1.169840618968009949e-01 3.486330434679985046e-02 -4.613015800714492798e-02 -1.181412786245346069e-01 2.080078870058059692e-01 1.146918162703514099e-01 2.987312674522399902e-01 -8.505254238843917847e-02 -2.611904442310333252e-01 2.542956471443176270e-01 -1.501311808824539185e-01 3.556635975837707520e-01 -2.541735557315405458e-05 2.059893906116485596e-01 4.001387357711791992e-01 4.212053492665290833e-02 -2.308840602636337280e-01 -1.648503690958023071e-01 2.582877576351165771e-01 -4.615437239408493042e-02 -3.268299624323844910e-02 7.115020602941513062e-02 -7.451029866933822632e-02 4.043516889214515686e-02 6.176352500915527344e-02 1.155407279729843140e-01 2.336517674848437309e-03 -2.406709790229797363e-01 -8.807051181793212891e-02 1.847539693117141724e-01
1.630582064390182495e-01 -7.876638323068618774e-02 1.080897450447082520e-01 2.495828568935394287e-01 -1.446508914232254028e-01 -1.473496854305267334e-01 1.195346284657716751e-02 2.739186882972717285e-01 2.035251706838607788e-01 4.029965028166770935e-02 -4.465716704726219177e-02 3.261855542659759521e-01 4.452152922749519348e-02 3.350330889225006104e-01 -2.298627980053424835e-03 2.346626520156860352e-01 3.100888729095458984e-01 -1.691700816154479980e-01 -1.514262706041336060e-01 -1.180931404232978821e-01 3.666001856327056885e-01 1.059139147400856018e-01 5.244825407862663269e-02 1.701591610908508301e-01 -3.278444707393646240e-02 8.657934516668319702e-02 1.621789187192916870e-01 1.976512670516967773e-01 7.659257389605045319e-04 2.005062103271484375e-01 -2.654844708740711212e-02 2.947621978819370270e-02
3.823522627353668213e-01 -2.737405896186828613e-02 1.134352758526802063e-01 9.235659241676330566e-02 -1.815128475427627563e-01 -1.528012752532958984e-01 4.980972502380609512e-03 2.422826439142227173e-01 2.566729485988616943e-01 -1.368773281574249268e-01 -3.191324472427368164e-01 2.798743247985839844e-01 3.957318142056465149e-02 2.755186259746551514e-01 1.529268473386764526e-01 1.844093948602676392e-01 2.864225506782531738e-01 -7.987638562917709351e-02 -1.185288652777671814e-01 6.499138474464416504e-02 1.912828236818313599e-01 2.614283859729766846e-01 6.149900704622268677e-02 8.025778830051422119e-02 -6.504379957914352417e-02 -7.048860192298889160e-02 8.302657306194305420e-02 2.462893724441528320e-02 -9.142594784498214722e-02 1.333937793970108032e-01 -2.036194056272506714e-01 1.040024757385253906e-01
-4.614365473389625549e-02 -1.069237962365150452e-01 -1.063158810138702393e-01 1.270580589771270752e-01 2.941369414329528809e-01 7.589365541934967041e-02 1.188712045550346375e-01 2.035939246416091919e-01 9.488253295421600342e-02 1.569365262985229492e-01 -2.862261831760406494e-01 1.606541313230991364e-02 -2.558666169643402100e-01 1.935306377708911896e-02 7.886422425508499146e-02 3.670016527175903320e-01 1.180666312575340271e-01 -9.173240512609481812e-02 -9.012793004512786865e-02 -4.151263535022735596e-01 2.592354714870452881e-01 3.016361296176910400e-01 -4.681047052145004272e-03 -1.965537965297698975e-01 -1.307299584150314331e-01 -2.231660066172480583e-03 -9.626948833465576172e-02 1.383220553398132324e-01 1.904426962137222290e-01 6.446935981512069702e-02 1.211132295429706573e-02 5.337510630488395691e-02
3.274030089378356934e-01 2.247939072549343109e-02 1.148607656359672546e-01 3.083844184875488281e-01 -1.556804329156875610e-01 4.046353511512279510e-03 1.183768883347511292e-01 1.341164410114288330e-01 2.170142382383346558e-01 1.743960976600646973e-01 -2.934235930442810059e-01 2.884340286254882812e-01 -1.909866333007812500e-01 1.340430974960327148e-01 -1.400571875274181366e-02 1.184333935379981995e-01 1.691119372844696045e-01 -3.531854450702667236e-01 -1.406578719615936279e-01 -2.154981493949890137e-01 -2.932490780949592590e-02 2.360324561595916748e-01 -1.446536928415298462e-01 -6.013024225831031799e-02 -4.536371678113937378e-02 9.310702979564666748e-02 1.387781798839569092e-01 -9.534052014350891113e-02 -1.956500113010406494e-01 2.676388621330261230e-02 -1.831344217061996460e-01 -2.038373844698071480e-03
2.118317037820816040e-02 -7.293616980314254761e-02 1.506247520446777344e-01 2.434331178665161133e-02 -3.768019750714302063e-02 1.251172721385955811e-01 1.236134320497512817e-01 2.697783410549163818e-01 -7.454001903533935547e-02 -4.717267677187919617e-02 -2.346666902303695679e-01 -3.099628724157810211e-02 2.891387343406677246e-01 3.726693391799926758e-01 -3.538828194141387939e-01 3.139229118824005127e-02 1.835158467292785645e-01 -4.082562029361724854e-02 1.313465982675552368e-01 -2.405506670475006104e-01 2.154857665300369263e-02 9.650072455406188965e-02 8.348852396011352539e-02 1.950376480817794800e-01 -3.704451322555541992e-01 6.182957440614700317e-02 6.435135751962661743e-02 1.121315434575080872e-01 -8.707201480865478516e-02 2.904101014137268066e-01 -9.322936832904815674e-02 1.722702980041503906e-01
2.553847134113311768e-01 2.095914334058761597e-01 2.210671827197074890e-02 2.176755666732788086e-01 1.039075255393981934e-01 -5.093173310160636902e-02 9.506449848413467407e-02 1.884414851665496826e-01 1.307304501533508301e-01 1.105428710579872131e-01 -3.011422157287597656e-01 -5.717296618968248367e-03 2.935746312141418457e-01 7.681079208850860596e-02 8.956467360258102417e-02 -1.221723016351461411e-02 2.596900761127471924e-01 1.180333569645881653e-01 -2.509921491146087646e-01 -2.771487832069396973e-01 1.306380331516265869e-01 -1.561746839433908463e-02 -1.706142276525497437e-01 -3.511467576026916504e-02 -3.252086341381072998e-01 -2.288434952497482300e-01 -4.413048550486564636e-02 1.609573364257812500e-01 6.398405134677886963e-02 -6.597980856895446777e-02 1.098496839404106140e-01 2.990370094776153564e-01
2.177238464355468750e-01 1.350339949131011963e-01 1.288599967956542969e-01 7.705827057361602783e-02 1.140922233462333679e-01 -2.008587419986724854e-01 1.280048787593841553e-01 2.791621387004852295e-01 1.386022120714187622e-01 6.127243116497993469e-02 -1.863245666027069092e-01 -5.561651289463043213e-02 1.546887308359146118e-01 2.327398657798767090e-01 7.304342091083526611e-02 -1.929306834936141968e-01 -3.400110825896263123e-02 1.414548307657241821e-01 -3.065443634986877441e-01 -1.619623005390167236e-01 2.213686890900135040e-02 1.867850422859191895e-01 -5.745820701122283936e-02 6.185480952262878418e-02 -3.613209426403045654e-01 -1.352726966142654419e-01 2.584793567657470703e-01 1.896222084760665894e-01 -3.348843380808830261e-02 -1.745328307151794434e-02 -4.224863648414611816e-02 3.794848024845123291e-01
1.751442067325115204e-02 4.948204848915338516e-03 1.030132472515106201e-01 2.885966897010803223e-01 -1.461891382932662964e-01 4.640550166368484497e-02 -8.470209687948226929e-02 2.273064255714416504e-01 1.134049240499734879e-02 -5.235302448272705078e-02 -1.068183854222297668e-01 -1.345091164112091064e-01 -2.536664307117462158e-01 1.486232727766036987e-01 -1.866714805364608765e-01 3.397399187088012695e-01 -2.835669554769992828e-02 1.273261904716491699e-01 -2.481113523244857788e-01 -3.094601333141326904e-01 2.341022044420242310e-01 7.988952100276947021e-02 1.242397576570510864e-01 9.070856124162673950e-02 -6.835271418094635010e-02 1.440218929201364517e-02 3.453686833381652832e-02 -6.757642608135938644e-03 3.940152525901794434e-01 2.137137651443481445e-01 -2.961132228374481201e-01 2.027160301804542542e-02
1.129082217812538147e-01 -9.712022542953491211e-02 3.014003932476043701e-01 1.419890671968460083e-01 -1.525819599628448486e-01 5.311236530542373657e-02 3.761895373463630676e-02 2.339594364166259766e-01 7.799942791461944580e-02 1.243849098682403564e-01 -1.330022364854812622e-01 3.368151187896728516e-01 -8.466856554150581360e-03 2.151269018650054932e-01 -1.029692143201828003e-01 3.907194435596466064e-01 3.207709193229675293e-01 1.129195243120193481e-01 -1.531874090433120728e-01 -4.915446043014526367e-02 3.346359431743621826e-01 6.577639281749725342e-02 1.814005896449089050e-02 1.448604315519332886e-01 -1.049373522400856018e-01 -2.057804912328720093e-01 1.134857386350631714e-01 6.575449556112289429e-02 2.133726701140403748e-02 6.669871509075164795e-02 -2.488312274217605591e-01 7.567571103572845459e-02
1.230353787541389465e-01 4.656551405787467957e-02 2.106703519821166992e-01 1.244957372546195984e-01 -2.476346343755722046e-01 5.157981067895889282e-02 7.993508130311965942e-02 1.217554062604904175e-01 1.138090863823890686e-01 6.683337688446044922e-02 -3.059895336627960205e-01 2.346257120370864868e-01 7.090510427951812744e-02 4.428103864192962646e-01 2.041264772415161133e-01 1.229714602231979370e-01 3.188205063343048096e-01 7.152780308388173580e-04 -2.057853490114212036e-01 -1.558406203985214233e-01 -4.289814457297325134e-02 7.199451327323913574e-02 -7.536035776138305664e-02 5.998549051582813263e-03 -6.648880243301391602e-02 -1.341169774532318115e-01 1.020025312900543213e-01 3.545907139778137207e-02 -1.401067376136779785e-01 2.328504174947738647e-01 -2.927059233188629150e-01 -1.974932998418807983e-01
8.135534822940826416e-02 -3.948007896542549133e-02 4.016296938061714172e-02 1.817596107721328735e-01 -3.742594644427299500e-02 -1.047964021563529968e-01 1.791041791439056396e-01 1.861928850412368774e-01 1.098714172840118408e-01 3.187936246395111084e-01 -1.890436857938766479e-01 1.947308331727981567e-02 3.168808519840240479e-01 7.469519041478633881e-03 8.838880062103271484e-02 1.563754379749298096e-01 -6.119305267930030823e-02 7.454906404018402100e-02 -2.534751892089843750e-01 -3.897635936737060547e-01 1.866444945335388184e-01 7.937947288155555725e-03 -1.904077827930450439e-01 1.674414575099945068e-01 -2.488496452569961548e-01 -2.644521296024322510e-01 -4.909256100654602051e-02 1.339043527841567993e-01 -2.056519733741879463e-03 -5.890503525733947754e-02 -2.490577287971973419e-02 3.384327292442321777e-01
1.210010796785354614e-01 -9.041699767112731934e-02 1.230969727039337158e-01 1.639386266469955444e-01 -2.521470487117767334e-01 2.279475331306457520e-01 -3.232518793083727360e-04 2.451224923133850098e-01 1.031181886792182922e-01 4.903144389390945435e-02 -3.789299130439758301e-01 3.707222938537597656e-01 4.905662033706903458e-03 3.205946385860443115e-01 1.135088428854942322e-01 1.508140414953231812e-01 3.620471060276031494e-02 2.537179179489612579e-02 -1.519820988178253174e-01 -5.313586443662643433e-02 7.005362957715988159e-02 1.521774530410766602e-01 1.822824962437152863e-02 4.255386069416999817e-02 -1.045681759715080261e-01 -2.283091396093368530e-01 3.486079573631286621e-01 -2.387779057025909424e-01 -6.931380182504653931e-02 1.032736524939537048e-01 -1.052210032939910889e-01 2.843523584306240082e-02
2.435509711503982544e-01 -3.851103037595748901e-02 3.636764585971832275e-01 5.300469323992729187e-02 3.453080356121063232e-01 -5.319805443286895752e-02 8.676631003618240356e-02 8.181777596473693848e-02 3.248626291751861572e-01 -8.421096205711364746e-02 -4.135918617248535156e-01 1.642680019140243530e-01 3.175942227244377136e-02 -1.752630807459354401e-02 1.055727377533912659e-01 -2.149809300899505615e-01 4.811770096421241760e-02 1.249768063426017761e-01 -2.696854472160339355e-01 -2.854139506816864014e-01 9.711091965436935425e-02 1.367548406124114990e-01 2.695070579648017883e-02 5.341595783829689026e-02 -1.447707712650299072e-01 -2.447088435292243958e-02 9.563479572534561157e-02 -1.802713982760906219e-02 1.780225336551666260e-01 8.815775625407695770e-03 -1.720273494720458984e-01 4.756540432572364807e-02
2.859101165086030960e-03 1.858777701854705811e-01 2.262143976986408234e-02 5.364882200956344604e-02 -8.887021243572235107e-02 1.768608987331390381e-01 7.469619065523147583e-02 2.957383096218109131e-01 1.307651698589324951e-01 3.524728491902351379e-02 -2.708458602428436279e-01 5.279080197215080261e-02 3.472171351313591003e-02 -5.300493538379669189e-02 -1.463672816753387451e-01 -5.231259390711784363e-02 1.580572128295898438e-01 -2.494120299816131592e-01 -2.379719400778412819e-03 -2.485142052173614502e-01 -4.911792278289794922e-02 2.171414792537689209e-01 4.459129273891448975e-02 1.052505150437355042e-01 -2.223923057317733765e-01 -4.021378159523010254e-01 -2.450788468122482300e-01 1.042835637927055359e-01 6.694550067186355591e-02 1.103193387389183044e-01 -2.909736633300781250e-01 3.349021375179290771e-01
1.093792244791984558e-01 1.583953946828842163e-01 8.424387872219085693e-02 -1.764428615570068359e-02 1.799620091915130615e-01 -1.134216636419296265e-01 2.302587032318115234e-01 7.203552126884460449e-02 3.069865107536315918e-01 2.416595630347728729e-02 -3.256908059120178223e-01 1.126338914036750793e-01 3.867639303207397461e-01 1.430258601903915405e-01 -2.870143391191959381e-02 -7.223692536354064941e-02 2.287011966109275818e-02 1.326850950717926025e-01 -2.178077250719070435e-01 -2.751966416835784912e-01 -2.168241292238235474e-01 -8.219786733388900757e-02 6.148993596434593201e-02 -6.338069587945938110e-02 -1.249778941273689270e-01 1.087941005825996399e-01 1.253197044134140015e-01 8.670154958963394165e-02 1.112943887710571289e-01 7.191029936075210571e-02 -1.971589475870132446e-01 3.904270827770233154e-01
2.113899439573287964e-01 -4.900357127189636230e-02 1.066613495349884033e-01 4.858135432004928589e-02 -5.987041071057319641e-02 -2.984946034848690033e-02 3.179636001586914062e-01 1.951086223125457764e-01 3.014835417270660400e-01 -9.816147387027740479e-02 -7.570784538984298706e-02 -1.681694239377975464e-01 -3.740012645721435547e-03 2.100012898445129395e-01 8.291424810886383057e-02 3.184525370597839355e-01 2.738625109195709229e-01 -3.225081264972686768e-01 -1.969707608222961426e-01 -2.193100154399871826e-01 1.916055381298065186e-02 6.086123734712600708e-02 1.657871752977371216e-01 -1.358849555253982544e-01 -1.148367002606391907e-01 -5.862214043736457825e-02 1.705324947834014893e-01 1.837605237960815430e-01 2.645995654165744781e-02 1.019614264369010925e-01 -2.422282099723815918e-01 2.083709686994552612e-01
1.016850993037223816e-01 -5.544919520616531372e-02 2.308178395032882690e-01 -2.937110140919685364e-02 -5.417816340923309326e-02 -8.161112666130065918e-02 1.238901466131210327e-01 1.615341305732727051e-01 1.518438309431076050e-01 -1.244930177927017212e-01 -2.758071124553680420e-01 -1.488815546035766602e-01 -2.319981306791305542e-01 1.089774593710899353e-01 -1.242086216807365417e-01 2.832942008972167969e-01 2.152494043111801147e-01 1.510292887687683105e-01 5.549494549632072449e-02 -2.898448407649993896e-01 -2.236856520175933838e-02 -9.869978576898574829e-02 -9.695105999708175659e-02 2.491697072982788086e-01 -1.569731533527374268e-01 -1.286689043045043945e-01 -2.202418595552444458e-01 -1.661502420902252197e-01 1.240685954689979553e-02 2.389299571514129639e-01 -2.099055647850036621e-01 3.559016883373260498e-01
-6.543499976396560669e-02 7.197201251983642578e-02 -6.505606323480606079e-02 1.641256213188171387e-01 -6.292897462844848633e-02 1.004677452147006989e-02 -3.935532644391059875e-03 2.072475701570510864e-01 1.441945731639862061e-01 1.672428995370864868e-01 -3.113036155700683594e-01 4.887154400348663330e-01 2.748466283082962036e-02 1.165008768439292908e-01 -1.288793236017227173e-01 2.186372727155685425e-01 3.236705660820007324e-01 -2.835446894168853760e-01 8.875235915184020996e-02 -2.378628775477409363e-02 2.203308045864105225e-01 2.363237142562866211e-01 -6.212634965777397156e-02 -8.782782405614852905e-02 -2.462884932756423950e-01 -2.740545384585857391e-02 1.201543584465980530e-01 -3.436308726668357849e-02 -1.298761367797851562e-01 1.053945533931255341e-02 -1.769632846117019653e-01 1.191340684890747070e-01
1.311549246311187744e-01 -2.376932278275489807e-02 2.464897036552429199e-01 2.143455743789672852e-01 -2.131624817848205566e-01 -2.177041471004486084e-01 1.265580952167510986e-01 1.898610144853591919e-01 2.462000548839569092e-01 -5.392139777541160583e-02 -1.481653302907943726e-01 1.109896302223205566e-01 -7.553253322839736938e-02 3.197017610073089600e-01 -7.803304493427276611e-02 2.225212901830673218e-01 1.887169927358627319e-01 -2.086044102907180786e-02 -7.060492038726806641e-02 4.154921974986791611e-03 3.907096982002258301e-01 1.539419293403625488e-01 1.114116683602333069e-01 1.037834882736206055e-01 -3.290205299854278564e-01 -7.643453031778335571e-02 1.069783866405487061e-01 1.496102660894393921e-01 -9.138054400682449341e-02 6.093372032046318054e-02 -2.613998055458068848e-01 2.042132243514060974e-02
3.680852055549621582e-01 1.640109717845916748e-01 -1.211690157651901245e-01 2.720275819301605225e-01 2.614528238773345947e-01 -1.711290180683135986e-01 5.515797436237335205e-02 1.204115748405456543e-01 1.509322971105575562e-01 -1.729639321565628052e-01 -2.607966959476470947e-01 2.819373644888401031e-02 2.935380935668945312e-01 -1.216286346316337585e-01 1.162075810134410858e-02 -7.687876466661691666e-03 6.548024713993072510e-02 8.069847524166107178e-02 -2.054859846830368042e-01 -1.414081454277038574e-01 1.253902912139892578e-01 2.405022233724594116e-01 1.725247353315353394e-01 1.860318630933761597e-01 8.566630631685256958e-02 -1.051801443099975586e-01 1.799695491790771484e-01 3.631885722279548645e-02 8.159192651510238647e-02 1.360834091901779175e-01 -7.848620414733886719e-02 3.415941298007965088e-01
2.357962280511856079e-01 7.468117028474807739e-02 -5.190000310540199280e-02 1.555157899856567383e-01 -2.867042124271392822e-01 4.240341950207948685e-03 -9.897515177726745605e-02 3.129221498966217041e-01 1.219602767378091812e-02 -3.269248828291893005e-02 -3.033342659473419189e-01 -3.123449534177780151e-02 -1.645373702049255371e-01 2.709831595420837402e-01 -1.531282998621463776e-02 -5.416892468929290771e-03 -1.014212071895599365e-01 -2.600491642951965332e-01 -5.301013216376304626e-02 -4.472313225269317627e-01 6.373691558837890625e-02 1.206231936812400818e-01 -7.870750874280929565e-02 7.926982641220092773e-02 -1.669287830591201782e-01 -8.165948092937469482e-02 -1.320539414882659912e-01 -3.006034195423126221e-01 -3.159731253981590271e-02 2.102617621421813965e-01 -3.949833661317825317e-02 1.615737080574035645e-01
2.249656617641448975e-01 -7.366144657135009766e-02 1.677280366420745850e-01 1.383319795131683350e-01 -1.886605843901634216e-02 -8.809895813465118408e-02 1.352996826171875000e-01 1.090581268072128296e-01 2.997925281524658203e-01 -2.887729555368423462e-02 -3.409381210803985596e-01 -1.087804511189460754e-01 2.387840300798416138e-01 2.753902375698089600e-01 1.453843116760253906e-01 -1.104165054857730865e-02 6.083792075514793396e-02 2.891185581684112549e-01 -2.349248677492141724e-01 -2.088539749383926392e-01 -6.596937030553817749e-02 4.478822275996208191e-02 -9.585807472467422485e-02 7.857170701026916504e-02 -2.797364890575408936e-01 -7.634522765874862671e-02 1.954799294471740723e-01 1.679635420441627502e-02 9.920381009578704834e-02 9.589855372905731201e-02 -8.638853323645889759e-04 3.688448369503021240e-01
1.286487877368927002e-01 1.531573385000228882e-01 1.445496827363967896e-01 4.735671281814575195e-01 2.462872862815856934e-01 1.202952042222023010e-01 -1.393505488522350788e-03 4.140979051589965820e-02 3.335218429565429688e-01 5.871147383004426956e-03 -1.167917326092720032e-01 -5.210830643773078918e-02 -5.079966410994529724e-02 6.225006282329559326e-02 2.772385254502296448e-02 1.564730703830718994e-01 -7.626949995756149292e-02 7.277748733758926392e-02 -2.701800167560577393e-01 -3.637722134590148926e-01 1.798869520425796509e-01 3.037385083734989166e-02 -2.530615031719207764e-01 -1.088535506278276443e-02 1.900907456874847412e-01 1.913784146308898926e-01 -6.149837747216224670e-02 1.365118846297264099e-02 -2.319289743900299072e-01 9.914781153202056885e-02 -1.511258725076913834e-02 1.555378437042236328e-01
2.008060514926910400e-01 -6.122918799519538879e-02 1.237402632832527161e-01 2.528830803930759430e-02 3.965388238430023193e-02 2.017084211111068726e-01 -1.810865700244903564e-01 -2.029957808554172516e-02 9.199504554271697998e-02 9.027433395385742188e-02 -2.814553976058959961e-01 -1.749037764966487885e-02 1.185054257512092590e-01 1.529264152050018311e-01 -8.617395907640457153e-02 2.355612367391586304e-01 1.346817165613174438e-01 -2.861723005771636963e-01 -2.220078855752944946e-01 -4.313623607158660889e-01 -1.472960412502288818e-01 4.643826931715011597e-02 1.169029921293258667e-01 8.077068626880645752e-02 -1.696161180734634399e-01 -2.563521265983581543e-02 -1.307611912488937378e-01 -1.793042011559009552e-02 1.816847920417785645e-01 2.487645447254180908e-01 -1.881441175937652588e-01 3.338519632816314697e-01
6.660860031843185425e-02 -3.868637606501579285e-02 -2.101055234670639038e-01 1.200863271951675415e-01 -2.566590905189514160e-02 -2.298854589462280273e-01 -2.519162185490131378e-02 4.314675331115722656e-01 1.927962303161621094e-01 1.312827467918395996e-01 -2.365647703409194946e-01 1.399923115968704224e-01 -2.815465331077575684e-01 2.713314071297645569e-02 -1.279420107603073120e-01 2.783171832561492920e-01 1.920756399631500244e-01 -6.346963811665773392e-03 -2.660792507231235504e-02 -3.122514486312866211e-01 1.226130723953247070e-01 2.539410293102264404e-01 9.626448899507522583e-02 -2.228456139564514160e-01 -9.794714301824569702e-02 1.166335120797157288e-01 1.260069012641906738e-01 4.045616090297698975e-02 1.836975812911987305e-01 1.258700937032699585e-01 -9.771182388067245483e-02 1.340146511793136597e-01
1.565376520156860352e-01 4.073012096341699362e-04 2.140602618455886841e-01 1.827868223190307617e-01 2.172078937292098999e-01 -4.859703779220581055e-02 -3.275755047798156738e-02 2.139153480529785156e-01 -8.012949675321578979e-02 1.376888751983642578e-01 -3.663377463817596436e-01 3.433153033256530762e-02 4.929566755890846252e-03 2.204012125730514526e-01 1.108852326869964600e-01 -2.453898489475250244e-01 2.189445346593856812e-01 -1.141316667199134827e-01 -8.488082140684127808e-02 -1.961803138256072998e-01 1.074027121067047119e-01 4.106643795967102051e-02 -2.019225507974624634e-01 -3.084222786128520966e-02 -5.686239898204803467e-02 -9.635801427066326141e-03 2.017519809305667877e-02 3.473513573408126831e-02 1.249180063605308533e-01 3.159056305885314941e-01 -3.984097242355346680e-01 2.781088352203369141e-01
2.113840579986572266e-01 6.576233357191085815e-02 1.100325584411621094e-01 2.019269615411758423e-01 -2.876437306404113770e-01 5.651499330997467041e-02 2.103001810610294342e-02 2.325751334428787231e-01 5.647299066185951233e-02 -1.711446195840835571e-01 -1.658091992139816284e-01 2.487303763628005981e-01 5.046645179390907288e-02 3.831706047058105469e-01 2.102442532777786255e-01 2.006445378065109253e-01 1.523372381925582886e-01 -1.458224188536405563e-02 -2.969957590103149414e-01 -1.113792136311531067e-01 2.492187321186065674e-01 2.877404689788818359e-01 -1.097632646560668945e-01 -6.597400456666946411e-02 4.498041234910488129e-03 -4.268010146915912628e-03 2.206091880798339844e-01 1.173550710082054138e-01 7.561869174242019653e-02 -1.071760728955268860e-01 -1.847289055585861206e-01 -5.322238430380821228e-02
-6.954450905323028564e-02 2.683061063289642334e-01 1.793553233146667480e-01 3.066715300083160400e-01 1.482636481523513794e-01 -1.002818793058395386e-01 -2.157361954450607300e-01 3.159173205494880676e-02 -3.862198675051331520e-03 -1.364183891564607620e-02 -1.566851139068603516e-01 1.733038425445556641e-01 1.346973516047000885e-02 1.501742452383041382e-01 -2.718069031834602356e-02 1.596437394618988037e-02 1.342931240797042847e-01 -2.455327361822128296e-01 -6.493539363145828247e-02 -3.224909901618957520e-01 -2.766085602343082428e-02 -1.827055402100086212e-02 -2.599627971649169922e-01 5.836674477905035019e-03 -6.930787116289138794e-02 -1.269045472145080566e-01 1.744074076414108276e-01 9.311195462942123413e-02 1.965478509664535522e-01 3.973265588283538818e-01 -3.117474615573883057e-01 1.730152815580368042e-01
-3.794873133301734924e-02 1.721166372299194336e-01 1.290171295404434204e-01 -5.425110831856727600e-02 -2.245237529277801514e-01 1.002552956342697144e-01 2.187087200582027435e-02 3.757406175136566162e-01 2.538511455059051514e-01 -3.719372209161520004e-03 -2.520709298551082611e-02 -3.573116958141326904e-01 6.908820569515228271e-02 3.613934218883514404e-01 1.457934230566024780e-01 2.700633704662322998e-01 -1.885142922401428223e-02 5.769997369498014450e-03 -1.911209672689437866e-01 -3.155960440635681152e-01 7.631787657737731934e-02 -1.374309211969375610e-01 -1.070979759097099304e-01 9.150288999080657959e-02 -1.501674503087997437e-01 -7.446121424436569214e-02 6.387808173894882202e-02 1.064812391996383667e-01 1.421358883380889893e-01 2.574582584202289581e-02 -1.294566392898559570e-01 2.503738403320312500e-01
3.109002709388732910e-01 -2.526939101517200470e-02 2.264403998851776123e-01 2.599222064018249512e-01 3.498493880033493042e-02 -4.000625386834144592e-02 1.364345252513885498e-01 1.872267723083496094e-01 1.381068080663681030e-01 7.917936146259307861e-02 -2.194373905658721924e-01 -8.083009719848632812e-02 3.243297040462493896e-01 1.862764656543731689e-01 1.204437091946601868e-01 -3.639061003923416138e-02 -7.383833173662424088e-03 2.979886531829833984e-01 -2.497413009405136108e-01 -3.453129529953002930e-01 6.443182379007339478e-02 2.916055545210838318e-02 -3.261615708470344543e-02 1.034404709935188293e-02 -3.709985315799713135e-01 -6.780678778886795044e-02 1.415127515792846680e-01 2.951445616781711578e-02 1.236844062805175781e-01 1.414846777915954590e-01 -2.193704992532730103e-02 1.267220824956893921e-01
8.329755812883377075e-02 9.088005125522613525e-02 7.432995736598968506e-02 3.200998008251190186e-01 -1.473085880279541016e-01 2.708525061607360840e-01 -8.667203783988952637e-02 1.260084807872772217e-01 -1.319838911294937134e-01 1.234949380159378052e-01 -2.548955678939819336e-01 1.470682024955749512e-01 -1.799792498350143433e-01 3.500294089317321777e-01 -3.832161799073219299e-02 1.609101444482803345e-01 3.077718019485473633e-01 -1.791173219680786133e-01 -5.917061492800712585e-02 -1.997527778148651123e-01 -3.944429755210876465e-02 -1.594955921173095703e-01 2.778024673461914062e-01 4.143133386969566345e-02 -2.314200252294540405e-01 3.200682625174522400e-02 -4.528203979134559631e-03 -4.996963962912559509e-02 4.380290955305099487e-02 1.134035661816596985e-01 -2.845013327896595001e-02 3.286904394626617432e-01
3.637228533625602722e-02 6.760203093290328979e-02 2.530276477336883545e-01 -5.375790223479270935e-02 1.201242953538894653e-01 -9.602804481983184814e-02 -9.076258540153503418e-02 2.133880704641342163e-01 1.079079657793045044e-01 2.485287338495254517e-01 -3.260657191276550293e-01 8.716881275177001953e-02 -6.871096789836883545e-02 1.358820199966430664e-01 2.689379453659057617e-02 -2.636464238166809082e-01 2.967315316200256348e-01 -1.211718469858169556e-01 -6.589413434267044067e-02 -2.992630600929260254e-01 -2.828693203628063202e-02 9.551836550235748291e-02 -8.627724647521972656e-02 9.133041836321353912e-03 2.876265719532966614e-02 2.727453596889972687e-02 2.467767708003520966e-02 1.271194815635681152e-01 1.609607934951782227e-01 7.743646204471588135e-02 -4.268586039543151855e-01 3.499836325645446777e-01
8.916565775871276855e-02 1.422842890024185181e-01 2.453444004058837891e-01 2.813280820846557617e-01 -7.117174565792083740e-02 -1.882086545228958130e-01 1.375844180583953857e-01 2.651529312133789062e-01 2.366756498813629150e-01 1.114596575498580933e-01 -1.640363484621047974e-01 1.005625650286674500e-01 -4.826888814568519592e-02 2.321363538503646851e-01 -2.584742754697799683e-02 3.905013501644134521e-01 2.999428808689117432e-01 2.296155318617820740e-03 -1.953805685043334961e-01 9.147512726485729218e-03 1.047324463725090027e-01 1.144708320498466492e-01 1.791058294475078583e-02 1.490474045276641846e-01 -2.073583006858825684e-02 -2.329469472169876099e-01 2.669951319694519043e-01 1.158584654331207275e-01 -7.457377016544342041e-02 -6.042603403329849243e-02 -2.527815103530883789e-01 2.354442328214645386e-02
1.625758707523345947e-01 5.395456030964851379e-02 1.225613057613372803e-01 1.754606068134307861e-01 3.914540633559226990e-02 -7.679772377014160156e-02 5.825506895780563354e-02 2.844608724117279053e-01 5.062617361545562744e-02 5.278864875435829163e-02 -1.952402740716934204e-01 2.020658850669860840e-01 -2.204964756965637207e-01 2.763546817004680634e-02 1.362069994211196899e-01 4.532777070999145508e-01 2.923230826854705811e-01 -3.708406537771224976e-02 -4.927523434162139893e-02 -1.092457473278045654e-01 2.690833210945129395e-01 1.549618244171142578e-01 1.056154593825340271e-01 2.424755692481994629e-02 -2.319701462984085083e-01 4.998276382684707642e-02 2.208949476480484009e-01 1.116821467876434326e-01 3.512759208679199219e-01 7.609800249338150024e-02 -1.037339121103286743e-01 9.240809082984924316e-02
-2.820605337619781494e-01 -3.837773948907852173e-02 2.843260169029235840e-01 3.716858029365539551e-01 6.348133087158203125e-02 1.188388094305992126e-02 -1.535599976778030396e-01 3.504262864589691162e-01 1.949252635240554810e-01 1.694143563508987427e-01 -2.608456611633300781e-01 -1.020459011197090149e-01 1.944308727979660034e-01 1.516917049884796143e-01 -3.537275269627571106e-02 8.041725307703018188e-02 4.106121510267257690e-02 -2.135153487324714661e-02 5.299619585275650024e-02 -2.218214422464370728e-01 2.034340500831604004e-01 1.640173941850662231e-01 -1.928724795579910278e-01 2.856506593525409698e-02 2.813456654548645020e-01 8.133333176374435425e-03 8.182411640882492065e-02 2.466640621423721313e-01 -1.178204119205474854e-01 6.166273262351751328e-03 9.848070889711380005e-02 7.005754858255386353e-02
1.486771553754806519e-01 2.670654654502868652e-01 2.061831951141357422e-01 1.321801245212554932e-01 1.308763325214385986e-01 -1.260762959718704224e-01 -6.236549094319343567e-02 1.238324493169784546e-01 -6.645018607378005981e-02 1.956979483366012573e-01 -2.434859722852706909e-01 -4.733932763338088989e-02 -1.748636662960052490e-01 1.796054542064666748e-01 -6.199664250016212463e-02 -6.083453819155693054e-02 2.737769186496734619e-01 -8.477629721164703369e-02 -6.490676850080490112e-02 -3.710340261459350586e-01 -8.179489523172378540e-02 1.433850731700658798e-02 -2.468756884336471558e-01 1.477604955434799194e-01 2.244331687688827515e-02 -2.544473111629486084e-02 8.049581944942474365e-02 -7.923018932342529297e-02 5.605838075280189514e-02 3.580657541751861572e-01 -2.839716970920562744e-01 2.830588519573211670e-01
-1.370523124933242798e-01 -9.779736399650573730e-03 5.025642458349466324e-03 1.787050962448120117e-01 -7.032443583011627197e-02 -7.697217166423797607e-02 3.236519694328308105e-01 2.124690413475036621e-01 1.857689321041107178e-01 1.351559311151504517e-01 -1.352537572383880615e-01 1.833230555057525635e-01 2.068253457546234131e-01 1.365016698837280273e-01 -8.516509830951690674e-02 1.630392521619796753e-01 -1.279778592288494110e-02 -2.678543925285339355e-01 -2.870072424411773682e-01 -4.166215360164642334e-01 1.485118567943572998e-01 2.064418606460094452e-02 -1.628510504961013794e-01 -1.098977867513895035e-02 -3.194728195667266846e-01 2.516393363475799561e-01 6.564687192440032959e-02 1.096530631184577942e-01 -7.389154285192489624e-02 -3.348772972822189331e-02 7.570815086364746094e-02 1.321467906236648560e-01
1.516068279743194580e-01 1.137168630957603455e-01 1.569849625229835510e-02 2.232552617788314819e-01 -9.128793142735958099e-03 5.116627737879753113e-02 3.258181512355804443e-01 2.245254069566726685e-01 1.734049618244171143e-01 6.193739920854568481e-02 2.143269404768943787e-02 5.979925021529197693e-02 -2.215203084051609039e-02 3.584235608577728271e-01 3.054535202682018280e-02 2.001699954271316528e-01 3.659051060676574707e-01 -3.376529365777969360e-02 2.324123382568359375e-01 -2.072228193283081055e-01 8.223018050193786621e-02 3.612022474408149719e-02 -2.282433509826660156e-01 1.810334920883178711e-01 -2.054215073585510254e-01 -1.090183630585670471e-01 2.671082317829132080e-02 -4.940742999315261841e-02 -2.644390761852264404e-01 2.601786553859710693e-01 -1.104464605450630188e-01 1.218569129705429077e-01
2.230684161186218262e-01 2.894448041915893555e-01 2.756715714931488037e-01 3.315815925598144531e-01 2.091349475085735321e-02 1.237969174981117249e-01 -1.391411572694778442e-01 3.279381990432739258e-01 -8.444192260503768921e-02 3.252277970314025879e-01 -1.328418701887130737e-01 1.415369510650634766e-01 -7.910335808992385864e-02 1.244577243924140930e-01 -1.614654436707496643e-02 2.045940309762954712e-01 3.684845054522156715e-03 8.051563054323196411e-02 1.208447590470314026e-01 -3.018341064453125000e-01 -1.910746842622756958e-01 4.590223729610443115e-02 -1.358505105599761009e-03 -1.238749325275421143e-01 -2.088392674922943115e-01 -8.063513040542602539e-02 -3.419215977191925049e-02 1.791889965534210205e-01 5.035457760095596313e-02 -2.081283777952194214e-01 -1.673045456409454346e-01 -2.464604331180453300e-04
2.516383826732635498e-01 6.310213357210159302e-02 1.236418932676315308e-01 2.706202566623687744e-01 -2.162298113107681274e-01 -1.524713635444641113e-01 8.495569229125976562e-03 4.589343667030334473e-01 1.028963029384613037e-01 -1.026354059576988220e-01 -3.498927056789398193e-01 3.239633738994598389e-01 -5.474431812763214111e-02 1.785570532083511353e-01 2.895772457122802734e-01 2.360431253910064697e-01 9.787305444478988647e-02 1.745168305933475494e-02 -1.189829185605049133e-01 -1.339227855205535889e-01 5.894667282700538635e-02 2.087755948305130005e-01 -1.585420832270756364e-04 1.475351750850677490e-01 3.496784716844558716e-02 -6.681419909000396729e-02 -1.315806619822978973e-02 8.805213123559951782e-02 -9.354200959205627441e-02 5.974534898996353149e-02 1.605217158794403076e-02 -5.943953990936279297e-02
9.988782554864883423e-02 5.843443423509597778e-02 1.375065892934799194e-01 9.282123297452926636e-02 -8.191695064306259155e-02 2.412565052509307861e-01 1.750642620027065277e-02 3.893826603889465332e-01 9.604579955339431763e-02 -2.514071948826313019e-02 -5.927968397736549377e-02 3.430420458316802979e-01 -6.698706746101379395e-02 2.273413389921188354e-01 -5.531427264213562012e-02 -7.657244801521301270e-02 2.317597270011901855e-01 -2.386509627103805542e-01 2.910822257399559021e-02 -1.669013053178787231e-01 7.907196134328842163e-02 2.401134222745895386e-01 -4.369022697210311890e-02 2.130147665739059448e-01 -6.304981559514999390e-02 -5.936495959758758545e-02 -2.737024426460266113e-02 1.876102983951568604e-01 1.167122721672058105e-01 3.206468522548675537e-01 -2.150425016880035400e-01 2.990210652351379395e-01
1.995712965726852417e-01 -8.515590429306030273e-02 2.969771325588226318e-01 7.443296164274215698e-02 9.670282155275344849e-02 -1.050103306770324707e-01 -1.757461726665496826e-01 1.620328575372695923e-01 7.416608929634094238e-02 1.215378288179636002e-02 3.245032206177711487e-02 2.649507522583007812e-01 6.901446729898452759e-02 1.306611299514770508e-01 -1.197344213724136353e-01 2.881523966789245605e-01 9.504739940166473389e-02 -1.630428880453109741e-01 -2.662489414215087891e-01 -1.354824602603912354e-01 1.246990785002708435e-01 2.588945329189300537e-01 3.513732179999351501e-02 1.799734085798263550e-01 -2.299148589372634888e-01 -1.113066822290420532e-01 3.937815427780151367e-01 -3.271226957440376282e-02 -1.818791925907135010e-01 -1.240367721766233444e-02 -1.789682507514953613e-01 2.405216693878173828e-01
2.256727814674377441e-01 -3.611554950475692749e-02 1.559045612812042236e-01 3.617428243160247803e-01 4.752039164304733276e-02 -1.223351210355758667e-01 1.995831280946731567e-01 2.043934166431427002e-01 1.377881616353988647e-01 -1.155018508434295654e-01 -1.869654506444931030e-01 1.636803895235061646e-02 2.835596203804016113e-01 1.741621047258377075e-01 1.840891391038894653e-01 -5.442165210843086243e-02 3.843328729271888733e-02 3.552854061126708984e-01 -1.854330450296401978e-01 -3.220920860767364502e-01 -7.596722245216369629e-02 1.973432600498199463e-01 -1.250427961349487305e-01 4.023841768503189087e-02 -1.889053434133529663e-01 2.874068729579448700e-02 7.915572822093963623e-02 1.475427597761154175e-01 1.203296110033988953e-01 -2.427115663886070251e-02 1.033416390419006348e-02 2.666558921337127686e-01
6.792054325342178345e-02 -5.634570959955453873e-03 2.795714735984802246e-01 9.179306030273437500e-02 -3.454817533493041992e-01 1.106076315045356750e-01 3.592905402183532715e-01 1.031818315386772156e-01 2.637976966798305511e-02 5.829547345638275146e-02 -1.923930644989013672e-01 9.403461217880249023e-02 -1.843723952770233154e-01 4.390685260295867920e-01 1.465586125850677490e-01 2.289588004350662231e-01 4.912600293755531311e-02 7.907884567975997925e-02 -2.060777992010116577e-01 -2.110062539577484131e-01 -1.126258913427591324e-02 8.535035699605941772e-02 6.275316327810287476e-02 1.387771666049957275e-01 6.423375755548477173e-02 2.616664767265319824e-01 2.207634299993515015e-01 1.211495101451873779e-01 -2.159017324447631836e-02 -3.463850915431976318e-02 4.940513893961906433e-02 1.429342925548553467e-01
3.815306723117828369e-01 3.542734682559967041e-02 5.150943621993064880e-02 1.294094026088714600e-01 7.316331565380096436e-02 6.313524395227432251e-02 -1.040404960513114929e-01 -3.296443074941635132e-02 4.665795713663101196e-02 -1.506044622510671616e-02 -1.197740286588668823e-01 5.800869315862655640e-02 2.747010290622711182e-01 7.647795137017965317e-03 2.222938276827335358e-02 3.274021204560995102e-03 -5.555438622832298279e-02 1.487330794334411621e-01 -4.620687067508697510e-01 -3.800655007362365723e-01 1.546741575002670288e-01 1.136925164610147476e-02 -2.493466585874557495e-01 1.380913108587265015e-01 -1.539713442325592041e-01 -1.303396187722682953e-02 5.019236356019973755e-02 2.508151233196258545e-01 -1.158800646662712097e-01 6.055636797100305557e-03 6.192744895815849304e-02 3.483171761035919189e-01
1.189579349011182785e-02 4.543438553810119629e-02 1.717446893453598022e-01 1.224283874034881592e-01 2.150802910327911377e-01 9.852297604084014893e-02 -9.108539670705795288e-02 -1.244277041405439377e-02 -1.222063302993774414e-01 -6.627996265888214111e-02 6.906744837760925293e-02 6.905104219913482666e-02 -1.790605783462524414e-01 3.106088638305664062e-01 3.657875955104827881e-02 3.545597791671752930e-01 -2.173532545566558838e-02 -7.414925843477249146e-02 -2.204813808202743530e-01 -2.953985929489135742e-01 3.751058876514434814e-01 -1.457929518073797226e-02 -1.161116175353527069e-02 1.496751606464385986e-01 -1.882961243391036987e-01 -1.404313743114471436e-01 8.679687231779098511e-02 -1.485013365745544434e-01 -8.470475673675537109e-02 2.056432962417602539e-01 -2.700027227401733398e-01 3.033299446105957031e-01
2.128039002418518066e-01 1.349999308586120605e-01 1.423678398132324219e-01 1.036360412836074829e-01 7.515200972557067871e-02 -1.095795929431915283e-01 1.474044471979141235e-01 3.069055974483489990e-01 -6.308154016733169556e-02 5.543452128767967224e-02 -2.709994614124298096e-01 -1.440048068761825562e-01 2.541200220584869385e-01 -1.424119025468826294e-01 4.256281629204750061e-02 -5.938327312469482422e-02 6.348887830972671509e-02 7.865406572818756104e-02 -1.961707770824432373e-01 -3.672081828117370605e-01 1.292242109775543213e-01 -7.222165167331695557e-02 -6.854020059108734131e-02 -1.548660686239600182e-03 -3.695562481880187988e-01 -1.142601370811462402e-01 1.293127536773681641e-01 1.673823893070220947e-01 -1.791670471429824829e-01 -3.715181723237037659e-02 1.239085644483566284e-01 3.565417528152465820e-01
2.584066390991210938e-01 1.305029988288879395e-01 8.348793536424636841e-02 1.649367623031139374e-02 -1.147001460194587708e-01 -1.336833834648132324e-01 2.957479655742645264e-02 2.814594507217407227e-01 2.226011008024215698e-01 1.633165329694747925e-01 -2.148357033729553223e-02 2.557110786437988281e-01 -1.707127317786216736e-02 3.064263164997100830e-01 -7.656300812959671021e-02 2.635962665081024170e-01 3.722631931304931641e-01 8.364758640527725220e-02 -1.674466431140899658e-01 -9.487554430961608887e-02 1.684547960758209229e-01 1.528307050466537476e-01 1.622474491596221924e-01 -1.066360697150230408e-01 -1.415512710809707642e-01 -1.575982868671417236e-01 -2.416137419641017914e-02 1.249129772186279297e-01 -2.437680661678314209e-01 1.757059842348098755e-01 -2.280986011028289795e-01 1.038892716169357300e-01
2.275180667638778687e-01 -1.098589748144149780e-01 6.466727703809738159e-02 3.261962831020355225e-01 7.127825170755386353e-02 -1.113861277699470520e-01 1.668975949287414551e-01 1.553328931331634521e-01 1.844614148139953613e-01 3.605271130800247192e-02 -2.626653611660003662e-01 -3.730330383405089378e-03 2.992558181285858154e-01 2.837449610233306885e-01 1.509014517068862915e-01 3.151432424783706665e-02 -7.215221971273422241e-02 2.873713076114654541e-01 -2.138568311929702759e-01 -2.797119915485382080e-01 8.004860579967498779e-02 1.006979420781135559e-01 5.998511984944343567e-02 5.588828772306442261e-02 -2.365464419126510620e-01 1.000086404383182526e-02 2.516059875488281250e-01 2.673423383384943008e-03 1.946535557508468628e-01 1.436606198549270630e-01 9.847719920799136162e-04 2.121791541576385498e-01
1.754112094640731812e-01 -1.190290749073028564e-01 1.197928413748741150e-01 3.585937321186065674e-01 1.460858136415481567e-01 -1.582932025194168091e-01 2.078273296356201172e-01 1.389781683683395386e-01 1.682586967945098877e-01 1.540348678827285767e-02 -2.668026387691497803e-01 -4.028714820742607117e-02 2.592039704322814941e-01 2.064583748579025269e-01 1.848823875188827515e-01 -4.193869885057210922e-03 1.128681451082229614e-01 2.326015383005142212e-01 -2.638045549392700195e-01 -2.296209782361984253e-01 8.228914439678192139e-02 -7.064450532197952271e-03 2.897078916430473328e-02 8.052881062030792236e-02 -2.354561686515808105e-01 -1.054161414504051208e-02 3.177815675735473633e-01 8.629248291254043579e-02 1.038273125886917114e-01 7.513432204723358154e-02 2.893467620015144348e-02 2.707415819168090820e-01
-1.508302390575408936e-01 2.520251274108886719e-01 4.809384346008300781e-01 1.217508912086486816e-01 -1.190368309617042542e-01 -9.091106243431568146e-03 1.048605423420667648e-02 7.202824205160140991e-02 -2.396819181740283966e-02 -8.499218523502349854e-02 -2.272813171148300171e-01 1.996808350086212158e-01 3.333777189254760742e-02 -1.177193969488143921e-01 2.567097730934619904e-02 1.339254677295684814e-01 3.656971752643585205e-01 1.170604601502418518e-01 -9.756538271903991699e-02 -3.816467523574829102e-01 5.398457497358322144e-02 2.224861532449722290e-01 -1.571332365274429321e-01 -3.685618191957473755e-02 1.005166396498680115e-01 -2.055428326129913330e-01 -1.450299173593521118e-01 -1.721671819686889648e-01 5.146830156445503235e-02 1.382175981998443604e-01 -8.787414431571960449e-02 3.987904638051986694e-02
2.473169416189193726e-01 3.608489632606506348e-01 -1.012013405561447144e-01 2.806951105594635010e-01 -1.918818652629852295e-01 2.971671819686889648e-01 9.928917139768600464e-02 2.432480305433273315e-01 1.950629204511642456e-01 -1.249505653977394104e-01 9.863140992820262909e-03 3.703380823135375977e-01 -3.924950957298278809e-02 -2.341985143721103668e-02 1.392232030630111694e-01 9.691154956817626953e-02 2.153373509645462036e-01 -6.675992906093597412e-02 -8.763758838176727295e-02 -2.335388660430908203e-01 -9.109043516218662262e-03 7.461237907409667969e-02 2.504242397844791412e-02 9.939337521791458130e-02 -7.560038566589355469e-02 -4.029826074838638306e-02 9.072434902191162109e-02 2.458292804658412933e-02 2.218543551862239838e-02 1.626642942428588867e-01 -2.953901290893554688e-01 2.099439054727554321e-01
5.240340530872344971e-02 -1.616939455270767212e-01 2.667431908776052296e-05 3.597741723060607910e-01 -1.961328983306884766e-01 1.821495741605758667e-01 -2.132897451519966125e-02 1.162583604454994202e-01 -3.549188748002052307e-02 4.207003489136695862e-02 -1.521360576152801514e-01 1.584860086441040039e-01 4.025299474596977234e-02 4.789905548095703125e-01 -2.402820438146591187e-01 1.495834141969680786e-01 1.564001291990280151e-01 -1.872411519289016724e-01 -3.582013770937919617e-02 -3.827236890792846680e-01 1.289656478911638260e-02 3.776825219392776489e-02 2.262507975101470947e-01 -2.182104811072349548e-02 -2.331741005182266235e-01 1.354906111955642700e-01 1.022925302386283875e-01 1.814706623554229736e-02 4.075124859809875488e-02 -2.244769595563411713e-02 -1.117051243782043457e-01 1.868036687374114990e-01
1.423989385366439819e-01 -3.522210195660591125e-02 1.768157035112380981e-01 2.284504473209381104e-01 2.061122059822082520e-01 -2.551914453506469727e-01 1.673618704080581665e-01 2.386400103569030762e-01 2.570467889308929443e-01 4.141240939497947693e-02 -3.627412021160125732e-01 -1.764891855418682098e-02 1.800362616777420044e-01 6.418517231941223145e-02 1.100271865725517273e-01 -9.406699985265731812e-02 1.260565221309661865e-01 8.205483108758926392e-02 -6.087965145707130432e-02 -3.062183558940887451e-01 -1.633485257625579834e-01 2.385059930384159088e-02 -7.628827542066574097e-02 1.739782541990280151e-01 -2.657226920127868652e-01 -9.723548591136932373e-02 1.378688365221023560e-01 1.973561793565750122e-01 6.390209496021270752e-02 1.167120262980461121e-01 6.865651905536651611e-02 3.184612989425659180e-01
1.212071850895881653e-01 1.221093609929084778e-01 2.284768521785736084e-01 4.004516825079917908e-02 -1.935087889432907104e-01 -5.840518698096275330e-02 3.241619467735290527e-01 2.483651489019393921e-01 1.896061450242996216e-01 -3.833340853452682495e-02 -7.240677624940872192e-02 1.698934286832809448e-02 1.567956209182739258e-01 3.199153840541839600e-01 -4.519831016659736633e-02 3.042636811733245850e-01 1.623401343822479248e-01 2.917555905878543854e-02 -3.462055027484893799e-01 -3.433377668261528015e-02 2.482624202966690063e-01 1.222009211778640747e-01 -9.206974506378173828e-02 1.660113632678985596e-01 -2.213127315044403076e-01 -1.725443080067634583e-02 3.468882991001009941e-03 3.342211544513702393e-01 7.673484086990356445e-02 -6.145020574331283569e-02 3.185450285673141479e-02 1.093168035149574280e-01
2.618338465690612793e-01 -1.505324840545654297e-01 1.805084496736526489e-01 2.179655283689498901e-01 -8.743772655725479126e-02 1.541334986686706543e-01 9.620771557092666626e-02 1.324626505374908447e-01 -3.202602267265319824e-02 4.459175840020179749e-02 -2.859293222427368164e-01 1.491197943687438965e-01 -6.853460520505905151e-02 2.580304145812988281e-01 -1.441760361194610596e-01 3.023722767829895020e-01 3.435274660587310791e-01 -1.028552204370498657e-01 -1.496004909276962280e-01 -3.239242136478424072e-01 1.427152473479509354e-02 -3.946223109960556030e-02 2.346113324165344238e-01 1.107689738273620605e-01 -3.126679956912994385e-01 -4.523409903049468994e-02 8.928624540567398071e-02 1.531026959419250488e-01 3.117552399635314941e-02 7.900104671716690063e-02 -8.719543367624282837e-02 -9.476581960916519165e-02
1.254173666238784790e-01 7.674532383680343628e-02 1.949844807386398315e-01 9.675882756710052490e-02 -4.304884001612663269e-02 -2.921801432967185974e-02 5.877264216542243958e-02 1.970480233430862427e-01 1.855533123016357422e-01 8.782816678285598755e-02 -1.168168336153030396e-01 -2.438922412693500519e-02 8.579542487859725952e-02 9.486765414476394653e-02 1.468137502670288086e-01 -3.352893516421318054e-02 5.673007294535636902e-02 3.284514844417572021e-01 -3.175125718116760254e-01 -4.363888204097747803e-01 1.415379792451858521e-01 -3.311765566468238831e-02 -1.274523288011550903e-01 -4.743833839893341064e-02 -3.394726514816284180e-01 -1.165455654263496399e-01 1.173355951905250549e-01 2.680009305477142334e-01 1.361072808504104614e-01 -1.209666430950164795e-01 6.347563862800598145e-02 3.114643394947052002e-01
1.128603368997573853e-01 2.377163767814636230e-01 3.720471858978271484e-01 1.360041499137878418e-01 -6.428150832653045654e-02 2.893943190574645996e-01 -1.239001825451850891e-01 2.312469929456710815e-01 5.662214756011962891e-02 1.253814995288848877e-01 -8.267324417829513550e-02 -4.995333775877952576e-02 2.800702452659606934e-01 2.561537921428680420e-01 -2.443789131939411163e-02 2.136829793453216553e-01 2.716931998729705811e-01 -1.599731445312500000e-01 -1.028922051191329956e-01 -8.662223070859909058e-02 3.307843580842018127e-02 7.658398151397705078e-02 1.197352819144725800e-02 -1.755886673927307129e-01 -2.084225118160247803e-01 1.120578944683074951e-01 -5.784797295928001404e-02 -1.492434889078140259e-01 1.712625920772552490e-01 1.768489778041839600e-01 -2.095673829317092896e-01 2.387179285287857056e-01
1.222673878073692322e-01 8.295356296002864838e-03 7.971995323896408081e-02 2.532016336917877197e-01 1.699145734310150146e-01 -1.403668373823165894e-01 2.173732519149780273e-01 1.467771530151367188e-01 1.582346409559249878e-01 -1.871207542717456818e-02 -3.548567295074462891e-01 -4.348602145910263062e-03 2.866467535495758057e-01 2.760871350765228271e-01 7.736207544803619385e-02 -1.689600013196468353e-02 3.292906284332275391e-02 1.723433732986450195e-01 -2.775196135044097900e-01 -2.792824804782867432e-01 -5.942083429545164108e-03 2.296898514032363892e-02 -7.500212639570236206e-02 -4.940568283200263977e-02 -2.552975416183471680e-01 -7.235755026340484619e-02 2.036825120449066162e-01 2.631675899028778076e-01 1.667732298374176025e-01 3.993479907512664795e-02 6.297446787357330322e-02 2.686896026134490967e-01
1.143896877765655518e-01 1.154359132051467896e-01 1.391077041625976562e-01 1.493020951747894287e-01 2.263074517250061035e-01 -1.246578469872474670e-01 -1.494421660900115967e-01 3.034600317478179932e-01 -9.275326877832412720e-02 1.071569547057151794e-01 -3.050198554992675781e-01 3.936967626214027405e-02 -2.880410850048065186e-02 1.800764054059982300e-01 2.672249078750610352e-02 -4.826925322413444519e-02 1.077447608113288879e-01 -5.502486228942871094e-02 -1.222223863005638123e-01 -2.917057275772094727e-01 -1.106989681720733643e-01 1.782005429267883301e-01 -1.921230703592300415e-01 2.343323081731796265e-02 6.114122644066810608e-02 1.989655010402202606e-02 2.216584794223308563e-02 5.445129051804542542e-02 1.531641781330108643e-01 2.054649591445922852e-01 -4.032268226146697998e-01 4.096378684043884277e-01
1.022609770298004150e-01 -3.072135522961616516e-02 -4.133969917893409729e-02 3.531870543956756592e-01 -3.200853466987609863e-01 -1.754587441682815552e-01 6.820859760046005249e-02 2.104528993368148804e-01 1.527185440063476562e-01 1.166721731424331665e-01 -1.467013955116271973e-01 1.779985129833221436e-01 4.103383421897888184e-02 2.765097618103027344e-01 -6.286163814365863800e-03 2.866455912590026855e-01 9.555097669363021851e-02 -1.587727107107639313e-02 -3.475194275379180908e-01 -6.218909751623868942e-03 2.383543103933334351e-01 7.109081745147705078e-02 6.157693639397621155e-02 1.334962248802185059e-01 -1.195974275469779968e-02 -1.255417615175247192e-01 2.378696054220199585e-01 1.166216507554054260e-01 -1.575756669044494629e-01 -4.094357043504714966e-02 -2.660441994667053223e-01 1.801007091999053955e-01
4.040756821632385254e-01 1.172365322709083557e-01 2.204893380403518677e-01 2.564539760351181030e-02 5.119831115007400513e-02 2.241463586688041687e-02 1.903599798679351807e-01 8.594641089439392090e-02 -8.989392966032028198e-02 -4.714301903732120991e-04 -3.664889037609100342e-01 -8.234954625368118286e-02 2.240281403064727783e-01 5.273547023534774780e-02 6.422194093465805054e-02 8.929133415222167969e-02 1.072355434298515320e-01 2.041488587856292725e-01 -3.805821835994720459e-01 -3.086350262165069580e-01 1.500917673110961914e-01 2.439885213971138000e-02 -1.752588450908660889e-01 1.370394974946975708e-01 -1.368420273065567017e-01 -4.794630035758018494e-02 -4.150320589542388916e-02 1.179875507950782776e-01 1.118930727243423462e-01 -4.084253683686256409e-02 1.336937844753265381e-01 2.794471383094787598e-01
1.733306497335433960e-01 -1.144669726490974426e-01 2.017759084701538086e-01 2.006840109825134277e-01 -1.428908258676528931e-01 1.506006568670272827e-01 1.740979850292205811e-01 -2.534481883049011230e-02 1.995673626661300659e-01 2.511202991008758545e-01 -1.056453436613082886e-01 1.234928071498870850e-01 -1.615166217088699341e-01 2.521228790283203125e-01 1.096421629190444946e-01 1.075804531574249268e-01 2.207474038004875183e-02 1.921288967132568359e-01 1.301535069942474365e-01 -2.728421986103057861e-01 2.437488436698913574e-01 3.051938116550445557e-01 -2.110730707645416260e-01 5.535143893212080002e-03 7.326624542474746704e-02 1.166497841477394104e-01 6.928837299346923828e-02 3.078685700893402100e-01 -5.939579010009765625e-02 1.325998008251190186e-01 1.835962235927581787e-01 2.448812723159790039e-01
1.591426134109497070e-01 -9.395288676023483276e-02 9.582877159118652344e-02 3.261091709136962891e-01 1.446265429258346558e-01 -5.968850478529930115e-02 1.945788115262985229e-01 1.542834788560867310e-01 2.598998248577117920e-01 3.522120043635368347e-02 -3.181669116020202637e-01 -1.375497430562973022e-01 2.465796768665313721e-01 1.123947575688362122e-01 -1.647007279098033905e-02 -7.038228958845138550e-02 1.195721551775932312e-01 2.640742361545562744e-01 -2.780472040176391602e-01 -2.155683189630508423e-01 -3.080399939790368080e-03 1.089827790856361389e-01 1.421272754669189453e-01 -4.497604072093963623e-02 -2.021836042404174805e-01 -1.715540071018040180e-03 2.755809426307678223e-01 1.796439141035079956e-01 9.818024188280105591e-02 1.220746710896492004e-01 2.696717344224452972e-02 2.833466827869415283e-01
3.726763417944312096e-03 -1.599820405244827271e-01 1.523790806531906128e-01 1.690350100398063660e-02 -1.157151814550161362e-02 -8.207839727401733398e-02 -2.526856362819671631e-01 7.633340358734130859e-02 2.001611143350601196e-01 1.463337540626525879e-01 -2.955737411975860596e-01 9.323934465646743774e-02 3.738088067620992661e-03 -1.150974184274673462e-01 -1.538651287555694580e-01 1.988878846168518066e-01 6.901261210441589355e-02 -7.117217034101486206e-02 -3.823189064860343933e-02 -2.757253646850585938e-01 6.151561811566352844e-02 1.970579382032155991e-03 1.029903218150138855e-01 3.296022713184356689e-01 -1.529798358678817749e-01 -2.323229163885116577e-01 1.469217985868453979e-01 1.041731238365173340e-01 4.151557385921478271e-01 9.948730468750000000e-02 -2.270572334527969360e-01 2.938408255577087402e-01
3.836213052272796631e-01 1.990194469690322876e-01 6.886978447437286377e-02 1.484808325767517090e-01 5.881236121058464050e-02 -7.960473746061325073e-02 3.082495629787445068e-01 2.482458055019378662e-01 2.139775604009628296e-01 8.027557283639907837e-02 -2.817369401454925537e-01 -1.085859686136245728e-01 1.416548639535903931e-01 -3.515837714076042175e-02 1.583459787070751190e-02 2.627795934677124023e-02 -1.114107202738523483e-02 1.965326070785522461e-01 -1.955070346593856812e-01 -2.236692458391189575e-01 2.021224237978458405e-02 1.892668008804321289e-01 -1.628991961479187012e-01 -1.207517683506011963e-01 -2.479521036148071289e-01 -1.483789831399917603e-01 1.143650412559509277e-01 1.938133388757705688e-01 1.064017862081527710e-01 3.136095823720097542e-03 -1.761450432240962982e-02 3.228425681591033936e-01
2.398671507835388184e-01 5.692901904694736004e-04 4.685052484273910522e-02 3.783387839794158936e-01 5.244965106248855591e-02 -4.246002435684204102e-02 1.213354542851448059e-01 1.544976383447647095e-01 1.631488949060440063e-01 -1.645740680396556854e-02 -3.677167594432830811e-01 -5.808206647634506226e-02 2.848968207836151123e-01 2.321802824735641479e-01 1.174114197492599487e-01 -6.571595370769500732e-02 -6.121275946497917175e-02 2.757899761199951172e-01 -1.999583989381790161e-01 -2.752767503261566162e-01 -2.821406908333301544e-02 4.263877868652343750e-03 1.501409858465194702e-01 1.453985273838043213e-01 -2.390196919441223145e-01 -1.313428301364183426e-02 2.520396113395690918e-01 9.056212753057479858e-02 1.718419194221496582e-01 2.290161093696951866e-03 -1.070878561586141586e-02 1.912700831890106201e-01
1.482778936624526978e-01 -6.118869781494140625e-02 1.229970082640647888e-01 1.492493003606796265e-01 1.344790756702423096e-01 -1.262747794389724731e-01 1.648433804512023926e-01 6.874888390302658081e-02 2.269443273544311523e-01 -1.830462813377380371e-01 -4.417305290699005127e-01 -1.527703404426574707e-01 2.075625360012054443e-01 1.709546297788619995e-01 -1.427989639341831207e-02 -1.919778585433959961e-01 -6.551344413310289383e-03 2.388469427824020386e-01 -2.820506095886230469e-01 -2.514150142669677734e-01 6.234835460782051086e-02 1.996234804391860962e-02 3.987055271863937378e-02 -6.570193171501159668e-02 -2.502478659152984619e-01 -1.055291593074798584e-01 1.540284007787704468e-01 6.477192044258117676e-02 5.581407994031906128e-02 2.210166603326797485e-01 2.418392570689320564e-03 3.072452545166015625e-01
1.171040609478950500e-01 3.196239173412322998e-01 3.243904560804367065e-02 2.539458274841308594e-01 -1.451281160116195679e-01 2.341468036174774170e-01 1.274815052747726440e-01 2.015075832605361938e-01 -3.792003914713859558e-02 -2.004484832286834717e-02 -5.462281778454780579e-02 6.170924380421638489e-02 2.216777205467224121e-02 2.714926004409790039e-01 -5.229503661394119263e-02 -3.165128454566001892e-02 2.519410848617553711e-01 -2.040913850069046021e-01 -1.218276913277804852e-03 -3.660412877798080444e-02 1.889363676309585571e-01 4.107883572578430176e-01 8.052650094032287598e-02 -1.055301283486187458e-03 9.812674671411514282e-02 1.827932707965373993e-02 1.798139661550521851e-01 -1.007097959518432617e-01 4.447814077138900757e-02 2.168468683958053589e-01 -3.867200314998626709e-01 1.757406592369079590e-01
1.932963728904724121e-02 1.895555853843688965e-01 1.131089478731155396e-01 -1.235992088913917542e-02 -3.037689924240112305e-01 -1.860146820545196533e-01 8.668906241655349731e-02 1.947065889835357666e-01 2.335581481456756592e-01 -1.905031204223632812e-01 -2.658939063549041748e-01 1.009491309523582458e-01 2.643398642539978027e-01 -1.519253402948379517e-01 -2.310597747564315796e-01 1.201283112168312073e-01 -3.203301504254341125e-02 -6.672454625368118286e-02 -7.552467286586761475e-02 -3.618083000183105469e-01 -5.185522511601448059e-02 -1.424282640218734741e-01 -1.999092847108840942e-01 7.161743193864822388e-02 -3.561966121196746826e-01 7.175672054290771484e-02 2.412415742874145508e-01 -4.995823279023170471e-02 8.672602474689483643e-02 6.699782796204090118e-03 -1.333267241716384888e-01 1.331260353326797485e-01
3.740742802619934082e-01 -6.138729304075241089e-02 1.061707511544227600e-01 2.070465534925460815e-01 1.258477717638015747e-01 -2.697576880455017090e-01 5.713455379009246826e-02 7.222986966371536255e-02 2.528102695941925049e-01 -1.350342947989702225e-02 -4.391241073608398438e-01 1.326908767223358154e-01 -1.918723923154175282e-03 7.759810239076614380e-02 -9.801082313060760498e-02 -2.163172662258148193e-01 -8.680767565965652466e-02 1.502600610256195068e-01 -1.922043412923812866e-01 -3.451912999153137207e-01 -5.727297440171241760e-02 1.369941830635070801e-01 1.329998224973678589e-01 1.314890384674072266e-01 -2.419141866266727448e-02 1.262082755565643311e-01 3.032115846872329712e-02 1.635045260190963745e-01 8.768461644649505615e-02 1.265775263309478760e-01 -8.610133081674575806e-02 2.226762473583221436e-01
1.978190392255783081e-01 2.198679931461811066e-02 2.588936090469360352e-01 2.058715373277664185e-01 -2.802392840385437012e-01 -1.165437102317810059e-01 2.611072659492492676e-01 1.723117381334304810e-01 3.124777972698211670e-01 4.525634646415710449e-02 -3.665842860937118530e-02 -7.612785324454307556e-03 -5.554982274770736694e-02 2.495469897985458374e-01 -2.509173564612865448e-02 3.882988393306732178e-01 1.066668331623077393e-01 -2.677186727523803711e-01 -2.375941723585128784e-01 -2.289086431264877319e-01 7.188179343938827515e-02 -3.289015591144561768e-02 8.157960325479507446e-02 -8.259458094835281372e-02 -6.507974863052368164e-02 -1.899115145206451416e-01 1.349000632762908936e-01 1.410600095987319946e-01 7.886862754821777344e-02 8.932589739561080933e-02 -1.405881792306900024e-01 1.383604258298873901e-01
8.885293453931808472e-02 -2.798905223608016968e-02 1.256410628557205200e-01 2.065139710903167725e-01 -1.062858700752258301e-01 2.663154853507876396e-03 2.547673508524894714e-02 1.658770740032196045e-01 1.507393866777420044e-01 1.034581363201141357e-01 -4.601379632949829102e-01 3.032622039318084717e-01 -1.312823593616485596e-02 4.491417109966278076e-01 2.901494503021240234e-01 1.975647062063217163e-01 9.602177888154983521e-02 -1.234434247016906738e-01 -1.372836381196975708e-01 -5.197301879525184631e-02 1.248032823204994202e-01 3.106414079666137695e-01 2.602132223546504974e-02 -5.886824801564216614e-04 5.654731020331382751e-02 5.992842465639114380e-02 5.719857290387153625e-03 1.191371977329254150e-01 1.013745553791522980e-02 3.075860813260078430e-02 -2.197053879499435425e-01 -4.568851739168167114e-02
-1.842713654041290283e-01 2.922177687287330627e-02 2.445300221443176270e-01 8.952397108078002930e-02 1.864718198776245117e-01 8.737619966268539429e-02 -1.174699440598487854e-01 8.939252793788909912e-02 1.099231932312250137e-02 2.341550886631011963e-01 -1.804886572062969208e-02 4.777223244309425354e-02 -1.726362705230712891e-01 1.540318578481674194e-01 -1.253195255994796753e-01 7.420270889997482300e-02 -5.495314486324787140e-03 -1.190099343657493591e-01 -2.367031425237655640e-01 -2.968657612800598145e-01 3.193269073963165283e-01 1.125761494040489197e-01 2.787699401378631592e-01 1.312639862298965454e-01 -3.137097656726837158e-01 -2.599280178546905518e-01 1.925591938197612762e-02 -2.971414849162101746e-02 -1.670688539743423462e-01 2.855026349425315857e-02 -2.149108499288558960e-01 3.013395071029663086e-01
2.101284414529800415e-01 -8.682773262262344360e-02 2.130056470632553101e-01 -2.410274930298328400e-02 1.443616002798080444e-01 1.015749201178550720e-01 -1.015680506825447083e-01 1.624342352151870728e-01 9.903056919574737549e-02 -7.700550556182861328e-02 -1.821531653404235840e-01 -5.471279844641685486e-02 -6.870312988758087158e-02 4.984653890132904053e-01 -7.616200298070907593e-02 2.241898179054260254e-01 1.110164225101470947e-01 1.185628026723861694e-01 2.474562376737594604e-01 -2.463945150375366211e-01 2.272000163793563843e-02 1.018299460411071777e-01 -2.941510826349258423e-02 1.698912531137466431e-01 -2.726020514965057373e-01 -1.154708340764045715e-01 7.426259107887744904e-03 3.208407387137413025e-02 3.299242854118347168e-01 -1.226680539548397064e-02 -3.495467454195022583e-02 2.923073172569274902e-01
-9.399800002574920654e-02 1.679020971059799194e-01 1.895047128200531006e-01 4.087749123573303223e-02 -3.742775917053222656e-01 -5.203491449356079102e-02 8.659765869379043579e-02 1.788121014833450317e-01 2.784907072782516479e-02 1.024212837219238281e-01 -1.539140790700912476e-01 -1.155259981751441956e-01 -3.031703829765319824e-02 2.014363557100296021e-01 -1.451060269027948380e-02 3.922309577465057373e-01 5.215078592300415039e-03 -2.789987921714782715e-01 -1.675430834293365479e-01 -2.492772340774536133e-01 9.225383400917053223e-03 -1.258744448423385620e-01 1.421977728605270386e-01 -1.396571993827819824e-01 -2.397216260433197021e-01 -5.682104825973510742e-02 -8.128672093152999878e-02 2.674807012081146240e-01 -6.492955982685089111e-02 2.470604032278060913e-01 -1.136112660169601440e-01 2.419323623180389404e-01
1.539296060800552368e-01 9.074244881048798561e-04 2.153544276952743530e-01 2.484652251005172729e-01 6.580225378274917603e-02 -1.244468316435813904e-01 2.482603639364242554e-01 1.514363735914230347e-01 1.747345924377441406e-01 5.298541113734245300e-02 -3.032211065292358398e-01 -5.698638781905174255e-02 1.672247648239135742e-01 1.850010603666305542e-01 4.409772902727127075e-02 -5.110844969749450684e-02 3.917746245861053467e-02 3.558914065361022949e-01 -2.057883143424987793e-01 -2.649837732315063477e-01 -4.023718647658824921e-03 6.974960863590240479e-02 5.720068886876106262e-02 3.342945873737335205e-02 -3.437501490116119385e-01 -6.625866889953613281e-02 2.019860744476318359e-01 6.161443144083023071e-02 1.635920107364654541e-01 1.166087761521339417e-01 7.122126966714859009e-02 3.254562318325042725e-01
2.048121541738510132e-01 -9.213221073150634766e-02 5.957721918821334839e-02 2.801944017410278320e-01 1.151764094829559326e-01 6.856414489448070526e-03 1.956515461206436157e-01 1.732170581817626953e-01 9.760349988937377930e-02 1.305189728736877441e-01 -2.802058160305023193e-01 -3.158519277349114418e-03 2.663007974624633789e-01 2.477013915777206421e-01 7.258459180593490601e-02 -7.207618653774261475e-02 5.760534852743148804e-02 2.515291273593902588e-01 -3.206944763660430908e-01 -3.062767684459686279e-01 8.620728738605976105e-03 1.390822231769561768e-01 -6.922969128936529160e-03 2.402851916849613190e-02 -2.125822454690933228e-01 4.916046932339668274e-02 1.368345767259597778e-01 1.387556791305541992e-01 1.038343533873558044e-01 6.221162527799606323e-02 7.274566590785980225e-02 3.863660693168640137e-01
-5.198492482304573059e-02 2.899173200130462646e-01 1.924544200301170349e-02 -4.224278032779693604e-02 -1.461874395608901978e-01 2.044902183115482330e-02 1.170544028282165527e-01 1.475807875394821167e-01 3.404274284839630127e-01 1.604553610086441040e-01 -1.630610972642898560e-01 2.765279412269592285e-01 -1.159899234771728516e-01 2.772531211376190186e-01 -6.808745861053466797e-02 1.402855515480041504e-01 2.529386878013610840e-01 -1.914946138858795166e-01 -3.220908939838409424e-01 -1.047473624348640442e-01 -9.566885419189929962e-03 1.016592904925346375e-01 -1.006866320967674255e-01 1.692314147949218750e-01 -1.710526198148727417e-01 -1.359761655330657959e-01 1.086996644735336304e-01 8.262131363153457642e-02 1.412932276725769043e-01 7.200720161199569702e-02 -3.205744922161102295e-01 1.887181997299194336e-01
-1.653918325901031494e-01 6.173578277230262756e-02 2.747917175292968750e-01 4.171418398618698120e-02 1.828098148107528687e-01 5.669546872377395630e-02 -1.109992265701293945e-01 1.953342407941818237e-01 1.274216622114181519e-01 -6.773158907890319824e-02 -2.418691515922546387e-01 -1.477767229080200195e-01 4.969612881541252136e-02 3.885515332221984863e-01 -3.204811215400695801e-01 7.572013884782791138e-02 -3.782326588407158852e-03 1.004457026720046997e-01 1.671097874641418457e-01 -2.882387638092041016e-01 4.330873489379882812e-02 1.311234682798385620e-01 -1.545501947402954102e-01 -5.893054977059364319e-02 -2.201577126979827881e-01 2.772374264895915985e-02 -3.976361081004142761e-02 -1.978780888020992279e-02 -9.688794612884521484e-02 1.254894733428955078e-01 -2.628910169005393982e-02 4.436804354190826416e-01
-3.239922225475311279e-04 -5.492903664708137512e-02 2.637899518013000488e-01 -1.155433524399995804e-02 -3.250579237937927246e-01 6.409408152103424072e-02 2.626734375953674316e-01 2.346190363168716431e-01 2.552333772182464600e-01 -4.182020202279090881e-02 -2.205376476049423218e-01 -3.960499167442321777e-02 8.215431123971939087e-02 1.660270541906356812e-01 3.050162084400653839e-02 3.594551086425781250e-01 1.010977402329444885e-01 -1.386884897947311401e-01 -2.986450493335723877e-01 -2.600719332695007324e-01 2.463416382670402527e-02 -3.721582889556884766e-02 1.566869914531707764e-01 -1.093154922127723694e-01 -1.580176204442977905e-01 -2.187814414501190186e-01 4.663260281085968018e-02 1.677640825510025024e-01 7.075310498476028442e-02 -8.984428644180297852e-02 -1.984035670757293701e-01 1.775626093149185181e-01
8.749753236770629883e-02 1.803817003965377808e-01 2.877008616924285889e-01 4.287171363830566406e-01 6.942623108625411987e-02 7.563915848731994629e-02 1.513051986694335938e-01 1.485703587532043457e-01 -8.427089196629822254e-04 -4.664868465624749660e-04 -1.566996872425079346e-01 1.540548056364059448e-01 -1.185815855860710144e-01 -2.809640765190124512e-02 -1.535020768642425537e-01 3.324999287724494934e-02 -1.894742101430892944e-01 -5.720395967364311218e-02 3.129293918609619141e-01 -3.751410841941833496e-01 5.902583524584770203e-02 -7.691031694412231445e-02 -8.324940502643585205e-02 5.337971448898315430e-02 3.911534696817398071e-02 -1.245351880788803101e-01 1.283943802118301392e-01 2.195226103067398071e-01 7.291329652070999146e-02 -1.249465867877006531e-01 -3.132674694061279297e-01 2.283297777175903320e-01
1.929631233215332031e-01 2.180172689259052277e-02 9.954364597797393799e-02 2.005499303340911865e-01 3.095491528511047363e-01 -8.960450440645217896e-02 2.104273289442062378e-01 -9.794589132070541382e-02 3.205758035182952881e-01 -1.362954080104827881e-01 -3.710331916809082031e-01 -1.779846288263797760e-02 1.632120013236999512e-01 1.739974319934844971e-02 -5.436801910400390625e-02 -9.151311963796615601e-02 4.776660352945327759e-03 1.310818195343017578e-01 -1.140740513801574707e-02 -4.300857782363891602e-01 -9.944084286689758301e-02 1.330896466970443726e-01 -4.286549612879753113e-02 1.757495291531085968e-02 -1.770036071538925171e-01 -3.132230415940284729e-02 2.813495397567749023e-01 4.425050318241119385e-02 -9.084365516901016235e-02 8.490495383739471436e-03 1.024147570133209229e-01 3.042066991329193115e-01
-1.589340418577194214e-01 2.887575328350067139e-01 -5.214706808328628540e-02 1.995762139558792114e-01 2.974188923835754395e-01 1.233079954981803894e-01 -2.723954245448112488e-02 1.255714595317840576e-01 -1.141943857073783875e-01 1.148516591638326645e-02 -4.779886305332183838e-01 1.002513840794563293e-01 -7.788229733705520630e-02 1.788797974586486816e-01 -9.519181400537490845e-02 1.460774689912796021e-01 1.112470999360084534e-01 -1.646641641855239868e-01 -2.877371013164520264e-01 4.983149701729416847e-04 -9.354420751333236694e-02 1.017778068780899048e-01 -7.939709722995758057e-02 1.923270523548126221e-01 -1.747586131095886230e-01 -2.246368303894996643e-02 2.525920867919921875e-01 5.317881703376770020e-02 -2.143989801406860352e-01 1.177353337407112122e-01 -3.822384402155876160e-02 2.546074390411376953e-01
8.826369047164916992e-02 -9.584096819162368774e-02 2.221644222736358643e-01 2.901350855827331543e-01 3.446544334292411804e-02 7.865209877490997314e-02 -7.346043735742568970e-02 2.050760388374328613e-01 -1.003977209329605103e-01 -1.612354665994644165e-01 -2.906467914581298828e-01 4.159289970993995667e-02 7.063458114862442017e-02 3.440331816673278809e-01 -8.220485178753733635e-04 2.271320223808288574e-01 7.099246233701705933e-02 -6.569217145442962646e-02 3.273645341396331787e-01 -2.860026955604553223e-01 1.407373044639825821e-02 -2.603921666741371155e-02 -1.868744380772113800e-02 6.023593991994857788e-02 -3.404591381549835205e-01 -2.404820322990417480e-01 -1.051635202020406723e-02 -6.779313087463378906e-03 3.091991841793060303e-01 6.790064275264739990e-02 5.661359801888465881e-02 1.301835626363754272e-01
2.309494614601135254e-01 3.571587055921554565e-02 7.894049584865570068e-02 1.395198702812194824e-01 -3.497583568096160889e-01 -9.408469498157501221e-02 7.359187304973602295e-02 1.710530668497085571e-01 1.544398218393325806e-01 6.922205910086631775e-03 -4.398964345455169678e-01 1.549282521009445190e-01 -1.604933291673660278e-01 5.377714633941650391e-01 1.587168574333190918e-01 1.096308231353759766e-01 8.759123086929321289e-02 -2.244505286216735840e-02 -2.179331779479980469e-01 -1.317731887102127075e-01 1.400198489427566528e-01 1.418870240449905396e-01 3.306383639574050903e-02 1.879774034023284912e-02 9.618578851222991943e-02 -2.331857383251190186e-02 1.150159388780593872e-01 1.219097375869750977e-01 -1.722607947885990143e-02 5.080598406493663788e-03 -7.537703961133956909e-02 -4.631154611706733704e-02
1.124112531542778015e-01 2.337195575237274170e-01 1.728999614715576172e-01 2.070168703794479370e-01 -2.627684175968170166e-02 -6.431995332241058350e-02 2.783371210098266602e-01 4.185794666409492493e-02 1.607280969619750977e-01 -6.135759875178337097e-03 -3.502255976200103760e-01 4.101311042904853821e-02 2.145385891199111938e-01 -5.188599694520235062e-03 -2.423230558633804321e-02 -1.597653031349182129e-01 -4.391875863075256348e-02 1.274499595165252686e-01 -2.515617907047271729e-01 -2.394865155220031738e-01 -1.116845831274986267e-01 3.529954329133033752e-02 -1.954927593469619751e-01 2.354487627744674683e-01 -1.901212930679321289e-01 -2.139730006456375122e-02 1.926390826702117920e-01 1.970695853233337402e-01 7.440026104450225830e-02 3.915807977318763733e-02 1.347004920244216919e-01 4.118430316448211670e-01
1.009928360581398010e-01 3.306563198566436768e-01 2.398797720670700073e-01 3.230260014533996582e-01 -1.083589717745780945e-01 1.139961332082748413e-01 9.360128641128540039e-02 2.904269695281982422e-01 2.134060114622116089e-01 2.153313606977462769e-01 9.906105697154998779e-02 -1.786011606454849243e-01 5.045143514871597290e-02 2.636076807975769043e-01 5.786805227398872375e-02 1.666107624769210815e-01 -1.549431681632995605e-01 -1.528937667608261108e-01 -7.963661849498748779e-02 -2.223436236381530762e-01 1.435067802667617798e-01 -2.857418917119503021e-02 -2.207543998956680298e-01 -2.636988833546638489e-02 -1.489620804786682129e-01 -1.498267352581024170e-01 -2.000519074499607086e-02 2.785303592681884766e-01 -3.495416790246963501e-02 3.899721428751945496e-02 8.155458420515060425e-02 2.407437860965728760e-01
1.782947182655334473e-01 1.674671173095703125e-01 2.688438594341278076e-01 -2.031436115503311157e-01 -3.095928132534027100e-01 8.971668779850006104e-02 2.705818787217140198e-02 2.319873124361038208e-01 -1.107319910079240799e-02 1.710305660963058472e-01 -1.687842309474945068e-01 2.057687491178512573e-01 -7.620469480752944946e-02 3.441523388028144836e-02 1.492493003606796265e-01 -1.080899965018033981e-02 -8.665897697210311890e-02 -2.146890014410018921e-01 -1.255388408899307251e-01 -4.104689955711364746e-01 9.690697491168975830e-02 -1.787571012973785400e-01 2.443931549787521362e-01 -1.575375497341156006e-01 -2.030268497765064240e-02 1.853791922330856323e-01 2.542597949504852295e-01 2.065824717283248901e-01 5.332163721323013306e-02 2.268549986183643341e-02 2.052181027829647064e-02 1.702041327953338623e-01
2.121347934007644653e-01 -1.189497113227844238e-01 4.909530282020568848e-01 2.889794111251831055e-01 6.531245261430740356e-02 -7.059144228696823120e-02 9.871146082878112793e-02 9.323267638683319092e-02 -7.068568468093872070e-02 1.600436517037451267e-03 -2.005632519721984863e-01 -1.176067292690277100e-01 7.743832468986511230e-02 3.681709766387939453e-01 -5.540238320827484131e-02 -7.891155034303665161e-02 4.273519292473793030e-02 1.358802020549774170e-01 -6.314104050397872925e-02 -1.131834685802459717e-01 3.584560453891754150e-01 -1.405178755521774292e-01 -1.546922624111175537e-01 1.227985024452209473e-01 8.412215858697891235e-02 -2.004804164171218872e-01 1.825940161943435669e-01 8.103177882730960846e-03 2.408917248249053955e-02 1.487190276384353638e-01 4.366708919405937195e-02 2.216073125600814819e-01
2.064729183912277222e-01 3.135086596012115479e-01 2.425104379653930664e-01 2.842079699039459229e-01 3.027969002723693848e-01 1.868424564599990845e-01 -9.220875799655914307e-02 3.357278406620025635e-01 4.571107774972915649e-02 3.361845314502716064e-01 -9.686441719532012939e-02 1.070434451103210449e-01 4.679554700851440430e-02 3.046108223497867584e-02 -3.328917920589447021e-02 9.091503173112869263e-02 2.501294314861297607e-01 -8.879370987415313721e-02 1.374656111001968384e-01 -2.705406546592712402e-01 1.316107660531997681e-01 -1.666102558374404907e-01 1.162137836217880249e-01 -1.075542345643043518e-01 6.442714482545852661e-02 -3.262404119595885277e-03 3.840062767267227173e-02 2.323447465896606445e-01 -4.236025735735893250e-02 -9.046345204114913940e-02 -8.122879080474376678e-03 1.445197165012359619e-01
4.707598127424716949e-03 1.678173691034317017e-01 -1.341291218996047974e-01 -1.011675894260406494e-01 -5.874725803732872009e-02 -1.882084757089614868e-01 -9.491195529699325562e-02 6.044062227010726929e-02 3.354640677571296692e-02 2.841715216636657715e-01 -1.774368435144424438e-01 2.930035889148712158e-01 8.818108588457107544e-03 5.575937777757644653e-02 -1.852301508188247681e-01 7.430621981620788574e-02 1.239204034209251404e-01 -2.094837576150894165e-01 7.766442745923995972e-02 -2.625417411327362061e-01 1.904089301824569702e-01 1.895404756069183350e-01 -9.255684167146682739e-02 9.213171899318695068e-02 -1.021345332264900208e-02 1.858505308628082275e-01 3.176015242934226990e-02 1.025051623582839966e-01 -9.676968306303024292e-02 4.129161536693572998e-01 -2.487672865390777588e-01 3.721243143081665039e-01
5.573430657386779785e-02 5.738240852952003479e-02 4.016737043857574463e-01 2.747233211994171143e-01 6.933906674385070801e-02 -3.783482685685157776e-02 -3.764221370220184326e-01 1.430517733097076416e-01 2.248784452676773071e-01 -6.431376188993453979e-02 -2.453351318836212158e-01 9.564382582902908325e-02 -1.186025068163871765e-01 1.041096299886703491e-01 6.129722297191619873e-02 -6.578065454959869385e-02 1.385023742914199829e-01 -7.509969919919967651e-02 -6.506294012069702148e-03 -7.904413342475891113e-02 -1.673178374767303467e-01 -5.941391456872224808e-03 5.435730889439582825e-02 -1.009448990225791931e-01 -7.248301059007644653e-02 9.884379804134368896e-02 5.900241434574127197e-02 9.167491644620895386e-02 1.875103116035461426e-01 1.514729708433151245e-01 -2.776103317737579346e-01 4.438316822052001953e-01
-3.301136428490281105e-03 1.069732289761304855e-02 5.116669461131095886e-02 4.271205142140388489e-02 9.035439044237136841e-02 4.209974035620689392e-02 -3.669974952936172485e-02 1.818934381008148193e-01 1.844167113304138184e-01 -1.889832131564617157e-02 -1.208920031785964966e-01 -3.096975758671760559e-02 1.520463526248931885e-01 2.430870831012725830e-01 9.075370430946350098e-02 2.940601296722888947e-02 2.656082808971405029e-01 1.934032589197158813e-01 -2.380924522876739502e-01 -4.314259588718414307e-01 6.789833307266235352e-02 2.330971211194992065e-01 6.390819326043128967e-03 5.500464700162410736e-03 3.288366496562957764e-01 -1.526622921228408813e-01 -1.737570911645889282e-01 1.150426790118217468e-01 -2.857971191406250000e-01 -1.568173468112945557e-01 -2.149748206138610840e-01 2.695860862731933594e-01
1.034957170486450195e-01 -6.198511645197868347e-02 1.369414776563644409e-01 4.756124690175056458e-02 -1.274807751178741455e-01 1.619947254657745361e-01 -1.926829516887664795e-01 1.477543264627456665e-01 5.356301739811897278e-02 -7.437630742788314819e-02 -2.395802587270736694e-01 1.899739168584346771e-02 -1.659799069166183472e-01 3.804734349250793457e-01 -1.762424707412719727e-01 4.540989398956298828e-01 1.134659051895141602e-01 -1.247629001736640930e-01 -1.384740173816680908e-01 -3.190121054649353027e-01 -3.685062751173973083e-03 -6.852662563323974609e-02 1.174672544002532959e-01 -1.775351166725158691e-01 -1.451082080602645874e-01 -1.982900500297546387e-02 2.802219986915588379e-01 -5.645043775439262390e-02 -8.043767511844635010e-02 -7.221719622611999512e-02 -1.279679834842681885e-01 2.379285544157028198e-01
2.863015830516815186e-01 1.130092367529869080e-01 1.586749255657196045e-01 2.209655046463012695e-01 -1.106658950448036194e-02 5.307634919881820679e-02 1.699109971523284912e-01 2.028178125619888306e-01 1.876002922654151917e-02 1.336606442928314209e-01 -1.739892810583114624e-01 -4.335241857916116714e-03 2.091688215732574463e-01 2.354614064097404480e-02 1.069902405142784119e-01 -1.621642708778381348e-02 9.705699235200881958e-02 1.103378683328628540e-01 -3.530488312244415283e-01 -2.897527813911437988e-01 -3.258917480707168579e-02 1.325394064188003540e-01 -2.489819228649139404e-01 7.759347558021545410e-02 -2.304445505142211914e-01 -2.028941661119461060e-01 1.544955670833587646e-01 1.260655522346496582e-01 6.660980731248855591e-02 2.103644423186779022e-02 9.952557832002639771e-02 4.337456226348876953e-01
1.914193481206893921e-01 1.033892296254634857e-02 1.256420463323593140e-01 1.984437257051467896e-01 -1.840644180774688721e-01 1.524776667356491089e-01 -5.397596210241317749e-02 9.181687980890274048e-02 1.255811303853988647e-01 -1.525516062974929810e-02 -3.042115643620491028e-02 1.713874638080596924e-01 8.651419542729854584e-03 4.049324393272399902e-01 1.366436481475830078e-01 3.198704719543457031e-01 -3.459534421563148499e-02 5.513739213347434998e-02 -1.498284935951232910e-01 -3.044432997703552246e-01 -4.160971567034721375e-02 1.055642962455749512e-01 -1.382228434085845947e-01 2.148066014051437378e-01 -1.445770114660263062e-01 2.943300306797027588e-01 1.256527900695800781e-01 -1.591580063104629517e-01 -2.503008581697940826e-02 3.721721470355987549e-01 -1.516244411468505859e-01 -1.347299199551343918e-03
1.275884807109832764e-01 3.033288419246673584e-01 8.407842367887496948e-02 1.140807271003723145e-01 2.358907610177993774e-01 -1.789147704839706421e-01 -4.584819450974464417e-02 1.068963780999183655e-01 -5.974999815225601196e-02 4.028666391968727112e-02 -1.810850948095321655e-01 2.109241336584091187e-01 1.424328796565532684e-02 3.092627823352813721e-01 1.926761865615844727e-01 -3.534325212240219116e-02 2.664201259613037109e-01 2.059189788997173309e-02 3.168464452028274536e-02 -3.487185835838317871e-01 -1.090167909860610962e-01 1.344761997461318970e-01 -1.429740935564041138e-01 3.863022103905677795e-02 1.250314116477966309e-01 3.967491909861564636e-02 5.087366793304681778e-03 2.071763724088668823e-01 1.477037370204925537e-01 1.065152585506439209e-01 -3.842806220054626465e-01 2.585515379905700684e-01
-1.289522796869277954e-01 9.753115475177764893e-02 7.302298396825790405e-02 2.442315071821212769e-01 1.565628498792648315e-01 1.319068968296051025e-01 -3.442175313830375671e-02 8.794029057025909424e-02 1.523146331310272217e-01 5.555167794227600098e-02 -4.846566822379827499e-03 -1.586479991674423218e-01 -5.255844444036483765e-02 3.611500263214111328e-01 -3.442246019840240479e-01 1.587230563163757324e-01 6.229500845074653625e-02 -5.371201783418655396e-02 1.306730806827545166e-01 -2.912876605987548828e-01 -7.860068976879119873e-02 1.879750043153762817e-01 -7.445483654737472534e-02 -1.461034119129180908e-01 -1.485304236412048340e-01 -6.149845570325851440e-02 1.373435556888580322e-01 3.076175786554813385e-02 -7.719194144010543823e-02 1.388545036315917969e-01 -8.542671799659729004e-02 5.238439440727233887e-01
1.125174164772033691e-01 -9.732837975025177002e-02 4.092487096786499023e-01 4.039279744029045105e-02 -1.483045816421508789e-01 1.567832082509994507e-01 2.837063372135162354e-01 3.847860544919967651e-02 2.053795456886291504e-01 1.031496971845626831e-01 -3.541374206542968750e-01 2.357449829578399658e-01 -1.266883760690689087e-01 3.959466516971588135e-01 6.570265442132949829e-02 1.231045424938201904e-01 1.450078338384628296e-01 -8.717244118452072144e-02 -1.477954387664794922e-01 -2.193666845560073853e-01 7.857526838779449463e-02 1.197066381573677063e-01 1.634858846664428711e-01 -1.294757425785064697e-01 -1.941730454564094543e-02 7.430446147918701172e-02 -6.384941935539245605e-02 2.702334821224212646e-01 -7.713706232607364655e-03 5.813289061188697815e-02 -4.500827938318252563e-02 -5.521015450358390808e-02
-7.001919671893119812e-03 3.652292191982269287e-01 1.133172586560249329e-02 1.245689615607261658e-01 3.987297713756561279e-01 -8.310408145189285278e-02 -6.525187939405441284e-02 4.120264493394643068e-04 2.600536644458770752e-01 1.582634262740612030e-02 -4.436672329902648926e-01 -6.907777395099401474e-03 1.310921907424926758e-01 1.288899630308151245e-01 -2.114463597536087036e-02 1.406749635934829712e-01 2.388796061277389526e-01 -1.886857002973556519e-01 3.270098194479942322e-02 -2.828228175640106201e-01 -1.305506974458694458e-01 1.457906514406204224e-01 -3.159568086266517639e-02 2.008721083402633667e-01 -3.270038217306137085e-02 -9.374260902404785156e-02 1.448502987623214722e-01 8.792562782764434814e-02 -2.519734948873519897e-02 2.128664702177047729e-01 2.852999046444892883e-02 1.525174677371978760e-01
-7.442096620798110962e-02 1.287789195775985718e-01 1.374731510877609253e-01 4.221003502607345581e-02 2.497524023056030273e-03 2.550989016890525818e-02 1.624450087547302246e-01 1.457953602075576782e-01 1.088096499443054199e-01 -3.119808062911033630e-02 -1.396168917417526245e-01 2.868539392948150635e-01 -7.020815461874008179e-02 2.172187864780426025e-01 2.939956821501255035e-02 1.743796467781066895e-01 1.249291002750396729e-01 -2.460300922393798828e-01 -2.567075788974761963e-01 -1.345186978578567505e-01 9.223354049026966095e-03 5.502631887793540955e-02 -1.066347956657409668e-01 4.484370052814483643e-01 2.340220659971237183e-02 -1.026131957769393921e-01 2.174974530935287476e-01 2.038378119468688965e-01 2.099652886390686035e-01 3.767260164022445679e-02 -3.468818366527557373e-01 2.635204493999481201e-01
-5.699976533651351929e-02 -4.445656388998031616e-02 1.964147239923477173e-01 8.151488751173019409e-02 -2.619671523571014404e-01 5.543222278356552124e-02 -9.177868813276290894e-02 3.389585614204406738e-01 1.132050380110740662e-01 3.207678720355033875e-02 1.025861799716949463e-01 -1.974275708198547363e-01 4.864528775215148926e-02 2.193981111049652100e-01 -2.158518135547637939e-01 -2.166813313961029053e-01 -2.608857303857803345e-02 1.564586013555526733e-01 -7.815829664468765259e-02 -3.757734596729278564e-01 7.927914708852767944e-02 3.452001214027404785e-01 -1.217276006937026978e-01 -3.297761082649230957e-02 1.331279799342155457e-02 1.885134726762771606e-02 4.363310337066650391e-02 -6.930529139935970306e-03 1.050335168838500977e-01 1.034389659762382507e-01 -2.576446533203125000e-01 3.777833282947540283e-01
2.121462225914001465e-01 -3.282761573791503906e-02 3.609623312950134277e-01 1.194109022617340088e-01 -4.916295036673545837e-02 8.423768915235996246e-03 1.130932867527008057e-01 8.828651160001754761e-02 -4.226755816489458084e-03 6.828656792640686035e-02 -6.038274243474006653e-02 9.114887565374374390e-02 -1.024667993187904358e-01 2.045798897743225098e-01 -1.783552169799804688e-01 3.462006449699401855e-01 -7.018686830997467041e-02 -1.276443004608154297e-01 -3.574535548686981201e-01 -1.302237808704376221e-01 1.144528388977050781e-01 2.341402322053909302e-01 4.036400467157363892e-02 1.896673589944839478e-01 -6.706438213586807251e-02 -1.383631676435470581e-01 2.427664846181869507e-01 -9.432364255189895630e-02 -2.921866476535797119e-01 8.363470551557838917e-04 -2.520675361156463623e-01 2.318990081548690796e-01
-1.264387369155883789e-01 1.685627698898315430e-01 1.564892679452896118e-01 8.503919839859008789e-02 4.143147543072700500e-02 2.159812301397323608e-01 -1.107807531952857971e-01 3.241130113601684570e-01 1.649080812931060791e-01 6.325639039278030396e-02 -2.235247343778610229e-01 -3.310303688049316406e-01 1.961593143641948700e-02 3.897899091243743896e-01 -1.690028160810470581e-01 9.929774701595306396e-02 2.129827812314033508e-02 2.234392762184143066e-01 -1.362003237009048462e-01 -2.612714469432830811e-01 1.573534160852432251e-01 -1.629867590963840485e-02 -1.589596420526504517e-01 9.882688522338867188e-02 1.374003142118453979e-01 -1.700122803449630737e-01 1.533255726099014282e-02 1.203353255987167358e-01 4.610539227724075317e-02 6.264813244342803955e-02 8.071230351924896240e-02 3.231001496315002441e-01
-2.544717676937580109e-02 2.769597470760345459e-01 5.066043511033058167e-02 3.568191826343536377e-02 -9.847757220268249512e-02 9.970097988843917847e-02 1.173982769250869751e-01 1.460115313529968262e-01 1.788869053125381470e-01 2.668441832065582275e-01 -1.729209870100021362e-01 2.638759315013885498e-01 -1.144757345318794250e-01 3.027912080287933350e-01 8.065400272607803345e-02 2.036188989877700806e-01 1.319350749254226685e-01 -1.726876199245452881e-01 -3.768390715122222900e-01 -4.055033251643180847e-02 7.182338088750839233e-02 2.204601317644119263e-01 -6.626411527395248413e-02 1.250501424074172974e-01 -1.494879722595214844e-01 -1.027584597468376160e-01 1.009315401315689087e-01 1.717858016490936279e-01 1.282480955123901367e-01 -1.597933620214462280e-01 -2.906754016876220703e-01 2.117262333631515503e-01
1.852472871541976929e-01 1.454104632139205933e-01 1.115024760365486145e-01 2.265291512012481689e-01 4.679992049932479858e-02 -1.231306716799736023e-01 1.099279448390007019e-01 2.170078605413436890e-01 1.294711083173751831e-01 4.481444135308265686e-02 -1.044803112745285034e-01 7.540842518210411072e-03 2.880272269248962402e-01 -4.070541635155677795e-02 1.567645221948623657e-01 2.536568045616149902e-02 4.331656545400619507e-02 1.491690129041671753e-01 -2.343908250331878662e-01 -4.124223887920379639e-01 3.242414817214012146e-02 4.815567657351493835e-02 -2.733307331800460815e-02 -7.114603370428085327e-02 -3.007377386093139648e-01 -1.010554283857345581e-01 4.056166857481002808e-02 2.947202920913696289e-01 1.455959677696228027e-01 -3.525610268115997314e-02 -2.227902412414550781e-02 4.407351315021514893e-01
3.778285980224609375e-01 6.454775482416152954e-02 1.369296908378601074e-01 1.523499488830566406e-01 1.132865026593208313e-01 -1.496815085411071777e-01 1.377643942832946777e-01 1.989812105894088745e-01 -9.092743694782257080e-02 5.617735534906387329e-02 -1.230371966958045959e-01 -1.122644990682601929e-01 1.896016001701354980e-01 1.943399906158447266e-01 1.172986924648284912e-01 2.584475576877593994e-01 -5.820443108677864075e-02 1.457430124282836914e-01 -1.112961098551750183e-01 -4.512059092521667480e-01 6.618728488683700562e-02 1.292075067758560181e-01 -9.677983075380325317e-02 1.409318596124649048e-01 -2.185385823249816895e-01 -1.500991731882095337e-01 -7.426349073648452759e-02 2.365942895412445068e-01 1.813062280416488647e-02 -5.536117404699325562e-02 7.461408525705337524e-02 3.036846220493316650e-01
1.376554369926452637e-01 2.757658362388610840e-01 3.888360410928726196e-02 -1.724303662776947021e-01 -1.109819114208221436e-01 -7.304336130619049072e-02 9.924704581499099731e-02 2.016641646623611450e-01 1.057581976056098938e-01 2.179644256830215454e-02 -1.707872450351715088e-01 1.427410095930099487e-01 -3.409095108509063721e-02 2.995274364948272705e-01 -1.596144884824752808e-01 3.679771721363067627e-01 1.667141914367675781e-01 -4.118087887763977051e-02 1.307529583573341370e-02 -1.086325794458389282e-01 4.465321600437164307e-01 1.043253839015960693e-01 -1.477846503257751465e-01 4.134688526391983032e-02 -1.701893359422683716e-01 1.578361243009567261e-01 -4.477576538920402527e-02 2.802578806877136230e-01 -8.077850192785263062e-02 6.806664168834686279e-02 -2.665348649024963379e-01 2.668655663728713989e-02
9.397366642951965332e-02 2.229035049676895142e-01 2.723090164363384247e-02 1.728482097387313843e-01 -2.357839196920394897e-01 -2.593071758747100830e-01 -3.721325844526290894e-02 7.181405276060104370e-02 1.010818630456924438e-01 1.728326529264450073e-01 -3.825804889202117920e-01 2.439721375703811646e-01 -2.335295528173446655e-01 1.401271969079971313e-01 5.947972834110260010e-02 2.666243314743041992e-01 1.340263485908508301e-01 -4.061374813318252563e-02 -3.668586015701293945e-01 -9.178205579519271851e-02 9.281601011753082275e-02 1.232187822461128235e-01 3.836971521377563477e-02 2.324608713388442993e-01 -1.580073963850736618e-03 -7.606399804353713989e-02 3.307114169001579285e-02 2.865355908870697021e-01 -4.041400924324989319e-02 -1.483527123928070068e-01 -6.079766526818275452e-02 1.686984896659851074e-01
1.020227000117301941e-01 -8.447806537151336670e-02 2.365234345197677612e-01 2.844957113265991211e-01 -1.585481464862823486e-01 -1.266725510358810425e-01 -1.314348429441452026e-01 3.134954571723937988e-01 1.577023565769195557e-01 8.625723421573638916e-03 -1.767741441726684570e-01 2.384440153837203979e-01 7.634913921356201172e-02 4.138665199279785156e-01 1.622563451528549194e-01 3.541909530758857727e-02 5.952468514442443848e-02 -4.859657213091850281e-02 -9.534585475921630859e-02 -4.511453583836555481e-02 2.442622780799865723e-01 4.344230052083730698e-03 5.381508171558380127e-02 9.152682125568389893e-02 -1.697147637605667114e-01 -6.579145789146423340e-02 1.176889687776565552e-01 -7.060655206441879272e-02 -4.005981385707855225e-01 1.725404113531112671e-01 -1.852632313966751099e-01 8.101928979158401489e-02
5.687752738595008850e-03 1.805227398872375488e-01 6.013163924217224121e-02 1.151917576789855957e-01 -1.734664291143417358e-01 -2.711705565452575684e-01 2.551357448101043701e-02 2.874571979045867920e-01 2.495377883315086365e-02 2.222414314746856689e-01 -2.852054238319396973e-01 6.698006181977689266e-04 2.044091671705245972e-01 -4.294645413756370544e-02 -2.663522660732269287e-01 7.524294778704643250e-03 -1.445564925670623779e-01 -2.727331519126892090e-01 -9.517619758844375610e-02 -2.347909510135650635e-01 -2.388620935380458832e-02 6.944551318883895874e-02 -1.832731813192367554e-01 -5.248919129371643066e-02 -2.760820388793945312e-01 1.125644519925117493e-01 1.467752456665039062e-01 1.454293727874755859e-01 2.225150018930435181e-01 8.545653522014617920e-02 3.863669186830520630e-02 3.556784987449645996e-01
1.849185302853584290e-02 3.649455308914184570e-02 2.675990164279937744e-01 2.004942893981933594e-01 9.221831709146499634e-02 -1.614985913038253784e-01 -5.277988314628601074e-02 1.937086284160614014e-01 7.241329550743103027e-02 6.752867251634597778e-02 -2.739005684852600098e-01 1.343450993299484253e-01 7.330580800771713257e-02 2.205985039472579956e-01 8.533992618322372437e-02 -4.685185104608535767e-02 6.913742423057556152e-02 -6.028892472386360168e-02 2.567911287769675255e-03 -3.233276903629302979e-01 2.893052995204925537e-02 -3.660392165184020996e-01 -6.995134055614471436e-03 2.161048203706741333e-01 -4.781117290258407593e-02 -1.168017648160457611e-02 -1.121157705783843994e-01 1.910201907157897949e-01 1.285626441240310669e-01 2.329626381397247314e-01 -3.644451498985290527e-01 3.091918230056762695e-01
-4.301101341843605042e-02 2.087310701608657837e-01 1.178294718265533447e-01 2.864606082439422607e-01 -1.510007679462432861e-01 3.248059153556823730e-01 2.759572118520736694e-02 5.589495226740837097e-02 1.724636256694793701e-01 1.329981535673141479e-01 -1.502233743667602539e-01 2.939223647117614746e-01 -5.691586062312126160e-02 2.403859645128250122e-01 3.240644037723541260e-01 -1.529163867235183716e-01 1.107960939407348633e-01 -2.314324826002120972e-01 -1.912420243024826050e-01 -6.420923769474029541e-02 5.433133617043495178e-02 1.862038858234882355e-02 1.649383008480072021e-01 -1.200577542185783386e-01 -1.002589687705039978e-01 -2.601475119590759277e-01 2.308609038591384888e-01 7.762355357408523560e-02 -8.114768192172050476e-03 2.034835517406463623e-01 -1.046227887272834778e-01 1.992941647768020630e-01
1.852017045021057129e-01 -7.670266181230545044e-02 3.045254349708557129e-01 8.377152681350708008e-02 -2.352170199155807495e-01 1.895059794187545776e-01 -9.203469008207321167e-02 -4.261171445250511169e-02 9.177920222282409668e-02 -2.424848824739456177e-02 -2.868176400661468506e-01 -2.371749132871627808e-01 -2.374999225139617920e-02 2.565369307994842529e-01 -7.140979915857315063e-02 2.125267833471298218e-01 1.729650795459747314e-01 -4.066531360149383545e-01 -1.109501644968986511e-01 -2.854627668857574463e-01 7.716999948024749756e-02 1.381938066333532333e-02 6.295231729745864868e-02 1.742257475852966309e-01 -1.378151476383209229e-01 1.595120579004287720e-01 6.506922841072082520e-02 -2.651088684797286987e-02 3.420146927237510681e-02 1.730182617902755737e-01 -1.427141875028610229e-01 2.529335021972656250e-01
-2.371701002120971680e-01 1.497954279184341431e-01 2.152923345565795898e-01 3.974479436874389648e-01 9.623484313488006592e-02 -5.335788428783416748e-02 -1.748672723770141602e-01 5.447278544306755066e-02 2.185604274272918701e-01 -6.901086121797561646e-02 -1.454254090785980225e-01 -3.228939697146415710e-02 -8.154515922069549561e-02 8.492208272218704224e-02 1.020983979105949402e-01 8.980538696050643921e-02 1.912583708763122559e-01 5.419179797172546387e-02 -3.383807092905044556e-02 -2.335204780101776123e-01 2.404730021953582764e-02 5.714705586433410645e-02 1.544436663389205933e-01 -8.891186863183975220e-02 -5.381659790873527527e-02 -2.062383480370044708e-02 -9.170220047235488892e-02 5.538900196552276611e-02 2.387064546346664429e-01 2.674473226070404053e-01 -1.612198352813720703e-01 5.139786601066589355e-01
1.089518815279006958e-01 -1.195433735847473145e-01 2.118715792894363403e-01 1.713359057903289795e-01 -1.387733817100524902e-01 -1.282935738563537598e-01 2.156364768743515015e-01 1.437446177005767822e-01 3.050894141197204590e-01 1.689069271087646484e-01 -1.381267607212066650e-01 1.091053858399391174e-01 4.625330865383148193e-02 2.013438940048217773e-01 -3.050115890800952911e-02 3.478766381740570068e-01 3.724315762519836426e-01 -1.679663546383380890e-02 -1.610025018453598022e-01 -2.261450141668319702e-02 1.978871226310729980e-01 2.267321795225143433e-01 1.641060709953308105e-01 1.894134432077407837e-01 -1.601948887109756470e-01 -1.661580204963684082e-01 6.668415665626525879e-02 1.861770600080490112e-01 -2.033457756042480469e-01 1.375422328710556030e-01 -1.793565694242715836e-03 8.971884101629257202e-02
1.590229421854019165e-01 8.208531141281127930e-02 -4.755950998514890671e-03 1.658801585435867310e-01 -1.169046014547348022e-01 8.609814196825027466e-02 1.101989671587944031e-01 2.621050477027893066e-01 -1.215200200676918030e-01 9.009063243865966797e-02 -4.154842197895050049e-01 1.942597888410091400e-02 4.618829116225242615e-02 7.658470422029495239e-02 -1.683823764324188232e-01 3.697602748870849609e-01 1.292086839675903320e-01 -3.159776329994201660e-01 5.983758717775344849e-03 -2.875458300113677979e-01 1.332383900880813599e-01 5.131310597062110901e-02 1.542488634586334229e-01 -5.644811317324638367e-02 9.069511294364929199e-02 -1.828169524669647217e-01 2.453442513942718506e-01 -2.136893719434738159e-01 -1.247316598892211914e-01 -1.148293260484933853e-02 -2.268947511911392212e-01 9.085799008607864380e-02
1.662160009145736694e-01 8.557584136724472046e-02 6.912297755479812622e-02 -3.253914183005690575e-03 -1.808053106069564819e-01 1.657133102416992188e-01 -1.583343148231506348e-01 3.774604499340057373e-01 1.993585526943206787e-01 9.210918098688125610e-02 -2.708463966846466064e-01 -1.084632240235805511e-02 2.180990576744079590e-01 1.293814182281494141e-01 -1.490550488233566284e-01 3.132247328758239746e-01 -1.090638265013694763e-01 -7.613103091716766357e-02 3.057187050580978394e-02 -1.091199591755867004e-01 -9.665706008672714233e-02 2.428892105817794800e-01 -3.092758357524871826e-02 1.250786781311035156e-01 -1.117463037371635437e-01 2.191434353590011597e-01 3.730062162503600121e-03 -3.835496306419372559e-02 1.261051595211029053e-01 3.134440481662750244e-01 -2.412746548652648926e-01 2.763960659503936768e-01
1.157475411891937256e-01 2.662121951580047607e-01 1.191249266266822815e-01 4.554267525672912598e-01 1.117169205099344254e-02 2.264956571161746979e-02 7.786559313535690308e-02 2.071355581283569336e-01 -3.071314841508865356e-02 1.856186687946319580e-01 1.961773820221424103e-02 1.947762668132781982e-01 1.838161982595920563e-02 6.527894735336303711e-02 -1.104669794440269470e-01 2.103526741266250610e-01 2.092171013355255127e-01 -1.163310110569000244e-01 2.307220399379730225e-01 -4.326871037483215332e-01 -2.219955995678901672e-02 1.232727468013763428e-01 -6.424192339181900024e-02 1.401138901710510254e-01 4.565390571951866150e-02 -6.023066863417625427e-02 -2.028265036642551422e-03 1.918306648731231689e-01 3.808498010039329529e-02 1.781278103590011597e-02 -3.580728471279144287e-01 -7.093124091625213623e-03
-5.982794798910617828e-03 3.720263019204139709e-02 4.516753852367401123e-01 5.415773764252662659e-02 8.949100226163864136e-02 1.274079531431198120e-01 9.733212739229202271e-02 5.689897015690803528e-02 3.643732964992523193e-01 -3.792502684518694878e-03 -6.150742992758750916e-02 3.198189660906791687e-02 2.929394692182540894e-02 7.047238945960998535e-02 6.081063300371170044e-02 -1.048361212015151978e-01 1.489893943071365356e-01 -1.373775154352188110e-01 1.676927655935287476e-01 -3.085315823554992676e-01 2.272998690605163574e-01 1.450442671775817871e-01 -2.890081889927387238e-02 1.258985251188278198e-01 1.908326745033264160e-01 9.309588372707366943e-02 2.094695270061492920e-01 3.179167211055755615e-01 -7.363604754209518433e-02 2.147017046809196472e-02 1.792821288108825684e-01 3.387521207332611084e-01
3.268010318279266357e-01 -4.665793851017951965e-02 2.562705986201763153e-02 4.001497328281402588e-01 5.777576193213462830e-02 -5.512805655598640442e-02 1.656017452478408813e-01 1.786032766103744507e-01 1.846100538969039917e-01 -2.118926867842674255e-02 -2.737399935722351074e-01 -4.768328368663787842e-02 2.472057044506072998e-01 1.531310975551605225e-01 1.426690518856048584e-01 -1.377820968627929688e-01 -5.616858601570129395e-02 1.440831422805786133e-01 -1.762518286705017090e-01 -2.879518568515777588e-01 8.285424858331680298e-02 -6.251811236143112183e-02 -2.019256725907325745e-02 3.985710069537162781e-02 -3.041768372058868408e-01 3.630381450057029724e-02 2.943970561027526855e-01 1.138220354914665222e-01 5.831701308488845825e-02 9.925068169832229614e-02 -7.236070465296506882e-03 2.673500776290893555e-01
-8.233805000782012939e-02 1.730819344520568848e-01 1.312289983034133911e-01 1.684781312942504883e-01 -2.029010802507400513e-01 -1.626756936311721802e-01 -5.821377784013748169e-02 3.058305680751800537e-01 1.371169239282608032e-01 8.363583683967590332e-02 4.001056030392646790e-02 6.018615141510963440e-02 8.393295854330062866e-02 3.610799312591552734e-01 -3.849308192729949951e-01 2.830269038677215576e-01 2.220322042703628540e-01 2.075430154800415039e-01 -2.978439442813396454e-02 -7.025004923343658447e-02 8.214472979307174683e-02 2.400488257408142090e-01 1.452774275094270706e-02 2.552435919642448425e-02 -2.471363246440887451e-01 -7.392691075801849365e-02 1.617502719163894653e-01 -1.452124267816543579e-01 -2.742895111441612244e-02 1.082098931074142456e-01 -7.009500265121459961e-02 2.485768944025039673e-01
1.286061666905879974e-02 1.757894270122051239e-02 2.548498213291168213e-01 -1.596900285221636295e-03 -2.549371719360351562e-01 1.710704714059829712e-01 -1.399972140789031982e-01 9.689271450042724609e-02 1.123305484652519226e-01 1.826512515544891357e-01 -3.032414615154266357e-01 -1.900553405284881592e-01 9.890890866518020630e-02 7.783436775207519531e-02 -7.014844566583633423e-02 2.981447279453277588e-01 1.441131625324487686e-02 -4.299645721912384033e-01 -1.007384434342384338e-01 -1.800041347742080688e-01 9.129949659109115601e-02 1.019335538148880005e-01 9.195713698863983154e-02 -1.833169460296630859e-01 -8.956279605627059937e-02 9.335489571094512939e-02 1.511642187833786011e-01 -2.884537540376186371e-02 9.456942789256572723e-03 1.509495675563812256e-01 -2.756025493144989014e-01 3.161574304103851318e-01
2.507127821445465088e-01 -7.006680965423583984e-02 7.227841764688491821e-02 3.188452422618865967e-01 -2.442563027143478394e-01 -1.402398645877838135e-01 -1.409349888563156128e-01 2.156441956758499146e-01 1.013352721929550171e-01 -1.267288997769355774e-02 -2.089738845825195312e-01 2.596918940544128418e-01 1.250085234642028809e-01 3.753211498260498047e-01 1.081172674894332886e-01 2.020932137966156006e-01 -6.994225084781646729e-02 5.671419575810432434e-02 -2.233731001615524292e-01 -3.353606909513473511e-02 1.247112303972244263e-01 1.634039878845214844e-01 1.528281122446060181e-01 -3.042076155543327332e-02 -1.510246247053146362e-01 6.632698327302932739e-02 1.654938906431198120e-01 -1.000752970576286316e-01 -2.087214589118957520e-01 2.006687074899673462e-01 -2.697322964668273926e-01 4.718989506363868713e-02
6.759654730558395386e-02 1.152463033795356750e-01 4.366647601127624512e-01 1.192759647965431213e-01 1.555742323398590088e-01 2.155304187908768654e-03 -1.329964771866798401e-02 1.678161472082138062e-01 5.680911615490913391e-02 5.763563513755798340e-02 -2.964122295379638672e-01 -2.260466068983078003e-01 -1.074310168623924255e-01 5.898392200469970703e-02 -1.859564930200576782e-01 -7.471287995576858521e-02 1.333791017532348633e-01 8.384808152914047241e-02 -2.200271636247634888e-01 -2.745049893856048584e-01 -6.342548877000808716e-02 5.326614156365394592e-02 4.502333700656890869e-03 -1.711675524711608887e-01 -1.412823214195668697e-03 2.013889327645301819e-02 -5.255859345197677612e-02 -1.299934810958802700e-03 1.298555079847574234e-02 3.766239583492279053e-01 -3.164764046669006348e-01 3.064357936382293701e-01
8.257934451103210449e-02 -1.227454021573066711e-01 1.550709735602140427e-02 2.080955207347869873e-01 -2.744283974170684814e-01 2.103707045316696167e-01 -1.409148722887039185e-01 9.266982972621917725e-02 9.997754544019699097e-02 -1.551384180784225464e-01 -1.504423916339874268e-01 -2.033729553222656250e-01 6.002753227949142456e-02 -6.296660006046295166e-02 4.006302729249000549e-02 3.298412859439849854e-01 8.575949072837829590e-02 -2.655721902847290039e-01 -1.105330288410186768e-01 -2.260786741971969604e-01 9.026966989040374756e-02 1.430863887071609497e-01 1.006063967943191528e-01 1.362083852291107178e-01 -3.528659045696258545e-01 1.871820166707038879e-02 1.851934641599655151e-01 4.656242951750755310e-02 3.605486825108528137e-02 3.697478175163269043e-01 -1.842681616544723511e-01 1.967906355857849121e-01
1.974029242992401123e-01 5.849328637123107910e-02 1.477622836828231812e-01 3.482746779918670654e-01 1.571881175041198730e-01 -6.894621253013610840e-02 2.293739020824432373e-01 2.064905315637588501e-01 2.525995969772338867e-01 1.406702101230621338e-01 -2.873936593532562256e-01 -1.157541852444410324e-02 1.921813935041427612e-01 2.283806502819061279e-01 3.092806041240692139e-02 1.847088895738124847e-02 9.176249615848064423e-03 3.642543554306030273e-01 -1.214460134506225586e-01 -1.637050062417984009e-01 -2.645790576934814453e-02 1.086572706699371338e-01 2.027880027890205383e-02 -2.232484333217144012e-02 -3.051548004150390625e-01 3.271942585706710815e-02 1.892109066247940063e-01 1.165160015225410461e-01 1.649969071149826050e-01 1.467683911323547363e-01 2.697848901152610779e-02 2.286193072795867920e-01
3.370373845100402832e-01 -1.027161926031112671e-01 1.911428123712539673e-01 9.725509583950042725e-02 1.016896963119506836e-02 -1.245907619595527649e-01 9.798876196146011353e-02 -2.097471430897712708e-02 2.957394123077392578e-01 -1.128792762756347656e-01 -6.124405264854431152e-01 -5.816854909062385559e-02 -1.597616076469421387e-02 1.311702877283096313e-01 -6.021722778677940369e-02 -1.738747656345367432e-01 2.388195693492889404e-02 9.683746844530105591e-02 -1.435357779264450073e-01 -1.944172233343124390e-01 -3.727785497903823853e-02 9.398110210895538330e-02 4.704697430133819580e-02 2.244157530367374420e-02 8.619195781648159027e-03 -1.342230886220932007e-01 -6.876820232719182968e-03 1.511015594005584717e-01 2.953069806098937988e-01 3.881810605525970459e-02 -7.397806644439697266e-02 2.403347194194793701e-01
1.415753066539764404e-01 -1.256104111671447754e-01 9.698072075843811035e-02 1.445616185665130615e-01 -1.011956185102462769e-01 7.980125397443771362e-02 9.648381918668746948e-02 1.752275228500366211e-01 2.532459795475006104e-01 2.400156855583190918e-01 -5.461813881993293762e-02 7.243747264146804810e-02 4.207495599985122681e-02 3.006279170513153076e-01 1.435683518648147583e-01 2.694118022918701172e-01 1.784311980009078979e-01 1.604450792074203491e-01 2.099931687116622925e-01 -1.103096604347229004e-01 1.006556078791618347e-01 3.378491997718811035e-01 5.740420892834663391e-02 1.201308965682983398e-01 8.374004065990447998e-02 1.676967889070510864e-01 1.404500603675842285e-01 3.805380761623382568e-01 -9.909482300281524658e-02 5.108018964529037476e-02 1.062792465090751648e-01 2.875739037990570068e-01
1.715866923332214355e-01 -1.570344269275665283e-01 1.112126857042312622e-01 9.111845493316650391e-02 5.074597429484128952e-04 1.690591722726821899e-01 -6.622912734746932983e-02 2.326410710811614990e-01 4.217269271612167358e-02 -7.286988943815231323e-02 -3.667414486408233643e-01 -2.642354555428028107e-02 8.838339149951934814e-02 2.573785483837127686e-01 -2.827360853552818298e-02 1.565970629453659058e-01 1.507394164800643921e-01 -1.520820558071136475e-01 2.037818580865859985e-01 -1.025723814964294434e-01 1.439160406589508057e-01 2.925291955471038818e-01 -1.771207600831985474e-01 -9.751533716917037964e-02 -3.543893694877624512e-01 4.283597692847251892e-02 -1.041743457317352295e-01 -1.680988520383834839e-01 2.048458904027938843e-01 1.890495568513870239e-01 -4.117790609598159790e-02 3.247698843479156494e-01
1.047587767243385315e-01 1.492528021335601807e-01 1.222549602389335632e-01 3.903142511844635010e-01 -1.569247692823410034e-01 1.136059686541557312e-01 2.386957257986068726e-01 4.017127156257629395e-01 1.099916640669107437e-02 1.560681164264678955e-01 -1.412936598062515259e-01 1.587756425142288208e-01 1.271926760673522949e-01 1.910538822412490845e-01 3.242779895663261414e-02 1.882692575454711914e-01 1.388456020504236221e-02 3.102464787662029266e-02 2.447708696126937866e-01 -1.529767215251922607e-01 -4.560406133532524109e-02 2.371238917112350464e-01 1.322775930166244507e-01 1.911908760666847229e-02 -3.385435324162244797e-03 1.677050143480300903e-01 1.987470835447311401e-01 1.244317088276147842e-02 -1.266154795885086060e-01 -2.135092467069625854e-01 -2.882562875747680664e-01 1.077387407422065735e-01
1.562432199716567993e-01 1.067781299352645874e-01 1.737702786922454834e-01 1.794577538967132568e-01 -1.519912481307983398e-01 1.295288279652595520e-02 -1.608538925647735596e-01 1.062313467264175415e-01 2.193579077720642090e-01 2.506409585475921631e-01 -2.262238860130310059e-01 1.759459376335144043e-01 7.879438996315002441e-02 3.019931018352508545e-01 1.913445144891738892e-01 9.820964932441711426e-02 1.513470411300659180e-01 9.185057878494262695e-02 -2.436951100826263428e-01 -1.143721193075180054e-01 -3.015269152820110321e-02 2.520925924181938171e-02 1.171123161911964417e-01 1.979584395885467529e-01 -2.957193553447723389e-01 -1.074818521738052368e-01 2.134444862604141235e-01 -2.951559424400329590e-01 -2.842402458190917969e-01 1.270986199378967285e-01 -9.109410643577575684e-02 9.714458882808685303e-02
3.833712637424468994e-01 2.268218547105789185e-01 1.529427766799926758e-01 2.427473664283752441e-01 8.641601540148258209e-03 9.857331961393356323e-02 -7.168587297201156616e-02 6.267435103654861450e-02 -2.063799463212490082e-02 -1.278333086520433426e-02 -2.656206190586090088e-01 -5.982431769371032715e-02 2.468227893114089966e-01 3.373589366674423218e-02 2.744216620922088623e-01 -1.067846119403839111e-01 -1.164018884301185608e-01 1.051932424306869507e-01 -2.468415647745132446e-01 -3.728100955486297607e-01 3.249048069119453430e-02 3.681021556258201599e-02 -4.693888500332832336e-02 1.330842524766921997e-01 -5.305247008800506592e-02 -2.064689844846725464e-01 -4.477323498576879501e-03 2.299108803272247314e-01 -9.307043999433517456e-02 -6.507728993892669678e-02 1.225270777940750122e-01 3.222083151340484619e-01
-2.246146947145462036e-01 2.891344726085662842e-01 2.554306685924530029e-01 1.091128811240196228e-01 6.024356931447982788e-02 -9.917866438627243042e-02 2.985485829412937164e-02 1.308711618185043335e-01 -6.556447595357894897e-02 -1.506892032921314240e-02 -5.562201514840126038e-02 9.723874926567077637e-02 3.617203095927834511e-03 5.511409789323806763e-02 3.095718286931514740e-02 -1.477444265037775040e-02 7.174117863178253174e-02 -1.980816274881362915e-01 -2.105635404586791992e-01 -5.010740160942077637e-01 -7.727973908185958862e-02 1.943677514791488647e-01 -1.401093304157257080e-01 -2.212247438728809357e-02 1.089946851134300232e-01 -1.864854991436004639e-02 1.938628405332565308e-01 1.735090017318725586e-01 1.782040894031524658e-01 3.720696866512298584e-01 -1.391751319169998169e-01 2.507355213165283203e-01
5.163236521184444427e-03 5.588782578706741333e-02 9.846511483192443848e-02 1.508272141218185425e-01 -2.361782044172286987e-01 1.713769286870956421e-01 -1.121251806616783142e-01 -8.253091573715209961e-02 2.188872247934341431e-01 2.038337886333465576e-01 -3.245217800140380859e-01 8.889855444431304932e-02 -1.069438010454177856e-01 1.180350184440612793e-01 -1.680556917563080788e-03 8.939743787050247192e-02 -4.520946741104125977e-02 2.621051967144012451e-01 1.038222163915634155e-01 -1.494209170341491699e-01 3.482144773006439209e-01 2.539126574993133545e-01 -1.334481686353683472e-01 1.027815416455268860e-01 -2.465926706790924072e-01 3.790091574192047119e-01 1.488998085260391235e-01 -5.205263197422027588e-02 -4.192606359720230103e-02 -5.368998274207115173e-02 1.113423928618431091e-01 2.439484447240829468e-01
2.996002435684204102e-01 2.623851299285888672e-01 2.139189392328262329e-01 -1.481713056564331055e-01 -1.994902193546295166e-01 1.106231659650802612e-01 2.299266159534454346e-01 2.473497986793518066e-01 -2.959055267274379730e-02 1.303591877222061157e-01 -1.081996336579322815e-01 3.163483142852783203e-01 -2.039586156606674194e-01 1.755225062370300293e-01 1.682153195142745972e-01 7.986833155155181885e-02 1.658378690481185913e-01 -6.112100556492805481e-03 2.584066390991210938e-01 -3.101363480091094971e-01 1.721958518028259277e-01 9.501426666975021362e-02 3.834012150764465332e-02 -5.141383036971092224e-02 7.934946566820144653e-02 1.168550848960876465e-01 1.987751573324203491e-01 -4.258381947875022888e-02 -5.273367092013359070e-02 6.646595895290374756e-02 -2.098173797130584717e-01 1.583407968282699585e-01
2.194873839616775513e-01 1.666687428951263428e-01 9.973903745412826538e-02 3.062326312065124512e-01 4.071022197604179382e-02 1.082229539752006531e-01 -1.324992720037698746e-02 -1.354190260171890259e-01 -2.215480953454971313e-01 8.967955410480499268e-02 -1.987200230360031128e-01 8.290944248437881470e-02 -1.501078903675079346e-01 -3.333251550793647766e-02 -7.077673822641372681e-02 1.870626956224441528e-01 2.452973276376724243e-01 2.373721636831760406e-02 8.099378645420074463e-02 -4.989753663539886475e-02 1.726015061140060425e-01 1.127969697117805481e-01 3.515268117189407349e-02 -2.610374987125396729e-01 -9.690242260694503784e-02 -2.866137325763702393e-01 9.483147412538528442e-02 2.484105527400970459e-01 -1.696338802576065063e-01 2.349536567926406860e-01 -2.279500961303710938e-01 3.760973215103149414e-01
9.143944829702377319e-02 9.606029838323593140e-02 4.699648916721343994e-01 2.790808081626892090e-01 -1.491249054670333862e-01 -9.024058282375335693e-02 -1.109769567847251892e-01 1.414435803890228271e-01 2.115120291709899902e-01 7.164423167705535889e-02 -1.214705631136894226e-01 -1.467419862747192383e-01 8.797676116228103638e-02 2.888116240501403809e-01 -2.085801810026168823e-01 1.722990162670612335e-02 1.171903312206268311e-01 2.231543511152267456e-01 7.282288372516632080e-02 -2.185064554214477539e-01 2.706923149526119232e-02 -4.898006469011306763e-02 -8.012859523296356201e-02 4.228463396430015564e-02 3.140220642089843750e-01 -1.847658008337020874e-01 1.228826940059661865e-01 6.039703637361526489e-02 7.385254651308059692e-02 -7.195354253053665161e-02 -1.720183901488780975e-02 3.309039771556854248e-01
1.231094747781753540e-01 6.184673681855201721e-02 7.295213639736175537e-02 2.603264749050140381e-01 -1.892375051975250244e-01 -1.930232048034667969e-01 2.062209695577621460e-01 3.402341157197952271e-02 1.322463899850845337e-01 1.003730669617652893e-01 -3.949335813522338867e-01 1.109808683395385742e-01 1.399720087647438049e-03 1.454061865806579590e-01 -7.742269337177276611e-02 1.965554356575012207e-01 3.751628398895263672e-01 -9.593265503644943237e-02 -2.961136996746063232e-01 5.680902395397424698e-03 1.739103049039840698e-01 -4.516314342617988586e-02 -1.080077365040779114e-01 2.043098956346511841e-01 -1.181506738066673279e-01 1.166379600763320923e-01 1.915412843227386475e-01 3.329893350601196289e-01 8.811080455780029297e-02 -6.451828777790069580e-02 -6.351949274539947510e-02 1.228580176830291748e-01
-1.246275603771209717e-01 2.253029048442840576e-01 9.928700327873229980e-02 8.131533116102218628e-02 6.915795803070068359e-02 9.978181868791580200e-02 1.499570310115814209e-01 2.707346379756927490e-01 3.360498845577239990e-01 1.037587374448776245e-01 -1.103331148624420166e-01 -2.443711310625076294e-01 5.885263159871101379e-02 2.276945412158966064e-01 8.632145076990127563e-02 1.201572045683860779e-01 3.091091662645339966e-02 -1.739437729120254517e-01 -2.306079268455505371e-01 -3.941628038883209229e-01 2.082820832729339600e-01 -4.339813813567161560e-02 -1.574004143476486206e-01 5.616740509867668152e-02 -1.067057549953460693e-01 -1.219760179519653320e-01 3.218647465109825134e-02 1.757724732160568237e-01 -2.003300040960311890e-01 8.451554924249649048e-02 1.882115155458450317e-01 2.829904556274414062e-01
1.006434410810470581e-01 -2.943095937371253967e-02 1.214333549141883850e-01 1.901689916849136353e-01 -2.513017058372497559e-01 9.951156564056873322e-03 6.529753655195236206e-02 1.513558775186538696e-01 1.893860399723052979e-01 9.282718598842620850e-02 -3.277420997619628906e-01 2.905523180961608887e-01 -4.451371356844902039e-02 4.848045408725738525e-01 2.540099918842315674e-01 2.198663353919982910e-01 1.732373088598251343e-01 -1.263296157121658325e-01 -1.055975854396820068e-01 -1.440138965845108032e-01 6.639509461820125580e-03 2.918544411659240723e-01 6.468166131526231766e-03 1.104987636208534241e-01 -1.327519863843917847e-01 -7.333926856517791748e-02 1.663526892662048340e-01 9.101839363574981689e-02 -7.227297127246856689e-02 4.738090187311172485e-02 -1.396956592798233032e-01 -1.389854401350021362e-02
2.471745312213897705e-01 1.627426892518997192e-01 1.401764601469039917e-01 -5.889131873846054077e-02 -1.535619050264358521e-01 5.367538705468177795e-02 -5.355186015367507935e-02 1.574598699808120728e-01 9.303194284439086914e-02 2.752619683742523193e-01 -1.830881834030151367e-01 1.906050294637680054e-01 1.937932074069976807e-01 3.192950487136840820e-01 1.948050707578659058e-01 1.824614405632019043e-01 9.190151095390319824e-02 -1.328649818897247314e-01 -1.598957926034927368e-01 -2.541109919548034668e-01 4.140700697898864746e-01 1.991506814956665039e-01 1.002263352274894714e-01 -4.292582347989082336e-02 -1.010898500680923462e-01 1.640207320451736450e-01 1.934555619955062866e-01 -6.886608898639678955e-02 1.339780515991151333e-03 -1.248131021857261658e-01 -1.894296705722808838e-01 -1.272735092788934708e-02
-9.865426272153854370e-02 -2.029479742050170898e-01 1.236727610230445862e-01 1.215871796011924744e-01 -1.058364585041999817e-01 1.379528492689132690e-01 -1.623617112636566162e-01 2.656745016574859619e-01 4.098811186850070953e-03 -3.996407389640808105e-01 -1.376346945762634277e-01 8.440483361482620239e-02 1.107044741511344910e-01 2.924236059188842773e-01 -7.537769153714179993e-03 1.760605424642562866e-01 9.557963348925113678e-03 4.364439472556114197e-02 1.569605171680450439e-01 -3.096783757209777832e-01 3.245942667126655579e-02 1.938454248011112213e-02 2.939898669719696045e-01 7.030463963747024536e-02 -4.234616458415985107e-02 -7.529763877391815186e-02 -2.595005929470062256e-02 1.027337312698364258e-01 -8.376626065000891685e-04 3.725401312112808228e-02 -1.597285121679306030e-01 4.650572538375854492e-01
-1.379120647907257080e-01 -4.070365801453590393e-02 6.288401037454605103e-02 1.680449247360229492e-01 -1.836374700069427490e-01 1.462748497724533081e-01 -1.317276060581207275e-01 2.983275353908538818e-01 6.013350561261177063e-02 2.153065800666809082e-02 -1.477126479148864746e-01 1.729293018579483032e-01 -1.625031828880310059e-01 -1.000153720378875732e-01 -2.577374875545501709e-01 -2.468825085088610649e-03 8.354417234659194946e-02 3.508123159408569336e-01 5.697235837578773499e-02 -1.857709437608718872e-01 2.601006031036376953e-01 4.083937406539916992e-02 -5.927501618862152100e-02 -1.906532198190689087e-01 -1.915766596794128418e-01 -2.055533081293106079e-01 2.392027229070663452e-01 7.256727665662765503e-02 -5.905356630682945251e-02 3.178263828158378601e-02 -2.024979330599308014e-02 4.513069689273834229e-01
1.238244771957397461e-01 -1.947097629308700562e-01 2.010235190391540527e-01 2.392061240971088409e-02 -1.822918951511383057e-01 -1.258528418838977814e-02 9.853058308362960815e-02 3.469920456409454346e-01 1.573028415441513062e-01 -1.144715547561645508e-01 -1.304548978805541992e-01 -8.498771488666534424e-02 -1.936657354235649109e-02 4.457478597760200500e-02 6.799412518739700317e-02 3.487332165241241455e-01 2.301552593708038330e-01 -2.764235138893127441e-01 -7.855822890996932983e-02 -3.132063746452331543e-01 3.435525670647621155e-02 -4.403612390160560608e-02 1.712923645973205566e-01 -1.630950719118118286e-02 -2.229365557432174683e-01 -1.469927728176116943e-01 3.467447459697723389e-01 2.371806204319000244e-01 6.443405896425247192e-02 5.865799263119697571e-02 -2.897771075367927551e-02 1.702328324317932129e-01
8.590245246887207031e-02 -1.665028482675552368e-01 1.907601207494735718e-01 2.140226662158966064e-01 1.074122935533523560e-01 -5.391961708664894104e-02 -2.530780993402004242e-02 3.809453547000885010e-02 1.317712366580963135e-01 1.213344931602478027e-01 -5.476748943328857422e-01 -1.783817075192928314e-03 -7.956445217132568359e-02 -6.172117777168750763e-03 -1.993421763181686401e-01 -7.539702951908111572e-02 -1.876577585935592651e-01 8.071134239435195923e-02 -3.550246059894561768e-01 -1.607809215784072876e-01 1.151555851101875305e-01 2.241034358739852905e-01 -1.813774108886718750e-01 9.108319133520126343e-02 -1.323086321353912354e-01 -2.278856784105300903e-01 -1.504655182361602783e-01 1.220013275742530823e-01 -1.074879150837659836e-02 1.936759352684020996e-01 -1.672416925430297852e-01 1.071523427963256836e-01
-1.365584582090377808e-01 3.610613048076629639e-01 1.616111695766448975e-01 2.693092525005340576e-01 3.441627323627471924e-02 4.015716165304183960e-02 -2.111436426639556885e-01 1.060464233160018921e-01 -4.733698070049285889e-02 5.772735178470611572e-02 -1.009245961904525757e-01 1.464590132236480713e-01 -1.171113550662994385e-01 1.157300844788551331e-01 -1.953746229410171509e-01 -1.436298638582229614e-01 1.143046095967292786e-01 -1.510401815176010132e-01 5.001161620020866394e-02 -2.416983544826507568e-01 -6.944546103477478027e-02 2.114055007696151733e-01 -9.107585065066814423e-03 5.876907333731651306e-02 -1.696139723062515259e-01 -1.013669446110725403e-01 1.112875714898109436e-01 1.189704388380050659e-01 2.437530755996704102e-01 2.873308360576629639e-01 -1.599852889776229858e-01 4.331225752830505371e-01
-8.355741947889328003e-02 1.374947577714920044e-01 2.116533666849136353e-01 2.061497569084167480e-01 5.611825361847877502e-02 -3.501460552215576172e-01 5.154987797141075134e-02 8.289153128862380981e-02 4.415519908070564270e-02 -1.607214063405990601e-01 -2.840157747268676758e-01 1.202005371451377869e-01 1.344262957572937012e-01 6.485854089260101318e-02 -1.446181088685989380e-01 -1.353699713945388794e-02 -2.698430791497230530e-02 -8.405393362045288086e-02 -1.874106526374816895e-01 -4.300388991832733154e-01 -9.090826846659183502e-03 -2.880529500544071198e-02 -2.116663455963134766e-01 1.737780123949050903e-01 -1.486411988735198975e-01 -2.202415838837623596e-02 1.100102439522743225e-01 2.863564789295196533e-01 3.321237266063690186e-01 2.258001565933227539e-01 4.744781181216239929e-02 3.580007702112197876e-02
-4.028939008712768555e-01 9.687174856662750244e-02 1.245258748531341553e-01 2.467243671417236328e-01 -2.802443690598011017e-02 -4.786660522222518921e-02 -1.931306719779968262e-01 5.582901835441589355e-02 3.285054862499237061e-01 5.862600356340408325e-02 -2.482270151376724243e-01 -1.101784855127334595e-01 -5.511738359928131104e-02 1.046166494488716125e-01 3.789081797003746033e-02 6.108662486076354980e-02 -1.341845095157623291e-02 3.630647808313369751e-02 5.164618045091629028e-02 -2.638670802116394043e-01 -5.730581283569335938e-02 -1.932099275290966034e-02 6.565725058317184448e-02 -1.445351839065551758e-01 -2.403852045536041260e-01 -2.608978152275085449e-01 -4.848795384168624878e-02 2.673816494643688202e-02 1.421884596347808838e-01 2.013626396656036377e-01 -2.552395462989807129e-01 3.829894661903381348e-01
1.523135304450988770e-01 1.230389699339866638e-01 9.438937157392501831e-02 1.245050132274627686e-01 -7.905909419059753418e-02 1.869504004716873169e-01 1.122328788042068481e-01 -4.356480762362480164e-02 1.422493606805801392e-01 6.391119956970214844e-02 -3.380118012428283691e-01 -6.555964797735214233e-02 -9.108762443065643311e-02 -1.507619023323059082e-01 -1.453800685703754425e-02 1.865671724081039429e-01 1.738656163215637207e-01 1.164356432855129242e-02 1.136298775672912598e-01 -3.449160978198051453e-02 1.596317142248153687e-01 3.798636198043823242e-01 2.178329229354858398e-02 -4.766076058149337769e-02 -2.091500908136367798e-01 1.564532071352005005e-01 3.229509592056274414e-01 5.703485384583473206e-02 -3.098524808883666992e-01 1.774972863495349884e-02 -3.420590162277221680e-01 2.579753398895263672e-01
2.540895342826843262e-01 -1.606778502464294434e-01 2.579612843692302704e-02 1.867955178022384644e-01 -1.928153932094573975e-01 5.461839586496353149e-02 1.389918010681867599e-02 -1.191823161207139492e-03 -1.318885833024978638e-01 -1.005564108490943909e-01 -3.640192151069641113e-01 -4.602650925517082214e-02 -8.595983684062957764e-02 2.329092323780059814e-01 -4.081012308597564697e-02 1.888550370931625366e-01 1.817193627357482910e-01 -2.748885750770568848e-01 -4.552092403173446655e-02 -3.821204304695129395e-01 3.987465053796768188e-02 -4.549858719110488892e-02 -4.835561662912368774e-02 1.493908613920211792e-01 -1.609496474266052246e-01 6.376271601766347885e-03 1.743984520435333252e-01 -2.812822759151458740e-01 -6.799703836441040039e-02 7.228164374828338623e-02 -2.265587449073791504e-01 3.015933930873870850e-01
-1.970171928405761719e-01 6.217141449451446533e-02 2.729249596595764160e-01 8.140793442726135254e-02 6.557247042655944824e-02 -2.866823691874742508e-03 2.212969809770584106e-01 5.422169715166091919e-02 -1.663228571414947510e-01 2.536789476871490479e-01 -1.230796575546264648e-01 4.206649214029312134e-02 1.706501841545104980e-02 -9.734979271888732910e-02 3.524085739627480507e-03 1.534128375351428986e-02 3.832400143146514893e-01 -6.399365514516830444e-02 7.994428277015686035e-03 -1.346868127584457397e-01 3.726105391979217529e-01 1.835542619228363037e-01 1.392619758844375610e-01 -6.524195522069931030e-02 -9.196357429027557373e-02 1.295914500951766968e-01 1.373309493064880371e-01 2.257570624351501465e-01 -1.736183911561965942e-01 3.594726920127868652e-01 -1.937596350908279419e-01 2.090338319540023804e-01
2.779066190123558044e-02 2.894630096852779388e-02 1.244323849678039551e-01 1.670886278152465820e-01 1.898790001869201660e-01 -1.797873377799987793e-01 1.729667000472545624e-02 2.438971698284149170e-01 6.841070484369993210e-03 2.016372978687286377e-01 -3.344120681285858154e-01 -7.877714931964874268e-02 -6.696827709674835205e-02 1.606434136629104614e-01 3.287896513938903809e-02 -1.444111913442611694e-01 2.442921698093414307e-01 5.729325115680694580e-03 -1.806595176458358765e-01 -4.401863813400268555e-01 1.202295068651437759e-02 -6.047701090574264526e-02 -1.385843455791473389e-01 2.323401533067226410e-02 2.509345300495624542e-02 9.379956126213073730e-02 -6.342745572328567505e-02 1.246099770069122314e-01 6.398394703865051270e-02 2.206547409296035767e-01 -3.427620232105255127e-01 3.270306885242462158e-01
-8.125979802571237087e-04 4.854971170425415039e-01 1.360461413860321045e-01 2.421631813049316406e-01 -1.435983479022979736e-01 1.921814382076263428e-01 1.162542402744293213e-01 -7.709971070289611816e-02 2.667824327945709229e-01 -4.527255147695541382e-02 -2.475675046443939209e-01 3.053290769457817078e-02 1.669259043410420418e-03 1.809649728238582611e-02 -5.918677151203155518e-02 8.177656680345535278e-03 2.755768299102783203e-01 1.823515444993972778e-01 1.237867102026939392e-01 2.300105057656764984e-02 -1.055941879749298096e-01 2.844068109989166260e-01 -5.195901542901992798e-02 1.033583376556634903e-02 -2.396226488053798676e-02 4.767475649714469910e-03 1.060934886336326599e-01 2.736755907535552979e-01 -1.429666727781295776e-01 2.061661034822463989e-01 -3.080224990844726562e-01 7.948894053697586060e-02
3.507005423307418823e-02 2.281505763530731201e-01 5.283007621765136719e-01 1.240912899374961853e-01 1.713000982999801636e-01 -4.068176820874214172e-02 4.640543088316917419e-02 3.532219827175140381e-01 2.227813154458999634e-01 1.173819974064826965e-01 -1.339281797409057617e-01 -3.926760703325271606e-02 9.132547676563262939e-02 1.698356419801712036e-01 -3.898879140615463257e-02 1.638749614357948303e-02 -8.493503183126449585e-02 1.170652061700820923e-01 -1.028971448540687561e-01 -2.343613505363464355e-01 3.091432712972164154e-02 9.984046220779418945e-02 -1.057254150509834290e-01 1.434431672096252441e-01 1.579356193542480469e-01 -1.287605464458465576e-01 2.467006072402000427e-02 4.224807024002075195e-01 5.111382901668548584e-02 -5.218342319130897522e-02 -5.548408254981040955e-02 1.195518299937248230e-01
2.087198793888092041e-01 -1.304509341716766357e-01 1.011816784739494324e-01 3.508650660514831543e-01 1.949541121721267700e-01 -1.041558384895324707e-01 6.405363976955413818e-02 -1.247401088476181030e-01 1.741747707128524780e-01 1.010366454720497131e-01 -1.984737217426300049e-01 1.644125133752822876e-01 2.200064063072204590e-01 3.223114013671875000e-01 1.887021644506603479e-04 1.101203411817550659e-01 2.061831206083297729e-02 2.529413104057312012e-01 -8.524668216705322266e-02 -2.192375808954238892e-01 9.478322416543960571e-02 -8.149855583906173706e-02 -1.080935820937156677e-01 -1.914719343185424805e-01 -1.662673354148864746e-01 -9.029038995504379272e-02 2.752738893032073975e-01 1.454341858625411987e-01 1.318450719118118286e-01 8.894245326519012451e-02 -1.508101373910903931e-01 3.189103007316589355e-01
8.899465203285217285e-02 -1.516312062740325928e-01 1.415511965751647949e-01 2.087680250406265259e-01 2.102753371000289917e-01 5.574988946318626404e-02 -1.047821044921875000e-01 1.211387738585472107e-01 1.517900675535202026e-01 -1.327790468931198120e-01 -2.946800291538238525e-01 1.298355907201766968e-01 -2.435450404882431030e-01 -3.752328455448150635e-02 1.763337999582290649e-01 1.143656764179468155e-02 -3.041820600628852844e-03 -2.970103546977043152e-02 3.095246478915214539e-02 -2.012184858322143555e-01 9.439193457365036011e-02 -1.415408700704574585e-01 4.747054353356361389e-02 2.220385670661926270e-01 -1.589456498622894287e-01 -4.096384346485137939e-02 2.828173041343688965e-01 1.025275886058807373e-01 2.807435691356658936e-01 -9.818365797400474548e-04 -3.711115717887878418e-01 3.733109831809997559e-01
1.317321658134460449e-01 2.952588796615600586e-01 3.470544237643480301e-03 2.455327659845352173e-01 -1.653958410024642944e-01 1.556716263294219971e-01 1.665422618389129639e-01 1.991625130176544189e-01 -1.708611994981765747e-01 2.549383556470274925e-03 2.506582764908671379e-03 1.947236657142639160e-01 -2.324772812426090240e-02 -8.902116864919662476e-02 2.392876148223876953e-01 -2.769879251718521118e-02 3.474284708499908447e-01 -9.057595580816268921e-02 -7.147949934005737305e-02 -4.058374166488647461e-01 1.688835918903350830e-01 2.728900313377380371e-01 -1.203265339136123657e-01 1.079271808266639709e-01 -1.382322609424591064e-01 2.422838658094406128e-01 3.507580980658531189e-02 -5.998234450817108154e-02 -1.237628236413002014e-02 2.220402657985687256e-01 -5.236484110355377197e-02 1.410250514745712280e-01
1.468520760536193848e-01 1.196257472038269043e-01 3.434241712093353271e-01 -1.502010854892432690e-03 1.974318623542785645e-01 -2.929488420486450195e-01 -9.631092101335525513e-02 3.376358449459075928e-01 6.445284932851791382e-03 3.343793377280235291e-02 -1.755186021327972412e-01 4.163162410259246826e-02 -7.465815544128417969e-02 1.533777862787246704e-01 2.071463465690612793e-01 -4.705072194337844849e-02 -2.688151784241199493e-02 -1.245506107807159424e-01 -1.616561263799667358e-01 -1.806518733501434326e-01 1.820245943963527679e-02 3.867124393582344055e-02 2.058857530355453491e-01 -1.687044650316238403e-01 -4.974184185266494751e-02 -2.303659468889236450e-01 3.940956294536590576e-02 1.965349167585372925e-01 1.711865365505218506e-01 2.890851199626922607e-01 -2.375545352697372437e-01 2.783502042293548584e-01
1.181571483612060547e-01 3.125647306442260742e-01 1.379171609878540039e-01 1.229553148150444031e-01 1.468694210052490234e-02 6.103305146098136902e-02 3.009460866451263428e-03 1.814202070236206055e-01 2.919994667172431946e-02 1.705657988786697388e-01 -1.223367452621459961e-01 -2.363675981760025024e-01 3.592570126056671143e-01 1.249361783266067505e-01 9.091654419898986816e-02 2.318558543920516968e-01 -2.581251552328467369e-03 -5.707341246306896210e-03 -3.868969380855560303e-01 -2.498507201671600342e-01 2.152087539434432983e-01 -1.122026070952415466e-01 -9.273760020732879639e-02 1.931343972682952881e-01 -2.423941902816295624e-02 -8.835554867982864380e-02 2.274502813816070557e-02 1.988193094730377197e-01 -5.016283690929412842e-02 6.570933759212493896e-02 1.022205650806427002e-01 3.566205799579620361e-01
-2.346916794776916504e-01 2.416975945234298706e-01 2.027693390846252441e-01 2.039035409688949585e-01 1.035389155149459839e-01 -1.978574693202972412e-02 -1.494796723127365112e-01 6.371743232011795044e-02 -1.308068749494850636e-03 -1.303314268589019775e-01 -8.210434764623641968e-02 1.124441698193550110e-01 4.326946660876274109e-02 2.562414407730102539e-01 -4.572587832808494568e-02 3.100560419261455536e-02 1.533702760934829712e-01 -2.853412032127380371e-01 -1.063282340764999390e-01 -4.619750082492828369e-01 -5.334414541721343994e-02 2.223399840295314789e-02 -6.667947024106979370e-02 -7.163434755057096481e-03 -1.345226466655731201e-01 -3.311681374907493591e-02 2.291014641523361206e-01 -3.827509656548500061e-02 2.109445035457611084e-01 3.217529058456420898e-01 -2.071033120155334473e-01 2.403565347194671631e-01
-1.248752772808074951e-01 -1.667735725641250610e-01 2.617663145065307617e-01 2.043423429131507874e-02 -8.507315814495086670e-02 3.014071285724639893e-01 -1.334274709224700928e-01 1.903182566165924072e-01 1.283841431140899658e-01 -1.395210772752761841e-01 -2.174900472164154053e-01 -1.791610009968280792e-02 2.895332872867584229e-01 1.679712980985641479e-01 -1.703422516584396362e-01 2.706363499164581299e-01 4.018104076385498047e-02 -5.290891602635383606e-02 -6.878104805946350098e-02 -1.148720011115074158e-01 2.094033956527709961e-01 -2.363637648522853851e-02 -1.046822369098663330e-01 -8.389282971620559692e-02 -1.777903437614440918e-01 -1.848773509263992310e-01 -8.136553317308425903e-02 2.737257778644561768e-01 -1.159933879971504211e-01 2.542117238044738770e-01 9.181704372167587280e-02 3.450816869735717773e-01
1.825709789991378784e-01 1.641778945922851562e-01 8.653685450553894043e-02 1.483353376388549805e-01 -2.108439207077026367e-01 2.837235853075981140e-02 2.349137067794799805e-01 -1.335415393114089966e-01 -1.050571352243423462e-01 -3.488658368587493896e-02 -5.434551090002059937e-02 1.526704579591751099e-01 9.725416451692581177e-02 -1.793270185589790344e-02 -5.491460673511028290e-03 1.802489757537841797e-01 -4.249487444758415222e-02 -4.580289125442504883e-02 -1.637590378522872925e-01 -5.384181141853332520e-01 2.169272899627685547e-01 3.020982742309570312e-01 2.029154449701309204e-01 -2.024787068367004395e-01 1.787313371896743774e-01 -1.920201443135738373e-02 2.174403220415115356e-01 2.295296639204025269e-01 1.086803674697875977e-01 1.242843940854072571e-01 5.144635587930679321e-02 8.852881938219070435e-02
1.266291141510009766e-01 2.361247129738330841e-02 1.208086311817169189e-01 6.277219206094741821e-02 3.067480623722076416e-01 -2.392869889736175537e-01 -8.448326587677001953e-02 2.341638952493667603e-01 -3.785500675439834595e-02 6.613048911094665527e-02 -3.045648932456970215e-01 1.927030645310878754e-02 -4.754253476858139038e-02 4.671927914023399353e-02 5.207549780607223511e-02 -7.489708252251148224e-03 3.387657105922698975e-01 -1.758218258619308472e-01 -3.311633691191673279e-02 -3.154178559780120850e-01 -7.090172171592712402e-02 1.093159466981887817e-01 -2.260248810052871704e-01 1.347862035036087036e-01 5.778154358267784119e-02 -3.493780270218849182e-02 1.501174569129943848e-01 1.053731888532638550e-01 1.140407472848892212e-02 2.033664137125015259e-01 -2.655256390571594238e-01 4.033848345279693604e-01
1.313959360122680664e-01 5.629648268222808838e-02 -4.590919986367225647e-02 1.850774744525551796e-03 -1.791222840547561646e-01 3.250520229339599609e-01 -8.758763782680034637e-03 1.650210171937942505e-01 -1.080724969506263733e-01 -1.313676387071609497e-01 -4.239529371261596680e-01 3.657631948590278625e-02 5.584602802991867065e-02 3.313345015048980713e-01 2.186971306800842285e-01 9.118234366178512573e-02 1.070017144083976746e-01 -1.876161992549896240e-01 3.123984113335609436e-02 -2.285641282796859741e-01 7.007422298192977905e-02 8.237530291080474854e-02 -1.256152540445327759e-01 2.786862663924694061e-03 8.094758540391921997e-02 2.357970923185348511e-03 2.642180025577545166e-01 -1.154493764042854309e-01 6.077114120125770569e-02 1.141866855323314667e-02 9.396234154701232910e-02 4.512732326984405518e-01
2.556846737861633301e-01 -4.867625422775745392e-03 5.991398170590400696e-02 3.077353537082672119e-01 5.523492395877838135e-02 -4.108440503478050232e-02 4.784023389220237732e-02 2.012763768434524536e-01 2.371171563863754272e-01 8.949987590312957764e-02 -2.741299569606781006e-01 -1.001223474740982056e-01 3.090812563896179199e-01 1.695840656757354736e-01 6.628299504518508911e-02 -2.194444648921489716e-02 -3.485930711030960083e-02 2.531430423259735107e-01 -2.186095863580703735e-01 -3.453396558761596680e-01 -3.058932255953550339e-03 6.914521753787994385e-02 -2.747357077896595001e-02 1.233069505542516708e-02 -2.245985269546508789e-01 -6.647437065839767456e-02 2.935135662555694580e-01 8.395799249410629272e-02 2.616346776485443115e-01 6.513011455535888672e-02 1.191052049398422241e-02 2.264007925987243652e-01
2.121422290802001953e-01 1.125841308385133743e-02 3.768950402736663818e-01 1.102830395102500916e-01 7.648884505033493042e-02 5.000129714608192444e-02 -1.771044880151748657e-01 7.683338969945907593e-02 -4.781669005751609802e-02 -6.628409028053283691e-02 -2.056307196617126465e-01 -1.472275555133819580e-01 2.819961681962013245e-02 2.228298783302307129e-01 -1.271276772022247314e-01 1.820929646492004395e-01 3.841455653309822083e-02 -3.092981576919555664e-01 1.985704898834228516e-02 -4.099566340446472168e-01 -6.655485183000564575e-02 -1.618165336549282074e-02 1.152630373835563660e-01 1.544539332389831543e-01 -7.649279385805130005e-02 8.829566091299057007e-02 -7.246492058038711548e-02 2.095989137887954712e-02 1.496140807867050171e-01 2.540309131145477295e-01 -1.034807041287422180e-01 4.002923667430877686e-01
-6.512439996004104614e-02 2.240164130926132202e-01 2.635554075241088867e-01 1.243257746100425720e-01 -1.625151187181472778e-02 -1.663649976253509521e-01 7.141965627670288086e-02 2.088765949010848999e-01 1.352027952671051025e-01 -1.225600391626358032e-02 -4.568733572959899902e-01 -4.691539704799652100e-02 2.559173107147216797e-01 1.276097539812326431e-02 -3.755810111761093140e-02 2.151245474815368652e-01 -1.204228959977626801e-03 -4.014997184276580811e-01 -1.618343740701675415e-01 -2.110988348722457886e-01 6.853869557380676270e-02 5.731186363846063614e-03 -1.025912016630172729e-01 -5.983703210949897766e-02 -3.500355482101440430e-01 2.018800377845764160e-01 1.172430515289306641e-01 -2.045787684619426727e-02 1.042198296636343002e-02 1.060140598565340042e-02 3.233649209141731262e-02 1.084968596696853638e-01
-4.506355524063110352e-02 2.479363977909088135e-01 6.062805280089378357e-02 3.773083537817001343e-02 -2.036657631397247314e-01 1.104961484670639038e-01 -4.180580377578735352e-02 1.869622021913528442e-01 1.296616345643997192e-01 -1.103626564145088196e-01 -1.263466328382492065e-01 -4.901041835546493530e-02 -2.531354427337646484e-01 9.805771708488464355e-02 -2.565633952617645264e-01 1.356048434972763062e-01 -1.288590133190155029e-01 -1.958622038364410400e-01 6.251826882362365723e-02 -2.619455158710479736e-01 8.823762834072113037e-02 3.096743114292621613e-02 4.470221698284149170e-02 1.108113303780555725e-01 -2.588829100131988525e-01 2.739031314849853516e-01 1.532936245203018188e-01 1.164929270744323730e-01 8.854150027036666870e-02 1.116007044911384583e-01 -9.848710894584655762e-02 5.254731774330139160e-01
6.590294837951660156e-02 3.227453231811523438e-01 -5.303233489394187927e-02 1.853898167610168457e-01 -1.065643057227134705e-01 1.078551188111305237e-01 -5.674357339739799500e-02 1.905177533626556396e-01 -2.245406061410903931e-02 1.046935468912124634e-01 -1.856529265642166138e-01 2.745457589626312256e-01 -1.217799186706542969e-01 1.232839822769165039e-01 2.236551977694034576e-02 5.133539065718650818e-02 2.204735130071640015e-01 -3.715970218181610107e-01 8.166716247797012329e-02 -1.883527040481567383e-01 1.557236313819885254e-01 3.492974936962127686e-01 8.409472554922103882e-02 -4.306753724813461304e-02 -1.525591909885406494e-01 -1.036860123276710510e-01 1.683335602283477783e-01 -3.357324749231338501e-02 4.237680137157440186e-02 1.357066631317138672e-01 -3.955109119415283203e-01 1.147997006773948669e-01
1.244843155145645142e-01 -1.128984764218330383e-01 2.773707211017608643e-01 -8.562558889389038086e-02 9.802786633372306824e-03 -3.657691925764083862e-02 2.126515060663223267e-01 -1.088690012693405151e-01 -1.055034920573234558e-01 2.489381879568099976e-01 -3.676612377166748047e-01 1.117618307471275330e-01 1.648133397102355957e-01 5.918990448117256165e-02 5.749689042568206787e-02 2.660959064960479736e-01 1.292338222265243530e-01 4.275954142212867737e-02 1.415581554174423218e-01 -1.926250010728836060e-01 2.420196831226348877e-01 3.640019148588180542e-02 -1.702341437339782715e-01 -3.703888505697250366e-02 -1.224640458822250366e-01 3.077707886695861816e-01 2.534795105457305908e-01 1.832913905382156372e-01 -1.896762847900390625e-01 1.563659459352493286e-01 5.259627476334571838e-02 2.583663463592529297e-01
3.126236200332641602e-01 8.225984871387481689e-02 -2.944193966686725616e-02 3.700402081012725830e-01 -1.578586846590042114e-01 -2.049105316400527954e-01 -9.999474138021469116e-02 2.215421497821807861e-01 8.667109906673431396e-02 -9.572031348943710327e-02 -2.386272549629211426e-01 2.886956632137298584e-01 9.469708800315856934e-02 4.165717661380767822e-01 1.270723193883895874e-01 1.057221740484237671e-01 1.225829944014549255e-01 -2.672199606895446777e-01 -2.735359035432338715e-02 -1.381197869777679443e-01 1.482728570699691772e-01 1.779038459062576294e-01 -2.245663255453109741e-01 6.642353534698486328e-02 -1.169137582182884216e-01 8.046727627515792847e-02 -2.033676952123641968e-02 2.506859833374619484e-03 -4.233672469854354858e-02 1.203749552369117737e-01 -1.144696846604347229e-01 -1.563834585249423981e-02
-2.584668993949890137e-02 1.585958451032638550e-01 2.925775349140167236e-01 1.570130437612533569e-01 2.257017940282821655e-01 7.536097429692745209e-03 -8.954238891601562500e-02 -7.990388572216033936e-02 1.773380786180496216e-01 -1.120898053050041199e-01 -2.956996262073516846e-01 1.459037661552429199e-01 3.016131818294525146e-01 1.934606581926345825e-01 -1.416896134614944458e-01 1.852863132953643799e-01 -9.410706162452697754e-02 1.008919551968574524e-01 -4.132665693759918213e-02 -3.535321950912475586e-01 -7.009085267782211304e-02 2.027660161256790161e-01 -2.685674130916595459e-01 -5.052324850112199783e-03 2.257656157016754150e-01 3.087378442287445068e-01 4.674259573221206665e-03 1.223845109343528748e-01 1.453596055507659912e-01 2.251380356028676033e-03 -3.317534178495407104e-02 1.246896833181381226e-01
1.443719677627086639e-02 -5.429736524820327759e-02 1.482517272233963013e-01 1.791750639677047729e-01 -2.014717757701873779e-01 -2.142854407429695129e-02 4.403467476367950439e-02 2.010793089866638184e-01 -6.250673532485961914e-02 9.534912556409835815e-02 -3.386259377002716064e-01 3.352075442671775818e-02 1.256415694952011108e-01 1.478697657585144043e-01 -1.600112020969390869e-01 3.967057168483734131e-01 2.373177409172058105e-01 -2.096374481916427612e-01 -6.168041005730628967e-02 -3.560205698013305664e-01 1.448471993207931519e-01 5.990280210971832275e-02 1.366859823465347290e-01 -7.157012075185775757e-02 2.613669726997613907e-03 -9.107773751020431519e-02 2.418512701988220215e-01 -1.535502672195434570e-01 -6.502974778413772583e-02 -3.877858165651559830e-03 -3.679900765419006348e-01 -2.626618370413780212e-02
-1.436234414577484131e-01 6.086913123726844788e-02 5.719593763351440430e-01 1.583020836114883423e-01 -1.260486431419849396e-02 -3.360437601804733276e-02 -2.403067201375961304e-01 2.598969936370849609e-01 1.855709105730056763e-01 7.479972392320632935e-02 -2.511681020259857178e-01 -4.276752099394798279e-02 9.833302348852157593e-02 1.553446501493453979e-01 -1.419992595911026001e-01 4.898487776517868042e-02 2.269287221133708954e-02 1.392778605222702026e-01 9.873531013727188110e-02 -3.042519986629486084e-01 6.707321852445602417e-02 1.059996634721755981e-01 -1.352134160697460175e-02 1.103153675794601440e-01 2.439895421266555786e-01 -6.214043498039245605e-02 8.650183677673339844e-02 4.298477992415428162e-02 1.590792238712310791e-01 -1.367785781621932983e-02 8.849304169416427612e-02 2.814464867115020752e-01
-2.291648089885711670e-01 -3.701957315206527710e-02 -5.472420249134302139e-03 1.543075740337371826e-01 -5.441903695464134216e-02 1.162682846188545227e-02 -3.468751441687345505e-03 1.377490311861038208e-01 4.072149097919464111e-01 6.072243209928274155e-03 -4.733651876449584961e-01 2.637698128819465637e-02 -5.856863409280776978e-02 6.993996351957321167e-02 -2.229216992855072021e-01 1.268777251243591309e-01 -1.150901243090629578e-02 6.272128224372863770e-02 -1.711741834878921509e-01 -1.827545315027236938e-01 -4.712953045964241028e-02 5.896545201539993286e-02 -3.913772478699684143e-02 9.749181568622589111e-02 -3.105726651847362518e-02 1.804052144289016724e-01 -2.746537923812866211e-01 6.258579343557357788e-02 -3.046219646930694580e-01 2.265124320983886719e-01 -1.961796134710311890e-01 2.376797050237655640e-01
-3.802678361535072327e-02 2.729609012603759766e-01 -6.768485903739929199e-02 4.382655397057533264e-02 -1.000532582402229309e-01 1.538289487361907959e-01 -1.874788999557495117e-01 3.002232909202575684e-01 2.536965310573577881e-01 1.201108098030090332e-01 -1.188816055655479431e-01 -1.552745252847671509e-01 2.007019817829132080e-01 8.947706967592239380e-02 -8.602089434862136841e-02 -8.290231344290077686e-04 2.585281431674957275e-01 -1.376471519470214844e-01 -1.040069386363029480e-01 -3.149736821651458740e-01 3.529307246208190918e-02 2.830449044704437256e-01 -1.268195640295743942e-02 -3.737583160400390625e-01 -1.382775902748107910e-01 3.721579909324645996e-02 -4.093207418918609619e-03 1.487165838479995728e-01 1.883814334869384766e-01 2.672509849071502686e-01 -1.334953904151916504e-01 -3.836952522397041321e-02
-7.038813550025224686e-03 2.461571842432022095e-01 -1.458294969052076340e-02 2.121914736926555634e-02 1.605541706085205078e-01 -2.667160332202911377e-01 -1.468440145254135132e-01 1.307674497365951538e-01 -4.602146148681640625e-02 1.121596768498420715e-01 -6.030923500657081604e-02 3.139567002654075623e-02 4.488423932343721390e-03 1.007240414619445801e-01 8.823265135288238525e-02 3.662014845758676529e-03 1.755016595125198364e-01 -1.654877513647079468e-02 -1.747336611151695251e-02 -5.073985457420349121e-01 1.729570329189300537e-01 1.750008165836334229e-01 -1.390661746263504028e-01 1.993499100208282471e-01 3.873131051659584045e-02 1.899204999208450317e-01 1.642118766903877258e-02 5.890866369009017944e-02 7.163647562265396118e-02 3.642483353614807129e-01 -1.844653636217117310e-01 3.797800242900848389e-01
1.375341862440109253e-01 -2.545899478718638420e-03 1.290802806615829468e-01 2.432268112897872925e-01 -2.347040325403213501e-01 6.555650383234024048e-02 -2.816643118858337402e-01 3.399297967553138733e-02 8.463929593563079834e-02 4.705849662423133850e-02 -1.811212450265884399e-01 2.534533441066741943e-01 4.179466143250465393e-02 3.634683787822723389e-01 -1.316580642014741898e-02 1.570333093404769897e-01 8.259331434965133667e-02 -1.026121899485588074e-01 -1.433584392070770264e-01 1.060365792363882065e-02 1.996397823095321655e-01 1.834750771522521973e-01 1.264970451593399048e-01 1.246254369616508484e-01 -2.375380545854568481e-01 1.061192713677883148e-03 2.820729315280914307e-01 1.777186803519725800e-02 -3.487085998058319092e-01 2.978667020797729492e-01 -8.591008186340332031e-02 5.653335899114608765e-02
-9.565831720829010010e-02 2.868955731391906738e-01 2.693696320056915283e-01 -1.067396923899650574e-01 8.610054105520248413e-02 7.138454169034957886e-02 6.045819725841283798e-03 1.870030164718627930e-01 6.466502696275711060e-02 -1.842957437038421631e-01 -1.991261988878250122e-01 6.027416512370109558e-02 -4.040208458900451660e-02 1.821424961090087891e-01 -5.166869238018989563e-02 -6.520148366689682007e-02 3.299139738082885742e-01 -3.758910298347473145e-02 -2.982348203659057617e-01 -3.194196820259094238e-01 -1.559285223484039307e-01 -1.979819387197494507e-01 2.476770617067813873e-02 1.006990578025579453e-02 -1.753645837306976318e-01 -1.143904700875282288e-01 1.114339008927345276e-01 9.740843623876571655e-02 1.591067761182785034e-01 2.475543618202209473e-01 -2.370231747627258301e-01 2.827275395393371582e-01
5.190648138523101807e-02 4.517403990030288696e-02 2.976999282836914062e-01 3.439374640583992004e-02 -2.508571557700634003e-02 -7.176929712295532227e-02 2.246244624257087708e-02 9.140411764383316040e-02 -7.365969475358724594e-03 2.381373643875122070e-01 -4.878993704915046692e-02 -2.680628094822168350e-03 -1.340764760971069336e-01 -5.694619193673133850e-02 -1.206608936190605164e-01 3.731996417045593262e-01 1.804980933666229248e-01 3.310765326023101807e-02 -2.157331705093383789e-01 -1.247924193739891052e-01 1.480188667774200439e-01 2.847812175750732422e-01 -3.203363344073295593e-02 1.158576011657714844e-01 -2.232642918825149536e-01 -1.190050914883613586e-01 2.894707620143890381e-01 -2.452294714748859406e-02 -3.032629489898681641e-01 1.036456823348999023e-01 -4.281699955463409424e-01 9.442902356386184692e-02
7.701735943555831909e-02 -1.258433330804109573e-02 2.908565700054168701e-01 1.606125500984489918e-03 -1.630514115095138550e-01 9.863770008087158203e-02 2.648190855979919434e-01 -4.836294054985046387e-02 3.265008702874183655e-02 2.430576272308826447e-02 -4.458829760551452637e-01 1.537540256977081299e-01 -2.859500944614410400e-01 3.269435763359069824e-01 4.491928219795227051e-02 9.938140958547592163e-02 1.552269160747528076e-01 -1.121686771512031555e-01 -1.624437272548675537e-01 -2.671604156494140625e-01 1.954557746648788452e-01 -1.531717777252197266e-01 -3.249786049127578735e-02 4.616579785943031311e-02 -2.200171649456024170e-01 6.379079818725585938e-02 1.404439657926559448e-01 2.270851284265518188e-01 -1.380210518836975098e-01 1.622313112020492554e-01 -2.494027465581893921e-02 -8.253617584705352783e-02
1.467956006526947021e-01 1.781920529901981354e-02 1.589800715446472168e-01 3.220291435718536377e-01 1.167458444833755493e-01 -1.847933605313301086e-02 2.822916209697723389e-01 5.634202063083648682e-02 1.606546938419342041e-01 1.043055430054664612e-01 -2.662439048290252686e-01 5.387224256992340088e-02 1.619187295436859131e-01 2.317796051502227783e-01 1.738657504320144653e-01 -7.469388097524642944e-02 -4.649008810520172119e-02 3.200204670429229736e-01 -1.666728109121322632e-01 -3.197046220302581787e-01 2.578721567988395691e-02 -1.652538031339645386e-02 -7.864281535148620605e-03 5.771167948842048645e-02 -2.823449075222015381e-01 -3.804978355765342712e-02 2.983898520469665527e-01 6.397634744644165039e-02 9.152624011039733887e-02 4.445844516158103943e-02 3.136410564184188843e-02 3.186964988708496094e-01
5.700691603124141693e-03 1.756776273250579834e-01 2.601937949657440186e-01 -1.737443916499614716e-02 -2.784679532051086426e-01 -1.985508203506469727e-02 6.229124963283538818e-02 3.800821304321289062e-01 2.767007611691951752e-02 5.534189194440841675e-02 -2.939986288547515869e-01 -4.502778127789497375e-02 3.229733407497406006e-01 7.667904347181320190e-02 -9.812986850738525391e-02 1.474280059337615967e-01 -1.157289743423461914e-01 -2.880620658397674561e-01 -2.959002852439880371e-01 -1.415632218122482300e-01 8.180464804172515869e-02 -5.085618421435356140e-02 -1.070291176438331604e-02 5.881566181778907776e-02 -1.507873088121414185e-01 2.437208443880081177e-01 2.449040263891220093e-01 -9.172156453132629395e-02 1.246114671230316162e-01 -6.051344797015190125e-02 -8.271816372871398926e-02 2.181561887264251709e-01
-1.217159405350685120e-01 1.196299642324447632e-01 5.237236618995666504e-02 1.234679296612739563e-01 -1.352418065071105957e-01 3.208681643009185791e-01 1.394970715045928955e-01 4.309771656990051270e-01 2.411685697734355927e-02 -8.451743423938751221e-02 -1.975013613700866699e-01 7.810551673173904419e-02 1.779862344264984131e-01 3.241318762302398682e-01 -2.985383942723274231e-02 4.967102780938148499e-02 2.276614904403686523e-01 -1.156630590558052063e-01 2.352706389501690865e-03 -4.115296155214309692e-02 -3.096289947279728949e-05 2.479755282402038574e-01 -8.646678924560546875e-02 6.986831873655319214e-02 -2.613642811775207520e-01 6.833591964095830917e-03 1.606165617704391479e-01 -9.117079526185989380e-02 1.233621835708618164e-01 1.635050177574157715e-01 -1.648222059011459351e-01 3.480881154537200928e-01
-4.819098487496376038e-02 1.339325755834579468e-01 3.652410209178924561e-02 3.604366183280944824e-01 -1.851195842027664185e-01 -1.594001501798629761e-01 2.626443840563297272e-02 2.731165662407875061e-02 2.384543716907501221e-01 1.163314431905746460e-01 -1.854578554630279541e-01 2.030406445264816284e-01 -2.923300722613930702e-03 2.812299728393554688e-01 1.016346067190170288e-01 2.211490869522094727e-01 2.933596670627593994e-01 -1.282820105552673340e-01 -2.543155550956726074e-01 -6.711194664239883423e-02 1.079665571451187134e-01 1.589192077517509460e-02 1.709526181221008301e-01 3.786055743694305420e-01 -5.605527386069297791e-02 4.229053482413291931e-02 3.298848494887351990e-02 1.166090816259384155e-01 9.326569736003875732e-02 -1.743014901876449585e-01 -1.210433095693588257e-01 2.711238563060760498e-01
-3.467042697593569756e-03 4.420222342014312744e-01 -5.056854337453842163e-02 5.131375044584274292e-02 9.275838732719421387e-02 -3.109354078769683838e-01 -1.401943117380142212e-01 9.292616695165634155e-02 3.584473729133605957e-01 6.870704889297485352e-02 -5.037637948989868164e-01 -8.585299365222454071e-03 -2.036162614822387695e-01 1.845563948154449463e-01 1.229436043649911880e-02 2.854506485164165497e-03 -7.316191494464874268e-02 6.826153397560119629e-02 2.274149656295776367e-02 -4.555860161781311035e-02 2.720530610531568527e-03 2.562987618148326874e-02 1.380363106727600098e-01 6.177095323801040649e-02 -1.900710463523864746e-01 -7.589583098888397217e-02 2.766618132591247559e-01 2.474075742065906525e-02 1.148038730025291443e-01 1.200324147939682007e-01 -1.120177060365676880e-01 8.824393898248672485e-02
2.142463922500610352e-01 -1.606220155954360962e-01 1.950348317623138428e-01 1.964761763811111450e-01 -1.797667443752288818e-01 4.650258645415306091e-02 -1.088277157396078110e-02 3.184413611888885498e-01 7.091469317674636841e-02 -1.588703989982604980e-01 -1.783161759376525879e-01 1.995032429695129395e-01 8.452970534563064575e-03 1.552502661943435669e-01 -1.029071137309074402e-01 3.863018155097961426e-01 -2.858453057706356049e-02 -9.484190493822097778e-02 -2.552435100078582764e-01 -1.018571108579635620e-01 -3.010400384664535522e-02 1.599472574889659882e-02 -7.003398984670639038e-02 5.861800163984298706e-02 -6.805328279733657837e-02 -2.542798221111297607e-01 3.442340493202209473e-01 1.132481545209884644e-01 -3.395529389381408691e-01 1.118838042020797729e-01 -3.121385723352432251e-02 7.454141229391098022e-02
-1.393281221389770508e-01 1.364772021770477295e-01 1.732267588376998901e-01 7.807930558919906616e-02 -1.761369965970516205e-02 -3.758964594453573227e-03 1.016029417514801025e-01 5.926158651709556580e-02 3.010509014129638672e-01 -1.400914508849382401e-02 2.751896679401397705e-01 3.457525372505187988e-02 2.269950956106185913e-01 2.506381869316101074e-01 -5.270012468099594116e-02 2.204652726650238037e-01 1.268772631883621216e-01 -1.857690066099166870e-01 3.321482613682746887e-02 -1.966563463211059570e-01 1.517261564731597900e-01 1.049670055508613586e-01 -2.097368836402893066e-01 -1.959793865680694580e-01 -3.597743809223175049e-01 -9.392809122800827026e-02 3.042421638965606689e-01 2.154523730278015137e-01 4.591642320156097412e-02 -1.983410306274890900e-02 -1.042577698826789856e-01 2.842208147048950195e-01
-4.141908511519432068e-02 1.096338331699371338e-01 9.251456707715988159e-02 6.238616257905960083e-02 5.288603156805038452e-02 3.631980121135711670e-01 1.007300019264221191e-01 3.234844207763671875e-01 1.986185759305953979e-01 8.086862415075302124e-02 -1.894768029451370239e-01 -3.777343546971678734e-03 7.218892872333526611e-02 1.457981169223785400e-01 9.094842523336410522e-02 1.486523449420928955e-01 1.774171143770217896e-01 2.316561937332153320e-01 1.393329203128814697e-01 -2.237100452184677124e-01 8.352647721767425537e-02 3.575936853885650635e-01 1.210057735443115234e-01 -1.322686485946178436e-02 -3.694806993007659912e-01 9.856220334768295288e-02 1.990664154291152954e-01 -7.320446521043777466e-02 4.371227230876684189e-03 -1.538532525300979614e-01 -2.149148583412170410e-01 1.421597152948379517e-01
-7.766070961952209473e-02 3.907902240753173828e-01 2.280995398759841919e-01 2.057289630174636841e-01 7.197508215904235840e-02 -8.704893290996551514e-02 -1.328530628234148026e-02 9.720800817012786865e-02 1.502809524536132812e-01 2.663556337356567383e-01 -5.970250070095062256e-02 -1.220458000898361206e-01 -2.109638787806034088e-02 -6.500306725502014160e-02 9.930714964866638184e-02 6.991539150476455688e-02 8.915966749191284180e-02 3.042053282260894775e-01 -3.150027692317962646e-01 -3.156041800975799561e-01 1.730126142501831055e-01 5.024778470396995544e-02 -9.010428190231323242e-02 1.577953100204467773e-01 1.176093071699142456e-01 5.914721637964248657e-02 -1.113029476255178452e-02 1.690876483917236328e-01 -2.892657518386840820e-01 1.044565904885530472e-02 -1.490596532821655273e-01 2.761475741863250732e-01
8.456686884164810181e-02 3.148896396160125732e-01 1.292006224393844604e-01 -3.909417614340782166e-02 -9.450246393680572510e-02 -3.927775323390960693e-01 1.269003152847290039e-01 2.374982535839080811e-01 1.112698540091514587e-01 -1.848511248826980591e-01 -2.661824822425842285e-01 -2.591977640986442566e-02 2.409471273422241211e-01 1.343222707509994507e-01 -2.185768820345401764e-02 -6.692848633974790573e-03 -2.311272732913494110e-02 -1.750637292861938477e-01 -7.519295066595077515e-02 -3.127637803554534912e-01 -1.703787297010421753e-01 3.017596304416656494e-01 -1.621081531047821045e-01 -1.182582005858421326e-01 -2.747799735516309738e-03 4.379059001803398132e-02 3.525524586439132690e-02 3.118656873703002930e-01 1.868979930877685547e-01 9.970807284116744995e-02 -5.885601788759231567e-02 3.588909283280372620e-02
-7.502286881208419800e-02 -9.630191326141357422e-02 9.664963930845260620e-02 1.844594478607177734e-01 -5.124706029891967773e-02 -1.152576804161071777e-01 2.217455394566059113e-02 2.305374592542648315e-01 1.460869312286376953e-01 -2.855874970555305481e-02 -2.962677180767059326e-01 1.353761106729507446e-01 -2.222599834203720093e-01 -2.656433172523975372e-02 -9.081497788429260254e-02 2.574746906757354736e-01 2.571294009685516357e-01 -1.850426495075225830e-01 -2.394373267889022827e-01 -2.873741984367370605e-01 3.468921184539794922e-01 7.717096805572509766e-02 1.641843020915985107e-01 -3.544022887945175171e-02 -3.107545375823974609e-01 1.086706295609474182e-02 2.315038889646530151e-01 5.661757290363311768e-02 1.755400896072387695e-01 4.537326097488403320e-02 -1.945490688085556030e-01 1.721595041453838348e-02
1.687458306550979614e-01 -7.330927997827529907e-02 1.059198901057243347e-01 1.456067413091659546e-01 -3.580575287342071533e-01 1.159748136997222900e-01 -2.694341540336608887e-01 9.456912428140640259e-02 2.167893201112747192e-01 -1.484805941581726074e-01 -1.591430455446243286e-01 -5.106703191995620728e-02 2.335231453180313110e-01 1.927875131368637085e-01 -1.172124892473220825e-01 1.326936036348342896e-01 -1.220798864960670471e-01 -2.574618756771087646e-01 -8.501017838716506958e-02 -2.614482343196868896e-01 1.853120625019073486e-01 6.709403544664382935e-02 -6.759396195411682129e-02 1.076717525720596313e-01 -2.775509357452392578e-01 1.323883533477783203e-01 -7.015059143304824829e-02 -1.058492064476013184e-02 5.531086772680282593e-02 3.426070511341094971e-01 -2.026370167732238770e-01 1.328182816505432129e-01
1.939571797847747803e-01 1.842334270477294922e-01 1.315245032310485840e-02 3.098846673965454102e-01 -2.635488510131835938e-01 -1.097957342863082886e-01 7.078791409730911255e-02 -9.620722383260726929e-02 2.773950099945068359e-01 -1.813820153474807739e-01 -1.142896264791488647e-01 3.929021582007408142e-02 -2.245877683162689209e-02 3.914654254913330078e-03 3.486858606338500977e-01 1.213484108448028564e-01 1.961945295333862305e-01 -1.110942587256431580e-01 4.130192101001739502e-02 -1.980247199535369873e-01 1.676225215196609497e-01 2.820701599121093750e-01 2.762808799743652344e-01 6.695595383644104004e-02 1.450434476137161255e-01 -3.907268494367599487e-02 2.682141065597534180e-01 -2.232477068901062012e-02 -3.245225176215171814e-02 -9.364447742700576782e-02 -7.292290031909942627e-02 2.912154495716094971e-01
3.879463300108909607e-02 2.795943804085254669e-02 2.356909066438674927e-01 1.954370290040969849e-01 -1.622318625450134277e-01 -1.456410437822341919e-01 7.180894166231155396e-02 5.739969760179519653e-02 3.587798401713371277e-02 2.950909174978733063e-02 -2.639072537422180176e-01 2.819111645221710205e-01 3.151935338973999023e-02 2.124131023883819580e-01 -1.299719363451004028e-01 -2.218352816998958588e-02 1.223607435822486877e-01 -2.674612700939178467e-01 -1.644936054944992065e-01 -3.630422055721282959e-01 3.111582398414611816e-01 -8.368851244449615479e-02 2.431618273258209229e-01 1.474253684282302856e-01 -2.104340344667434692e-01 -2.211977727711200714e-02 5.732771381735801697e-02 1.549303680658340454e-01 -1.605392694473266602e-01 -2.307966947555541992e-01 -2.042921930551528931e-01 -1.015945896506309509e-01
2.674115635454654694e-02 2.032717317342758179e-01 1.214882805943489075e-01 3.053168654441833496e-01 -5.012696608901023865e-03 -5.937865749001502991e-02 -6.188619881868362427e-02 6.200113520026206970e-02 3.108166158199310303e-01 -6.599258631467819214e-02 -4.050480723381042480e-01 3.414244204759597778e-02 4.345684051513671875e-01 -1.346020400524139404e-02 -2.473506778478622437e-01 2.286698371171951294e-01 -4.503742232918739319e-02 1.755476370453834534e-02 -2.496354579925537109e-01 -2.708174586296081543e-01 -1.539271622896194458e-01 9.527322649955749512e-02 -2.076891213655471802e-01 7.819307595491409302e-02 6.389124691486358643e-02 5.221087858080863953e-02 -1.495586037635803223e-01 -7.096466422080993652e-02 1.557698193937540054e-02 1.907664537429809570e-02 1.902630925178527832e-02 1.219494193792343140e-01
3.854502737522125244e-02 -1.809195149689912796e-03 3.309106826782226562e-01 3.049098253250122070e-01 -1.913517713546752930e-01 -2.588020563125610352e-01 -1.898444741964340210e-01 3.383146226406097412e-01 1.294453144073486328e-01 -1.124233007431030273e-01 -8.534099906682968140e-02 7.170569151639938354e-02 1.057853400707244873e-01 -1.172105036675930023e-02 1.494857966899871826e-01 -1.625870019197463989e-01 2.184380888938903809e-01 -1.990218274295330048e-02 -1.749126762151718140e-01 -2.203164100646972656e-01 1.495215445756912231e-01 2.004323750734329224e-01 -1.388834714889526367e-01 -3.000058047473430634e-02 1.289026886224746704e-01 -6.346316635608673096e-02 -1.165249124169349670e-01 -3.473083674907684326e-02 -1.990500092506408691e-01 6.673154234886169434e-02 -2.102824002504348755e-01 3.260906934738159180e-01
5.414515733718872070e-02 -1.453999280929565430e-01 2.241326123476028442e-01 -1.692372709512710571e-01 -2.187790907919406891e-02 -9.659168124198913574e-02 1.543420404195785522e-01 3.692469298839569092e-01 1.139746010303497314e-01 -1.240903884172439575e-01 -1.464463621377944946e-01 -3.437963500618934631e-02 2.076087892055511475e-01 1.422939002513885498e-01 -2.400242388248443604e-01 2.298686504364013672e-01 1.497809495776891708e-02 -1.911816298961639404e-01 -1.695764660835266113e-01 -3.148972392082214355e-01 2.651424407958984375e-01 -3.569748997688293457e-02 -9.398538619279861450e-03 -2.999124825000762939e-01 -1.893653869628906250e-01 3.273155167698860168e-02 3.472220301628112793e-01 1.666310615837574005e-02 8.096516132354736328e-03 5.419512093067169189e-02 -2.347164321690797806e-03 1.232008039951324463e-01
-8.708623237907886505e-03 -7.042478304356336594e-03 1.247496530413627625e-01 1.770456135272979736e-01 2.814646437764167786e-02 1.447579860687255859e-01 -6.144182756543159485e-02 2.475689500570297241e-01 1.001725792884826660e-01 1.665234714746475220e-01 -2.211760729551315308e-01 6.901871412992477417e-02 2.512895166873931885e-01 7.737755775451660156e-02 1.431757658720016479e-01 1.023334562778472900e-01 -2.287449501454830170e-02 2.738555967807769775e-01 -3.467441201210021973e-01 -2.762413322925567627e-01 1.403592675924301147e-01 5.958309769630432129e-02 -5.357665196061134338e-02 3.745365887880325317e-02 2.708617746829986572e-01 -7.416817545890808105e-02 -3.338803350925445557e-02 2.175528705120086670e-01 -3.868252933025360107e-01 1.929499059915542603e-01 -1.137214973568916321e-01 2.188836485147476196e-01
-8.072212338447570801e-03 3.511776924133300781e-01 1.667694002389907837e-01 -3.835003077983856201e-02 -2.093564718961715698e-01 1.034079957753419876e-02 4.661324899643659592e-03 9.614586085081100464e-02 -1.864514201879501343e-01 1.148678064346313477e-01 -8.060930669307708740e-02 1.799684017896652222e-01 1.476209610700607300e-01 -1.417754217982292175e-02 1.627335697412490845e-01 1.824845075607299805e-01 1.153154596686363220e-01 8.341898769140243530e-02 1.318461149930953979e-01 -3.031011521816253662e-01 4.671348631381988525e-02 1.868857592344284058e-01 1.952634155750274658e-01 -1.303870379924774170e-01 2.089216262102127075e-01 -6.905780732631683350e-02 2.679129540920257568e-01 3.293505907058715820e-01 2.700406610965728760e-01 3.667857497930526733e-03 -1.554972529411315918e-01 2.792389392852783203e-01
1.269654184579849243e-01 1.172693073749542236e-01 1.422851532697677612e-01 9.110736846923828125e-02 -2.078583836555480957e-01 -5.907408520579338074e-02 -1.944010108709335327e-01 2.066723555326461792e-01 2.997549772262573242e-01 -1.337704434990882874e-02 -1.676758080720901489e-01 1.952018141746520996e-01 2.558728866279125214e-02 4.741986691951751709e-01 1.477190405130386353e-01 1.024686470627784729e-01 5.651729553937911987e-02 -1.598807610571384430e-02 -1.628697849810123444e-02 -7.756915688514709473e-02 1.393263190984725952e-01 1.525238752365112305e-01 1.536174714565277100e-01 1.313393265008926392e-01 -3.479962050914764404e-01 -1.187757104635238647e-01 2.015829980373382568e-01 -1.830830723047256470e-01 -2.471902519464492798e-01 1.366427391767501831e-01 -1.101043447852134705e-01 7.598684728145599365e-02
1.350509226322174072e-01 1.430808603763580322e-01 3.175076842308044434e-01 4.342133402824401855e-01 2.295792698860168457e-01 -1.104077771306037903e-01 -9.160867333412170410e-02 8.662609755992889404e-02 7.367195934057235718e-02 1.275023818016052246e-01 -4.357985556125640869e-01 1.431083977222442627e-01 7.860466837882995605e-02 -7.876645028591156006e-02 4.374875500798225403e-02 4.864377528429031372e-02 -1.366582978516817093e-02 1.524172574281692505e-01 -2.408906072378158569e-01 -1.184563785791397095e-01 -1.894127577543258667e-01 2.130966037511825562e-01 -2.090424448251724243e-01 -1.532128900289535522e-01 -5.506585538387298584e-02 8.374582231044769287e-02 -5.730702728033065796e-02 1.085930690169334412e-01 1.364893559366464615e-02 5.184113606810569763e-02 -7.579368352890014648e-02 2.543959915637969971e-01
2.716979384422302246e-01 -2.590891346335411072e-02 1.550405174493789673e-01 2.533895969390869141e-01 1.287925839424133301e-01 -1.006210222840309143e-01 1.694986820220947266e-01 1.269279420375823975e-01 3.113413751125335693e-01 1.110650673508644104e-01 -2.807999551296234131e-01 -9.034897387027740479e-02 2.334490716457366943e-01 1.146157309412956238e-01 1.677059084177017212e-01 -8.096230216324329376e-03 -5.043006036430597305e-03 1.134182214736938477e-01 -1.964845657348632812e-01 -3.266713619232177734e-01 -1.486660260707139969e-02 1.096552610397338867e-01 5.650379229336977005e-03 -2.960998006165027618e-02 -1.924889683723449707e-01 7.272222079336643219e-03 3.673231601715087891e-01 7.479269523173570633e-03 2.057354152202606201e-01 1.340249031782150269e-01 1.418235152959823608e-02 2.639402449131011963e-01
2.803211659193038940e-02 3.767597973346710205e-01 -7.813309319317340851e-03 7.671283185482025146e-02 3.910923004150390625e-01 -7.164482027292251587e-02 -1.615165621042251587e-01 5.690287426114082336e-02 9.966865181922912598e-02 -1.490569561719894409e-01 -4.346701502799987793e-01 1.106308847665786743e-01 3.116591461002826691e-02 1.527096182107925415e-01 -1.031660661101341248e-02 2.658786177635192871e-01 4.639561846852302551e-02 -6.153459846973419189e-02 -6.334248930215835571e-02 -2.092702686786651611e-01 -3.850056603550910950e-02 3.133696317672729492e-02 2.775120548903942108e-02 2.296377569437026978e-01 -9.724792838096618652e-02 1.216927170753479004e-02 3.246276378631591797e-01 2.144826948642730713e-01 2.889083325862884521e-02 2.185955047607421875e-01 3.920892253518104553e-02 1.209529340267181396e-01
-8.502492308616638184e-02 1.058773100376129150e-01 2.666720747947692871e-01 1.444042026996612549e-01 3.177700638771057129e-01 -1.239746436476707458e-02 -1.396715641021728516e-01 1.701046973466873169e-01 2.496632002294063568e-02 1.447786241769790649e-01 -1.997606754302978516e-01 1.536088902503252029e-02 -6.823692005127668381e-03 2.002339661121368408e-01 2.104076743125915527e-02 5.199610441923141479e-02 9.276308864355087280e-02 -1.510363817214965820e-01 3.683896735310554504e-03 -4.143057465553283691e-01 -9.868176281452178955e-02 -6.627564877271652222e-02 -1.099521592259407043e-01 -5.140976607799530029e-02 -1.207617744803428650e-01 2.382591739296913147e-02 4.457667097449302673e-02 1.472972035408020020e-01 1.910824328660964966e-01 3.770588934421539307e-01 -2.193154841661453247e-01 3.707361221313476562e-01
1.277967989444732666e-01 -1.797540485858917236e-01 1.873021423816680908e-01 1.408220827579498291e-01 -2.127960026264190674e-01 -5.138132721185684204e-02 1.761407554149627686e-01 2.880798280239105225e-01 8.085757493972778320e-02 -1.721744835376739502e-01 -2.683957815170288086e-01 -5.728271231055259705e-02 -7.340971380472183228e-02 1.658471971750259399e-01 -7.583754509687423706e-02 2.745712697505950928e-01 1.606945246458053589e-01 -3.004869520664215088e-01 -1.834981292486190796e-01 -2.863809466361999512e-01 1.115587055683135986e-01 -5.916190892457962036e-02 3.090670108795166016e-01 -1.185044348239898682e-01 -1.266509890556335449e-01 -6.124831736087799072e-02 2.637898325920104980e-01 1.852151006460189819e-01 3.376251319423317909e-03 9.558514691889286041e-03 -7.983455061912536621e-02 1.466335058212280273e-01
1.946227848529815674e-01 1.352628916501998901e-01 -5.282310303300619125e-03 1.864427030086517334e-01 -1.458989083766937256e-01 3.238758444786071777e-01 3.118059970438480377e-02 5.216403678059577942e-02 -9.306173771619796753e-02 -2.214107364416122437e-01 -3.947703838348388672e-01 3.804648295044898987e-02 1.194342076778411865e-01 2.871283590793609619e-01 5.643291026353836060e-02 1.777805685997009277e-01 1.603104025125503540e-01 -1.459802091121673584e-01 2.981299348175525665e-02 -2.911350429058074951e-01 -1.820458471775054932e-01 1.169161647558212280e-01 -1.726066321134567261e-01 2.401985041797161102e-02 -4.800358787178993225e-02 2.454414069652557373e-01 1.852093487977981567e-01 -8.584629744291305542e-02 5.696301162242889404e-02 9.203799068927764893e-02 -2.344045974314212799e-02 3.261413276195526123e-01
2.997611761093139648e-01 -3.047402016818523407e-02 2.483133971691131592e-01 3.922893106937408447e-01 6.786762923002243042e-02 -1.227657422423362732e-01 -1.910949051380157471e-01 1.063242554664611816e-01 8.995332568883895874e-02 8.589192479848861694e-02 -3.346759676933288574e-01 -5.384835600852966309e-02 1.807670295238494873e-01 8.450935035943984985e-02 2.213117182254791260e-01 1.737147122621536255e-01 -5.855830851942300797e-03 3.031502068042755127e-01 -2.633361220359802246e-01 -1.169381514191627502e-01 -9.888514131307601929e-02 1.384653896093368530e-01 -1.329056471586227417e-01 -1.888134479522705078e-01 -1.872245222330093384e-01 -7.599172648042440414e-03 5.754554644227027893e-03 7.395046949386596680e-02 7.819876074790954590e-02 2.063136249780654907e-01 -2.971743233501911163e-02 1.715160161256790161e-01
-7.354883564403280616e-05 2.139472365379333496e-01 1.051881685853004456e-01 2.218830734491348267e-01 -1.625861227512359619e-01 3.102578520774841309e-01 1.963054835796356201e-01 -5.821255967020988464e-02 -1.320287305861711502e-02 2.591906115412712097e-02 -2.073938995599746704e-01 1.626921445131301880e-02 1.110412087291479111e-02 -1.271290183067321777e-01 4.045897349715232849e-02 2.420648932456970215e-01 1.526927351951599121e-01 9.769821166992187500e-02 4.588991031050682068e-02 -9.477783925831317902e-03 1.785456240177154541e-01 3.746057152748107910e-01 -9.775628149509429932e-02 -5.127843003720045090e-03 -1.289363354444503784e-01 -7.487473636865615845e-02 2.674756646156311035e-01 3.461917117238044739e-02 -1.784757375717163086e-01 -1.403416600078344345e-02 -3.465514481067657471e-01 3.803990185260772705e-01
1.374338120222091675e-01 5.830928310751914978e-02 2.869063615798950195e-01 5.978143960237503052e-02 -2.054734528064727783e-01 1.321990042924880981e-01 2.645334899425506592e-01 1.044934466481208801e-01 1.111798267811536789e-02 3.468281924724578857e-01 -3.482579290866851807e-01 5.302735790610313416e-02 6.792508810758590698e-02 1.605968177318572998e-01 2.608022689819335938e-01 1.774774342775344849e-01 7.189508527517318726e-02 6.100211292505264282e-02 2.065166383981704712e-01 -1.363708972930908203e-01 6.360486149787902832e-02 1.114924401044845581e-01 -6.054850295186042786e-02 -1.309447735548019409e-01 3.474836051464080811e-02 1.412016898393630981e-01 1.013414412736892700e-01 4.181245863437652588e-01 -7.146380096673965454e-02 -1.142579987645149231e-01 -5.311943218111991882e-02 2.052990645170211792e-01
-1.888142973184585571e-01 4.037929773330688477e-01 2.106472998857498169e-01 5.655999854207038879e-02 -3.032361157238483429e-02 1.241085901856422424e-01 -5.462474375963211060e-02 4.739740490913391113e-02 2.269427925348281860e-01 2.148627117276191711e-02 -2.738956809043884277e-01 2.775287926197052002e-01 2.671796083450317383e-01 1.512383520603179932e-01 1.156863793730735779e-01 2.539113722741603851e-02 1.150722056627273560e-01 8.031452447175979614e-02 2.180217057466506958e-01 -2.540034055709838867e-01 5.464348942041397095e-02 4.432787001132965088e-01 -1.519521623849868774e-01 -1.164312809705734253e-01 -3.693151101469993591e-02 1.296127736568450928e-01 7.878051698207855225e-02 1.102735474705696106e-01 7.234040647745132446e-02 5.518163740634918213e-02 -6.767947226762771606e-02 5.123448371887207031e-02
1.230276450514793396e-01 1.948116123676300049e-01 3.157086968421936035e-01 1.632750481367111206e-01 -9.149290621280670166e-02 3.910755813121795654e-01 2.559658698737621307e-02 1.012012809514999390e-01 2.478195726871490479e-02 4.418841004371643066e-02 -2.276150584220886230e-01 -1.546904295682907104e-01 -7.323088496923446655e-02 -1.941204667091369629e-01 4.836862161755561829e-02 2.907755225896835327e-02 9.430418908596038818e-02 4.980696365237236023e-02 -6.910502910614013672e-02 6.372170895338058472e-02 3.729613721370697021e-01 9.916001558303833008e-02 -9.651908278465270996e-02 -2.989281713962554932e-02 -1.821733415126800537e-01 -2.212833613157272339e-02 3.490946888923645020e-01 3.690676018595695496e-02 -1.350920051336288452e-01 -1.655513048171997070e-02 -2.304129898548126221e-01 3.405384421348571777e-01
9.764380753040313721e-02 3.090938553214073181e-02 3.638456761837005615e-01 8.616286516189575195e-02 -2.063711732625961304e-01 3.555523231625556946e-02 2.107807397842407227e-01 6.822030246257781982e-02 -4.507724940776824951e-02 4.307056665420532227e-01 -3.877560198307037354e-01 -7.990279048681259155e-02 5.716332793235778809e-02 1.226361617445945740e-01 6.951953470706939697e-02 2.148059904575347900e-01 8.260589092969894409e-02 4.363445192575454712e-02 2.002792954444885254e-01 -1.723482608795166016e-01 8.095739036798477173e-02 1.713755130767822266e-01 -3.193152835592627525e-03 -1.335527654737234116e-02 -1.134738624095916748e-01 2.584930956363677979e-01 1.761733591556549072e-01 2.351368516683578491e-01 -1.120545417070388794e-01 -1.289804577827453613e-01 -7.307914644479751587e-02 1.673224866390228271e-01
2.567515075206756592e-01 8.717755228281021118e-02 9.095564018934965134e-04 -1.983015835285186768e-01 -1.214835718274116516e-01 -2.161823958158493042e-01 -2.472270131111145020e-01 3.013836964964866638e-02 8.954465389251708984e-02 4.619712755084037781e-02 -1.512949615716934204e-01 1.338543146848678589e-01 -1.161112487316131592e-01 1.834048628807067871e-01 -6.349457055330276489e-02 9.490183554589748383e-03 1.252631098031997681e-01 -2.105924189090728760e-01 4.120657965540885925e-02 -2.802345752716064453e-01 3.704056441783905029e-01 5.298600718379020691e-02 -1.242522001266479492e-01 1.073920354247093201e-02 -8.048418164253234863e-02 -1.082940548658370972e-01 -1.914340257644653320e-02 6.237844750285148621e-02 6.618721038103103638e-02 3.881303668022155762e-01 -7.184904068708419800e-02 4.277258813381195068e-01
5.440714955329895020e-02 2.160663306713104248e-01 1.456622034311294556e-01 -9.417634457349777222e-03 -3.606735542416572571e-02 3.678221106529235840e-01 1.940974444150924683e-01 8.539319038391113281e-02 2.478611469268798828e-02 -2.614243514835834503e-02 -3.105067014694213867e-01 3.613412380218505859e-02 1.458479166030883789e-01 -5.502677056938409805e-03 1.247884854674339294e-01 -5.364982038736343384e-02 2.026680260896682739e-01 -1.062633935362100601e-02 1.932196617126464844e-01 -3.456666767597198486e-01 3.891665339469909668e-01 1.851274222135543823e-01 4.398051649332046509e-02 -9.041617810726165771e-02 1.250221580266952515e-01 2.759780883789062500e-01 1.712183952331542969e-01 2.418155223131179810e-01 1.477491855621337891e-01 6.561218202114105225e-02 -9.566403180360794067e-02 2.997484756633639336e-03
2.277442216873168945e-01 -6.357628852128982544e-02 3.755711317062377930e-01 1.543034911155700684e-01 -3.867207840085029602e-02 -7.638532668352127075e-02 2.858788967132568359e-01 -1.893773861229419708e-02 6.659520417451858521e-02 -9.263275563716888428e-02 -1.657326072454452515e-01 2.660945653915405273e-01 -1.205201745033264160e-01 2.450286298990249634e-01 2.053272575139999390e-01 3.032459020614624023e-01 8.591534569859504700e-03 -1.586132049560546875e-01 -1.018241420388221741e-01 -3.356027305126190186e-01 2.639258801937103271e-01 2.189663350582122803e-01 6.734597682952880859e-02 1.293161660432815552e-01 -1.397399008274078369e-01 -1.758592575788497925e-01 1.464274972677230835e-01 6.531890481710433960e-02 -5.773004610091447830e-03 2.338590333238244057e-03 5.868683103471994400e-03 -8.072119206190109253e-02
-1.677893251180648804e-01 2.810646891593933105e-01 -3.185072168707847595e-02 2.013769298791885376e-01 -3.158661127090454102e-01 -3.725489974021911621e-02 -1.248662322759628296e-01 2.029679482802748680e-03 2.091948837041854858e-01 8.510772883892059326e-02 -3.985455036163330078e-01 1.615588665008544922e-01 5.567027255892753601e-02 3.161183744668960571e-02 5.391263961791992188e-02 -3.634061291813850403e-02 1.300434172153472900e-01 1.906595826148986816e-01 -2.193839401006698608e-01 -3.060572743415832520e-01 2.895857393741607666e-01 1.043737009167671204e-01 -3.867746517062187195e-02 1.104949712753295898e-01 1.274208873510360718e-01 9.161198139190673828e-02 -1.786512434482574463e-01 -2.271260023117065430e-01 -1.368842571973800659e-01 2.078744471073150635e-01 5.875095725059509277e-02 1.149007901549339294e-01
2.618962824344635010e-01 2.563915550708770752e-01 1.301814466714859009e-01 1.191710978746414185e-01 -1.232756748795509338e-01 1.541728079319000244e-01 1.729973852634429932e-01 7.227995246648788452e-02 2.212498635053634644e-01 9.165631234645843506e-02 -2.666332423686981201e-01 8.145588636398315430e-02 8.938787877559661865e-02 2.942173779010772705e-01 3.866069912910461426e-01 3.630867600440979004e-01 1.549984514713287354e-01 -2.896224148571491241e-02 -2.657801806926727295e-01 -2.227367907762527466e-01 5.428127944469451904e-02 1.652526408433914185e-01 7.469903677701950073e-02 -6.304706633090972900e-02 -5.237384140491485596e-02 5.533155053853988647e-02 2.090728878974914551e-01 -9.394551627337932587e-03 2.522334922105073929e-03 -4.289261996746063232e-02 1.127354502677917480e-01 -1.976557821035385132e-02
1.703947633504867554e-01 -9.122481942176818848e-02 1.353711932897567749e-01 3.046615719795227051e-01 1.489524394273757935e-01 -3.292377665638923645e-02 1.242114454507827759e-01 1.875990629196166992e-01 2.942486107349395752e-01 -9.905164130032062531e-03 -1.681722998619079590e-01 -3.666442632675170898e-02 2.841297388076782227e-01 8.474666625261306763e-02 1.174000427126884460e-01 -9.189320355653762817e-02 9.661506861448287964e-02 2.082614451646804810e-01 -2.700634598731994629e-01 -2.635013163089752197e-01 4.628673568367958069e-02 9.898980148136615753e-03 8.851794898509979248e-02 -2.717864699661731720e-02 -2.490394711494445801e-01 7.985971122980117798e-02 3.414053916931152344e-01 1.006650850176811218e-01 1.530581563711166382e-01 2.015277296304702759e-01 6.387969106435775757e-02 2.864650487899780273e-01
-1.293371024075895548e-04 1.834955513477325439e-01 -3.206493332982063293e-02 6.485193967819213867e-02 -1.456192880868911743e-01 1.765692234039306641e-01 2.433870881795883179e-01 2.195676416158676147e-01 2.156109958887100220e-01 2.135703116655349731e-01 -2.035271376371383667e-01 2.193209826946258545e-01 -1.872753798961639404e-01 2.274438291788101196e-01 3.867800906300544739e-02 4.117816686630249023e-01 8.727202564477920532e-02 -1.819307357072830200e-01 -2.981196641921997070e-01 -1.792857944965362549e-01 3.937982395291328430e-02 1.244815140962600708e-01 -7.380776852369308472e-02 2.424792796373367310e-01 -7.596802711486816406e-02 -5.469092726707458496e-02 1.265946775674819946e-01 4.017855972051620483e-02 1.276457607746124268e-01 5.259005352854728699e-02 -1.626162827014923096e-01 2.164443731307983398e-01
-1.277258992195129395e-01 2.972859442234039307e-01 1.425327509641647339e-01 7.974246144294738770e-02 3.681175410747528076e-01 -7.504615932703018188e-02 -8.486106991767883301e-02 6.430785357952117920e-02 -9.128230065107345581e-02 7.298264652490615845e-02 -4.094784855842590332e-01 1.662226319313049316e-01 1.845873892307281494e-01 6.168059632182121277e-02 -1.124625504016876221e-01 1.400954127311706543e-01 2.478212565183639526e-01 -5.709096789360046387e-02 -3.131115064024925232e-02 -2.455635517835617065e-01 -1.064950749278068542e-01 1.039709597826004028e-01 -3.492226451635360718e-02 3.224335312843322754e-01 -1.569825783371925354e-02 -6.169874686747789383e-03 1.594819426536560059e-01 1.998736411333084106e-01 9.938203543424606323e-02 2.043845802545547485e-01 -1.295208334922790527e-01 2.228358834981918335e-01
-1.061753928661346436e-01 4.850018769502639771e-02 -1.969341486692428589e-01 3.600721955299377441e-01 -7.362451404333114624e-02 -2.535265684127807617e-01 7.637118548154830933e-02 2.097611874341964722e-01 -4.131573718041181564e-03 -7.356113940477371216e-02 -2.840717434883117676e-01 -1.577268987894058228e-01 -1.625231355428695679e-01 4.463803023099899292e-02 1.135824024677276611e-01 3.403865396976470947e-01 2.539725303649902344e-01 -1.084429919719696045e-01 4.667230881750583649e-03 -1.956891268491744995e-01 2.524238228797912598e-01 1.091874837875366211e-01 6.613534688949584961e-02 -5.064895004034042358e-02 -1.192177981138229370e-01 -2.214331775903701782e-01 6.805288046598434448e-02 1.964128762483596802e-01 1.600243002176284790e-01 1.214669644832611084e-01 -1.492340862751007080e-01 2.529694736003875732e-01
-5.948620289564132690e-02 -1.419270485639572144e-01 1.593011617660522461e-01 2.001214772462844849e-01 2.633881568908691406e-02 2.800741419196128845e-02 3.294233605265617371e-02 2.107367515563964844e-01 2.821598649024963379e-01 -1.283167488873004913e-02 -1.316204071044921875e-01 -1.588221341371536255e-01 6.167516484856605530e-02 8.508881181478500366e-02 7.333224639296531677e-03 5.650810897350311279e-02 -7.812242209911346436e-02 -3.294904232025146484e-01 3.236958384513854980e-01 -1.380018740892410278e-01 9.494012594223022461e-02 4.952625930309295654e-01 1.937951445579528809e-01 -1.639765687286853790e-02 -2.681604623794555664e-01 -4.180517792701721191e-02 6.336745619773864746e-02 1.101006641983985901e-01 -9.565225243568420410e-02 8.884496986865997314e-02 -5.615469068288803101e-02 2.944403886795043945e-01
9.709265083074569702e-02 1.262043695896863937e-02 -7.464751601219177246e-02 1.150683984160423279e-01 -1.152808815240859985e-01 1.986216157674789429e-01 7.302595302462577820e-03 2.366509884595870972e-01 2.762091159820556641e-01 4.802499338984489441e-02 3.094003535807132721e-02 1.240400299429893494e-01 1.680125147104263306e-01 3.186153471469879150e-01 3.567281737923622131e-02 2.038745135068893433e-01 2.617262899875640869e-01 -7.756940275430679321e-02 7.137528806924819946e-02 -2.620622813701629639e-01 9.896576404571533203e-02 2.673168480396270752e-01 2.455715090036392212e-01 7.968015968799591064e-02 -4.403478503227233887e-01 8.321681618690490723e-02 1.480741202831268311e-01 3.159508854150772095e-02 -8.962156623601913452e-02 2.144633531570434570e-01 -7.330196350812911987e-02 1.262151151895523071e-01
-2.940261960029602051e-01 1.780398637056350708e-01 3.394882977008819580e-01 2.014273852109909058e-01 -4.960561916232109070e-02 -1.019455417990684509e-01 -3.130125999450683594e-01 9.650862216949462891e-02 -6.180791556835174561e-02 -1.900738775730133057e-01 -1.409960240125656128e-01 3.359618484973907471e-01 4.178266599774360657e-02 -2.464964985847473145e-02 -2.610171400010585785e-02 3.101828135550022125e-02 6.340213119983673096e-02 1.755870692431926727e-02 -1.214057058095932007e-01 -3.632268309593200684e-01 1.441787481307983398e-01 1.574697792530059814e-01 -4.946780577301979065e-02 -1.361232902854681015e-02 -2.602546662092208862e-02 2.197580412030220032e-02 7.561822235584259033e-02 -1.536805629730224609e-01 9.638522565364837646e-02 2.269528508186340332e-01 -2.102347016334533691e-01 3.073681592941284180e-01
-5.698362831026315689e-03 2.994890511035919189e-01 -4.191839322447776794e-02 -4.352871328592300415e-02 -9.018123149871826172e-02 6.341981887817382812e-02 -1.568109691143035889e-01 -3.648504242300987244e-02 8.858829736709594727e-03 2.051885128021240234e-01 -2.656720280647277832e-01 1.090169101953506470e-01 -3.587399050593376160e-02 8.915574848651885986e-02 5.209836736321449280e-02 -2.354335784912109375e-02 2.288757264614105225e-01 3.100085556507110596e-01 2.459823042154312134e-01 -1.891005486249923706e-01 7.051534205675125122e-02 2.409449219703674316e-01 -9.157288074493408203e-02 -9.424753487110137939e-02 -6.403976678848266602e-02 3.051764704287052155e-02 -4.601334780454635620e-02 1.249322369694709778e-01 -1.556979566812515259e-01 3.664644062519073486e-01 -3.579595983028411865e-01 3.113093376159667969e-01
-5.466900020837783813e-02 2.458378076553344727e-01 4.928254187107086182e-01 4.428397491574287415e-02 -1.051847338676452637e-01 -1.885796338319778442e-01 -1.295788884162902832e-01 9.280809760093688965e-02 -3.701664507389068604e-03 -2.101759910583496094e-01 -9.458312392234802246e-02 1.516552120447158813e-01 3.240547701716423035e-02 -6.084359716624021530e-03 1.828059256076812744e-01 1.576392166316509247e-02 1.855931133031845093e-01 -5.841029062867164612e-02 -9.269152581691741943e-02 -3.233146965503692627e-01 3.120920658111572266e-01 2.851592600345611572e-01 4.339143633842468262e-02 -6.546371430158615112e-02 -4.692115262150764465e-02 -7.795922458171844482e-02 5.105035752058029175e-02 -2.655991017818450928e-01 5.903240758925676346e-03 1.161613836884498596e-01 1.122608780860900879e-02 2.790547311305999756e-01
1.703924536705017090e-01 -8.160614967346191406e-02 2.061242908239364624e-01 -6.157653115224093199e-05 2.927113771438598633e-01 -1.993671059608459473e-01 4.683002084493637085e-02 9.408719837665557861e-02 1.338009089231491089e-01 -1.373142302036285400e-01 -3.757756352424621582e-01 -3.434985876083374023e-02 -1.191704720258712769e-01 2.551759481430053711e-01 -6.086746975779533386e-02 -2.679405510425567627e-01 1.697620302438735962e-01 2.349419053643941879e-03 8.147482760250568390e-03 -2.876082062721252441e-01 -6.851682811975479126e-02 1.723668724298477173e-01 -4.050181806087493896e-02 -7.938592694699764252e-03 -9.817267209291458130e-02 1.659399867057800293e-01 2.266829833388328552e-03 3.979523479938507080e-02 4.930287227034568787e-02 2.255016118288040161e-01 -3.259910047054290771e-01 3.245858252048492432e-01
-1.299316287040710449e-01 8.018291741609573364e-02 1.036584600806236267e-01 1.214042454957962036e-01 -9.913110733032226562e-02 2.688789553940296173e-02 -1.043308600783348083e-01 2.797144353389739990e-01 1.073524542152881622e-02 -3.945503756403923035e-02 -2.637865953147411346e-02 2.964405417442321777e-01 1.254580616950988770e-01 4.642521440982818604e-01 -2.732013165950775146e-01 2.359216660261154175e-01 2.117770165205001831e-01 1.021030470728874207e-01 -1.359936892986297607e-01 -5.460692942142486572e-02 1.983895301818847656e-01 1.455196291208267212e-01 1.180527508258819580e-01 1.117367669939994812e-01 -2.943639457225799561e-01 -1.898628920316696167e-01 1.706861108541488647e-01 8.832640200853347778e-02 -9.171009808778762817e-02 1.649241447448730469e-01 -6.378495693206787109e-02 1.915665715932846069e-01
4.478215798735618591e-02 -1.390091031789779663e-01 1.083970963954925537e-01 8.227594941854476929e-02 -1.945027559995651245e-01 -5.291910469532012939e-02 1.649185456335544586e-02 3.193021416664123535e-01 -6.954401615075767040e-04 -1.414627674967050552e-02 -4.497536122798919678e-01 -1.155820712447166443e-01 -4.259538277983665466e-02 1.538109630346298218e-01 -4.184506833553314209e-02 5.098733901977539062e-01 1.354459822177886963e-01 -9.525334089994430542e-02 -5.590861663222312927e-02 -8.752979338169097900e-02 2.376406788825988770e-01 6.259460467845201492e-03 4.714450240135192871e-02 3.049055859446525574e-02 3.371079685166478157e-03 3.138503059744834900e-02 1.142887515015900135e-03 1.445862203836441040e-01 2.752697169780731201e-01 2.678953409194946289e-01 -1.970502734184265137e-01 9.010169655084609985e-02
1.550698280334472656e-01 2.760331928730010986e-01 3.104803562164306641e-01 3.236042335629463196e-02 1.993117779493331909e-01 8.637816458940505981e-02 1.053483784198760986e-02 4.691889137029647827e-02 8.080444484949111938e-02 1.473489105701446533e-01 -9.143148362636566162e-02 1.677892506122589111e-01 -2.594334185123443604e-01 -1.068735867738723755e-02 -6.056088954210281372e-02 3.440904617309570312e-01 1.399722695350646973e-01 -1.477397084236145020e-01 -3.982945159077644348e-02 -7.816107571125030518e-02 2.905165590345859528e-02 4.159424602985382080e-01 1.736135184764862061e-01 1.771505326032638550e-01 -8.669218420982360840e-02 -2.175559103488922119e-01 2.601004242897033691e-01 -5.731534212827682495e-02 -8.915715664625167847e-02 5.405914038419723511e-02 -1.406923532485961914e-01 2.400733828544616699e-01
1.132970303297042847e-01 1.687851995229721069e-01 -2.725013531744480133e-02 -3.580767288804054260e-02 -2.859040349721908569e-02 -1.401253342628479004e-01 -1.468368470668792725e-01 1.674851775169372559e-01 -1.603988111019134521e-01 1.426741480827331543e-01 -2.409684509038925171e-01 1.268960237503051758e-01 -1.091936719603836536e-03 5.384662747383117676e-02 5.555813759565353394e-02 -3.829228878021240234e-02 1.929863989353179932e-01 -1.492688655853271484e-01 -2.275715395808219910e-02 -4.546703994274139404e-01 3.415948450565338135e-01 6.000720337033271790e-02 -1.363970190286636353e-01 6.342175602912902832e-02 7.667958736419677734e-02 -1.218786910176277161e-01 -1.086058840155601501e-02 1.895985752344131470e-01 1.360338777303695679e-01 4.661059081554412842e-01 -2.036354318261146545e-02 2.371143251657485962e-01
1.071019694209098816e-01 8.612468093633651733e-02 2.171668410301208496e-01 -1.690714508295059204e-01 1.087713688611984253e-01 8.289746940135955811e-02 -2.952945791184902191e-02 3.269680142402648926e-01 6.903933733701705933e-02 -1.051587462425231934e-01 -2.400255501270294189e-01 1.076627671718597412e-01 -1.493267565965652466e-01 2.027502283453941345e-03 -1.568699628114700317e-01 1.735464036464691162e-01 2.408274635672569275e-02 1.608019322156906128e-01 -2.741836905479431152e-01 -8.584976196289062500e-02 1.607410907745361328e-01 5.276805907487869263e-02 -5.313885211944580078e-02 -2.847180366516113281e-01 -1.395319253206253052e-01 1.321838945150375366e-01 -1.365988850593566895e-01 1.407545655965805054e-01 -9.785766154527664185e-02 2.595315575599670410e-01 -3.094021379947662354e-01 3.837377130985260010e-01
1.114597246050834656e-01 4.296517074108123779e-01 4.206733033061027527e-02 -1.268807891756296158e-02 3.544638454914093018e-01 -1.690970361232757568e-01 -1.052316129207611084e-01 9.121409803628921509e-02 6.584268808364868164e-02 1.494115497916936874e-02 -2.985146045684814453e-01 7.021291553974151611e-02 -1.137508749961853027e-01 2.827848792076110840e-01 -3.744236752390861511e-02 1.258359104394912720e-01 9.079617261886596680e-02 -9.817227721214294434e-02 -8.436059951782226562e-02 -9.005296975374221802e-02 3.249370306730270386e-02 1.324650943279266357e-01 -4.592394456267356873e-02 1.795485317707061768e-01 8.128356188535690308e-02 -9.918954223394393921e-03 1.929863393306732178e-01 9.471810609102249146e-02 5.980807170271873474e-02 3.474456071853637695e-01 1.583364009857177734e-01 3.610080480575561523e-01
-1.557384580373764038e-01 3.284183740615844727e-01 -7.701290398836135864e-02 -1.189882084727287292e-01 -5.782056972384452820e-02 -7.640378922224044800e-02 -1.408742219209671021e-01 1.523930281400680542e-01 1.525551378726959229e-01 -1.813093945384025574e-02 -1.460916399955749512e-01 1.544966548681259155e-01 1.995558291673660278e-02 8.559804700780659914e-05 -6.986244022846221924e-02 2.315358258783817291e-02 1.026963666081428528e-01 -1.745267808437347412e-01 9.679043292999267578e-02 -5.027961134910583496e-01 1.517066657543182373e-01 3.377760294824838638e-03 -3.882748261094093323e-02 1.826685518026351929e-01 -2.519069612026214600e-01 -3.146938607096672058e-02 1.186664849519729614e-01 2.067784816026687622e-01 2.010391466319561005e-02 4.549297690391540527e-01 -1.062575429677963257e-01 1.410535871982574463e-01
9.796010702848434448e-02 3.940246999263763428e-02 1.724991649389266968e-01 -1.215750575065612793e-01 -2.718881666660308838e-01 1.819201409816741943e-01 1.655935049057006836e-01 -5.001516640186309814e-02 1.638777703046798706e-01 2.102517485618591309e-01 2.117254771292209625e-02 2.110544405877590179e-02 8.683187514543533325e-02 1.602008193731307983e-01 6.490062922239303589e-02 3.072310388088226318e-01 3.177559375762939453e-02 -4.338201880455017090e-02 -5.091790575534105301e-03 -2.205567657947540283e-01 2.728402912616729736e-01 1.609126329421997070e-01 -7.138038426637649536e-02 -1.102886497974395752e-01 -4.084767401218414307e-01 -7.437811791896820068e-02 2.183330953121185303e-01 7.163238525390625000e-02 -7.709410786628723145e-02 3.200509548187255859e-01 -1.339424699544906616e-01 2.880149185657501221e-01
1.907198131084442139e-01 3.398667573928833008e-01 1.872970350086688995e-02 1.947494298219680786e-01 -3.435075581073760986e-01 2.627636194229125977e-01 1.249812245368957520e-01 2.952165901660919189e-01 -6.740130484104156494e-02 -3.614589571952819824e-02 -1.137623284012079239e-02 2.352673113346099854e-01 -1.064425408840179443e-01 7.835599780082702637e-02 9.502691775560379028e-02 -1.843494325876235962e-01 1.588821709156036377e-01 2.685532206669449806e-03 -6.774921715259552002e-02 -3.366459608078002930e-01 1.496333777904510498e-01 1.111670285463333130e-01 -1.045711636543273926e-01 1.365339457988739014e-01 -1.280740201473236084e-01 -5.637084692716598511e-02 7.971609383821487427e-02 -7.996117323637008667e-02 4.332200065255165100e-02 6.500985473394393921e-02 -2.029264271259307861e-01 3.333191275596618652e-01
2.212187498807907104e-01 2.461600154638290405e-01 8.026877790689468384e-02 -6.919106817804276943e-04 -2.553283870220184326e-01 -1.608482897281646729e-01 1.460910737514495850e-01 5.411455407738685608e-02 -1.321637630462646484e-01 -2.975390478968620300e-02 -4.305636286735534668e-01 7.076890021562576294e-02 2.043525874614715576e-01 3.369104862213134766e-02 -1.030387058854103088e-01 -9.107360243797302246e-02 -9.990916401147842407e-02 -8.995167165994644165e-02 -1.235040500760078430e-01 -4.115454554557800293e-01 1.498902589082717896e-01 3.173016309738159180e-01 2.849126756191253662e-01 -1.041375026106834412e-01 1.552230268716812134e-01 -8.499950170516967773e-02 1.166024208068847656e-01 -1.974307559430599213e-02 1.614810973405838013e-01 9.081091731786727905e-02 -1.949455589056015015e-02 -1.627731509506702423e-02
9.659533202648162842e-02 6.996607035398483276e-02 4.808062911033630371e-01 1.128607615828514099e-01 1.308130770921707153e-01 -2.111950069665908813e-01 1.053816732019186020e-02 1.244223304092884064e-02 -5.402659624814987183e-02 -2.607146278023719788e-02 -2.385685294866561890e-01 1.063197404146194458e-01 7.862592488527297974e-02 4.057200551033020020e-01 1.139135658740997314e-01 6.822238117456436157e-02 3.900160267949104309e-02 6.805887818336486816e-02 3.900865465402603149e-02 -2.183420956134796143e-01 1.712105125188827515e-01 -3.165384232997894287e-01 -1.767967343330383301e-01 6.278940290212631226e-02 -3.545653820037841797e-02 1.110548153519630432e-01 -4.198308661580085754e-02 1.643247306346893311e-01 1.343159973621368408e-01 7.873815298080444336e-02 -2.689363360404968262e-01 2.462959587574005127e-01
1.403153240680694580e-01 -2.317215055227279663e-01 3.035901486873626709e-01 1.676189601421356201e-01 -1.651256829500198364e-01 6.754883378744125366e-02 3.230462670326232910e-01 1.937504857778549194e-01 1.404939591884613037e-01 -1.401786357164382935e-01 -2.198811918497085571e-01 -5.394065752625465393e-03 -1.747007220983505249e-01 2.066287249326705933e-01 -3.286316245794296265e-02 2.217637598514556885e-01 3.005960583686828613e-01 -1.856077462434768677e-01 -1.871699392795562744e-01 -2.825358211994171143e-01 1.937561780214309692e-01 1.592528820037841797e-02 1.038609296083450317e-01 5.339345429092645645e-03 -2.037518322467803955e-01 2.710928209125995636e-02 1.686514019966125488e-01 2.231885343790054321e-01 3.166494145989418030e-02 -3.725931048393249512e-02 5.626565590500831604e-02 8.393433690071105957e-02
-3.953727334737777710e-02 4.096064716577529907e-02 2.127449512481689453e-01 9.003169834613800049e-02 -9.124434739351272583e-02 2.067352086305618286e-01 -1.243063136935234070e-01 3.675919771194458008e-01 1.767685264348983765e-01 2.000589519739151001e-01 -2.492343187332153320e-01 7.056158781051635742e-02 1.871121525764465332e-01 2.107796967029571533e-01 6.632878631353378296e-02 1.053845509886741638e-01 1.948362290859222412e-01 -1.281462758779525757e-01 3.613262623548507690e-02 -2.295223027467727661e-01 -2.595830895006656647e-02 1.830678284168243408e-01 1.109649389982223511e-01 1.171108409762382507e-01 -3.782300651073455811e-01 -3.030035495758056641e-01 5.403760075569152832e-02 -1.231979951262474060e-01 -2.285608649253845215e-01 1.758066713809967041e-01 -3.739337669685482979e-03 6.104806065559387207e-02
1.102477312088012695e-01 4.800575971603393555e-02 3.560563782230019569e-03 1.672165989875793457e-01 -2.310765683650970459e-01 -7.103671133518218994e-02 5.485530570149421692e-02 1.486456096172332764e-01 1.521071791648864746e-01 3.699154034256935120e-02 -4.509389102458953857e-01 2.923050522804260254e-01 -7.316102087497711182e-02 4.655376076698303223e-01 2.415291815996170044e-01 1.726272255182266235e-01 1.084269285202026367e-01 5.163956806063652039e-02 -3.172130584716796875e-01 -3.148663043975830078e-02 7.678354531526565552e-02 2.187390923500061035e-01 -3.889201907441020012e-03 -3.184968605637550354e-02 -4.713305085897445679e-02 6.242300197482109070e-02 5.980063602328300476e-02 8.471704274415969849e-02 -4.575134441256523132e-02 9.816417843103408813e-02 -2.235485464334487915e-01 3.356872498989105225e-02
1.215976700186729431e-01 -1.541669368743896484e-01 1.831919848918914795e-01 2.200757861137390137e-01 1.474609822034835815e-01 1.246204003691673279e-01 -3.972660005092620850e-02 2.981192469596862793e-01 -7.519112527370452881e-02 -7.378695905208587646e-02 -2.194423079490661621e-01 -1.658173054456710815e-01 1.582687944173812866e-01 3.464362919330596924e-01 2.766240760684013367e-02 1.681099981069564819e-01 2.623975872993469238e-01 6.463485956192016602e-02 8.464322239160537720e-02 -3.428421020507812500e-01 8.590070903301239014e-02 -1.209405213594436646e-01 1.962489485740661621e-01 -7.867582142353057861e-02 4.490439314395189285e-03 -3.020881675183773041e-03 -7.227349560707807541e-03 -3.621815145015716553e-02 3.663947284221649170e-01 1.747391186654567719e-02 -5.051597952842712402e-02 2.965533733367919922e-01
-3.592944890260696411e-02 1.742568910121917725e-01 2.096168100833892822e-01 3.296455442905426025e-01 5.502228438854217529e-02 1.893620342016220093e-01 3.793031442910432816e-03 2.047635614871978760e-01 5.500674247741699219e-02 7.498378306627273560e-02 -9.283068031072616577e-02 -1.738965958356857300e-01 -6.583555787801742554e-02 1.437535434961318970e-01 -1.750857234001159668e-01 -6.439733505249023438e-02 2.074826508760452271e-02 1.008888259530067444e-01 8.384878188371658325e-02 -4.978293478488922119e-01 2.991461455821990967e-01 -1.017058193683624268e-01 3.384530544281005859e-02 8.071810007095336914e-02 1.841620653867721558e-01 -3.233061358332633972e-02 2.436163276433944702e-01 3.138549923896789551e-01 2.243844233453273773e-02 -1.522034555673599243e-01 -8.841817080974578857e-02 1.741659045219421387e-01
-1.942934244871139526e-01 -9.499291330575942993e-02 1.423348784446716309e-01 1.489029526710510254e-01 -4.151425361633300781e-01 4.709607362747192383e-02 3.405407369136810303e-01 1.390771269798278809e-01 2.270630151033401489e-01 4.645524919033050537e-02 -2.777651250362396240e-01 5.814354866743087769e-02 1.751037091016769409e-01 2.331100851297378540e-01 1.855039745569229126e-01 1.600141078233718872e-02 -6.789726018905639648e-02 -1.490497291088104248e-01 3.208625689148902893e-02 -3.044403493404388428e-01 6.286828964948654175e-02 -6.591705977916717529e-02 1.036484837532043457e-01 -4.344773478806018829e-03 -8.035203069448471069e-02 -1.572294086217880249e-01 2.514401674270629883e-01 -9.950901567935943604e-02 -1.666129082441329956e-01 2.491458058357238770e-01 -5.766859278082847595e-02 9.972193837165832520e-02
-5.224392935633659363e-02 3.971621394157409668e-01 1.990659534931182861e-01 6.731478031724691391e-03 3.198961317539215088e-01 -3.677541390061378479e-02 -7.859207689762115479e-02 5.285682156682014465e-03 6.965812295675277710e-02 7.484133820980787277e-04 -4.359797835350036621e-01 5.334029719233512878e-02 -7.500487565994262695e-02 7.123912125825881958e-02 2.670467598363757133e-03 1.799217164516448975e-01 6.552680581808090210e-02 -1.150505468249320984e-01 -1.295680403709411621e-01 -1.289352327585220337e-01 9.294202178716659546e-02 7.512980699539184570e-02 1.330594718456268311e-01 2.872338593006134033e-01 -1.554161906242370605e-01 -6.163531541824340820e-02 3.641525208950042725e-01 5.615093559026718140e-02 -4.064681753516197205e-02 3.397764861583709717e-01 -4.523074254393577576e-02 2.865444682538509369e-02
-1.427194625139236450e-01 3.030807077884674072e-01 3.545703738927841187e-02 8.272784203290939331e-02 6.074324250221252441e-02 -1.955611631274223328e-03 -4.277483373880386353e-02 3.520129248499870300e-02 2.117138169705867767e-02 -9.497583657503128052e-02 -2.243147790431976318e-01 2.701170146465301514e-01 -5.285874381661415100e-02 2.035209536552429199e-01 7.061796635389328003e-02 2.035332918167114258e-01 2.044218033552169800e-01 -2.776677906513214111e-01 -2.767120897769927979e-01 -1.900818943977355957e-01 -3.020984120666980743e-02 -1.058911085128784180e-01 -1.102798804640769958e-01 2.917826771736145020e-01 -1.318724900484085083e-01 -4.985484853386878967e-02 3.538588285446166992e-01 1.266267150640487671e-01 2.255880981683731079e-01 1.402146816253662109e-01 -1.009418368339538574e-01 2.581759393215179443e-01
-1.573553495109081268e-02 3.551334142684936523e-02 5.465196911245584488e-03 1.573245972394943237e-01 -3.122515417635440826e-02 3.127088546752929688e-01 -4.914079327136278152e-03 2.695525586605072021e-01 1.410633623600006104e-01 1.260458081960678101e-01 -3.359026834368705750e-02 3.307311981916427612e-02 1.655415594577789307e-01 2.511257231235504150e-01 -7.457504421472549438e-02 1.816116124391555786e-01 2.076265960931777954e-01 9.132415056228637695e-02 2.010804116725921631e-01 -2.542267143726348877e-01 9.509024769067764282e-02 2.219125330448150635e-01 5.987164005637168884e-02 1.540562510490417480e-01 -4.045657813549041748e-01 6.570447236299514771e-02 3.326874375343322754e-01 1.016893312335014343e-01 9.303814172744750977e-02 8.858975768089294434e-02 -2.956980168819427490e-01 -1.312763337045907974e-02
-2.717155814170837402e-01 7.790973782539367676e-02 1.198080256581306458e-01 1.392449289560317993e-01 1.531574316322803497e-02 4.958938062191009521e-02 -2.664940059185028076e-01 1.129582524299621582e-01 2.940097749233245850e-01 4.493696242570877075e-02 -1.918327063322067261e-01 -2.098309993743896484e-02 4.853141680359840393e-02 1.748621463775634766e-01 3.901618067175149918e-03 1.437201201915740967e-01 6.203330308198928833e-02 4.594226181507110596e-02 1.285778358578681946e-02 -3.326972126960754395e-01 7.601894438266754150e-03 1.006609499454498291e-01 5.786078795790672302e-02 -8.203842490911483765e-02 -1.313366740942001343e-01 -1.539026200771331787e-01 -1.552529484033584595e-01 1.753388941287994385e-01 2.798194289207458496e-01 3.053769171237945557e-01 -2.322430312633514404e-01 4.027750790119171143e-01
2.058092504739761353e-01 -1.287937611341476440e-01 3.646533489227294922e-01 3.474416676908731461e-03 -1.407670378684997559e-01 -1.964163780212402344e-02 -1.539766490459442139e-01 -3.223848715424537659e-02 1.436526328325271606e-01 5.338187888264656067e-02 -3.679206669330596924e-01 2.009380012750625610e-01 9.406210482120513916e-02 3.263512849807739258e-01 4.840280115604400635e-02 2.410660386085510254e-01 8.655906468629837036e-02 -7.999745756387710571e-02 -3.653962016105651855e-01 -1.422693133354187012e-01 9.817767143249511719e-02 2.192707061767578125e-01 2.558683156967163086e-01 1.700265705585479736e-02 2.700449153780937195e-02 3.054996952414512634e-02 1.726371198892593384e-01 2.805707603693008423e-02 -2.152170687913894653e-01 -5.531552061438560486e-02 -1.225376203656196594e-01 -1.775420829653739929e-02
1.965655237436294556e-01 4.955107346177101135e-02 4.319802299141883850e-02 3.709409236907958984e-01 1.484230346977710724e-02 1.545917242765426636e-01 -2.441389262676239014e-01 1.147069931030273438e-01 3.519622609019279480e-02 -1.283750087022781372e-01 -3.340378403663635254e-01 -3.126696497201919556e-02 1.785238087177276611e-01 -4.059010650962591171e-03 -9.338198229670524597e-03 -8.844171464443206787e-02 8.544202893972396851e-02 -2.638893015682697296e-02 -2.840220034122467041e-01 -2.001842260360717773e-01 -1.252584010362625122e-01 6.083634123206138611e-02 -6.441571563482284546e-02 3.347645401954650879e-01 -1.076152324676513672e-01 -5.059562390670180321e-04 1.977000534534454346e-01 1.656704545021057129e-01 -1.880055814981460571e-01 -2.534956037998199463e-01 9.611703455448150635e-02 3.180952370166778564e-01
1.651665419340133667e-01 1.071201451122760773e-02 2.858653962612152100e-01 2.243693172931671143e-01 1.316697448492050171e-01 -3.865022212266921997e-02 8.219033479690551758e-02 3.762839138507843018e-01 -2.528005093336105347e-02 -1.072189509868621826e-01 -2.124607861042022705e-01 7.893501967191696167e-02 -1.656155474483966827e-02 2.092655301094055176e-01 -2.115659788250923157e-02 -1.951611340045928955e-01 2.701580226421356201e-01 -2.150113284587860107e-01 -1.500221192836761475e-01 -5.686360597610473633e-02 8.251399546861648560e-02 -1.487669907510280609e-02 -1.429295726120471954e-02 -2.328237891197204590e-02 1.453685667365789413e-02 -9.750220924615859985e-02 3.483463823795318604e-02 -5.218921229243278503e-03 1.793845742940902710e-01 1.918246299028396606e-01 -2.188644558191299438e-01 4.966836273670196533e-01
3.070573508739471436e-01 -9.190881624817848206e-03 -2.939062193036079407e-02 2.413800656795501709e-01 -2.261490523815155029e-01 -1.103250980377197266e-01 -2.419149577617645264e-01 1.911377757787704468e-01 3.987591713666915894e-02 -1.958256121724843979e-03 -2.145846039056777954e-01 9.043418616056442261e-02 8.312856405973434448e-02 3.950584232807159424e-01 1.935567706823348999e-01 2.461004853248596191e-01 1.638949066400527954e-01 -3.951168805360794067e-02 8.762273006141185760e-03 -1.364775747060775757e-01 6.246753036975860596e-02 1.855957359075546265e-01 -1.495484709739685059e-01 1.801452934741973877e-01 -1.248156502842903137e-01 2.645425796508789062e-01 4.802918434143066406e-02 -8.167333900928497314e-03 -2.079247385263442993e-01 1.459144800901412964e-01 -2.568481266498565674e-01 1.121650710701942444e-01
4.341067001223564148e-02 -1.153139211237430573e-02 1.621744930744171143e-01 2.332960963249206543e-01 2.030407637357711792e-01 -1.527482420206069946e-01 1.825421899557113647e-01 6.528876721858978271e-02 3.611400723457336426e-01 1.011447980999946594e-01 -3.495921194553375244e-01 1.078607738018035889e-01 3.402684032917022705e-01 -4.278881847858428955e-02 -8.378686010837554932e-02 -8.312761783599853516e-02 -3.446882218122482300e-02 1.269583106040954590e-01 -1.684700846672058105e-01 -3.521775305271148682e-01 -7.209017127752304077e-02 1.694936305284500122e-01 -1.836062222719192505e-02 6.944508850574493408e-02 -1.382068991661071777e-01 1.475015580654144287e-01 1.372211277484893799e-01 9.836114197969436646e-02 1.894413679838180542e-02 5.705924332141876221e-02 -2.470501326024532318e-02 3.559186756610870361e-01
-7.391057908535003662e-02 3.357520103454589844e-01 -3.039827384054660797e-02 8.745171874761581421e-02 2.200840115547180176e-01 -7.843891531229019165e-02 -1.627451777458190918e-01 7.531633228063583374e-02 1.947636902332305908e-01 -1.488570421934127808e-01 -4.847700297832489014e-01 1.957771629095077515e-01 -3.261500224471092224e-02 1.305535584688186646e-01 -1.357937753200531006e-01 1.860287189483642578e-01 2.274704724550247192e-01 -1.235634684562683105e-01 -1.598270982503890991e-01 -4.223267361521720886e-02 1.116560325026512146e-01 5.838406458497047424e-02 7.344326376914978027e-02 2.029576599597930908e-01 1.530419755727052689e-02 -1.187219619750976562e-01 2.630006670951843262e-01 9.773891419172286987e-02 1.399424485862255096e-02 2.972398996353149414e-01 6.941328197717666626e-02 1.967071592807769775e-01
3.230426609516143799e-01 -2.827196847647428513e-03 3.475555777549743652e-01 1.689428389072418213e-01 1.148605719208717346e-01 -6.657674442976713181e-03 7.856535725295543671e-03 -1.826520264148712158e-02 1.041773557662963867e-01 4.464387893676757812e-02 -3.003409802913665771e-01 1.118146330118179321e-01 1.372614502906799316e-01 1.870050579309463501e-01 -3.390008211135864258e-02 -6.333260983228683472e-02 -3.894141688942909241e-02 5.869398266077041626e-02 -8.529955893754959106e-02 -3.168455958366394043e-01 2.521029300987720490e-02 -1.999122947454452515e-01 -8.698187768459320068e-02 6.961425393819808960e-02 1.054990217089653015e-01 -2.026426196098327637e-01 1.763493269681930542e-01 -2.638593912124633789e-01 -4.227704927325248718e-02 2.250027656555175781e-02 -1.757784783840179443e-01 4.543056786060333252e-01
9.200525283813476562e-02 3.173222243785858154e-01 2.075294554233551025e-01 2.423276379704475403e-02 4.435897246003150940e-02 -2.571988701820373535e-01 -5.658283457159996033e-02 2.355718463659286499e-01 -3.863518685102462769e-02 2.750735878944396973e-01 -2.526475191116333008e-01 1.765204071998596191e-01 -7.565652579069137573e-02 -2.047700062394142151e-02 -6.445713341236114502e-02 -1.288217455148696899e-01 3.593623265624046326e-02 -3.077088668942451477e-02 -1.251530647277832031e-01 -3.832418322563171387e-01 9.956191480159759521e-02 4.487136844545602798e-03 -2.136467099189758301e-01 -3.508269041776657104e-02 2.067203819751739502e-02 7.150846719741821289e-02 4.357833042740821838e-02 7.452907413244247437e-02 2.373980134725570679e-01 2.678253650665283203e-01 -3.120082318782806396e-01 2.476164102554321289e-01
2.515909373760223389e-01 7.030978053808212280e-02 -3.948837984353303909e-03 1.104907318949699402e-01 -2.532610595226287842e-01 2.301550507545471191e-01 -1.425848603248596191e-01 -6.982824206352233887e-02 -2.629443816840648651e-02 -1.381529867649078369e-01 -3.074757456779479980e-01 -5.538862571120262146e-02 2.191332429647445679e-01 3.316915631294250488e-01 1.491620987653732300e-01 6.829082220792770386e-02 2.125717252492904663e-01 -1.969808042049407959e-01 7.997000962495803833e-02 -3.232960700988769531e-01 1.241073664277791977e-02 -6.166292726993560791e-02 -1.524539440870285034e-01 2.678441405296325684e-01 -6.224637106060981750e-02 1.080959364771842957e-01 5.751251056790351868e-02 -5.475120153278112411e-03 1.952069699764251709e-01 1.974344700574874878e-01 -1.641910970211029053e-01 2.410241365432739258e-01
5.533068254590034485e-02 1.540073901414871216e-01 9.374424070119857788e-02 2.101703882217407227e-01 -1.503327041864395142e-01 -1.290419250726699829e-01 1.648273169994354248e-01 -1.669781506061553955e-01 3.118885867297649384e-02 1.704777032136917114e-01 -3.407314717769622803e-01 5.537002533674240112e-02 4.362317919731140137e-02 2.085395455360412598e-01 -1.168336197733879089e-01 2.457969784736633301e-01 2.871097326278686523e-01 -2.032283991575241089e-01 -2.326056063175201416e-01 -2.047325074672698975e-01 2.571657896041870117e-01 6.513805687427520752e-02 -9.860835224390029907e-02 1.105558723211288452e-01 6.603217124938964844e-02 -1.344194263219833374e-01 -4.559230990707874298e-03 8.776850998401641846e-02 -4.494753107428550720e-02 -2.512358725070953369e-01 -3.871989846229553223e-01 -2.914451528340578079e-03
5.652614310383796692e-02 3.375319764018058777e-02 3.574814647436141968e-02 -5.338218435645103455e-02 1.761931777000427246e-01 -1.509550660848617554e-01 -2.382686138153076172e-01 3.409399092197418213e-01 1.788527965545654297e-01 8.303125202655792236e-02 -2.527380585670471191e-01 -1.957519501447677612e-01 -3.067347705364227295e-01 1.741199493408203125e-01 1.470776498317718506e-01 1.080218330025672913e-01 3.193534910678863525e-02 1.270843148231506348e-01 -1.289653480052947998e-01 -3.313173949718475342e-01 1.933225393295288086e-01 -8.682577311992645264e-02 -2.528719604015350342e-02 -2.024978846311569214e-01 -7.595031708478927612e-02 -4.837971553206443787e-02 1.337871104478836060e-01 4.923538491129875183e-02 2.118314951658248901e-01 -4.096718505024909973e-03 -3.673424124717712402e-01 1.658898890018463135e-01
-3.172174096107482910e-01 4.575851559638977051e-02 2.488763630390167236e-01 2.979559898376464844e-01 1.733337342739105225e-01 -4.098642617464065552e-03 -2.240818887948989868e-01 1.243498325347900391e-01 2.473602294921875000e-01 -3.377731190994381905e-03 -1.275197267532348633e-01 9.320081770420074463e-02 -9.869002550840377808e-02 1.560287177562713623e-01 -2.506546862423419952e-02 1.865086704492568970e-01 1.100659519433975220e-01 1.988794282078742981e-02 1.436787843704223633e-01 -3.349211812019348145e-01 -3.909713402390480042e-02 4.900042898952960968e-03 4.977711662650108337e-02 -1.416589766740798950e-01 -1.314299255609512329e-01 -7.747270911931991577e-02 2.725207991898059845e-02 6.298103928565979004e-02 2.507109344005584717e-01 1.422387957572937012e-01 -3.443230688571929932e-01 3.100416660308837891e-01
4.238916561007499695e-02 3.491016626358032227e-01 4.686067253351211548e-02 2.293559163808822632e-01 -7.525739073753356934e-02 -2.632585465908050537e-01 3.673789277672767639e-02 3.763328790664672852e-01 3.205578625202178955e-01 9.582857787609100342e-02 -2.164641022682189941e-01 -5.556864291429519653e-02 2.864601016044616699e-01 4.153776913881301880e-02 -8.377788960933685303e-02 -3.403534879907965660e-03 -1.163174360990524292e-01 -5.357368662953376770e-02 -1.128347218036651611e-01 -3.076740801334381104e-01 -2.958166226744651794e-02 -9.925005584955215454e-02 -1.449067890644073486e-01 -2.724526275414973497e-04 -1.466939449310302734e-01 2.133583873510360718e-01 2.722673416137695312e-01 1.426954120397567749e-01 -7.537213712930679321e-02 1.559472978115081787e-01 5.256595090031623840e-02 3.273182362318038940e-02
2.313063666224479675e-02 2.738422155380249023e-01 -1.355178952217102051e-01 2.957555465400218964e-02 -3.354590013623237610e-02 1.357019841670989990e-01 -3.557373285293579102e-01 4.305734336376190186e-01 1.156107336282730103e-01 8.212631195783615112e-02 -1.579530090093612671e-01 -2.167896628379821777e-01 2.887384295463562012e-01 1.210891548544168472e-02 -7.393788546323776245e-02 -5.422244314104318619e-03 1.900363862514495850e-01 6.422126293182373047e-02 -9.342612326145172119e-02 -2.101912200450897217e-01 1.862371414899826050e-01 1.300316601991653442e-01 2.776288986206054688e-01 -8.113531768321990967e-02 -1.409264653921127319e-01 4.833889380097389221e-02 1.368748694658279419e-01 4.707820340991020203e-02 9.357306361198425293e-02 1.279394328594207764e-01 -2.672229111194610596e-01 1.568497717380523682e-01
3.474135696887969971e-01 1.396039277315139771e-01 4.932582676410675049e-01 8.442775160074234009e-02 -2.056105583906173706e-01 1.380542963743209839e-01 1.815133988857269287e-01 2.357980757951736450e-01 -7.449702918529510498e-02 1.779921054840087891e-01 -1.969992220401763916e-01 -3.634916990995407104e-02 -5.501118302345275879e-02 -3.595830127596855164e-02 -4.380287230014801025e-02 1.635848432779312134e-01 1.513091176748275757e-01 1.276858299970626831e-01 2.658506035804748535e-01 -3.408867120742797852e-01 6.653029471635818481e-02 4.775562137365341187e-02 -5.838907882571220398e-02 1.091323718428611755e-01 5.317549221217632294e-03 7.152475416660308838e-02 1.762818396091461182e-01 1.144940778613090515e-01 -1.702165752649307251e-01 -3.407804667949676514e-02 -1.460024416446685791e-01 -1.603090576827526093e-02
2.105786353349685669e-01 1.783150285482406616e-01 1.525737494230270386e-01 1.828966587781906128e-01 1.301204115152359009e-01 -2.078416645526885986e-01 -1.868114620447158813e-01 4.425024986267089844e-01 1.396326720714569092e-01 -1.216697618365287781e-01 -1.259150058031082153e-01 8.926113694906234741e-02 1.951890140771865845e-01 -1.250134259462356567e-01 -9.676468558609485626e-03 -3.003362379968166351e-02 -1.068880930542945862e-01 -1.641394793987274170e-01 -1.280023902654647827e-01 -3.442418277263641357e-01 -2.977152727544307709e-02 -3.615166246891021729e-02 -1.037238389253616333e-01 -1.062345579266548157e-01 -2.804530858993530273e-01 1.137021929025650024e-01 3.479993715882301331e-02 8.841864764690399170e-02 1.932350546121597290e-01 1.340146958827972412e-01 -1.113425754010677338e-02 3.315451145172119141e-01
-8.193515241146087646e-02 -3.550961986184120178e-02 3.871003091335296631e-01 2.912981212139129639e-01 2.156454175710678101e-01 -2.234364859759807587e-02 -2.044952213764190674e-01 2.344811102375388145e-03 2.852981388568878174e-01 -3.260770812630653381e-02 -1.258611977100372314e-01 7.892995327711105347e-02 -4.153814911842346191e-02 1.018919702619314194e-02 9.901734441518783569e-02 -5.720051378011703491e-02 1.962155252695083618e-01 -2.899790555238723755e-02 -7.343522459268569946e-02 -2.383649200201034546e-01 -8.160670101642608643e-02 -3.490190580487251282e-02 1.476630270481109619e-01 -2.990576624870300293e-02 2.239616215229034424e-02 -6.992387026548385620e-02 7.794165611267089844e-02 2.440865784883499146e-01 1.612342596054077148e-01 1.490690857172012329e-01 -3.924857974052429199e-01 3.789827525615692139e-01
-5.356692895293235779e-02 1.546390503644943237e-01 1.082042008638381958e-01 2.514628767967224121e-01 -2.440162748098373413e-02 -1.987604498863220215e-01 -1.425519138574600220e-01 -1.322863548994064331e-01 1.479716897010803223e-01 -4.072178155183792114e-02 -3.758019208908081055e-02 7.197099924087524414e-02 1.342210620641708374e-01 -4.887339193373918533e-03 1.134707853198051453e-01 1.495121270418167114e-01 3.668223023414611816e-01 -1.176985502243041992e-01 6.239611655473709106e-02 -4.628091454505920410e-01 1.099643334746360779e-01 1.290996223688125610e-01 2.426328137516975403e-02 -3.282129019498825073e-02 -1.765894144773483276e-02 2.719794586300849915e-02 2.390711605548858643e-01 -3.492107689380645752e-01 -3.743017837405204773e-02 2.609039843082427979e-01 -9.144565463066101074e-02 2.864054143428802490e-01
1.929313316941261292e-02 2.835233807563781738e-01 9.849002584815025330e-03 2.404137700796127319e-02 -4.085846245288848877e-02 -2.856962978839874268e-01 2.875232324004173279e-02 3.217115104198455811e-01 2.845137119293212891e-01 -2.763149328529834747e-02 -3.096205592155456543e-01 7.626254856586456299e-02 1.718100607395172119e-01 -1.184637192636728287e-02 -1.100232265889644623e-02 2.813077345490455627e-02 1.166506260633468628e-01 -2.193830907344818115e-01 1.464101672172546387e-01 -3.021309375762939453e-01 -1.507257390767335892e-02 -1.319564580917358398e-01 -3.176337182521820068e-01 -1.510878652334213257e-01 -3.156775236129760742e-01 1.128798052668571472e-01 1.927092820405960083e-01 1.940336637198925018e-02 6.876444816589355469e-02 3.397498279809951782e-02 9.669515490531921387e-02 1.898221522569656372e-01
-5.608706548810005188e-02 5.278755724430084229e-02 5.331093072891235352e-01 2.411201596260070801e-01 5.833441391587257385e-02 -1.006956472992897034e-01 -1.521098613739013672e-01 1.531600952148437500e-01 1.466035693883895874e-01 1.460813581943511963e-01 -4.142672941088676453e-02 2.751416061073541641e-03 1.333412015810608864e-03 3.566380441188812256e-01 -1.989888846874237061e-01 -9.981026872992515564e-03 1.838751882314682007e-02 2.287456989288330078e-01 7.947992533445358276e-02 -3.901283442974090576e-01 6.846242398023605347e-02 2.079414390027523041e-02 8.524274080991744995e-02 1.107053831219673157e-01 2.114963233470916748e-01 -4.231878742575645447e-02 1.176640838384628296e-01 6.793662905693054199e-02 -7.781445514410734177e-03 2.394009567797183990e-02 5.162330716848373413e-02 2.757508158683776855e-01
2.858150005340576172e-01 -1.266355365514755249e-01 1.339416950941085815e-01 3.318099081516265869e-01 1.583579927682876587e-01 -9.465615451335906982e-02 2.050908654928207397e-02 -1.060127988457679749e-01 1.157828718423843384e-01 -1.464500650763511658e-02 -2.706492543220520020e-01 2.005903748795390129e-03 2.880477607250213623e-01 3.224443197250366211e-01 1.520415246486663818e-01 1.110956147313117981e-01 -3.880276530981063843e-02 2.085504829883575439e-01 -8.409297466278076172e-02 -1.774299591779708862e-01 7.638721168041229248e-02 1.039467006921768188e-01 -8.855177462100982666e-02 -1.528554111719131470e-01 -1.672322601079940796e-01 -1.936509758234024048e-01 2.786743044853210449e-01 2.730502933263778687e-02 1.562482118606567383e-01 5.267685279250144958e-02 -1.009604930877685547e-01 3.265140354633331299e-01
1.294997632503509521e-01 -2.226194366812705994e-02 2.914726436138153076e-01 -3.423523157835006714e-02 9.386105090379714966e-02 1.566011607646942139e-01 1.619404256343841553e-01 -5.610202997922897339e-02 -9.098191559314727783e-02 2.498103976249694824e-01 -3.901926279067993164e-01 -1.353860553354024887e-02 6.762023270130157471e-02 -1.036308631300926208e-01 -4.104078188538551331e-02 3.152249753475189209e-01 1.932865381240844727e-01 2.253065407276153564e-01 1.304730325937271118e-01 -2.095894515514373779e-01 7.151232659816741943e-02 1.725169569253921509e-01 1.729342341423034668e-01 -1.455471664667129517e-01 -2.918134629726409912e-02 1.551127433776855469e-01 2.764827013015747070e-01 1.978756487369537354e-01 -1.036010384559631348e-01 8.572634309530258179e-02 7.049591094255447388e-02 3.095473349094390869e-01
-4.982466995716094971e-02 -1.737671196460723877e-01 2.486561834812164307e-01 7.128345966339111328e-02 -1.038788184523582458e-01 1.420692056417465210e-01 1.720341742038726807e-01 1.474502235651016235e-01 1.916602551937103271e-01 -9.972020238637924194e-02 -2.965669929981231689e-01 -6.586101651191711426e-02 6.094706058502197266e-02 1.613310128450393677e-01 -1.086547002196311951e-01 3.545621931552886963e-01 1.484976857900619507e-01 -9.725034981966018677e-02 -5.577807500958442688e-02 -1.618209481239318848e-01 9.773547202348709106e-02 -3.181057423353195190e-02 -9.929959475994110107e-02 1.765125542879104614e-01 -8.179515600204467773e-02 -1.610423624515533447e-01 -2.082558125257492065e-01 2.401393502950668335e-01 5.683392658829689026e-02 3.673795163631439209e-01 -1.660778075456619263e-01 3.162907361984252930e-01
1.871545314788818359e-01 1.314747035503387451e-01 2.797261476516723633e-01 2.344938367605209351e-01 1.032144576311111450e-01 1.360319852828979492e-01 3.240206837654113770e-02 3.912200927734375000e-01 -6.625986099243164062e-02 -3.964464645832777023e-03 1.125767920166254044e-02 1.434832438826560974e-02 -1.072339937090873718e-01 1.397178173065185547e-01 -1.379699259996414185e-01 -1.382603347301483154e-01 1.602845340967178345e-01 -6.788292527198791504e-02 1.301333308219909668e-01 -4.618849456310272217e-01 6.054789572954177856e-02 1.063577830791473389e-02 2.884071320295333862e-02 7.866610586643218994e-02 -7.387272268533706665e-02 -7.104147970676422119e-02 -2.268505468964576721e-02 2.036213278770446777e-01 2.548015713691711426e-01 8.644083887338638306e-02 -3.634735047817230225e-01 1.700646132230758667e-01
2.378431558609008789e-01 -1.216531693935394287e-01 1.814388781785964966e-01 1.946356445550918579e-01 1.828458458185195923e-01 -7.543428242206573486e-02 3.623207658529281616e-02 -8.552916347980499268e-02 2.647307813167572021e-01 -5.665789172053337097e-02 -4.953573942184448242e-01 5.553174391388893127e-02 9.795027971267700195e-02 2.322464287281036377e-01 -2.056019753217697144e-01 -3.135652244091033936e-01 3.737893328070640564e-02 1.249072235077619553e-02 -1.790916472673416138e-01 -3.268106579780578613e-01 -1.069472450762987137e-02 5.841055139899253845e-02 1.202489659190177917e-01 8.292595297098159790e-02 -3.282039612531661987e-02 -4.882829636335372925e-02 -4.009537026286125183e-02 1.324638575315475464e-01 1.676443517208099365e-01 1.239114105701446533e-01 -1.687321364879608154e-01 1.560571640729904175e-01
-2.919797087088227272e-03 2.794616222381591797e-01 -6.784750148653984070e-03 4.422975182533264160e-01 2.790830433368682861e-01 1.909155100584030151e-01 -8.596573956310749054e-03 -4.230621084570884705e-02 2.882113866508007050e-02 -6.747716665267944336e-02 -3.479961156845092773e-01 -7.295939326286315918e-02 3.121024370193481445e-01 2.408984676003456116e-02 -4.339624941349029541e-02 1.127895265817642212e-01 3.288123384118080139e-02 1.230399236083030701e-01 -2.168786823749542236e-01 -2.307821512222290039e-01 -4.001829028129577637e-02 2.368092238903045654e-01 -1.209057494997978210e-01 1.292209029197692871e-01 4.249097406864166260e-02 2.201198637485504150e-01 5.125645175576210022e-02 9.423173218965530396e-02 5.633412674069404602e-02 2.197831496596336365e-02 -7.869788259267807007e-02 2.974736392498016357e-01
4.584795609116554260e-02 2.337909787893295288e-01 1.674711331725120544e-02 2.244675308465957642e-01 -3.104280531406402588e-01 3.511148393154144287e-01 1.183939352631568909e-01 3.120509386062622070e-01 1.168180629611015320e-01 1.413289904594421387e-01 -3.783030807971954346e-02 1.819179952144622803e-01 -2.390137463808059692e-01 1.393807977437973022e-01 4.063577577471733093e-02 -1.384083330631256104e-01 2.258337140083312988e-01 -7.807626575231552124e-02 -1.218719631433486938e-01 -3.432183563709259033e-01 1.773660033941268921e-01 1.214484646916389465e-01 -4.502931609749794006e-02 1.908197551965713501e-01 -9.954077750444412231e-02 -1.722744703292846680e-01 1.506152004003524780e-02 -1.151735801249742508e-02 6.049309298396110535e-02 9.347213059663772583e-02 -8.347494900226593018e-02 2.496351301670074463e-01
1.309965103864669800e-01 -4.163099080324172974e-02 1.533598899841308594e-01 3.265473246574401855e-01 -2.136237025260925293e-01 -1.349662989377975464e-01 -3.483358025550842285e-02 1.977131664752960205e-01 1.974258422851562500e-01 -2.909669280052185059e-02 -3.846507668495178223e-01 3.618631362915039062e-01 -5.299402773380279541e-02 3.540373444557189941e-01 2.434203326702117920e-01 4.828801006078720093e-02 1.449831128120422363e-01 1.097489148378372192e-03 -1.589876264333724976e-01 -7.043274492025375366e-02 1.750829368829727173e-01 2.476540207862854004e-01 4.362086206674575806e-02 -1.916052401065826416e-02 5.709968879818916321e-02 1.089715659618377686e-01 -5.869182944297790527e-02 1.753690242767333984e-01 -1.642508246004581451e-02 5.567262321710586548e-02 -1.964724212884902954e-01 -3.896672651171684265e-02
-3.514904379844665527e-01 2.559072971343994141e-01 1.849958747625350952e-01 2.130935192108154297e-01 -1.489254739135503769e-02 -9.410105645656585693e-02 -1.827373653650283813e-01 2.158732563257217407e-01 2.057570777833461761e-02 -7.813740521669387817e-02 -2.265097945928573608e-01 3.625468909740447998e-01 5.529375746846199036e-02 8.496276289224624634e-02 1.112573817372322083e-01 -1.530107297003269196e-02 1.695906072854995728e-01 -2.492677234113216400e-02 -1.636359840631484985e-01 -4.162145853042602539e-01 8.196157962083816528e-02 1.956005245447158813e-01 1.330145150423049927e-01 -1.939305663108825684e-01 1.169999390840530396e-01 -2.357750572264194489e-02 2.669105120003223419e-02 -1.062346845865249634e-01 1.624147593975067139e-01 9.364188462495803833e-02 -9.361030906438827515e-02 1.739892512559890747e-01
-5.968765541911125183e-02 2.827713489532470703e-01 2.426737695932388306e-01 7.493737339973449707e-02 6.871037930250167847e-02 2.319001257419586182e-01 4.412172362208366394e-02 1.848168522119522095e-01 3.382452130317687988e-01 -6.299622356891632080e-02 -2.367158830165863037e-01 2.306193411350250244e-01 3.107527494430541992e-01 1.519736796617507935e-01 1.474455595016479492e-01 1.863829791545867920e-01 2.205416113138198853e-01 3.623890131711959839e-02 1.057117655873298645e-01 -2.222519218921661377e-01 3.379132151603698730e-01 1.069512963294982910e-01 -8.934429287910461426e-02 -6.209176033735275269e-02 -4.961547441780567169e-03 1.306409090757369995e-01 7.038736343383789062e-02 8.321135491132736206e-02 4.030198976397514343e-02 7.071416825056076050e-02 -1.333870142698287964e-01 -2.285984158515930176e-01
1.014235615730285645e-01 1.785202026367187500e-01 2.080123424530029297e-01 1.154980733990669250e-01 -1.411613523960113525e-01 1.015307009220123291e-01 -7.410523295402526855e-02 1.295047551393508911e-01 3.243264555931091309e-01 2.965018749237060547e-01 -2.793460190296173096e-01 1.106178686022758484e-01 -3.717533545568585396e-03 1.389484405517578125e-01 1.423808038234710693e-01 -1.027306392788887024e-01 1.224454790353775024e-01 2.286422625184059143e-02 2.328525185585021973e-01 -6.690782308578491211e-02 2.553733587265014648e-01 9.809978306293487549e-02 -9.553628414869308472e-02 -8.380240201950073242e-02 1.819958090782165527e-01 8.797891438007354736e-02 2.155635058879852295e-01 2.398158758878707886e-01 -3.448010981082916260e-02 1.867862194776535034e-01 2.442068755626678467e-01 3.308477401733398438e-01
-1.682064682245254517e-01 4.652486369013786316e-02 1.755730658769607544e-01 8.822988718748092651e-02 -4.772472381591796875e-01 1.923776865005493164e-01 2.240060120820999146e-01 9.549254179000854492e-02 2.990959882736206055e-01 1.220128908753395081e-01 -1.768514066934585571e-01 9.823802858591079712e-02 -1.847155019640922546e-02 2.873954772949218750e-01 2.521136701107025146e-01 6.010307744145393372e-02 5.325363203883171082e-02 3.391214832663536072e-02 -2.109262347221374512e-01 -1.901099085807800293e-01 -1.305162310600280762e-01 -3.670448437333106995e-02 1.986660510301589966e-01 -8.587700873613357544e-02 -2.278625071048736572e-01 2.962964063044637442e-04 1.778860837221145630e-01 1.985007077455520630e-01 -2.276570163667201996e-02 7.543512433767318726e-02 -5.370615795254707336e-02 1.719693392515182495e-01
-2.385906726121902466e-01 2.262154668569564819e-01 1.993983238935470581e-01 2.594248205423355103e-02 -7.775737345218658447e-02 9.959389269351959229e-02 -1.374334841966629028e-01 2.285812497138977051e-01 2.804953455924987793e-01 1.697915643453598022e-01 -1.251440495252609253e-01 1.433215588331222534e-01 8.486424386501312256e-02 1.887960880994796753e-01 -3.716795891523361206e-02 1.818113476037979126e-01 4.602917656302452087e-02 -8.240574039518833160e-03 5.621160566806793213e-02 -2.754754424095153809e-01 1.339209973812103271e-01 2.280123680830001831e-01 -2.670071721076965332e-01 1.291824853979051113e-03 2.814488708972930908e-01 1.104617863893508911e-01 1.664851009845733643e-01 3.200273513793945312e-01 -2.094900757074356079e-01 2.327742278575897217e-01 -1.176904421299695969e-02 3.411393985152244568e-02
-8.853802084922790527e-02 2.229469865560531616e-01 2.489844262599945068e-01 -7.673368789255619049e-03 4.272273555397987366e-02 1.813488304615020752e-01 -7.105692476034164429e-02 4.839082062244415283e-02 2.765979170799255371e-01 -1.839473247528076172e-01 -3.670888543128967285e-01 1.528419852256774902e-01 1.389150619506835938e-01 1.907324343919754028e-01 -2.619416639208793640e-02 -7.511170953512191772e-02 6.765088438987731934e-02 8.330444991588592529e-02 1.250675320625305176e-01 -1.151838600635528564e-01 2.946025133132934570e-01 2.434248179197311401e-01 -2.823581099510192871e-01 -3.766555339097976685e-02 1.369263827800750732e-01 2.101765275001525879e-01 2.210473567247390747e-01 8.638330549001693726e-02 5.761277303099632263e-02 1.191462948918342590e-01 -3.157891035079956055e-01 -6.112821400165557861e-02
2.105547189712524414e-01 6.787393242120742798e-02 -2.197164855897426605e-02 -1.088112518191337585e-01 -5.195240378379821777e-01 2.909418046474456787e-01 9.402161091566085815e-02 8.266045153141021729e-02 -1.237756479531526566e-02 -9.118559211492538452e-02 -3.329260647296905518e-01 1.694686263799667358e-01 -1.921417377889156342e-02 1.685660034418106079e-01 1.702554374933242798e-01 6.851582229137420654e-02 1.204402968287467957e-01 -7.198989391326904297e-02 2.882590703666210175e-02 -3.531364202499389648e-01 -1.183632984757423401e-01 -4.359282180666923523e-02 4.706391319632530212e-02 -7.470077835023403168e-03 7.473050151020288467e-03 8.440604060888290405e-02 2.737270593643188477e-01 1.338958740234375000e-01 1.072667390108108521e-01 -8.298759348690509796e-03 -1.097856834530830383e-01 2.663668096065521240e-01
2.851609587669372559e-01 1.337742507457733154e-01 -2.413696609437465668e-02 3.177365660667419434e-01 -2.317790687084197998e-01 -2.068136259913444519e-02 -1.224567294120788574e-01 -1.973863504827022552e-02 7.288938015699386597e-02 4.091338440775871277e-02 -1.627760529518127441e-01 5.066411569714546204e-03 1.588650941848754883e-01 4.112224280834197998e-01 1.203239336609840393e-01 3.376505672931671143e-01 -4.552280902862548828e-02 -1.369021385908126831e-01 -3.231708332896232605e-02 -1.043910011649131775e-01 -3.879398480057716370e-02 1.362429261207580566e-01 -2.070360444486141205e-02 1.214646324515342712e-01 -1.216975897550582886e-01 2.149015814065933228e-01 4.336772114038467407e-02 -3.635752946138381958e-02 -1.501854062080383301e-01 4.401587843894958496e-01 -9.057578444480895996e-02 1.291399896144866943e-01
-4.446749575436115265e-03 -7.154539972543716431e-02 4.139238893985748291e-01 2.790402770042419434e-01 1.979072391986846924e-01 -1.179431285709142685e-02 -3.779312968254089355e-01 1.547025144100189209e-01 1.756528317928314209e-01 -6.636435538530349731e-02 -1.922151595354080200e-01 -4.170388355851173401e-02 -5.629046633839607239e-02 5.551807209849357605e-02 3.531305864453315735e-02 2.467598533257842064e-04 2.283235490322113037e-01 6.252318620681762695e-02 -1.052558645606040955e-01 -2.657472491264343262e-01 1.707665249705314636e-02 1.740319728851318359e-01 1.330047696828842163e-01 -1.168323121964931488e-02 -9.220410138368606567e-02 -3.253408148884773254e-02 5.146017763763666153e-03 1.460402607917785645e-01 2.307848483324050903e-01 1.405051499605178833e-01 -2.971681654453277588e-01 2.824508249759674072e-01
8.516919612884521484e-02 8.159144967794418335e-02 1.989526301622390747e-01 1.667646765708923340e-01 1.747958362102508545e-01 -1.341015100479125977e-01 -1.236761435866355896e-01 1.525796204805374146e-01 2.165146544575691223e-02 -4.863387905061244965e-03 -3.964115381240844727e-01 1.524151414632797241e-01 -4.380150511860847473e-02 1.052037701010704041e-01 5.368430167436599731e-02 -1.173982843756675720e-01 1.477205455303192139e-01 -1.017168834805488586e-01 -9.493181109428405762e-02 -3.364601135253906250e-01 -1.500585824251174927e-01 -1.572122573852539062e-01 -1.978921592235565186e-01 1.017787144519388676e-03 -8.741434663534164429e-03 1.879359409213066101e-02 -9.864388406276702881e-02 1.504306644201278687e-01 7.443878054618835449e-02 1.994054615497589111e-01 -4.232355952262878418e-01 3.508065640926361084e-01
1.371535211801528931e-01 6.436040997505187988e-02 1.964216232299804688e-01 9.829735010862350464e-02 9.196528047323226929e-02 -6.346541643142700195e-02 4.662419110536575317e-02 4.121804535388946533e-01 -7.025600224733352661e-02 -2.199063263833522797e-02 -2.961062788963317871e-01 2.027209103107452393e-01 -1.880386099219322205e-02 1.935912668704986572e-01 4.198464751243591309e-02 -1.939955949783325195e-01 3.082995116710662842e-01 -5.548788979649543762e-02 -1.165992692112922668e-01 -1.266523152589797974e-01 2.586286887526512146e-02 6.468066573143005371e-02 2.766025438904762268e-02 7.570190727710723877e-02 1.337888091802597046e-02 -1.164139360189437866e-01 -1.283722221851348877e-01 -4.061167314648628235e-02 1.731793582439422607e-01 2.303999215364456177e-01 -1.751242429018020630e-01 4.981091320514678955e-01
-2.658311650156974792e-02 8.565925061702728271e-02 8.466088771820068359e-02 7.328876107931137085e-02 -2.120758593082427979e-01 2.165535390377044678e-01 3.381406515836715698e-02 1.452569663524627686e-01 3.620073199272155762e-02 1.229199469089508057e-01 -2.933400869369506836e-01 -4.192822147160768509e-03 2.123691588640213013e-01 1.644980162382125854e-01 3.439782559871673584e-02 3.879325389862060547e-01 1.547920405864715576e-01 -2.861467599868774414e-01 -6.670470535755157471e-02 -3.374861478805541992e-01 6.635695695877075195e-02 -1.023302301764488220e-01 9.483341872692108154e-02 -1.258796304464340210e-01 8.978736400604248047e-02 -6.559129059314727783e-02 1.963974833488464355e-01 -3.813987225294113159e-02 6.377813220024108887e-02 -1.790737658739089966e-01 -3.898852169513702393e-01 1.858618259429931641e-01
-3.238267451524734497e-02 2.692925930023193359e-01 6.539263576269149780e-02 1.262495666742324829e-01 -1.745331585407257080e-01 -3.077363409101963043e-02 6.649605184793472290e-02 -3.530304878950119019e-02 -1.735502779483795166e-01 3.719947114586830139e-02 -2.138504683971405029e-01 2.184801846742630005e-01 -7.684180140495300293e-02 -3.122961707413196564e-02 2.457595169544219971e-01 5.635698139667510986e-02 1.476430892944335938e-01 -2.059083431959152222e-01 1.329741328954696655e-01 -4.751005172729492188e-01 2.852625027298927307e-02 1.376119107007980347e-01 2.457721978425979614e-01 8.234585821628570557e-02 1.593050956726074219e-01 -1.497499942779541016e-01 6.968092173337936401e-02 1.565075665712356567e-01 2.606254518032073975e-01 2.076150774955749512e-01 3.984745964407920837e-02 2.990190386772155762e-01
1.090912967920303345e-01 1.997974067926406860e-01 8.839392662048339844e-02 -1.748256236314773560e-01 -2.480592727661132812e-01 3.638521209359169006e-02 2.560226432979106903e-02 1.276832222938537598e-01 -7.435646653175354004e-02 2.679149210453033447e-01 -2.758965492248535156e-01 -8.635299652814865112e-02 -1.934971958398818970e-01 6.187869980931282043e-02 7.155013829469680786e-02 1.217382848262786865e-01 6.419780664145946503e-03 2.908904850482940674e-01 -3.584420680999755859e-02 -1.549840569496154785e-01 2.838337123394012451e-01 1.832709610462188721e-01 1.495195925235748291e-01 -1.765669882297515869e-01 -2.889232933521270752e-01 -9.865294396877288818e-02 3.845242559909820557e-01 1.670250594615936279e-01 -1.960398107767105103e-01 4.766684025526046753e-02 -4.727792367339134216e-02 1.354421377182006836e-01
2.294382452964782715e-01 -1.480458676815032959e-01 3.820412158966064453e-01 1.841353923082351685e-01 6.546185165643692017e-02 6.530620157718658447e-02 -3.808988630771636963e-02 8.889081329107284546e-02 1.412640511989593506e-01 -2.263537794351577759e-02 -6.115837097167968750e-01 -2.562117949128150940e-02 -1.718820035457611084e-01 8.891931921243667603e-02 -6.026402488350868225e-02 -4.817140847444534302e-02 -2.194792181253433228e-01 1.307196319103240967e-01 -3.012012839317321777e-01 -1.694132536649703979e-01 -4.195350781083106995e-02 1.385697424411773682e-01 3.676938638091087341e-02 -4.465334583073854446e-03 -3.211572021245956421e-02 3.105870075523853302e-02 -8.365924656391143799e-02 -3.100824356079101562e-02 -7.414308190345764160e-02 6.035737320780754089e-02 -6.602263543754816055e-03 2.509176433086395264e-01
8.813452720642089844e-02 2.277737557888031006e-01 8.579614758491516113e-02 3.143887817859649658e-01 -2.345324605703353882e-01 1.152070164680480957e-01 1.293930858373641968e-01 -1.084417253732681274e-01 1.691469550132751465e-01 2.626952156424522400e-02 8.354763500392436981e-03 1.725638359785079956e-01 1.628463864326477051e-01 2.424825280904769897e-01 2.005248516798019409e-01 2.753950059413909912e-01 2.173869162797927856e-01 -3.792871236801147461e-01 -2.075450271368026733e-01 -2.656696736812591553e-01 1.321719139814376831e-01 -1.241335570812225342e-01 7.924065738916397095e-02 -5.861664563417434692e-02 -2.953334338963031769e-02 6.915631145238876343e-02 2.501316368579864502e-01 -4.246349260210990906e-02 -7.338028401136398315e-03 -1.674151234328746796e-02 -3.407026454806327820e-02 2.407660186290740967e-01
2.967006266117095947e-01 1.621588878333568573e-02 1.884870231151580811e-01 -3.397425636649131775e-02 -3.563332855701446533e-01 -4.663316532969474792e-02 3.221296072006225586e-01 1.505104638636112213e-02 8.237189799547195435e-02 1.276718527078628540e-01 -1.698692888021469116e-01 1.563266515731811523e-01 2.293230593204498291e-02 2.049400210380554199e-01 9.670570492744445801e-02 7.044038176536560059e-02 9.836792200803756714e-02 3.967029452323913574e-01 1.092443242669105530e-01 -1.935390084981918335e-01 1.906199604272842407e-01 2.036749124526977539e-01 9.919203817844390869e-02 1.233474910259246826e-02 -1.802177876234054565e-01 1.917782425880432129e-01 1.027797833085060120e-01 2.680137753486633301e-01 -7.527472451329231262e-03 1.341190636157989502e-01 1.612223871052265167e-02 1.856190711259841919e-01
3.044908046722412109e-01 -1.664817333221435547e-01 2.696659564971923828e-01 3.780203163623809814e-01 1.123742535710334778e-01 2.847946481779217720e-03 7.650217413902282715e-02 5.646621808409690857e-02 1.055491268634796143e-01 1.539097279310226440e-01 -3.446583449840545654e-01 7.044114172458648682e-02 2.472634017467498779e-01 2.188394963741302490e-01 -3.147812327370047569e-03 1.343545131385326385e-02 -5.659027770161628723e-02 1.135971099138259888e-01 -7.594344019889831543e-02 -1.446349322795867920e-01 7.992684841156005859e-02 -1.094721183180809021e-01 -5.547257512807846069e-02 -1.300926655530929565e-01 -1.137219220399856567e-01 -3.842574730515480042e-02 2.787679135799407959e-01 -7.750623673200607300e-02 1.044547781348228455e-01 6.595384329557418823e-02 -1.036189347505569458e-01 4.113146364688873291e-01
-1.225878745317459106e-01 3.327692151069641113e-01 -1.665481179952621460e-01 3.235588669776916504e-01 -4.200255870819091797e-02 -2.052968442440032959e-01 2.968840897083282471e-01 5.855988711118698120e-02 -4.729914665222167969e-02 -2.391674667596817017e-01 -2.766148149967193604e-01 -3.399141877889633179e-02 -2.607328258454799652e-02 2.697318792343139648e-01 6.211092323064804077e-02 1.883954852819442749e-01 2.319771237671375275e-02 -7.943870127201080322e-02 -3.818719834089279175e-02 -1.597469449043273926e-01 -8.540642447769641876e-03 -7.636289298534393311e-02 9.009522199630737305e-02 1.520058512687683105e-02 -1.769531071186065674e-01 4.114898294210433960e-02 -8.658909797668457031e-02 2.551189363002777100e-01 -1.914180964231491089e-01 4.119423404335975647e-02 -2.124333381652832031e-01 3.453975915908813477e-01
-4.317579790949821472e-02 1.879610419273376465e-01 7.443545013666152954e-02 1.887547671794891357e-01 -1.768147572875022888e-02 -1.054110191762447357e-02 -6.181627511978149414e-02 3.560816943645477295e-01 3.871594369411468506e-02 -6.578046083450317383e-02 2.131626196205615997e-02 1.604306846857070923e-01 2.796249091625213623e-02 4.145189523696899414e-01 -1.960734724998474121e-01 3.436428606510162354e-01 2.457199394702911377e-01 1.505091935396194458e-01 -9.741042554378509521e-02 -3.499735519289970398e-02 1.720711290836334229e-01 2.511506974697113037e-01 6.575585901737213135e-02 1.274220198392868042e-01 -2.856079041957855225e-01 -1.383230686187744141e-01 6.346759945154190063e-02 -4.563762992620468140e-02 2.953586867079138756e-03 1.203139349818229675e-01 1.094610840082168579e-01 2.986045479774475098e-01
-7.705331314355134964e-03 3.503371775150299072e-02 3.773784637451171875e-01 1.652585715055465698e-01 -2.786255776882171631e-01 5.470303446054458618e-02 3.116867542266845703e-01 -7.258895784616470337e-02 1.356921195983886719e-01 -7.554906420409679413e-03 -2.709520757198333740e-01 1.098498478531837463e-01 -1.384264826774597168e-01 4.358866810798645020e-01 2.374703288078308105e-01 7.266351580619812012e-02 9.838357567787170410e-02 -2.013562992215156555e-02 -1.971835643053054810e-01 -1.143056005239486694e-01 2.001351304352283478e-02 1.231940016150474548e-01 6.793916970491409302e-02 -7.068479806184768677e-02 -2.088277935981750488e-01 6.430140137672424316e-02 1.504289358854293823e-01 2.129702568054199219e-01 -1.917223334312438965e-01 1.551373451948165894e-01 -8.030567318201065063e-02 -3.064163587987422943e-02
3.007103130221366882e-02 2.310514450073242188e-01 4.543626308441162109e-02 3.594390153884887695e-01 -4.317638278007507324e-02 3.674587011337280273e-01 4.276777803897857666e-02 1.257403381168842316e-02 3.612790703773498535e-01 -1.164792254567146301e-01 -1.486214697360992432e-01 1.056050434708595276e-01 5.843404680490493774e-02 1.638552546501159668e-01 -9.894496202468872070e-02 3.318286966532468796e-03 8.517890423536300659e-02 1.079435870051383972e-01 -1.778446137905120850e-01 -3.887080550193786621e-01 3.240688443183898926e-01 7.387457787990570068e-02 1.844341456890106201e-01 -1.270081400871276855e-01 1.253901720046997070e-01 2.352191954851150513e-01 4.388624802231788635e-02 -4.340933263301849365e-02 -8.953239023685455322e-02 -8.844769001007080078e-02 -5.632083863019943237e-02 -4.528588801622390747e-02
6.540104746818542480e-03 3.604906797409057617e-01 7.544784247875213623e-02 7.330524921417236328e-02 -1.605596095323562622e-01 -3.157865107059478760e-01 5.945843085646629333e-02 3.124742209911346436e-01 2.637283802032470703e-01 1.109772622585296631e-01 -3.691164255142211914e-01 -1.025382727384567261e-01 3.155520558357238770e-01 1.368415653705596924e-01 -1.281551122665405273e-01 1.488440185785293579e-01 -1.270751282572746277e-02 -5.353384651243686676e-03 -7.114748656749725342e-02 -1.470971405506134033e-01 1.687969639897346497e-02 -3.841044753789901733e-02 -2.764580957591533661e-02 1.037813276052474976e-01 -2.152204960584640503e-01 2.100980430841445923e-01 1.970445811748504639e-01 2.653287351131439209e-02 1.076416820287704468e-01 2.009265869855880737e-01 1.481925994157791138e-01 5.156810954213142395e-02
-2.601494779810309410e-03 2.104896120727062225e-02 1.090039238333702087e-01 7.634491473436355591e-02 -2.678244709968566895e-01 8.882267773151397705e-02 -7.984174787998199463e-02 2.913239598274230957e-01 1.708088368177413940e-01 -4.947998374700546265e-02 -5.331216380000114441e-02 2.092939615249633789e-01 9.105452895164489746e-02 3.551180064678192139e-01 -1.919335275888442993e-01 1.213803738355636597e-01 3.494284152984619141e-01 9.167410433292388916e-02 3.554506227374076843e-02 -1.907139569520950317e-01 4.479021951556205750e-02 1.928535103797912598e-01 4.747872799634933472e-02 1.949032545089721680e-01 -4.944198727607727051e-01 -5.146839469671249390e-02 8.227647095918655396e-02 6.778666377067565918e-02 -1.328317373991012573e-01 8.106463402509689331e-02 4.093079268932342529e-02 1.216531842947006226e-01
9.166936576366424561e-02 6.440538167953491211e-02 2.330560237169265747e-01 -8.220059424638748169e-02 9.336849674582481384e-03 1.252547353506088257e-01 7.175032980740070343e-03 1.180484667420387268e-01 1.428958624601364136e-01 1.078817434608936310e-02 8.627361804246902466e-02 1.168600097298622131e-01 -1.899961382150650024e-01 8.897842466831207275e-02 -1.135802716016769409e-01 3.557533919811248779e-01 -5.387350916862487793e-02 2.126927301287651062e-02 -1.500354260206222534e-01 -1.083980128169059753e-01 1.641953736543655396e-01 3.459787964820861816e-01 1.549538597464561462e-02 7.894030213356018066e-02 -1.436057835817337036e-01 8.710376918315887451e-02 2.969094514846801758e-01 2.333865873515605927e-02 -2.162163704633712769e-01 1.331386864185333252e-01 -3.415353000164031982e-01 4.274603128433227539e-01
-1.618559807538986206e-01 8.387815952301025391e-02 2.544473707675933838e-01 2.587319016456604004e-01 -5.523211136460304260e-02 2.418389022350311279e-01 -1.516247838735580444e-01 2.114378213882446289e-01 -7.957937568426132202e-02 7.758059352636337280e-02 2.022755797952413559e-03 2.672343552112579346e-01 -8.219110220670700073e-02 1.206535026431083679e-01 2.111388929188251495e-02 -1.957236677408218384e-01 2.464471012353897095e-01 -4.007966220378875732e-01 -3.894052654504776001e-02 -2.727262377738952637e-01 1.223298832774162292e-01 2.399679720401763916e-01 2.702149748802185059e-02 1.150528993457555771e-02 -2.648745775222778320e-01 -1.554754097014665604e-02 1.234523132443428040e-01 1.858273707330226898e-02 4.499327763915061951e-02 7.992177456617355347e-02 -2.164795249700546265e-01 2.237622886896133423e-01
-3.001777827739715576e-01 1.779151707887649536e-01 3.363139629364013672e-01 2.598410248756408691e-01 -8.755933493375778198e-02 -1.155137717723846436e-01 -1.793248057365417480e-01 6.480330228805541992e-02 -1.606657803058624268e-01 -6.198120862245559692e-02 -1.223550438880920410e-01 2.281223833560943604e-01 1.169601604342460632e-01 8.117452263832092285e-02 1.097383052110671997e-01 -5.072197318077087402e-02 8.736477047204971313e-02 4.396671894937753677e-03 -4.785067215561866760e-02 -3.916446864604949951e-01 2.144965529441833496e-01 3.466720581054687500e-01 -4.032490402460098267e-02 -2.730495110154151917e-02 8.293951302766799927e-02 -1.406227946281433105e-01 5.276337265968322754e-02 -1.711805760860443115e-01 1.796131208539009094e-02 1.863057017326354980e-01 -1.079986914992332458e-01 2.671561837196350098e-01
-2.364405244588851929e-01 2.375916391611099243e-01 1.935704052448272705e-01 -1.530494689941406250e-01 3.942572697997093201e-02 4.624712839722633362e-02 -1.539423763751983643e-01 1.496465355157852173e-01 3.232526183128356934e-01 3.998825792223215103e-03 -3.025833368301391602e-01 1.174052581191062927e-01 2.511068582534790039e-01 2.582634389400482178e-01 2.233482711017131805e-02 -8.204535581171512604e-03 1.205808967351913452e-01 -1.194086857140064240e-02 7.738393545150756836e-02 -1.651744246482849121e-01 1.572918593883514404e-01 3.723586201667785645e-01 -3.013965189456939697e-01 -8.088798262178897858e-03 8.498948067426681519e-02 1.154981106519699097e-01 1.148736178874969482e-01 -2.184196608141064644e-03 -1.701139360666275024e-01 3.692764416337013245e-02 -2.397840768098831177e-01 1.139493435621261597e-01
2.745776176452636719e-01 -9.948461502790451050e-02 4.040567278861999512e-01 9.872420877218246460e-02 -3.790633752942085266e-02 -3.052240936085581779e-03 -1.003203913569450378e-01 -6.368689239025115967e-02 1.607895493507385254e-01 -2.768620662391185760e-02 -2.741473913192749023e-01 4.186222329735755920e-02 2.255364879965782166e-02 4.039255082607269287e-01 2.225497812032699585e-01 2.116384059190750122e-01 2.041304856538772583e-01 -1.072883158922195435e-01 -3.120329380035400391e-01 -1.385373324155807495e-01 4.762531071901321411e-02 9.953025728464126587e-02 2.400356382131576538e-01 1.410313844680786133e-01 4.773492366075515747e-02 -5.523075908422470093e-02 1.464408040046691895e-01 6.459783017635345459e-02 -1.643317937850952148e-01 -1.058675348758697510e-01 -1.816466301679611206e-01 5.521456897258758545e-02
4.296488687396049500e-02 8.892126381397247314e-02 3.096663355827331543e-01 4.930396005511283875e-02 -1.611663727089762688e-03 2.142911255359649658e-01 -8.971769362688064575e-02 2.852102927863597870e-02 3.021784126758575439e-01 4.728066176176071167e-02 3.221256658434867859e-02 1.083489358425140381e-01 3.337176889181137085e-02 5.441519315354526043e-04 -2.607313692569732666e-01 -2.314856648445129395e-02 5.350179225206375122e-02 2.222525328397750854e-02 1.680905558168888092e-02 -1.775609999895095825e-01 2.601278424263000488e-01 2.170679569244384766e-01 -1.628113538026809692e-01 -2.613396942615509033e-02 -3.838027715682983398e-01 -2.298430800437927246e-01 4.694484546780586243e-02 6.202270835638046265e-02 1.057901084423065186e-01 -3.883251547813415527e-02 -3.231991529464721680e-01 4.008733034133911133e-01
1.949067264795303345e-01 1.299413591623306274e-01 -1.035852059721946716e-01 2.388876229524612427e-01 1.189052760601043701e-01 2.476275898516178131e-02 5.375885590910911560e-02 4.995159432291984558e-02 2.068234533071517944e-01 2.116961404681205750e-02 -3.932291269302368164e-01 2.941473014652729034e-02 2.664306759834289551e-01 -1.269920468330383301e-01 -8.331575989723205566e-02 -1.154809594154357910e-01 -7.683556526899337769e-02 2.464110702276229858e-01 -1.586333662271499634e-01 -1.756173074245452881e-01 5.693702399730682373e-02 1.007034406065940857e-01 -1.250423491001129150e-01 4.048583507537841797e-01 -4.768645018339157104e-02 -2.378700487315654755e-02 3.238663375377655029e-01 1.046752408146858215e-01 -6.638810783624649048e-02 8.515439927577972412e-02 -1.683562695980072021e-01 2.771987020969390869e-01
1.102141737937927246e-01 -6.309004966169595718e-03 1.384436637163162231e-01 3.436670005321502686e-01 2.856200933456420898e-01 7.632717490196228027e-02 5.005546659231185913e-02 4.053373336791992188e-01 -2.048334851861000061e-02 -8.439501747488975525e-03 -1.105995033867657185e-03 -5.565322563052177429e-02 1.846522241830825806e-01 1.829756349325180054e-01 -2.170975208282470703e-01 1.944366246461868286e-01 1.863325089216232300e-01 1.414669454097747803e-01 1.367570161819458008e-01 -3.068367242813110352e-01 1.744458638131618500e-02 7.528626173734664917e-02 -3.637531027197837830e-02 -3.259219974279403687e-02 2.019456326961517334e-01 7.687042653560638428e-02 7.580849528312683105e-02 2.208549827337265015e-01 -1.114270985126495361e-01 1.511270459741353989e-02 -1.817796379327774048e-01 3.426123559474945068e-01
-2.532782964408397675e-03 1.794899553060531616e-01 1.280866861343383789e-01 2.086752504110336304e-01 -8.424739539623260498e-02 -1.026157587766647339e-01 -5.426899716258049011e-02 2.726603448390960693e-01 8.345028012990951538e-02 -1.084639653563499451e-01 -1.683036796748638153e-02 2.019611001014709473e-01 1.799561679363250732e-01 4.945324063301086426e-01 -2.465188205242156982e-01 2.849680185317993164e-01 7.005876302719116211e-02 1.283155977725982666e-01 -2.736546471714973450e-02 -2.344453521072864532e-02 1.404730379581451416e-01 2.213955968618392944e-01 -6.015549972653388977e-02 -2.356283366680145264e-02 -2.326513230800628662e-01 -2.631465792655944824e-01 -3.601286187767982483e-02 -1.058016903698444366e-02 -1.074087694287300110e-01 4.397999867796897888e-02 -2.785907685756683350e-01 1.507467031478881836e-01
3.538363873958587646e-01 -2.406487986445426941e-02 1.243417039513587952e-01 -1.499831974506378174e-01 -7.891546189785003662e-02 8.445178717374801636e-02 -1.972167789936065674e-01 1.212165504693984985e-01 -3.109808824956417084e-02 -1.292240470647811890e-01 -2.826613187789916992e-01 -1.354247033596038818e-01 -3.901252150535583496e-02 1.888729631900787354e-01 -1.129970401525497437e-01 2.285349071025848389e-01 1.229523774236440659e-02 -3.558514118194580078e-01 -1.526729762554168701e-02 -2.890671789646148682e-01 9.958410263061523438e-02 4.138872772455215454e-02 1.501918286085128784e-01 5.744786560535430908e-02 -2.046901173889636993e-02 -6.928517832420766354e-04 8.069134503602981567e-02 -6.260781735181808472e-02 3.051062300801277161e-02 3.604704439640045166e-01 -1.044121906161308289e-01 3.879925012588500977e-01
1.106067523360252380e-01 2.207788676023483276e-01 2.106718420982360840e-01 1.134339794516563416e-01 -6.947704404592514038e-02 -1.714362651109695435e-01 2.566894888877868652e-01 3.151995539665222168e-01 4.033229053020477295e-01 -3.369327262043952942e-02 -1.314860880374908447e-01 6.388933956623077393e-02 2.228419780731201172e-01 1.510784178972244263e-01 -7.835722714662551880e-02 -1.314066052436828613e-01 -7.699332386255264282e-02 -2.027897536754608154e-01 -5.104912444949150085e-02 -3.313337564468383789e-01 6.763914972543716431e-02 2.030463516712188721e-01 -1.749056726694107056e-01 5.425109714269638062e-02 -2.417161017656326294e-01 -2.085865661501884460e-02 2.043703645467758179e-01 -5.532484501600265503e-02 2.294375449419021606e-01 1.656912453472614288e-02 -6.124306097626686096e-02 -4.599026963114738464e-02
1.100567579269409180e-01 -6.522761285305023193e-02 1.966373324394226074e-01 1.594804823398590088e-01 2.029162645339965820e-01 -4.758272692561149597e-02 5.636418983340263367e-02 2.787138894200325012e-02 1.942978203296661377e-01 -1.316716521978378296e-01 -6.107611060142517090e-01 5.115833505988121033e-02 -2.056252807378768921e-01 2.087742649018764496e-02 -1.243528574705123901e-01 -3.863950259983539581e-04 -3.848411515355110168e-02 1.013470813632011414e-01 -2.695362269878387451e-01 -2.550408244132995605e-01 -5.357816442847251892e-02 1.242891922593116760e-01 -1.642192304134368896e-01 7.844321429729461670e-02 -8.587729930877685547e-02 -6.711405701935291290e-03 -2.094576209783554077e-01 1.270776540040969849e-01 -1.856347173452377319e-01 2.680189311504364014e-01 1.881475374102592468e-02 9.080610424280166626e-02
3.790049254894256592e-02 -2.422783672809600830e-01 2.060815393924713135e-01 2.670371532440185547e-01 -1.380712240934371948e-01 1.353216916322708130e-01 -2.159835994243621826e-01 2.491245567798614502e-01 -1.704372912645339966e-01 -2.962035313248634338e-02 -1.268468350172042847e-01 2.387135326862335205e-01 9.524637460708618164e-02 7.810901850461959839e-02 -1.356543153524398804e-01 2.308662533760070801e-01 3.843687847256660461e-02 2.305749617516994476e-02 1.549230664968490601e-01 -1.729672849178314209e-01 -1.012699902057647705e-01 1.112379133701324463e-01 2.011109590530395508e-01 1.545335948467254639e-01 -1.108083277940750122e-01 -1.247416809201240540e-02 6.768178194761276245e-02 4.401948302984237671e-02 -7.118975371122360229e-02 -3.116259910166263580e-02 -1.966275721788406372e-01 5.325284004211425781e-01
2.362157851457595825e-01 -2.805084362626075745e-02 2.090417742729187012e-01 1.446274369955062866e-01 3.216431289911270142e-02 -7.920669764280319214e-02 -8.520041592419147491e-03 7.503142207860946655e-02 2.077565938234329224e-01 -4.736036062240600586e-02 -5.641098693013191223e-02 3.250075876712799072e-01 -1.864604502916336060e-01 3.535409867763519287e-01 5.696226656436920166e-02 2.833793759346008301e-01 -4.863467440009117126e-02 -1.986466944217681885e-01 -2.007475495338439941e-01 -3.878690302371978760e-01 1.231987550854682922e-01 1.698546111583709717e-01 -1.185384485870599747e-02 3.790425509214401245e-02 -1.386024174280464649e-03 -1.963803768157958984e-01 2.842156887054443359e-01 -8.841213583946228027e-02 -2.406045943498611450e-01 3.849947825074195862e-02 -4.830972850322723389e-02 3.494350984692573547e-02
-7.557205110788345337e-02 -2.938522212207317352e-02 4.182400926947593689e-02 2.108706086874008179e-01 -7.974902540445327759e-02 2.296321094036102295e-01 -2.003314644098281860e-01 1.110722646117210388e-01 -7.775100320577621460e-02 -2.605805993080139160e-01 -1.588028818368911743e-01 -2.111205086112022400e-02 2.174747548997402191e-02 -2.654853276908397675e-02 -1.005688682198524475e-01 -1.054816022515296936e-01 1.664672493934631348e-01 2.320420742034912109e-01 -2.406910760328173637e-03 -2.087657451629638672e-01 3.476715981960296631e-01 9.481549263000488281e-02 2.232207357883453369e-01 -2.756834626197814941e-01 -3.163980245590209961e-01 -1.533718705177307129e-01 1.360537707805633545e-01 2.728487849235534668e-01 -5.884560942649841309e-02 2.245976403355598450e-02 1.817372813820838928e-02 3.345083594322204590e-01
2.546233534812927246e-01 -2.257678210735321045e-01 1.147111058235168457e-01 2.829960882663726807e-01 1.521556079387664795e-01 -2.753586042672395706e-03 -1.082596741616725922e-02 4.895492270588874817e-02 9.678059816360473633e-02 1.571295708417892456e-01 -3.310876488685607910e-01 -2.037598378956317902e-02 1.935110390186309814e-01 1.880538910627365112e-01 -1.837160438299179077e-02 1.671475172042846680e-01 1.416413951665163040e-02 1.675367057323455811e-01 -1.401132345199584961e-01 -8.063697814941406250e-02 5.169311910867691040e-02 2.321498654782772064e-02 -1.009186208248138428e-01 -2.168129384517669678e-01 -1.496467888355255127e-01 -1.138696633279323578e-02 3.742928504943847656e-01 1.485821455717086792e-01 2.048487663269042969e-01 1.802557259798049927e-01 -2.658506669104099274e-02 3.813613951206207275e-01
-1.394204497337341309e-01 2.189777232706546783e-02 9.825419634580612183e-02 1.037653982639312744e-01 -2.740688025951385498e-01 5.209055542945861816e-02 1.125818770378828049e-02 1.200984939932823181e-01 2.681159647181630135e-03 5.452409759163856506e-02 -3.187096118927001953e-01 4.510715305805206299e-01 -2.679191529750823975e-02 -8.869505673646926880e-02 1.419031620025634766e-01 3.618169426918029785e-01 9.009321779012680054e-02 1.285549104213714600e-01 1.553092598915100098e-01 -2.150677889585494995e-01 1.828573644161224365e-01 2.816437557339668274e-02 1.483737230300903320e-01 -1.017515137791633606e-01 3.074883855879306793e-02 1.206959597766399384e-02 2.790325284004211426e-01 2.220511138439178467e-01 -2.970978021621704102e-01 -1.377457473427057266e-02 7.315192371606826782e-02 1.262858510017395020e-01
-9.156295657157897949e-02 1.371778100728988647e-01 2.421426028013229370e-01 3.407659232616424561e-01 -2.466620355844497681e-01 8.541310578584671021e-02 -2.086588889360427856e-01 9.472733736038208008e-02 1.287860572338104248e-01 1.290580034255981445e-01 -9.789615869522094727e-02 1.511316150426864624e-01 5.957641825079917908e-02 3.261892795562744141e-01 -2.386790700256824493e-02 2.777773141860961914e-01 1.503345966339111328e-01 2.463111840188503265e-02 2.280357666313648224e-02 1.144644394516944885e-01 -6.343404948711395264e-02 1.611576080322265625e-01 1.205404028296470642e-01 6.332687288522720337e-02 -3.229411542415618896e-01 -1.694234609603881836e-01 3.051409423351287842e-01 -9.204172343015670776e-02 -1.775013655424118042e-01 1.171288341283798218e-01 -1.091683432459831238e-01 2.167093455791473389e-01
-1.381642967462539673e-01 9.907795488834381104e-02 2.471140176057815552e-01 3.756095468997955322e-01 -2.235181927680969238e-01 9.954105317592620850e-02 2.439339011907577515e-01 2.068842053413391113e-01 -1.647230386734008789e-01 -2.978243492543697357e-02 -2.098337262868881226e-01 1.372042596340179443e-01 1.122117135673761368e-02 1.665420085191726685e-01 1.254766732454299927e-01 6.072707846760749817e-02 -1.902689337730407715e-01 -3.144655227661132812e-01 -1.180300414562225342e-01 -2.687794864177703857e-01 9.666272252798080444e-02 2.846760749816894531e-01 1.970972307026386261e-02 1.288242638111114502e-01 -8.683657646179199219e-02 -1.179300546646118164e-01 2.680863142013549805e-01 -1.346735656261444092e-01 -1.096700951457023621e-01 -7.219877839088439941e-02 -9.441734850406646729e-02 4.857699573040008545e-02
1.327079087495803833e-01 6.454547494649887085e-02 1.534564197063446045e-01 -2.762838499620556831e-03 -6.741091609001159668e-02 3.251584470272064209e-01 -2.054030075669288635e-03 1.870670020580291748e-01 2.970787882804870605e-01 -1.326334178447723389e-01 3.863478824496269226e-02 4.544133692979812622e-02 6.429737061262130737e-02 1.671704053878784180e-01 -6.122873350977897644e-02 -7.293666899204254150e-02 1.296426057815551758e-01 8.704656362533569336e-02 7.565369363874197006e-03 -1.959091573953628540e-01 2.300468385219573975e-01 3.580856025218963623e-01 -2.341266274452209473e-01 -4.526557400822639465e-02 -2.503471672534942627e-01 -2.114489376544952393e-01 2.795001864433288574e-01 -6.312638521194458008e-02 1.969432532787322998e-01 3.926869481801986694e-02 -2.881909012794494629e-01 2.124534249305725098e-01
7.346493005752563477e-02 1.832065135240554810e-01 6.239927560091018677e-02 2.869596481323242188e-01 -2.584686130285263062e-02 -2.509002387523651123e-02 1.955875456333160400e-01 -1.447748579084873199e-02 1.206467077136039734e-01 1.499456167221069336e-01 -3.630657494068145752e-01 2.042057514190673828e-01 -1.242170259356498718e-01 1.666735708713531494e-01 -3.022349625825881958e-02 2.708136439323425293e-01 2.331301718950271606e-01 -1.750912070274353027e-01 -3.428004980087280273e-01 -1.087019070982933044e-01 2.304258942604064941e-01 2.953303232789039612e-02 4.954017698764801025e-02 2.467312663793563843e-01 3.136902675032615662e-02 1.065864637494087219e-01 1.954900622367858887e-01 2.802395820617675781e-01 1.445978432893753052e-01 -1.050880625844001770e-01 -9.447702765464782715e-02 7.355623692274093628e-02
-8.954897522926330566e-02 2.551520466804504395e-01 2.654678523540496826e-01 1.253951787948608398e-01 -5.441280081868171692e-02 -1.507022976875305176e-01 9.664660692214965820e-02 1.141313388943672180e-01 -1.501629780977964401e-02 -1.205571442842483521e-01 -1.859806925058364868e-01 6.634841207414865494e-03 -1.739162579178810120e-02 4.649861529469490051e-02 -7.754403352737426758e-02 -1.345691382884979248e-01 -1.102529540657997131e-01 -4.275235161185264587e-02 -1.117217093706130981e-01 -4.106671214103698730e-01 -7.532316446304321289e-02 2.175090759992599487e-01 -2.673819959163665771e-01 7.930388301610946655e-02 2.433270812034606934e-01 -9.940113127231597900e-02 2.731522321701049805e-01 1.482741385698318481e-01 3.551596775650978088e-02 4.097112715244293213e-01 -1.835394948720932007e-01 1.492910236120223999e-01
3.330051004886627197e-01 5.858269333839416504e-02 3.458145558834075928e-01 8.861697465181350708e-02 -1.153690665960311890e-01 1.988499760627746582e-01 1.848076581954956055e-01 2.626555860042572021e-01 -3.657840192317962646e-02 2.227125465869903564e-01 -2.586511969566345215e-01 -3.239883482456207275e-02 9.902878850698471069e-02 -5.806379765272140503e-02 6.847753375768661499e-02 2.863270342350006104e-01 1.133038699626922607e-01 1.310715526342391968e-01 2.722322940826416016e-01 -1.855495870113372803e-01 2.095326967537403107e-02 1.771490573883056641e-01 -5.654873698949813843e-02 -3.261414915323257446e-02 3.574057295918464661e-02 1.351033449172973633e-01 2.853097021579742432e-01 2.457929998636245728e-01 -1.229512542486190796e-01 6.539700925350189209e-02 -4.048746079206466675e-02 1.627405732870101929e-01
-3.561883047223091125e-02 4.902823269367218018e-02 3.279537260532379150e-01 1.034519001841545105e-01 -6.801602989435195923e-02 -3.151415660977363586e-02 3.149005770683288574e-02 1.728653758764266968e-01 1.310925632715225220e-01 -5.067624617367982864e-03 -3.013481199741363525e-01 3.297828435897827148e-01 -6.087793037295341492e-02 2.261116653680801392e-01 -3.227647393941879272e-02 2.513831555843353271e-01 3.235221654176712036e-02 -2.770826816558837891e-01 -2.787224650382995605e-01 -2.307954281568527222e-01 3.091024458408355713e-01 2.238831073045730591e-01 -6.648056209087371826e-02 4.132198542356491089e-02 -3.609291464090347290e-02 -1.298707425594329834e-01 1.444906890392303467e-01 -6.320347078144550323e-03 -2.203320264816284180e-01 -2.047555893659591675e-01 -1.234911382198333740e-01 -1.884041540324687958e-02
-2.948509715497493744e-02 1.262266039848327637e-01 2.103780061006546021e-01 9.814944863319396973e-02 -1.195471175014972687e-02 3.450104296207427979e-01 -1.335276663303375244e-01 3.266117572784423828e-01 1.160856708884239197e-01 7.982771843671798706e-02 -1.619623005390167236e-01 9.347917884588241577e-02 1.938334256410598755e-01 4.281793832778930664e-01 1.314868927001953125e-01 1.353698670864105225e-01 8.456504344940185547e-02 -9.640172123908996582e-02 -5.610464513301849365e-02 -1.809581965208053589e-01 -5.369060859084129333e-02 2.048934251070022583e-01 3.435080125927925110e-02 1.426037251949310303e-01 -3.447604477405548096e-01 -1.504292637109756470e-01 1.833676248788833618e-01 6.468342989683151245e-02 -2.613992393016815186e-01 4.047976061701774597e-02 7.911791652441024780e-02 6.469717714935541153e-03
1.719303876161575317e-01 8.114139735698699951e-02 3.312614262104034424e-01 3.041852414608001709e-01 -3.693625330924987793e-02 2.366252392530441284e-01 -6.738011538982391357e-02 3.281850814819335938e-01 9.063752740621566772e-02 -1.987632811069488525e-01 -2.387571036815643311e-01 -3.827778697013854980e-01 -7.025139406323432922e-03 3.542996346950531006e-01 -2.547297179698944092e-01 3.170655295252799988e-02 -1.067696213722229004e-01 4.141607135534286499e-02 3.512261435389518738e-02 -7.449398934841156006e-02 9.011779725551605225e-02 1.216612085700035095e-01 1.561509165912866592e-02 -1.084277639165520668e-03 -1.392915695905685425e-01 6.122653186321258545e-02 2.254371717572212219e-02 -5.478210374712944031e-02 -3.191724186763167381e-03 1.225466653704643250e-01 -7.746475934982299805e-02 2.419123947620391846e-01
8.531246334314346313e-03 -1.082822307944297791e-01 2.107520401477813721e-01 1.701997816562652588e-01 -2.115540653467178345e-01 7.873281836509704590e-02 -1.808730810880661011e-01 -1.233403682708740234e-01 1.590341329574584961e-01 6.108089350163936615e-03 -2.964004278182983398e-01 -1.472886055707931519e-01 -1.204143464565277100e-01 1.512293517589569092e-01 1.182183995842933655e-01 3.451654687523841858e-02 1.405972093343734741e-01 -2.138952258974313736e-03 2.816108465194702148e-01 -1.684156507253646851e-01 1.572444885969161987e-01 9.950873255729675293e-02 -1.310598850250244141e-01 1.086106449365615845e-01 2.748643606901168823e-02 -1.882974244654178619e-02 4.686255455017089844e-01 4.316014945507049561e-01 -1.320875808596611023e-02 2.530444413423538208e-02 -6.947271525859832764e-03 1.721003502607345581e-01
-2.623109817504882812e-01 -2.212243620306253433e-03 1.612736433744430542e-01 1.940512470901012421e-02 1.735176891088485718e-01 3.943334817886352539e-01 1.727351732552051544e-02 2.150938063859939575e-01 2.059472799301147461e-01 -4.489513859152793884e-02 -2.084445655345916748e-01 -1.119101792573928833e-01 8.259250968694686890e-02 2.978485822677612305e-01 -1.769611388444900513e-01 5.161869525909423828e-02 7.413702458143234253e-02 -2.387647703289985657e-02 -6.219404935836791992e-02 -2.209393531084060669e-01 9.421108663082122803e-02 -2.168175950646400452e-02 -4.497504606842994690e-02 -9.409026801586151123e-02 -6.532187759876251221e-02 1.148699596524238586e-01 7.468335330486297607e-02 2.938687205314636230e-01 -1.317339986562728882e-01 1.421427726745605469e-01 5.127307772636413574e-02 4.627712368965148926e-01
1.852267533540725708e-01 1.690860241651535034e-01 1.795959174633026123e-01 9.187430143356323242e-02 -9.200586378574371338e-02 6.694824993610382080e-02 1.672788709402084351e-01 1.293590068817138672e-01 1.962509602308273315e-01 7.338323444128036499e-02 -6.179254874587059021e-02 1.958578824996948242e-01 8.267568051815032959e-02 3.060579597949981689e-01 1.341167539358139038e-01 3.564090132713317871e-01 2.999368906021118164e-01 1.419852953404188156e-03 -2.111983299255371094e-02 -1.241467967629432678e-01 4.811816513538360596e-01 1.071822643280029297e-01 2.044680900871753693e-02 -6.964164227247238159e-02 -1.659928411245346069e-01 2.139472663402557373e-01 -4.676789417862892151e-02 2.417194992303848267e-01 -7.941723614931106567e-02 1.611958071589469910e-02 -9.770779311656951904e-02 5.451392754912376404e-02
4.131240025162696838e-02 1.983608901500701904e-01 -8.894766680896282196e-03 1.801749169826507568e-01 -2.582434415817260742e-01 -8.123510330915451050e-02 1.570290178060531616e-01 -8.776369504630565643e-03 9.342101216316223145e-02 -9.839619696140289307e-02 -2.403185665607452393e-01 1.914331316947937012e-01 5.078595876693725586e-02 9.747354686260223389e-02 -1.902559995651245117e-01 1.916893571615219116e-01 3.073446750640869141e-01 -2.895910441875457764e-01 -1.692667454481124878e-01 -2.884736061096191406e-01 -1.972055248916149139e-02 1.918313354253768921e-01 2.788322744891047478e-03 1.451655924320220947e-01 -7.658359408378601074e-02 -5.726715084165334702e-03 -1.168699562549591064e-01 2.640371620655059814e-01 -1.000617295503616333e-01 -2.659955024719238281e-01 -3.093749284744262695e-01 1.278158873319625854e-01
7.382007688283920288e-02 5.798470601439476013e-02 1.868650168180465698e-01 1.280444115400314331e-01 -1.802099198102951050e-01 -4.212779179215431213e-02 -2.472073584794998169e-01 2.104657441377639771e-01 2.698547244071960449e-01 5.412123724818229675e-02 -2.775243818759918213e-01 3.082235157489776611e-01 -5.234815552830696106e-02 4.141767024993896484e-01 2.226202040910720825e-01 -8.076804876327514648e-02 -2.047512913122773170e-03 3.409296507015824318e-03 -2.660844027996063232e-01 -3.376144170761108398e-02 -4.929245333187282085e-04 1.984305530786514282e-01 4.675142839550971985e-02 -8.520293235778808594e-02 -1.233768835663795471e-01 -9.893784299492835999e-03 2.058832496404647827e-01 -5.348678678274154663e-02 -2.737007141113281250e-01 2.123461514711380005e-01 -1.207038909196853638e-01 7.849346101284027100e-02
1.210575103759765625e-01 1.402161270380020142e-01 9.634708613157272339e-02 1.018188595771789551e-01 -3.374214768409729004e-01 1.907427981495857239e-02 9.569481015205383301e-02 -1.381114870309829712e-01 1.991414725780487061e-01 2.443330734968185425e-01 -2.086309343576431274e-01 2.838471531867980957e-01 1.536645144224166870e-01 5.718421190977096558e-02 4.252621531486511230e-01 2.182540446519851685e-01 1.943153589963912964e-01 -5.039476975798606873e-02 -3.087799437344074249e-02 -2.628239989280700684e-01 1.015066206455230713e-01 9.373002499341964722e-02 9.958849102258682251e-02 -7.245222479104995728e-02 -1.775102503597736359e-02 -7.422598451375961304e-02 1.762699335813522339e-01 1.419888138771057129e-01 -6.835970561951398849e-03 -2.117889821529388428e-01 -2.230987995862960815e-01 1.686791479587554932e-01
-1.303552389144897461e-01 3.984271287918090820e-01 2.930480241775512695e-01 1.170790269970893860e-01 -1.282170563936233521e-01 -1.638405472040176392e-01 2.115893065929412842e-01 -1.813845359720289707e-03 -1.512755267322063446e-02 -2.779422104358673096e-01 -2.077650725841522217e-01 1.291444450616836548e-01 8.034952916204929352e-03 3.131718933582305908e-01 -8.023224771022796631e-02 3.714951872825622559e-01 1.771423369646072388e-01 7.373381406068801880e-02 -5.039881542325019836e-02 3.541916236281394958e-02 9.431692212820053101e-02 -2.025637403130531311e-02 1.101383715867996216e-01 2.742847502231597900e-01 -5.198064073920249939e-02 1.603267937898635864e-01 -5.089855194091796875e-02 2.083261460065841675e-01 -7.308859378099441528e-02 1.485395580530166626e-01 -6.927901506423950195e-02 1.132602617144584656e-01
4.155083000659942627e-02 -2.364851534366607666e-02 3.611473143100738525e-01 1.262909621000289917e-01 1.597303748130798340e-01 -9.283418953418731689e-02 -3.372933715581893921e-02 2.014023363590240479e-01 6.993450690060853958e-03 2.358994483947753906e-01 -3.177416622638702393e-01 1.322036981582641602e-01 6.756653636693954468e-02 3.233768045902252197e-01 9.366860985755920410e-02 -6.667650490999221802e-02 5.403194203972816467e-02 4.438373073935508728e-02 -1.043475717306137085e-01 -3.177896142005920410e-01 -1.443172618746757507e-02 -3.033391237258911133e-01 -1.494015157222747803e-01 8.427692949771881104e-02 -9.678347408771514893e-02 -7.910895347595214844e-02 -1.118518561124801636e-01 1.640523225069046021e-01 2.138100750744342804e-02 1.425890922546386719e-01 -3.710860311985015869e-01 1.644848883152008057e-01
1.094927862286567688e-01 -3.251938521862030029e-01 1.313997060060501099e-01 3.865605592727661133e-01 -3.640955686569213867e-02 -6.599432975053787231e-02 -9.409774094820022583e-03 -5.137573182582855225e-02 2.244526892900466919e-01 2.272959649562835693e-01 -2.702533602714538574e-01 3.900502249598503113e-02 2.360072284936904907e-01 1.947982758283615112e-01 4.311528801918029785e-02 1.546522527933120728e-01 -7.333198189735412598e-02 1.812655031681060791e-01 -1.425445973873138428e-01 -1.843854039907455444e-01 5.719698383472859859e-04 -9.654751047492027283e-03 4.318747203797101974e-03 -2.087835818529129028e-01 -1.855323612689971924e-01 -1.627918183803558350e-01 2.501927912235260010e-01 6.382040679454803467e-02 6.189890205860137939e-02 5.764491111040115356e-02 -1.543054282665252686e-01 3.410596251487731934e-01
-5.416360497474670410e-02 2.703396975994110107e-01 2.060010880231857300e-01 1.519641876220703125e-01 1.048831343650817871e-01 -3.969465941190719604e-02 -1.898529529571533203e-01 3.154455423355102539e-01 9.838498383760452271e-02 1.348598673939704895e-02 -1.168684512376785278e-01 2.423300743103027344e-01 -7.400443404912948608e-02 1.085812821984291077e-01 -4.630331322550773621e-02 6.836123019456863403e-02 -2.090763747692108154e-01 2.099720984697341919e-01 2.218915894627571106e-02 -4.211905896663665771e-01 -3.584207221865653992e-02 1.519922018051147461e-01 -2.992632985115051270e-01 1.953514851629734039e-02 2.344262897968292236e-01 -6.794375926256179810e-02 1.024171113967895508e-01 3.413001596927642822e-01 -5.525124445557594299e-02 1.321039497852325439e-01 5.721668154001235962e-02 1.168455258011817932e-01
1.932220160961151123e-01 -1.755908876657485962e-01 2.371619343757629395e-01 -4.559647664427757263e-02 1.573134772479534149e-02 1.073355972766876221e-01 1.106069907546043396e-01 5.071417093276977539e-01 -6.502934545278549194e-02 -4.507697373628616333e-02 -1.361857354640960693e-01 4.415682051330804825e-03 9.822401404380798340e-02 1.329161375761032104e-01 -1.443750858306884766e-01 2.685760259628295898e-01 1.000766903162002563e-01 -1.081836000084877014e-01 -9.715697914361953735e-02 -3.137531876564025879e-01 1.419034749269485474e-01 1.702875830233097076e-02 -1.971066594123840332e-01 -1.292602419853210449e-01 -1.097027212381362915e-01 -1.086661070585250854e-01 2.718977034091949463e-01 -1.049985662102699280e-01 1.245229225605726242e-02 1.573241353034973145e-01 2.391503006219863892e-01 2.251983880996704102e-01
4.809663072228431702e-02 1.623038202524185181e-01 1.765893101692199707e-01 -7.377001643180847168e-02 -3.152822554111480713e-01 3.949857130646705627e-02 1.302406191825866699e-01 5.911164358258247375e-02 1.996937394142150879e-01 2.263770252466201782e-01 2.928721718490123749e-02 4.061012715101242065e-02 -1.259738355875015259e-01 7.915357500314712524e-02 7.723984308540821075e-04 2.918629050254821777e-01 4.131058230996131897e-02 -9.457518905401229858e-02 3.283005952835083008e-02 -3.179619610309600830e-01 1.736174523830413818e-01 4.244756326079368591e-02 3.319879248738288879e-02 -1.779168546199798584e-01 -4.791354238986968994e-01 -1.398538202047348022e-01 1.245140433311462402e-01 2.112044841051101685e-01 -7.815796881914138794e-02 1.354473084211349487e-01 -5.430307239294052124e-03 3.179515004158020020e-01
1.103894412517547607e-01 6.228914484381675720e-02 2.106728404760360718e-01 1.674911826848983765e-01 1.668176651000976562e-01 1.372496336698532104e-01 -2.609241604804992676e-01 2.521488964557647705e-01 1.901287436485290527e-01 5.579833686351776123e-02 6.515839695930480957e-02 2.528541684150695801e-01 4.426001757383346558e-02 -7.463887333869934082e-02 -6.866718828678131104e-02 -9.412409365177154541e-02 -8.673284202814102173e-03 5.591937527060508728e-02 7.776386290788650513e-02 -4.911404103040695190e-02 2.881998717784881592e-01 2.077715098857879639e-01 -1.391409244388341904e-02 -1.483283042907714844e-01 -2.282843291759490967e-01 -1.541033685207366943e-01 2.615720927715301514e-01 8.350722491741180420e-02 1.299898177385330200e-01 6.242098286747932434e-02 -3.383211791515350342e-01 3.975293636322021484e-01
-1.838575303554534912e-01 3.951459527015686035e-01 -4.973037168383598328e-02 8.371868729591369629e-02 1.396079510450363159e-01 -1.340310126543045044e-01 -2.295370995998382568e-01 -9.472570568323135376e-02 3.578719682991504669e-03 -1.434535067528486252e-02 -3.373864591121673584e-01 1.429781410843133926e-02 1.538125127553939819e-01 2.603345215320587158e-01 4.053587093949317932e-02 7.949084043502807617e-02 4.017784073948860168e-02 -8.723538368940353394e-02 -7.951438426971435547e-02 -2.374186068773269653e-01 -3.757081925868988037e-02 -1.143940072506666183e-02 -8.286031335592269897e-02 2.376382648944854736e-01 -2.436773031949996948e-01 -1.809158474206924438e-01 4.051881432533264160e-01 1.238147616386413574e-01 -1.512117832899093628e-01 1.705356538295745850e-01 -1.639495491981506348e-01 2.395842038094997406e-02
-1.108565554022789001e-01 3.140712678432464600e-01 6.160168442875146866e-03 1.544559150934219360e-01 2.772266790270805359e-02 -5.185672082006931305e-03 -3.939665481448173523e-02 2.969252467155456543e-01 1.824217289686203003e-01 1.565014123916625977e-01 -1.164401322603225708e-01 -1.356862038373947144e-01 2.625004053115844727e-01 1.673460155725479126e-01 1.170314010232686996e-02 2.130774408578872681e-01 -6.125107407569885254e-02 -1.187507659196853638e-01 -1.219439506530761719e-01 -2.492170631885528564e-01 3.225573897361755371e-01 -1.223760172724723816e-01 -1.252107471227645874e-01 2.198013961315155029e-01 -6.755750626325607300e-02 -9.959971904754638672e-02 9.113550186157226562e-02 6.524349749088287354e-02 -1.971874013543128967e-02 1.471946984529495239e-01 2.279556691646575928e-01 4.044327437877655029e-01
-3.533218801021575928e-02 4.437316674739122391e-03 2.869481146335601807e-01 3.474979475140571594e-02 -1.003430970013141632e-02 5.881135165691375732e-02 2.771698832511901855e-01 1.166298091411590576e-01 1.381534337997436523e-01 -2.239818572998046875e-01 -2.919234931468963623e-01 -1.085269614122807980e-03 2.125673145055770874e-01 1.483659297227859497e-01 -1.587673276662826538e-01 -6.801908370107412338e-03 -1.265521496534347534e-01 -1.306504607200622559e-01 -8.495835959911346436e-02 -4.945430457592010498e-01 5.372101906687021255e-03 3.186716139316558838e-02 -1.250349432229995728e-01 -1.202047169208526611e-01 -2.654839754104614258e-01 1.660314649343490601e-01 1.867435574531555176e-01 -1.019725576043128967e-01 2.171226143836975098e-01 -1.168027613312005997e-02 1.791901141405105591e-01 1.885846406221389771e-01
3.966018930077552795e-02 -1.397849060595035553e-02 3.112965524196624756e-01 2.363615036010742188e-01 3.451967239379882812e-02 -1.757022142410278320e-01 2.629127539694309235e-02 1.410033553838729858e-01 -8.938521146774291992e-02 -1.744086593389511108e-01 -4.358505308628082275e-01 -2.027401141822338104e-02 -1.861781179904937744e-01 1.307644844055175781e-01 -1.488806903362274170e-01 -5.994496867060661316e-02 4.469700157642364502e-02 2.907056128606200218e-03 -1.949111670255661011e-01 -3.994962275028228760e-01 -2.049126774072647095e-01 1.262972205877304077e-01 -1.766944974660873413e-01 -1.226440519094467163e-01 1.610677242279052734e-01 -1.753832548856735229e-01 6.983986496925354004e-02 1.850548088550567627e-01 4.094271734356880188e-02 2.384715229272842407e-01 -1.582014113664627075e-01 5.765184015035629272e-02
2.265423983335494995e-01 3.340882956981658936e-01 3.620472550392150879e-02 1.795608252286911011e-01 -2.161944359540939331e-01 1.548324525356292725e-01 7.827310264110565186e-02 1.308995485305786133e-01 -1.849253289401531219e-02 -2.282540798187255859e-01 -3.706474602222442627e-02 1.522781909443438053e-03 -2.094933390617370605e-01 3.411655500531196594e-02 3.636977374553680420e-01 -1.191749200224876404e-01 7.276087999343872070e-02 -5.929560214281082153e-02 -1.266805231571197510e-01 -3.698807954788208008e-01 1.136442199349403381e-01 1.633758991956710815e-01 -9.870662540197372437e-02 1.954665221273899078e-02 -2.177993804216384888e-01 1.541845649480819702e-01 -9.423399716615676880e-02 -3.353491798043251038e-02 -9.299582988023757935e-02 1.781405508518218994e-01 -2.397389858961105347e-01 2.715058028697967529e-01
-1.773286610841751099e-01 2.723038196563720703e-01 2.973885238170623779e-01 3.394225984811782837e-02 4.846211522817611694e-02 3.044905606657266617e-03 -2.333683222532272339e-01 5.428219959139823914e-02 -1.805509775876998901e-01 7.477892190217971802e-02 -3.562484383583068848e-01 1.802340149879455566e-02 7.793267816305160522e-02 1.414481252431869507e-01 1.586545109748840332e-01 1.020395308732986450e-01 1.389044225215911865e-01 -8.906608074903488159e-02 -2.579970955848693848e-01 -2.244411408901214600e-01 -2.388683706521987915e-01 2.001992464065551758e-01 -2.370897307991981506e-02 -5.072224885225296021e-02 1.818525232374668121e-02 -9.226267039775848389e-02 6.176155805587768555e-02 -3.586670383810997009e-02 -2.443909347057342529e-01 -1.971772126853466034e-02 9.741172194480895996e-02 4.358558952808380127e-01
1.302546411752700806e-01 1.348295211791992188e-01 -1.814150810241699219e-01 1.059087067842483521e-01 1.184768229722976685e-01 -5.027838051319122314e-02 -7.590579241514205933e-02 1.518018394708633423e-01 -1.070340871810913086e-01 4.504817351698875427e-02 -2.062842249870300293e-01 -1.633156836032867432e-01 -2.921508550643920898e-01 2.386828139424324036e-02 8.217862248420715332e-02 9.367560595273971558e-02 1.214290708303451538e-01 9.000402688980102539e-02 -3.229336440563201904e-02 -3.287264108657836914e-01 1.331428289413452148e-01 2.984446585178375244e-01 9.751485288143157959e-02 -3.240003585815429688e-01 -9.907228499650955200e-02 -2.121239304542541504e-01 9.358798712491989136e-02 1.441984027624130249e-01 1.695722490549087524e-01 3.760667145252227783e-01 -1.840644180774688721e-01 2.225750982761383057e-01
-3.126959875226020813e-02 1.582295745611190796e-01 1.331443339586257935e-01 -1.766915321350097656e-01 -2.741975188255310059e-01 -9.142868220806121826e-02 1.830411702394485474e-01 4.247267916798591614e-02 1.703936308622360229e-01 1.154692545533180237e-01 -1.128340959548950195e-01 -1.101626828312873840e-01 -1.090151146054267883e-01 1.418524235486984253e-01 4.660474881529808044e-02 3.422876596450805664e-01 1.202239841222763062e-02 -8.027938008308410645e-02 2.644106745719909668e-02 -2.952361702919006348e-01 1.796213537454605103e-01 -2.283264882862567902e-02 3.523255232721567154e-03 -1.230174452066421509e-01 -3.498881757259368896e-01 -2.203117460012435913e-01 -2.153207734227180481e-02 2.418188154697418213e-01 -1.490251719951629639e-01 2.134514451026916504e-01 -1.684521734714508057e-01 3.452309072017669678e-01
-1.097511053085327148e-01 2.635013461112976074e-01 -2.611840888857841492e-02 9.644803404808044434e-02 2.471014484763145447e-02 5.286086350679397583e-03 3.519605472683906555e-02 1.972765177488327026e-01 2.026388943195343018e-01 1.411939412355422974e-01 -1.649230271577835083e-01 -9.559484571218490601e-02 2.600870728492736816e-01 2.880402803421020508e-01 4.567750170826911926e-02 2.345725148916244507e-01 -1.193125620484352112e-01 -1.639524549245834351e-01 -1.948997229337692261e-01 -1.992042660713195801e-01 3.746622502803802490e-01 -9.657543152570724487e-02 -1.129195559769868851e-02 1.451095491647720337e-01 -1.190200224518775940e-01 -2.214062958955764771e-01 -3.980048745870590210e-02 1.933684349060058594e-01 -8.763330429792404175e-02 6.733129918575286865e-02 1.619992405176162720e-01 3.638639152050018311e-01
-1.354580968618392944e-01 6.187390908598899841e-02 2.795032262802124023e-01 2.425234019756317139e-01 -4.285585582256317139e-01 1.275169253349304199e-01 -2.247318252921104431e-02 1.875245422124862671e-01 1.833706498146057129e-01 1.197190731763839722e-01 -1.296247839927673340e-01 -5.865084007382392883e-02 1.612360030412673950e-01 2.695975005626678467e-01 1.057196855545043945e-01 1.251990199089050293e-01 -9.528248570859432220e-03 5.308379605412483215e-02 -3.673106431961059570e-02 -2.390808165073394775e-01 3.177289068698883057e-01 -1.228307187557220459e-01 -1.577136218547821045e-01 1.422971636056900024e-01 -2.417450845241546631e-01 3.734457120299339294e-02 -9.491385519504547119e-02 2.264355868101119995e-01 -5.235022399574518204e-03 1.412638872861862183e-01 2.206804901361465454e-01 -1.341284904628992081e-02
1.254742592573165894e-01 4.302678406238555908e-01 -7.080256938934326172e-02 -2.438131347298622131e-02 -1.571550816297531128e-01 2.812902927398681641e-01 1.990978866815567017e-01 2.451705187559127808e-01 -1.005886197090148926e-01 -3.343800455331802368e-02 -1.662130281329154968e-02 1.825740188360214233e-01 -1.660400778055191040e-01 6.865733861923217773e-02 6.990842521190643311e-03 -5.242556706070899963e-02 5.121526494622230530e-02 8.197205513715744019e-02 -9.722614288330078125e-02 -3.008416593074798584e-01 1.421522647142410278e-01 2.149705737829208374e-01 -1.756147295236587524e-01 1.484383344650268555e-01 -2.115472108125686646e-01 -2.735932171344757080e-02 -6.504088640213012695e-02 4.592281952500343323e-02 -3.756983205676078796e-02 3.734705597162246704e-02 -1.826276332139968872e-01 4.398040175437927246e-01
2.566915452480316162e-01 3.690252900123596191e-01 1.090809702873229980e-02 -9.358888200949877501e-05 -1.616399884223937988e-01 -3.283801302313804626e-02 1.303343176841735840e-01 -6.412819772958755493e-02 8.824645727872848511e-02 -5.787091702222824097e-02 3.395326435565948486e-02 1.629802733659744263e-01 8.460004627704620361e-02 -3.349228948354721069e-02 2.798636257648468018e-01 2.093136310577392578e-01 2.195046395063400269e-01 7.441950961947441101e-03 1.335243321955204010e-02 -4.940582811832427979e-01 1.094502285122871399e-01 1.627920717000961304e-01 1.593382805585861206e-01 -1.208970174193382263e-01 9.557728469371795654e-02 -3.300615027546882629e-02 2.554957270622253418e-01 4.084994271397590637e-02 3.631900623440742493e-02 8.553634583950042725e-02 -2.655017077922821045e-01 2.300998717546463013e-01
-7.245334982872009277e-02 2.748723924160003662e-01 2.932398915290832520e-01 2.371862232685089111e-01 -1.296553760766983032e-01 2.282681465148925781e-01 -7.852007448673248291e-02 2.990130521357059479e-02 -5.981656908988952637e-02 9.076821804046630859e-02 -4.764069616794586182e-01 -8.294132351875305176e-02 1.520095020532608032e-01 1.368829607963562012e-01 1.635561324656009674e-02 -8.932919800281524658e-02 1.379452552646398544e-02 6.290070712566375732e-02 8.374771475791931152e-02 -5.169501528143882751e-04 4.698321521282196045e-01 1.789396852254867554e-01 -1.049900576472282410e-01 -3.419898450374603271e-02 -1.082258820533752441e-01 6.752814166247844696e-03 1.366242766380310059e-01 4.597371444106101990e-02 1.556357592344284058e-01 -1.640894412994384766e-01 -2.035869807004928589e-01 -6.303091347217559814e-02
5.468497425317764282e-02 -4.218578711152076721e-02 -4.677620381698943675e-05 1.245056241750717163e-01 -5.629216134548187256e-02 3.336423635482788086e-02 -1.614995747804641724e-01 4.278995841741561890e-02 1.651625931262969971e-01 -9.631308913230895996e-02 -1.300077140331268311e-01 -8.020064234733581543e-02 2.163219451904296875e-01 2.696004211902618408e-01 -9.391111880540847778e-02 6.345805525779724121e-02 1.454610228538513184e-01 9.287061542272567749e-02 -2.352577000856399536e-01 -4.009611904621124268e-01 2.655482590198516846e-01 9.536965936422348022e-02 -6.818874180316925049e-02 -2.495038509368896484e-01 2.953839004039764404e-01 1.490968763828277588e-01 2.252106741070747375e-02 4.306116700172424316e-01 -1.832589805126190186e-01 -3.335293009877204895e-02 -1.506931632757186890e-01 1.004270315170288086e-01
-6.696850061416625977e-02 -6.293113529682159424e-02 -1.130478177219629288e-02 1.740688234567642212e-01 -9.018313884735107422e-02 -1.412075161933898926e-01 -1.313416752964258194e-02 1.413055509328842163e-01 6.400062702596187592e-03 -1.915199011564254761e-01 -2.720391154289245605e-01 -8.059147745370864868e-02 -2.385926246643066406e-01 -7.433132827281951904e-02 1.579397358000278473e-02 2.940600216388702393e-01 2.099202200770378113e-02 4.064906388521194458e-02 -2.435418963432312012e-02 -2.863371372222900391e-01 3.590113818645477295e-01 1.459844708442687988e-01 2.155243307352066040e-01 2.867347598075866699e-01 -2.838882505893707275e-01 -7.068121433258056641e-02 2.335633784532546997e-01 1.419128030538558960e-01 2.251363694667816162e-01 -2.930593863129615784e-02 -2.285331040620803833e-01 1.375717371702194214e-01
7.081283628940582275e-02 2.499811351299285889e-01 -2.788497693836688995e-02 2.024671137332916260e-01 -3.387441337108612061e-01 1.212859451770782471e-01 2.430637925863265991e-01 3.629300594329833984e-01 7.760926336050033569e-02 5.954430997371673584e-02 4.132290836423635483e-03 1.896121948957443237e-01 7.726024836301803589e-02 2.308634668588638306e-01 -7.336691021919250488e-02 5.400912091135978699e-02 2.092833220958709717e-01 2.460885792970657349e-02 4.383801668882369995e-02 -2.461638748645782471e-01 -1.428758800029754639e-01 1.044292077422142029e-01 -1.348752081394195557e-01 -1.021239440888166428e-02 -2.503270506858825684e-01 -1.257252097129821777e-01 -1.623670309782028198e-01 1.363095790147781372e-01 -1.992626786231994629e-01 1.651629358530044556e-01 -1.356863677501678467e-01 3.033413290977478027e-01
8.674968034029006958e-02 1.326622664928436279e-01 2.169436067342758179e-01 2.607575617730617523e-02 -2.711503207683563232e-01 2.173885256052017212e-01 1.353153586387634277e-01 6.055993214249610901e-02 -1.769093573093414307e-01 -2.885325998067855835e-02 -2.463752478361129761e-01 2.982995212078094482e-01 2.533742412924766541e-02 1.456364840269088745e-01 2.188769131898880005e-01 8.573573082685470581e-02 4.346153233200311661e-03 -3.516491353511810303e-01 -1.143757924437522888e-01 -3.398708105087280273e-01 1.313582509756088257e-01 1.806591749191284180e-01 1.488041132688522339e-01 7.930558919906616211e-02 9.045466780662536621e-02 8.388111740350723267e-02 3.311009407043457031e-01 9.273100644350051880e-02 -1.109309792518615723e-01 2.951954118907451630e-02 -2.158538848161697388e-01 4.050401970744132996e-02
3.072372972965240479e-01 4.402225464582443237e-02 -1.261043734848499298e-02 1.419468522071838379e-01 1.633571982383728027e-01 -1.025982424616813660e-01 9.542878717184066772e-02 3.698078691959381104e-01 1.874027550220489502e-01 1.601739525794982910e-01 -7.056798785924911499e-02 -2.843999117612838745e-02 9.762307256460189819e-02 1.178771257400512695e-01 1.001848131418228149e-01 6.868934631347656250e-02 -5.400160327553749084e-02 1.731175482273101807e-01 -2.039814889430999756e-01 -4.832767546176910400e-01 1.708234399557113647e-01 -7.861120253801345825e-02 -4.649985209107398987e-02 1.177837625145912170e-01 -1.616049110889434814e-01 -2.033489644527435303e-01 3.541275113821029663e-02 2.133519202470779419e-01 2.901101484894752502e-02 -1.282724551856517792e-02 2.722546691074967384e-03 3.476181626319885254e-01
1.348404679447412491e-02 1.892229169607162476e-01 4.637963697314262390e-02 9.333295375108718872e-02 1.173625215888023376e-01 -1.268264744430780411e-02 -9.172092378139495850e-02 1.123696342110633850e-01 2.979976534843444824e-01 5.944810807704925537e-02 -1.569037884473800659e-01 9.130897372961044312e-02 -1.299762874841690063e-01 -1.047389656305313110e-01 8.857614547014236450e-02 1.406060755252838135e-01 -1.033188849687576294e-01 1.494080126285552979e-01 -7.816833257675170898e-02 -4.668667018413543701e-01 1.166755929589271545e-01 1.122457906603813171e-01 -5.464757233858108521e-02 2.590548694133758545e-01 1.451618075370788574e-01 1.211454197764396667e-01 8.071210980415344238e-02 3.538024723529815674e-01 -3.646817803382873535e-01 2.643018066883087158e-01 -1.947391033172607422e-02 1.155719235539436340e-01
-2.479564696550369263e-01 2.657898068428039551e-01 2.219204455614089966e-01 1.284273266792297363e-01 2.640278637409210205e-02 -8.343591541051864624e-02 -5.980165675282478333e-02 1.097022220492362976e-01 4.593496397137641907e-02 -5.583261325955390930e-02 7.259587757289409637e-03 1.006710007786750793e-01 3.602243214845657349e-02 3.694155067205429077e-02 -1.103205382823944092e-01 4.217727109789848328e-02 1.213062182068824768e-01 -2.870848178863525391e-01 -1.678671091794967651e-01 -4.442767500877380371e-01 -2.197947353124618530e-02 2.136233448982238770e-01 -1.037039607763290405e-01 1.303464323282241821e-01 3.151518851518630981e-02 -2.095852233469486237e-02 3.035756051540374756e-01 1.033065170049667358e-01 1.467755883932113647e-01 3.634988069534301758e-01 -1.232308447360992432e-01 2.777682244777679443e-01
1.146522089838981628e-01 -2.190056145191192627e-01 1.660849004983901978e-01 2.451849132776260376e-01 6.407549232244491577e-02 -6.631213426589965820e-02 3.348505124449729919e-02 4.485175758600234985e-02 8.541566878557205200e-02 2.125277370214462280e-01 -3.166113197803497314e-01 2.217553928494453430e-02 2.439815402030944824e-01 2.274562418460845947e-01 1.331542618572711945e-02 9.352074563503265381e-02 1.105200797319412231e-01 2.384303659200668335e-01 -2.064270824193954468e-01 -2.515738643705844879e-02 1.689378358423709869e-02 1.026934534311294556e-01 -4.812761768698692322e-02 -2.054752111434936523e-01 -1.851495206356048584e-01 1.771921664476394653e-02 3.663126230239868164e-01 5.466413870453834534e-02 2.453563362360000610e-01 9.099449217319488525e-02 -8.094841986894607544e-02 3.894795775413513184e-01
-2.212838269770145416e-03 -1.964278519153594971e-02 2.896797358989715576e-01 2.736173570156097412e-02 -1.240856945514678955e-01 7.748821377754211426e-02 2.242530733346939087e-01 4.652544558048248291e-01 1.201499179005622864e-01 -1.006103008985519409e-01 -8.609227836132049561e-02 -2.374824136495590210e-02 1.141974106431007385e-01 1.432452648878097534e-01 -9.367037564516067505e-02 3.002657890319824219e-01 7.000389695167541504e-02 -1.862741820514202118e-02 -1.581762731075286865e-01 -2.613698840141296387e-01 9.593776613473892212e-02 -1.677623242139816284e-01 -1.799384951591491699e-01 -2.159955501556396484e-01 -9.017778187990188599e-02 -1.307232677936553955e-01 4.838742315769195557e-02 4.933433234691619873e-02 -1.497811377048492432e-01 1.567683815956115723e-01 7.833770662546157837e-02 4.045493900775909424e-01
7.371652126312255859e-02 -1.087267398834228516e-01 1.282801926136016846e-01 6.810930371284484863e-02 3.142734766006469727e-01 -2.811861932277679443e-01 -1.351970732212066650e-01 3.739800155162811279e-01 -1.104369536042213440e-01 1.891418993473052979e-01 -3.162026703357696533e-01 -5.527955014258623123e-03 7.363638281822204590e-02 1.207971572875976562e-01 -4.149392992258071899e-02 -4.863467812538146973e-02 1.985959410667419434e-01 -1.446390748023986816e-01 -6.000659242272377014e-02 -3.684194982051849365e-01 -3.538184612989425659e-02 -6.344342976808547974e-02 -1.007685214281082153e-01 1.568529605865478516e-01 -3.629621118307113647e-02 -4.162385314702987671e-02 2.020952105522155762e-01 9.938938915729522705e-02 1.403543911874294281e-02 2.055843025445938110e-01 8.183458819985389709e-03 3.428725600242614746e-01
-5.682953819632530212e-02 3.062912821769714355e-02 6.046586111187934875e-02 9.115685522556304932e-02 -1.214779838919639587e-01 -7.246024161577224731e-02 1.013326868414878845e-01 3.027471005916595459e-01 3.160945475101470947e-01 -3.987974673509597778e-02 -3.049835264682769775e-01 -2.909670397639274597e-02 1.873796433210372925e-01 1.802420988678932190e-02 -3.270159661769866943e-02 5.328534916043281555e-02 -1.105254665017127991e-01 -3.540595769882202148e-01 -7.291828840970993042e-02 -2.818829119205474854e-01 8.881811052560806274e-02 2.342026680707931519e-01 -2.616863846778869629e-01 -3.750964999198913574e-02 -2.578809261322021484e-01 2.800381481647491455e-01 2.530379295349121094e-01 -5.131049081683158875e-02 1.281556636095046997e-01 5.946309119462966919e-02 9.242135286331176758e-02 1.793346405029296875e-01
-2.265026718378067017e-01 -3.283574804663658142e-02 4.113761782646179199e-01 2.074426710605621338e-01 -2.829570472240447998e-01 -6.797129660844802856e-02 1.011052206158638000e-01 2.742690443992614746e-01 2.204305827617645264e-01 -3.160169348120689392e-02 -1.116859987378120422e-01 -1.362164318561553955e-01 1.669705510139465332e-01 1.150527410209178925e-02 4.888740926980972290e-02 1.760767847299575806e-01 -1.379291713237762451e-01 -2.030908316373825073e-01 -1.595633774995803833e-01 -2.898770868778228760e-01 1.334109306335449219e-01 8.906935900449752808e-02 1.612984202802181244e-02 3.547582030296325684e-02 -3.343327045440673828e-01 7.215766608715057373e-02 3.073696494102478027e-01 9.616024047136306763e-02 6.666747480630874634e-02 -1.433536037802696228e-02 2.163632214069366455e-02 -1.916008256375789642e-02
1.451117098331451416e-01 2.736463770270347595e-02 1.718105375766754150e-01 2.229370921850204468e-01 -1.315563321113586426e-01 2.383207082748413086e-01 9.031502902507781982e-02 -5.616806447505950928e-02 6.558275967836380005e-02 -7.417415827512741089e-02 -6.750124692916870117e-02 -7.862652838230133057e-02 1.078460067510604858e-01 -7.572371512651443481e-02 -1.903218626976013184e-01 1.563196927309036255e-01 2.310116142034530640e-01 7.273995876312255859e-02 -3.195102617610245943e-04 -1.448942124843597412e-01 2.068232297897338867e-01 2.028531581163406372e-01 -1.056560203433036804e-01 3.088171593844890594e-02 -1.806941777467727661e-01 1.750514358282089233e-01 3.893079459667205811e-01 1.263644993305206299e-01 -3.587427437305450439e-01 2.311706170439720154e-02 -3.745183348655700684e-01 1.974414587020874023e-01
1.386019587516784668e-02 5.739707127213478088e-02 2.135902345180511475e-01 1.447885930538177490e-01 -2.531203925609588623e-01 -2.672220468521118164e-01 -2.603607624769210815e-02 1.374506652355194092e-01 2.848968207836151123e-01 1.271887123584747314e-01 -2.186573594808578491e-01 2.132340222597122192e-01 -3.702925518155097961e-02 2.364433407783508301e-01 -9.800017625093460083e-02 2.961288690567016602e-01 1.990398019552230835e-01 -1.626983284950256348e-01 -2.210148721933364868e-01 8.877854049205780029e-02 1.135641708970069885e-01 1.135721951723098755e-01 -3.933458030223846436e-02 9.011264145374298096e-02 -2.203467674553394318e-02 -8.397682011127471924e-02 3.019456267356872559e-01 1.626299917697906494e-01 -9.604073315858840942e-02 1.489327382296323776e-02 -3.236663341522216797e-01 1.790034472942352295e-01
2.906106412410736084e-01 2.714049816131591797e-01 9.498514980077743530e-02 2.903530895709991455e-01 -4.325968399643898010e-02 -1.924792975187301636e-01 -2.881093136966228485e-02 1.229407340288162231e-01 -1.515515893697738647e-02 -1.544928699731826782e-01 -8.372241258621215820e-02 -2.047508805990219116e-01 2.503756284713745117e-01 1.122610718011856079e-01 -1.119050662964582443e-02 1.994239911437034607e-02 6.236872449517250061e-02 1.814077645540237427e-01 -2.787798047065734863e-01 -3.298824429512023926e-01 1.196913570165634155e-01 5.260124336928129196e-03 -1.355261504650115967e-01 1.587100625038146973e-01 -9.198675304651260376e-02 -3.157040774822235107e-01 8.972474187612533569e-02 3.138833642005920410e-01 6.594856083393096924e-02 -5.995649844408035278e-02 -3.117637149989604950e-02 1.999521702527999878e-01
-3.508004546165466309e-02 1.255601942539215088e-01 -6.261880695819854736e-02 2.115296125411987305e-01 2.268833816051483154e-01 -9.138927608728408813e-02 -7.525446359068155289e-03 2.427690327167510986e-01 2.922643125057220459e-01 8.674512803554534912e-02 -3.893986344337463379e-01 -1.488309949636459351e-01 -3.577106446027755737e-02 1.359321326017379761e-01 1.464176923036575317e-01 1.068919450044631958e-01 -3.924312815070152283e-02 2.275159955024719238e-01 -9.847804903984069824e-03 -1.364675909280776978e-01 1.402591764926910400e-01 -3.329106047749519348e-02 -1.773749738931655884e-01 1.851420402526855469e-01 1.487514078617095947e-01 6.755228340625762939e-02 4.389980342239141464e-03 1.083630919456481934e-01 -2.191569358110427856e-01 3.881053626537322998e-02 -2.403311729431152344e-01 4.380396604537963867e-01
1.483421027660369873e-01 -1.388993263244628906e-01 1.524183750152587891e-01 1.317204833030700684e-01 2.108385413885116577e-01 -7.836448028683662415e-03 -6.889241933822631836e-02 2.412470281124114990e-01 2.237181067466735840e-01 2.148563787341117859e-02 -1.880449354648590088e-01 -9.395924210548400879e-02 -8.096193894743919373e-03 1.815597563982009888e-01 1.656502932310104370e-01 3.338783085346221924e-01 1.700268238782882690e-01 7.908167690038681030e-02 -1.281542181968688965e-01 -9.229726344347000122e-02 1.452187895774841309e-01 6.897750496864318848e-02 -7.854633033275604248e-02 2.904408276081085205e-01 9.841051697731018066e-02 -1.090287044644355774e-01 4.831947386264801025e-02 -3.187642050761496648e-06 2.347342967987060547e-01 3.536812663078308105e-01 -1.644901484251022339e-01 3.693009316921234131e-01
2.885125279426574707e-01 8.213833719491958618e-02 4.481036067008972168e-01 3.700284361839294434e-01 1.070332303643226624e-01 -1.695172488689422607e-01 -1.043522059917449951e-01 1.866546571254730225e-01 -1.747572235763072968e-02 -6.116338539868593216e-03 -1.090573444962501526e-01 1.078036427497863770e-01 9.655984491109848022e-02 4.098685085773468018e-01 -5.391440913081169128e-02 -3.116910904645919800e-02 3.942427411675453186e-02 1.265542507171630859e-01 -1.319917757064104080e-02 -1.632059216499328613e-01 2.033375650644302368e-01 -1.608337014913558960e-01 2.923536114394664764e-02 3.631507605314254761e-02 1.791322380304336548e-01 5.132846161723136902e-02 1.035542860627174377e-01 -2.175324968993663788e-02 1.466386318206787109e-01 2.437365241348743439e-02 -8.330080658197402954e-02 3.043002784252166748e-01
4.497135058045387268e-03 2.551550865173339844e-01 8.151680231094360352e-02 5.248171836137771606e-02 -2.489131093025207520e-01 5.060018599033355713e-02 2.757270038127899170e-01 2.437041997909545898e-01 1.788506060838699341e-01 2.441506683826446533e-01 -2.095329016447067261e-01 1.623590588569641113e-01 2.176761627197265625e-01 3.066986799240112305e-01 2.868270576000213623e-01 1.694710105657577515e-01 2.066857665777206421e-01 -4.203534871339797974e-02 -1.907445490360260010e-01 -3.315952718257904053e-01 8.619552850723266602e-02 1.521391823189333081e-04 6.054957211017608643e-02 -2.230780571699142456e-01 -3.487246856093406677e-02 1.007400155067443848e-01 1.775251924991607666e-01 -4.468720406293869019e-03 -1.748935505747795105e-02 -5.229507386684417725e-02 1.015977710485458374e-01 5.740271508693695068e-02
2.194385230541229248e-01 6.866665184497833252e-02 3.149328753352165222e-02 1.735993623733520508e-01 -1.014684364199638367e-01 1.424920260906219482e-01 5.217305384576320648e-03 3.052382171154022217e-01 4.814079403877258301e-02 -1.341549158096313477e-01 -1.130764931440353394e-01 2.345288395881652832e-01 1.261814087629318237e-01 4.539296329021453857e-01 3.363609611988067627e-01 9.884185343980789185e-02 7.212614268064498901e-02 -8.417273312807083130e-02 -1.446190029382705688e-01 -2.442291676998138428e-01 1.795994043350219727e-01 1.707715988159179688e-01 -1.153048314154148102e-02 2.069809287786483765e-01 -2.444482445716857910e-01 -1.014275178313255310e-01 1.225206628441810608e-01 -9.807001054286956787e-02 -2.344063371419906616e-01 -1.677740830928087234e-03 -1.095631569623947144e-01 1.873284764587879181e-02
-1.080952286720275879e-01 3.351952135562896729e-02 3.306348025798797607e-01 2.212651669979095459e-01 -1.417776346206665039e-01 -5.770186334848403931e-02 -2.909025549888610840e-01 3.205800950527191162e-01 1.267312020063400269e-01 -4.058267176151275635e-02 -4.023482650518417358e-02 8.534942567348480225e-02 2.115396037697792053e-02 1.129117384552955627e-01 -1.798195987939834595e-01 -8.634757995605468750e-02 -1.102062035351991653e-02 -2.049069665372371674e-02 1.705489680171012878e-02 -2.334629744291305542e-01 3.771359845995903015e-02 3.235724270343780518e-01 -5.483927205204963684e-02 -1.627727597951889038e-01 9.824309498071670532e-02 -1.381484121084213257e-01 -5.364881455898284912e-02 1.547726988792419434e-01 6.619501858949661255e-02 2.476826608180999756e-01 -1.390491127967834473e-01 4.548578858375549316e-01
2.894465625286102295e-02 3.348309397697448730e-01 -1.816853731870651245e-01 6.217174977064132690e-02 1.905445903539657593e-01 -1.752240806818008423e-01 -1.542949676513671875e-01 -5.482127144932746887e-02 3.051478266716003418e-01 7.622972130775451660e-02 -5.265033841133117676e-01 5.961129069328308105e-02 8.026740700006484985e-02 2.268003225326538086e-01 -1.636662520468235016e-02 2.031571418046951294e-01 -1.051892265677452087e-01 2.083431184291839600e-02 -7.242894731462001801e-03 -5.662147304974496365e-04 1.742678731679916382e-01 -6.236456707119941711e-02 9.167750366032123566e-03 -6.626359373331069946e-02 -2.448412962257862091e-02 -1.480979919433593750e-01 3.118572235107421875e-01 7.991126924753189087e-02 2.609129622578620911e-02 2.599931359291076660e-01 5.455990321934223175e-03 1.802214980125427246e-01
2.421940416097640991e-01 -4.403505846858024597e-02 4.083504900336265564e-02 1.332902908325195312e-01 -2.690271437168121338e-01 4.636089131236076355e-02 -3.472809121012687683e-02 2.763960659503936768e-01 1.858607381582260132e-01 1.777424514293670654e-01 -2.335691601037979126e-01 2.419146448373794556e-01 9.858400560915470123e-03 4.848521053791046143e-01 2.359892427921295166e-01 2.603244781494140625e-02 4.983104392886161804e-02 -9.450530260801315308e-02 -1.715179085731506348e-01 -1.647486537694931030e-01 -8.530331775546073914e-03 1.771520227193832397e-01 -2.869231102522462606e-04 -6.544871628284454346e-02 -2.659360170364379883e-01 1.351670268923044205e-02 1.456306874752044678e-02 6.085669156163930893e-04 -2.821637690067291260e-01 1.728602945804595947e-01 -3.953194990754127502e-02 1.057880818843841553e-01
9.772255271673202515e-02 3.387458026409149170e-01 -2.395759336650371552e-02 -2.104996591806411743e-01 -7.821901887655258179e-02 -1.111799255013465881e-01 -6.898162513971328735e-02 4.931348562240600586e-02 2.207313664257526398e-03 1.938921660184860229e-01 -1.388154178857803345e-01 9.428150206804275513e-02 2.381243370473384857e-02 1.010843291878700256e-01 3.800423443317413330e-02 8.230911567807197571e-03 1.199541166424751282e-01 -1.581574529409408569e-01 4.013298451900482178e-02 -3.768574297428131104e-01 2.753815054893493652e-01 2.183045595884323120e-01 -1.183246895670890808e-01 -1.143334880471229553e-01 -4.321719333529472351e-02 -6.071600317955017090e-02 -5.707382224500179291e-03 1.567704975605010986e-01 1.522133499383926392e-01 4.912189841270446777e-01 -1.669979095458984375e-01 2.664138972759246826e-01
1.431311815977096558e-01 3.368488699197769165e-02 1.083970367908477783e-01 1.587562859058380127e-01 1.458823680877685547e-01 -2.074379660189151764e-02 -1.069651357829570770e-02 2.749722599983215332e-01 -1.188058927655220032e-01 1.700351834297180176e-01 -3.173933029174804688e-01 5.768386274576187134e-02 -1.645023822784423828e-01 1.481244713068008423e-01 2.598075009882450104e-02 -2.610165476799011230e-01 2.678046524524688721e-01 -2.145873755216598511e-01 -5.630968138575553894e-02 -2.581880986690521240e-01 4.400299862027168274e-02 1.685477197170257568e-01 -1.772616356611251831e-01 1.369087304919958115e-02 1.066935658454895020e-01 -1.750188134610652924e-02 1.583166606724262238e-02 1.340640187263488770e-01 6.670742481946945190e-02 2.012859135866165161e-01 -3.224543631076812744e-01 3.881765902042388916e-01
1.210483983159065247e-01 -2.793980240821838379e-01 6.790971755981445312e-02 4.064654111862182617e-01 3.982690349221229553e-02 -6.523704528808593750e-02 -5.772930011153221130e-02 -6.860295683145523071e-02 -1.334784738719463348e-02 7.587493956089019775e-02 -3.012474477291107178e-01 8.196637779474258423e-02 2.927941083908081055e-01 2.571017146110534668e-01 -1.869259402155876160e-02 1.162863820791244507e-01 2.584709785878658295e-02 1.922666281461715698e-01 -1.799951046705245972e-01 -1.417576074600219727e-01 7.013779878616333008e-02 -4.688071832060813904e-02 -7.518561929464340210e-02 -1.396411508321762085e-01 -2.607093751430511475e-01 -1.412413865327835083e-01 3.106386363506317139e-01 -9.274099022150039673e-03 4.623068124055862427e-02 1.007902994751930237e-01 -1.192401498556137085e-01 3.479354381561279297e-01
-1.810603588819503784e-01 1.536963880062103271e-01 5.636610463261604309e-02 4.504485428333282471e-02 7.034530490636825562e-02 -7.884722948074340820e-02 -4.221652075648307800e-02 2.209756970405578613e-01 4.917617738246917725e-01 -6.215320900082588196e-03 -4.222738742828369141e-01 1.077550128102302551e-01 -1.194282844662666321e-01 2.393044158816337585e-02 1.828124076128005981e-01 7.985354959964752197e-02 -1.098060011863708496e-01 1.171030923724174500e-01 1.531474143266677856e-01 -1.501533091068267822e-01 6.577847152948379517e-02 1.552946269512176514e-01 2.223448604345321655e-01 -5.091011151671409607e-02 -3.246058896183967590e-02 7.250900566577911377e-02 -6.895659118890762329e-02 -6.224033981561660767e-02 7.609577383846044540e-03 1.314098834991455078e-01 1.297777891159057617e-01 4.345472753047943115e-01
2.330358475446701050e-01 -2.494011670351028442e-01 1.567117422819137573e-01 1.392825692892074585e-01 1.945013850927352905e-01 -1.152284219861030579e-01 5.702520161867141724e-02 -4.647695645689964294e-02 1.246891617774963379e-01 1.323560327291488647e-01 -2.315651476383209229e-01 -4.788828082382678986e-03 2.373272478580474854e-01 2.599744200706481934e-01 3.118897601962089539e-02 1.117412373423576355e-01 9.698116919025778770e-04 1.730513870716094971e-01 -5.411619320511817932e-02 -2.547755837440490723e-01 2.019995898008346558e-01 3.206644579768180847e-02 8.687637001276016235e-02 -1.579867899417877197e-01 -2.848484218120574951e-01 8.591813035309314728e-03 3.024282753467559814e-01 9.263889491558074951e-02 1.452296674251556396e-01 8.074931055307388306e-02 -8.710799366235733032e-02 4.127352833747863770e-01
1.518413722515106201e-01 3.609490394592285156e-02 2.143753767013549805e-01 1.142867058515548706e-01 -8.604640513658523560e-02 -3.890820965170860291e-02 -5.667740479111671448e-02 1.156976521015167236e-01 3.207591474056243896e-01 5.595709197223186493e-03 -1.600929498672485352e-01 2.208013832569122314e-02 -6.135268136858940125e-02 3.956948518753051758e-01 7.214492559432983398e-02 2.338546067476272583e-01 -9.682136774063110352e-02 8.185981959104537964e-02 -4.158756136894226074e-02 3.376241400837898254e-02 1.821548640727996826e-01 1.256812922656536102e-02 -1.027483046054840088e-01 2.105499953031539917e-01 -2.275535911321640015e-01 -2.100564539432525635e-01 3.745966255664825439e-01 -5.974426493048667908e-02 -2.746589183807373047e-01 2.157277762889862061e-01 -2.699545621871948242e-01 4.581714980304241180e-03
-2.617180719971656799e-02 7.717186957597732544e-02 1.565771102905273438e-01 9.137188643217086792e-02 1.712481826543807983e-01 -4.313206672668457031e-02 8.272392302751541138e-02 1.638638526201248169e-01 2.602793648838996887e-02 1.011005416512489319e-01 1.701318845152854919e-02 -5.614965036511421204e-02 2.806519865989685059e-01 2.319797277450561523e-01 7.088042795658111572e-02 3.354751169681549072e-01 -8.975451439619064331e-02 -5.069660488516092300e-03 -1.584302634000778198e-01 -4.326170682907104492e-01 3.822118937969207764e-01 -9.095378220081329346e-02 -5.601434782147407532e-02 1.666339188814163208e-01 -2.738529443740844727e-01 -8.508788049221038818e-02 -4.261935129761695862e-02 1.400672644376754761e-01 -7.809361070394515991e-02 8.420130610466003418e-02 9.505157172679901123e-02 3.156397640705108643e-01
6.340498477220535278e-02 -6.669402122497558594e-02 3.321984410285949707e-01 2.055544406175613403e-01 5.800863727927207947e-02 -1.027525365352630615e-01 -1.057493835687637329e-01 1.259527355432510376e-01 1.314538531005382538e-03 3.217314556241035461e-02 -2.626576423645019531e-01 1.131912991404533386e-01 5.473762378096580505e-02 1.626361757516860962e-01 1.615492068231105804e-02 -2.546041645109653473e-02 -6.507595069706439972e-03 3.210781514644622803e-02 -2.353201806545257568e-01 -2.886398136615753174e-01 -1.206572130322456360e-01 -2.834436297416687012e-01 -1.369353085756301880e-01 1.743490844964981079e-01 -1.542350500822067261e-01 -1.267800293862819672e-02 -1.105896458029747009e-01 1.976054757833480835e-01 -1.987453550100326538e-02 3.369545936584472656e-01 -3.421601057052612305e-01 3.077594041824340820e-01
2.402164041996002197e-01 7.354106754064559937e-02 -1.042893007397651672e-01 8.966490626335144043e-02 -1.891965568065643311e-01 -5.060427822172641754e-03 6.533569097518920898e-02 5.786405503749847412e-02 -2.834389545023441315e-02 -3.294012276455760002e-03 -1.050617694854736328e-01 4.094101488590240479e-01 -2.094103842973709106e-01 1.677353680133819580e-01 -1.023240983486175537e-01 1.465275734663009644e-01 6.663861125707626343e-02 -9.614842385053634644e-02 -1.970192603766918182e-02 -5.718939304351806641e-01 9.808591753244400024e-02 2.095901519060134888e-01 2.157314717769622803e-01 -6.788849830627441406e-02 -2.051337063312530518e-01 1.050537750124931335e-01 5.322064086794853210e-02 4.479787871241569519e-02 1.168045774102210999e-01 2.173290820792317390e-03 -2.688388824462890625e-01 3.774875402450561523e-02
2.539820373058319092e-01 2.918588221073150635e-01 1.499002426862716675e-01 4.417588189244270325e-02 2.920340560376644135e-02 -2.173146456480026245e-01 4.938876256346702576e-02 7.243927568197250366e-02 1.750278919935226440e-01 2.562477625906467438e-02 -1.625427454710006714e-01 -6.450532376766204834e-02 2.137068659067153931e-01 1.493751909583806992e-02 3.165774047374725342e-01 5.198978260159492493e-02 -8.806464821100234985e-02 1.447343379259109497e-01 -3.821284174919128418e-01 -1.976625621318817139e-01 8.235483616590499878e-02 1.552213430404663086e-01 -1.364563405513763428e-01 -6.452396512031555176e-02 -2.764818966388702393e-01 -8.022775501012802124e-02 8.848630636930465698e-02 2.240574806928634644e-01 -7.272090762853622437e-02 2.644784562289714813e-02 3.344833105802536011e-02 3.794232904911041260e-01
2.103583663702011108e-01 -7.830377668142318726e-02 2.210605442523956299e-01 1.935730874538421631e-01 2.087033540010452271e-01 -2.269790917634963989e-01 -2.818463742733001709e-02 -5.478745698928833008e-02 2.212350517511367798e-01 -9.756764024496078491e-02 -4.927717745304107666e-01 6.266456842422485352e-02 1.738853901624679565e-01 2.168750464916229248e-01 -1.719231456518173218e-01 -2.588984072208404541e-01 1.150502786040306091e-01 1.819351017475128174e-01 -1.942839175462722778e-01 -3.359602391719818115e-01 -3.098941221833229065e-02 7.962523400783538818e-02 7.434493303298950195e-02 -4.775069653987884521e-02 1.844566315412521362e-02 -2.270688489079475403e-02 -4.129236936569213867e-02 4.701208695769309998e-02 1.245127022266387939e-01 9.053666889667510986e-02 -6.725560128688812256e-02 2.006985098123550415e-01
2.490275911986827850e-02 1.361367851495742798e-01 7.185740768909454346e-02 2.312613278627395630e-01 -2.514836192131042480e-01 1.182259097695350647e-01 -2.021449655294418335e-01 2.309505045413970947e-01 5.923815816640853882e-02 7.338161021471023560e-02 1.547079812735319138e-02 1.717693656682968140e-01 1.405518203973770142e-01 3.142160475254058838e-01 -1.609491556882858276e-01 1.994062513113021851e-01 1.702092140913009644e-01 1.559538114815950394e-02 -4.629359394311904907e-02 -6.303581595420837402e-02 1.840675994753837585e-02 2.565522491931915283e-01 1.008977741003036499e-01 1.757048219442367554e-01 -4.374732077121734619e-01 -1.462315022945404053e-01 3.109396398067474365e-01 5.038996785879135132e-02 -1.669698506593704224e-01 1.216515600681304932e-01 1.701777987182140350e-02 1.746109873056411743e-01
6.716578453779220581e-02 3.999478742480278015e-02 2.617428004741668701e-01 -3.172730561345815659e-03 -2.024883031845092773e-01 -4.444499686360359192e-02 -6.005441024899482727e-02 1.791059374809265137e-01 6.739545613527297974e-02 -2.807633206248283386e-02 -3.637203276157379150e-01 -1.832362562417984009e-01 2.828761935234069824e-01 1.046769544482231140e-01 1.258802115917205811e-01 3.729695081710815430e-01 -1.401394158601760864e-01 -2.262288928031921387e-01 -6.246512755751609802e-02 -3.107387721538543701e-01 -3.280543535947799683e-02 1.493047107942402363e-03 -1.154604554176330566e-01 -3.595895692706108093e-02 -2.004732936620712280e-01 1.917948573827743530e-01 2.375719547271728516e-01 -1.342229396104812622e-01 -4.276400059461593628e-02 -6.439769268035888672e-02 -2.875709533691406250e-01 4.995207488536834717e-02
9.078999981284141541e-03 1.668919771909713745e-01 1.178248748183250427e-01 7.800353318452835083e-02 -9.220918267965316772e-02 2.065744102001190186e-01 1.821078360080718994e-02 1.492042392492294312e-01 9.365920722484588623e-02 -1.032183617353439331e-01 -1.408156901597976685e-01 1.931453123688697815e-02 -3.355804458260536194e-02 -3.166365027427673340e-01 -1.065890938043594360e-01 9.196186065673828125e-02 1.782481372356414795e-01 1.713901199400424957e-02 3.954046964645385742e-02 -1.321218013763427734e-01 3.893368244171142578e-01 1.357406526803970337e-01 -2.067042440176010132e-01 -2.114168833941221237e-03 -2.917137145996093750e-01 -2.230531722307205200e-02 3.154516220092773438e-01 6.822828203439712524e-02 -1.845598220825195312e-01 -4.189765080809593201e-02 -3.430892825126647949e-01 3.322415351867675781e-01
1.067564412951469421e-01 1.171222701668739319e-01 -2.372158616781234741e-01 3.753035664558410645e-01 -5.683249607682228088e-02 -2.225847542285919189e-01 1.859068721532821655e-01 2.504596412181854248e-01 -5.761925131082534790e-02 -1.047969758510589600e-01 -3.327960371971130371e-01 -8.458412438631057739e-02 -2.072557955980300903e-01 3.292248770594596863e-02 5.909638106822967529e-02 2.067641168832778931e-01 1.067064478993415833e-01 -7.979121804237365723e-02 -9.082222729921340942e-02 -1.032068431377410889e-01 1.901266872882843018e-01 8.297734707593917847e-02 1.791248321533203125e-01 2.515980508178472519e-03 -7.484882324934005737e-02 -1.142328605055809021e-01 1.828693002462387085e-01 3.571003675460815430e-01 2.215111851692199707e-01 2.361450940370559692e-01 -5.288850516080856323e-02 7.862861454486846924e-02
2.029028087854385376e-01 2.411866784095764160e-01 1.850755959749221802e-01 2.174324542284011841e-01 1.387399286031723022e-01 3.166894614696502686e-01 -1.057700440287590027e-01 2.202400267124176025e-01 -3.247214481234550476e-02 -1.076696068048477173e-01 -3.177894512191414833e-03 -3.471896797418594360e-02 -1.375976204872131348e-01 2.000312507152557373e-01 1.047240868210792542e-01 -1.587137877941131592e-01 9.679028764367103577e-03 -8.981907367706298828e-02 1.559416800737380981e-01 -4.807121157646179199e-01 2.269333899021148682e-01 -5.525712668895721436e-02 -2.622354310005903244e-03 7.166997343301773071e-02 -1.770128607749938965e-01 -1.324677318334579468e-01 -7.456973940134048462e-02 8.522609621286392212e-02 4.537608847022056580e-02 6.402160972356796265e-02 -3.225819170475006104e-01 1.890748441219329834e-01
1.282834857702255249e-01 2.623766064643859863e-01 1.635609120130538940e-01 3.588227033615112305e-01 1.458380669355392456e-01 2.021171152591705322e-02 1.306543797254562378e-01 2.791222929954528809e-01 3.030581213533878326e-02 1.604192852973937988e-01 -1.546538025140762329e-01 2.132612168788909912e-01 3.407973796129226685e-02 3.662664815783500671e-02 -1.259606629610061646e-01 1.004288718104362488e-01 1.799671798944473267e-01 8.810234069824218750e-02 2.300895750522613525e-01 -4.345534741878509521e-01 -1.675595343112945557e-01 -3.143894299864768982e-02 5.267500877380371094e-02 -4.419930279254913330e-02 -2.586670219898223877e-03 1.874452829360961914e-02 5.742779001593589783e-02 2.440349385142326355e-02 1.231736019253730774e-01 -2.267183363437652588e-01 -3.251313865184783936e-01 1.605525314807891846e-01
-2.192484140396118164e-01 1.138660088181495667e-01 -2.064532227814197540e-02 1.582890897989273071e-01 -3.929261118173599243e-02 9.709636121988296509e-02 -1.323722600936889648e-01 1.018265038728713989e-01 3.294457793235778809e-01 6.914568133652210236e-03 -3.159134685993194580e-01 -8.168490976095199585e-02 7.690577302128076553e-03 1.472256332635879517e-01 1.356887668371200562e-01 2.863079607486724854e-01 4.301755502820014954e-02 1.654769033193588257e-01 5.246778950095176697e-02 -5.653276666998863220e-02 -6.577617488801479340e-03 3.382918238639831543e-02 1.030067577958106995e-01 2.644821070134639740e-02 -1.688059568405151367e-01 -1.765044927597045898e-01 -6.411719322204589844e-02 5.227349326014518738e-02 9.952240437269210815e-02 4.078184366226196289e-01 -2.719984948635101318e-01 4.160167872905731201e-01
1.530970931053161621e-01 2.408214956521987915e-01 1.161026805639266968e-01 3.571092188358306885e-01 9.910415112972259521e-02 -9.448577463626861572e-02 4.519437253475189209e-02 3.878451883792877197e-01 3.017521202564239502e-01 2.776825428009033203e-01 -1.715212613344192505e-01 -1.508018840104341507e-02 5.443656444549560547e-02 -7.119447737932205200e-02 -6.544485688209533691e-02 8.932507783174514771e-02 -1.469303369522094727e-01 1.817163974046707153e-01 -9.920226782560348511e-02 -3.295395374298095703e-01 2.235543429851531982e-01 -4.484359920024871826e-02 -6.095018982887268066e-02 1.954447180032730103e-01 1.681170016527175903e-01 -3.485766798257827759e-02 3.833434730768203735e-02 1.883710473775863647e-01 -2.935143932700157166e-02 2.132541835308074951e-01 -9.062024950981140137e-02 1.762463711202144623e-02
2.535364925861358643e-01 2.977854199707508087e-02 -1.814613491296768188e-01 6.904290616512298584e-02 -2.156208008527755737e-01 1.581446230411529541e-01 1.369652003049850464e-01 9.472551941871643066e-02 3.660213574767112732e-02 6.794911623001098633e-02 -1.646992266178131104e-01 4.200046360492706299e-01 -1.282908469438552856e-01 1.273289769887924194e-01 2.081376314163208008e-02 2.520524337887763977e-02 8.144516497850418091e-03 7.739312946796417236e-03 4.198413342237472534e-02 -4.458379149436950684e-01 2.730813920497894287e-01 2.958061993122100830e-01 1.177391335368156433e-01 -3.183115273714065552e-02 -2.499216198921203613e-01 2.956545166671276093e-02 1.212168037891387939e-01 1.082484982907772064e-02 2.980663254857063293e-02 -2.945926971733570099e-02 -2.959282696247100830e-01 9.793065488338470459e-02
2.310795187950134277e-01 1.006259843707084656e-01 2.180858999490737915e-01 2.902147360146045685e-02 -1.505226492881774902e-01 -1.341727226972579956e-01 -1.119132488965988159e-01 8.500046283006668091e-02 1.248470097780227661e-01 -3.473861888051033020e-02 -2.471009939908981323e-01 -2.250362932682037354e-01 2.368530258536338806e-02 6.715133041143417358e-02 -3.401327878236770630e-02 -1.885582692921161652e-02 1.295136660337448120e-02 2.987496256828308105e-01 2.944586426019668579e-02 -3.411874771118164062e-01 1.757196187973022461e-01 -1.509956419467926025e-01 -3.501174747943878174e-01 6.764607131481170654e-02 -2.533782720565795898e-01 3.279191628098487854e-02 1.257691681385040283e-01 1.258361246436834335e-02 -3.947785794734954834e-01 1.727499961853027344e-01 -1.716273576021194458e-01 -9.304022789001464844e-02
8.730928599834442139e-02 4.835323244333267212e-02 1.315616071224212646e-02 2.474339157342910767e-01 -2.785487473011016846e-01 -3.701953589916229248e-02 -5.887832120060920715e-02 1.841065883636474609e-01 6.868062168359756470e-02 5.457507818937301636e-02 -4.133613407611846924e-01 2.876762747764587402e-01 -1.644335985183715820e-01 3.687013983726501465e-01 3.138837516307830811e-01 1.578921973705291748e-01 1.852134913206100464e-01 -1.219985354691743851e-02 -3.032851219177246094e-01 -6.649447977542877197e-02 1.699401289224624634e-01 1.450912058353424072e-01 1.062151715159416199e-01 -1.385480072349309921e-02 2.330182865262031555e-02 -1.902755163609981537e-02 8.519302308559417725e-02 4.638499021530151367e-02 -8.546225726604461670e-02 1.702094376087188721e-01 -1.533811539411544800e-01 4.681581631302833557e-02
2.731816172599792480e-01 -1.483872830867767334e-01 1.253599673509597778e-01 2.943360209465026855e-01 1.606510728597640991e-01 -9.800510108470916748e-02 6.392885744571685791e-02 9.543187916278839111e-03 2.481061816215515137e-01 1.694353371858596802e-01 -1.653983592987060547e-01 5.203231424093246460e-02 1.702247858047485352e-01 1.239144429564476013e-01 -2.264096401631832123e-02 1.471267640590667725e-01 -1.984499692916870117e-01 7.916355133056640625e-02 -9.677755646407604218e-03 -2.664129436016082764e-01 1.382996290922164917e-01 -5.544977262616157532e-02 -6.906639784574508667e-02 -3.816714882850646973e-02 -1.480238884687423706e-01 -1.201372295618057251e-01 2.880838811397552490e-01 1.692620813846588135e-01 3.246299028396606445e-01 1.341362297534942627e-01 -2.082944214344024658e-01 3.386690914630889893e-01
1.037952676415443420e-01 3.878293335437774658e-01 1.270645111799240112e-01 4.278040677309036255e-02 -2.594062089920043945e-01 1.110615357756614685e-01 5.561882257461547852e-02 6.265237927436828613e-02 -2.278896123170852661e-01 -1.834815591573715210e-01 -1.829029619693756104e-01 2.204960286617279053e-01 1.179584860801696777e-01 -1.210525482892990112e-01 1.819100230932235718e-01 4.043989256024360657e-02 2.263449132442474365e-01 3.623934229835867882e-03 -5.828096717596054077e-02 -2.351401746273040771e-01 7.784340530633926392e-02 3.146033883094787598e-01 9.728124737739562988e-02 -8.662667870521545410e-02 -5.178251489996910095e-02 -3.768960386514663696e-02 1.836941987276077271e-01 -5.994032695889472961e-02 2.398157864809036255e-02 3.700287044048309326e-01 -1.739111244678497314e-01 2.492258548736572266e-01
-6.755717843770980835e-02 2.670819461345672607e-01 3.560835421085357666e-01 -9.178379178047180176e-02 -2.781356498599052429e-02 1.524869948625564575e-01 -1.553926020860671997e-01 5.898290127515792847e-02 -7.172778993844985962e-02 -8.003351395018398762e-04 -1.895148158073425293e-01 1.734658777713775635e-01 6.091624125838279724e-02 1.027814820408821106e-01 -5.237366631627082825e-02 8.686181157827377319e-02 -1.288967113941907883e-02 9.997624158859252930e-02 -7.197302579879760742e-02 -4.362991154193878174e-01 6.388483103364706039e-03 1.292740702629089355e-01 -2.255946844816207886e-01 -2.553932964801788330e-01 -8.904421329498291016e-02 1.975004374980926514e-02 1.268186569213867188e-01 -3.939639627933502197e-01 -2.513161599636077881e-01 1.821201741695404053e-01 -2.792208082973957062e-02 1.619592159986495972e-01
3.010951876640319824e-01 -5.220812163315713406e-04 -7.582254242151975632e-03 3.452948927879333496e-01 -1.209630817174911499e-01 -2.860832512378692627e-01 3.566108644008636475e-03 2.887437343597412109e-01 -5.933083221316337585e-02 1.802755706012248993e-02 -2.361817061901092529e-01 2.370733767747879028e-01 2.850210666656494141e-02 3.756243586540222168e-01 2.930718362331390381e-01 1.289508193731307983e-01 1.759660542011260986e-01 -7.113355211913585663e-03 -1.212801709771156311e-01 -2.154365479946136475e-01 1.438896358013153076e-01 2.283350676298141479e-01 -1.630915701389312744e-01 1.015908792614936829e-01 -1.332432031631469727e-01 -1.069033294916152954e-01 -3.275043889880180359e-02 2.256659977138042450e-02 -9.726553410291671753e-02 3.315739333629608154e-02 -7.342121005058288574e-02 -3.641658648848533630e-02
1.090668216347694397e-01 4.636886119842529297e-01 1.626927703619003296e-01 3.082597851753234863e-01 1.425916999578475952e-01 -3.813302377238869667e-03 -1.611879467964172363e-01 4.921206086874008179e-02 1.179849654436111450e-01 3.903458639979362488e-02 -1.770935207605361938e-01 9.473927319049835205e-02 9.943736344575881958e-02 -2.164102159440517426e-02 1.846439987421035767e-01 1.436393260955810547e-01 2.914528548717498779e-01 -6.316995620727539062e-02 -9.758716076612472534e-02 -1.886575073003768921e-01 3.023765683174133301e-01 3.426959216594696045e-01 -1.286743879318237305e-01 1.002411842346191406e-01 1.208584085106849670e-01 4.183893650770187378e-02 1.049753054976463318e-01 1.418617367744445801e-02 2.588183581829071045e-01 -1.326346397399902344e-01 1.688023842871189117e-02 -4.552914761006832123e-03
7.414393126964569092e-02 1.486153304576873779e-01 1.234003156423568726e-02 4.772689193487167358e-02 -3.439789637923240662e-02 4.080232232809066772e-02 8.925566822290420532e-02 7.348959892988204956e-02 3.691684305667877197e-01 1.187682077288627625e-01 -3.556230962276458740e-01 -4.188228026032447815e-02 5.934657528996467590e-02 2.735240757465362549e-02 -3.398312926292419434e-01 -2.157012224197387695e-01 2.836135625839233398e-01 2.797546796500682831e-02 1.471662521362304688e-01 -1.672435849905014038e-01 1.126123666763305664e-01 1.179968938231468201e-01 1.584505140781402588e-01 -1.578509360551834106e-01 -1.400825083255767822e-01 -7.265133410692214966e-02 4.411749914288520813e-02 4.073499739170074463e-01 -2.074494212865829468e-01 1.309836208820343018e-01 -1.771089881658554077e-01 1.306070536375045776e-01
2.118578106164932251e-01 9.589735418558120728e-02 2.216490393038839102e-04 2.598846517503261566e-02 -1.286077201366424561e-01 -1.296403110027313232e-01 1.633375287055969238e-01 -1.312673389911651611e-01 -1.177418380975723267e-01 7.798571139574050903e-02 -7.345872372388839722e-02 -6.953211128711700439e-02 2.428281819447875023e-03 6.182602792978286743e-02 -7.428019493818283081e-02 9.551558643579483032e-02 2.027638852596282959e-01 9.209135174751281738e-02 3.080718778073787689e-02 3.888838738203048706e-02 1.712879985570907593e-01 3.490222692489624023e-01 -8.556966483592987061e-02 -1.264262050390243530e-01 -2.015985101461410522e-01 -3.224342465400695801e-01 2.763265371322631836e-01 2.489140033721923828e-01 -1.705990284681320190e-01 1.793617308139801025e-01 -1.640284657478332520e-01 4.708770215511322021e-01
1.480039209127426147e-01 -9.451943449676036835e-03 -1.444058306515216827e-02 2.603659033775329590e-01 -1.965979933738708496e-01 -1.085249185562133789e-01 -1.052695792168378830e-02 4.442092403769493103e-02 2.278145998716354370e-01 3.089421242475509644e-02 -3.441109955310821533e-01 1.731075644493103027e-01 -4.732276871800422668e-02 5.003152489662170410e-01 2.481667101383209229e-01 1.423466503620147705e-01 1.423719674348831177e-01 9.262185543775558472e-02 -2.247399985790252686e-01 -1.069958209991455078e-01 9.739180654287338257e-02 2.577255070209503174e-01 7.075102627277374268e-02 -1.070753559470176697e-01 3.724427148699760437e-02 2.014762535691261292e-02 4.579428955912590027e-02 1.642049476504325867e-02 -2.561297118663787842e-01 1.841078102588653564e-01 -1.776285618543624878e-01 5.885900184512138367e-02
1.161681860685348511e-01 3.990180045366287231e-02 1.340383738279342651e-01 2.664380073547363281e-01 -4.610225185751914978e-02 -7.598632574081420898e-02 -7.515303045511245728e-02 6.988583505153656006e-02 1.446321308612823486e-01 -4.822453483939170837e-02 2.687195315957069397e-02 6.267802417278289795e-02 -1.701297312974929810e-01 7.917986065149307251e-02 -3.222265839576721191e-01 -4.241499677300453186e-02 1.164383068680763245e-01 9.960485994815826416e-02 6.822422891855239868e-02 -2.910359203815460205e-01 3.603474199771881104e-01 3.176976144313812256e-01 -2.061328440904617310e-01 -2.274059206247329712e-01 -4.493586346507072449e-02 1.236632745712995529e-02 -8.983572944998741150e-03 1.392754614353179932e-01 1.081634163856506348e-01 -5.199046432971954346e-02 -2.020121812820434570e-01 4.405737221240997314e-01
3.428061679005622864e-02 1.757734119892120361e-01 1.306190714240074158e-02 1.331867650151252747e-02 -3.170608729124069214e-02 -3.066438436508178711e-01 -1.128242984414100647e-01 5.692709982395172119e-02 -9.736499935388565063e-02 5.793260037899017334e-02 -4.885770753026008606e-02 1.015118584036827087e-01 -3.044869191944599152e-02 1.013655886054039001e-01 -1.329016685485839844e-01 -6.569475680589675903e-02 8.298502117395401001e-02 -2.005392909049987793e-01 -5.746803805232048035e-02 -4.057609736919403076e-01 2.618570625782012939e-01 2.346019893884658813e-01 -1.271496862173080444e-01 1.109442338347434998e-01 9.682566672563552856e-02 6.148431450128555298e-02 9.791130572557449341e-02 1.041298136115074158e-01 1.575934514403343201e-02 5.032951831817626953e-01 -1.238119304180145264e-01 3.581442832946777344e-01
2.027513831853866577e-01 -3.137666732072830200e-02 3.191470205783843994e-01 2.138215750455856323e-01 3.137487545609474182e-02 1.268963813781738281e-01 -6.077344715595245361e-02 3.542222082614898682e-01 2.178388983011245728e-01 -1.354752331972122192e-01 3.660682588815689087e-02 1.053266376256942749e-01 -2.027192898094654083e-02 1.495248377323150635e-01 -1.683881282806396484e-01 -1.583353728055953979e-01 1.331351995468139648e-01 -2.637356333434581757e-02 1.300293207168579102e-01 -2.652212977409362793e-01 -6.989259272813796997e-02 3.586885333061218262e-01 -1.390017569065093994e-01 2.238477347418665886e-03 -2.308679670095443726e-01 -2.718798518180847168e-01 4.818904399871826172e-02 4.522465169429779053e-02 2.852820605039596558e-02 2.062998563051223755e-01 -1.896965801715850830e-01 2.004017829895019531e-01
-1.071523651480674744e-01 -6.215427815914154053e-02 1.478984802961349487e-01 3.394508063793182373e-01 -5.794226005673408508e-02 2.854772806167602539e-01 1.665340214967727661e-01 2.157562226057052612e-02 1.753117144107818604e-01 1.636076718568801880e-01 -1.624526083469390869e-01 3.133448362350463867e-01 1.152448207139968872e-01 6.502916663885116577e-02 3.880961835384368896e-01 -1.614212431013584137e-02 1.250027567148208618e-01 -1.067974194884300232e-01 -2.305299937725067139e-01 -2.453649789094924927e-01 -4.829773679375648499e-02 2.054736912250518799e-01 -8.343207091093063354e-02 8.268721401691436768e-02 -1.950383037328720093e-01 -1.445278823375701904e-01 1.868385225534439087e-01 1.651619002223014832e-02 -2.319986373186111450e-02 1.861980557441711426e-01 -1.932478249073028564e-01 1.365357339382171631e-01
3.241156926378607750e-03 2.147776633501052856e-01 2.744664251804351807e-01 2.354547530412673950e-01 -1.258541345596313477e-01 1.029872614890336990e-02 -1.658012419939041138e-01 -1.259075552225112915e-01 -5.474217236042022705e-02 -1.148481890559196472e-01 -6.578105385415256023e-04 8.382287621498107910e-02 1.003959253430366516e-01 1.665600985288619995e-01 3.441323935985565186e-01 4.675172269344329834e-02 3.000490963459014893e-01 2.033919245004653931e-01 -1.305531859397888184e-01 -4.114620685577392578e-01 1.166365072131156921e-01 3.070200979709625244e-02 -1.274881511926651001e-01 -1.493653059005737305e-01 -6.775365024805068970e-02 -2.259828150272369385e-01 -6.461873650550842285e-02 -1.492291595786809921e-02 -3.399346470832824707e-01 1.441383063793182373e-01 -6.105793640017509460e-02 1.057530790567398071e-01
2.285514622926712036e-01 9.100881218910217285e-02 -9.626328945159912109e-02 2.090604305267333984e-01 -2.969872020184993744e-02 7.898539304733276367e-02 1.380505263805389404e-01 3.941442370414733887e-01 6.372864544391632080e-02 -5.957063287496566772e-03 6.944689154624938965e-02 1.904123574495315552e-01 6.481961905956268311e-02 3.094558417797088623e-01 9.549201466143131256e-03 9.577535092830657959e-03 1.848097294569015503e-01 1.050155758857727051e-01 1.495170444250106812e-01 -2.908272147178649902e-01 2.772428989410400391e-01 1.628086566925048828e-01 3.199476748704910278e-02 3.967675939202308655e-02 -3.647515773773193359e-01 1.847487129271030426e-02 1.452613323926925659e-01 6.575284898281097412e-02 -2.644544839859008789e-01 -1.312349587678909302e-01 -2.301342785358428955e-01 5.137874931097030640e-02
2.583808265626430511e-03 -1.491695176810026169e-02 1.127692088484764099e-01 6.797421723604202271e-02 1.653538495302200317e-01 -3.047953546047210693e-02 -5.685049295425415039e-02 3.918659389019012451e-01 7.139634341001510620e-02 1.969735175371170044e-01 -2.872293293476104736e-01 -2.597104310989379883e-01 -2.587604224681854248e-01 3.100755810737609863e-01 1.535325199365615845e-01 2.100089639425277710e-01 -5.164073035120964050e-02 1.096409112215042114e-01 6.684644520282745361e-02 -1.428367942571640015e-01 8.003304898738861084e-02 1.035769581794738770e-01 9.681208431720733643e-02 -2.645158469676971436e-01 -9.648090600967407227e-02 -2.197406142950057983e-01 8.024498820304870605e-02 8.990252017974853516e-02 2.829471826553344727e-01 1.692069768905639648e-01 -1.087197288870811462e-01 2.099666446447372437e-01
8.889847435057163239e-03 -9.873873740434646606e-02 2.019222527742385864e-01 1.140396147966384888e-01 1.973390281200408936e-01 -5.576420575380325317e-02 -5.312126129865646362e-02 2.973281443119049072e-01 5.163624882698059082e-03 3.315396234393119812e-02 -3.372773826122283936e-01 4.231104999780654907e-02 -5.185216665267944336e-02 1.748128980398178101e-01 1.088923774659633636e-02 -3.067319393157958984e-01 2.800974249839782715e-01 -5.663780495524406433e-02 -8.125219494104385376e-03 -3.645996451377868652e-01 9.364729374647140503e-02 1.426097005605697632e-01 -1.067780479788780212e-01 7.239592261612415314e-03 1.534960418939590454e-01 4.728592187166213989e-02 1.387079898267984390e-02 8.494424819946289062e-02 1.408444792032241821e-01 1.892371624708175659e-01 -4.055387079715728760e-01 2.246232628822326660e-01
-3.515101503580808640e-03 5.611784383654594421e-02 3.070164322853088379e-01 7.366011291742324829e-02 -4.105718433856964111e-01 2.308266051113605499e-02 2.681503593921661377e-01 7.212617993354797363e-02 2.899307906627655029e-01 -4.486672207713127136e-02 -3.312130868434906006e-01 1.772053837776184082e-01 -1.237703412771224976e-01 3.885432481765747070e-01 1.479627192020416260e-01 9.967633336782455444e-02 1.031016036868095398e-01 1.744871214032173157e-02 -1.599994450807571411e-01 -7.831921428442001343e-02 -8.637817203998565674e-02 7.084248214960098267e-02 1.081987749785184860e-02 -1.067951917648315430e-01 -1.460190862417221069e-01 1.362414807081222534e-01 1.755437403917312622e-01 7.551734149456024170e-02 -1.001447066664695740e-01 2.675925195217132568e-01 2.331384643912315369e-02 -2.010973915457725525e-02
6.458172947168350220e-02 3.372001945972442627e-01 1.726880669593811035e-01 -1.061946824193000793e-01 1.449035108089447021e-01 -3.051434457302093506e-02 -9.806227684020996094e-02 1.420077830553054810e-01 7.439207285642623901e-02 -5.612709000706672668e-02 -1.375468373298645020e-01 2.206236571073532104e-01 -1.134669408202171326e-01 4.360599443316459656e-02 -1.555773466825485229e-01 4.022530317306518555e-01 -7.637475430965423584e-02 -1.696871221065521240e-01 -1.392288208007812500e-01 -4.212852194905281067e-02 1.282981187105178833e-01 2.190796136856079102e-01 1.506671756505966187e-01 2.821111381053924561e-01 -9.201885014772415161e-02 -1.511453092098236084e-01 1.836336404085159302e-01 2.314311265945434570e-02 -1.105795502662658691e-01 7.788390852510929108e-03 -3.417587578296661377e-01 3.083229362964630127e-01
1.605904544703662395e-03 4.900944232940673828e-01 1.457723677158355713e-01 6.725524365901947021e-02 -2.219964265823364258e-01 -2.298793345689773560e-01 3.927410393953323364e-02 2.910125814378261566e-02 2.907159924507141113e-01 1.287849154323339462e-02 -2.940562367439270020e-01 4.906532168388366699e-02 -3.375915437936782837e-02 2.333220466971397400e-02 -1.284277439117431641e-01 -3.158774971961975098e-02 2.847582660615444183e-02 6.256099045276641846e-02 -1.240683495998382568e-01 -4.541923105716705322e-01 2.540803328156471252e-02 1.650946438312530518e-01 6.893314421176910400e-02 -4.434465616941452026e-02 1.454935967922210693e-01 8.142665028572082520e-02 -9.266976267099380493e-02 -3.208527863025665283e-01 -1.241647005081176758e-01 6.992372125387191772e-02 5.294251814484596252e-02 1.153755933046340942e-01
-1.228966005146503448e-02 -2.834130227565765381e-01 1.372358649969100952e-01 4.382319003343582153e-02 -3.113861754536628723e-02 2.609509527683258057e-01 -1.977895796298980713e-01 3.151276409626007080e-01 -1.872935593128204346e-01 -1.375661790370941162e-02 -2.434463649988174438e-01 1.246223375201225281e-01 -4.246294870972633362e-02 2.529193758964538574e-01 1.714003384113311768e-01 1.709977090358734131e-01 -5.740493535995483398e-02 1.076975744217634201e-02 1.509739458560943604e-01 -3.457200825214385986e-01 -4.418016597628593445e-02 1.191145107150077820e-01 2.344742864370346069e-01 9.700462222099304199e-02 -7.608387619256973267e-02 -1.966707706451416016e-01 -6.066237762570381165e-02 1.536988466978073120e-01 9.290007874369621277e-03 6.060926616191864014e-02 -1.571746468544006348e-01 3.610207736492156982e-01
1.786041855812072754e-01 1.676239818334579468e-01 5.339308083057403564e-02 2.252219244837760925e-02 -4.094602763652801514e-01 -1.437055170536041260e-01 1.163411214947700500e-01 -4.889961797744035721e-03 2.343102842569351196e-01 3.188996762037277222e-02 -1.116644740104675293e-01 1.968423873186111450e-01 2.598449587821960449e-02 1.002589687705039978e-01 3.102371394634246826e-01 2.780809700489044189e-01 2.281186729669570923e-01 -1.504492610692977905e-01 -1.951384395360946655e-01 -1.393606066703796387e-01 5.237803608179092407e-02 1.440584957599639893e-01 1.100341230630874634e-02 1.693823039531707764e-01 -1.190611571073532104e-01 -1.722244769334793091e-01 2.561319768428802490e-01 1.189976856112480164e-01 2.859383821487426758e-02 -1.791692078113555908e-01 -1.328774541616439819e-01 2.910006940364837646e-01
-9.284419007599353790e-03 9.882453829050064087e-02 -1.554886344820261002e-03 9.227625280618667603e-02 -1.104844138026237488e-01 2.634112536907196045e-01 -8.299785852432250977e-02 4.753036499023437500e-01 1.620379686355590820e-01 1.564409136772155762e-01 -7.848019152879714966e-02 6.218270212411880493e-02 1.473222225904464722e-01 2.785761952400207520e-01 -7.531122863292694092e-02 1.913725435733795166e-01 2.462516874074935913e-01 1.783240586519241333e-01 1.217388659715652466e-01 -2.313729971647262573e-01 8.267837017774581909e-02 1.813350915908813477e-01 8.125502616167068481e-02 7.839287817478179932e-02 -3.524617552757263184e-01 9.532330930233001709e-02 2.886612117290496826e-01 3.362166136503219604e-02 2.990973927080631256e-02 -9.343592450022697449e-03 -1.812659353017807007e-01 -2.478988375514745712e-03
7.162001729011535645e-02 1.140705794095993042e-01 2.333234697580337524e-01 2.616183459758758545e-01 -1.078987643122673035e-01 3.388965427875518799e-01 1.783525794744491577e-01 6.712137907743453979e-02 4.510774835944175720e-02 -1.737734116613864899e-02 -1.243172064423561096e-01 -3.920319303870201111e-02 6.268961727619171143e-02 -2.506706714630126953e-01 -8.786862343549728394e-02 -3.719949722290039062e-02 1.569003164768218994e-01 6.970433890819549561e-02 -1.007678657770156860e-01 -1.033909320831298828e-01 3.281635344028472900e-01 2.314212322235107422e-01 -8.398391306400299072e-02 1.513393670320510864e-01 -1.149121075868606567e-01 5.546899139881134033e-02 2.204934060573577881e-01 -4.599932581186294556e-02 -2.319454997777938843e-01 1.486291587352752686e-01 -3.518660664558410645e-01 3.045152425765991211e-01
-4.762817919254302979e-02 -2.166348844766616821e-01 1.096363216638565063e-01 -7.886213809251785278e-02 -1.153966709971427917e-01 1.612211167812347412e-01 -1.565991640090942383e-01 2.208838164806365967e-01 5.746384337544441223e-02 1.341596990823745728e-01 -4.654471576213836670e-01 -1.076878458261489868e-01 1.415429636836051941e-02 4.933211952447891235e-02 4.689028486609458923e-03 3.471158444881439209e-01 1.258844789117574692e-02 -2.993530631065368652e-01 -1.695832610130310059e-01 -2.362474054098129272e-01 4.422178864479064941e-02 2.136179246008396149e-02 -4.301783442497253418e-02 2.476897090673446655e-02 -7.250326871871948242e-02 1.412265151739120483e-01 2.028650790452957153e-01 -2.215151675045490265e-02 -1.291215270757675171e-01 2.224246114492416382e-01 -2.426152229309082031e-01 2.760148346424102783e-01
5.433502420783042908e-02 1.547037214040756226e-01 3.254230320453643799e-01 9.344779700040817261e-02 -2.986633479595184326e-01 -1.313671586103737354e-03 -1.795468479394912720e-01 1.173339560627937317e-01 2.571730315685272217e-01 2.903093770146369934e-02 4.557598754763603210e-02 3.290444239974021912e-02 -4.170397669076919556e-02 9.898164868354797363e-02 -5.587043613195419312e-02 -1.590478420257568359e-02 2.808009386062622070e-01 3.043258003890514374e-02 1.489017754793167114e-01 -3.017728626728057861e-01 1.098480299115180969e-01 7.813916355371475220e-02 -1.254040002822875977e-01 -8.298688381910324097e-02 1.681638956069946289e-01 1.553986072540283203e-01 2.493456155061721802e-01 4.117934405803680420e-01 9.665861725807189941e-02 2.232782840728759766e-01 1.874711811542510986e-01 1.609617322683334351e-01
1.667291484773159027e-02 4.457220807671546936e-02 8.990529179573059082e-02 5.752411484718322754e-02 -1.923022121191024780e-01 2.587016224861145020e-01 -5.337893590331077576e-02 -1.139698252081871033e-01 -1.855958551168441772e-01 -8.732850849628448486e-02 -3.735972344875335693e-01 3.410152792930603027e-01 -3.794259158894419670e-03 3.567660450935363770e-01 5.769638344645500183e-02 2.037704288959503174e-01 2.130533158779144287e-01 -1.514555513858795166e-01 -1.144590973854064941e-02 -2.546792030334472656e-01 7.170298695564270020e-02 -1.060528587549924850e-02 -8.186987042427062988e-02 1.528460532426834106e-01 -1.372324973344802856e-01 7.573007792234420776e-02 4.938308522105216980e-02 4.536323621869087219e-02 3.362033963203430176e-01 4.080856591463088989e-02 -1.717893630266189575e-01 2.336595654487609863e-01
-8.851640671491622925e-02 2.244695872068405151e-01 -8.597256615757942200e-03 4.912664741277694702e-02 -1.783214658498764038e-01 -1.329065263271331787e-01 1.485269665718078613e-01 -6.882569938898086548e-02 1.507669985294342041e-01 7.149104773998260498e-02 -2.664322219789028168e-02 2.625011466443538666e-02 2.090660184621810913e-01 3.941474109888076782e-02 1.760059148073196411e-01 2.421063482761383057e-01 1.334840655326843262e-01 -1.942503877216950059e-04 1.499468237161636353e-01 -3.831064403057098389e-01 1.745859980583190918e-01 3.140508234500885010e-01 1.679989397525787354e-01 -2.956796251237392426e-02 -7.844456285238265991e-02 1.326459348201751709e-01 2.753667831420898438e-01 -1.790144443511962891e-01 -2.598244547843933105e-01 2.168463543057441711e-02 -2.835181355476379395e-01 2.714276015758514404e-01
9.626686573028564453e-02 2.680377960205078125e-01 7.894042879343032837e-02 1.885141246020793915e-02 1.450389772653579712e-01 7.180257141590118408e-02 -5.275014042854309082e-02 2.354001998901367188e-01 2.431485503911972046e-01 1.349679082632064819e-01 -2.600045800209045410e-01 2.229260951280593872e-01 -5.531634762883186340e-02 -1.850876957178115845e-01 1.276395865716040134e-03 -1.604588143527507782e-02 3.008278552442789078e-03 2.681694626808166504e-01 -1.613559201359748840e-02 -3.168014585971832275e-01 2.840673327445983887e-01 8.748255670070648193e-02 -9.969917684793472290e-02 1.968565732240676880e-01 1.136839985847473145e-01 1.261775195598602295e-01 1.563676744699478149e-01 1.922012269496917725e-01 -2.893983423709869385e-01 2.611075043678283691e-01 1.045456528663635254e-01 1.817104965448379517e-01
-1.073616594076156616e-01 1.973711103200912476e-01 3.886832892894744873e-01 9.963518381118774414e-02 3.683994710445404053e-02 -6.598708033561706543e-02 -1.211918219923973083e-01 1.162612363696098328e-01 -1.809093058109283447e-01 7.714901585131883621e-03 -2.235170304775238037e-01 3.557189181447029114e-02 3.586069047451019287e-01 2.322646044194698334e-02 1.784257739782333374e-01 2.102973461151123047e-01 4.189670458436012268e-02 2.021778933703899384e-02 -2.393750697374343872e-01 -1.109986603260040283e-01 -9.024439007043838501e-02 2.545509338378906250e-01 -7.869009673595428467e-02 1.056516543030738831e-01 7.078692317008972168e-02 -2.504472136497497559e-01 4.407373815774917603e-02 1.208486407995223999e-01 -2.920299768447875977e-01 -1.649333536624908447e-02 -1.927832327783107758e-02 3.648318052291870117e-01
6.677506119012832642e-02 2.002191990613937378e-01 -1.128037497401237488e-01 2.058616131544113159e-01 -2.933810055255889893e-01 1.502904593944549561e-01 1.050172373652458191e-02 2.185237258672714233e-01 -5.455155670642852783e-02 -2.835212051868438721e-01 -3.896396756172180176e-01 1.917972564697265625e-01 1.806744486093521118e-01 1.059782654047012329e-01 1.662546396255493164e-01 1.899715811014175415e-01 2.655450701713562012e-01 -3.827266767621040344e-02 1.086060181260108948e-01 -2.253969311714172363e-01 -7.040502876043319702e-02 2.080170661211013794e-01 -2.336362004280090332e-01 -2.117638848721981049e-02 3.578237071633338928e-02 -1.030370667576789856e-01 1.234212517738342285e-01 -1.442848443984985352e-01 5.097003281116485596e-02 -9.867858141660690308e-03 2.608297206461429596e-02 2.740319371223449707e-01
2.071414440870285034e-01 1.001053750514984131e-01 1.788945645093917847e-01 1.527125090360641479e-01 1.061500161886215210e-01 -1.289311349391937256e-01 2.073513865470886230e-01 5.640776827931404114e-02 2.122408151626586914e-01 1.395984441041946411e-01 -2.609992027282714844e-01 -6.639215350151062012e-02 2.448934316635131836e-01 2.414417117834091187e-01 1.968663334846496582e-01 -4.481397941708564758e-02 1.488402485847473145e-02 1.941932737827301025e-01 -2.684594988822937012e-01 -2.871268391609191895e-01 -9.243527054786682129e-02 8.015129715204238892e-02 5.227447673678398132e-02 -4.039984196424484253e-02 -2.863013446331024170e-01 -5.373169481754302979e-02 2.582029104232788086e-01 -8.681759238243103027e-03 1.830736994743347168e-01 1.196370050311088562e-01 1.229327172040939331e-02 3.320056498050689697e-01
2.062876671552658081e-01 -1.561522018164396286e-02 2.184538990259170532e-01 -3.652592748403549194e-02 -4.311225116252899170e-01 -5.920640379190444946e-02 2.995279133319854736e-01 -4.654318839311599731e-02 5.629117786884307861e-02 1.300341188907623291e-01 -3.694818019866943359e-01 2.568534314632415771e-01 1.744939509080722928e-04 5.106447637081146240e-02 -9.482013061642646790e-03 1.494980901479721069e-01 -4.927099496126174927e-02 1.928682178258895874e-01 1.270182132720947266e-01 -2.897472679615020752e-01 -5.391724407672882080e-02 1.076616942882537842e-01 1.036828234791755676e-01 -1.864386051893234253e-01 1.082509662955999374e-02 1.126519814133644104e-01 1.396958529949188232e-01 2.853362858295440674e-01 -1.809757389128208160e-02 -1.909558661282062531e-02 -1.344789713621139526e-01 2.168826013803482056e-01
-3.056956231594085693e-01 1.604711115360260010e-01 2.678711712360382080e-01 3.203353658318519592e-02 -6.610389053821563721e-02 -3.055551648139953613e-01 -4.543214663863182068e-02 1.828922927379608154e-01 2.819309942424297333e-02 -1.458182334899902344e-01 -3.257867991924285889e-01 3.689386844635009766e-01 -4.692401364445686340e-02 -1.252970658242702484e-02 1.088374853134155273e-01 2.573189735412597656e-01 2.067973166704177856e-01 -9.420967847108840942e-02 -6.853594630956649780e-02 -2.340055555105209351e-01 2.950845062732696533e-01 -3.626339510083198547e-02 -4.614594578742980957e-02 -2.329492717981338501e-01 -1.551829129457473755e-01 -6.169607490301132202e-02 -8.422859013080596924e-02 6.670483201742172241e-02 -1.641757935285568237e-01 2.761278115212917328e-02 -6.404549628496170044e-02 5.395821109414100647e-02
2.490974515676498413e-01 1.842985898256301880e-01 1.948438584804534912e-01 1.090197041630744934e-01 -3.335296362638473511e-02 2.173496037721633911e-01 -9.043248742818832397e-02 3.228535354137420654e-01 -1.166323795914649963e-01 -6.015899032354354858e-02 3.062191605567932129e-02 8.003472536802291870e-02 -9.204632788896560669e-02 1.197056472301483154e-01 3.292443156242370605e-01 -2.271506637334823608e-01 2.852253019809722900e-01 -8.590526133775711060e-02 -2.333484031260013580e-02 -3.762358129024505615e-01 -7.281890604645013809e-03 1.317772716283798218e-01 -1.435344219207763672e-01 6.622215360403060913e-02 -2.089686542749404907e-01 -2.982757613062858582e-02 5.965125933289527893e-02 1.101365536451339722e-01 9.847990423440933228e-02 5.245764926075935364e-02 -3.452340066432952881e-01 1.445106416940689087e-01
5.388865829445421696e-04 2.304321676492691040e-01 -2.353452891111373901e-01 2.756704203784465790e-02 1.939587593078613281e-01 2.297345250844955444e-01 -2.544879019260406494e-01 1.463737040758132935e-01 1.177346184849739075e-01 2.501326203346252441e-01 -4.863481819629669189e-01 4.118503630161285400e-02 1.043293327093124390e-01 -9.849680587649345398e-03 -1.249746754765510559e-01 1.549044344574213028e-02 -3.075038455426692963e-02 -4.714159667491912842e-02 -1.383887380361557007e-01 -2.802508175373077393e-01 2.256871163845062256e-01 3.242617845535278320e-01 9.746345132589340210e-02 1.475802063941955566e-01 -1.227688044309616089e-01 1.793942600488662720e-02 1.340009421110153198e-01 3.390647470951080322e-02 8.430138113908469677e-04 -1.552445143461227417e-01 -1.543710976839065552e-01 4.490158706903457642e-02
7.930848002433776855e-02 1.413315534591674805e-01 1.314422041177749634e-01 8.176048099994659424e-02 1.735171675682067871e-01 -5.142021551728248596e-02 -7.826852798461914062e-02 2.007502019405364990e-01 -1.324263662099838257e-01 1.982053369283676147e-01 -4.442706406116485596e-01 1.044407337903976440e-01 3.443705663084983826e-02 2.244344204664230347e-01 1.047199964523315430e-01 -5.390098318457603455e-02 2.991301119327545166e-01 -1.100938990712165833e-01 -1.980106979608535767e-01 -3.010909259319305420e-01 -1.422715559601783752e-02 -2.561045065522193909e-02 -1.567635834217071533e-01 3.685157746076583862e-02 -5.953235086053609848e-03 3.229950368404388428e-02 -2.327388525009155273e-01 9.430909901857376099e-02 9.312943369150161743e-02 8.840699493885040283e-02 -4.107871949672698975e-01 1.800843924283981323e-01
1.806785315275192261e-01 2.725757062435150146e-01 7.649189978837966919e-02 2.237934768199920654e-01 -1.066396608948707581e-01 9.983424842357635498e-02 -1.897388994693756104e-01 -1.749724596738815308e-01 2.443610876798629761e-01 3.645222634077072144e-02 -2.231505364179611206e-01 5.102148279547691345e-02 1.628718897700309753e-02 1.858122795820236206e-01 7.976231724023818970e-02 1.412838995456695557e-01 -8.430692553520202637e-02 9.471234679222106934e-02 2.699419260025024414e-01 -8.227993547916412354e-02 1.603531092405319214e-01 -8.004205301403999329e-05 -4.106369242072105408e-02 7.996558398008346558e-02 7.966472953557968140e-02 1.887149512767791748e-01 2.094707936048507690e-01 3.443328738212585449e-01 -1.981917321681976318e-01 4.286503493785858154e-01 -4.903379827737808228e-02 1.235886886715888977e-01
2.434170544147491455e-01 -2.986462116241455078e-01 1.158724650740623474e-01 3.069553971290588379e-01 6.877017021179199219e-02 -1.096643656492233276e-01 -5.797103047370910645e-02 3.569205850362777710e-02 1.600661128759384155e-01 1.875450015068054199e-01 -2.555167078971862793e-01 -2.572300657629966736e-02 2.229136079549789429e-01 1.986312866210937500e-01 -5.202565342187881470e-02 5.927545577287673950e-02 -2.437601983547210693e-02 2.407403588294982910e-01 -6.329071708023548126e-03 -2.636114358901977539e-01 1.380542367696762085e-01 -1.309227049350738525e-01 -5.148148536682128906e-02 2.179399318993091583e-02 -2.263994961977005005e-01 -1.783981621265411377e-01 3.221486806869506836e-01 2.224247000413015485e-04 1.307401210069656372e-01 9.311498701572418213e-02 -1.493127197027206421e-01 3.131838738918304443e-01
1.510284841060638428e-01 -1.349921058863401413e-02 4.226061999797821045e-01 2.509492337703704834e-01 3.853761404752731323e-02 -3.165416717529296875e-01 -3.077159821987152100e-01 7.443805783987045288e-02 1.445080041885375977e-01 4.519355669617652893e-02 -1.976596564054489136e-01 1.191763803362846375e-01 -8.196923136711120605e-02 -2.991602057591080666e-03 -4.720388446003198624e-03 3.760271519422531128e-02 1.457968056201934814e-01 -1.529809683561325073e-01 -1.272076964378356934e-01 -1.752374917268753052e-01 -6.398330628871917725e-02 4.004312213510274887e-03 1.369620859622955322e-01 -1.149542927742004395e-01 -1.674936413764953613e-01 -1.793342083692550659e-01 -5.303525552153587341e-02 1.559655815362930298e-01 9.711170196533203125e-02 3.594292998313903809e-01 -1.996535509824752808e-01 2.359953224658966064e-01
3.031902611255645752e-01 -1.086762771010398865e-01 2.995041012763977051e-01 2.735745608806610107e-01 1.006034463644027710e-01 -2.279697544872760773e-02 -3.814052045345306396e-02 6.227723136544227600e-02 6.585774477571249008e-03 5.308297276496887207e-02 -3.308783173561096191e-01 -1.385798007249832153e-01 2.334380894899368286e-01 2.530253529548645020e-01 -5.047931522130966187e-02 2.999573573470115662e-02 -8.965276181697845459e-02 2.673663496971130371e-01 -8.182619512081146240e-02 -2.906800806522369385e-01 9.000295400619506836e-02 -9.505470097064971924e-02 7.512928452342748642e-03 -4.581579566001892090e-02 -1.883526146411895752e-02 -7.031664997339248657e-02 3.197146654129028320e-01 -8.408483862876892090e-02 1.004984378814697266e-01 1.351478844881057739e-01 -1.640157960355281830e-02 3.591814935207366943e-01
-9.879646450281143188e-02 -8.524965494871139526e-02 1.165696233510971069e-01 2.194352447986602783e-01 -1.409649401903152466e-01 2.691248655319213867e-01 1.317362785339355469e-01 1.068824157118797302e-01 2.518954873085021973e-01 1.850052326917648315e-01 -2.510366439819335938e-01 3.713515698909759521e-01 -3.167397109791636467e-03 1.738904714584350586e-01 2.852091491222381592e-01 -1.549095511436462402e-01 -7.835049927234649658e-02 -1.094157248735427856e-01 -1.451421976089477539e-01 -1.137301027774810791e-01 8.425801247358322144e-02 7.201129198074340820e-02 -1.047175377607345581e-02 2.283404394984245300e-02 -2.166794687509536743e-01 -9.711752086877822876e-02 2.905532121658325195e-01 8.696116507053375244e-02 -8.466731011867523193e-02 2.978173494338989258e-01 -2.267054170370101929e-01 7.289297133684158325e-02
-4.501932859420776367e-02 3.937710821628570557e-02 4.500265121459960938e-01 2.997195124626159668e-01 2.061858177185058594e-01 -8.500056713819503784e-02 -2.164153456687927246e-01 1.615232229232788086e-01 1.798590272665023804e-01 -1.556694358587265015e-01 -2.421703040599822998e-01 -9.075086563825607300e-02 -1.411687284708023071e-01 2.781312465667724609e-01 7.759920321404933929e-03 -6.985586881637573242e-02 1.865476965904235840e-01 -9.260192513465881348e-02 5.368825420737266541e-02 -2.707429528236389160e-01 -8.431638032197952271e-02 4.289322718977928162e-02 1.759134829044342041e-01 -9.723158925771713257e-02 -7.256868481636047363e-02 -5.119422078132629395e-02 -1.091265082359313965e-01 6.746715307235717773e-02 5.996932834386825562e-02 2.941616177558898926e-01 -1.734255850315093994e-01 2.055594772100448608e-01
1.762757301330566406e-01 1.791478544473648071e-01 3.964976966381072998e-01 1.040173470973968506e-01 2.237086184322834015e-02 -2.139586210250854492e-01 -2.279902696609497070e-01 4.727385193109512329e-02 -1.543543785810470581e-01 2.993218787014484406e-02 -1.204909235239028931e-01 -1.990320347249507904e-02 1.567815989255905151e-01 4.778323173522949219e-01 -3.219518437981605530e-02 -2.620797418057918549e-02 1.409308798611164093e-02 1.894992589950561523e-02 -2.759676985442638397e-02 -1.544081270694732666e-01 1.902998685836791992e-01 -1.945752501487731934e-01 -2.198660373687744141e-01 1.400819569826126099e-01 -2.411556057631969452e-02 8.255130052566528320e-02 5.334034189581871033e-02 2.154921889305114746e-01 6.105282530188560486e-02 6.494741886854171753e-02 -3.304368257522583008e-01 1.817571371793746948e-01
-1.748179197311401367e-01 1.781888306140899658e-01 2.475948929786682129e-01 3.434841632843017578e-01 2.796658277511596680e-01 2.306126989424228668e-02 -2.498112916946411133e-01 6.440630555152893066e-02 1.128422096371650696e-02 -1.104219481348991394e-01 -2.493124827742576599e-02 -1.696038991212844849e-02 1.098191291093826294e-01 2.903395891189575195e-01 -1.983999013900756836e-01 7.126090675592422485e-02 1.095599532127380371e-01 -2.076385915279388428e-01 -1.067939680069684982e-02 -3.830925822257995605e-01 -4.093452543020248413e-02 1.626179963350296021e-01 9.710176847875118256e-03 -3.899893723428249359e-03 -3.904581442475318909e-02 6.617433577775955200e-02 1.741004586219787598e-01 8.900112472474575043e-03 1.128347963094711304e-01 2.549274265766143799e-01 -8.875728398561477661e-02 3.270541727542877197e-01
6.515739113092422485e-02 -2.703915350139141083e-02 3.127891421318054199e-01 3.221635520458221436e-01 1.091405972838401794e-01 -2.792400121688842773e-01 -8.625220507383346558e-02 1.487177163362503052e-01 -6.225824356079101562e-02 -7.733888179063796997e-02 -3.980610966682434082e-01 -5.173448473215103149e-02 7.207172363996505737e-02 1.278085261583328247e-01 1.397582292556762695e-01 -7.858685404062271118e-02 -8.964192867279052734e-02 2.057457715272903442e-02 -3.842900320887565613e-02 -2.269273400306701660e-01 2.781419754028320312e-01 -1.007927879691123962e-01 -5.890831816941499710e-03 1.725656390190124512e-01 6.601912528276443481e-02 -2.091415971517562866e-01 1.812121719121932983e-01 -1.521406620740890503e-01 5.717146769165992737e-02 -1.343251466751098633e-01 -1.200808063149452209e-01 3.703346252441406250e-01
-5.832924693822860718e-02 7.118086516857147217e-02 2.141963690519332886e-01 -6.159624457359313965e-02 -1.328853070735931396e-01 7.337506860494613647e-02 -1.497266590595245361e-01 -3.852111473679542542e-02 -4.550479352474212646e-03 -1.982143074274063110e-01 -4.167706966400146484e-01 3.302915990352630615e-01 -1.322489511221647263e-02 3.780684769153594971e-01 2.123887836933135986e-02 2.982103228569030762e-01 3.045917153358459473e-01 -2.239689379930496216e-01 -1.435296088457107544e-01 -2.074018865823745728e-01 1.873250752687454224e-01 -3.862253203988075256e-02 -6.605201214551925659e-02 1.558925062417984009e-01 -4.891166463494300842e-03 7.114705443382263184e-02 -2.242634817957878113e-02 1.139706149697303772e-01 2.036610692739486694e-01 -3.602389246225357056e-02 -4.605225846171379089e-02 7.102579623460769653e-02
2.304034680128097534e-01 -8.859597891569137573e-02 4.571002721786499023e-02 -4.340852797031402588e-02 -1.680401861667633057e-01 1.731806695461273193e-01 -2.093418985605239868e-01 -5.171469971537590027e-02 2.483831048011779785e-01 -4.623383749276399612e-03 -1.256046891212463379e-01 -5.354097485542297363e-02 3.817012906074523926e-02 -9.235938079655170441e-03 -1.729472912847995758e-02 1.288376003503799438e-01 2.098756283521652222e-01 4.125390946865081787e-02 1.942950934171676636e-01 -1.557112783193588257e-01 2.874812185764312744e-01 2.474590241909027100e-01 -1.326813101768493652e-01 -3.556792065501213074e-02 -1.112422421574592590e-01 5.786509439349174500e-02 3.337800502777099609e-01 3.634199202060699463e-01 7.407071441411972046e-02 1.267530173063278198e-01 1.329185813665390015e-01 4.032879769802093506e-01
-5.295345559716224670e-02 1.146863121539354324e-02 1.178616881370544434e-01 -6.761509925127029419e-02 -2.777957022190093994e-01 7.895404845476150513e-02 6.658354401588439941e-02 1.197616308927536011e-01 -8.357905596494674683e-02 1.764334440231323242e-01 -3.205990195274353027e-01 3.695332678034901619e-03 2.297722250223159790e-01 1.333977580070495605e-01 -1.149131879210472107e-01 3.157475888729095459e-01 1.416832804679870605e-01 -2.238907068967819214e-01 -6.448595225811004639e-02 -3.065735697746276855e-01 2.290430217981338501e-01 -7.110495120286941528e-02 -3.450554795563220978e-03 -1.298900097608566284e-01 1.113762930035591125e-01 6.888713687658309937e-02 2.366072684526443481e-01 -1.611993759870529175e-01 -9.800989180803298950e-02 1.610698252916336060e-01 -3.455469608306884766e-01 2.349468320608139038e-01
-2.825417742133140564e-02 2.368752956390380859e-01 2.041660696268081665e-01 -3.882454335689544678e-02 1.132297515869140625e-01 -8.110417053103446960e-03 1.626736856997013092e-02 -2.055187076330184937e-01 8.735633641481399536e-02 -7.360030710697174072e-02 -1.126731857657432556e-01 4.145432636141777039e-02 1.786191016435623169e-01 1.494870185852050781e-01 2.144466936588287354e-01 2.694208920001983643e-01 2.527881264686584473e-01 -9.267409890890121460e-02 7.304690778255462646e-02 -5.004834532737731934e-01 4.085181653499603271e-02 2.420410215854644775e-01 -3.801163518801331520e-03 -1.891364306211471558e-01 -1.586734652519226074e-01 -8.428031206130981445e-02 2.453756481409072876e-01 -2.733703255653381348e-01 -3.052132017910480499e-02 3.349241241812705994e-02 -1.792792826890945435e-01 1.358622759580612183e-01
-2.813859581947326660e-01 7.106108963489532471e-02 6.595271825790405273e-02 1.184211671352386475e-01 -3.920588269829750061e-02 -1.014397130347788334e-03 -9.386087954044342041e-02 -6.940905004739761353e-02 3.347897529602050781e-01 -6.170923635363578796e-02 -3.205787539482116699e-01 -5.663846060633659363e-02 -8.765603601932525635e-02 2.617925405502319336e-01 4.089917347300797701e-04 2.981287837028503418e-01 -1.524265483021736145e-02 1.429976820945739746e-01 1.877265423536300659e-01 -1.947845369577407837e-01 -1.092010270804166794e-02 2.526295185089111328e-02 -5.126534495502710342e-03 2.177615091204643250e-02 -2.139369100332260132e-01 -6.543525308370590210e-02 -1.147907972335815430e-01 2.673269482329487801e-03 2.709065973758697510e-01 2.254341393709182739e-01 -3.218561112880706787e-01 3.303097784519195557e-01
3.133682534098625183e-02 -8.953103423118591309e-02 7.603578269481658936e-02 1.354173272848129272e-01 -2.421595752239227295e-01 2.420764863491058350e-01 6.693036854267120361e-02 7.401653379201889038e-02 2.966604828834533691e-01 2.251378260552883148e-02 -3.541276156902313232e-01 1.818815618753433228e-01 -4.859102144837379456e-02 2.449719905853271484e-01 3.899658024311065674e-01 -1.189424246549606323e-01 3.116264939308166504e-02 -5.965032055974006653e-02 -1.049941256642341614e-01 -1.688184142112731934e-01 -7.839494943618774414e-02 1.632982194423675537e-01 4.181824624538421631e-02 2.623344399034976959e-02 -3.171268105506896973e-01 1.061137020587921143e-02 3.232153356075286865e-01 -5.087261646986007690e-02 -3.000166453421115875e-02 2.527801692485809326e-01 -8.953928947448730469e-02 6.506069749593734741e-02
7.118437439203262329e-02 -2.174448594450950623e-02 -5.175079219043254852e-03 1.344085782766342163e-01 -2.132488787174224854e-01 3.376260101795196533e-01 -1.536444574594497681e-01 1.162111163139343262e-01 -5.550506711006164551e-02 -9.475541114807128906e-02 -4.458277225494384766e-01 -3.764780238270759583e-02 1.222765073180198669e-01 3.662967979907989502e-01 1.176095753908157349e-01 1.964530646800994873e-01 2.519119679927825928e-01 -1.699979007244110107e-01 7.330610603094100952e-02 -3.064576387405395508e-01 3.802525252103805542e-02 7.244572043418884277e-02 -1.290249973535537720e-01 5.584327504038810730e-02 -1.253954041749238968e-02 2.184249162673950195e-01 7.276200503110885620e-02 -1.210830137133598328e-01 8.902855962514877319e-02 2.306244708597660065e-02 5.440796539187431335e-02 2.620118558406829834e-01
-2.406180649995803833e-01 -2.621217444539070129e-02 7.575532048940658569e-02 1.304642297327518463e-02 -4.084906354546546936e-02 1.013822704553604126e-01 -2.448650598526000977e-01 8.075758814811706543e-02 2.103562057018280029e-01 -3.317053914070129395e-01 -5.365366488695144653e-02 1.280082166194915771e-01 -4.929639771580696106e-02 1.903846263885498047e-01 -2.043272927403450012e-02 2.117636054754257202e-01 1.475716824643313885e-03 -1.136482879519462585e-01 -2.515911757946014404e-01 -3.169053494930267334e-01 1.303954869508743286e-01 1.450791358947753906e-01 -5.713123455643653870e-02 5.358639359474182129e-02 4.740914329886436462e-02 -1.434193849563598633e-01 2.089110463857650757e-01 1.202296391129493713e-01 2.930449545383453369e-01 2.327479124069213867e-01 -1.860091835260391235e-01 3.510051071643829346e-01
1.376061141490936279e-01 5.594165995717048645e-02 1.882097870111465454e-01 2.931557893753051758e-01 1.069657132029533386e-01 -1.593931168317794800e-01 1.236092373728752136e-01 3.793446123600006104e-01 2.570402622222900391e-01 2.182521820068359375e-01 -4.416586831212043762e-02 -1.085399985313415527e-01 1.556853204965591431e-01 1.105789840221405029e-01 9.224043786525726318e-02 1.765276342630386353e-01 -7.169653475284576416e-02 -3.645613044500350952e-02 -6.372056156396865845e-02 -3.920073807239532471e-01 2.780230045318603516e-01 -8.808320760726928711e-02 -1.534542292356491089e-01 1.024620905518531799e-01 2.742394804954528809e-02 -1.629987061023712158e-01 -5.137652531266212463e-02 1.632265746593475342e-01 -9.293867647647857666e-02 1.852872669696807861e-01 1.679145097732543945e-01 2.142480015754699707e-01
2.717867493629455566e-01 -8.959083259105682373e-02 2.870620787143707275e-01 1.772147864103317261e-01 1.507046073675155640e-01 -1.314689368009567261e-01 -3.478617966175079346e-02 1.612106710672378540e-01 1.456269025802612305e-01 -1.016696020960807800e-01 -2.131093591451644897e-01 -1.697590798139572144e-01 -5.123679339885711670e-02 1.273250281810760498e-01 3.576572984457015991e-02 -5.542503669857978821e-02 -1.037783455103635788e-02 7.956005632877349854e-02 -1.458431780338287354e-02 -2.453624010086059570e-01 2.533089220523834229e-01 -4.692661110311746597e-03 -2.019043453037738800e-02 2.201059311628341675e-01 1.431258916854858398e-01 -2.611652612686157227e-01 2.957037389278411865e-01 -2.104900032281875610e-01 -1.346764862537384033e-01 -1.429559546522796154e-03 7.051116973161697388e-02 4.297555088996887207e-01
-5.006814748048782349e-02 2.972686104476451874e-02 5.064879059791564941e-01 3.607575893402099609e-01 7.726562768220901489e-02 -6.475243717432022095e-02 -1.682906299829483032e-01 2.462333291769027710e-01 1.641394197940826416e-01 -4.881257563829421997e-02 -1.219336912035942078e-01 8.561143651604652405e-03 6.975578516721725464e-02 2.874620258808135986e-01 -1.152872070670127869e-01 2.970322966575622559e-02 8.066673576831817627e-02 1.577952802181243896e-01 5.609771981835365295e-02 -3.446419835090637207e-01 1.062129959464073181e-01 -1.408320106565952301e-02 3.164098039269447327e-02 1.166541278362274170e-01 3.152433931827545166e-01 -1.345198899507522583e-01 1.154310330748558044e-01 4.214144498109817505e-02 9.645674377679824829e-02 2.803584933280944824e-02 5.792526900768280029e-02 1.985925883054733276e-01
2.181835919618606567e-01 2.472665607929229736e-01 1.275855898857116699e-01 3.021140396595001221e-01 -2.272057980298995972e-01 1.497502028942108154e-01 -1.110849529504776001e-01 -1.796504557132720947e-01 -8.495479077100753784e-02 -1.883855275809764862e-02 -4.996626079082489014e-01 -4.283760115504264832e-02 1.225675195455551147e-01 -1.390700936317443848e-01 -1.285836845636367798e-01 1.638621091842651367e-02 1.171546429395675659e-01 2.879051119089126587e-02 -2.590617630630731583e-03 -4.322623461484909058e-02 2.833576202392578125e-01 -1.284935325384140015e-01 -1.770928502082824707e-01 -4.136768728494644165e-02 -2.736637741327285767e-02 2.079400978982448578e-02 2.890503965318202972e-02 3.718336224555969238e-01 5.250321328639984131e-02 5.087483301758766174e-02 -2.447615414857864380e-01 5.451838299632072449e-02
1.587442755699157715e-01 -6.336940079927444458e-02 4.387889504432678223e-01 2.130300849676132202e-01 7.438668608665466309e-02 -2.516251206398010254e-01 1.894916445016860962e-01 2.212449908256530762e-01 -4.161992296576499939e-02 1.775532364845275879e-01 -2.381392717361450195e-01 -4.785994440317153931e-02 2.591937780380249023e-01 2.000850290060043335e-01 -1.164968237280845642e-01 -1.876428490504622459e-03 1.069223210215568542e-01 2.442429959774017334e-01 -2.268952131271362305e-02 -1.962872445583343506e-01 3.290652111172676086e-02 -2.680692262947559357e-02 -1.883945614099502563e-02 4.803954809904098511e-02 -1.009294763207435608e-01 -7.705768942832946777e-02 -2.905548922717571259e-02 6.785597652196884155e-02 2.065270245075225830e-01 3.985566645860671997e-02 -1.625114828348159790e-01 3.991156220436096191e-01
1.324665397405624390e-01 -3.773105517029762268e-02 1.321211755275726318e-01 1.463794559240341187e-01 1.079917401075363159e-01 -1.777172833681106567e-01 -2.697332203388214111e-02 3.774571716785430908e-01 -2.527461349964141846e-01 1.038459166884422302e-01 -2.552025020122528076e-01 1.590850353240966797e-01 5.046539753675460815e-02 5.205119028687477112e-02 -1.191938966512680054e-01 -1.105810701847076416e-01 3.495679795742034912e-02 -5.064324662089347839e-02 -1.964546740055084229e-01 -3.235991299152374268e-01 -4.069016873836517334e-02 4.000835865736007690e-02 -2.596767842769622803e-01 8.218672126531600952e-03 1.252818852663040161e-01 -1.015248224139213562e-01 3.714729249477386475e-01 2.393869012594223022e-01 7.591643370687961578e-04 2.407125085592269897e-01 -2.441630065441131592e-01 4.683183133602142334e-02
-6.335973273962736130e-03 -8.502660691738128662e-02 3.180833756923675537e-01 2.296689301729202271e-01 -2.136206626892089844e-01 -8.728491514921188354e-02 3.096835911273956299e-01 1.887181699275970459e-01 1.906478554010391235e-01 -1.558727324008941650e-01 -2.222157269716262817e-01 -8.887992054224014282e-02 -7.631925493478775024e-02 2.158231586217880249e-01 -1.780707091093063354e-01 1.258494406938552856e-01 1.758633106946945190e-01 -2.308105230331420898e-01 -9.020495414733886719e-02 -3.288630545139312744e-01 8.384780585765838623e-02 -8.464102447032928467e-02 1.584666967391967773e-01 -8.933211676776409149e-03 -2.615435421466827393e-01 -1.352847218513488770e-01 1.053511127829551697e-01 1.982740312814712524e-01 -1.524271517992019653e-01 -1.144605502486228943e-01 -1.498057246208190918e-01 1.974523998796939850e-02
2.590130269527435303e-02 -5.531889852136373520e-03 4.123379588127136230e-01 2.975331544876098633e-01 4.884007573127746582e-02 -1.436190605163574219e-01 -3.218896090984344482e-01 4.941426217555999756e-02 1.849861741065979004e-01 -3.696045652031898499e-02 -2.010332494974136353e-01 9.531644731760025024e-02 -5.985541641712188721e-02 4.077947139739990234e-02 3.932240977883338928e-02 2.324991300702095032e-02 2.721420824527740479e-01 -2.932420745491981506e-02 -1.865994781255722046e-01 -2.626615762710571289e-01 -1.224125549197196960e-01 -1.112019419670104980e-01 2.204553037881851196e-01 -2.416398562490940094e-02 -1.092698499560356140e-01 4.209120944142341614e-02 -1.046746522188186646e-01 1.734216958284378052e-01 1.432644426822662354e-01 3.165469169616699219e-01 -1.945673376321792603e-01 2.251045852899551392e-01
1.604602187871932983e-01 3.606797382235527039e-02 4.107742607593536377e-01 1.271086186170578003e-01 -2.201277911663055420e-01 -1.299912929534912109e-01 1.723460108041763306e-01 -1.050753816962242126e-01 -8.984040468931198120e-02 1.528897136449813843e-01 -2.718269526958465576e-01 2.614719606935977936e-02 1.709510385990142822e-02 8.417166769504547119e-02 1.877770870923995972e-01 3.485367298126220703e-01 4.131991788744926453e-02 1.754577457904815674e-02 1.667761802673339844e-01 -2.340076863765716553e-01 7.233902066946029663e-02 1.726796478033065796e-01 -8.608246594667434692e-02 -2.207308858633041382e-01 -1.101601719856262207e-01 2.123940885066986084e-01 4.260820895433425903e-02 1.797839999198913574e-01 1.156331156380474567e-03 6.863393634557723999e-02 2.088027298450469971e-01 3.104171752929687500e-01
8.758725225925445557e-02 3.287320435047149658e-01 -6.642019748687744141e-02 -9.438101202249526978e-02 1.577439010143280029e-01 -4.826573655009269714e-02 -2.386899441480636597e-01 9.539154917001724243e-02 1.807511895895004272e-01 7.926477491855621338e-02 -5.002958774566650391e-01 7.237341254949569702e-02 1.485469490289688110e-01 2.622201740741729736e-01 -1.474089175462722778e-01 2.154860049486160278e-01 -1.958484761416912079e-02 6.727247685194015503e-02 -1.086348816752433777e-01 -5.901869386434555054e-02 3.947353735566139221e-02 1.162480115890502930e-01 1.371167134493589401e-02 1.316148638725280762e-01 -7.945276051759719849e-02 -1.024888604879379272e-01 2.827776372432708740e-01 1.493976712226867676e-01 1.039676181972026825e-02 3.324456214904785156e-01 1.668631136417388916e-01 1.176225617527961731e-01
7.192946225404739380e-02 5.304685235023498535e-02 -7.546414434909820557e-02 2.844781279563903809e-01 7.275850325822830200e-02 -2.207094430923461914e-01 6.319364160299301147e-02 -4.046548530459403992e-02 9.256917238235473633e-02 -1.605082154273986816e-01 -3.711045980453491211e-01 1.970558613538742065e-02 3.963936865329742432e-01 -8.358802646398544312e-02 3.379678726196289062e-02 -6.555627565830945969e-03 1.136747151613235474e-01 2.413011640310287476e-01 -3.622451424598693848e-01 -3.210847079753875732e-01 -1.753499172627925873e-02 -1.772840321063995361e-02 -8.904387801885604858e-02 1.894633173942565918e-01 -2.085329964756965637e-02 -1.479957401752471924e-01 1.065851747989654541e-01 1.063189283013343811e-01 -9.884212166070938110e-02 -2.063437364995479584e-03 -2.001652419567108154e-01 2.515144348144531250e-01
-2.451388724148273468e-02 -3.125081211328506470e-02 1.726254373788833618e-01 2.400757670402526855e-01 -2.609753310680389404e-01 -2.010172158479690552e-01 5.721946805715560913e-02 -1.075787544250488281e-01 5.895197018980979919e-02 1.408883137628436089e-03 -4.530274868011474609e-01 2.629760801792144775e-01 1.280322670936584473e-01 1.340646892786026001e-01 -2.693080902099609375e-01 1.006259918212890625e-01 -8.806260302662849426e-03 -2.665866613388061523e-01 -7.895871996879577637e-02 -1.817575544118881226e-01 2.084672749042510986e-01 3.636638447642326355e-02 8.410630375146865845e-02 2.187010496854782104e-01 -1.851792633533477783e-01 -8.149584382772445679e-02 -6.616254150867462158e-02 1.860234886407852173e-01 -1.002102270722389221e-01 -1.989680379629135132e-01 -2.301047444343566895e-01 1.193635258823633194e-02
-1.554361823946237564e-02 2.257613241672515869e-01 1.726873964071273804e-01 2.924565076828002930e-01 -2.156974971294403076e-01 1.192295774817466736e-01 -1.067158952355384827e-01 -9.219691902399063110e-02 1.398513764142990112e-01 -6.323309987783432007e-02 -3.979266285896301270e-01 -6.762169301509857178e-02 5.525158345699310303e-02 -1.883035302162170410e-01 -1.960847340524196625e-02 8.939819782972335815e-02 1.817299127578735352e-01 2.027212232351303101e-01 1.889785379171371460e-01 -9.037477523088455200e-02 3.998658955097198486e-01 1.971015930175781250e-01 -2.612725794315338135e-01 -4.278579354286193848e-02 1.242464315146207809e-02 -1.474615782499313354e-01 1.798432022333145142e-01 1.700369715690612793e-01 6.813550740480422974e-02 6.844351999461650848e-03 -2.057950794696807861e-01 4.911188036203384399e-02
-1.425287406891584396e-02 4.289903342723846436e-01 2.530241608619689941e-01 1.029704660177230835e-01 -1.187886670231819153e-01 3.910368680953979492e-02 -1.294386945664882660e-02 1.388012766838073730e-01 -8.551289141178131104e-02 -6.710769236087799072e-02 -3.439998328685760498e-01 1.091911867260932922e-01 2.275590300559997559e-01 1.156308576464653015e-01 2.913173735141754150e-01 1.793151646852493286e-01 2.102141082286834717e-02 5.536346882581710815e-02 -4.582323599606752396e-03 -1.274645477533340454e-01 6.106575205922126770e-02 1.272125393152236938e-01 3.354254364967346191e-01 1.005141958594322205e-01 1.756059527397155762e-01 1.808473020792007446e-01 1.720991730690002441e-01 1.877331733703613281e-01 -1.106450632214546204e-01 -2.129363566637039185e-01 -1.703160256147384644e-02 1.823156177997589111e-01
1.393942087888717651e-01 9.668898582458496094e-02 1.884074658155441284e-01 5.623711645603179932e-02 5.594625324010848999e-02 -2.009231299161911011e-01 -1.881590485572814941e-01 1.939872950315475464e-01 -4.710826091468334198e-03 1.565597057342529297e-01 -4.018341600894927979e-01 1.959887892007827759e-01 -1.433497760444879532e-02 1.130133420228958130e-01 1.046341583132743835e-01 -6.782751530408859253e-02 3.517276942729949951e-01 -8.192512392997741699e-02 -6.057039648294448853e-02 -2.981895506381988525e-01 -1.436600536108016968e-01 -3.238067775964736938e-02 -1.562517285346984863e-01 2.677988708019256592e-01 -8.372810482978820801e-02 2.007110267877578735e-01 -1.567557901144027710e-01 9.383460879325866699e-02 1.390217840671539307e-01 6.278770416975021362e-02 -2.292049378156661987e-01 2.564751803874969482e-01
1.460301131010055542e-01 4.210015386343002319e-02 9.054689854383468628e-02 6.388115882873535156e-02 -1.821711473166942596e-02 -9.187873452901840210e-02 8.899334818124771118e-02 2.291678488254547119e-01 1.227003857493400574e-01 -3.034919500350952148e-02 -2.990649938583374023e-01 7.744854688644409180e-02 -1.814078688621520996e-01 -9.117915481328964233e-02 -1.091857776045799255e-01 2.490056902170181274e-01 2.271945625543594360e-01 -1.930482983589172363e-01 -2.455045431852340698e-01 -3.524047434329986572e-01 3.131003379821777344e-01 -7.357700727880001068e-03 1.541288644075393677e-01 -7.842293009161949158e-03 -2.139631807804107666e-01 -5.819177627563476562e-02 1.961742341518402100e-01 1.302021741867065430e-01 2.728792428970336914e-01 -8.504949510097503662e-02 -2.953389883041381836e-01 8.644681423902511597e-03
9.536899626255035400e-02 4.214581474661827087e-02 9.701070375740528107e-03 8.748761564493179321e-02 -2.263397574424743652e-01 4.825192037969827652e-03 -1.375674270093441010e-02 3.055384755134582520e-01 1.043870225548744202e-01 -4.781044274568557739e-02 1.543866121210157871e-03 -1.338984370231628418e-01 1.853080391883850098e-01 3.011865913867950439e-01 3.242735192179679871e-02 3.143935203552246094e-01 -1.275288164615631104e-01 -2.744432091712951660e-01 -2.949048578739166260e-01 -4.614140391349792480e-01 3.651916049420833588e-03 -8.530169725418090820e-02 7.503677159547805786e-02 -2.280473336577415466e-02 -2.236512452363967896e-01 2.442214079201221466e-02 -7.608906924724578857e-02 1.542924642562866211e-01 1.044578403234481812e-01 4.787269234657287598e-02 -1.074589490890502930e-01 2.658308148384094238e-01
2.579649351537227631e-02 1.186067312955856323e-01 -9.114651381969451904e-02 3.720492124557495117e-01 -1.310895532369613647e-01 -2.867092192173004150e-01 1.313231140375137329e-01 -1.125143542885780334e-01 6.255230307579040527e-02 6.064430251717567444e-02 -1.605509519577026367e-01 9.280674904584884644e-02 -1.267197132110595703e-01 1.319099068641662598e-01 -1.895147259347140789e-03 2.622045874595642090e-01 8.945338428020477295e-02 -8.681843429803848267e-02 -2.974562942981719971e-01 -2.696231901645660400e-01 2.297169268131256104e-01 2.177302092313766479e-01 7.345607131719589233e-02 3.566807508468627930e-01 -9.649045765399932861e-02 1.916610747575759888e-01 3.493969142436981201e-02 1.709422767162322998e-01 1.261796653270721436e-01 -1.363410800695419312e-01 -6.672586500644683838e-02 2.002376765012741089e-01
4.319126307964324951e-01 1.615117043256759644e-01 1.020480021834373474e-01 2.342541702091693878e-02 -1.785651743412017822e-01 4.661102220416069031e-02 -6.239526718854904175e-02 -1.419276148080825806e-01 -5.904205888509750366e-02 1.861115694046020508e-01 -2.377418875694274902e-01 8.774956315755844116e-02 2.787299640476703644e-02 -8.479883521795272827e-02 -3.693583607673645020e-01 2.350238859653472900e-01 -1.211848109960556030e-01 1.913110315799713135e-01 -9.030556306242942810e-03 -1.202848255634307861e-01 3.053217381238937378e-02 3.768347799777984619e-01 3.363865613937377930e-02 -8.378603309392929077e-02 -6.891363859176635742e-02 5.749307572841644287e-02 2.033313512802124023e-01 2.146007120609283447e-01 1.498200893402099609e-01 1.226718276739120483e-01 -7.042375206947326660e-02 2.480008155107498169e-01
-5.498756840825080872e-02 -3.119930066168308258e-02 2.953200936317443848e-01 1.407101601362228394e-01 1.292779147624969482e-01 2.381375879049301147e-01 -3.558469414710998535e-01 1.226233690977096558e-01 1.740649789571762085e-01 -1.754952520132064819e-01 -8.556377887725830078e-02 -3.824510425329208374e-02 1.999486237764358521e-02 2.653839588165283203e-01 7.621765881776809692e-02 1.085938811302185059e-01 -1.059255562722682953e-02 -1.657298505306243896e-01 -4.142763093113899231e-03 -4.573737382888793945e-01 5.111053586006164551e-02 5.509295314550399780e-02 1.343415379524230957e-01 1.568792760372161865e-02 3.766426071524620056e-02 -1.590712368488311768e-02 8.184542506933212280e-02 -1.641555130481719971e-02 1.040370091795921326e-01 2.429113686084747314e-01 -1.397637426853179932e-01 3.960575461387634277e-01
[truncated: 3,263,013 more chars]
