# Supplementary material for: The Language of Innovation
Source: PLoS One. 2020 Apr 30;15(4):e0230107. doi: 10.1371/journal.pone.0230107 (PMC7194493; doi:10.1371/journal.pone.0230107)
Supplement: S21 File — (GZ) [file pone.0230107.s021.tar.gz › 1999-2003/V2Run_27_VS_4500_embeddings1999-2003ED32.txt]

3.123270273208618164e-01 1.591911315917968750e-01 -1.310478597879409790e-01 1.359906494617462158e-01 -9.729130193591117859e-03 1.907534301280975342e-01 -1.482146531343460083e-01 8.645141124725341797e-02 8.731221407651901245e-02 8.909517526626586914e-02 8.581336587667465210e-02 -1.986445188522338867e-01 7.537390291690826416e-02 2.550579421222209930e-02 -9.770929813385009766e-02 -6.634496152400970459e-02 1.159733068197965622e-02 -1.957482397556304932e-01 -3.610321581363677979e-01 2.740007936954498291e-01 -2.866148054599761963e-01 -9.351406246423721313e-02 1.221324875950813293e-01 -3.686630427837371826e-01 -3.071686439216136932e-02 -2.095991969108581543e-01 -1.101329922676086426e-01 2.492526173591613770e-01 -3.413600102066993713e-02 -9.645026922225952148e-02 -1.717101596295833588e-02 2.781474590301513672e-01
3.450565338134765625e-01 1.041476726531982422e-01 -2.820338904857635498e-01 1.521172970533370972e-01 -2.654274739325046539e-02 1.004607304930686951e-01 5.107375979423522949e-02 1.628719456493854523e-02 -9.032418578863143921e-02 -6.071760505437850952e-02 1.380296945571899414e-01 9.567139297723770142e-02 2.235907018184661865e-01 -3.715469315648078918e-02 5.625472590327262878e-02 -5.738811939954757690e-02 -1.195690259337425232e-01 -9.688740968704223633e-02 -3.272896111011505127e-01 2.465461567044258118e-02 -1.643963605165481567e-01 -4.134372472763061523e-01 1.054086312651634216e-01 -2.831444442272186279e-01 -9.676186740398406982e-02 -3.171512112021446228e-02 -1.187833026051521301e-01 1.294933110475540161e-01 2.839156389236450195e-01 -3.004533350467681885e-01 -1.983671449124813080e-02 1.506161242723464966e-01
1.411558501422405243e-02 1.560494750738143921e-01 -1.789932698011398315e-01 -2.296200096607208252e-01 -1.939654164016246796e-02 2.486052662134170532e-01 -1.867240965366363525e-01 -7.488840073347091675e-02 2.291729152202606201e-01 9.976464509963989258e-02 5.651701241731643677e-02 7.675898820161819458e-02 1.219201460480690002e-01 -3.580861687660217285e-01 1.172000020742416382e-01 -3.589341789484024048e-02 -1.540951430797576904e-01 -4.224348347634077072e-03 -3.304623067378997803e-01 1.306710094213485718e-01 -1.581927761435508728e-02 -1.215966790914535522e-01 -2.178909182548522949e-01 -1.419222503900527954e-01 -1.681484431028366089e-01 1.091981679201126099e-01 7.994545996189117432e-02 3.819797635078430176e-01 2.012115418910980225e-01 -1.511824876070022583e-01 -2.440963983535766602e-01 1.011715158820152283e-01
-2.239617146551609039e-02 3.824396431446075439e-02 -1.151324249804019928e-02 -2.112815715372562408e-02 1.723555033095180988e-03 1.321104317903518677e-01 4.125277325510978699e-02 1.142945736646652222e-01 6.913148611783981323e-02 -1.460860371589660645e-01 3.027423620223999023e-01 2.283754013478755951e-02 -4.606315195560455322e-01 -3.711729049682617188e-01 7.838970422744750977e-02 -2.135150581598281860e-01 4.815196618437767029e-02 -6.327200680971145630e-02 -3.403739631175994873e-01 -5.578678101301193237e-02 -1.576493531465530396e-01 4.827169701457023621e-02 -8.903283625841140747e-02 -2.651247978210449219e-01 1.781866885721683502e-02 -1.815611720085144043e-01 -1.459390223026275635e-01 2.422961145639419556e-01 1.886432468891143799e-01 -6.205162778496742249e-02 -2.459375411272048950e-01 3.683641925454139709e-02
-1.624870859086513519e-02 -3.661672025918960571e-02 -5.187707021832466125e-02 2.172677218914031982e-01 1.633495837450027466e-01 -3.705449029803276062e-02 1.617469079792499542e-02 -1.941345632076263428e-02 -5.376310646533966064e-02 -1.866257637739181519e-01 -1.618669182062149048e-01 -5.842412635684013367e-02 -9.007026255130767822e-02 -1.635473817586898804e-01 3.470790013670921326e-02 4.102089628577232361e-02 1.140238046646118164e-01 -1.295271813869476318e-01 -2.720602750778198242e-01 5.777549371123313904e-02 6.123588979244232178e-02 -1.799415349960327148e-01 -1.866175383329391479e-01 -1.280053406953811646e-01 -6.403553485870361328e-02 -6.577244400978088379e-02 -2.994675338268280029e-01 7.015644311904907227e-01 7.554570585489273071e-02 5.376730859279632568e-02 -5.681993812322616577e-02 1.346185654401779175e-01
1.703096926212310791e-01 7.732029259204864502e-02 -1.826333552598953247e-01 3.133827820420265198e-02 6.715837121009826660e-02 7.475153356790542603e-02 -1.162852272391319275e-01 1.246890723705291748e-01 8.224999904632568359e-02 -4.144974425435066223e-02 -3.502447903156280518e-02 2.218360900878906250e-01 -8.389947004616260529e-03 -1.516015380620956421e-01 1.188160851597785950e-03 -8.951944857835769653e-02 7.225781679153442383e-02 -2.873501777648925781e-01 -3.516841828823089600e-01 2.353855520486831665e-01 1.611206531524658203e-01 -1.488954871892929077e-01 -4.788866639137268066e-02 -2.708711326122283936e-01 -1.032922193408012390e-01 2.025154381990432739e-01 3.632351383566856384e-02 5.343865156173706055e-01 -1.183469817042350769e-01 -8.991242945194244385e-02 -2.233817130327224731e-01 1.698761805891990662e-02
1.875280588865280151e-02 -8.611965924501419067e-02 -3.653526678681373596e-02 4.871812835335731506e-02 -1.793630421161651611e-01 2.105486840009689331e-01 -1.584286838769912720e-01 -4.261672124266624451e-02 -1.602838933467864990e-01 -7.876612991094589233e-02 -8.781164884567260742e-02 1.883711963891983032e-01 -7.616695016622543335e-02 -1.207703426480293274e-01 -3.750981017947196960e-02 9.458509087562561035e-02 3.136209677904844284e-03 6.011449545621871948e-02 -2.725230753421783447e-01 1.808564662933349609e-01 -2.332579530775547028e-02 -3.712562918663024902e-01 -1.935059428215026855e-01 -8.473784662783145905e-03 4.449937865138053894e-02 5.344092473387718201e-02 3.724002838134765625e-02 6.074638366699218750e-01 1.149952560663223267e-01 -2.400938868522644043e-01 -2.158948183059692383e-01 -8.234507404267787933e-03
-1.959845572710037231e-01 1.746794283390045166e-01 -1.609132289886474609e-01 1.534704566001892090e-01 9.940870851278305054e-02 8.248661458492279053e-02 -2.843123972415924072e-01 6.870777811855077744e-03 3.458710014820098877e-02 -1.683738231658935547e-01 -1.263047009706497192e-01 5.627783760428428650e-02 -1.232589483261108398e-01 2.270985022187232971e-02 9.407182782888412476e-02 -2.396629601716995239e-01 1.210151165723800659e-01 -7.497002929449081421e-02 6.767213344573974609e-03 1.617516130208969116e-01 3.237903490662574768e-02 -3.015639781951904297e-01 -2.613204121589660645e-01 -2.469960004091262817e-01 -8.768106251955032349e-02 -4.081366583704948425e-02 7.936577498912811279e-02 4.987694025039672852e-01 9.813673049211502075e-02 -2.619888186454772949e-01 -1.631442904472351074e-01 1.278037279844284058e-01
3.471925109624862671e-02 1.050033643841743469e-01 -2.246676534414291382e-01 -9.607957303524017334e-02 -1.096783727407455444e-01 -2.019191719591617584e-02 -1.106811538338661194e-01 7.834250479936599731e-02 3.059733472764492035e-02 3.039417266845703125e-01 -1.969442665576934814e-01 2.441154234111309052e-02 -1.937679350376129150e-01 -1.550140380859375000e-01 2.233501756563782692e-03 -1.468822453171014786e-02 -3.935491666197776794e-02 -2.014203667640686035e-01 -2.171562910079956055e-01 3.300320357084274292e-02 -1.498429328203201294e-01 -2.955227196216583252e-01 -1.095532346516847610e-02 -1.138759702444076538e-01 -2.760731577873229980e-01 7.940012961626052856e-02 -1.347159892320632935e-01 3.943671286106109619e-01 -1.225357055664062500e-01 -3.075325787067413330e-01 -3.412627875804901123e-01 8.517988026142120361e-02
3.668872416019439697e-01 4.002097621560096741e-02 -2.071308791637420654e-01 6.593051832169294357e-03 1.019870415329933167e-01 -2.144820615649223328e-02 -2.270304262638092041e-01 -9.269179403781890869e-02 -3.475007414817810059e-02 3.429216891527175903e-02 -2.717677950859069824e-01 1.423328518867492676e-01 -2.331247776746749878e-01 -3.096436858177185059e-01 1.288028657436370850e-01 9.596894681453704834e-02 -6.551521271467208862e-02 -5.690678954124450684e-02 -1.461924761533737183e-01 1.247150450944900513e-01 -1.798460260033607483e-02 -1.586500257253646851e-01 -1.283492743968963623e-01 -3.364058434963226318e-01 4.362510889768600464e-02 -5.272467806935310364e-02 -1.091478988528251648e-01 1.526932865381240845e-01 -3.076997771859169006e-02 -4.252154827117919922e-01 -1.874435395002365112e-01 1.446683853864669800e-01
1.028784215450286865e-01 -5.863770842552185059e-02 -9.024810791015625000e-02 1.307075023651123047e-01 9.016747027635574341e-02 1.187869235873222351e-01 -1.339435726404190063e-01 1.654093116521835327e-01 -2.126251161098480225e-01 5.645734816789627075e-02 1.328496485948562622e-01 -1.603532731533050537e-01 -3.013464808464050293e-01 9.196694940328598022e-02 1.725828833878040314e-02 -1.039451062679290771e-01 1.053668037056922913e-01 -2.690753638744354248e-01 -2.730215191841125488e-01 1.872474998235702515e-01 -3.017135560512542725e-01 -1.541433781385421753e-01 4.533043876290321350e-02 -3.419271111488342285e-01 7.132951915264129639e-02 -6.794887036085128784e-02 -1.432838942855596542e-02 3.048259615898132324e-01 3.318136334419250488e-01 -9.313867986202239990e-02 -1.507787704467773438e-01 1.409714221954345703e-01
-1.352872550487518311e-01 -6.960764527320861816e-02 -1.206393316388130188e-01 -1.265083253383636475e-02 -1.146335229277610779e-01 -7.187690585851669312e-02 -1.251517534255981445e-01 -6.459075957536697388e-02 6.692951172590255737e-02 2.804277837276458740e-02 1.133518442511558533e-01 1.732123196125030518e-01 -3.589606657624244690e-02 -1.785410195589065552e-01 -1.927824467420578003e-01 -5.572753027081489563e-02 9.287371486425399780e-02 -5.578185990452766418e-02 -2.214644551277160645e-01 2.982089519500732422e-01 1.308022588491439819e-01 -4.163090288639068604e-01 -2.715214192867279053e-01 -2.252143472433090210e-01 -2.166642695665359497e-01 5.038140341639518738e-02 1.848700828850269318e-02 5.046925544738769531e-01 1.065509244799613953e-01 -8.494994044303894043e-02 -1.177577301859855652e-01 2.980893105268478394e-02
-1.066899970173835754e-01 4.978341609239578247e-02 -3.712251186370849609e-01 2.375930398702621460e-01 -2.187671661376953125e-01 1.271355450153350830e-01 -8.186052739620208740e-02 -1.011732071638107300e-01 2.586618065834045410e-01 3.398017957806587219e-02 -3.057989478111267090e-01 -6.124673411250114441e-02 5.787539854645729065e-02 -2.246079295873641968e-01 -1.148815974593162537e-01 -1.184989064931869507e-01 1.021296977996826172e-01 -3.487025573849678040e-02 -2.951822280883789062e-01 1.797295957803726196e-01 -6.557416915893554688e-02 -2.481206208467483521e-01 -2.302989065647125244e-01 -1.750333905220031738e-01 -4.761388525366783142e-02 2.381142377853393555e-01 -3.283188864588737488e-02 2.564457058906555176e-01 1.346281170845031738e-01 -1.257499754428863525e-01 -1.451311409473419189e-01 5.593946203589439392e-02
1.643642783164978027e-01 2.143632434308528900e-02 -4.441698491573333740e-01 9.842624515295028687e-02 1.018953025341033936e-01 -1.622312813997268677e-01 -2.372252047061920166e-01 -1.170017570257186890e-01 4.418668150901794434e-02 -1.507256329059600830e-01 1.001096367835998535e-01 6.584969162940979004e-02 -1.052169948816299438e-01 -3.859522640705108643e-01 1.665425114333629608e-02 -1.992978155612945557e-02 -5.039096623659133911e-02 2.814989350736141205e-02 -2.005635574460029602e-02 2.265699952840805054e-01 -5.880550295114517212e-02 -2.492199093103408813e-01 8.871352672576904297e-02 -1.171933338046073914e-01 -5.920309945940971375e-02 -1.225303113460540771e-01 1.315263807773590088e-01 3.734583556652069092e-01 2.828777134418487549e-01 -2.420058548450469971e-01 6.728996988385915756e-03 -5.466649308800697327e-02
1.605693995952606201e-01 -1.798958331346511841e-01 -1.108587607741355896e-01 1.875112652778625488e-01 1.477722227573394775e-01 1.796217411756515503e-01 2.181837558746337891e-01 1.364331692457199097e-01 1.099892407655715942e-01 -9.118514135479927063e-03 1.357401162385940552e-01 -2.160466462373733521e-01 -1.377640962600708008e-01 3.995431587100028992e-03 1.912432909011840820e-01 7.261182647198438644e-03 6.724901497364044189e-02 -8.388803154230117798e-02 -3.909296393394470215e-01 3.183013200759887695e-01 -1.753099858760833740e-01 -2.808700501918792725e-01 9.566058218479156494e-02 -1.587735563516616821e-01 3.436307236552238464e-02 -4.926157370209693909e-02 1.506117917597293854e-02 3.771014213562011719e-01 2.555489540100097656e-01 1.111280098557472229e-01 -6.206562370061874390e-02 6.286981701850891113e-02
-1.593405604362487793e-01 -2.832586644217371941e-03 -7.633167505264282227e-02 1.138634532690048218e-01 -1.226813811808824539e-02 -3.795254975557327271e-02 -2.117440402507781982e-01 -5.301644559949636459e-03 -5.266051366925239563e-02 6.812965124845504761e-02 6.471314281225204468e-02 7.862338423728942871e-02 2.701571397483348846e-02 1.948279328644275665e-02 -5.962476506829261780e-02 -1.090780645608901978e-01 1.400450766086578369e-01 -1.330161988735198975e-01 -2.900938689708709717e-01 2.899924218654632568e-01 -1.290716510266065598e-02 -1.379413306713104248e-01 -5.669653415679931641e-03 -5.987588316202163696e-02 -2.138803899288177490e-01 4.769774526357650757e-02 -2.797543108463287354e-01 6.456919908523559570e-01 8.859699964523315430e-02 -1.553532332181930542e-01 4.534462466835975647e-03 2.672771811485290527e-01
1.752835512161254883e-01 -6.719636172056198120e-02 -2.918463945388793945e-01 7.778241485357284546e-02 -1.249760389328002930e-01 2.879432141780853271e-01 -5.379772931337356567e-02 -5.499114096164703369e-02 -1.488923728466033936e-01 -1.478457748889923096e-01 1.755131781101226807e-01 -9.383577108383178711e-02 1.315898001194000244e-01 -3.661330044269561768e-01 1.425486057996749878e-01 1.532991379499435425e-01 5.607196316123008728e-02 3.115029074251651764e-02 -1.133823245763778687e-01 2.405862808227539062e-01 -1.608991622924804688e-02 -3.724319636821746826e-01 -2.675662040710449219e-01 -3.788739442825317383e-02 -1.611969023942947388e-01 -2.268851101398468018e-01 -1.622227579355239868e-01 9.932312369346618652e-02 -3.139090258628129959e-03 -2.631242275238037109e-01 -9.212391078472137451e-02 -1.097405031323432922e-01
6.097433622926473618e-03 1.357308030128479004e-01 2.952339127659797668e-02 2.572187781333923340e-02 -1.949284784495830536e-02 3.923898562788963318e-02 -9.132335893809795380e-03 2.912535518407821655e-02 -3.486442565917968750e-02 -9.191342443227767944e-02 -1.203999668359756470e-01 3.562876582145690918e-02 -7.548196613788604736e-02 -6.591041386127471924e-02 8.418049663305282593e-02 -1.998651714529842138e-04 2.268073707818984985e-01 -1.695529669523239136e-01 -2.839090228080749512e-01 3.389226496219635010e-01 4.097682237625122070e-02 -3.312691450119018555e-01 -2.297308295965194702e-01 -5.379999056458473206e-03 -1.703232675790786743e-01 1.700868159532546997e-01 -3.860220611095428467e-01 4.675928950309753418e-01 1.709634512662887573e-01 -1.775975525379180908e-01 -4.167659953236579895e-02 8.130102604627609253e-02
2.593383193016052246e-02 -1.247741729021072388e-01 -1.065777763724327087e-01 -6.002824753522872925e-02 -1.360514611005783081e-01 3.102475777268409729e-02 -2.723530530929565430e-01 2.034249752759933472e-01 2.315307268872857094e-03 -8.519760519266128540e-02 1.090979017317295074e-02 -9.391294792294502258e-03 7.480088621377944946e-02 -1.206720471382141113e-01 -8.950065821409225464e-03 -1.226049512624740601e-01 1.984667032957077026e-01 -1.392121016979217529e-01 -3.149126172065734863e-01 1.143227294087409973e-01 2.344938926398754120e-02 -2.870278060436248779e-01 -1.923041343688964844e-01 -2.676382958889007568e-01 -2.295844815671443939e-02 2.651443332433700562e-02 -1.392406970262527466e-01 5.273056626319885254e-01 1.846615225076675415e-02 -2.695732116699218750e-01 -2.302461117506027222e-01 6.146524846553802490e-02
-1.478171721100807190e-02 1.058571860194206238e-01 -5.878192838281393051e-03 2.133381217718124390e-01 -1.206891462206840515e-01 -7.749690860509872437e-02 -1.666472405195236206e-01 -2.377044036984443665e-02 -5.938614532351493835e-02 -1.329806149005889893e-01 1.471540518105030060e-02 -8.311656862497329712e-02 -1.049631685018539429e-01 -1.179418861865997314e-01 1.153491362929344177e-01 -6.764315813779830933e-02 -1.273369044065475464e-02 -2.177523076534271240e-01 -2.012076824903488159e-01 2.113811373710632324e-01 1.124544441699981689e-02 -4.191572070121765137e-01 -3.234493434429168701e-01 -2.476941794157028198e-01 -1.831348389387130737e-01 1.305230408906936646e-01 5.555083509534597397e-03 4.513881206512451172e-01 1.432645972818136215e-02 -4.851771891117095947e-02 -2.448204159736633301e-01 1.777282506227493286e-01
1.662452667951583862e-01 -1.156571507453918457e-01 -5.549659579992294312e-02 1.707050949335098267e-01 2.166300565004348755e-01 1.512779202312231064e-02 6.275503337383270264e-02 2.006745897233486176e-02 7.941878587007522583e-02 3.361816406250000000e-01 7.840991020202636719e-02 2.313977293670177460e-02 4.949246346950531006e-02 -3.685954809188842773e-01 -1.601630002260208130e-01 -4.300621524453163147e-02 -9.701903164386749268e-02 -1.743144989013671875e-01 2.439254522323608398e-02 -1.072548925876617432e-01 -2.331947386264801025e-01 -3.296983838081359863e-01 9.083474427461624146e-02 -2.675424218177795410e-01 1.004025265574455261e-01 2.824900299310684204e-02 -6.932308524847030640e-02 3.937205970287322998e-01 -6.334457546472549438e-02 8.237079530954360962e-02 -3.273178637027740479e-01 -1.516804331913590431e-03
-3.012402057647705078e-01 8.884373307228088379e-02 -1.075889393687248230e-01 1.760766953229904175e-01 1.186325922608375549e-01 3.800688311457633972e-02 -1.161824390292167664e-01 8.532358705997467041e-02 -3.498993581160902977e-03 1.486188620328903198e-01 9.320615231990814209e-02 1.421159356832504272e-01 -6.325205415487289429e-02 -3.174343407154083252e-01 2.199981808662414551e-01 -9.054040908813476562e-02 -2.319814562797546387e-01 -9.014906734228134155e-02 -2.240273058414459229e-01 6.214812770485877991e-02 1.150318533182144165e-01 -2.381373047828674316e-01 -2.799670994281768799e-01 -4.190509319305419922e-01 -9.802833944559097290e-02 1.025570854544639587e-01 -4.076930135488510132e-02 3.175914287567138672e-01 9.582150727510452271e-02 -1.054148674011230469e-01 -1.261662095785140991e-01 -1.065552681684494019e-01
3.561022877693176270e-01 3.059454858303070068e-01 -4.430619180202484131e-01 -2.214409597218036652e-02 -2.553793787956237793e-02 9.746910631656646729e-02 -9.385710954666137695e-02 -6.663932651281356812e-02 -8.125860244035720825e-02 -4.534918069839477539e-02 1.284180879592895508e-01 -4.032436758279800415e-02 -2.524065971374511719e-01 -2.449373900890350342e-01 -6.081949919462203979e-02 1.063139289617538452e-01 -2.598213553428649902e-01 -8.746674656867980957e-02 -1.109712421894073486e-01 2.631134986877441406e-01 9.366702288389205933e-02 -1.640050709247589111e-01 -8.361358940601348877e-02 8.563136681914329529e-03 -1.764950156211853027e-01 -3.796219080686569214e-02 1.169128492474555969e-01 2.286292016506195068e-01 2.828308045864105225e-01 -1.168516576290130615e-01 -3.703197464346885681e-02 -3.037941642105579376e-02
-3.446828201413154602e-02 -5.204827338457107544e-02 -5.582902953028678894e-02 -1.088762134313583374e-01 6.233824044466018677e-02 2.186292856931686401e-01 1.109063774347305298e-01 1.031656786799430847e-01 -1.056823581457138062e-01 9.493403136730194092e-02 1.091074198484420776e-01 -1.330298334360122681e-01 -4.130084812641143799e-01 -6.690569967031478882e-02 4.881265014410018921e-02 -4.512891918420791626e-02 1.619934290647506714e-01 -1.311819348484277725e-02 -2.605484426021575928e-01 2.535985410213470459e-01 -2.547886688262224197e-03 -1.819865405559539795e-01 -1.227649748325347900e-01 -3.014580905437469482e-01 2.624999359250068665e-02 -2.197438180446624756e-01 -2.047943770885467529e-01 2.945097982883453369e-01 4.173844456672668457e-01 -9.860917925834655762e-02 -1.337296664714813232e-01 9.679003618657588959e-03
8.685427159070968628e-02 -1.386704444885253906e-01 -9.418383985757827759e-02 1.845508664846420288e-01 1.143603473901748657e-01 2.209787815809249878e-01 -2.615356259047985077e-02 1.208948716521263123e-01 7.505887001752853394e-02 -1.532785296440124512e-01 1.797445863485336304e-01 -5.047712102532386780e-02 -4.078406989574432373e-01 -1.832339316606521606e-01 1.182860285043716431e-01 -4.818480834364891052e-02 2.087757289409637451e-01 -1.186914294958114624e-01 -2.694318592548370361e-01 1.283354759216308594e-01 3.099728934466838837e-02 5.942402034997940063e-02 -1.865750998258590698e-01 -2.927894294261932373e-01 1.539400070905685425e-01 -1.006140410900115967e-01 -1.843512207269668579e-01 3.479918539524078369e-01 2.643405199050903320e-01 -9.020294994115829468e-02 4.001677781343460083e-02 1.805459856986999512e-01
1.249890848994255066e-01 1.016232650727033615e-02 1.272991299629211426e-01 7.631240040063858032e-02 -9.487217664718627930e-02 1.642123907804489136e-01 7.531750481575727463e-03 -1.514522284269332886e-01 3.806499764323234558e-02 3.142172992229461670e-01 1.697668433189392090e-02 9.219902753829956055e-02 5.348637327551841736e-02 -2.226284146308898926e-01 1.521698981523513794e-01 -1.822276264429092407e-01 6.299423426389694214e-02 6.737664341926574707e-03 -1.201025620102882385e-01 2.211236357688903809e-01 9.995350986719131470e-02 -4.310983717441558838e-01 2.530179917812347412e-01 -1.299514472484588623e-01 -2.003631088882684708e-04 -9.879434853792190552e-02 -1.613361984491348267e-01 3.211445212364196777e-01 2.009784616529941559e-02 -1.691972166299819946e-01 -3.792022764682769775e-01 -1.723439395427703857e-01
6.862489879131317139e-02 5.671826750040054321e-02 -2.548421025276184082e-01 9.314457327127456665e-02 -2.245180457830429077e-01 1.893201842904090881e-02 -2.163941264152526855e-01 -2.805696800351142883e-02 2.324736863374710083e-02 8.285161852836608887e-02 1.847383677959442139e-01 9.796214848756790161e-02 4.422885179519653320e-02 2.058132551610469818e-02 1.859831213951110840e-01 -4.373263940215110779e-02 1.039210557937622070e-01 -2.095669507980346680e-01 -1.742503941059112549e-01 5.175121873617172241e-02 8.841089904308319092e-02 -3.976457118988037109e-01 -1.297449925914406776e-03 -3.033707439899444580e-01 -6.520447134971618652e-02 1.187911704182624817e-01 -2.090136893093585968e-02 5.389919877052307129e-01 1.153602078557014465e-01 -1.993814855813980103e-01 -1.027398928999900818e-02 1.478147208690643311e-01
-3.030141592025756836e-01 1.796182692050933838e-01 -1.843610107898712158e-01 1.282896995544433594e-01 -1.588725000619888306e-01 -5.214968323707580566e-02 -9.159458428621292114e-02 -5.552392452955245972e-02 4.053225740790367126e-02 -5.114620178937911987e-02 1.644411310553550720e-02 -1.145725846290588379e-01 -4.306581243872642517e-02 -1.839551478624343872e-01 -8.123378455638885498e-02 -1.085382848978042603e-01 -1.809441894292831421e-01 -1.053195563144981861e-03 -1.426729112863540649e-01 3.975487351417541504e-01 1.408144384622573853e-01 -3.587715923786163330e-01 -2.186931371688842773e-01 -1.195283606648445129e-01 2.336999773979187012e-02 -9.425013512372970581e-02 -7.158692460507154465e-03 4.543130397796630859e-01 -6.062223389744758606e-02 -1.976161822676658630e-02 -2.181208729743957520e-01 1.580666005611419678e-01
1.486542969942092896e-01 1.397927408106625080e-03 -3.403707593679428101e-02 -9.210984408855438232e-02 6.968835741281509399e-02 8.748628199100494385e-02 6.379014253616333008e-02 7.174641638994216919e-02 -1.300350949168205261e-02 1.074160188436508179e-01 1.328191459178924561e-01 -5.003316327929496765e-02 -4.100686609745025635e-01 -2.620327658951282501e-02 2.505335509777069092e-01 2.102240175008773804e-01 8.472063392400741577e-02 -1.159670054912567139e-01 -2.067468166351318359e-01 2.535124719142913818e-01 -2.349638193845748901e-01 -2.465710788965225220e-01 1.040543895214796066e-02 -1.943070590496063232e-01 1.029925793409347534e-01 -7.337517291307449341e-02 3.051749989390373230e-02 3.695030510425567627e-01 3.550743758678436279e-01 -1.950965821743011475e-01 7.291682530194520950e-03 1.992943435907363892e-01
-1.515310704708099365e-01 7.049456983804702759e-02 -1.825972497463226318e-01 -1.977206394076347351e-02 -2.435346841812133789e-01 -2.095101624727249146e-01 -1.816525459289550781e-01 8.431097865104675293e-02 4.371128603816032410e-02 -3.212991356849670410e-02 1.708600670099258423e-02 8.591528050601482391e-03 -4.651369154453277588e-02 -2.858546078205108643e-01 1.165840700268745422e-01 -3.353310525417327881e-01 -3.007180094718933105e-01 3.150984272360801697e-02 -1.923990547657012939e-01 3.549325764179229736e-01 9.310984611511230469e-02 -2.547948956489562988e-01 -2.313108593225479126e-01 -4.301529005169868469e-02 -7.428050041198730469e-02 -4.827216267585754395e-02 1.043328642845153809e-02 3.571655750274658203e-01 5.260242149233818054e-02 -2.447628527879714966e-01 -6.083108484745025635e-03 -1.422817539423704147e-02
9.278446435928344727e-02 -1.171023864299058914e-02 -4.162445664405822754e-02 -9.602487832307815552e-02 -9.471359103918075562e-02 2.011845260858535767e-01 4.722096025943756104e-02 6.241966038942337036e-02 4.826169013977050781e-01 3.733896464109420776e-02 1.875811666250228882e-01 4.829649627208709717e-02 -1.698530018329620361e-01 -3.083030283451080322e-01 1.653830707073211670e-01 1.277174334973096848e-02 2.994818985462188721e-01 -2.256302684545516968e-01 -1.757219731807708740e-01 2.346607595682144165e-01 -3.341864347457885742e-01 -1.880225539207458496e-02 -1.235839724540710449e-01 -1.988918334245681763e-01 4.503870755434036255e-02 -1.435222327709197998e-01 -1.570808887481689453e-01 6.710228510200977325e-03 1.390326172113418579e-01 -1.700048148632049561e-01 -7.507391273975372314e-03 1.115291640162467957e-01
2.669846415519714355e-01 7.215487957000732422e-02 -2.936828434467315674e-01 2.200113534927368164e-01 -1.175275519490242004e-01 -5.701201781630516052e-02 1.261541694402694702e-01 -7.143711298704147339e-02 1.614126563072204590e-01 -1.573760956525802612e-01 2.699540555477142334e-02 4.485185816884040833e-02 9.702420234680175781e-02 -2.603097856044769287e-01 4.478781297802925110e-02 2.367109060287475586e-01 -1.969359368085861206e-01 -1.798280775547027588e-01 4.025992751121520996e-02 3.434790372848510742e-01 -1.716255694627761841e-01 -4.801256656646728516e-01 -1.104392483830451965e-01 -1.066699847579002380e-01 -5.795532464981079102e-02 4.800857976078987122e-02 -1.461830139160156250e-01 4.958891496062278748e-02 1.101370304822921753e-01 -1.422837376594543457e-01 -1.290716975927352905e-01 -9.593766182661056519e-02
6.957042962312698364e-02 -1.361144185066223145e-01 5.725532770156860352e-02 1.393504142761230469e-01 -7.125645130872726440e-02 2.227312028408050537e-01 5.068600922822952271e-02 -7.806320488452911377e-02 1.513719707727432251e-01 1.479478329420089722e-01 2.882566154003143311e-01 4.253502935171127319e-02 -3.268905580043792725e-01 -1.013841405510902405e-01 2.476626783609390259e-01 -1.870101094245910645e-01 -1.720134168863296509e-02 7.409356534481048584e-02 -3.024547398090362549e-01 9.898536652326583862e-02 -1.707527935504913330e-01 -1.496936976909637451e-01 -4.492474719882011414e-02 -3.777584731578826904e-01 1.489986777305603027e-01 -1.304803937673568726e-01 -2.902746796607971191e-01 1.499210298061370850e-01 1.304199397563934326e-01 -2.457472383975982666e-01 1.362449675798416138e-01 4.653278365731239319e-02
2.057438790798187256e-01 -4.327161237597465515e-02 -1.118671596050262451e-01 8.409810811281204224e-02 -8.512952178716659546e-02 1.458899825811386108e-01 -1.548667699098587036e-01 5.220742896199226379e-02 1.801029592752456665e-01 2.123238295316696167e-01 -2.242674231529235840e-01 -8.790726214647293091e-02 7.295892387628555298e-02 -2.769186198711395264e-01 -1.203155890107154846e-01 4.729950800538063049e-02 6.914553791284561157e-02 -2.010724544525146484e-01 -3.133842349052429199e-01 2.204291075468063354e-01 -3.567218780517578125e-02 -2.898303791880607605e-02 -1.391383558511734009e-01 -5.094036459922790527e-02 -9.562934935092926025e-02 -2.634250326082110405e-03 6.224975362420082092e-02 5.814691781997680664e-01 1.392657160758972168e-01 -2.121929973363876343e-01 -6.754396110773086548e-02 -1.025418415665626526e-01
4.527864456176757812e-01 7.664533704519271851e-02 -1.904214918613433838e-02 -1.942965984344482422e-01 -7.032129913568496704e-02 2.057768255472183228e-01 -3.966240957379341125e-02 -1.269571930170059204e-01 2.006143778562545776e-01 -7.128220051527023315e-02 1.142789274454116821e-01 -9.227240458130836487e-03 6.374921649694442749e-02 -1.877081394195556641e-01 1.428173184394836426e-01 -2.749529108405113220e-02 -1.257773935794830322e-01 -3.001179099082946777e-01 -2.511905431747436523e-01 9.621777385473251343e-02 -1.066627576947212219e-01 -1.733917146921157837e-01 1.181394141167402267e-02 -1.460327673703432083e-02 9.368514642119407654e-03 -1.987367272377014160e-01 -3.975557163357734680e-03 2.492938190698623657e-01 3.632856160402297974e-02 -2.666408121585845947e-01 -3.562150299549102783e-01 2.144748270511627197e-01
1.182879656553268433e-01 1.719832718372344971e-01 -9.151373803615570068e-02 -1.137733757495880127e-01 3.183899819850921631e-02 -9.067544341087341309e-02 -2.662061452865600586e-01 5.684581026434898376e-02 -8.072894997894763947e-03 1.401243805885314941e-01 2.215164452791213989e-01 1.753982901573181152e-01 9.197004139423370361e-02 -1.642041802406311035e-01 7.207646965980529785e-02 6.241402775049209595e-02 -2.125840336084365845e-01 -1.228954270482063293e-01 -1.164217218756675720e-01 1.127799674868583679e-01 -4.210045188665390015e-02 -4.815877676010131836e-01 -3.492376208305358887e-01 -1.568295508623123169e-01 -5.202592164278030396e-02 9.629016369581222534e-02 5.113980174064636230e-02 4.532279670238494873e-01 -7.917889207601547241e-02 -1.166088134050369263e-01 -9.273839532397687435e-04 -3.200214356184005737e-02
7.233003526926040649e-02 -1.271248757839202881e-01 -2.327463179826736450e-01 4.555521160364151001e-02 -6.391982897184789181e-04 2.562884613871574402e-02 -1.961275041103363037e-01 1.443408988416194916e-02 -1.411926746368408203e-02 -1.879849433898925781e-01 2.861621789634227753e-02 -8.996345102787017822e-03 -1.548656076192855835e-01 -1.015207022428512573e-01 -6.471689045429229736e-02 -4.741372913122177124e-02 1.133334171026945114e-02 -1.170982569456100464e-01 -2.582377567887306213e-02 2.313724160194396973e-01 8.207745850086212158e-02 -3.137468099594116211e-01 -1.061272323131561279e-01 -1.394382864236831665e-01 -1.269115060567855835e-01 2.718102931976318359e-01 -1.325877904891967773e-01 6.349163055419921875e-01 1.152136102318763733e-01 -1.581156104803085327e-01 -2.239180207252502441e-01 5.335310474038124084e-02
9.820839762687683105e-02 -1.856951862573623657e-01 1.959595233201980591e-01 -1.283735632896423340e-01 -5.693076178431510925e-02 1.715467125177383423e-01 -2.493222653865814209e-01 -1.667872518301010132e-01 9.650564938783645630e-02 9.934058785438537598e-02 1.894350498914718628e-01 -5.023061484098434448e-02 -2.869898080825805664e-01 -1.571477651596069336e-01 -1.701259166002273560e-01 1.110120788216590881e-01 2.599544078111648560e-02 -1.616912782192230225e-01 -3.029621839523315430e-01 2.179325819015502930e-01 -2.468085587024688721e-01 -1.749746799468994141e-01 -2.321178019046783447e-01 -1.437706798315048218e-01 1.383698284626007080e-01 9.479164332151412964e-02 -4.133780002593994141e-01 1.136909946799278259e-01 6.755762547254562378e-02 -1.326373815536499023e-01 -6.700585782527923584e-02 -4.077839851379394531e-02
2.669683396816253662e-01 -2.022579498589038849e-02 -3.140367269515991211e-01 -4.920823499560356140e-02 2.945734858512878418e-01 1.145093441009521484e-01 2.541841566562652588e-01 -8.969639986753463745e-02 5.509714409708976746e-02 -1.384923756122589111e-01 -2.293812483549118042e-01 -1.661933958530426025e-03 1.440498884767293930e-02 -3.168899416923522949e-01 2.042181342840194702e-01 -1.312746703624725342e-01 -4.454741254448890686e-02 -6.327110528945922852e-02 -1.143358275294303894e-01 3.706938922405242920e-01 3.393119201064109802e-02 -2.166249752044677734e-01 -7.589587569236755371e-02 -3.214431703090667725e-01 -1.055912896990776062e-01 -9.267452359199523926e-02 -1.290014199912548065e-02 6.903539597988128662e-02 1.454182267189025879e-01 2.024445496499538422e-02 -2.004733234643936157e-01 1.424222737550735474e-01
1.600163802504539490e-02 2.253267168998718262e-02 -1.146752610802650452e-01 3.315506130456924438e-02 -1.442657560110092163e-01 1.959917694330215454e-01 -8.093389868736267090e-02 -3.350043669342994690e-02 1.701015979051589966e-01 -9.127750061452388763e-03 3.127511441707611084e-01 3.000475838780403137e-02 -5.268568396568298340e-01 -2.051817774772644043e-01 1.058899313211441040e-01 -1.118349432945251465e-01 1.395556479692459106e-01 -1.181520149111747742e-01 -2.543579041957855225e-01 1.489934325218200684e-01 -5.156889930367469788e-02 -8.057587593793869019e-02 -1.606847159564495087e-02 -3.831564784049987793e-01 2.062234282493591309e-01 -9.521602094173431396e-02 -1.049871370196342468e-01 2.573384642601013184e-01 1.762355268001556396e-01 -5.627265200018882751e-02 -8.540103584527969360e-02 -7.062640041112899780e-03
1.517959833145141602e-01 6.113494932651519775e-02 -1.096492037177085876e-01 5.086740106344223022e-02 6.112967152148485184e-03 1.529331356287002563e-01 -9.058661013841629028e-02 -1.358624547719955444e-01 1.149710640311241150e-01 9.162526577711105347e-02 -7.629558444023132324e-03 1.710675358772277832e-01 -4.525357484817504883e-01 -9.378281980752944946e-02 1.080800816416740417e-01 -8.358594030141830444e-02 4.810394719243049622e-02 -2.896492481231689453e-01 -1.108840629458427429e-01 1.754315793514251709e-01 -8.621849119663238525e-02 -4.560991525650024414e-01 -1.792332828044891357e-01 1.653435975313186646e-01 2.389730140566825867e-02 -6.992002017796039581e-03 -1.523474752902984619e-01 3.950802609324455261e-02 2.800667881965637207e-01 1.585534811019897461e-01 -6.166039500385522842e-03 3.035149574279785156e-01
3.135986924171447754e-01 4.731975868344306946e-02 -3.362988531589508057e-01 8.576337248086929321e-02 -1.736118197441101074e-01 -1.712238416075706482e-02 -5.842751264572143555e-02 -1.632928401231765747e-01 3.415989130735397339e-02 1.278031170368194580e-01 -2.026251107454299927e-01 3.984610363841056824e-02 -1.218587160110473633e-02 -2.495325356721878052e-01 2.502408325672149658e-01 6.308416277170181274e-02 -4.247245192527770996e-02 -6.779488176107406616e-02 -1.723874211311340332e-01 3.523979485034942627e-01 -1.510102599859237671e-01 -9.107019752264022827e-02 -4.647820815443992615e-02 -4.299247264862060547e-01 -5.259872600436210632e-02 -2.026154696941375732e-01 1.073048040270805359e-01 6.970407068729400635e-02 9.808421134948730469e-02 -1.120451614260673523e-01 -2.612634003162384033e-01 1.645248197019100189e-02
2.423609197139739990e-01 -6.688392907381057739e-02 -6.331707537174224854e-02 1.490028351545333862e-01 1.006585955619812012e-01 -5.190554633736610413e-02 -1.052940338850021362e-01 8.786440640687942505e-02 1.963249593973159790e-01 4.103873968124389648e-01 4.884437099099159241e-02 1.816926151514053345e-02 1.617455482482910156e-01 -1.820978820323944092e-01 -1.663992553949356079e-01 -1.322292238473892212e-01 2.101014927029609680e-02 8.078975975513458252e-02 1.277147829532623291e-01 1.084196493029594421e-01 -2.232380583882331848e-02 -2.888091504573822021e-01 8.735529333353042603e-02 -1.430181264877319336e-01 -1.916525140404701233e-02 4.673245921730995178e-02 -1.700730472803115845e-01 5.212623476982116699e-01 -4.433210566639900208e-02 -2.594918012619018555e-01 -1.911975890398025513e-01 9.324607253074645996e-02
1.512078940868377686e-01 -8.090355247259140015e-02 -6.467523425817489624e-02 1.515325307846069336e-01 -3.271104767918586731e-02 2.504970133304595947e-01 1.624485403299331665e-01 -4.914723802357912064e-03 9.947840869426727295e-02 -3.308134898543357849e-02 2.335671931505203247e-01 2.428933382034301758e-01 -1.398852020502090454e-01 -4.025129377841949463e-01 -4.687401652336120605e-02 1.111723482608795166e-01 -9.301154315471649170e-02 8.892455697059631348e-02 7.389181852340698242e-02 1.401105374097824097e-01 -1.880321651697158813e-01 -3.785531967878341675e-02 -4.625235497951507568e-02 -2.707010507583618164e-01 -1.859649568796157837e-01 -1.498565822839736938e-02 -1.621031612157821655e-01 1.703402251005172729e-01 1.267231851816177368e-01 -1.035100072622299194e-01 -4.694731831550598145e-01 2.034580558538436890e-01
-1.925944238901138306e-01 5.568913370370864868e-02 1.104125101119279861e-02 1.625169217586517334e-01 6.797675043344497681e-02 -1.982677727937698364e-02 -2.667133510112762451e-01 9.063012897968292236e-03 2.089210748672485352e-01 -8.987062424421310425e-02 -1.165554895997047424e-01 -3.353989124298095703e-02 1.315301209688186646e-01 -3.531434834003448486e-01 2.646918781101703644e-02 -3.091817796230316162e-01 -2.423980459570884705e-02 -1.856895089149475098e-01 -1.989261806011199951e-01 2.047374099493026733e-01 -2.276952564716339111e-02 -3.223501741886138916e-01 -7.852563261985778809e-02 -1.619100719690322876e-01 5.368916317820549011e-02 1.375953257083892822e-01 -6.317036598920822144e-02 4.105080962181091309e-01 9.062363207340240479e-02 -1.056775152683258057e-01 -2.241436839103698730e-01 1.870600879192352295e-01
4.588912799954414368e-02 1.458710879087448120e-01 -6.331818550825119019e-02 2.915596365928649902e-01 -4.876650124788284302e-02 3.653374910354614258e-01 -3.537901490926742554e-02 -1.943690776824951172e-01 7.432002574205398560e-03 1.849135756492614746e-01 1.524620652198791504e-01 3.712309598922729492e-01 1.972816884517669678e-01 -1.225371956825256348e-01 1.141691878437995911e-01 -3.816522285342216492e-02 -6.850546598434448242e-02 -1.976453214883804321e-01 -1.393590774387121201e-02 1.284853816032409668e-01 -1.694749593734741211e-01 -4.405352100729942322e-02 -1.386470943689346313e-01 -3.117935955524444580e-01 -1.786739230155944824e-01 -1.897476613521575928e-01 -2.215094715356826782e-01 2.005389183759689331e-01 1.697990596294403076e-01 -1.239557862281799316e-01 -1.920567303895950317e-01 5.597630515694618225e-02
9.951949864625930786e-02 8.266192860901355743e-03 -2.862962335348129272e-02 1.268531382083892822e-01 -4.327771067619323730e-02 3.056632876396179199e-01 1.181708835065364838e-02 1.500266343355178833e-01 -5.145443603396415710e-02 1.419677748344838619e-03 -2.258870452642440796e-01 1.036814898252487183e-01 -4.153101518750190735e-02 -1.449256390333175659e-01 7.944267243146896362e-02 1.637400090694427490e-01 -1.875426061451435089e-02 3.873094171285629272e-02 -4.081703126430511475e-01 2.216906249523162842e-01 -2.377721071243286133e-01 -1.842999309301376343e-01 1.028478443622589111e-01 -2.323718555271625519e-02 1.618253886699676514e-01 -3.479717075824737549e-01 1.384159177541732788e-01 3.074330985546112061e-01 1.523760706186294556e-01 -9.075374156236648560e-02 -3.489975631237030029e-01 3.834116458892822266e-02
-1.704457961022853851e-02 3.544168174266815186e-02 2.865229733288288116e-02 1.088209524750709534e-01 2.935721725225448608e-02 2.707254290580749512e-01 -1.133528165519237518e-02 -4.164076596498489380e-02 1.980864703655242920e-01 -9.714737534523010254e-02 2.583498954772949219e-01 -1.394529193639755249e-01 -4.758110046386718750e-01 -2.289226055145263672e-01 -4.153109621256589890e-03 -4.583898559212684631e-02 1.886294037103652954e-01 -3.517450764775276184e-02 -2.870402932167053223e-01 1.786395907402038574e-01 -9.929546713829040527e-02 -1.701829284429550171e-01 5.703509598970413208e-02 -3.279574513435363770e-01 1.338789463043212891e-01 -7.947142422199249268e-02 -6.651388108730316162e-02 2.951834201812744141e-01 2.376308143138885498e-01 -6.524179875850677490e-02 -1.064037010073661804e-01 7.341191172599792480e-02
1.715875789523124695e-02 2.910307422280311584e-02 -2.122896313667297363e-01 1.491951756179332733e-02 -1.212826222181320190e-01 6.336162984371185303e-02 -1.412942707538604736e-01 -2.850037217140197754e-01 -2.582199275493621826e-01 -1.401455793529748917e-02 -1.074006855487823486e-01 8.926763385534286499e-02 -5.601343512535095215e-02 -5.335797667503356934e-01 7.372806221246719360e-02 2.574487403035163879e-02 -2.552275657653808594e-01 -1.940388977527618408e-01 -2.124400138854980469e-01 2.431276142597198486e-01 4.605746641755104065e-02 -1.532795131206512451e-01 -2.158757112920284271e-02 -1.805275976657867432e-01 -4.961388930678367615e-02 -1.130863353610038757e-01 -1.661185622215270996e-01 1.684842556715011597e-01 1.189673505723476410e-02 -1.857803314924240112e-01 -2.834547460079193115e-01 -3.730646520853042603e-02
5.758307501673698425e-02 -8.167702704668045044e-02 -1.953173279762268066e-01 1.519057750701904297e-01 7.561296969652175903e-02 2.151895165443420410e-01 -4.858233779668807983e-02 6.211701408028602600e-02 1.121768131852149963e-01 -3.433996811509132385e-02 1.859303861856460571e-01 3.718875944614410400e-01 -3.603065758943557739e-02 -2.002524733543395996e-01 1.485926359891891479e-01 1.224873960018157959e-01 -9.914282709360122681e-02 -5.520843341946601868e-02 1.294505745172500610e-01 2.551456987857818604e-01 -3.770144581794738770e-01 -1.699562519788742065e-01 1.125148776918649673e-02 -1.733849197626113892e-01 -2.665415704250335693e-01 -1.478252410888671875e-01 -1.085152477025985718e-01 1.674834340810775757e-01 9.234636672772467136e-04 -1.850697398185729980e-01 -2.922275066375732422e-01 2.389792650938034058e-01
-9.625991433858871460e-02 -1.418345868587493896e-01 -3.484925925731658936e-01 7.696764916181564331e-02 -1.902182847261428833e-01 1.444800496101379395e-01 -6.982684135437011719e-02 -4.336149990558624268e-02 -9.566605091094970703e-02 5.498594138771295547e-03 -4.908618330955505371e-02 2.031932771205902100e-01 6.529727578163146973e-02 -1.412893235683441162e-01 1.014110147953033447e-01 -5.379197001457214355e-02 1.579996049404144287e-01 -1.780027151107788086e-01 -8.283542096614837646e-02 3.211388289928436279e-01 3.999835997819900513e-02 -2.900525033473968506e-01 -1.815448850393295288e-01 -1.152667477726936340e-01 -1.397361010313034058e-01 1.389439254999160767e-01 -6.017777696251869202e-02 5.176325440406799316e-01 4.326091706752777100e-02 -7.621601969003677368e-02 -2.072988748550415039e-01 1.717072725296020508e-01
1.465252041816711426e-02 1.360843330621719360e-01 -6.971990317106246948e-02 1.506892442703247070e-01 -1.406477987766265869e-01 2.416961826384067535e-03 -2.347887456417083740e-01 1.870000958442687988e-01 -2.146700397133827209e-02 2.914183735847473145e-01 3.179846704006195068e-02 1.104844734072685242e-01 7.076603174209594727e-02 -3.079188764095306396e-01 -9.515197947621345520e-03 -2.004861086606979370e-02 9.497288614511489868e-02 -1.192714795470237732e-01 -5.843497067689895630e-02 -4.157292190939188004e-03 -1.088306903839111328e-01 -3.601863086223602295e-01 1.095360028557479382e-03 -2.016577869653701782e-01 -2.845196053385734558e-02 1.245644241571426392e-01 -1.922558397054672241e-01 4.301888644695281982e-01 5.234008282423019409e-02 -1.462857425212860107e-01 -2.574450969696044922e-01 -3.274255692958831787e-01
2.198490500450134277e-01 2.378048375248908997e-02 -1.658039093017578125e-01 2.486582398414611816e-01 -1.773701608180999756e-01 2.036883383989334106e-01 -2.772188782691955566e-01 1.019193530082702637e-01 -3.335238993167877197e-01 8.571569621562957764e-02 5.240663886070251465e-03 2.603367865085601807e-01 -2.235531210899353027e-01 -3.067109584808349609e-01 1.004231348633766174e-01 -1.211323216557502747e-01 2.434886991977691650e-01 6.471745669841766357e-02 -2.550368383526802063e-02 3.005343377590179443e-01 -1.058250069618225098e-01 -1.056389361619949341e-01 -5.246807634830474854e-02 1.449859738349914551e-01 -7.138116657733917236e-02 -5.760519206523895264e-02 -5.207040905952453613e-02 1.253793239593505859e-01 2.262196987867355347e-01 9.390815347433090210e-02 3.991438448429107666e-02 2.395569235086441040e-01
2.127916961908340454e-01 -1.475689262151718140e-01 -1.275095641613006592e-01 2.151709049940109253e-01 -3.386533260345458984e-02 3.615792393684387207e-01 -5.151105672121047974e-02 1.255621435120701790e-03 -9.998781979084014893e-02 1.976483128964900970e-02 2.968991100788116455e-01 2.677796185016632080e-01 -4.978706315159797668e-02 -3.257383406162261963e-01 1.522218436002731323e-01 5.584661290049552917e-02 -8.397554606199264526e-02 -1.957719922065734863e-01 6.724786013364791870e-02 1.974564045667648315e-01 -8.978839218616485596e-02 1.089178398251533508e-01 -1.720741093158721924e-01 -1.811113953590393066e-01 -2.839136123657226562e-01 -1.028155162930488586e-01 -1.465985029935836792e-01 1.700560450553894043e-01 5.026895925402641296e-02 -5.943787470459938049e-02 -3.277676701545715332e-01 6.649430096149444580e-02
-1.488069146871566772e-01 -6.827613711357116699e-02 -2.016192525625228882e-01 7.741509377956390381e-02 -1.490011811256408691e-01 1.905756890773773193e-01 -4.272050783038139343e-02 2.738304138183593750e-01 1.330876648426055908e-01 8.210556209087371826e-02 -1.456763446331024170e-01 1.675808727741241455e-01 -1.089461147785186768e-01 -6.881403177976608276e-02 8.309052884578704834e-02 -1.576907485723495483e-01 -9.380689263343811035e-02 -1.772174090147018433e-01 -2.745159268379211426e-01 8.574993908405303955e-02 -8.830929175019264221e-03 -2.030002474784851074e-01 2.295531332492828369e-01 -2.113848775625228882e-01 -5.453376844525337219e-02 1.364133208990097046e-01 -5.297793447971343994e-02 3.137885332107543945e-01 4.949235022068023682e-01 -1.833849847316741943e-01 7.733857631683349609e-02 -9.655998088419437408e-03
1.773137748241424561e-01 -3.471730276942253113e-02 -2.771356084849685431e-04 -1.126428022980690002e-01 -4.790983349084854126e-02 2.903522178530693054e-02 -4.464822635054588318e-02 1.919772475957870483e-01 4.997125640511512756e-02 -3.205539584159851074e-01 2.692129015922546387e-01 5.354092270135879517e-02 2.683899365365505219e-02 -2.557898461818695068e-01 -2.428054250776767731e-02 7.312268018722534180e-02 -1.973697692155838013e-01 -7.837641239166259766e-02 -2.603038549423217773e-01 2.951515316963195801e-01 1.685642898082733154e-01 -4.010855555534362793e-01 -5.917939916253089905e-02 -9.270942211151123047e-02 -9.327694028615951538e-02 -8.169489353895187378e-02 2.264469563961029053e-01 3.550423085689544678e-01 9.093615412712097168e-02 -1.555994004011154175e-01 -1.309841722249984741e-01 1.276848316192626953e-01
-7.424482703208923340e-02 -1.458439379930496216e-01 1.367303431034088135e-01 2.862660884857177734e-01 7.722409814596176147e-02 1.162833869457244873e-01 -1.432608366012573242e-01 -5.684925615787506104e-02 2.490623481571674347e-02 -6.999875605106353760e-02 2.744939029216766357e-01 1.202810704708099365e-01 6.414577364921569824e-02 -4.027527868747711182e-01 1.802335083484649658e-01 2.541273459792137146e-02 4.132213443517684937e-02 3.965861350297927856e-02 -5.847519636154174805e-02 4.857760071754455566e-01 -7.100546360015869141e-02 -2.654744982719421387e-01 7.629226893186569214e-02 -2.316674590110778809e-01 2.533657848834991455e-01 1.355895549058914185e-01 2.936399541795253754e-02 8.757274597883224487e-02 -1.752947457134723663e-02 -2.253050655126571655e-01 -8.982649445533752441e-02 8.129321038722991943e-02
-2.362946420907974243e-01 1.348894275724887848e-02 -1.144018722698092461e-03 8.555486053228378296e-02 3.174839168787002563e-02 5.898042768239974976e-02 -3.378279209136962891e-01 3.967010229825973511e-02 3.041642718017101288e-02 -2.065815217792987823e-02 -5.573986470699310303e-02 8.137594163417816162e-02 -1.540654897689819336e-01 -1.053292006254196167e-01 -6.847270578145980835e-02 -1.034312844276428223e-01 -2.192985266447067261e-02 -3.504315018653869629e-01 -2.991553544998168945e-01 2.518169283866882324e-01 3.456093370914459229e-02 -3.246605694293975830e-01 -3.441574573516845703e-01 -2.124311327934265137e-01 1.159637644886970520e-01 -2.012151479721069336e-02 1.128828674554824829e-01 3.683701157569885254e-01 -1.830901019275188446e-02 -5.855211615562438965e-02 -1.438688486814498901e-01 1.485380530357360840e-01
1.354776322841644287e-01 -4.037897288799285889e-02 -2.756182551383972168e-01 -7.650749385356903076e-02 -9.175461530685424805e-02 3.246397376060485840e-01 -2.740529477596282959e-01 1.239272020757198334e-02 8.018060028553009033e-02 -2.503815852105617523e-02 2.045808285474777222e-01 9.856818616390228271e-02 2.079157978296279907e-01 -2.292839437723159790e-01 6.136297434568405151e-02 1.073643937706947327e-01 -2.395289540290832520e-01 -1.625538319349288940e-01 1.114407479763031006e-01 3.174667060375213623e-01 -5.296954512596130371e-02 -3.178628981113433838e-01 -1.573787331581115723e-01 -2.329646944999694824e-01 -6.980717182159423828e-02 -8.152846246957778931e-02 1.432580291293561459e-03 1.137670353055000305e-01 9.852059930562973022e-02 -2.639849781990051270e-01 -2.016091048717498779e-01 -1.225552484393119812e-01
7.959690690040588379e-02 -1.284622550010681152e-01 -3.018958568572998047e-01 1.474676188081502914e-02 -3.347388505935668945e-01 -5.291213840246200562e-02 5.862893071025609970e-03 -1.099160760641098022e-01 1.202570088207721710e-02 1.202893629670143127e-01 6.703697890043258667e-02 6.285772472620010376e-02 -4.709751531481742859e-02 -2.673520147800445557e-01 1.190885230898857117e-01 -1.697219014167785645e-01 1.410808297805488110e-03 9.186274558305740356e-02 -1.606815010309219360e-01 -3.735250560566782951e-03 4.548694193363189697e-02 -1.214587315917015076e-01 -3.637911379337310791e-01 -1.884756833314895630e-01 1.502111554145812988e-01 -2.864550612866878510e-02 8.571162819862365723e-02 5.828949213027954102e-01 3.367406874895095825e-02 -1.526494622230529785e-01 -5.126840621232986450e-02 5.072216317057609558e-02
-5.716101825237274170e-02 -1.060518156737089157e-02 -2.937705069780349731e-02 1.400657594203948975e-01 -3.279747068881988525e-02 3.368186354637145996e-01 -8.459556102752685547e-02 -2.312957309186458588e-02 1.814790964126586914e-01 -2.894950658082962036e-02 2.471678256988525391e-01 -6.963724642992019653e-02 -4.117729663848876953e-01 -1.712825596332550049e-01 -1.284111440181732178e-01 4.191226512193679810e-02 1.889649778604507446e-01 7.278538495302200317e-02 -2.950410842895507812e-01 8.365552872419357300e-02 -1.632044762372970581e-01 -1.029902771115303040e-01 -1.579531729221343994e-01 -3.856253921985626221e-01 1.542721986770629883e-01 -9.931609779596328735e-02 -6.927722692489624023e-02 2.342881262302398682e-01 2.493824660778045654e-01 -1.019291505217552185e-01 -1.449571251869201660e-01 6.458070874214172363e-02
-2.164447158575057983e-01 2.052025198936462402e-01 -7.062316685914993286e-02 1.045981198549270630e-01 3.794395597651600838e-03 2.066428810358047485e-01 6.956717371940612793e-02 3.179508745670318604e-01 -4.064992442727088928e-02 4.041614755988121033e-02 -1.847841292619705200e-01 1.051374301314353943e-01 1.058143973350524902e-01 -2.367038279771804810e-01 -1.108115911483764648e-01 1.093812957406044006e-01 3.168950974941253662e-02 6.824702024459838867e-02 -2.423869669437408447e-01 3.850061893463134766e-01 -8.053433150053024292e-02 -8.708520978689193726e-02 -1.901762783527374268e-01 -2.555072009563446045e-01 -1.913977116346359253e-01 1.530216932296752930e-01 3.739339858293533325e-02 4.138046801090240479e-01 9.352252632379531860e-02 -6.438580900430679321e-02 -4.517008736729621887e-02 1.753169149160385132e-01
6.757662445306777954e-02 -1.780151575803756714e-01 -1.627823263406753540e-01 2.381890453398227692e-02 8.610469102859497070e-02 2.293974608182907104e-01 -1.889313571155071259e-02 1.661883294582366943e-01 -8.930110186338424683e-02 2.806706130504608154e-01 3.330325186252593994e-01 7.576136291027069092e-02 -4.955989122390747070e-01 7.899997383356094360e-02 -5.630680918693542480e-02 -1.612883061170578003e-02 1.434361655265092850e-02 -1.101589500904083252e-01 -2.807278633117675781e-01 2.977809309959411621e-01 -1.560646891593933105e-01 -8.896503597497940063e-02 -1.768977344036102295e-01 -1.500833034515380859e-01 2.380873449146747589e-02 -3.368309512734413147e-02 -2.612187340855598450e-02 2.773405611515045166e-01 1.608902662992477417e-01 7.008443027734756470e-02 -3.437104821205139160e-02 1.130627244710922241e-01
3.291340172290802002e-01 1.600099056959152222e-01 -1.112658381462097168e-01 5.653537064790725708e-02 4.301703069359064102e-03 -4.082366079092025757e-02 2.421114742755889893e-01 -4.111049231141805649e-03 3.228703513741493225e-02 1.192893758416175842e-01 1.363958269357681274e-01 2.281697392463684082e-01 5.502102896571159363e-02 -3.000460863113403320e-01 4.085841774940490723e-01 -1.937984824180603027e-01 3.440910205245018005e-02 -1.183787286281585693e-01 -5.380045995116233826e-02 3.079697303473949432e-02 1.417082697153091431e-01 -1.411535441875457764e-01 -1.984526813030242920e-01 -1.006431058049201965e-01 1.295561902225017548e-02 1.043404713273048401e-01 9.216177463531494141e-02 2.577559649944305420e-01 1.402641236782073975e-01 -3.450605869293212891e-01 -2.140711545944213867e-01 1.660344898700714111e-01
-1.632441207766532898e-02 -2.321704030036926270e-01 -9.637086838483810425e-02 -1.088133752346038818e-01 6.176340952515602112e-02 1.999749839305877686e-01 -2.608081996440887451e-01 6.809490174055099487e-02 -6.266799569129943848e-02 1.206248346716165543e-02 1.740928143262863159e-01 -8.052910119295120239e-02 -4.279915392398834229e-01 -7.765476126223802567e-03 1.378017663955688477e-01 -1.056489050388336182e-01 1.569351404905319214e-01 -5.200003832578659058e-02 -9.044352918863296509e-02 2.021361440420150757e-01 -1.149401515722274780e-01 -5.421554669737815857e-02 -6.751541048288345337e-02 -2.043919712305068970e-01 -2.806492149829864502e-02 -2.896636724472045898e-01 -8.550475537776947021e-02 4.424125850200653076e-01 3.039851188659667969e-01 -1.163891777396202087e-01 -7.384724915027618408e-03 1.462493687868118286e-01
-4.837034642696380615e-02 5.011232197284698486e-02 -1.130796894431114197e-01 1.009666919708251953e-01 -1.903844326734542847e-01 2.477222979068756104e-01 -1.043758764863014221e-01 -1.882569193840026855e-01 -3.910730406641960144e-02 -1.082426160573959351e-01 1.985671818256378174e-01 -1.108561307191848755e-01 -3.991021215915679932e-02 -4.782997816801071167e-02 6.160046905279159546e-02 8.188961446285247803e-02 2.591758370399475098e-01 -2.058544903993606567e-01 -1.960584223270416260e-01 1.838489174842834473e-01 1.001700758934020996e-01 -4.280211925506591797e-01 -1.651945412158966064e-01 -9.759747236967086792e-02 -6.078609079122543335e-02 6.865499168634414673e-02 4.577866941690444946e-02 4.409287869930267334e-01 -3.877919167280197144e-02 -3.314860165119171143e-01 -1.354030221700668335e-01 4.892843216657638550e-02
-7.021161168813705444e-02 1.316880583763122559e-01 -4.724474996328353882e-02 1.091530397534370422e-01 6.456231232732534409e-03 2.464305907487869263e-01 -1.210835278034210205e-01 -9.086471796035766602e-02 2.104465812444686890e-01 -1.491251885890960693e-01 2.519403994083404541e-01 -1.658800840377807617e-01 -4.144399464130401611e-01 -2.347160279750823975e-01 3.231573104858398438e-02 -5.693686753511428833e-02 9.892053157091140747e-02 4.141080006957054138e-02 -2.392038404941558838e-01 1.731434017419815063e-01 -1.051533222198486328e-01 -4.647378623485565186e-02 5.597573518753051758e-02 -3.283042907714843750e-01 2.220362275838851929e-01 -8.631295710802078247e-02 -1.623032987117767334e-01 3.062131702899932861e-01 1.919177770614624023e-01 -1.073682755231857300e-01 -1.979949623346328735e-01 6.315035372972488403e-02
3.632957115769386292e-02 4.291623458266258240e-02 5.066900514066219330e-03 1.321929395198822021e-01 -4.581735283136367798e-02 1.838434785604476929e-01 -1.033554598689079285e-01 -1.960212364792823792e-02 2.296474128961563110e-01 -1.210159286856651306e-01 2.884182929992675781e-01 -1.716461628675460815e-01 -5.026906132698059082e-01 -2.428999245166778564e-01 2.775431051850318909e-02 6.708845496177673340e-03 -2.216418273746967316e-02 -1.295768190175294876e-02 -1.872022449970245361e-01 1.763769388198852539e-01 -7.801992446184158325e-02 -1.978399977087974548e-02 -4.493041336536407471e-02 -3.617252111434936523e-01 1.779419332742691040e-01 -1.477714776992797852e-01 -1.468737274408340454e-01 3.050757646560668945e-01 1.991467177867889404e-01 4.932313039898872375e-02 -1.481986641883850098e-01 -3.842638432979583740e-02
-1.539911725558340549e-03 4.944214969873428345e-02 1.356177628040313721e-01 3.271802052040584385e-05 -9.841473400592803955e-02 -1.342007964849472046e-01 6.749030947685241699e-02 -5.236412957310676575e-02 -3.148202551528811455e-03 2.402493506669998169e-01 3.489558398723602295e-02 1.475533097982406616e-01 1.565945893526077271e-01 -2.095501720905303955e-01 -5.577291920781135559e-02 -5.847805365920066833e-02 -7.249891012907028198e-02 -1.071156561374664307e-01 1.796826869249343872e-01 1.586505770683288574e-01 -1.961349844932556152e-01 -3.871622681617736816e-01 -3.180116713047027588e-01 -3.306284844875335693e-01 -7.932645082473754883e-02 -4.368924722075462341e-02 -1.949376016855239868e-01 2.961855754256248474e-02 3.984265029430389404e-01 -5.647107586264610291e-02 1.370198726654052734e-01 2.961477041244506836e-01
1.688086427748203278e-02 -2.367844432592391968e-01 -5.076973512768745422e-02 -3.632004931569099426e-02 8.645271882414817810e-03 1.284107863903045654e-01 -2.045366913080215454e-01 2.842558920383453369e-02 6.540150940418243408e-02 -4.646780341863632202e-02 6.954467296600341797e-02 -1.856387779116630554e-02 5.851113423705101013e-02 -3.813543617725372314e-01 7.182601839303970337e-02 -8.642541617155075073e-02 -1.030064597725868225e-01 -3.271938562393188477e-01 4.314082488417625427e-02 4.266494810581207275e-01 1.016386449337005615e-01 -3.576537072658538818e-01 -1.779865771532058716e-01 -1.401006877422332764e-01 -3.740067407488822937e-02 -1.232934892177581787e-01 -8.304919302463531494e-02 2.007705718278884888e-01 2.155107073485851288e-02 -2.504701316356658936e-01 2.188180387020111084e-01 -2.035803943872451782e-01
1.445896029472351074e-01 2.673578634858131409e-02 -3.324939906597137451e-01 -4.320296272635459900e-02 -2.040492892265319824e-01 -1.107902452349662781e-01 -2.305381447076797485e-01 -2.363772690296173096e-01 -1.285488903522491455e-01 1.625112444162368774e-01 -6.099604815244674683e-02 -2.612967975437641144e-02 -1.049165651202201843e-01 -4.035398960113525391e-01 -4.194522276520729065e-02 -4.498969018459320068e-02 -2.022154182195663452e-01 -9.721267223358154297e-02 -2.697638869285583496e-01 3.156279325485229492e-01 9.647470712661743164e-02 -2.256058156490325928e-01 5.646695196628570557e-02 -2.420912384986877441e-01 1.226184517145156860e-01 -3.682853281497955322e-02 -2.872548624873161316e-02 2.470429390668869019e-01 1.062026470899581909e-01 1.366312033496797085e-03 -2.078246623277664185e-01 -2.445837110280990601e-02
-9.690479375422000885e-03 -1.937024444341659546e-01 -3.769718110561370850e-02 1.679944694042205811e-01 -2.115075588226318359e-01 2.632755637168884277e-01 -2.635975368320941925e-02 5.249354243278503418e-02 1.841484308242797852e-01 -6.683542579412460327e-02 3.270715475082397461e-01 6.339518586173653603e-04 -4.081476330757141113e-01 -1.290734261274337769e-01 -4.936614632606506348e-02 8.203798532485961914e-02 1.443534195423126221e-01 -4.735419154167175293e-02 -3.615581095218658447e-01 1.825356185436248779e-01 -7.004988938570022583e-02 -9.871403872966766357e-02 2.539063571020960808e-03 -2.047622501850128174e-01 -8.418919891119003296e-02 -3.212679028511047363e-01 -2.208266556262969971e-01 1.922970265150070190e-01 9.065066277980804443e-02 -1.059857904911041260e-01 -2.440931834280490875e-02 1.329580098390579224e-01
-8.687224239110946655e-02 -7.417571544647216797e-02 1.740900985896587372e-02 1.507400274276733398e-01 -3.068368881940841675e-02 1.616185009479522705e-01 -1.221497729420661926e-01 1.098824739456176758e-01 -6.259174644947052002e-02 -2.267324775457382202e-01 8.926694840192794800e-02 2.436376176774501801e-02 1.012216582894325256e-01 -1.119625791907310486e-01 -5.026192218065261841e-02 7.109618186950683594e-02 9.485552459955215454e-02 -1.339571774005889893e-01 -2.868475615978240967e-01 1.869393438100814819e-01 4.761436581611633301e-02 -1.128457337617874146e-01 -4.743149876594543457e-02 1.444104011170566082e-03 5.138023942708969116e-02 5.087297782301902771e-02 -1.357616186141967773e-01 6.338680386543273926e-01 3.964275121688842773e-01 -2.068586647510528564e-01 -1.481143534183502197e-01 8.285465091466903687e-02
-7.641235738992691040e-02 -4.175737034529447556e-03 -1.527642458677291870e-01 3.236347064375877380e-02 -2.156087607145309448e-01 4.565782845020294189e-03 -2.100608199834823608e-01 -5.447791889309883118e-02 -1.487742662429809570e-01 7.228544354438781738e-02 -6.563832610845565796e-02 1.508102864027023315e-01 -8.862006478011608124e-03 -3.721660375595092773e-01 -1.117338016629219055e-01 -2.801657468080520630e-02 -3.245896473526954651e-02 -1.215640380978584290e-01 -2.789962589740753174e-01 2.300965189933776855e-01 8.722899109125137329e-02 1.998985372483730316e-02 3.271490335464477539e-02 -3.002710938453674316e-01 -1.081240326166152954e-01 4.452496394515037537e-02 -3.145154193043708801e-02 5.036908388137817383e-01 1.732248365879058838e-01 -3.097959458827972412e-01 -1.557147949934005737e-01 -7.376198470592498779e-02
6.663078814744949341e-02 -4.378707334399223328e-02 -6.561437249183654785e-02 4.044988006353378296e-02 2.094760835170745850e-01 3.443655371665954590e-01 -1.241987850517034531e-02 2.205974310636520386e-01 -6.669206917285919189e-02 6.884314119815826416e-02 2.265440374612808228e-01 -8.478468656539916992e-02 -3.884918987751007080e-01 -1.403661668300628662e-01 -3.579464973881840706e-04 -2.477392740547657013e-02 2.361032962799072266e-01 -9.481708705425262451e-02 -1.732324808835983276e-01 1.322809010744094849e-01 -1.741019189357757568e-01 -1.424626111984252930e-01 -6.787984073162078857e-02 -2.309929281473159790e-01 1.575656086206436157e-01 -6.641001999378204346e-02 -1.497669816017150879e-01 3.877724409103393555e-01 2.904238402843475342e-01 -1.529233008623123169e-01 -7.399802654981613159e-02 -3.766546770930290222e-02
-6.829132139682769775e-02 1.698378473520278931e-01 -2.214466035366058350e-01 1.149529516696929932e-01 9.221008419990539551e-02 -6.608932465314865112e-02 -7.395114004611968994e-02 7.118198275566101074e-02 -1.521101295948028564e-01 1.747269630432128906e-01 3.012624010443687439e-02 1.784898936748504639e-01 -1.625806987285614014e-01 -2.658641636371612549e-01 1.065714731812477112e-01 9.093814343214035034e-02 -1.727064400911331177e-01 -9.422615170478820801e-03 -2.338046431541442871e-01 2.525451220571994781e-02 -1.372431814670562744e-01 -3.968129456043243408e-01 1.594612002372741699e-02 -1.226957440376281738e-01 -1.557927131652832031e-01 -5.165543556213378906e-01 1.339152008295059204e-01 2.165110260248184204e-01 3.156586084514856339e-03 -1.897146403789520264e-01 -9.422732889652252197e-02 6.490527652204036713e-03
4.383791983127593994e-02 -1.072160378098487854e-01 -7.637307047843933105e-03 1.593452543020248413e-01 -5.614567920565605164e-02 1.998003274202346802e-01 -6.273916456848382950e-03 1.095441952347755432e-01 2.304221093654632568e-01 9.860223531723022461e-02 1.536605358123779297e-01 -1.690087765455245972e-01 -4.413844943046569824e-01 -1.674800664186477661e-01 2.003755979239940643e-02 -1.213499754667282104e-01 1.551143079996109009e-01 -2.957772836089134216e-02 -3.262921571731567383e-01 1.442186534404754639e-01 -7.956489920616149902e-02 1.485653221607208252e-02 -6.188321858644485474e-02 -3.220342397689819336e-01 1.590756028890609741e-01 -2.783648371696472168e-01 -1.162124723196029663e-01 2.906211018562316895e-01 2.307446449995040894e-01 -1.216395646333694458e-01 -1.176577284932136536e-01 6.406177580356597900e-02
1.239772588014602661e-01 -1.109999045729637146e-01 -2.138426750898361206e-01 2.438246905803680420e-01 3.747805953025817871e-02 2.952245771884918213e-01 -3.888965398073196411e-02 -2.288022451102733612e-02 -7.540684193372726440e-03 1.870789080858230591e-01 2.478176951408386230e-01 2.157050818204879761e-01 -1.932119727134704590e-01 -2.105033397674560547e-01 4.498623684048652649e-02 1.686574518680572510e-01 -7.072770595550537109e-02 -6.958785653114318848e-02 1.868290454149246216e-02 1.732249408960342407e-01 -2.263050824403762817e-01 -1.381657570600509644e-01 2.625460969284176826e-03 -3.048837184906005859e-01 -3.040245175361633301e-01 -1.808506697416305542e-01 -1.722880750894546509e-01 7.832656055688858032e-02 9.117791056632995605e-02 -9.622545540332794189e-02 -3.637008666992187500e-01 8.455505967140197754e-02
-9.461012482643127441e-02 -2.157446742057800293e-01 -3.195431530475616455e-01 3.006199840456247330e-03 2.554758684709668159e-03 -2.046972140669822693e-02 4.747390374541282654e-02 2.749929763376712799e-02 4.969323799014091492e-02 4.583963751792907715e-02 1.882287114858627319e-02 8.514014631509780884e-02 -1.274402160197496414e-02 3.787095844745635986e-02 1.869834810495376587e-01 -2.271787375211715698e-01 2.891871891915798187e-02 -1.030922904610633850e-01 -1.557372212409973145e-01 2.790758907794952393e-01 -1.438541263341903687e-01 -3.795943558216094971e-01 -2.703765332698822021e-01 -6.871093064546585083e-02 -1.378550380468368530e-01 1.664081066846847534e-01 -1.224588379263877869e-01 5.119912624359130859e-01 1.289035659283399582e-02 -1.038714796304702759e-01 -1.826698184013366699e-01 1.193505227565765381e-01
1.178108453750610352e-01 -1.198461875319480896e-01 6.941003352403640747e-02 -1.609738022089004517e-01 -2.954402379691600800e-02 3.089103698730468750e-01 -1.717938855290412903e-02 1.891862750053405762e-01 -8.241125382483005524e-03 9.183619916439056396e-02 2.085754424333572388e-01 -7.605589181184768677e-02 -4.177764058113098145e-01 -3.373680636286735535e-02 -1.228049769997596741e-01 -7.265120279043912888e-03 1.327180117368698120e-01 -7.396057248115539551e-02 -2.336244285106658936e-01 3.100040555000305176e-01 -1.326733380556106567e-01 -1.383091360330581665e-01 -2.170287072658538818e-02 -2.416933178901672363e-01 -8.491873741149902344e-02 -1.398885846138000488e-01 -1.577917784452438354e-01 2.950124740600585938e-01 2.539106607437133789e-01 3.363124281167984009e-02 -2.575057148933410645e-01 1.415488868951797485e-01
-4.800399020314216614e-02 3.721186816692352295e-01 2.609266526997089386e-02 1.668797284364700317e-01 -7.574100792407989502e-02 3.744751811027526855e-01 7.592369616031646729e-02 1.691614240407943726e-01 -1.125992015004158020e-01 5.100416764616966248e-02 2.384037673473358154e-01 4.715315625071525574e-02 -6.688144803047180176e-02 -4.136674851179122925e-02 4.665826633572578430e-02 -2.490772008895874023e-01 2.234351634979248047e-01 1.136635094881057739e-01 -1.560576539486646652e-02 3.238801360130310059e-01 2.259367406368255615e-01 -3.911635279655456543e-02 1.616076380014419556e-02 -1.486759632825851440e-01 1.991647854447364807e-02 -8.433791249990463257e-02 8.433452993631362915e-02 3.544093370437622070e-01 1.747517734766006470e-01 -1.591625064611434937e-01 2.575556635856628418e-01 1.560151949524879456e-02
8.770404756069183350e-02 8.569858968257904053e-03 -3.314293920993804932e-02 5.663663893938064575e-02 -3.438523039221763611e-02 2.013745903968811035e-01 -1.276005357503890991e-01 -6.458541750907897949e-02 2.144471108913421631e-01 -1.023546010255813599e-01 3.666009604930877686e-01 -1.438184231519699097e-01 -3.568419814109802246e-01 -2.428184449672698975e-01 -9.533416479825973511e-03 -2.147690504789352417e-01 5.882839206606149673e-03 1.184984073042869568e-01 -3.667433559894561768e-01 2.170308977365493774e-01 -7.723794877529144287e-02 -7.433763146400451660e-02 -7.773464918136596680e-02 -3.408957421779632568e-01 8.466420322656631470e-02 -2.134117335081100464e-01 -2.434047870337963104e-02 2.262362986803054810e-01 2.138420492410659790e-01 3.653157129883766174e-02 2.224684506654739380e-02 -1.461930852383375168e-02
2.182421088218688965e-01 -1.173540391027927399e-02 -2.808061242103576660e-01 7.480503618717193604e-02 -2.258590310811996460e-01 1.678852885961532593e-01 9.912730194628238678e-03 -5.186527222394943237e-02 2.318185716867446899e-01 2.072645574808120728e-01 -3.618526458740234375e-02 -8.678131550550460815e-02 2.788797765970230103e-02 -1.821543872356414795e-01 1.405827701091766357e-01 1.047793999314308167e-01 1.132608801126480103e-01 -1.466789394617080688e-01 9.420069307088851929e-02 2.880582511425018311e-01 9.015692025423049927e-02 6.952248513698577881e-02 1.265053302049636841e-01 -1.548473984003067017e-01 1.397624164819717407e-01 -3.202724754810333252e-01 -2.867092490196228027e-01 3.395547568798065186e-01 -3.403119370341300964e-02 -4.074781388044357300e-02 -3.350409865379333496e-01 -4.176208376884460449e-02
9.681493043899536133e-02 6.346462666988372803e-02 -1.768868602812290192e-02 -4.032631963491439819e-02 7.521241158246994019e-02 3.208641409873962402e-01 -9.948544204235076904e-02 1.512442082166671753e-01 1.979566067457199097e-01 -8.893699198961257935e-02 2.618503272533416748e-01 -8.986351639032363892e-02 -2.864474356174468994e-01 2.787291258573532104e-02 7.426483184099197388e-02 -8.936274796724319458e-03 2.163645625114440918e-02 -1.031290739774703979e-01 -3.062795102596282959e-01 5.529396235942840576e-02 -7.722504436969757080e-02 -1.314489841461181641e-01 -1.978007853031158447e-01 -3.581733703613281250e-01 -2.566188760101795197e-02 -2.124352455139160156e-01 -9.444846957921981812e-02 3.281446397304534912e-01 4.027203321456909180e-01 2.886040322482585907e-02 -1.291415840387344360e-02 8.319430053234100342e-02
-9.185880422592163086e-02 6.947322934865951538e-02 -5.174741521477699280e-02 5.379162356257438660e-02 -5.763661488890647888e-02 1.650374233722686768e-01 -1.103169005364179611e-02 -1.205226331949234009e-01 2.222807258367538452e-01 1.404698658734560013e-02 3.023112416267395020e-01 -1.432431489229202271e-01 -4.166463017463684082e-01 -1.659065186977386475e-01 -2.869475632905960083e-03 -7.639127969741821289e-02 4.856169968843460083e-02 -4.940416291356086731e-02 -3.379672467708587646e-01 2.286789417266845703e-01 -2.066486477851867676e-01 -2.838116139173507690e-02 1.756020076572895050e-02 -3.006584346294403076e-01 2.850425839424133301e-01 -2.221817523241043091e-01 -1.095840558409690857e-01 2.758220434188842773e-01 1.356195360422134399e-01 -2.099957503378391266e-02 -1.185443177819252014e-01 1.017980277538299561e-01
2.591054886579513550e-02 6.184503063559532166e-02 -1.193884909152984619e-01 1.848941296339035034e-02 3.216168284416198730e-02 2.857372760772705078e-01 -7.640866097062826157e-03 3.047660551965236664e-02 3.129656612873077393e-01 2.469579875469207764e-02 1.593988686800003052e-01 9.307520464062690735e-03 -4.335704743862152100e-01 -1.386200189590454102e-01 2.683648839592933655e-02 -2.750208079814910889e-01 2.181478738784790039e-01 -6.261748075485229492e-02 -2.992189824581146240e-01 1.556151807308197021e-01 -4.979267716407775879e-02 -2.469659782946109772e-02 -7.413250207901000977e-02 -3.808219134807586670e-01 1.580682545900344849e-01 -2.698094844818115234e-01 -1.840360611677169800e-01 1.399378776550292969e-01 1.519932225346565247e-02 -6.198218464851379395e-02 -1.243006438016891479e-01 -2.757226582616567612e-03
1.651794910430908203e-01 -2.949132770299911499e-02 -2.941100001335144043e-01 1.999269239604473114e-03 9.849646687507629395e-02 9.230982512235641479e-02 -2.628328204154968262e-01 1.911049336194992065e-01 4.532670974731445312e-02 -1.236292943358421326e-01 1.193611044436693192e-02 3.396895825862884521e-01 2.328579872846603394e-01 -3.923452198505401611e-01 6.192590575665235519e-03 -2.075890600681304932e-01 -2.186008915305137634e-02 1.594466529786586761e-02 1.279741898179054260e-02 2.601728737354278564e-01 -5.603475868701934814e-02 -3.957058787345886230e-01 -1.769213378429412842e-01 -2.429509907960891724e-01 -7.773025333881378174e-02 1.840842887759208679e-02 -1.041255444288253784e-01 1.098821461200714111e-01 -7.999905943870544434e-02 2.552194520831108093e-02 -1.492444332689046860e-02 -1.488318741321563721e-01
-1.395293325185775757e-01 -8.590816706418991089e-02 -3.666747361421585083e-02 1.488359719514846802e-01 2.895754203200340271e-02 6.490045785903930664e-02 4.299492761492729187e-02 -3.746562078595161438e-02 2.414906919002532959e-01 -2.141505330801010132e-01 -6.772543489933013916e-02 5.678674578666687012e-02 -2.786622047424316406e-01 -1.098620146512985229e-01 4.867408424615859985e-02 -2.230388075113296509e-01 5.630402825772762299e-03 7.985599339008331299e-02 -1.524780225008726120e-02 3.546344637870788574e-01 -1.683812290430068970e-01 -7.341151684522628784e-02 1.540932208299636841e-01 -2.319892793893814087e-01 -8.270234614610671997e-02 -1.277525871992111206e-01 -1.638846844434738159e-01 2.971492707729339600e-01 3.752144873142242432e-01 -3.269305527210235596e-01 1.075611487030982971e-01 -2.150751948356628418e-01
4.918376728892326355e-02 -1.715531647205352783e-01 -2.444882988929748535e-01 6.244423985481262207e-02 -4.213666170835494995e-02 1.562526971101760864e-01 5.415252596139907837e-02 1.032872125506401062e-01 2.147176414728164673e-01 -1.312613487243652344e-01 7.695437967777252197e-02 -6.624159216880798340e-02 -2.799818813800811768e-01 -2.971676588058471680e-01 1.454658508300781250e-01 -8.335589617490768433e-02 2.795767188072204590e-01 6.063439068384468555e-04 -1.217935606837272644e-01 2.370631694793701172e-01 -3.640100657939910889e-01 -2.052892446517944336e-01 -5.953752994537353516e-02 -2.869926393032073975e-01 8.940885961055755615e-02 -1.543073654174804688e-01 -3.602268993854522705e-01 7.459800690412521362e-03 6.874915212392807007e-02 1.646809093654155731e-02 -1.295938938856124878e-01 -5.537884682416915894e-02
5.729585886001586914e-02 -2.204955816268920898e-01 -1.759386509656906128e-01 2.132674865424633026e-02 -3.058324754238128662e-02 2.660198695957660675e-02 -3.507120534777641296e-02 1.900561340153217316e-02 8.528646081686019897e-03 1.856088340282440186e-01 -1.829449832439422607e-01 -1.586225479841232300e-01 8.964627981185913086e-02 -2.033161520957946777e-01 7.765392214059829712e-02 1.211295742541551590e-02 6.126515939831733704e-02 -2.229319959878921509e-01 -3.298192322254180908e-01 2.716088294982910156e-01 -1.561197340488433838e-01 -1.198982521891593933e-01 -5.038646981120109558e-02 -1.794755905866622925e-01 -3.170685097575187683e-02 5.374005064368247986e-02 -1.103954464197158813e-01 5.365015864372253418e-01 1.301884651184082031e-01 -3.515579998493194580e-01 -9.796036034822463989e-02 3.457389026880264282e-02
-2.242218106985092163e-01 2.540936172008514404e-01 -1.068741604685783386e-01 2.098200768232345581e-01 -1.104733198881149292e-01 -8.373460918664932251e-02 -2.494812756776809692e-01 2.065444588661193848e-01 1.124902442097663879e-01 -1.738730003125965595e-03 -1.073530167341232300e-01 1.189593896269798279e-01 1.734188757836818695e-02 -6.825505197048187256e-02 -3.153086826205253601e-02 -1.304633319377899170e-01 -1.668244898319244385e-01 -6.929244846105575562e-02 -2.165448963642120361e-01 2.515611052513122559e-01 1.760359294712543488e-02 -3.423503339290618896e-01 -2.534163594245910645e-01 -2.483450919389724731e-01 3.841010853648185730e-02 -3.389246063306927681e-03 -6.653376668691635132e-02 4.016364514827728271e-01 -1.371444910764694214e-01 -1.110259145498275757e-01 -1.784954518079757690e-01 1.668922901153564453e-01
2.548244893550872803e-01 -2.353833317756652832e-01 -3.888189494609832764e-01 4.936247691512107849e-02 -7.981009036302566528e-02 6.200517341494560242e-02 1.136501505970954895e-01 -2.296053245663642883e-02 3.840571641921997070e-02 2.819797396659851074e-01 1.696124672889709473e-01 2.501575946807861328e-01 8.983504958450794220e-03 -1.078201606869697571e-01 9.950723499059677124e-02 -1.271037608385086060e-01 4.337476193904876709e-02 -2.364098876714706421e-01 -4.118957743048667908e-02 8.836339414119720459e-02 1.294869333505630493e-01 -1.828224956989288330e-01 -1.627366542816162109e-01 -8.222283422946929932e-02 1.986929327249526978e-01 3.515638783574104309e-02 -5.700112506747245789e-02 1.889682710170745850e-01 9.295645356178283691e-02 -4.927264451980590820e-01 3.410637378692626953e-02 9.653902053833007812e-02
3.238080143928527832e-01 1.376518458127975464e-01 -1.391345560550689697e-01 1.958867311477661133e-01 -2.579034864902496338e-02 2.331871911883354187e-02 -1.711247712373733521e-01 3.763010352849960327e-02 -2.228686213493347168e-02 6.563636660575866699e-02 1.146498620510101318e-01 6.337476521730422974e-02 -1.519117802381515503e-01 -5.347505807876586914e-01 4.221650771796703339e-03 2.717463970184326172e-01 4.313113912940025330e-02 -6.417218595743179321e-02 -2.944602072238922119e-01 1.323624849319458008e-01 2.320585399866104126e-01 -7.961204648017883301e-02 9.926605224609375000e-02 -1.927663981914520264e-01 1.303870696574449539e-02 -1.262627840042114258e-01 -1.221091151237487793e-01 1.412075906991958618e-01 7.149609923362731934e-02 -2.693164944648742676e-01 -1.674302369356155396e-01 8.747094869613647461e-02
1.715213507413864136e-01 -1.132201924920082092e-01 -7.885148376226425171e-02 -8.130932226777076721e-03 -2.373729497194290161e-01 5.708811804652214050e-02 2.455326467752456665e-01 -1.895759813487529755e-02 1.291179955005645752e-01 1.065055606886744499e-03 -1.912247091531753540e-01 -2.339837998151779175e-01 1.761159487068653107e-02 -3.772992789745330811e-01 -2.308908291161060333e-02 2.034029662609100342e-01 -2.951702661812305450e-02 -1.783316023647785187e-02 -1.703772842884063721e-01 2.028376907110214233e-01 -1.431358754634857178e-01 -2.836205363273620605e-01 6.143125519156455994e-02 -1.471913903951644897e-01 -3.268307447433471680e-02 -1.697094291448593140e-01 1.756728887557983398e-01 4.330057203769683838e-01 2.095761299133300781e-01 -1.757265925407409668e-01 -1.338418722152709961e-01 -3.515464486554265022e-04
2.099919691681861877e-02 3.300410136580467224e-02 -2.943005226552486420e-02 1.180688068270683289e-01 -7.238496094942092896e-03 1.887726932764053345e-01 3.743131645023822784e-03 -1.106864362955093384e-01 2.701178789138793945e-01 -1.471030116081237793e-01 2.645446360111236572e-01 -1.169686466455459595e-01 -5.276600718498229980e-01 -1.796348392963409424e-01 -3.684775903820991516e-02 -6.726916879415512085e-02 6.031275168061256409e-02 -1.184073910117149353e-01 -2.675498425960540771e-01 3.731065243482589722e-02 -6.143594160676002502e-02 -2.071573287248611450e-01 -4.859064146876335144e-02 -3.421709537506103516e-01 1.434442102909088135e-01 -1.739934235811233521e-01 -1.602907627820968628e-01 2.690965235233306885e-01 1.257245391607284546e-01 -3.743530437350273132e-02 -1.217655092477798462e-01 5.577435344457626343e-02
-4.351060464978218079e-02 2.282659057527780533e-03 -6.362853944301605225e-02 5.963255092501640320e-02 -2.700010873377323151e-02 2.700796425342559814e-01 -5.078115966171026230e-03 8.221224695444107056e-02 8.139272779226303101e-02 -5.405712872743606567e-02 2.978973388671875000e-01 -1.626603156328201294e-01 -4.468211829662322998e-01 -3.004591763019561768e-01 1.941498182713985443e-02 -1.014716625213623047e-01 1.178084313869476318e-01 5.928555876016616821e-02 -2.359602004289627075e-01 1.229518726468086243e-01 -9.748344123363494873e-02 -9.492990374565124512e-02 -1.569182612001895905e-02 -4.405013620853424072e-01 1.576744318008422852e-01 -1.896000504493713379e-01 -7.127290964126586914e-02 2.346659153699874878e-01 2.247653156518936157e-01 1.117780618369579315e-02 -7.124503701925277710e-02 8.382151275873184204e-02
-3.029621951282024384e-02 6.616052240133285522e-02 -2.743866443634033203e-01 7.740943878889083862e-02 1.758651458658277988e-03 1.486182063817977905e-01 -3.459869697690010071e-02 1.302569061517715454e-01 1.324480865150690079e-03 2.867868728935718536e-02 1.110244244337081909e-01 2.405430376529693604e-01 1.354982554912567139e-01 2.941182442009449005e-02 2.275639474391937256e-01 8.968409895896911621e-02 -1.491611301898956299e-01 -2.177498787641525269e-01 -2.229280471801757812e-01 2.344586551189422607e-01 7.346543669700622559e-02 -2.143651545047760010e-01 -2.431033998727798462e-01 7.990128360688686371e-03 -1.252082139253616333e-01 -1.582897901535034180e-01 -1.863953471183776855e-01 5.430965423583984375e-01 -3.245353931561112404e-03 -1.358026415109634399e-01 -1.173472478985786438e-01 -1.886999905109405518e-01
4.110878407955169678e-01 2.653122246265411377e-01 -1.237972304224967957e-01 -1.952900364995002747e-02 4.718749783933162689e-03 1.536209285259246826e-01 8.085078559815883636e-03 -1.955872178077697754e-01 -2.318070642650127411e-02 1.315161883831024170e-01 3.446376919746398926e-01 1.590583324432373047e-01 -7.076947391033172607e-02 -3.389604687690734863e-01 -9.207087755203247070e-02 -3.366688638925552368e-02 -4.582181945443153381e-02 -3.388224914669990540e-02 -5.846679955720901489e-02 -3.055094741284847260e-02 -2.525422908365726471e-02 -2.240250706672668457e-01 4.298563580960035324e-03 9.810963273048400879e-02 7.761339098215103149e-02 -2.739630341529846191e-01 3.687794134020805359e-02 2.029263824224472046e-01 2.828279137611389160e-01 -2.607362270355224609e-01 -6.745456159114837646e-02 2.175640463829040527e-01
1.177226528525352478e-01 -1.074451133608818054e-01 -1.221215873956680298e-01 1.464102268218994141e-01 -1.481005102396011353e-01 -4.239785671234130859e-02 1.061286330223083496e-01 2.202071249485015869e-02 1.595262289047241211e-01 8.987601846456527710e-03 -2.276752591133117676e-01 -1.321594417095184326e-01 -7.423886097967624664e-03 -2.796095311641693115e-01 -8.373016119003295898e-02 6.362217478454113007e-03 -1.714311093091964722e-01 -8.942549675703048706e-02 -2.449818700551986694e-01 2.743939459323883057e-01 -8.282945305109024048e-02 -8.445371687412261963e-02 2.487935498356819153e-02 -4.983133450150489807e-02 -1.239544078707695007e-01 3.420875966548919678e-02 1.163347717374563217e-02 6.369094252586364746e-01 2.373953610658645630e-01 -1.174973249435424805e-01 -1.970925331115722656e-01 3.908879682421684265e-02
1.974721811711788177e-02 4.298471659421920776e-02 4.833733662962913513e-02 4.964889287948608398e-01 7.416330277919769287e-02 2.621583640575408936e-02 8.225049078464508057e-02 6.354826688766479492e-02 -8.189455419778823853e-02 -1.324945241212844849e-01 2.525962591171264648e-01 1.631296277046203613e-01 -2.540144026279449463e-01 -4.848367571830749512e-01 8.463510125875473022e-02 1.442602425813674927e-01 -7.262501120567321777e-02 -1.552619040012359619e-01 5.110508948564529419e-02 2.449307143688201904e-01 1.231490075588226318e-01 -2.529807686805725098e-01 -1.582739204168319702e-01 -5.871278420090675354e-02 1.002741008996963501e-01 -2.948902361094951630e-02 2.414294751361012459e-03 5.154473334550857544e-02 1.424918472766876221e-01 1.634617708623409271e-02 -3.539969027042388916e-02 2.337394803762435913e-01
-2.771794050931930542e-02 -1.598200201988220215e-01 -2.164988219738006592e-01 -1.485220640897750854e-01 -9.305185079574584961e-02 1.993412375450134277e-01 -3.157000988721847534e-02 5.213531851768493652e-02 2.454271018505096436e-01 4.606670513749122620e-02 2.522459626197814941e-01 -1.252342909574508667e-01 -4.480937719345092773e-01 -1.405461132526397705e-01 -1.477244868874549866e-02 -2.229864895343780518e-01 3.913571592420339584e-03 -2.931803278625011444e-02 -2.755689024925231934e-01 6.506280601024627686e-02 -1.067376062273979187e-01 -9.438457340002059937e-02 -1.419630944728851318e-01 -1.798224002122879028e-01 3.209371864795684814e-02 -2.461671829223632812e-01 -3.848209381103515625e-01 1.646102815866470337e-01 1.939559355378150940e-03 -3.405144810676574707e-02 4.216744750738143921e-02 2.165806293487548828e-01
5.942577030509710312e-03 5.336841940879821777e-02 -6.535401195287704468e-02 -1.099143847823143005e-01 -5.796349048614501953e-02 1.269319057464599609e-01 1.865628063678741455e-01 -1.723816543817520142e-01 -3.006195649504661560e-02 1.287164073437452316e-02 3.379682898521423340e-01 4.530201554298400879e-01 -1.873198151588439941e-01 -2.490109801292419434e-01 -2.886695414781570435e-02 8.941748738288879395e-02 -1.748097687959671021e-01 -3.911373317241668701e-01 -1.848120689392089844e-01 8.112841844558715820e-02 -1.595636308193206787e-01 -3.222616389393806458e-02 -1.622661799192428589e-01 2.046593278646469116e-02 -1.429345365613698959e-02 -2.099271267652511597e-01 -1.695231646299362183e-01 3.311225175857543945e-01 2.830464392900466919e-02 -4.305473342537879944e-02 -2.022816427052021027e-02 -8.413141220808029175e-02
2.446215450763702393e-01 2.409477829933166504e-01 -1.351322531700134277e-01 1.674453020095825195e-01 4.270317777991294861e-02 -1.259874366223812103e-02 -2.282274067401885986e-01 -1.663576662540435791e-01 -1.665726304054260254e-01 2.372841984033584595e-01 2.978716790676116943e-02 -8.680513501167297363e-02 -3.117523193359375000e-01 -3.139006495475769043e-01 6.119926273822784424e-02 1.769096255302429199e-01 -2.702533602714538574e-01 -1.650987565517425537e-02 -1.839579790830612183e-01 2.012642621994018555e-01 7.454619556665420532e-02 -2.227538675069808960e-01 -4.335311800241470337e-02 -2.380802482366561890e-01 -3.649276122450828552e-02 -2.833609469234943390e-02 -2.142628133296966553e-01 8.795447647571563721e-02 6.630456447601318359e-02 -2.670684158802032471e-01 -1.755784302949905396e-01 -8.425298333168029785e-02
-2.958602309226989746e-01 1.672510653734207153e-01 1.105888746678829193e-02 1.245513483881950378e-01 -5.348582938313484192e-02 7.634582370519638062e-02 -1.621769815683364868e-01 2.626548148691654205e-02 -5.309510231018066406e-02 -8.524601161479949951e-02 -1.942224055528640747e-01 5.142539367079734802e-02 -1.397103769704699516e-03 -5.695374682545661926e-02 4.530307650566101074e-02 -1.989425420761108398e-01 -1.417013257741928101e-01 -3.082634508609771729e-02 -2.842827439308166504e-01 2.944751679897308350e-01 -5.095601454377174377e-02 -3.581754863262176514e-01 -1.790361404418945312e-01 -3.092723488807678223e-01 4.380491003394126892e-02 8.010492892935872078e-04 -2.474918663501739502e-01 4.182826876640319824e-01 -7.623248733580112457e-03 -6.586447358131408691e-03 -1.654868125915527344e-01 1.583599597215652466e-01
1.447544693946838379e-01 -6.009286269545555115e-02 -3.464395552873611450e-02 1.563047617673873901e-02 -6.408418715000152588e-02 3.679561018943786621e-01 7.392482459545135498e-02 4.065307602286338806e-02 -1.038717664778232574e-02 -5.739594809710979462e-03 1.111109554767608643e-01 -1.534860730171203613e-01 -5.916708111763000488e-01 -1.603158414363861084e-01 -1.664493232965469360e-03 -1.319020837545394897e-01 3.175507485866546631e-02 -1.599727421998977661e-01 -2.851315438747406006e-01 1.628637611865997314e-01 -1.662553995847702026e-01 1.048877928406000137e-02 -7.285040616989135742e-02 -2.332068830728530884e-01 -8.293103426694869995e-02 -2.537289857864379883e-01 -2.111394405364990234e-01 1.600869446992874146e-01 1.374458223581314087e-01 -7.678514719009399414e-02 7.596108317375183105e-02 6.530520319938659668e-02
9.748020768165588379e-02 -1.341725885868072510e-01 -2.611518651247024536e-02 1.067662984132766724e-01 -8.368473500013351440e-02 5.427480936050415039e-01 -5.642464011907577515e-02 1.861008256673812866e-01 -8.758852630853652954e-02 1.255403161048889160e-01 -2.128112129867076874e-03 -3.420796245336532593e-02 -8.089278638362884521e-02 -1.195716410875320435e-01 2.046160548925399780e-01 7.326536625623703003e-02 -9.930236637592315674e-02 -2.174309194087982178e-01 -2.640199065208435059e-01 1.663897782564163208e-01 -1.790766604244709015e-02 -3.275827467441558838e-01 1.631992012262344360e-01 7.570075243711471558e-02 1.712568253278732300e-01 -1.657656729221343994e-01 1.206864342093467712e-01 2.598645091056823730e-01 2.261917889118194580e-01 -1.330899596214294434e-01 -6.928102672100067139e-02 1.457139104604721069e-01
1.106809675693511963e-01 1.446534842252731323e-01 1.397199928760528564e-01 1.989745534956455231e-02 -1.916195303201675415e-01 3.621846139430999756e-01 6.882571429014205933e-02 1.623208224773406982e-01 9.298428893089294434e-02 2.813646495342254639e-01 4.742691665887832642e-02 -2.133827358484268188e-01 2.218228578567504883e-01 -4.365045204758644104e-02 5.458063259720802307e-02 1.113707851618528366e-02 -2.228924185037612915e-01 -1.597849875688552856e-01 -2.346288859844207764e-01 1.157637909054756165e-01 -3.412648290395736694e-02 -1.383612453937530518e-01 1.922768726944923401e-02 -4.396081268787384033e-01 -2.201593369245529175e-01 1.186461001634597778e-02 4.040883481502532959e-02 3.329307138919830322e-01 -7.771643251180648804e-02 1.047836840152740479e-01 7.980040274560451508e-03 1.495048999786376953e-01
1.608809381723403931e-01 1.593264043331146240e-01 -1.442251205444335938e-01 1.618144810199737549e-01 -2.462930232286453247e-01 4.690149798989295959e-03 3.150235861539840698e-02 -1.495481096208095551e-02 -6.204893067479133606e-02 -4.838185012340545654e-02 1.980930566787719727e-01 -1.323706936091184616e-02 -4.203203916549682617e-01 -2.958609461784362793e-01 1.624853760004043579e-01 4.301857948303222656e-02 1.624573171138763428e-01 6.093784421682357788e-02 -1.353504508733749390e-01 1.876061111688613892e-01 6.063111498951911926e-02 -1.297484487295150757e-01 -1.967801749706268311e-01 -2.132918499410152435e-02 2.416345179080963135e-01 1.387715935707092285e-01 -2.068087011575698853e-01 1.032947003841400146e-01 2.505466639995574951e-01 -1.656910926103591919e-01 -2.865902185440063477e-01 2.345890998840332031e-01
1.276807039976119995e-01 8.042726665735244751e-02 1.314826011657714844e-01 2.956474125385284424e-01 1.986642777919769287e-01 1.565892845392227173e-01 -9.843029826879501343e-02 -3.484760969877243042e-02 -4.494322091341018677e-02 2.173615060746669769e-02 2.263806611299514771e-01 -6.862204521894454956e-02 2.760021984577178955e-01 -3.843083977699279785e-01 2.877660691738128662e-01 -9.505253285169601440e-02 1.696804305538535118e-03 -5.011311545968055725e-02 -2.622361667454242706e-02 3.611123561859130859e-01 -2.279994040727615356e-01 -2.710137069225311279e-01 -4.136640205979347229e-02 -4.214416444301605225e-02 1.940413117408752441e-01 1.188662797212600708e-01 4.429426044225692749e-02 1.699402183294296265e-02 3.382043540477752686e-02 -8.511060476303100586e-02 -1.023891121149063110e-01 2.967369556427001953e-01
3.485615551471710205e-01 -4.904723539948463440e-02 -1.680494546890258789e-01 2.295882254838943481e-01 -1.123272851109504700e-01 1.921477913856506348e-01 2.146473079919815063e-01 -2.854689396917819977e-02 4.143364354968070984e-02 9.088420122861862183e-02 1.328194737434387207e-01 2.165288776159286499e-01 -4.804138466715812683e-02 -3.621438741683959961e-01 1.025858446955680847e-01 8.049339801073074341e-02 -1.215491816401481628e-01 -2.067050039768218994e-01 2.169792652130126953e-01 1.427640616893768311e-01 -1.888415031135082245e-02 -4.342943429946899414e-02 -6.676569581031799316e-02 -2.680059336125850677e-02 -2.856946587562561035e-01 -1.683850586414337158e-01 6.396880000829696655e-02 4.700496196746826172e-01 -6.028871238231658936e-02 2.138416841626167297e-02 4.590454697608947754e-02 1.285880710929632187e-02
-1.031654104590415955e-01 2.469274774193763733e-02 -1.503618359565734863e-01 3.225153386592864990e-01 -1.711913347244262695e-01 8.278016746044158936e-02 -6.282879505306482315e-03 -9.051542729139328003e-02 1.235006153583526611e-01 3.773884102702140808e-02 -4.156763479113578796e-02 2.206496298313140869e-01 -9.141599386930465698e-02 -2.970872819423675537e-01 1.069336906075477600e-01 -9.313041716814041138e-02 -1.195125747472047806e-02 4.470972716808319092e-02 8.917420357465744019e-02 1.546811871230602264e-02 -1.674418896436691284e-01 -2.138098478317260742e-01 -8.984665572643280029e-02 -2.346365451812744141e-01 2.270655147731304169e-02 -3.543874025344848633e-01 -2.059806734323501587e-01 4.044652357697486877e-02 1.594503968954086304e-01 -5.800678953528404236e-02 -4.954750537872314453e-01 2.055436223745346069e-01
2.055142223834991455e-01 5.376978218555450439e-02 1.178772971034049988e-01 2.310935705900192261e-01 1.046652197837829590e-01 2.375874817371368408e-01 -2.262773811817169189e-01 1.033440455794334412e-01 1.572776585817337036e-03 1.155482009053230286e-01 -4.592749476432800293e-02 3.368732333183288574e-01 -2.286562472581863403e-01 2.088967859745025635e-01 -1.047338619828224182e-01 -2.769873710349202156e-03 -9.295641630887985229e-02 7.523322850465774536e-02 -2.518837749958038330e-01 4.190103411674499512e-01 -1.028911769390106201e-01 -1.807426661252975464e-01 -1.639375537633895874e-01 -2.202139794826507568e-02 2.670497819781303406e-02 -7.124860584735870361e-02 -2.239674031734466553e-01 1.623779386281967163e-01 -3.545800223946571350e-02 -1.606652885675430298e-01 1.386652421206235886e-02 2.982164323329925537e-01
-3.266342729330062866e-02 1.005383133888244629e-01 -3.025864660739898682e-01 5.851216614246368408e-02 -4.989447072148323059e-02 1.833177059888839722e-01 -5.889552086591720581e-02 -2.402336895465850830e-01 3.527102619409561157e-02 3.400585353374481201e-01 -9.284574538469314575e-02 1.409321278333663940e-01 -6.811343878507614136e-02 -3.386600613594055176e-01 6.341545283794403076e-02 -8.937730640172958374e-02 -1.747940666973590851e-02 -2.504455670714378357e-02 -3.810203075408935547e-01 2.103150337934494019e-01 -4.343833401799201965e-02 -5.404575914144515991e-02 -1.124153565615415573e-02 -1.871677488088607788e-01 -5.660679191350936890e-02 8.893172442913055420e-02 1.407936513423919678e-01 3.580738902091979980e-01 4.779643192887306213e-02 -1.544453948736190796e-01 -2.735757231712341309e-01 1.715194880962371826e-01
7.072944194078445435e-02 1.106970850378274918e-02 1.839043758809566498e-02 -8.657067269086837769e-02 9.946344792842864990e-02 4.237660765647888184e-01 3.095884807407855988e-03 1.479433178901672363e-01 -1.247830390930175781e-01 2.974835410714149475e-02 1.749286502599716187e-01 -1.512511074542999268e-01 -3.852809369564056396e-01 -3.217939659953117371e-02 4.338040202856063843e-02 4.537598788738250732e-02 1.426355242729187012e-01 -2.144570648670196533e-01 -2.942130863666534424e-01 2.188366502523422241e-01 -1.421311032027006149e-02 -7.757747173309326172e-02 -3.120892308652400970e-02 -3.086371123790740967e-01 7.758534699678421021e-02 -1.274281740188598633e-01 -1.128356829285621643e-01 3.382757604122161865e-01 1.938607096672058105e-01 -6.601772457361221313e-02 -1.034812778234481812e-01 2.168340533971786499e-01
2.912657149136066437e-02 -6.532593816518783569e-02 -4.343215376138687134e-02 -8.667527884244918823e-02 -7.426844537258148193e-02 2.220579795539379120e-02 -5.048038437962532043e-02 2.247897535562515259e-02 -1.832343488931655884e-01 -9.844140149652957916e-03 -1.454554945230484009e-01 -2.085151672363281250e-01 -1.015215292572975159e-01 -3.574054241180419922e-01 8.860761672258377075e-02 -2.906901240348815918e-01 -1.328299343585968018e-01 3.003516793251037598e-02 -1.581191420555114746e-01 2.606789171695709229e-01 1.512306034564971924e-01 -3.189373314380645752e-01 -3.030484020709991455e-01 -2.898952960968017578e-01 -1.590653955936431885e-01 -1.484254598617553711e-01 -6.607437040656805038e-03 9.254522621631622314e-02 2.440634667873382568e-01 -2.329515963792800903e-01 -2.542889118194580078e-01 -3.620744124054908752e-02
3.694247081875801086e-02 -4.704830422997474670e-02 -1.079117693006992340e-02 1.708660125732421875e-01 5.687056109309196472e-02 2.578811943531036377e-01 -4.329351708292961121e-02 -8.959152549505233765e-02 1.111678257584571838e-01 2.304200381040573120e-01 4.932779073715209961e-01 1.487478464841842651e-01 -1.493268162012100220e-01 -1.130628138780593872e-01 1.754465512931346893e-02 -1.086877658963203430e-02 -1.615506708621978760e-01 -1.221717074513435364e-01 2.154071331024169922e-01 1.170475557446479797e-01 -8.003636449575424194e-02 -8.262699842453002930e-02 -3.355356305837631226e-02 -2.655610144138336182e-01 -3.454503417015075684e-01 -1.312318891286849976e-01 -1.199819445610046387e-01 2.604188621044158936e-01 -2.398682013154029846e-02 -1.781370639801025391e-01 -1.849011182785034180e-01 2.231353819370269775e-01
1.826083809137344360e-01 2.347914874553680420e-01 -3.758905231952667236e-01 2.372257709503173828e-01 3.240613639354705811e-02 1.299510002136230469e-01 -1.189179252833127975e-02 -2.769834995269775391e-01 4.265306890010833740e-02 1.456311643123626709e-01 1.631808578968048096e-01 2.190593034029006958e-01 2.349592372775077820e-02 -2.941258847713470459e-01 -3.074695542454719543e-02 2.026837319135665894e-02 -9.109772741794586182e-02 -1.767336726188659668e-01 1.479312498122453690e-02 1.063488125801086426e-01 1.286871358752250671e-02 -1.498064547777175903e-01 1.589665412902832031e-01 4.285871237516403198e-02 3.971116617321968079e-02 -3.324438929557800293e-01 1.205126643180847168e-01 2.422482520341873169e-01 2.072115391492843628e-01 -2.148774862289428711e-01 -2.863912284374237061e-02 2.389305084943771362e-01
-8.302547782659530640e-02 2.561427056789398193e-01 -9.236779063940048218e-02 3.980389330536127090e-03 -1.209121122956275940e-01 -1.869142241775989532e-02 -4.944987222552299500e-02 2.374651581048965454e-01 6.214327737689018250e-02 7.874620705842971802e-02 -2.684420645236968994e-01 -5.998374894261360168e-02 -8.905199170112609863e-02 -2.173334509134292603e-01 -2.871331386268138885e-02 3.734409064054489136e-02 -8.053628727793693542e-03 8.170775324106216431e-02 -8.040557615458965302e-03 3.884795010089874268e-01 1.402326971292495728e-01 -1.573957055807113647e-01 -1.575712263584136963e-01 -2.483040094375610352e-01 5.213532596826553345e-02 1.935497820377349854e-01 -3.177062794566154480e-02 5.332190394401550293e-01 2.657796442508697510e-01 -9.434864856302738190e-03 5.477680265903472900e-02 1.189821586012840271e-01
1.727679520845413208e-01 1.040724143385887146e-01 -2.010831423103809357e-02 -8.926413138397037983e-04 -1.157936155796051025e-01 2.875338196754455566e-01 -1.389715373516082764e-01 -2.620698809623718262e-01 1.507675275206565857e-02 5.242388695478439331e-02 3.205499649047851562e-01 2.218178063631057739e-01 9.343895316123962402e-02 -2.154720276594161987e-01 1.339614540338516235e-01 9.140410274267196655e-02 2.084985561668872833e-02 -2.915620505809783936e-01 -1.466905772686004639e-01 8.656237274408340454e-02 -4.276178479194641113e-01 2.601587772369384766e-02 2.393915690481662750e-02 -1.108193024992942810e-01 6.597404927015304565e-02 -8.203959465026855469e-02 -2.460906207561492920e-01 3.252552449703216553e-01 1.340068131685256958e-01 7.607777952216565609e-04 1.603955179452896118e-01 8.053106069564819336e-02
1.078031137585639954e-01 4.713657498359680176e-02 -1.175438687205314636e-01 1.572303324937820435e-01 -1.981784701347351074e-01 -1.232240200042724609e-01 -1.619029790163040161e-02 8.790132403373718262e-02 1.250602602958679199e-01 1.186434328556060791e-01 1.041003614664077759e-01 3.228454589843750000e-01 6.840069591999053955e-02 -1.166381239891052246e-01 2.419558465480804443e-01 1.435520797967910767e-01 -1.622104346752166748e-01 -2.266634851694107056e-01 -9.689115732908248901e-02 2.780446708202362061e-01 2.198314815759658813e-01 -2.384696602821350098e-01 -1.033493131399154663e-01 2.218888141214847565e-02 -1.453206837177276611e-01 -1.313962936401367188e-01 -2.685886919498443604e-01 4.883596897125244141e-01 6.682694703340530396e-02 2.272347733378410339e-02 -6.685547530651092529e-02 -6.110128387808799744e-02
1.269837319850921631e-01 -1.355086117982864380e-01 -2.713349461555480957e-01 3.435417711734771729e-01 -6.152112782001495361e-02 2.719561159610748291e-01 -4.528278112411499023e-02 8.576565235853195190e-02 -8.947908878326416016e-03 1.584649533033370972e-01 1.234448850154876709e-01 7.911808043718338013e-02 -1.948673129081726074e-01 -3.054099082946777344e-01 -1.467430293560028076e-01 -6.122175976634025574e-02 -2.664628326892852783e-01 2.496733218431472778e-01 1.639521420001983643e-01 3.273812830448150635e-01 -7.087755482643842697e-03 -1.831976622343063354e-01 9.950427711009979248e-02 -4.719122871756553650e-02 -2.735652215778827667e-02 -3.355968594551086426e-01 -1.977477222681045532e-02 5.344476178288459778e-02 2.223390936851501465e-01 -9.928176179528236389e-03 -8.877149783074855804e-03 -6.424463540315628052e-02
-1.820217445492744446e-02 7.796727120876312256e-02 -4.405045807361602783e-01 -1.555294692516326904e-01 -1.653378605842590332e-01 -1.303037852048873901e-01 7.619037479162216187e-02 -1.398060321807861328e-01 1.455935686826705933e-01 1.477377712726593018e-01 3.599677607417106628e-02 1.381229907274246216e-01 -8.502416312694549561e-03 -3.095293343067169189e-01 3.639280050992965698e-02 -3.636896610260009766e-02 9.242717921733856201e-02 -3.955813869833946228e-02 -1.012185774743556976e-02 1.847174018621444702e-01 -6.314285844564437866e-02 -1.928689777851104736e-01 -1.991522163152694702e-01 -1.662187427282333374e-01 1.067660152912139893e-01 9.629246592521667480e-02 1.694281548261642456e-01 5.442947745323181152e-01 5.660236626863479614e-02 -1.927134953439235687e-02 -1.283379620872437954e-03 2.043211907148361206e-01
4.059689342975616455e-01 1.681545823812484741e-01 -3.065241686999797821e-02 2.467452287673950195e-01 -1.159130223095417023e-02 3.552070260047912598e-01 -2.946064248681068420e-02 -5.898281186819076538e-02 -7.445633411407470703e-02 1.432051360607147217e-01 1.929853409528732300e-01 1.417318880558013916e-01 -1.215816959738731384e-01 -9.600953012704849243e-02 1.009455770254135132e-01 -6.740824878215789795e-02 1.194685548543930054e-01 1.356903165578842163e-01 -2.978045344352722168e-01 1.641972213983535767e-01 -8.004064857959747314e-02 -2.599456310272216797e-01 6.956595927476882935e-03 1.935003548860549927e-01 4.441221710294485092e-03 -2.329059243202209473e-01 -1.325653959065675735e-02 2.284834533929824829e-01 2.613196671009063721e-01 -9.040631353855133057e-02 -1.466887444257736206e-01 1.670172363519668579e-01
-1.092908456921577454e-01 3.981540724635124207e-02 -2.878826260566711426e-01 1.216935366392135620e-01 -7.078648358583450317e-02 5.955887585878372192e-02 8.358275890350341797e-02 4.080935940146446228e-02 2.300509363412857056e-01 -3.643957898020744324e-02 2.429471351206302643e-02 1.354982256889343262e-01 1.556914597749710083e-01 -6.292744725942611694e-02 1.070025116205215454e-01 1.047920510172843933e-01 3.598399087786674500e-02 -9.398174285888671875e-02 -1.465767771005630493e-01 2.825714945793151855e-01 1.289515011012554169e-02 -4.070380032062530518e-01 -1.160595044493675232e-01 -8.614929020404815674e-02 -3.108305297791957855e-02 -2.343812771141529083e-02 -2.531647384166717529e-01 5.909014940261840820e-01 -1.724855154752731323e-01 -5.914519354701042175e-02 3.885606676340103149e-02 -3.858381882309913635e-03
4.500228911638259888e-02 -6.872504949569702148e-02 -6.957477331161499023e-02 3.849656134843826294e-02 1.128226816654205322e-01 3.705730140209197998e-01 -1.351702585816383362e-02 1.665543764829635620e-01 4.924833029508590698e-02 -3.763391077518463135e-02 2.344303280115127563e-01 -9.024075418710708618e-02 -3.441559076309204102e-01 3.056000173091888428e-02 7.508466392755508423e-02 -3.414566069841384888e-02 7.977388799190521240e-02 8.248727023601531982e-02 -3.069195449352264404e-01 1.284537315368652344e-01 -1.825944632291793823e-01 -5.691873282194137573e-02 -1.173962354660034180e-01 -3.186651170253753662e-01 1.137728523463010788e-02 -1.945466548204421997e-01 -9.083288162946701050e-02 4.753041267395019531e-01 2.016102671623229980e-01 -1.544773876667022705e-01 -5.672384053468704224e-02 1.347367465496063232e-02
4.860538989305496216e-02 -1.813181042671203613e-01 5.277452245354652405e-02 1.181603819131851196e-01 5.468884017318487167e-03 2.059751898050308228e-01 6.025845929980278015e-02 1.801547557115554810e-01 2.949996618553996086e-03 -3.625752776861190796e-02 2.766531407833099365e-01 -4.069159924983978271e-02 -3.913066983222961426e-01 5.586248636245727539e-02 4.996343329548835754e-02 -4.311858862638473511e-02 8.597885072231292725e-02 -8.970241248607635498e-02 -9.895596653223037720e-02 1.966392993927001953e-01 -2.813681028783321381e-02 -1.969933211803436279e-01 -1.805963367223739624e-02 -2.248980998992919922e-01 1.298291683197021484e-01 -5.784988775849342346e-02 -4.410711675882339478e-02 4.696594774723052979e-01 2.858790159225463867e-01 7.915376685559749603e-03 -2.511281073093414307e-01 2.955920994281768799e-01
1.392326653003692627e-01 -1.330756302922964096e-02 -6.025339290499687195e-02 -3.627136349678039551e-02 -2.418731302022933960e-01 1.162637844681739807e-01 1.501314528286457062e-02 6.847976893186569214e-02 -1.068202704191207886e-01 -1.877236366271972656e-01 -5.549149215221405029e-02 6.664924323558807373e-02 1.733826398849487305e-01 -1.745437532663345337e-01 -2.373779863119125366e-01 -2.162987589836120605e-01 2.267126739025115967e-01 -1.760272234678268433e-01 -2.000606507062911987e-01 2.035584002733230591e-01 1.224392503499984741e-01 -4.868803322315216064e-01 -2.750758826732635498e-02 3.895802795886993408e-02 -8.720005303621292114e-02 -1.482689566910266876e-02 -9.164064377546310425e-02 4.350913465023040771e-01 1.178100556135177612e-01 -1.918909847736358643e-01 -4.832169786095619202e-02 6.323333829641342163e-02
-1.589069217443466187e-01 4.794270172715187073e-02 -2.989982664585113525e-01 4.975033923983573914e-02 3.618500381708145142e-02 4.854029789566993713e-02 -1.155242696404457092e-01 2.142447791993618011e-02 -1.545598357915878296e-01 1.267379820346832275e-01 -1.571666076779365540e-02 1.012448593974113464e-01 4.248178377747535706e-02 -1.469347812235355377e-02 -4.973129928112030029e-02 -3.127483651041984558e-02 7.257958501577377319e-02 -2.091719806194305420e-01 -2.417951673269271851e-01 3.406173586845397949e-01 -3.761042654514312744e-02 -3.160005807876586914e-01 -2.372729480266571045e-01 7.967450469732284546e-02 1.993143856525421143e-01 4.572563618421554565e-02 -3.264721333980560303e-01 4.921359419822692871e-01 5.008972808718681335e-02 3.605539351701736450e-02 -1.253267377614974976e-01 9.821497648954391479e-02
-4.579474404454231262e-02 -8.484988659620285034e-02 -1.560137420892715454e-01 2.628597319126129150e-01 -1.528165638446807861e-01 1.612179130315780640e-01 -1.544918864965438843e-01 1.136777102947235107e-01 -6.466772407293319702e-02 -2.770726103335618973e-03 2.508521080017089844e-02 -3.716427460312843323e-02 -1.319851875305175781e-01 -9.343693032860755920e-03 4.875956568866968155e-03 -3.442779481410980225e-01 -1.505357325077056885e-01 9.285571053624153137e-03 -1.915745139122009277e-01 2.667598426342010498e-01 1.258868724107742310e-01 -2.017932981252670288e-01 -2.451923489570617676e-01 -2.240989804267883301e-01 -2.933554537594318390e-02 1.278033256530761719e-01 2.090901136398315430e-01 3.259657323360443115e-01 1.286654323339462280e-01 -3.058980405330657959e-01 -2.037002742290496826e-01 2.292804419994354248e-01
1.317244619131088257e-01 -1.045042574405670166e-01 -1.638773977756500244e-01 2.470005899667739868e-01 -7.674659788608551025e-02 2.579388618469238281e-01 -3.183412179350852966e-02 7.540409266948699951e-02 3.935891762375831604e-02 -1.979679465293884277e-01 -3.434890881180763245e-02 3.052750416100025177e-02 -3.558783829212188721e-01 6.092093139886856079e-02 8.091740310192108154e-02 -8.810138702392578125e-02 -1.899406760931015015e-01 3.585816919803619385e-02 -1.028791144490242004e-01 1.334602236747741699e-01 -3.125681281089782715e-01 1.278008520603179932e-01 2.354815974831581116e-02 -3.157321512699127197e-01 7.131461054086685181e-03 -2.126398086547851562e-01 -8.627105504274368286e-02 3.347309529781341553e-01 1.391335874795913696e-01 -3.782496452331542969e-01 9.839237481355667114e-02 -1.789223030209541321e-02
2.755210995674133301e-01 -8.020933717489242554e-02 -6.450213491916656494e-02 1.285659819841384888e-01 -2.191122919321060181e-01 2.619919478893280029e-01 -8.442282676696777344e-02 -1.359574049711227417e-01 2.547558546066284180e-01 8.989606867544353008e-04 1.854565143585205078e-01 7.953120023012161255e-02 -1.211818680167198181e-01 3.516828641295433044e-02 1.157231405377388000e-01 -1.349331289529800415e-01 -6.560853123664855957e-02 -2.785609476268291473e-02 -1.036125421524047852e-02 2.861786782741546631e-01 5.308455601334571838e-02 -9.540265798568725586e-02 -7.220888137817382812e-02 -1.104595214128494263e-01 -1.187618300318717957e-01 -7.901068031787872314e-02 -1.549639105796813965e-01 1.262856721878051758e-01 2.652394473552703857e-01 -3.311956524848937988e-01 -4.353412091732025146e-01 2.350902259349822998e-01
-1.707654446363449097e-01 1.878021806478500366e-01 -2.602452635765075684e-01 1.919099539518356323e-01 1.218991577625274658e-01 1.586522459983825684e-01 -5.588172003626823425e-03 2.560266666114330292e-02 3.172964602708816528e-02 -8.244954794645309448e-02 -1.742125898599624634e-01 1.686520501971244812e-02 4.005578905344009399e-02 -1.614740788936614990e-01 2.437928505241870880e-02 -1.986651867628097534e-01 -3.494665324687957764e-01 -2.682772837579250336e-02 -2.389520034193992615e-02 5.344797372817993164e-01 9.230596572160720825e-02 -1.608633249998092651e-01 -8.470730483531951904e-02 -1.683151163160800934e-02 -7.691969722509384155e-02 -1.341565996408462524e-01 -2.264547944068908691e-01 3.288688659667968750e-01 -1.496355682611465454e-01 -1.395054459571838379e-01 -3.555286303162574768e-02 -8.189047127962112427e-02
2.520345151424407959e-01 6.118067353963851929e-02 -1.841636300086975098e-01 -1.256382018327713013e-01 -5.404502153396606445e-02 8.250459283590316772e-02 6.972833536565303802e-03 -1.441330909729003906e-01 -1.189580634236335754e-01 8.794833719730377197e-02 -2.459275722503662109e-01 5.747144669294357300e-02 -1.681673526763916016e-01 -4.481136202812194824e-01 1.137825474143028259e-01 -9.426945447921752930e-02 1.619446277618408203e-01 -9.456923604011535645e-02 -2.516665458679199219e-01 2.469554394483566284e-01 4.889938607811927795e-02 2.914641238749027252e-02 -7.456752657890319824e-02 -3.785138428211212158e-01 -9.376739710569381714e-02 -1.269614845514297485e-01 3.390144929289817810e-02 2.622698843479156494e-01 1.088545694947242737e-01 -2.725511789321899414e-01 -1.317868977785110474e-01 -7.733804732561111450e-02
1.952665895223617554e-01 2.973055280745029449e-02 -8.802886120975017548e-03 4.247125089168548584e-01 -1.881705373525619507e-01 2.548373863101005554e-02 -5.954231694340705872e-02 -6.837755441665649414e-02 5.645184218883514404e-02 1.450448334217071533e-01 -5.684552341699600220e-02 8.245620131492614746e-02 3.021991252899169922e-02 -3.776976168155670166e-01 3.878236189484596252e-02 -9.544751793146133423e-02 -6.548726558685302734e-02 -1.666929572820663452e-01 4.044876620173454285e-02 -7.759835571050643921e-03 -1.838873326778411865e-01 -2.355605810880661011e-01 -9.776998311281204224e-02 -8.610694110393524170e-02 9.691235423088073730e-02 -4.226161837577819824e-01 -1.956165432929992676e-01 1.341829597949981689e-01 2.243955731391906738e-01 -1.132533475756645203e-01 -3.154947757720947266e-01 2.793073281645774841e-02
2.266148664057254791e-02 -3.111369535326957703e-02 -3.400709927082061768e-01 1.346844341605901718e-02 -1.282822042703628540e-01 1.427850686013698578e-02 -3.717874735593795776e-02 2.719302847981452942e-02 -2.408187538385391235e-01 -2.871742844581604004e-02 1.132119446992874146e-02 -1.736376732587814331e-01 4.903966188430786133e-02 -3.006893210113048553e-02 -3.259866312146186829e-02 3.630054369568824768e-02 1.839224249124526978e-01 -2.446691989898681641e-01 -1.672582030296325684e-01 2.910709679126739502e-01 2.179694175720214844e-02 -1.566392481327056885e-01 -2.836284041404724121e-01 -2.273987233638763428e-01 -1.456976532936096191e-01 8.485633879899978638e-02 1.939414255321025848e-02 5.313981175422668457e-01 1.268153786659240723e-01 -2.408424466848373413e-01 -8.575809746980667114e-02 1.137386187911033630e-01
5.091700702905654907e-02 3.196137845516204834e-01 -3.787963464856147766e-02 1.014800220727920532e-01 -8.647730946540832520e-02 -8.506295830011367798e-02 3.582555800676345825e-02 6.287931650876998901e-02 2.282414436340332031e-01 7.201443612575531006e-02 -2.128290571272373199e-02 2.556961774826049805e-01 -5.859238281846046448e-02 -4.223588407039642334e-01 1.151309385895729065e-01 -3.137047961354255676e-02 -1.182498186826705933e-01 8.822179585695266724e-02 -3.924816846847534180e-01 -2.230136282742023468e-02 2.115841768682003021e-02 -2.261627167463302612e-01 1.266536209732294083e-02 -2.244595438241958618e-01 -1.302118450403213501e-01 -1.325350254774093628e-01 7.167705893516540527e-02 4.478650689125061035e-01 -1.415712982416152954e-01 -1.776297762989997864e-02 -3.364644944667816162e-02 -6.496631354093551636e-02
1.365175098180770874e-01 5.207648128271102905e-02 -4.380469918251037598e-01 -2.769667096436023712e-02 1.118872016668319702e-01 9.245346300303936005e-03 3.218017891049385071e-02 6.029536947607994080e-02 3.913609683513641357e-02 9.316165000200271606e-02 -7.349893450736999512e-02 -1.012112721800804138e-01 -1.067420542240142822e-01 -2.489682435989379883e-01 -6.500524282455444336e-02 8.894962072372436523e-02 -4.677953571081161499e-02 2.955404482781887054e-02 -2.570217475295066833e-02 1.070467606186866760e-01 9.354859590530395508e-03 -2.909059822559356689e-01 -8.251452445983886719e-02 -3.952332437038421631e-01 -1.631950139999389648e-01 -4.479781091213226318e-01 1.350784450769424438e-01 2.221863865852355957e-01 1.801438331604003906e-01 -2.034368962049484253e-01 -1.369007229804992676e-01 -8.322804421186447144e-02
2.962976507842540741e-02 1.417601257562637329e-01 1.925229877233505249e-01 2.905480265617370605e-01 -9.564696252346038818e-02 1.268807053565979004e-01 -1.964899003505706787e-01 1.451862696558237076e-02 3.087842278182506561e-02 -6.120236963033676147e-02 2.347127944231033325e-01 1.874312460422515869e-01 2.419787459075450897e-02 -2.923447191715240479e-01 2.247945517301559448e-01 1.616245210170745850e-01 -1.081092506647109985e-01 -3.639788329601287842e-01 -2.041811868548393250e-02 2.698046267032623291e-01 -4.402988404035568237e-02 -3.958953917026519775e-01 4.318816959857940674e-02 -2.115774154663085938e-01 -1.636102981865406036e-02 5.519768223166465759e-02 7.440977543592453003e-02 1.714050471782684326e-01 -1.900144964456558228e-01 -9.653192758560180664e-02 4.350104182958602905e-02 1.661987602710723877e-01
4.239689558744430542e-02 2.884214520454406738e-01 -7.975335419178009033e-02 9.117033332586288452e-02 -3.466569781303405762e-01 2.042788863182067871e-01 -5.036869272589683533e-02 3.270630538463592529e-02 -2.192481458187103271e-01 3.031922280788421631e-01 2.066215723752975464e-01 1.667270660400390625e-01 -1.008600182831287384e-02 -9.990519285202026367e-02 1.748003959655761719e-01 -7.533336430788040161e-02 5.982005968689918518e-02 -8.906823396682739258e-02 7.393780350685119629e-02 3.213566243648529053e-01 -5.268097668886184692e-02 -3.095487654209136963e-01 -1.404335647821426392e-01 -7.221627235412597656e-02 9.207890927791595459e-02 6.843377370387315750e-03 7.242190651595592499e-03 4.462469741702079773e-02 1.717328429222106934e-01 -5.679169669747352600e-02 2.620421350002288818e-01 3.497186601161956787e-01
-7.756158709526062012e-02 6.753265857696533203e-02 -1.220343932509422302e-01 7.640205323696136475e-02 -1.129027362912893295e-02 2.672536671161651611e-01 -1.524532288312911987e-01 -3.551993519067764282e-02 1.280619949102401733e-01 3.583261743187904358e-03 2.830776572227478027e-01 -2.203715890645980835e-01 -4.866309463977813721e-01 -3.160381317138671875e-01 5.817871168255805969e-02 -9.033194184303283691e-02 3.458900749683380127e-02 2.700092038139700890e-03 -2.106589525938034058e-01 1.308193653821945190e-01 -9.953824430704116821e-02 2.218133769929409027e-02 -1.013323739171028137e-01 -3.247409462928771973e-01 8.833321183919906616e-02 -2.295141518115997314e-01 -7.841512560844421387e-02 2.557114958763122559e-01 2.359373867511749268e-01 4.552816506475210190e-03 -5.262423679232597351e-02 1.350799459032714367e-03
2.362198531627655029e-01 -6.960585713386535645e-02 -4.863300621509552002e-01 8.488363772630691528e-02 -1.143803000450134277e-01 -1.722189225256443024e-02 -2.259048819541931152e-01 8.309549838304519653e-02 -1.645442098379135132e-01 -2.044449001550674438e-02 3.429894745349884033e-01 -5.442565307021141052e-02 -1.729469001293182373e-01 -1.552856117486953735e-01 3.878550976514816284e-02 9.845859557390213013e-02 8.136592805385589600e-03 2.113910764455795288e-02 -2.169144749641418457e-01 2.170593142509460449e-01 -1.132729947566986084e-01 -1.711286157369613647e-01 -1.277991831302642822e-01 1.860203593969345093e-02 -2.117671817541122437e-02 1.313128024339675903e-01 2.949869073927402496e-02 3.662956655025482178e-01 -4.296287894248962402e-02 -3.145205676555633545e-01 -5.944680422544479370e-02 -2.202148549258708954e-02
1.261598914861679077e-01 2.230685502290725708e-01 -2.395118623971939087e-01 9.453496336936950684e-02 -4.378018528223037720e-02 1.243053749203681946e-01 2.060666829347610474e-01 -1.385072618722915649e-01 1.256206035614013672e-01 8.900867402553558350e-02 -2.098264247179031372e-01 -8.055763319134712219e-03 -1.970752179622650146e-01 -3.912250995635986328e-01 3.567132726311683655e-02 5.318182334303855896e-02 -3.184979781508445740e-03 3.445988520979881287e-02 -1.737092286348342896e-01 9.809688478708267212e-02 -2.256604284048080444e-01 -1.350080519914627075e-01 -1.675764918327331543e-01 -3.018171191215515137e-01 -1.537666320800781250e-01 -7.010104507207870483e-02 2.711008787155151367e-01 2.509194314479827881e-01 2.216767705976963043e-02 -2.349320203065872192e-01 -1.596341580152511597e-01 -2.229588180780410767e-01
-8.930923044681549072e-02 -4.975422471761703491e-02 -1.158480346202850342e-01 7.604461163282394409e-02 2.724593132734298706e-02 4.768380429595708847e-03 -1.538194417953491211e-01 -1.558609493076801300e-02 -4.109966102987527847e-03 -1.441786158829927444e-02 -2.865671738982200623e-02 -4.193596541881561279e-02 -1.266454756259918213e-01 -1.432309746742248535e-01 5.841657519340515137e-02 -2.563634514808654785e-01 -9.773036092519760132e-02 9.799454361200332642e-02 -1.319214105606079102e-01 3.387960791587829590e-01 -1.138474717736244202e-01 -4.187332391738891602e-01 -3.249525129795074463e-01 -2.459787428379058838e-01 -1.420766562223434448e-01 1.325873285531997681e-01 2.219040989875793457e-01 2.980653643608093262e-01 2.356868423521518707e-02 -2.053870111703872681e-01 -1.508277952671051025e-01 3.001773059368133545e-01
1.942439973354339600e-01 -6.770148873329162598e-02 -2.847358882427215576e-01 1.169178113341331482e-01 -1.941186375916004181e-02 5.527783930301666260e-02 4.460795596241950989e-02 6.129643693566322327e-02 8.990588039159774780e-02 -1.866026036441326141e-02 3.933504223823547363e-01 1.416135877370834351e-01 -2.257444709539413452e-02 -2.366934120655059814e-01 7.773513346910476685e-02 -6.919655948877334595e-02 3.327517211437225342e-02 -5.148799717426300049e-02 3.942313790321350098e-02 1.306071430444717407e-01 -2.833917438983917236e-01 -1.316923052072525024e-01 -7.833876460790634155e-02 -4.984332248568534851e-02 -1.419183611869812012e-01 -4.747737348079681396e-01 -1.691728383302688599e-01 8.738055825233459473e-02 2.572306990623474121e-01 5.150076374411582947e-02 -3.105340301990509033e-01 1.657845973968505859e-01
2.049640715122222900e-01 1.333983540534973145e-01 -2.117413282394409180e-01 1.306810695677995682e-02 1.472635865211486816e-01 1.451904624700546265e-01 4.454430937767028809e-02 9.229531139135360718e-02 3.668910637497901917e-02 1.922799199819564819e-01 -1.311703771352767944e-01 6.677686423063278198e-02 -3.201431035995483398e-02 -1.768906265497207642e-01 1.802171915769577026e-01 -7.194249331951141357e-02 1.445677876472473145e-01 -1.068324148654937744e-01 -1.398368179798126221e-01 3.248450756072998047e-01 -1.139701995998620987e-02 -1.990632526576519012e-02 2.244832366704940796e-02 -3.072438240051269531e-01 -4.499322175979614258e-02 -2.124748378992080688e-01 1.711167693138122559e-01 3.299183845520019531e-01 -1.170900277793407440e-02 -4.233507812023162842e-01 -1.113090068101882935e-01 -2.865277826786041260e-01
1.146464701741933823e-02 1.540185511112213135e-01 -2.479469403624534607e-03 1.145326718688011169e-01 -4.403478931635618210e-03 1.769931912422180176e-01 -1.814465224742889404e-01 -9.108498692512512207e-02 2.109010666608810425e-01 -6.313880532979965210e-02 2.462253868579864502e-01 -1.244363337755203247e-01 -4.634060263633728027e-01 -2.742549777030944824e-01 2.487447299063205719e-02 -8.837559074163436890e-02 1.426757574081420898e-01 1.634849701076745987e-03 -3.464557230472564697e-01 6.885923445224761963e-02 -5.455054342746734619e-02 -1.969303935766220093e-01 -2.278085052967071533e-02 -3.122953176498413086e-01 8.989418298006057739e-02 -2.636500895023345947e-01 -1.048686727881431580e-01 2.354058325290679932e-01 1.897020936012268066e-01 -4.075388610363006592e-02 -2.922827936708927155e-02 6.784407421946525574e-03
9.945318102836608887e-02 -4.739904031157493591e-02 6.247215438634157181e-03 1.483147777616977692e-02 -7.705401629209518433e-02 1.206620410084724426e-01 -3.429918736219406128e-02 1.191682219505310059e-01 2.419604957103729248e-01 -5.308510735630989075e-02 2.581894993782043457e-01 -3.347982466220855713e-02 -1.838734298944473267e-01 -3.276877999305725098e-01 2.739988267421722412e-01 -1.967131644487380981e-01 2.670395970344543457e-01 -1.164122764021158218e-02 -1.809085160493850708e-01 2.216438949108123779e-01 -1.767636835575103760e-01 -1.950441598892211914e-01 -2.307271361351013184e-01 -2.066618353128433228e-01 -8.675752580165863037e-02 -2.231808900833129883e-01 -3.469715714454650879e-01 1.984372548758983612e-02 -8.653750270605087280e-02 2.206992916762828827e-02 -2.363464087247848511e-01 -8.448170125484466553e-02
-9.745904803276062012e-02 3.077473342418670654e-01 -1.618514060974121094e-01 1.212937682867050171e-01 -2.356473356485366821e-01 2.387907952070236206e-01 -3.723746910691261292e-02 2.576713860034942627e-01 -1.066155061125755310e-01 -4.081442579627037048e-02 9.934253990650177002e-02 7.590094208717346191e-02 1.650844700634479523e-02 -1.508655101060867310e-01 1.445174962282180786e-01 -2.771930992603302002e-01 2.387019991874694824e-01 1.069211661815643311e-01 6.835024803876876831e-02 3.856544494628906250e-01 1.473875343799591064e-01 -1.868660748004913330e-01 1.242674235254526138e-02 -1.583117395639419556e-01 1.343931257724761963e-01 6.674536317586898804e-02 1.353859007358551025e-01 2.979590594768524170e-01 2.575574517250061035e-01 -9.030706435441970825e-02 6.792754679918289185e-02 1.128490567207336426e-01
3.289684951305389404e-01 2.167049497365951538e-01 -2.491535693407058716e-01 -7.341596484184265137e-02 2.036821842193603516e-01 3.346061334013938904e-02 -2.253933399915695190e-01 8.607204258441925049e-02 -9.018773585557937622e-02 4.055223893374204636e-03 -1.068124473094940186e-01 6.040634214878082275e-02 -1.291336715221405029e-01 -3.363946974277496338e-01 1.313051581382751465e-01 2.626550495624542236e-01 4.379852488636970520e-02 1.047854218631982803e-02 -1.066956296563148499e-01 3.740172982215881348e-01 -2.285013794898986816e-01 -2.760960757732391357e-01 5.294673889875411987e-02 -1.564894169569015503e-01 -1.670289784669876099e-01 -2.273754775524139404e-01 4.176498949527740479e-02 8.156865090131759644e-02 1.847923919558525085e-02 -1.502645760774612427e-01 -1.239523962140083313e-01 -4.409603402018547058e-02
-9.341450780630111694e-02 1.437560915946960449e-01 -3.116577677428722382e-02 2.462521940469741821e-01 1.917746067047119141e-01 1.232314109802246094e-01 -1.721631735563278198e-01 1.958967149257659912e-01 -1.779373139142990112e-01 -1.258470714092254639e-01 1.458452939987182617e-01 4.715329408645629883e-02 -8.833257853984832764e-02 -3.751619458198547363e-01 1.479504704475402832e-01 3.505147993564605713e-02 -4.534452781081199646e-02 -1.858652979135513306e-01 -1.091834902763366699e-01 4.205706119537353516e-01 -7.222741097211837769e-02 -2.606774866580963135e-01 -1.499133743345737457e-02 -1.508825719356536865e-01 -8.903923630714416504e-02 1.784279495477676392e-01 1.783689111471176147e-01 1.881646215915679932e-01 -2.154157757759094238e-01 -1.490619331598281860e-01 1.824882179498672485e-01 1.260272562503814697e-01
-1.457376182079315186e-01 3.205610066652297974e-02 -3.305006921291351318e-01 4.696827009320259094e-02 -1.032202318310737610e-01 9.042175114154815674e-02 -9.395894408226013184e-02 -1.532041281461715698e-01 1.859912462532520294e-02 -9.575875848531723022e-02 8.416179567575454712e-02 -1.537024527788162231e-01 -7.410281896591186523e-02 -4.646985232830047607e-02 7.443165034055709839e-02 -2.859022617340087891e-01 -1.204160824418067932e-01 1.173025444149971008e-01 -3.129811584949493408e-01 3.953180611133575439e-01 -1.199930459260940552e-01 -2.184739708900451660e-01 -4.101547896862030029e-01 -2.051974087953567505e-01 -3.381498903036117554e-02 4.114084318280220032e-02 1.598885506391525269e-01 2.561626732349395752e-01 8.515865355730056763e-02 -1.482366919517517090e-01 -4.188633337616920471e-02 7.472629658877849579e-03
1.574647873640060425e-01 -9.674450755119323730e-02 1.373766511678695679e-01 5.361157283186912537e-02 5.627406015992164612e-02 1.328875720500946045e-01 -1.031065583229064941e-01 2.552257776260375977e-01 -2.153630405664443970e-01 8.545153588056564331e-02 2.431858927011489868e-01 5.809641256928443909e-02 -4.875577092170715332e-01 -5.140724033117294312e-02 -9.227308630943298340e-02 -3.353497013449668884e-02 9.145369380712509155e-02 7.659735530614852905e-02 -1.748026907444000244e-01 3.137340843677520752e-01 -1.419391930103302002e-01 -9.685827046632766724e-02 -1.141634956002235413e-01 -2.430808246135711670e-01 1.275554001331329346e-01 -4.594487324357032776e-02 -2.312552779912948608e-01 2.898396253585815430e-01 2.466793507337570190e-01 7.538891583681106567e-02 -9.380184113979339600e-02 7.241272926330566406e-02
5.475005879998207092e-02 -1.016062032431364059e-02 7.140015251934528351e-03 3.602423071861267090e-01 -4.265086725354194641e-02 2.123315483331680298e-01 2.624384686350822449e-02 -2.917644754052162170e-02 1.691678725183010101e-02 2.840387225151062012e-01 1.617492437362670898e-01 1.478942632675170898e-01 6.948577612638473511e-02 -2.951542139053344727e-01 6.257079541683197021e-02 5.342325568199157715e-02 -2.561539411544799805e-01 -1.607246100902557373e-01 6.593842059373855591e-02 3.465940952301025391e-01 -1.984722465276718140e-01 9.818340092897415161e-02 -1.575544923543930054e-01 -2.458461672067642212e-01 -9.444905072450637817e-02 -2.330352067947387695e-01 -2.451891452074050903e-01 1.547257006168365479e-01 2.809595465660095215e-01 6.051013618707656860e-02 -2.531487261876463890e-03 -1.039680391550064087e-01
5.499885603785514832e-02 3.435495197772979736e-01 -6.270601600408554077e-02 -3.446590527892112732e-02 2.966444380581378937e-02 2.374187409877777100e-01 3.053740831092000008e-03 2.400776743888854980e-01 1.476942598819732666e-01 -9.297740459442138672e-02 -3.173514455556869507e-02 -2.547850599512457848e-04 -1.737276166677474976e-01 -4.264314174652099609e-01 1.653755456209182739e-01 -7.652003318071365356e-02 -2.534057479351758957e-03 4.757950827479362488e-02 3.242115080356597900e-01 1.247260421514511108e-01 -1.060308367013931274e-01 1.463825581595301628e-03 -6.074591726064682007e-02 1.865686327219009399e-01 1.606844812631607056e-01 -1.587370038032531738e-01 -3.807121142745018005e-02 4.783039987087249756e-01 1.497986912727355957e-01 -6.078477948904037476e-02 4.333214089274406433e-02 1.743450202047824860e-02
-9.055209904909133911e-02 2.455014502629637718e-03 1.587974131107330322e-01 -6.950442492961883545e-02 -1.718091964721679688e-02 3.310402631759643555e-01 4.659949243068695068e-02 1.665395647287368774e-01 -1.261282712221145630e-01 -1.531171500682830811e-01 7.212290912866592407e-02 2.939479425549507141e-02 1.574037075042724609e-01 -3.803327381610870361e-01 4.443785920739173889e-02 4.869829490780830383e-02 -2.148649543523788452e-01 -1.249454990029335022e-01 3.274201601743698120e-02 2.494914680719375610e-01 1.412319839000701904e-01 -3.469018340110778809e-01 -9.910440444946289062e-02 -3.980212211608886719e-01 -9.198053926229476929e-02 3.748470917344093323e-02 5.782830342650413513e-02 3.611153662204742432e-01 -1.122621726244688034e-02 3.718726709485054016e-02 -1.277863979339599609e-01 8.766204863786697388e-02
2.297464162111282349e-01 -6.264881044626235962e-02 -3.076840341091156006e-01 2.089233249425888062e-01 -4.124159365892410278e-02 1.875109374523162842e-01 1.309131979942321777e-01 2.661500275135040283e-01 -5.850524827837944031e-02 1.520959883928298950e-01 3.161681815981864929e-02 7.657314091920852661e-02 -1.483641564846038818e-01 -2.411468625068664551e-01 1.011732071638107300e-01 -2.391031086444854736e-01 -6.103671342134475708e-02 -1.707276999950408936e-01 8.413853496313095093e-02 -2.717936038970947266e-02 -2.375612258911132812e-01 -9.291912615299224854e-02 -1.504957824945449829e-01 -2.682534456253051758e-01 2.864297330379486084e-01 -3.157047182321548462e-02 1.872646808624267578e-01 1.322836577892303467e-01 -2.378821223974227905e-01 -2.730395793914794922e-01 4.400127753615379333e-02 1.734902709722518921e-01
4.934477061033248901e-02 3.953768610954284668e-01 -3.611448779702186584e-02 2.820456027984619141e-01 -2.308250963687896729e-01 2.454683035612106323e-01 -2.461412996053695679e-01 1.417145431041717529e-01 6.697016209363937378e-02 1.026204600930213928e-01 2.985243201255798340e-01 9.803093969821929932e-02 -2.494891881942749023e-01 -1.420248448848724365e-01 8.572309464216232300e-02 9.512140532024204731e-04 8.344782888889312744e-02 1.036932617425918579e-01 -1.468605846166610718e-01 3.531304895877838135e-01 6.345478817820549011e-03 -1.501536965370178223e-01 -7.406649738550186157e-02 1.192723512649536133e-01 8.749821037054061890e-02 -1.231816634535789490e-01 -1.181801259517669678e-01 -3.421521186828613281e-02 2.103296816349029541e-01 -1.363056600093841553e-01 -1.890103816986083984e-01 1.410105228424072266e-01
-1.851335912942886353e-01 2.882815897464752197e-02 -5.163744464516639709e-02 5.233669281005859375e-02 1.411575172096490860e-02 -8.299767971038818359e-02 7.607463002204895020e-02 4.985362291336059570e-02 -1.000544652342796326e-01 2.086099237203598022e-02 7.556890696287155151e-02 7.551742345094680786e-02 6.674054544419050217e-03 -1.262233853340148926e-01 9.272814542055130005e-02 1.274062879383563995e-02 2.867379188537597656e-01 -1.961461305618286133e-01 -9.969712048768997192e-02 3.065416812896728516e-01 -7.673685252666473389e-02 -2.620481550693511963e-01 -1.604786813259124756e-01 1.227760538458824158e-01 3.150133416056632996e-02 -1.938790455460548401e-02 -2.220883518457412720e-01 5.762668251991271973e-01 1.502347737550735474e-01 -1.821609139442443848e-01 -1.962151378393173218e-01 2.837575078010559082e-01
2.052367925643920898e-01 -4.852947592735290527e-02 -8.196552284061908722e-03 8.902467042207717896e-02 -7.616864889860153198e-02 2.074423581361770630e-01 2.542312443256378174e-02 4.403742402791976929e-02 5.960972979664802551e-02 1.456145793199539185e-01 6.346926838159561157e-02 1.093148589134216309e-01 -6.929694116115570068e-02 -1.053316965699195862e-01 1.904917061328887939e-01 3.279284015297889709e-02 -1.255867164582014084e-02 -1.459920108318328857e-01 -2.361090630292892456e-01 2.430440336465835571e-01 -3.553585410118103027e-01 -1.481161862611770630e-01 -3.766808286309242249e-02 1.493420600891113281e-01 2.183513343334197998e-01 -1.143489181995391846e-01 2.075397819280624390e-01 4.090150296688079834e-01 4.531356394290924072e-01 -1.104110181331634521e-01 -1.409555878490209579e-02 7.104091346263885498e-02
-2.679671645164489746e-01 2.124356180429458618e-01 -1.149694770574569702e-01 8.449321240186691284e-02 -1.660684347152709961e-01 7.356591522693634033e-02 -2.178716510534286499e-01 5.035253614187240601e-02 3.840742260217666626e-02 -8.285964280366897583e-02 -9.374468587338924408e-03 -1.120183989405632019e-02 -1.603858545422554016e-02 -8.095808327198028564e-02 1.182717531919479370e-01 -6.815114617347717285e-02 -1.775898784399032593e-01 -1.233107671141624451e-01 -2.702139616012573242e-01 3.492039144039154053e-01 6.680503487586975098e-02 -3.483524620532989502e-01 -2.715159058570861816e-01 -2.155011296272277832e-01 1.228632638230919838e-03 5.579024180769920349e-02 -7.947297394275665283e-02 3.631698787212371826e-01 -5.984443426132202148e-02 -2.955875396728515625e-01 -1.495766788721084595e-01 5.821758508682250977e-02
-1.072603389620780945e-01 1.837464421987533569e-01 -1.914101541042327881e-01 1.746509522199630737e-01 1.217236220836639404e-01 7.496597617864608765e-02 -8.810754120349884033e-02 9.065002948045730591e-02 -5.435783043503761292e-02 1.251277476549148560e-01 -1.971332281827926636e-01 -1.087579354643821716e-01 -5.072432383894920349e-02 -3.943447470664978027e-01 -7.644454389810562134e-02 -2.350383549928665161e-01 3.566529601812362671e-02 -1.703780740499496460e-01 -1.824416667222976685e-01 1.068025268614292145e-02 3.748151659965515137e-02 -4.175826907157897949e-01 -1.603606492280960083e-01 -4.171607643365859985e-02 -9.989466518163681030e-02 1.856709420680999756e-01 3.738028695806860924e-03 4.129335582256317139e-01 3.044708445668220520e-02 -1.152517944574356079e-01 1.047866865992546082e-01 2.357946485280990601e-01
1.338691562414169312e-01 -3.750345902517437935e-03 -2.483312040567398071e-01 9.129619598388671875e-02 2.174642682075500488e-02 -5.997155234217643738e-02 2.482290379703044891e-02 -3.188357353210449219e-01 1.591279953718185425e-01 2.020993977785110474e-01 -1.063302382826805115e-01 6.066872552037239075e-02 3.023687750101089478e-03 -3.356468081474304199e-01 -2.704313099384307861e-01 -6.261462718248367310e-02 -7.480653375387191772e-02 -6.402558088302612305e-02 -1.512864828109741211e-01 3.635058104991912842e-01 7.726383954286575317e-02 -2.508628070354461670e-01 3.963335976004600525e-02 -5.005241557955741882e-02 2.104345560073852539e-01 -7.021101564168930054e-02 -2.285371273756027222e-01 -8.060302585363388062e-03 2.477808892726898193e-01 -3.098094165325164795e-01 -7.168703526258468628e-02 1.820041388273239136e-01
-1.526669505983591080e-02 2.491752505302429199e-01 -2.744704484939575195e-01 2.745762467384338379e-01 -1.723195910453796387e-01 3.613835573196411133e-01 -1.284932941198348999e-01 1.821707934141159058e-01 -1.569762080907821655e-02 2.400502413511276245e-01 1.129916906356811523e-01 7.049408555030822754e-02 -1.367656290531158447e-01 -1.845588088035583496e-01 -3.900704979896545410e-01 -1.466154865920543671e-02 -4.168415442109107971e-02 -1.130162850022315979e-01 -1.035763043910264969e-02 9.464315325021743774e-02 2.897699922323226929e-02 -8.506572246551513672e-02 -2.153931856155395508e-01 -1.490320414304733276e-01 1.982265561819076538e-01 -2.340052425861358643e-01 7.727721333503723145e-02 -5.085178650915622711e-03 -1.050708722323179245e-02 -2.792292535305023193e-01 -7.850405573844909668e-02 -1.080383732914924622e-01
8.824227005243301392e-02 1.357037294656038284e-02 -2.051243633031845093e-01 7.722245901823043823e-02 -8.193547278642654419e-02 1.017071381211280823e-01 -1.069834902882575989e-01 3.226538375020027161e-02 2.082890719175338745e-01 3.003058135509490967e-01 -1.370098590850830078e-01 6.847924739122390747e-02 -3.398438915610313416e-02 -1.751684248447418213e-01 -1.437420099973678589e-01 9.077306836843490601e-02 -2.316389000043272972e-03 -1.485368460416793823e-01 -2.247568666934967041e-01 3.224958777427673340e-01 -2.554455101490020752e-01 7.960544899106025696e-03 -1.816476322710514069e-02 -1.161344870924949646e-01 -1.088022813200950623e-01 8.769722282886505127e-02 1.624257564544677734e-01 5.424824357032775879e-01 1.060141548514366150e-01 -2.343699783086776733e-01 -1.346215158700942993e-01 -1.283197551965713501e-01
3.576427698135375977e-01 -3.982104733586311340e-02 -2.588930130004882812e-01 3.182387351989746094e-02 4.813277348875999451e-02 1.019031032919883728e-01 9.893731214106082916e-03 1.051305085420608521e-01 2.468592077493667603e-01 -2.646376788616180420e-01 4.647881537675857544e-02 1.506302356719970703e-01 -1.529136896133422852e-01 -2.122981939464807510e-03 1.608836203813552856e-01 -2.203048206865787506e-02 3.535315096378326416e-01 -1.004332304000854492e-01 -7.995561510324478149e-02 1.931445151567459106e-01 -2.248525023460388184e-01 -5.892573297023773193e-02 -3.927208185195922852e-01 -8.722007274627685547e-02 2.630347013473510742e-02 -8.432932198047637939e-02 -3.313533663749694824e-01 6.684841215610504150e-02 1.498516052961349487e-01 -9.448880702257156372e-02 -1.185914129018783569e-01 1.043377816677093506e-01
1.457851827144622803e-01 1.333554238080978394e-01 -7.399584352970123291e-02 3.163170516490936279e-01 -1.311414092779159546e-01 3.472088277339935303e-01 -1.467617601156234741e-02 -1.415526270866394043e-01 -3.715707361698150635e-02 1.333045959472656250e-01 1.782418340444564819e-01 2.741759419441223145e-01 1.500626802444458008e-01 -2.521809041500091553e-01 -1.995731145143508911e-03 4.902343079447746277e-02 -1.477569341659545898e-01 -1.895062774419784546e-01 1.387610584497451782e-01 9.421132504940032959e-02 -8.326914906501770020e-02 -1.496330350637435913e-01 -2.690515816211700439e-01 -2.419562935829162598e-01 3.174075484275817871e-02 -2.671917378902435303e-01 -2.392380535602569580e-01 5.372244864702224731e-02 1.103389561176300049e-01 -2.601900696754455566e-01 -1.552835404872894287e-01 -1.323120668530464172e-02
8.710623532533645630e-02 -2.286214940249919891e-02 3.776995465159416199e-02 3.104313313961029053e-01 -6.029700487852096558e-02 2.332947403192520142e-01 -2.131205499172210693e-01 3.097664937376976013e-02 8.271165192127227783e-02 -5.662731453776359558e-02 1.076051294803619385e-01 -3.425829485058784485e-02 4.742257297039031982e-02 -1.528438329696655273e-01 3.924490883946418762e-02 -4.087414126843214035e-03 1.684091091156005859e-01 -1.904511898756027222e-01 -2.344986498355865479e-01 2.633583545684814453e-01 -2.446320056915283203e-01 3.279636502265930176e-01 -4.260568693280220032e-02 -3.093763589859008789e-01 -1.404222995042800903e-01 -8.349907398223876953e-02 -2.856283485889434814e-01 1.765727549791336060e-01 2.659960687160491943e-01 -2.592388987541198730e-01 5.332791060209274292e-02 -7.427781820297241211e-02
2.169323563575744629e-01 -2.442659810185432434e-02 -1.047237515449523926e-01 4.091832339763641357e-01 -1.889426708221435547e-01 1.278045177459716797e-01 -1.144139766693115234e-01 -9.971968084573745728e-02 -5.455955862998962402e-02 1.122798323631286621e-01 -8.472036570310592651e-02 7.218343019485473633e-02 6.018422078341245651e-03 -3.089377880096435547e-01 -7.049224525690078735e-02 -1.653659939765930176e-01 6.850371137261390686e-03 -2.563284710049629211e-02 8.583925664424896240e-02 -2.040872164070606232e-02 -1.846284046769142151e-02 -1.612459123134613037e-01 6.026510149240493774e-03 -6.758125871419906616e-02 1.008500531315803528e-01 -3.868913352489471436e-01 -2.086694836616516113e-01 2.554076910018920898e-01 3.462885916233062744e-01 -1.222214773297309875e-01 -3.034570217132568359e-01 -9.004008024930953979e-02
1.307272166013717651e-01 1.028649210929870605e-01 -1.903077773749828339e-02 -1.430207490921020508e-01 -9.779387712478637695e-02 1.691763103008270264e-01 1.823855638504028320e-01 4.132313728332519531e-01 -1.096014049835503101e-03 5.032962188124656677e-02 1.462749689817428589e-01 1.220806241035461426e-01 4.199560359120368958e-02 -2.927678823471069336e-01 1.112625151872634888e-01 -2.656171023845672607e-01 9.724727272987365723e-02 -1.013307273387908936e-01 -6.920871883630752563e-02 8.074453473091125488e-02 -2.450190037488937378e-01 -3.001554906368255615e-01 -9.746897220611572266e-02 -2.528866231441497803e-01 9.836883842945098877e-02 -7.962460070848464966e-02 1.674077063798904419e-01 2.630364894866943359e-01 -2.395664900541305542e-01 -2.681410312652587891e-01 -5.230986326932907104e-02 1.372838020324707031e-02
1.765860319137573242e-01 2.539979815483093262e-01 -1.875920444726943970e-01 -9.339952468872070312e-02 -1.197919771075248718e-01 -7.900848984718322754e-03 4.630379751324653625e-02 -3.086127638816833496e-01 2.565028332173824310e-02 2.233809232711791992e-01 -2.177105396986007690e-01 1.599988788366317749e-01 -1.810322850942611694e-01 -3.547676503658294678e-01 8.056716620922088623e-02 -1.726794391870498657e-01 -9.404045343399047852e-02 -2.688236236572265625e-01 -2.439931035041809082e-01 2.554795145988464355e-01 1.132393032312393188e-01 -1.574292033910751343e-01 -4.563674703240394592e-02 -2.435269057750701904e-01 -1.997785568237304688e-01 -6.160495430231094360e-02 -1.682167313992977142e-02 2.047396749258041382e-01 1.234295442700386047e-01 -1.464039981365203857e-01 -4.998924210667610168e-02 -1.049153972417116165e-02
-6.722511257976293564e-03 7.268092036247253418e-02 -1.433487832546234131e-01 -2.521428465843200684e-01 6.727602332830429077e-02 2.441599071025848389e-01 5.499048903584480286e-02 2.742076991125941277e-03 -1.198240816593170166e-01 8.547577261924743652e-02 1.041095405817031860e-01 9.125958383083343506e-02 1.221106648445129395e-01 -1.506500691175460815e-01 -2.465383559465408325e-01 -1.141130402684211731e-01 1.526984274387359619e-01 -6.044711172580718994e-02 2.122746556997299194e-01 1.657472103834152222e-01 -3.706451654434204102e-01 1.971414685249328613e-02 -2.792555689811706543e-01 -3.901105523109436035e-01 1.034569814801216125e-01 -9.088487178087234497e-02 2.424728870391845703e-01 2.783133685588836670e-01 5.873460788279771805e-03 -2.281097322702407837e-01 -9.395308792591094971e-02 8.709326386451721191e-02
1.930914223194122314e-01 -2.697497308254241943e-01 1.720544882118701935e-02 2.142328321933746338e-01 -1.719182822853326797e-03 2.571006417274475098e-01 -6.891437619924545288e-02 -3.772307932376861572e-02 1.769675761461257935e-01 1.296619605273008347e-02 2.375399917364120483e-01 2.789412140846252441e-01 -1.364901512861251831e-01 -1.950434148311614990e-01 7.156199216842651367e-02 -1.072721183300018311e-01 1.066857483237981796e-02 8.278021588921546936e-03 -3.711147978901863098e-02 2.315636128187179565e-01 -2.820331752300262451e-01 -1.372980028390884399e-01 -2.691750880330801010e-03 -1.920375674962997437e-01 -1.593587100505828857e-01 -1.459725797176361084e-01 -1.537682563066482544e-01 1.449734568595886230e-01 2.446164190769195557e-02 -1.591299027204513550e-01 -3.773948252201080322e-01 2.868640422821044922e-01
6.676205992698669434e-02 -1.147808283567428589e-01 -1.437689512968063354e-01 3.814962878823280334e-02 -2.264484167098999023e-01 4.108756482601165771e-01 6.772778928279876709e-02 6.775395572185516357e-02 -1.485953480005264282e-01 2.846727520227432251e-02 5.054906383156776428e-02 1.462386101484298706e-01 -1.447533369064331055e-01 -1.990329325199127197e-01 1.403808686882257462e-02 -2.768373675644397736e-02 1.671031415462493896e-01 -2.912978641688823700e-02 7.388045638799667358e-02 7.997085154056549072e-02 -1.885913908481597900e-01 -5.044866204261779785e-01 -2.072566151618957520e-01 8.835641294717788696e-02 -1.627412438392639160e-01 -1.216509416699409485e-01 -5.703335627913475037e-02 2.202736586332321167e-01 -2.198203057050704956e-01 -1.089920103549957275e-01 2.537714242935180664e-01 1.532537341117858887e-01
1.063751149922609329e-02 8.714080601930618286e-02 -1.522125154733657837e-01 2.587141990661621094e-01 1.066476777195930481e-01 4.711971879005432129e-01 -4.912827163934707642e-02 1.939077116549015045e-02 1.931192353367805481e-02 1.713502556085586548e-01 2.716628015041351318e-01 1.046867817640304565e-01 -9.079013019800186157e-02 -9.962136298418045044e-02 9.322953969240188599e-02 4.012996703386306763e-02 1.138478592038154602e-01 1.597820036113262177e-02 -2.668071985244750977e-01 3.810752034187316895e-01 -1.956840306520462036e-01 -5.055613443255424500e-02 -1.719517819583415985e-02 -5.638740491122007370e-03 -1.844646467361599207e-04 2.665478177368640900e-02 -2.029393166303634644e-01 2.078600786626338959e-02 3.899846673011779785e-01 1.350503135472536087e-02 -1.070439741015434265e-01 2.149089723825454712e-01
6.424071639776229858e-02 1.516663730144500732e-01 -2.639366388320922852e-01 1.348719745874404907e-01 7.651355862617492676e-02 9.726908057928085327e-02 -1.264324188232421875e-01 -7.172603905200958252e-02 2.472651451826095581e-01 1.516450941562652588e-01 3.964484333992004395e-01 -1.899851113557815552e-01 -2.940908968448638916e-01 -3.062014877796173096e-01 1.757870763540267944e-01 2.542278729379177094e-03 1.015696227550506592e-01 7.035470753908157349e-02 -1.017021909356117249e-01 -4.585371911525726318e-02 -1.768797188997268677e-01 -3.406278043985366821e-02 -2.707017213106155396e-02 -2.813218235969543457e-01 9.862562268972396851e-02 -6.325464695692062378e-02 -1.227979734539985657e-01 4.026955068111419678e-01 9.854088723659515381e-02 4.928378760814666748e-02 -1.113846749067306519e-01 6.680796295404434204e-02
1.088922377675771713e-02 1.604578346014022827e-01 -1.720564365386962891e-01 -3.884290158748626709e-02 -1.538984030485153198e-01 3.420161455869674683e-02 4.706203937530517578e-03 1.867298781871795654e-01 3.123519122600555420e-01 1.876806914806365967e-01 7.772462815046310425e-02 2.334972620010375977e-01 -1.702448427677154541e-01 -2.027503103017807007e-01 1.856408715248107910e-01 1.028764620423316956e-01 -2.602514252066612244e-02 -2.877282500267028809e-01 1.484596133232116699e-01 1.631117016077041626e-01 -1.717814952135086060e-01 -1.669263690710067749e-01 1.648624241352081299e-01 -1.590629070997238159e-01 -2.616750635206699371e-02 -1.446712762117385864e-01 -1.673959195613861084e-01 1.962790787220001221e-01 2.061168700456619263e-01 -1.163320913910865784e-01 -4.238110482692718506e-01 -9.503601491451263428e-02
3.028739802539348602e-02 2.793480409309267998e-03 4.331087693572044373e-02 8.917576074600219727e-02 2.949103713035583496e-01 2.216002196073532104e-01 5.337237566709518433e-02 1.009988412261009216e-01 2.269551157951354980e-03 8.774629980325698853e-02 -3.750589862465858459e-02 1.963505148887634277e-01 -4.875182732939720154e-02 -1.554197371006011963e-01 -2.305931970477104187e-02 -8.004485070705413818e-02 -1.346002221107482910e-01 -2.176280319690704346e-01 1.264869719743728638e-01 1.740653216838836670e-01 1.174770817160606384e-01 -4.361388385295867920e-01 -3.249442577362060547e-01 -3.965392708778381348e-01 -1.714694797992706299e-01 -1.361169964075088501e-01 -4.164115339517593384e-02 2.019699364900588989e-01 -5.482399370521306992e-03 -1.013477593660354614e-01 2.775205075740814209e-01 -5.080737173557281494e-02
7.104182243347167969e-02 -1.638880185782909393e-02 -8.254047483205795288e-02 4.560608267784118652e-01 -2.059044986963272095e-01 4.501920565962791443e-02 2.942997962236404419e-02 1.241308450698852539e-01 1.961418837308883667e-01 3.013462759554386139e-02 1.423317790031433105e-01 -3.636530786752700806e-02 1.887333206832408905e-02 -1.421052962541580200e-01 1.646460294723510742e-01 3.635127097368240356e-02 -1.663507074117660522e-01 -1.865599490702152252e-02 -1.082506477832794189e-01 1.670728027820587158e-01 -3.588914871215820312e-01 -2.481863275170326233e-02 -1.753932237625122070e-01 -2.023443579673767090e-01 -1.716473400592803955e-01 -3.153688311576843262e-01 -8.151403814554214478e-02 1.222500205039978027e-01 1.540790218859910965e-02 -2.236023283330723643e-04 -4.130001664161682129e-01 1.383762806653976440e-01
3.331272602081298828e-01 -1.386222839355468750e-01 1.978510059416294098e-02 1.134368181228637695e-01 2.176761068403720856e-02 1.402405351400375366e-01 -1.689921692013740540e-02 3.338193148374557495e-02 -1.896202266216278076e-01 1.994949728250503540e-01 -1.270038774237036705e-03 -6.089769676327705383e-02 -3.985528349876403809e-01 -1.759573817253112793e-01 1.397365331649780273e-01 -5.473463237285614014e-02 2.993099577724933624e-02 -2.143670432269573212e-02 -2.519817054271697998e-01 2.819283306598663330e-01 -1.595469266176223755e-01 5.987345706671476364e-03 -1.572187989950180054e-01 1.971551217138767242e-02 3.203606233000755310e-02 1.463789213448762894e-02 1.755657605826854706e-02 3.672744333744049072e-01 4.478093683719635010e-01 1.802149228751659393e-02 -8.205145597457885742e-02 6.524403393268585205e-02
8.129626512527465820e-03 1.138424351811408997e-01 -1.919816136360168457e-01 2.458148300647735596e-01 1.384804248809814453e-01 1.187511160969734192e-01 -2.828115597367286682e-02 -2.536303102970123291e-01 7.766327261924743652e-02 2.061669528484344482e-01 1.223055794835090637e-01 2.324255108833312988e-01 1.115578860044479370e-01 -2.684448361396789551e-01 9.923389181494712830e-03 -2.277628146111965179e-02 -1.933518797159194946e-01 -2.192115485668182373e-01 -1.788068003952503204e-02 1.372946500778198242e-01 -1.210490241646766663e-02 2.069302462041378021e-02 -1.193446740508079529e-01 -3.491275608539581299e-01 -1.420033872127532959e-01 -3.528204858303070068e-01 -2.381705641746520996e-01 1.990762054920196533e-01 1.986466944217681885e-01 -1.969351768493652344e-01 -1.666947752237319946e-01 -1.709685847163200378e-02
3.297467827796936035e-01 -5.503712594509124756e-02 -8.659972250461578369e-02 1.853602081537246704e-01 -2.424113452434539795e-02 9.088958799839019775e-02 3.535144925117492676e-01 -2.300037890672683716e-01 -4.929052665829658508e-02 3.634924441576004028e-02 1.689608246088027954e-01 -7.700350880622863770e-02 -1.139404103159904480e-01 -1.837942600250244141e-01 -1.448831260204315186e-01 -7.562620192766189575e-02 -9.252023696899414062e-02 -1.332993526011705399e-02 -3.032113909721374512e-01 3.166790902614593506e-01 -2.290665544569492340e-02 -2.441765666007995605e-01 4.511817917227745056e-02 9.509684145450592041e-02 -2.188403159379959106e-02 -1.817788481712341309e-01 6.023396737873554230e-03 2.046634554862976074e-01 1.647033691406250000e-01 -4.134942293167114258e-01 -1.981366239488124847e-02 -4.273525625467300415e-02
1.178662553429603577e-01 1.895840093493461609e-02 1.037640348076820374e-01 1.860710084438323975e-01 -2.874854803085327148e-01 5.391065031290054321e-02 1.492215096950531006e-01 1.347175389528274536e-01 1.466330289840698242e-01 1.809505969285964966e-01 -1.210903748869895935e-02 -6.190568208694458008e-02 -1.334034651517868042e-01 -4.615233540534973145e-01 2.455309778451919556e-02 -2.209599763154983521e-01 -2.783907651901245117e-01 -1.687784679234027863e-02 3.431770578026771545e-02 3.309382125735282898e-02 -1.889237388968467712e-02 -2.079367041587829590e-01 3.485186398029327393e-02 -2.731741368770599365e-01 -6.503399461507797241e-02 2.619069516658782959e-01 -5.867319554090499878e-02 3.204984962940216064e-01 2.957302704453468323e-02 1.908176988363265991e-01 1.521692425012588501e-01 1.924016624689102173e-01
8.590549230575561523e-02 -1.183965504169464111e-01 -1.008285507559776306e-01 2.955192923545837402e-01 9.297554381191730499e-03 1.463082134723663330e-01 1.655774712562561035e-01 -6.418427079916000366e-02 1.279923133552074432e-02 1.503811925649642944e-01 3.377439081668853760e-01 2.498086243867874146e-01 -1.855887323617935181e-01 -5.285777524113655090e-02 1.989271342754364014e-01 7.617166638374328613e-02 -6.001759320497512817e-02 -2.015336453914642334e-01 -1.144943572580814362e-02 2.228257060050964355e-01 -1.826356649398803711e-01 -8.794832229614257812e-02 -1.914900094270706177e-01 -3.150266408920288086e-01 -1.224834099411964417e-01 -1.255482882261276245e-01 -1.751169711351394653e-01 1.529096066951751709e-01 -8.298001438379287720e-02 -2.773627936840057373e-01 -2.911202907562255859e-01 1.477558612823486328e-01
4.484090581536293030e-02 6.685448437929153442e-02 -1.840296667069196701e-03 -8.423357456922531128e-02 -9.335387498140335083e-02 2.547922432422637939e-01 -2.979133464395999908e-02 -1.916489899158477783e-01 -7.265968620777130127e-02 2.393618971109390259e-02 -2.037706673145294189e-01 2.596904039382934570e-01 -1.877155005931854248e-01 -3.806371986865997314e-01 -7.533160597085952759e-02 4.214411228895187378e-02 -1.293372064828872681e-01 3.589240834116935730e-02 -5.563864856958389282e-02 4.044994115829467773e-01 2.874636463820934296e-02 -2.841559052467346191e-01 1.382063925266265869e-01 -2.721273899078369141e-01 -2.201828360557556152e-01 -1.942410767078399658e-01 -2.063032612204551697e-02 1.924982517957687378e-01 5.015571415424346924e-02 2.690167864784598351e-03 1.696545928716659546e-01 2.415158003568649292e-01
-3.540457412600517273e-02 9.041809290647506714e-02 -5.978443846106529236e-02 2.041835710406303406e-02 3.878989443182945251e-02 2.765467166900634766e-01 -6.823934614658355713e-02 -1.216796860098838806e-01 1.763095855712890625e-01 -8.467608690261840820e-02 3.315527439117431641e-01 -1.660773605108261108e-01 -4.168657362461090088e-01 -1.423360109329223633e-01 4.761449992656707764e-02 -1.534266024827957153e-01 8.958270400762557983e-02 -6.748694181442260742e-02 -2.664049863815307617e-01 2.117073237895965576e-01 -9.407112747430801392e-02 -5.533199757337570190e-02 6.429904699325561523e-02 -2.985830008983612061e-01 1.786212325096130371e-01 -1.835554689168930054e-01 -1.787650138139724731e-01 2.630880773067474365e-01 2.384143769741058350e-01 -1.342573314905166626e-01 -1.238383501768112183e-01 5.464583635330200195e-02
3.992642462253570557e-01 4.621954262256622314e-02 -1.775983721017837524e-01 7.774275261908769608e-03 -1.081040576100349426e-01 2.797080017626285553e-02 -6.019875407218933105e-02 -1.906877756118774414e-01 9.874818474054336548e-02 1.642407625913619995e-01 5.202777683734893799e-03 1.122177913784980774e-01 -1.434455960988998413e-01 -3.257107734680175781e-01 2.982376217842102051e-01 -1.148742064833641052e-01 -2.774169482290744781e-02 -9.307488799095153809e-02 -3.148220479488372803e-02 1.833328455686569214e-01 2.821226045489311218e-02 -4.037987813353538513e-02 -1.953184604644775391e-01 -2.653750777244567871e-01 -1.302965283393859863e-01 -1.844790428876876831e-01 3.796045109629631042e-02 -1.961876451969146729e-02 2.601676881313323975e-01 -4.147570431232452393e-01 -8.484960347414016724e-02 1.465054899454116821e-01
-3.716339170932769775e-02 -1.616680175065994263e-01 -1.616145670413970947e-01 3.472173120826482773e-03 -1.040805876255035400e-01 2.623209357261657715e-01 3.302963078022003174e-02 5.932746455073356628e-02 1.605639904737472534e-01 -7.428544759750366211e-02 -2.487868815660476685e-01 2.095461338758468628e-01 -2.461350113153457642e-01 2.059545926749706268e-02 8.493887633085250854e-02 2.535420097410678864e-02 -1.747542619705200195e-01 -1.928124129772186279e-01 -2.473536282777786255e-01 1.969852894544601440e-01 -3.169341385364532471e-01 -7.864180952310562134e-02 5.993440747261047363e-03 -1.928939521312713623e-01 -2.177786529064178467e-01 -7.052434980869293213e-02 -1.823747009038925171e-01 3.575648069381713867e-01 1.618495285511016846e-01 -2.331456691026687622e-01 1.749301552772521973e-01 -1.410036832094192505e-01
3.260490000247955322e-01 3.466710746288299561e-01 -1.928446739912033081e-01 3.875604597851634026e-03 -1.659123599529266357e-01 1.651374399662017822e-01 -1.117187272757291794e-02 -2.898007072508335114e-02 7.597848027944564819e-02 -2.592957206070423126e-02 -1.360821127891540527e-01 9.445461630821228027e-02 2.405287139117717743e-02 -1.436686217784881592e-01 -1.673110127449035645e-01 -1.718014031648635864e-01 -5.103800445795059204e-02 -2.456325665116310120e-02 -4.074067343026399612e-03 1.079824119806289673e-01 1.245072782039642334e-01 -2.813599109649658203e-01 2.767742145806550980e-03 -3.253656029701232910e-01 1.985995844006538391e-02 -4.095019102096557617e-01 4.821149259805679321e-02 1.732236593961715698e-01 1.515837311744689941e-01 -2.946646809577941895e-01 -1.070373728871345520e-01 -1.755911111831665039e-01
1.424696892499923706e-01 1.019282415509223938e-01 -9.691840410232543945e-02 5.193055421113967896e-02 -1.463805604726076126e-02 3.977497294545173645e-02 -1.370125859975814819e-01 -2.228467166423797607e-02 -4.180963337421417236e-02 7.703816890716552734e-02 -2.203214168548583984e-02 2.528360486030578613e-01 8.095217496156692505e-02 -4.542962014675140381e-01 9.660262614488601685e-02 -1.111755818128585815e-01 -2.096548825502395630e-01 -1.502407640218734741e-01 1.595633104443550110e-02 2.772762477397918701e-01 4.274639114737510681e-02 -3.543862402439117432e-01 -3.140781223773956299e-01 -1.367313265800476074e-01 -1.095389500260353088e-01 1.416856795549392700e-01 -1.151530593633651733e-01 2.886364459991455078e-01 -2.995555400848388672e-01 -2.406927570700645447e-02 -3.480282798409461975e-02 -1.443694829940795898e-01
-7.814786583185195923e-02 1.844557374715805054e-01 1.114921197295188904e-01 -3.143334295600652695e-03 -2.571410834789276123e-01 3.201802447438240051e-02 8.968451619148254395e-02 2.982999086380004883e-01 2.553573576733469963e-03 1.928053051233291626e-02 3.708518669009208679e-02 -2.799722552299499512e-01 -2.143729180097579956e-01 -5.431935936212539673e-02 1.140379309654235840e-01 -1.758046150207519531e-01 2.164941132068634033e-01 -1.925034821033477783e-01 2.094383984804153442e-01 3.961324095726013184e-01 -1.170734763145446777e-01 -1.017287969589233398e-01 -1.816482990980148315e-01 -2.717906534671783447e-01 -1.203626766800880432e-01 4.666600003838539124e-02 5.658379197120666504e-02 2.747090458869934082e-01 1.422593835741281509e-02 -2.889262735843658447e-01 -1.204340383410453796e-01 3.389452770352363586e-02
-9.069208800792694092e-02 1.652613580226898193e-01 -5.924639478325843811e-02 5.952006205916404724e-02 7.783643156290054321e-02 -8.327047526836395264e-02 -1.162493228912353516e-01 1.967543661594390869e-01 -1.939844526350498199e-02 5.815793573856353760e-02 -6.127480044960975647e-02 2.110504209995269775e-01 -1.359717845916748047e-01 -8.516827225685119629e-02 -8.990291506052017212e-02 -2.264428585767745972e-01 -7.435133308172225952e-02 -1.953535079956054688e-01 -1.497164815664291382e-01 1.398325115442276001e-01 3.992068395018577576e-02 -3.996154367923736572e-01 -2.889347970485687256e-01 -3.344421982765197754e-01 2.539642900228500366e-02 1.166555359959602356e-01 3.082746872678399086e-03 1.401139348745346069e-01 3.310866281390190125e-02 -3.903151750564575195e-01 -2.990076541900634766e-01 1.897705644369125366e-01
1.022156774997711182e-01 8.034732192754745483e-02 -8.518647402524948120e-02 5.620621517300605774e-02 -1.794516295194625854e-01 2.016274780035018921e-01 -2.086717188358306885e-01 6.591369956731796265e-02 1.097747161984443665e-01 3.052383661270141602e-01 9.739115089178085327e-02 2.566282451152801514e-01 -3.408965840935707092e-02 -2.638591229915618896e-01 2.398369312286376953e-01 -7.778933644294738770e-02 1.745414286851882935e-01 -4.049350041896104813e-03 -3.272170126438140869e-01 1.076971068978309631e-01 -2.912432551383972168e-01 -1.316178441047668457e-01 -1.140243932604789734e-02 -1.175164878368377686e-01 -1.539637297391891479e-01 -1.246780306100845337e-01 -2.418286502361297607e-01 1.389208249747753143e-02 2.048462480306625366e-01 5.954007804393768311e-02 2.307842075824737549e-01 2.740184068679809570e-01
-1.364076435565948486e-01 2.299315184354782104e-01 -2.177645266056060791e-01 -2.515938133001327515e-02 -1.210821717977523804e-01 -3.525859210640192032e-03 -6.134987249970436096e-02 -6.013530306518077850e-03 2.840503752231597900e-01 9.542491286993026733e-02 -4.811364412307739258e-02 1.895991712808609009e-01 1.293034851551055908e-02 -4.220166504383087158e-01 4.603189229965209961e-02 -5.958781763911247253e-02 5.954468250274658203e-02 2.452267799526453018e-03 -3.628081977367401123e-01 1.606351137161254883e-01 -1.369512081146240234e-01 -2.691947519779205322e-01 -1.394553296267986298e-02 -2.291854470968246460e-01 -1.022081598639488220e-01 -3.087105043232440948e-02 9.621505439281463623e-02 3.856908679008483887e-01 -5.558557808399200439e-02 -2.469906955957412720e-01 -9.223321825265884399e-02 -5.537349730730056763e-02
1.960271745920181274e-01 2.996133267879486084e-01 -8.836305886507034302e-02 2.323136627674102783e-01 -2.751793265342712402e-01 2.549589574337005615e-01 -2.114092260599136353e-01 1.644669026136398315e-01 -9.987533092498779297e-02 2.761871814727783203e-01 1.829502582550048828e-01 1.429810523986816406e-01 -8.906815946102142334e-02 -2.328024506568908691e-01 6.318793445825576782e-02 -6.549993157386779785e-02 1.339640468358993530e-01 5.524354055523872375e-02 -2.481366321444511414e-02 2.447754442691802979e-01 -1.739850640296936035e-01 -2.123807519674301147e-01 -2.444029040634632111e-02 -8.618208579719066620e-03 5.598216503858566284e-02 -1.628920584917068481e-01 -2.191515862941741943e-01 -9.348074346780776978e-02 3.511312901973724365e-01 -7.740071415901184082e-02 -3.593432530760765076e-02 1.113033518195152283e-01
3.575887084007263184e-01 1.599678099155426025e-01 -1.165459677577018738e-01 5.823046714067459106e-02 -2.140341550111770630e-01 5.734542850404977798e-03 1.110629141330718994e-01 9.098979085683822632e-02 1.393754035234451294e-01 -1.436706036329269409e-01 -7.322040945291519165e-02 2.104421108961105347e-01 -1.877381503582000732e-01 -1.661620289087295532e-01 -5.654694512486457825e-02 -1.702245175838470459e-01 -6.735986471176147461e-02 -9.089902043342590332e-02 -3.096267879009246826e-01 1.484896242618560791e-01 -1.362385153770446777e-01 -1.994714140892028809e-01 -2.695793807506561279e-01 1.690295636653900146e-01 -8.933370560407638550e-02 -2.897680997848510742e-01 -1.946510821580886841e-01 1.363611370325088501e-01 2.259433120489120483e-01 1.355832517147064209e-01 -9.603434056043624878e-02 -2.469191551208496094e-01
3.050215840339660645e-01 7.142225652933120728e-02 -6.560024619102478027e-02 2.632715404033660889e-01 1.170641556382179260e-01 1.527846306562423706e-01 -1.658553034067153931e-01 6.535787880420684814e-02 1.732927747070789337e-02 5.580830853432416916e-03 -5.906103178858757019e-02 -1.052976101636886597e-01 -3.226685151457786560e-02 -5.753222107887268066e-01 -1.401594579219818115e-01 5.718638375401496887e-02 -5.201066285371780396e-02 -3.487953916192054749e-02 -8.926767855882644653e-03 2.343559712171554565e-01 -3.025339245796203613e-01 -7.839453220367431641e-02 1.009375825524330139e-01 1.344803124666213989e-01 -2.840025126934051514e-01 -1.316855400800704956e-01 -1.821039021015167236e-01 1.164001524448394775e-01 -1.451298296451568604e-01 -1.738728880882263184e-01 5.935345217585563660e-02 -7.185348868370056152e-02
2.833451628684997559e-01 -1.802348345518112183e-01 2.612003386020660400e-01 2.586466670036315918e-01 -1.460152715444564819e-01 1.348338872194290161e-01 -3.017930081114172935e-03 -1.728974878787994385e-01 -1.291184276342391968e-01 1.348163783550262451e-01 2.752368152141571045e-01 2.094555050134658813e-01 -6.325253844261169434e-02 -2.126585543155670166e-01 2.570830658078193665e-02 -9.401290863752365112e-02 -1.219944655895233154e-01 -1.587453186511993408e-01 8.553680777549743652e-02 2.256487160921096802e-01 -1.827940046787261963e-01 -9.341143816709518433e-02 -1.491915136575698853e-01 -2.447474002838134766e-01 -2.382912039756774902e-01 -2.161941379308700562e-01 -1.853247289545834064e-03 3.348404169082641602e-01 -4.972483217716217041e-02 -9.244923293590545654e-02 -1.391324996948242188e-01 2.948678284883499146e-02
4.295653477311134338e-02 1.395465433597564697e-01 -2.573065161705017090e-01 3.342776000499725342e-02 -5.985275283455848694e-02 9.394542127847671509e-02 -7.045745849609375000e-02 -4.722534492611885071e-02 -2.892082929611206055e-02 -1.474526990205049515e-02 8.902775496244430542e-02 -1.259482055902481079e-01 -1.522900760173797607e-01 9.354840964078903198e-03 8.823148161172866821e-02 -2.548348903656005859e-01 -2.325723879039287567e-02 1.799310743808746338e-01 -2.661300301551818848e-01 1.898456960916519165e-01 7.828503847122192383e-02 -2.988103032112121582e-01 -2.029243409633636475e-01 -3.679697811603546143e-01 -3.155868947505950928e-01 9.761041402816772461e-02 -6.047757924534380436e-04 2.924515008926391602e-01 -1.062801852822303772e-01 -3.009565174579620361e-01 -2.760396897792816162e-02 2.486853301525115967e-01
1.114342212677001953e-01 2.976556494832038879e-02 -7.258789986371994019e-02 2.285632789134979248e-01 -3.408263623714447021e-02 3.747929260134696960e-02 -1.560266613960266113e-01 -8.531334251165390015e-02 2.168130129575729370e-01 -1.723607629537582397e-01 1.245486363768577576e-01 8.321382105350494385e-02 -1.859921589493751526e-02 -2.494382858276367188e-01 2.158222254365682602e-03 1.909448951482772827e-01 -1.042324528098106384e-01 -2.330802232027053833e-01 -1.782355643808841705e-02 8.785758167505264282e-02 5.282273516058921814e-02 2.484586322680115700e-03 -2.469797432422637939e-01 -2.790972292423248291e-01 -2.641941905021667480e-01 -3.642491698265075684e-01 -3.649474084377288818e-01 2.672058641910552979e-01 1.671624183654785156e-01 -7.231639325618743896e-02 -2.019128799438476562e-01 -2.987831272184848785e-02
3.520524129271507263e-02 4.466543905436992645e-03 -3.329500257968902588e-01 -1.664703935384750366e-01 -1.200546175241470337e-01 6.469366699457168579e-02 3.186672031879425049e-01 -5.015445128083229065e-02 3.328348277136683464e-03 2.860950827598571777e-01 1.209987420588731766e-02 1.346935331821441650e-01 -1.455383896827697754e-01 -1.739676892757415771e-01 3.486647084355354309e-02 -3.947132080793380737e-02 9.695345908403396606e-02 1.333595663309097290e-01 4.906182736158370972e-02 6.471112370491027832e-02 1.008425652980804443e-01 -2.931300401687622070e-01 -1.975856721401214600e-01 -1.145697981119155884e-01 1.482588890939950943e-02 2.185852639377117157e-02 -5.594008043408393860e-02 4.696613252162933350e-01 -2.253434956073760986e-01 -2.832733094692230225e-01 4.619050398468971252e-02 2.086482346057891846e-01
-1.270694434642791748e-01 1.676807254552841187e-01 2.924146875739097595e-02 4.849077388644218445e-02 -2.303070574998855591e-01 1.851672977209091187e-01 -1.345325261354446411e-01 1.011737883090972900e-01 6.498919427394866943e-02 8.518633432686328888e-03 -9.626200050115585327e-02 1.844923198223114014e-02 1.775425300002098083e-02 -6.257370114326477051e-02 -1.148881539702415466e-01 3.419468700885772705e-01 -1.358886361122131348e-01 -2.176135964691638947e-02 -2.005427926778793335e-01 3.297498524188995361e-01 1.042905300855636597e-01 -6.270808726549148560e-02 -1.592476814985275269e-01 -3.626263141632080078e-01 6.008081510663032532e-02 1.207808852195739746e-01 -2.112939208745956421e-01 4.556019604206085205e-01 1.485305726528167725e-01 -5.985510721802711487e-02 -4.590959474444389343e-02 2.255666404962539673e-01
7.911436259746551514e-02 3.933788463473320007e-02 -4.098278656601905823e-02 4.766403138637542725e-02 -1.269046403467655182e-02 1.578648984432220459e-01 -3.866806626319885254e-02 -6.959394365549087524e-02 2.697832584381103516e-01 -5.668286979198455811e-02 3.217150866985321045e-01 -2.072494477033615112e-01 -4.741002321243286133e-01 -2.498104423284530640e-01 -2.603041753172874451e-02 -1.536874771118164062e-01 4.706324636936187744e-02 -8.114018291234970093e-02 -2.168342173099517822e-01 7.636450231075286865e-02 -1.484600603580474854e-01 1.454192213714122772e-02 1.010462176054716110e-02 -2.997743189334869385e-01 1.987542808055877686e-01 -7.274224609136581421e-02 -7.577932626008987427e-02 3.522521257400512695e-01 2.276533395051956177e-01 -1.448078006505966187e-01 -3.790241107344627380e-02 -1.348788011819124222e-02
8.725908398628234863e-02 -2.028482854366302490e-01 -1.254402399063110352e-01 7.562103867530822754e-02 -1.547906845808029175e-01 1.936257928609848022e-01 -1.095701474696397781e-02 5.161119624972343445e-02 1.992609053850173950e-01 5.773446708917617798e-02 -3.477933406829833984e-01 1.121006682515144348e-01 -2.011941671371459961e-01 -6.957829743623733521e-02 1.675476431846618652e-01 -2.980028092861175537e-02 -7.637622207403182983e-02 5.664812400937080383e-02 -1.651584357023239136e-01 1.938950642943382263e-02 -1.953860670328140259e-01 -2.386325448751449585e-01 -1.802669651806354523e-02 -2.521053552627563477e-01 -2.591950595378875732e-01 -5.608853697776794434e-02 -5.205772444605827332e-02 3.878326416015625000e-01 1.646609902381896973e-01 -3.101612329483032227e-01 2.479427605867385864e-01 1.037513762712478638e-01
1.491595059633255005e-01 2.969438955187797546e-02 -4.404380321502685547e-01 -1.427329927682876587e-01 8.136655390262603760e-02 9.694465994834899902e-02 -1.195746511220932007e-01 4.200152587145566940e-03 -7.202900946140289307e-02 7.071795407682657242e-04 1.081088483333587646e-01 1.032527238130569458e-01 1.417491436004638672e-01 -2.453173696994781494e-01 -6.627709418535232544e-02 1.272121518850326538e-01 -2.495075911283493042e-01 3.927873447537422180e-02 6.208663806319236755e-03 3.404327332973480225e-01 -1.945376843214035034e-01 -4.083711504936218262e-01 3.156090155243873596e-02 -1.122630462050437927e-01 -1.889090538024902344e-01 -2.180214524269104004e-01 -2.553469687700271606e-02 3.204158842563629150e-01 6.423702090978622437e-02 -1.065243184566497803e-01 -5.108968168497085571e-02 -3.503267467021942139e-02
-1.021345928311347961e-01 1.704656518995761871e-02 -1.754448860883712769e-01 4.287298768758773804e-02 -3.576875431463122368e-03 -7.788714021444320679e-02 -1.652108691632747650e-02 1.400526165962219238e-01 -1.348465681076049805e-01 1.365385949611663818e-01 7.711651921272277832e-02 1.772995106875896454e-02 3.510337695479393005e-02 -2.106522917747497559e-01 2.422653883695602417e-01 -3.158967941999435425e-02 4.624478518962860107e-02 -7.955508679151535034e-02 -1.931261122226715088e-01 2.425646632909774780e-01 7.123240083456039429e-02 -2.998068928718566895e-01 -1.992713510990142822e-01 1.556003391742706299e-01 -3.552959486842155457e-02 1.370776444673538208e-02 -4.082798361778259277e-01 5.164054632186889648e-01 3.331727907061576843e-02 -6.339509785175323486e-02 -2.395787686109542847e-01 1.465655416250228882e-01
2.549446001648902893e-02 1.233254894614219666e-01 -6.876354664564132690e-02 2.284665852785110474e-01 -1.321059763431549072e-01 2.989017367362976074e-01 -3.708609566092491150e-02 -2.587526440620422363e-01 1.479317340999841690e-02 1.099871993064880371e-01 5.771508812904357910e-02 6.165468320250511169e-02 -1.018076241016387939e-01 -1.683906912803649902e-01 9.047434478998184204e-02 -1.484874635934829712e-01 3.768693804740905762e-01 -2.650050818920135498e-01 -1.604930609464645386e-01 -7.255879044532775879e-02 -2.726313769817352295e-01 -1.388838440179824829e-01 -4.572756588459014893e-02 7.509379647672176361e-03 -1.237678155303001404e-01 -9.007189422845840454e-02 -3.742702603340148926e-01 2.946197986602783203e-01 -2.552375663071870804e-03 -1.921188533306121826e-01 -2.890507690608501434e-02 -1.912667155265808105e-01
-7.253487408161163330e-02 -1.896369904279708862e-01 -1.754979491233825684e-01 3.667946159839630127e-02 -4.555064067244529724e-02 1.246121898293495178e-02 2.033892786130309105e-03 -1.516738086938858032e-01 1.326190233230590820e-01 9.163635969161987305e-02 1.252255886793136597e-01 1.957649365067481995e-02 4.968065395951271057e-02 -1.483293473720550537e-01 -8.887039870023727417e-02 -2.135189771652221680e-01 -1.051716282963752747e-01 -9.448140859603881836e-02 -2.250714004039764404e-01 2.409235239028930664e-01 -1.892543286085128784e-01 1.688897609710693359e-02 -1.703537553548812866e-01 -2.493449747562408447e-01 -5.574807524681091309e-02 1.204307675361633301e-01 3.136163055896759033e-01 5.349293351173400879e-01 4.894004762172698975e-02 -2.337687313556671143e-01 -1.547503471374511719e-01 2.056527137756347656e-01
-5.513308569788932800e-02 -1.544748395681381226e-01 -2.089556902647018433e-01 1.475934982299804688e-01 3.661683946847915649e-02 3.209446743130683899e-02 1.860606521368026733e-01 2.840135693550109863e-01 2.347333729267120361e-01 -4.906925559043884277e-02 1.517081111669540405e-01 8.967281132936477661e-02 -1.060185767710208893e-02 -2.861032187938690186e-01 5.277057364583015442e-02 7.537403702735900879e-02 -1.339528560638427734e-01 2.833835780620574951e-01 -1.791293472051620483e-01 1.266375035047531128e-01 -7.149104028940200806e-02 -1.195456534624099731e-01 6.636995077133178711e-02 4.032525792717933655e-02 1.974813938140869141e-01 -5.029230192303657532e-02 3.323104931041598320e-03 5.115765333175659180e-01 2.161837816238403320e-01 -2.884207665920257568e-01 -7.415791042149066925e-04 7.759656012058258057e-02
1.431830376386642456e-01 7.612483948469161987e-02 -1.509864479303359985e-01 2.996518462896347046e-02 3.070868551731109619e-01 2.376568913459777832e-01 -1.274085640907287598e-01 7.464951276779174805e-02 -2.516547441482543945e-01 1.873236894607543945e-01 3.774716556072235107e-01 -1.219581719487905502e-02 8.178648352622985840e-02 -2.020930647850036621e-01 -1.585798859596252441e-01 -1.345750391483306885e-01 -5.384725332260131836e-02 7.925243675708770752e-02 -1.236239820718765259e-01 1.678961962461471558e-01 7.761696726083755493e-02 -3.543896675109863281e-01 9.862805902957916260e-02 -2.862758934497833252e-01 1.693691476248204708e-03 -5.687928199768066406e-02 -2.717452682554721832e-02 3.313920497894287109e-01 -1.116206422448158264e-01 -1.559991389513015747e-01 1.320686340332031250e-01 -3.991139307618141174e-02
3.113956749439239502e-01 7.562287151813507080e-02 2.481989376246929169e-02 -4.931551218032836914e-02 2.219298928976058960e-01 2.612701952457427979e-01 -1.051024869084358215e-01 -1.269601099193096161e-02 2.166762948036193848e-02 1.450807452201843262e-01 -9.095331281423568726e-02 1.376816034317016602e-01 -2.712720930576324463e-01 5.258738249540328979e-02 6.432547420263290405e-02 -2.360543161630630493e-01 1.017777621746063232e-01 1.407076418399810791e-02 -6.737902015447616577e-02 4.773013889789581299e-01 -3.427896499633789062e-01 -1.250631213188171387e-01 -2.051461040973663330e-01 -3.361038491129875183e-02 -3.185013309121131897e-02 6.679594516754150391e-02 -3.281783312559127808e-02 1.776838749647140503e-01 1.967989802360534668e-01 1.454217582941055298e-01 -1.747566461563110352e-01 1.810191571712493896e-01
-1.554558575153350830e-01 -9.576130658388137817e-02 1.103176325559616089e-01 3.901918530464172363e-01 -1.583897620439529419e-01 -2.171742916107177734e-02 -1.244769990444183350e-01 9.923605620861053467e-02 1.856835484504699707e-01 -2.743122540414333344e-02 -8.051971346139907837e-02 2.562541365623474121e-01 -9.719091653823852539e-02 -2.066314518451690674e-01 1.451974958181381226e-01 -1.796468347311019897e-01 -7.032452523708343506e-02 -2.319096326828002930e-01 -1.029650494456291199e-01 1.916343569755554199e-01 -1.725591272115707397e-01 1.000804975628852844e-01 6.995514780282974243e-02 -3.920261263847351074e-01 -7.192923128604888916e-02 8.863440714776515961e-03 -2.867450416088104248e-01 1.352560371160507202e-01 2.227749228477478027e-01 -1.910536289215087891e-01 1.758823543787002563e-01 1.058567389845848083e-01
-7.385241799056529999e-03 5.987804755568504333e-02 -1.124716252088546753e-01 1.891805976629257202e-02 -7.973638176918029785e-02 4.127264022827148438e-02 -1.834854632616043091e-01 2.224096655845642090e-02 1.045669242739677429e-01 2.847281396389007568e-01 9.168881177902221680e-02 3.544961288571357727e-02 1.516351103782653809e-02 -1.205059885978698730e-01 -5.226470902562141418e-02 3.319064900279045105e-02 3.147935867309570312e-02 -2.080980986356735229e-01 -1.408047080039978027e-01 1.175721734762191772e-01 -1.111938804388046265e-01 -1.604095697402954102e-01 -7.003623060882091522e-03 -3.134476840496063232e-01 -7.005658000707626343e-02 1.126708164811134338e-01 -2.006873190402984619e-01 6.141890287399291992e-01 -1.275872737169265747e-01 -2.564623057842254639e-01 -2.496778219938278198e-01 -1.644429415464401245e-01
1.330466419458389282e-01 1.952727884054183960e-01 -2.983185350894927979e-01 -9.402394294738769531e-02 1.158157214522361755e-01 -1.980408281087875366e-02 1.698547899723052979e-01 9.406691044569015503e-02 -5.284491926431655884e-02 -3.244844451546669006e-02 -9.820175915956497192e-02 1.242525130510330200e-01 -7.827075570821762085e-02 -1.167769655585289001e-01 1.484523415565490723e-01 -1.501328945159912109e-01 1.364823896437883377e-02 -3.554219380021095276e-02 -1.921923607587814331e-01 4.542072415351867676e-01 -1.102351862937211990e-02 -1.804669052362442017e-01 1.466917060315608978e-02 -2.792356312274932861e-01 -1.056490689516067505e-01 -3.520575165748596191e-01 1.529705375432968140e-01 1.195819005370140076e-01 1.307462304830551147e-01 -3.527981638908386230e-01 -1.615158617496490479e-01 -7.440037280321121216e-02
-9.445196390151977539e-02 5.321781337261199951e-02 -8.967462927103042603e-02 -5.016315728425979614e-03 -8.832790702581405640e-02 1.796859949827194214e-01 1.769913882017135620e-01 2.887066006660461426e-01 -1.814933121204376221e-01 -7.547339797019958496e-02 4.860314726829528809e-02 -3.914309665560722351e-02 1.250473558902740479e-01 -3.901508450508117676e-01 1.259577423334121704e-01 -2.685759961605072021e-01 -1.745447218418121338e-01 -2.675115466117858887e-01 -3.750373795628547668e-02 6.171710789203643799e-02 -1.024565324187278748e-01 -6.273717433214187622e-02 -3.140599131584167480e-01 -3.346171975135803223e-02 -1.834928542375564575e-01 1.009742915630340576e-01 -4.273873567581176758e-01 2.373072803020477295e-01 2.036623656749725342e-02 -6.009342893958091736e-02 -1.166786104440689087e-01 7.155162841081619263e-02
-2.202191650867462158e-01 9.197726845741271973e-03 -2.362815439701080322e-01 -3.108209371566772461e-01 -2.581733465194702148e-01 -1.093895807862281799e-01 -2.217589765787124634e-01 1.374791860580444336e-01 1.396170444786548615e-02 -2.391734346747398376e-02 5.171354487538337708e-02 1.539334952831268311e-01 -7.025314122438430786e-02 -3.330863416194915771e-01 4.549148678779602051e-02 -1.410000491887331009e-02 3.551030904054641724e-02 -6.244396790862083435e-02 -2.676294445991516113e-01 2.225246876478195190e-01 -2.675153873860836029e-02 -1.462716460227966309e-01 -2.598854899406433105e-02 -1.769369542598724365e-01 1.272204667329788208e-01 8.034054934978485107e-02 -1.644596755504608154e-01 4.961219727993011475e-01 1.215174198150634766e-01 -4.694278165698051453e-02 -1.164704188704490662e-01 1.551827043294906616e-02
2.475186884403228760e-01 1.647816896438598633e-01 -2.798702567815780640e-02 1.357653588056564331e-01 -2.464198693633079529e-02 1.780039370059967041e-01 -1.781920045614242554e-01 1.125461980700492859e-02 2.048642933368682861e-02 4.584191367030143738e-02 6.081798300147056580e-02 2.419088035821914673e-01 -1.152226775884628296e-01 -8.280418813228607178e-02 1.129442527890205383e-01 -8.562449365854263306e-02 7.359899580478668213e-02 -5.683126673102378845e-02 -4.693520665168762207e-01 1.212566345930099487e-01 -3.793747425079345703e-01 -1.992160677909851074e-01 3.844665735960006714e-02 -1.425193548202514648e-01 -9.198809415102005005e-02 -8.548350888304412365e-04 -2.102065533399581909e-01 1.131457239389419556e-01 4.249287843704223633e-01 1.515641622245311737e-02 1.641490459442138672e-01 -3.162455931305885315e-02
-1.226443424820899963e-01 -3.155775740742683411e-02 -2.396199554204940796e-01 2.304419428110122681e-01 1.267019007354974747e-02 8.365464210510253906e-02 -4.955967888236045837e-02 -1.561347842216491699e-01 -5.184315890073776245e-02 4.075273871421813965e-02 -9.497270733118057251e-02 -2.985654398798942566e-02 -1.406768709421157837e-01 8.092448860406875610e-02 -1.323381811380386353e-02 -1.295814104378223419e-02 9.032122790813446045e-03 9.962066262960433960e-02 1.131514385342597961e-01 4.134747385978698730e-01 -3.788743913173675537e-01 -3.049871325492858887e-01 -2.090865820646286011e-01 -2.007469236850738525e-01 -1.066418811678886414e-01 -3.171343505382537842e-01 -2.459044605493545532e-01 -1.564360782504081726e-02 1.749130934476852417e-01 -1.712008863687515259e-01 -3.462874516844749451e-02 2.244835346937179565e-01
-1.346122324466705322e-01 -1.445417404174804688e-01 -1.795495674014091492e-02 2.038809806108474731e-01 -1.103015094995498657e-01 7.764118164777755737e-02 9.760349243879318237e-02 4.049412161111831665e-02 3.613931313157081604e-02 1.509991437196731567e-01 5.125002469867467880e-03 7.941894233226776123e-02 -1.324897110462188721e-01 -3.293835818767547607e-01 -1.555200368165969849e-01 -1.031427644193172455e-03 -4.593544825911521912e-02 -8.574946969747543335e-02 -3.803086876869201660e-01 2.031416594982147217e-01 -1.295780688524246216e-01 3.916603513062000275e-03 2.395600080490112305e-01 -2.059361431747674942e-03 -1.462786793708801270e-01 7.298051845282316208e-03 1.171746402978897095e-01 4.225388467311859131e-01 2.283139973878860474e-01 -4.149931073188781738e-01 3.716031089425086975e-02 7.167350035160779953e-03
1.921465843915939331e-01 1.118891965597867966e-02 -5.146490875631570816e-03 2.347021996974945068e-01 9.308502823114395142e-02 1.284438520669937134e-01 -2.259148508310317993e-01 1.102055832743644714e-01 -3.273851424455642700e-02 7.271105796098709106e-02 1.079665217548608780e-02 1.335809081792831421e-01 -3.786318302154541016e-01 2.222267836332321167e-01 -5.506009981036186218e-02 -2.175857722759246826e-01 -1.515780389308929443e-01 -4.036460071802139282e-02 -1.145763769745826721e-01 3.444258868694305420e-01 -2.131087332963943481e-01 -2.212738096714019775e-01 -1.990013718605041504e-01 1.234190985560417175e-01 -7.948768883943557739e-02 -2.367664128541946411e-01 -2.538711130619049072e-01 2.089348882436752319e-01 4.309336841106414795e-02 1.048736199736595154e-01 -7.665310055017471313e-02 2.393133640289306641e-01
-4.177105799317359924e-02 7.221504114568233490e-03 9.550707042217254639e-02 2.991681694984436035e-01 -1.290019303560256958e-01 3.766528069972991943e-01 7.905607670545578003e-02 1.283723562955856323e-01 -1.690409779548645020e-01 1.933592185378074646e-02 1.906625553965568542e-02 1.156061589717864990e-01 1.860864758491516113e-01 -2.253737002611160278e-01 -2.442386746406555176e-01 -3.012219965457916260e-01 -1.728182286024093628e-01 5.484326742589473724e-03 7.184240967035293579e-02 1.201711669564247131e-01 -1.077908091247081757e-03 -1.071059256792068481e-01 -1.003588065505027771e-01 -3.639510273933410645e-01 1.453810781240463257e-01 1.453364733606576920e-02 -1.110529527068138123e-01 3.158534467220306396e-01 -3.549586609005928040e-02 1.968026906251907349e-01 -4.173768684267997742e-02 2.473372966051101685e-01
-1.396861486136913300e-02 5.314853414893150330e-02 -3.416848778724670410e-01 1.306787878274917603e-01 -4.156478215008974075e-03 5.353957787156105042e-02 -1.558347195386886597e-01 -6.126536428928375244e-02 -1.055513992905616760e-01 -1.709043979644775391e-01 8.131100237369537354e-02 -1.958906650543212891e-01 -2.213852703571319580e-01 -1.888363510370254517e-01 3.642237558960914612e-02 -1.591438055038452148e-01 -1.436921060085296631e-01 9.081515669822692871e-02 -1.307594329118728638e-01 2.340558767318725586e-01 1.052795648574829102e-01 -2.165610790252685547e-01 -3.656899034976959229e-01 -1.116632744669914246e-01 -1.242801472544670105e-01 1.231760457158088684e-01 7.791519165039062500e-02 2.885636389255523682e-01 6.274123489856719971e-02 -3.881222605705261230e-01 -1.153441984206438065e-02 2.365454733371734619e-01
1.858948022127151489e-01 -6.549262907356023788e-03 -4.439858719706535339e-02 1.736878603696823120e-02 -2.356723099946975708e-01 2.451114207506179810e-01 -2.589766383171081543e-01 7.632870227098464966e-02 1.957777589559555054e-01 8.922430872917175293e-02 2.055352926254272461e-02 2.304942607879638672e-01 -2.837539911270141602e-01 -3.102541528642177582e-02 -2.870763093233108521e-02 -1.860704040154814720e-03 2.432450056076049805e-01 6.373438984155654907e-02 -7.739789783954620361e-02 -6.743863970041275024e-02 -3.922855854034423828e-01 -7.455573230981826782e-02 -9.102575480937957764e-02 -3.205857574939727783e-01 -7.213381677865982056e-02 -9.375396370887756348e-02 -2.365241050720214844e-01 2.215077280998229980e-01 2.478716969490051270e-01 7.537843286991119385e-02 -1.657149046659469604e-01 1.860180199146270752e-01
-4.427418112754821777e-02 1.181605234742164612e-01 -5.869789049029350281e-02 2.183741703629493713e-02 -6.169334426522254944e-02 2.190852463245391846e-01 -1.661876402795314789e-02 -6.960171274840831757e-03 3.535242974758148193e-01 -6.775598973035812378e-02 2.809283137321472168e-01 -1.626730561256408691e-01 -4.346995651721954346e-01 -1.826563626527786255e-01 1.287927776575088501e-01 -1.083376538008451462e-02 -4.559132270514965057e-03 7.946010679006576538e-03 -2.671158313751220703e-01 6.489733606576919556e-02 -1.283195465803146362e-01 -6.174619123339653015e-02 -3.898913785815238953e-02 -2.760447859764099121e-01 5.467797443270683289e-02 -2.246104776859283447e-01 -1.669904142618179321e-01 3.525143563747406006e-01 2.244416326284408569e-01 -1.348568052053451538e-01 -3.253114968538284302e-02 7.200532406568527222e-02
1.174147147685289383e-02 1.473646014928817749e-01 -3.876341506838798523e-02 1.255755871534347534e-01 -2.002469301223754883e-01 1.911264657974243164e-01 5.684199556708335876e-02 -3.524554371833801270e-01 -1.222616583108901978e-01 4.359663277864456177e-02 2.118603289127349854e-01 2.117714434862136841e-01 -1.139508634805679321e-01 -1.992007046937942505e-01 7.178851217031478882e-02 1.520264148712158203e-01 -6.727034226059913635e-03 -3.621422052383422852e-01 -1.701907813549041748e-01 1.418909430503845215e-01 -3.048190772533416748e-01 -7.998547703027725220e-02 1.323643885552883148e-02 -1.118954047560691833e-01 9.823279082775115967e-02 -1.587602049112319946e-01 -3.800123333930969238e-01 3.118923306465148926e-01 -9.384561562910676003e-04 -2.094391966238617897e-03 1.348489057272672653e-02 1.587660796940326691e-02
2.655097246170043945e-01 -1.367390342056751251e-02 -9.937466681003570557e-02 3.208875656127929688e-01 -3.594519197940826416e-02 2.270579487085342407e-01 -1.907337829470634460e-02 -8.037113398313522339e-02 -8.504654467105865479e-02 1.481701880693435669e-01 1.766878068447113037e-01 2.710548341274261475e-01 -8.250481635332107544e-02 -2.025115638971328735e-01 1.943238675594329834e-01 -9.242709726095199585e-03 -5.619697272777557373e-02 -1.682359427213668823e-01 3.719731420278549194e-02 7.139883190393447876e-02 -1.021113917231559753e-01 3.033851273357868195e-02 -2.240506187081336975e-02 -2.553769350051879883e-01 -1.473548710346221924e-01 -3.473796844482421875e-01 -1.785506308078765869e-01 1.931489706039428711e-01 2.782489359378814697e-01 -2.198672145605087280e-01 -2.715844213962554932e-01 1.056243479251861572e-01
2.232213132083415985e-02 4.021728783845901489e-02 -1.781287044286727905e-01 9.646089375019073486e-02 -6.477416306734085083e-02 7.156010717153549194e-02 -1.628347039222717285e-01 -2.629364654421806335e-02 2.263124734163284302e-01 2.858851850032806396e-01 -1.630427241325378418e-01 -5.498994514346122742e-02 -8.801511675119400024e-02 -2.702962756156921387e-01 -1.065880581736564636e-01 7.401103526353836060e-02 6.589552760124206543e-02 -1.080559343099594116e-01 -3.238171339035034180e-01 2.730097770690917969e-01 -8.365885913372039795e-02 -7.692278921604156494e-02 9.175434708595275879e-02 -1.257858127355575562e-01 -1.179717853665351868e-01 1.114043146371841431e-01 5.296475812792778015e-02 5.844238996505737305e-01 1.284035444259643555e-01 -1.597637087106704712e-01 -1.218974888324737549e-01 1.995265251025557518e-03
1.146256253123283386e-01 1.838861149735748768e-03 -1.391460304148495197e-03 -2.092529088258743286e-01 1.334969885647296906e-02 2.577559053897857666e-01 -7.036057859659194946e-02 -1.664908379316329956e-01 -1.296546906232833862e-01 1.642810255289077759e-01 -1.582768857479095459e-01 2.190044075250625610e-01 -5.197196081280708313e-02 -2.921350002288818359e-01 -1.046329438686370850e-01 -1.459317952394485474e-01 -2.483233809471130371e-01 -1.729799620807170868e-02 -2.611092031002044678e-01 4.488077163696289062e-01 -3.738049790263175964e-02 -2.291828244924545288e-01 7.682876288890838623e-02 -3.639514446258544922e-01 -1.746663004159927368e-01 -1.373193114995956421e-01 -7.216680794954299927e-02 1.127839013934135437e-01 1.070546880364418030e-01 -4.815270192921161652e-03 6.051162630319595337e-02 -1.968141272664070129e-02
1.384797360515221953e-04 1.397742778062820435e-01 -6.319515407085418701e-03 1.303236633539199829e-01 -1.483949869871139526e-01 2.372208051383495331e-02 -4.492907971143722534e-02 -3.377885743975639343e-02 2.398727685213088989e-01 1.183350309729576111e-01 2.170482873916625977e-01 1.928268820047378540e-01 -4.162090718746185303e-01 -1.083354130387306213e-01 -3.944428637623786926e-02 4.744270071387290955e-02 2.693179547786712646e-01 1.254259496927261353e-01 -7.817868143320083618e-02 2.268441952764987946e-02 -2.493757307529449463e-01 -1.832736432552337646e-01 -1.096679419279098511e-01 -3.040481209754943848e-01 -3.178593516349792480e-02 1.630738191306591034e-02 -6.014062464237213135e-02 2.835423648357391357e-01 3.227701783180236816e-01 1.490966826677322388e-01 -2.690866887569427490e-01 1.176448315382003784e-01
9.686359763145446777e-02 1.020505055785179138e-01 -1.539115607738494873e-01 -1.416962146759033203e-01 -1.497971713542938232e-01 3.283918201923370361e-01 1.327814608812332153e-01 3.396001160144805908e-01 6.473086774349212646e-02 8.528728783130645752e-02 3.202728182077407837e-02 9.776648133993148804e-03 1.014004573225975037e-01 -2.537130117416381836e-01 1.533087342977523804e-01 -1.221699547022581100e-02 4.918685927987098694e-02 2.588939107954502106e-02 1.806020882213488221e-04 9.291358292102813721e-02 -2.508703470230102539e-01 -3.292143344879150391e-01 -1.728094667196273804e-01 -2.359473109245300293e-01 1.334009766578674316e-01 -7.363856583833694458e-02 -1.027071326971054077e-01 1.694125980138778687e-01 -3.538565635681152344e-01 -3.218451440334320068e-01 -4.251125268638134003e-03 4.946850612759590149e-02
-8.582852780818939209e-02 1.900093257427215576e-01 1.871017366647720337e-01 1.326652318239212036e-01 -2.483235597610473633e-01 1.511069238185882568e-01 -2.304755896329879761e-02 2.278369963169097900e-01 -1.536383181810379028e-01 -1.030262112617492676e-01 1.024800464510917664e-01 -2.698338329792022705e-01 1.022606864571571350e-01 -2.391884326934814453e-01 1.516911983489990234e-01 -1.717216819524765015e-01 1.569136977195739746e-01 -2.084976434707641602e-02 4.337093606591224670e-02 4.973600506782531738e-01 4.564352333545684814e-02 -9.065961837768554688e-02 -3.678602725267410278e-02 -2.463464140892028809e-01 -3.989688120782375336e-03 -1.132801622152328491e-01 -5.810135602951049805e-02 3.462527990341186523e-01 4.474860150367021561e-03 -5.685394629836082458e-02 1.174134463071823120e-01 1.717125773429870605e-01
1.665047407150268555e-01 1.534518599510192871e-02 -3.963891416788101196e-02 -1.170241087675094604e-01 2.763312682509422302e-02 2.135926336050033569e-01 -6.722728908061981201e-02 1.377220898866653442e-01 7.073333859443664551e-02 1.965733170509338379e-01 1.398802846670150757e-01 1.623216122388839722e-01 4.228814691305160522e-02 -3.206053674221038818e-01 -7.487221807241439819e-02 -2.355331927537918091e-01 -4.912592004984617233e-03 8.791652321815490723e-02 1.141456961631774902e-01 1.918614804744720459e-01 -4.111327975988388062e-02 -1.585341393947601318e-01 -3.257884383201599121e-01 9.097334742546081543e-02 -2.978066802024841309e-01 -2.874941229820251465e-01 -1.180389225482940674e-01 3.587042093276977539e-01 1.358454376459121704e-01 6.410061568021774292e-02 2.773692309856414795e-01 1.393355876207351685e-01
4.867437109351158142e-02 1.569061130285263062e-01 -3.887823317199945450e-03 -1.400886327028274536e-01 1.080110594630241394e-01 2.096089273691177368e-01 1.810280978679656982e-01 3.204097151756286621e-01 1.704255193471908569e-01 1.348154246807098389e-01 2.701335549354553223e-01 6.548306345939636230e-02 -2.014329470694065094e-02 -2.677882313728332520e-01 1.517260633409023285e-02 -5.771734565496444702e-02 1.612919420003890991e-01 -3.797488752752542496e-03 -6.582658737897872925e-02 1.238383501768112183e-01 -1.755513399839401245e-01 -3.103907108306884766e-01 -7.183910906314849854e-02 -1.365140676498413086e-01 1.947289258241653442e-01 -7.833407260477542877e-03 -2.596145868301391602e-02 1.158530712127685547e-01 -1.622048318386077881e-01 -5.180477499961853027e-01 5.892657488584518433e-02 1.236464679241180420e-01
-8.604542911052703857e-02 1.829379349946975708e-01 1.526113450527191162e-01 9.902755916118621826e-02 -1.323206275701522827e-01 1.877822577953338623e-01 -1.285440772771835327e-01 3.214194178581237793e-01 -2.443114221096038818e-01 -9.333995170891284943e-03 1.009418815374374390e-01 -2.190874814987182617e-01 1.088599488139152527e-01 -1.298126727342605591e-01 8.262016624212265015e-02 -1.630323231220245361e-01 1.158480793237686157e-01 1.402344647794961929e-02 3.705375641584396362e-02 4.691658318042755127e-01 -6.816244125366210938e-02 -7.783199101686477661e-02 4.723851382732391357e-02 -4.166538417339324951e-01 1.139520294964313507e-02 -1.488316357135772705e-01 6.202192977070808411e-02 3.153237700462341309e-01 8.433438092470169067e-02 -1.156539097428321838e-01 -4.515116661787033081e-02 6.025701761245727539e-02
4.702737927436828613e-01 1.580445617437362671e-01 1.087293308228254318e-02 2.617159783840179443e-01 -1.340250968933105469e-01 8.070824295282363892e-02 1.030559241771697998e-01 -1.791080832481384277e-02 1.059356704354286194e-01 -1.010712236166000366e-01 9.854960441589355469e-02 1.563988439738750458e-02 3.676401078701019287e-02 -1.267992109060287476e-01 1.338871419429779053e-01 -1.009213775396347046e-01 -1.321731507778167725e-01 -1.394507382065057755e-02 -4.510267823934555054e-02 1.097479760646820068e-01 -1.832325756549835205e-01 -8.482725173234939575e-02 -1.622461974620819092e-01 -3.234611451625823975e-01 -2.703578472137451172e-01 -3.197272419929504395e-01 2.502695918083190918e-01 3.544750213623046875e-01 -4.884254559874534607e-02 -5.425303801894187927e-02 -1.551290322095155716e-02 -1.607731729745864868e-02
-8.494747430086135864e-02 9.885638952255249023e-02 -3.931780811399221420e-04 1.140068005770444870e-02 3.842896968126296997e-02 5.363568663597106934e-01 -2.289029508829116821e-01 2.640374302864074707e-01 -4.790271073579788208e-02 1.070766970515251160e-01 7.882591336965560913e-02 1.209090650081634521e-01 1.242640763521194458e-01 -4.899387955665588379e-01 -1.426243782043457031e-01 -2.630333006381988525e-01 1.124047338962554932e-01 -2.237182576209306717e-03 4.785032197833061218e-02 -8.627888746559619904e-03 -1.537108421325683594e-01 -1.393653452396392822e-01 -8.527188003063201904e-02 -1.601958423852920532e-01 -5.016085132956504822e-02 4.912071302533149719e-02 -5.609247088432312012e-02 2.699113786220550537e-01 -3.579088300466537476e-02 8.728907257318496704e-02 -7.928722351789474487e-02 7.006438821554183960e-02
-2.003136724233627319e-01 8.820518851280212402e-02 -2.524960786104202271e-02 2.058555372059345245e-02 -1.397021114826202393e-01 1.873539388179779053e-02 5.595531314611434937e-02 -1.287910044193267822e-01 1.776789128780364990e-01 -7.115034013986587524e-02 -4.707085341215133667e-02 5.347394943237304688e-02 1.114493981003761292e-02 -2.176191359758377075e-01 -1.468236446380615234e-01 -1.964666694402694702e-02 -1.145039871335029602e-01 -3.111870288848876953e-01 -2.086787223815917969e-01 1.637647747993469238e-01 -6.432979553937911987e-02 -8.243490010499954224e-02 -2.923442423343658447e-01 -3.100674748420715332e-01 4.992944374680519104e-02 1.884111315011978149e-01 -4.613652452826499939e-02 5.487514138221740723e-01 1.018192712217569351e-02 -2.867092192173004150e-01 1.872674003243446350e-02 5.961924791336059570e-02
8.338149636983871460e-02 1.301053762435913086e-01 2.272689342498779297e-02 2.384120672941207886e-01 3.428418636322021484e-01 2.500695884227752686e-01 1.119326101616024971e-03 -4.926164075732231140e-02 2.169580310583114624e-01 7.793571054935455322e-02 -2.312284409999847412e-01 1.314747706055641174e-02 2.145806886255741119e-02 -1.796424239873886108e-01 6.776424497365951538e-02 -1.466936022043228149e-01 7.185459136962890625e-02 -2.536562085151672363e-01 5.535861104726791382e-02 2.104442715644836426e-01 -3.472377657890319824e-01 -2.896762192249298096e-01 -2.037176936864852905e-01 -9.252815507352352142e-03 8.923406153917312622e-02 4.293497279286384583e-02 -1.960020214319229126e-01 2.360601425170898438e-01 1.730850040912628174e-01 1.896633505821228027e-01 1.859844624996185303e-01 5.688636749982833862e-02
-3.618401288986206055e-01 6.865934282541275024e-02 -5.147467181086540222e-02 1.798446923494338989e-01 -1.742476820945739746e-01 2.134598195552825928e-01 -8.234270662069320679e-02 1.379823833703994751e-01 1.207340583205223083e-01 2.266363240778446198e-02 -1.496220827102661133e-01 -8.736622333526611328e-02 -2.986008301377296448e-02 -3.557300567626953125e-01 4.053954966366291046e-03 -1.100230440497398376e-01 -1.315805912017822266e-01 -2.407500445842742920e-01 -2.384149432182312012e-01 7.192818075418472290e-02 6.290272623300552368e-02 -3.541766703128814697e-01 -6.495222449302673340e-02 -2.638115733861923218e-02 -1.892255991697311401e-01 -9.565477073192596436e-02 -6.768937408924102783e-02 4.060317277908325195e-01 7.664826512336730957e-02 -3.268986940383911133e-02 1.285693198442459106e-01 1.829605102539062500e-01
-1.016065329313278198e-01 1.484818290919065475e-02 3.325842693448066711e-02 1.355266422033309937e-01 -5.623457208275794983e-02 2.791723310947418213e-01 -1.704837530851364136e-01 -5.127302184700965881e-02 1.790584623813629150e-01 -5.549563840031623840e-02 2.643941938877105713e-01 -1.311563253402709961e-01 -4.228972494602203369e-01 -1.990952193737030029e-01 6.465513259172439575e-02 -4.341849591583013535e-03 -9.187609702348709106e-02 -1.342192851006984711e-02 -3.631897866725921631e-01 1.231703460216522217e-01 -7.511030137538909912e-02 -7.182399183511734009e-02 -1.011679973453283310e-02 -3.532672822475433350e-01 1.527095586061477661e-01 -2.339452952146530151e-01 -1.415164023637771606e-01 3.233506679534912109e-01 6.400612741708755493e-02 6.572756916284561157e-02 -9.874685853719711304e-02 7.761000189930200577e-03
1.264880178496241570e-03 1.577486470341682434e-02 -2.841168045997619629e-01 -1.032269187271595001e-02 -1.254355907440185547e-01 6.344349682331085205e-02 1.781145930290222168e-01 -1.829662173986434937e-02 1.561659723520278931e-01 6.090562790632247925e-02 -2.027349919080734253e-02 4.529052600264549255e-02 1.683890521526336670e-01 -5.976137146353721619e-02 1.935263723134994507e-01 -6.794543564319610596e-02 -7.478072494268417358e-02 -1.687427610158920288e-01 -2.057554721832275391e-01 2.790018320083618164e-01 1.516923755407333374e-01 -4.850560724735260010e-01 -2.063266187906265259e-02 -3.660423681139945984e-02 -1.856473088264465332e-02 -8.031292259693145752e-02 -2.623710632324218750e-01 4.840977489948272705e-01 -4.699250310659408569e-02 -6.739683449268341064e-02 -1.549401730298995972e-01 -8.664087206125259399e-02
1.168164834380149841e-01 1.371763553470373154e-02 -4.162520542740821838e-02 1.691732704639434814e-01 -4.425558820366859436e-02 -5.156083498150110245e-03 4.825202375650405884e-02 -1.980143338441848755e-01 -7.966320216655731201e-02 1.559522747993469238e-01 2.856799066066741943e-01 2.708940207958221436e-01 8.813519962131977081e-03 -1.813946515321731567e-01 1.867338269948959351e-01 1.499737650156021118e-01 -6.218783929944038391e-02 -3.863776028156280518e-01 -6.031567230820655823e-03 2.348534464836120605e-01 -3.068575561046600342e-01 8.712907880544662476e-02 -1.091690808534622192e-01 -3.132690191268920898e-01 1.322083324193954468e-01 -9.415884315967559814e-02 -2.667885720729827881e-01 2.367446720600128174e-01 1.362450122833251953e-01 -1.709335595369338989e-01 5.441199988126754761e-02 1.087051630020141602e-01
1.226724460721015930e-01 1.453702002763748169e-01 4.362454637885093689e-02 1.667193919420242310e-01 3.056813962757587433e-02 -2.072016000747680664e-01 1.704510599374771118e-01 1.372515708208084106e-01 1.116344779729843140e-01 3.492681980133056641e-01 1.672687530517578125e-01 3.611504286527633667e-02 3.233258053660392761e-02 -2.276128083467483521e-01 -9.359095245599746704e-02 3.858955949544906616e-02 2.098923325538635254e-01 -1.518049091100692749e-01 -8.707273751497268677e-02 1.657609641551971436e-01 -2.002065628767013550e-01 -1.709720343351364136e-01 -6.965787708759307861e-02 -5.825582146644592285e-02 -6.041362881660461426e-02 -8.473565429449081421e-02 -3.125455603003501892e-02 4.534306824207305908e-01 -3.080339357256889343e-02 -3.062642216682434082e-01 -3.422073125839233398e-01 -8.093509078025817871e-02
1.203034669160842896e-01 2.872056066989898682e-01 -4.419235885143280029e-01 -1.185831129550933838e-01 -1.938990056514739990e-01 1.777551621198654175e-01 5.288441851735115051e-02 3.104566596448421478e-02 3.372703492641448975e-02 1.667544543743133545e-01 9.264516085386276245e-02 -3.724147379398345947e-02 -9.878636151552200317e-02 -3.581343293190002441e-01 1.819818019866943359e-01 3.030196996405720711e-03 -3.036270737648010254e-01 -9.897731244564056396e-02 2.146059274673461914e-01 1.419370025396347046e-01 -2.104980498552322388e-01 -6.586057692766189575e-02 1.177318468689918518e-01 5.386904254555702209e-02 -6.102101504802703857e-02 2.303725667297840118e-02 5.302483960986137390e-02 1.931702792644500732e-01 8.519554883241653442e-02 -3.504822552204132080e-01 3.252307325601577759e-02 -3.918243199586868286e-02
6.496740877628326416e-02 3.129256516695022583e-02 -4.225027263164520264e-01 1.644623652100563049e-02 4.057892039418220520e-02 2.073739767074584961e-01 -2.203303128480911255e-01 7.101331651210784912e-02 -1.447583138942718506e-01 5.039783660322427750e-03 9.080711752176284790e-02 -2.395061850547790527e-01 4.358727484941482544e-02 -3.796485066413879395e-01 -2.365353703498840332e-01 -3.174462169408798218e-02 -7.973456382751464844e-02 2.311001904308795929e-02 -1.794889122247695923e-01 1.456754952669143677e-01 1.722143590450286865e-01 -1.768000423908233643e-01 -5.688419193029403687e-02 -2.014933824539184570e-01 -1.750605702400207520e-01 -1.469799876213073730e-01 7.316074520349502563e-02 4.210537075996398926e-01 -3.829998150467872620e-02 -1.615131199359893799e-01 -2.380034141242504120e-02 1.070161163806915283e-02
3.859506174921989441e-02 1.489659249782562256e-01 -1.089663878083229065e-01 1.645239889621734619e-01 9.139386937022209167e-03 -1.034087836742401123e-01 -1.749161481857299805e-01 -9.107395261526107788e-02 8.020117878913879395e-02 1.291414946317672729e-01 -1.139002293348312378e-01 1.289418339729309082e-01 6.542282551527023315e-02 -1.394073963165283203e-01 -1.506964713335037231e-01 1.742339134216308594e-02 4.716446623206138611e-02 -8.469323813915252686e-02 2.217011749744415283e-01 2.226226329803466797e-01 -1.900533139705657959e-01 -1.727924048900604248e-01 -2.540032565593719482e-01 -3.394370675086975098e-01 -1.207367032766342163e-01 -4.522787332534790039e-01 -3.005836606025695801e-01 6.834021955728530884e-02 2.378124892711639404e-01 -1.166713535785675049e-01 1.150525212287902832e-01 1.920765638351440430e-01
1.830054074525833130e-01 3.066526167094707489e-02 -2.857633233070373535e-01 2.362943952903151512e-03 -1.030580169754102826e-04 4.156920611858367920e-01 2.102903090417385101e-02 7.312940061092376709e-02 1.589405387639999390e-01 1.080296561121940613e-02 5.114134028553962708e-02 1.171327531337738037e-01 7.948854565620422363e-02 1.030767783522605896e-01 -8.330475538969039917e-02 -2.069036364555358887e-01 -4.075047001242637634e-02 -1.734072715044021606e-01 2.674799859523773193e-01 6.248374283313751221e-02 -2.836123406887054443e-01 -2.523831129074096680e-01 -6.093252450227737427e-02 -1.847850233316421509e-01 -8.011368103325366974e-03 -3.511838316917419434e-01 5.912866443395614624e-03 3.352539241313934326e-01 -1.975107342004776001e-01 1.453069783747196198e-02 1.812486560083925724e-03 1.807895302772521973e-01
7.037465274333953857e-02 1.226917803287506104e-01 -3.121975064277648926e-02 2.278288826346397400e-02 -3.591614589095115662e-02 -1.067610308527946472e-01 -3.280316665768623352e-02 -9.256226569414138794e-02 -4.234317224472761154e-03 -6.496364623308181763e-02 -4.791702330112457275e-02 -2.076767012476921082e-02 9.302309900522232056e-02 -2.558761835098266602e-01 -4.198857769370079041e-02 -4.946868866682052612e-02 -7.981887459754943848e-02 9.834894537925720215e-02 -4.195795208215713501e-02 2.661552131175994873e-01 -2.119867503643035889e-01 -1.764670163393020630e-01 -5.432214140892028809e-01 -3.120135962963104248e-01 -5.885172635316848755e-02 -3.369442820549011230e-01 -2.577240467071533203e-01 2.193251401185989380e-01 1.879228055477142334e-01 1.266849935054779053e-01 1.646598577499389648e-01 6.087961792945861816e-02
1.870993077754974365e-01 -1.762086749076843262e-01 -2.886868417263031006e-01 1.150173395872116089e-01 -3.796248510479927063e-02 2.608967423439025879e-01 -7.921549677848815918e-02 3.161950036883354187e-02 1.755490899085998535e-01 -1.435785647481679916e-02 1.884161978960037231e-01 2.358601540327072144e-01 -1.246591135859489441e-01 -3.568664491176605225e-01 -1.233051624149084091e-02 -1.575763672590255737e-01 1.672300398349761963e-01 -3.160839527845382690e-02 -3.664023429155349731e-02 6.004822999238967896e-02 -1.984405070543289185e-01 -6.426852196455001831e-02 -1.522659063339233398e-01 -3.217016160488128662e-01 -1.401518732309341431e-01 -2.377673834562301636e-01 -1.552096456289291382e-01 -5.862296745181083679e-02 -1.565436124801635742e-01 -1.897162497043609619e-01 -3.026332259178161621e-01 1.033203080296516418e-01
1.310388147830963135e-01 1.409690827131271362e-01 -4.306042790412902832e-01 9.910302609205245972e-02 -1.597069501876831055e-01 1.540968120098114014e-01 -3.350192010402679443e-01 -1.170649901032447815e-01 -8.576177060604095459e-02 -1.361904442310333252e-01 2.965907454490661621e-01 1.085873246192932129e-01 -1.240997090935707092e-01 -7.879354059696197510e-02 -1.971012214198708534e-03 1.137006580829620361e-01 -3.904191404581069946e-02 1.002830639481544495e-01 -2.010036110877990723e-01 1.320684552192687988e-01 2.760454826056957245e-02 -1.883775591850280762e-01 -1.728313565254211426e-01 -1.300000697374343872e-01 -4.176982864737510681e-02 6.410543620586395264e-02 1.202381625771522522e-01 4.881422817707061768e-01 3.286507353186607361e-02 -1.403485834598541260e-01 2.202727645635604858e-02 -4.262474365532398224e-03
1.694430857896804810e-01 1.042739525437355042e-01 -2.560316398739814758e-02 3.902275487780570984e-02 3.334858641028404236e-02 -1.156347393989562988e-01 1.475677043199539185e-01 -8.912900090217590332e-02 1.194364875555038452e-01 1.207570508122444153e-01 -5.864896252751350403e-02 1.327813714742660522e-01 8.045316487550735474e-02 -3.678285777568817139e-01 -2.430961653590202332e-02 1.665800437331199646e-02 5.946078896522521973e-02 3.853482380509376526e-02 -1.862426549196243286e-01 3.434846401214599609e-01 -2.249353379011154175e-01 -2.064594328403472900e-01 3.374936059117317200e-02 -1.112407445907592773e-01 -1.330853700637817383e-01 5.527881905436515808e-02 -5.866586789488792419e-02 4.201101362705230713e-01 1.287434697151184082e-01 -3.043552339076995850e-01 -3.456934690475463867e-01 -1.662559062242507935e-01
7.956360280513763428e-02 1.181216463446617126e-01 -4.187426567077636719e-01 -2.981572598218917847e-02 -1.403425335884094238e-01 6.802768260240554810e-02 2.677504420280456543e-01 -1.374962925910949707e-01 -3.358702361583709717e-02 1.796960234642028809e-01 1.520441621541976929e-01 2.070219516754150391e-01 1.330449283123016357e-01 -3.494171798229217529e-01 1.412701010704040527e-01 -1.008013263344764709e-02 5.348400399088859558e-02 4.218206182122230530e-02 1.846144907176494598e-02 -2.161801792681217194e-03 6.837914139032363892e-02 -2.956028878688812256e-01 -2.567089498043060303e-01 -2.720597386360168457e-01 4.290667548775672913e-02 1.055456623435020447e-01 -1.748794764280319214e-01 3.510074615478515625e-01 -1.362173259258270264e-01 -2.774363383650779724e-02 5.245556682348251343e-02 5.926314741373062134e-02
2.705954015254974365e-01 -9.800570458173751831e-02 1.243629828095436096e-01 3.862632513046264648e-01 4.331112280488014221e-02 1.656797677278518677e-01 2.705028653144836426e-02 -1.062740236520767212e-01 -2.218827232718467712e-02 1.833517104387283325e-01 2.496463954448699951e-01 8.441434055566787720e-02 1.624162867665290833e-02 -2.177084237337112427e-01 6.222267821431159973e-02 -1.338853836059570312e-01 -9.919869154691696167e-02 -3.196328133344650269e-02 1.042629852890968323e-01 1.804765462875366211e-01 -2.785117626190185547e-01 -8.142568916082382202e-02 -1.719463616609573364e-01 -2.981896400451660156e-01 -3.406242728233337402e-01 -1.099029034376144409e-01 4.851260408759117126e-02 3.671886920928955078e-01 -3.016500733792781830e-02 -4.225416481494903564e-02 -9.036986529827117920e-02 -7.075721770524978638e-02
1.623662114143371582e-01 -5.935859680175781250e-02 -3.003616034984588623e-01 -8.615010231733322144e-02 -4.341441020369529724e-02 1.511688381433486938e-01 1.025136634707450867e-01 -8.985261619091033936e-02 2.547300159931182861e-01 -1.769736111164093018e-01 1.245785653591156006e-01 2.178131192922592163e-01 -6.022706255316734314e-02 4.676306620240211487e-02 -3.844384551048278809e-01 -1.662660837173461914e-01 -4.005015268921852112e-02 -1.537577360868453979e-01 -1.609718501567840576e-01 2.545725740492343903e-02 -1.750518530607223511e-01 -2.531660795211791992e-01 -2.739599533379077911e-02 -2.499415725469589233e-02 -3.240435197949409485e-02 -3.868140876293182373e-01 4.636189714074134827e-02 1.888490617275238037e-01 7.531182467937469482e-02 -9.772977232933044434e-02 -2.600184679031372070e-01 2.636221051216125488e-01
1.962916105985641479e-01 2.708285860717296600e-02 -1.030590236186981201e-01 2.504712939262390137e-01 -1.915758997201919556e-01 1.526812613010406494e-01 1.505484879016876221e-01 -2.467765063047409058e-01 -1.389260888099670410e-01 9.601278603076934814e-02 2.839007973670959473e-01 1.457003802061080933e-01 2.712083607912063599e-02 -1.340024024248123169e-01 2.822226881980895996e-01 7.765354216098785400e-02 4.518653452396392822e-02 -3.037672936916351318e-01 4.748601466417312622e-02 3.279605135321617126e-02 -3.917423784732818604e-01 -1.487307101488113403e-01 -1.191638559103012085e-01 -1.017939299345016479e-01 -6.869886070489883423e-02 -9.305956959724426270e-02 -1.722397357225418091e-01 3.615596890449523926e-01 1.162402704358100891e-01 -8.217927813529968262e-02 6.347861140966415405e-02 1.150022670626640320e-01
3.042607009410858154e-01 1.585000455379486084e-01 9.996259957551956177e-02 1.730082780122756958e-01 8.374053053557872772e-03 2.023021876811981201e-01 1.526139080524444580e-01 -1.938740611076354980e-01 1.506240572780370712e-02 1.125439852476119995e-01 1.491228193044662476e-01 1.943860948085784912e-01 1.432887017726898193e-01 -1.346265077590942383e-01 4.207312688231468201e-02 -3.767700865864753723e-02 -1.083248555660247803e-01 -2.392921894788742065e-01 1.901245117187500000e-02 9.522257000207901001e-02 -5.723148584365844727e-02 -1.461530029773712158e-01 -2.176028192043304443e-01 -4.175574481487274170e-01 -2.795619331300258636e-02 -3.102918565273284912e-01 2.118976227939128876e-02 3.858172595500946045e-01 1.028390899300575256e-01 -5.451606214046478271e-02 -6.771143991500139236e-03 -2.025253623723983765e-01
9.767830371856689453e-02 4.568374902009963989e-02 -3.106342554092407227e-01 -1.999231576919555664e-01 -3.124925680458545685e-02 1.906832456588745117e-01 1.415320783853530884e-01 2.858790457248687744e-01 -1.784325540065765381e-01 8.906435966491699219e-02 -1.185180693864822388e-01 -1.286017894744873047e-01 -4.043613374233245850e-02 -2.514131069183349609e-01 -1.183237656950950623e-01 -1.499373912811279297e-01 -1.980993002653121948e-01 -3.924897313117980957e-02 -2.771631069481372833e-02 1.560745686292648315e-01 1.090812534093856812e-01 -1.027524992823600769e-01 1.356057375669479370e-01 -2.180575579404830933e-01 2.520836889743804932e-01 -1.048235148191452026e-01 -3.711333498358726501e-03 4.522229731082916260e-01 4.374292120337486267e-02 -2.893858551979064941e-01 -1.089282035827636719e-01 1.012454852461814880e-01
6.710436195135116577e-02 -1.225615590810775757e-01 -1.044828072190284729e-01 8.184935152530670166e-02 9.560171514749526978e-02 2.270658314228057861e-01 -7.262467592954635620e-02 4.617874324321746826e-02 2.811982035636901855e-01 -2.114356309175491333e-01 4.614895209670066833e-02 4.530240967869758606e-02 -6.726844608783721924e-02 -2.990560233592987061e-01 -1.061133593320846558e-01 3.535202145576477051e-02 -2.218251377344131470e-01 -6.943144369870424271e-03 2.844897843897342682e-02 3.792727291584014893e-01 2.079285532236099243e-01 -3.760004043579101562e-01 -2.422135472297668457e-01 -2.916807532310485840e-01 1.603189669549465179e-02 -1.764797270298004150e-01 -1.455484926700592041e-01 1.425171494483947754e-01 1.121427956968545914e-02 -1.233573332428932190e-01 1.984011530876159668e-01 -1.022479459643363953e-01
1.236958876252174377e-01 1.001528576016426086e-01 1.860269159078598022e-01 4.223586246371269226e-02 -1.067663542926311493e-02 1.147845643572509289e-03 1.226333230733871460e-01 1.598690152168273926e-01 1.264851838350296021e-01 1.746719926595687866e-01 1.274271607398986816e-01 1.820626854896545410e-01 -2.352642640471458435e-02 -4.152368605136871338e-01 -3.496032208204269409e-02 -3.978711366653442383e-01 -2.376371026039123535e-01 -1.033475473523139954e-01 -5.261375382542610168e-02 1.874017864465713501e-01 -2.410466372966766357e-01 -1.395454108715057373e-01 7.054197043180465698e-02 -2.751283645629882812e-01 -1.120023727416992188e-01 2.001516371965408325e-01 -1.207835823297500610e-01 2.601204812526702881e-01 1.211942434310913086e-01 1.686865091323852539e-01 7.017360627651214600e-02 -1.515339314937591553e-01
3.268474936485290527e-01 -1.051085069775581360e-01 3.675216808915138245e-02 1.201141849160194397e-01 -3.151198625564575195e-01 1.993165016174316406e-01 -1.025858223438262939e-01 -5.841423571109771729e-02 2.051089107990264893e-01 -7.046162337064743042e-02 2.495627403259277344e-01 7.276825606822967529e-02 -1.301043480634689331e-01 -2.796428799629211426e-01 1.624686419963836670e-01 -1.047433763742446899e-01 -1.359571218490600586e-01 -3.764891251921653748e-02 4.283460322767496109e-03 2.222918272018432617e-01 1.095051988959312439e-01 8.945101872086524963e-03 1.079569905996322632e-01 -9.982863813638687134e-02 8.948082476854324341e-02 1.751031130552291870e-01 -2.364372462034225464e-01 1.364823877811431885e-01 2.384090237319469452e-02 -2.738402485847473145e-01 -1.412153095006942749e-01 3.931324779987335205e-01
-3.722999244928359985e-02 -7.155832136049866676e-04 -9.174804389476776123e-02 -7.000817358493804932e-02 -9.658970870077610016e-03 -3.932595998048782349e-02 -1.050044894218444824e-01 1.839121617376804352e-02 1.188950836658477783e-01 1.345049291849136353e-01 -6.823739409446716309e-02 3.616239503026008606e-02 -8.363959938287734985e-02 -2.117232829332351685e-01 -2.474528998136520386e-01 1.906331777572631836e-01 -1.167247630655765533e-02 -1.413821578025817871e-01 -3.418844938278198242e-01 3.181177079677581787e-01 -6.735373288393020630e-02 -1.558144241571426392e-01 1.330233877524733543e-03 -2.973022758960723877e-01 -9.072433225810527802e-03 1.057972460985183716e-01 -2.055723592638969421e-02 5.703554153442382812e-01 2.322791665792465210e-01 -1.074028983712196350e-01 -8.854473382234573364e-02 -1.376807093620300293e-01
5.113754794001579285e-02 1.786159537732601166e-02 -4.572120904922485352e-01 -6.769619137048721313e-02 1.697360128164291382e-01 6.542067974805831909e-02 -6.308639794588088989e-02 -1.640221290290355682e-02 -2.337165363132953644e-02 4.176590126007795334e-03 1.681261360645294189e-01 -4.845447093248367310e-02 -3.366759791970252991e-02 -2.274661809206008911e-01 -1.520969569683074951e-01 -2.952129840850830078e-01 -2.084764540195465088e-01 1.925669610500335693e-01 -3.402603268623352051e-01 2.328259944915771484e-01 1.571252197027206421e-01 -7.416541129350662231e-02 -2.584503889083862305e-01 -1.345296651124954224e-01 6.335342675447463989e-02 -9.566842764616012573e-02 4.597803577780723572e-02 2.867346107959747314e-01 1.194074302911758423e-01 -2.609623074531555176e-01 2.211071737110614777e-02 7.619944959878921509e-02
-2.988792955875396729e-01 2.314885333180427551e-02 -2.401117794215679169e-02 2.334594428539276123e-01 -1.064209789037704468e-01 9.132594801485538483e-03 -1.966962814331054688e-01 1.732736080884933472e-01 6.073969602584838867e-02 -9.990246593952178955e-02 -1.081326678395271301e-01 3.121759556233882904e-02 -2.668228745460510254e-02 -9.702841192483901978e-02 4.209537431597709656e-02 -1.371986269950866699e-01 -6.591581553220748901e-02 3.998552635312080383e-02 -2.019902169704437256e-01 3.496033251285552979e-01 -2.440371550619602203e-02 -4.176020324230194092e-01 -2.615728378295898438e-01 -1.335650086402893066e-01 -1.750180125236511230e-02 -3.337180614471435547e-02 -1.301528215408325195e-01 4.079886078834533691e-01 -2.186890132725238800e-02 -5.396362394094467163e-02 -2.217473089694976807e-01 2.242425233125686646e-01
1.072674542665481567e-01 -7.116655260324478149e-02 -2.812684178352355957e-01 1.721994578838348389e-02 -6.118263304233551025e-02 5.419810861349105835e-02 -2.109788805246353149e-01 -8.655335754156112671e-02 -8.185049518942832947e-03 4.488744139671325684e-01 1.509136706590652466e-01 -7.637234032154083252e-02 -2.576392292976379395e-01 -4.900867938995361328e-01 8.701778948307037354e-02 8.280601352453231812e-02 -1.488361954689025879e-01 -9.413819760084152222e-02 -8.917862921953201294e-02 1.198396384716033936e-01 8.377178758382797241e-02 -1.522108465433120728e-01 1.341274827718734741e-01 -7.869928330183029175e-02 -2.772981068119406700e-03 -1.579006761312484741e-01 -1.428868770599365234e-01 1.152268201112747192e-01 2.273083776235580444e-01 -9.248677641153335571e-02 -2.308194339275360107e-01 1.197850927710533142e-01
2.276226133108139038e-01 1.555231809616088867e-01 8.802317082881927490e-02 2.119667232036590576e-01 5.555840581655502319e-02 3.017374277114868164e-01 -1.417743265628814697e-01 3.352440521121025085e-02 -4.442568868398666382e-02 3.698351234197616577e-02 1.852611303329467773e-01 1.758530288934707642e-01 -1.219352334737777710e-01 -2.085762023925781250e-01 1.429046541452407837e-01 9.712649136781692505e-02 1.659434437751770020e-01 -6.614017486572265625e-02 -5.393457785248756409e-02 2.838523387908935547e-01 7.370007783174514771e-02 -3.638227283954620361e-01 -5.300711095333099365e-02 1.684866547584533691e-01 2.045956850051879883e-01 4.586234223097562790e-03 -1.202255766838788986e-02 1.451007723808288574e-01 5.458747595548629761e-02 -5.661662667989730835e-03 -5.847271531820297241e-02 4.952298402786254883e-01
-2.891342155635356903e-02 1.865185648202896118e-01 -1.798782497644424438e-01 -1.077958494424819946e-01 -1.520411372184753418e-01 2.193009853363037109e-01 2.056079506874084473e-01 7.321708649396896362e-02 2.438638359308242798e-01 2.465617507696151733e-01 -6.211556866765022278e-02 -2.919950485229492188e-01 -1.200565099716186523e-01 -1.215046942234039307e-01 -1.175797656178474426e-01 -7.403582334518432617e-02 -3.059912919998168945e-01 1.387482583522796631e-01 -2.728762626647949219e-01 3.725208342075347900e-01 -3.665394149720668793e-03 -1.520352512598037720e-01 -1.085743829607963562e-01 -6.917753070592880249e-02 -1.819864064455032349e-01 -6.555411964654922485e-03 -4.505145922303199768e-02 2.815743386745452881e-01 7.899506390094757080e-02 -2.120343744754791260e-01 -1.082974579185247421e-02 -1.099089458584785461e-01
3.922145068645477295e-02 1.282846480607986450e-01 -1.878837198019027710e-01 6.981028616428375244e-02 -1.152476966381072998e-01 2.392509393393993378e-02 1.206868514418601990e-01 -2.813596129417419434e-01 1.873114332556724548e-02 2.015475630760192871e-01 3.204739689826965332e-01 1.465866416692733765e-01 -4.584783315658569336e-02 -1.445770412683486938e-01 1.174056306481361389e-01 1.744018197059631348e-01 -5.910675972700119019e-02 -2.373813539743423462e-01 -5.696583539247512817e-02 1.636124253273010254e-01 -2.956514060497283936e-01 -1.960210315883159637e-02 -1.050791218876838684e-01 -1.652480661869049072e-01 1.460312157869338989e-01 -1.414368003606796265e-01 -3.064799606800079346e-01 4.600675404071807861e-01 -5.858403071761131287e-02 -2.382725290954113007e-02 1.704755127429962158e-01 -7.678615301847457886e-02
-2.558194100856781006e-02 2.152870744466781616e-01 -8.770546317100524902e-02 1.360121518373489380e-01 -3.766019642353057861e-02 8.297184854745864868e-02 4.206795245409011841e-02 -3.828252106904983521e-02 8.826889097690582275e-02 1.702867001295089722e-01 1.589525490999221802e-01 2.344152331352233887e-01 1.923654228448867798e-01 -1.647285968065261841e-01 2.535822987556457520e-01 2.325070649385452271e-01 -1.802522242069244385e-01 -2.772514522075653076e-01 -4.120476916432380676e-02 1.986283808946609497e-01 4.636804014444351196e-02 -6.224896758794784546e-02 1.821306347846984863e-02 -1.664408445358276367e-01 -1.753042042255401611e-01 -1.054367348551750183e-01 -3.946444392204284668e-01 4.553476870059967041e-01 1.608935594558715820e-01 -6.019429769366979599e-03 7.641385309398174286e-03 1.654202118515968323e-02
-1.559955067932605743e-02 2.157158553600311279e-01 -2.454497069120407104e-01 5.053284391760826111e-02 1.537384241819381714e-01 1.532547175884246826e-01 -1.782590746879577637e-01 -1.645449548959732056e-02 -1.554632782936096191e-01 7.530219107866287231e-02 3.420550525188446045e-01 7.436318695545196533e-02 1.765947602689266205e-02 -3.001439869403839111e-01 -1.329232007265090942e-01 -1.364769637584686279e-01 2.731593884527683258e-02 3.729516267776489258e-02 -1.680527627468109131e-01 3.010599017143249512e-01 -4.097495600581169128e-02 -3.293724358081817627e-01 2.071827352046966553e-01 -1.525733619928359985e-01 -2.338759154081344604e-01 -4.105320200324058533e-03 2.030383050441741943e-01 2.934819459915161133e-01 -1.244651749730110168e-01 -1.417832970619201660e-01 -8.551979809999465942e-02 -9.913600236177444458e-02
3.723689317703247070e-01 1.335929147899150848e-03 -4.567778110504150391e-02 4.504139423370361328e-01 -1.181912198662757874e-01 1.487027555704116821e-01 -1.074709966778755188e-01 -1.090025678277015686e-01 -5.461203679442405701e-02 8.343538641929626465e-02 -9.123679995536804199e-02 7.184342294931411743e-02 2.510732784867286682e-02 -2.078841328620910645e-01 1.191754546016454697e-02 -1.370587497949600220e-01 -9.213862940669059753e-03 -1.203683242201805115e-01 -8.432539552450180054e-02 1.374955382198095322e-02 -5.489454790949821472e-02 -1.060893237590789795e-01 -2.619580738246440887e-02 -4.538439586758613586e-02 1.399405151605606079e-01 -4.069523811340332031e-01 -1.840368807315826416e-01 2.198704332113265991e-01 3.053151369094848633e-01 -1.733409315347671509e-01 -2.793151438236236572e-01 5.557873472571372986e-02
-7.057647407054901123e-02 1.695429980754852295e-01 -1.855769455432891846e-01 1.763118505477905273e-01 -8.588335663080215454e-02 -1.404024753719568253e-02 -3.448897600173950195e-02 -2.128893435001373291e-01 1.917096227407455444e-01 6.520807743072509766e-02 -1.364230215549468994e-01 -7.270311564207077026e-02 -8.809933066368103027e-02 -1.486022472381591797e-01 -7.214928977191448212e-03 -2.456739842891693115e-01 2.870381996035575867e-02 1.512038893997669220e-02 -2.653430104255676270e-01 2.025784850120544434e-01 1.525193303823471069e-01 -2.236466407775878906e-01 -2.842537164688110352e-01 -4.974660649895668030e-02 -7.773460447788238525e-02 -2.460988424718379974e-02 7.306350767612457275e-02 5.303650498390197754e-01 3.246190398931503296e-02 8.543078787624835968e-03 4.582190513610839844e-02 3.549070060253143311e-01
1.405076533555984497e-01 -1.171422973275184631e-01 9.423182904720306396e-02 -1.793735325336456299e-01 -7.357235252857208252e-02 1.157737821340560913e-01 -5.049072206020355225e-02 8.039396256208419800e-02 -1.701195025816559792e-03 4.324527829885482788e-02 2.805256545543670654e-01 3.150926530361175537e-01 -2.636726200580596924e-01 3.062880411744117737e-02 -2.791856527328491211e-01 -1.224060133099555969e-01 -3.215066622942686081e-03 -3.557876497507095337e-02 -7.650329917669296265e-02 3.636486828327178955e-01 -9.121599793434143066e-02 -4.972556605935096741e-02 7.476350665092468262e-02 -3.415558338165283203e-01 1.820839643478393555e-01 -1.295956075191497803e-01 -2.059067934751510620e-01 2.178661972284317017e-01 3.059982955455780029e-01 1.350187212228775024e-01 6.950548291206359863e-02 1.596567481756210327e-01
1.730301827192306519e-01 6.651902571320533752e-03 -2.010413557291030884e-01 1.809765696525573730e-01 -2.197607606649398804e-01 5.647701025009155273e-02 1.336916908621788025e-02 1.564007103443145752e-01 1.093757227063179016e-01 -9.097256511449813843e-02 3.719285428524017334e-01 1.675320118665695190e-01 -1.327993571758270264e-01 -2.105028033256530762e-01 8.956293016672134399e-02 4.898824170231819153e-02 -3.171741664409637451e-01 2.794011309742927551e-02 7.911080121994018555e-02 4.486579820513725281e-02 -1.997182965278625488e-01 -2.073659300804138184e-01 -8.696237206459045410e-02 -2.498969733715057373e-01 -1.659970432519912720e-01 -9.342547506093978882e-02 -1.831594854593276978e-01 2.359078265726566315e-02 1.276649534702301025e-01 -2.539494335651397705e-01 -3.845248222351074219e-01 -1.143261324614286423e-02
-9.549388289451599121e-02 2.420218102633953094e-02 -1.485100835561752319e-01 1.329357773065567017e-01 -1.821655333042144775e-01 -2.027058415114879608e-02 -1.293518543243408203e-01 2.008325010538101196e-01 -5.480870604515075684e-02 -5.867696367204189301e-03 -1.003553569316864014e-01 3.876248747110366821e-02 -2.338233590126037598e-01 -2.007236480712890625e-01 3.423615917563438416e-02 -2.514280080795288086e-01 -4.089621827006340027e-02 -1.394944489002227783e-01 -9.945843368768692017e-02 1.134071052074432373e-01 8.125422149896621704e-02 -4.059081971645355225e-01 -2.382490783929824829e-01 -3.321620821952819824e-01 -1.156602725386619568e-01 -4.650839790701866150e-02 1.152705103158950806e-01 4.609537869691848755e-02 1.385234892368316650e-01 -3.749832212924957275e-01 -2.865685224533081055e-01 1.752891540527343750e-01
3.898997604846954346e-02 -5.985674215480685234e-04 -1.679401099681854248e-01 5.961132794618606567e-02 -1.042556613683700562e-01 3.121464848518371582e-01 -5.554050207138061523e-02 5.078699905425310135e-03 2.384932786226272583e-01 -7.122509926557540894e-02 2.586778402328491211e-01 -3.703023493289947510e-02 -3.784458935260772705e-01 -1.180986315011978149e-01 1.575327515602111816e-01 -6.649017333984375000e-02 -7.046279311180114746e-02 2.023477293550968170e-02 -3.687104880809783936e-01 1.062605157494544983e-01 -3.148992359638214111e-01 -1.182741522789001465e-01 -3.405777364969253540e-02 -2.672114670276641846e-01 -1.015561968088150024e-01 -1.708406805992126465e-01 -3.441733121871948242e-01 1.109014749526977539e-01 1.245925873517990112e-01 -8.341472130268812180e-04 7.648833841085433960e-02 9.332078695297241211e-02
7.674000412225723267e-02 2.002546191215515137e-01 -1.902585327625274658e-01 1.809325963258743286e-01 -1.279056370258331299e-01 1.893353313207626343e-01 1.112771332263946533e-01 -3.169464766979217529e-01 -3.376821428537368774e-02 -1.628532446920871735e-02 1.665739268064498901e-01 2.296412140130996704e-01 3.079384565353393555e-03 -1.850475370883941650e-01 1.962909847497940063e-01 1.627937890589237213e-02 -4.565323516726493835e-02 -2.640331089496612549e-01 -6.685809791088104248e-02 6.085901707410812378e-02 -2.526116073131561279e-01 -1.036395505070686340e-01 1.960252784192562103e-02 -8.116629719734191895e-02 1.906880736351013184e-02 -1.414771825075149536e-01 -4.063385128974914551e-01 4.499392807483673096e-01 -1.802328042685985565e-02 5.684646591544151306e-02 1.093704104423522949e-01 -1.193903200328350067e-02
2.164503782987594604e-01 2.058833688497543335e-01 -2.583663165569305420e-01 2.034739824011921883e-03 -2.050561010837554932e-01 2.196029275655746460e-01 -3.850748762488365173e-02 1.441600471735000610e-01 9.707803279161453247e-02 -3.116400726139545441e-02 1.952257454395294189e-01 -1.015645638108253479e-02 -2.177223414182662964e-01 -7.807538658380508423e-02 2.000234574079513550e-01 1.407671440392732620e-02 4.561510286293923855e-04 -6.525342166423797607e-02 -2.892474532127380371e-01 1.933105885982513428e-01 -9.397134184837341309e-02 7.989920675754547119e-03 -7.628145068883895874e-02 -1.778559684753417969e-01 2.069964408874511719e-01 -3.257233276963233948e-02 -2.624628245830535889e-01 8.929849718697369099e-04 3.924637660384178162e-02 -9.108276665210723877e-02 -4.617458283901214600e-01 2.857770621776580811e-01
1.424405127763748169e-01 -1.613439321517944336e-01 2.167347352951765060e-03 3.262987732887268066e-01 -5.309330672025680542e-02 2.702309787273406982e-01 -2.157093584537506104e-01 -5.460524931550025940e-03 6.430118530988693237e-02 -3.907124511897563934e-03 3.108472228050231934e-01 1.930437088012695312e-01 1.182014793157577515e-01 -3.066924512386322021e-01 4.529463872313499451e-02 -6.261004507541656494e-02 -1.352291703224182129e-01 -3.996626660227775574e-02 -5.265783052891492844e-03 2.367430776357650757e-01 -3.508659601211547852e-01 8.032184839248657227e-02 -4.706782847642898560e-02 -1.411485224962234497e-01 -2.517239451408386230e-01 -7.423716038465499878e-02 -2.753721363842487335e-02 2.272528111934661865e-01 1.766338795423507690e-01 9.766311198472976685e-02 -2.720511555671691895e-01 9.523794054985046387e-02
7.388894259929656982e-02 -1.633413136005401611e-02 -1.679188758134841919e-01 -3.665944561362266541e-02 -3.415117040276527405e-02 1.192025989294052124e-01 -2.145463377237319946e-01 -1.388148814439773560e-01 -1.177319586277008057e-01 1.533634215593338013e-01 -2.523960173130035400e-01 1.949636042118072510e-01 -2.284183800220489502e-01 -2.611294090747833252e-01 1.185125187039375305e-01 -7.426025718450546265e-02 -1.000003591179847717e-01 -2.336173355579376221e-01 -2.232469804584980011e-02 4.643293917179107666e-01 1.215729117393493652e-01 -1.374030113220214844e-01 7.611446827650070190e-02 -4.117094278335571289e-01 -1.594578027725219727e-01 -2.100912481546401978e-01 3.594474494457244873e-02 8.697703480720520020e-02 1.717975884675979614e-01 -3.867442160844802856e-02 -1.415655016899108887e-02 -7.596696168184280396e-02
-1.227765530347824097e-01 -1.739220111630856991e-03 -1.210267841815948486e-01 -2.761966735124588013e-02 -5.572661384940147400e-02 -1.560838669538497925e-01 3.511651977896690369e-02 -9.765259921550750732e-03 1.415367703884840012e-02 -1.561070233583450317e-01 -2.689581364393234253e-02 1.127469465136528015e-01 1.003221124410629272e-01 -4.168561100959777832e-01 8.813412487506866455e-02 -1.293621361255645752e-01 1.216495037078857422e-01 -2.360958307981491089e-01 -2.684457898139953613e-01 3.301274478435516357e-01 -1.504807770252227783e-01 -9.164359420537948608e-02 -1.363726407289505005e-01 1.095923110842704773e-01 -7.167658209800720215e-02 1.567505449056625366e-01 -2.944193184375762939e-01 4.526197612285614014e-01 1.499583292752504349e-02 -8.236721903085708618e-02 -2.186386883258819580e-01 7.120285183191299438e-02
1.829746663570404053e-01 -3.973957896232604980e-02 -4.785066097974777222e-02 3.637543618679046631e-01 2.356417328119277954e-01 9.386852383613586426e-02 -4.443705081939697266e-03 1.941758692264556885e-01 1.772126257419586182e-01 3.335647583007812500e-01 1.172173321247100830e-01 1.378042995929718018e-01 -1.512819528579711914e-01 -2.153244018554687500e-01 6.562287360429763794e-02 -1.770514398813247681e-01 1.151628792285919189e-01 -6.115633621811866760e-02 -1.287960708141326904e-01 7.752201706171035767e-02 -5.560962855815887451e-02 -2.529989778995513916e-01 1.475064754486083984e-01 -1.255558244884014130e-02 -1.506186276674270630e-01 -9.003449976444244385e-02 -2.271154969930648804e-01 2.143153250217437744e-01 -1.737910509109497070e-01 -1.745666563510894775e-01 -3.461957275867462158e-01 1.025548279285430908e-01
1.227389797568321228e-01 1.741127073764801025e-01 5.937088746577501297e-03 3.861276507377624512e-01 -1.019490584731101990e-01 3.663347288966178894e-02 -1.743665337562561035e-01 6.932374089956283569e-04 8.263686299324035645e-02 1.350724548101425171e-01 -2.540185116231441498e-02 2.320148944854736328e-01 7.205748558044433594e-02 -3.785171806812286377e-01 6.193513050675392151e-02 2.263312414288520813e-02 -9.645582735538482666e-02 -1.738252788782119751e-01 6.342276185750961304e-02 8.200059644877910614e-03 -1.536747366189956665e-01 -1.696988791227340698e-01 2.736093848943710327e-02 -7.526856660842895508e-02 8.872379362583160400e-02 -4.136338829994201660e-01 -1.821188256144523621e-02 1.491256207227706909e-01 3.446678519248962402e-01 -1.257652640342712402e-01 -2.974990010261535645e-01 6.241301447153091431e-02
8.137471228837966919e-02 -1.482508331537246704e-01 1.348462188616394997e-03 1.563446372747421265e-01 -2.015741765499114990e-01 3.717017769813537598e-01 -5.294948443770408630e-02 1.066034883260726929e-01 6.991627067327499390e-02 -2.040468454360961914e-01 7.053858786821365356e-02 -7.495127618312835693e-02 -3.168036639690399170e-01 1.681681349873542786e-02 3.426121175289154053e-01 -1.407164484262466431e-01 -8.750411868095397949e-02 -2.395669817924499512e-01 -2.302170991897583008e-01 3.106971979141235352e-01 -3.130041658878326416e-01 -8.677311986684799194e-02 7.261868566274642944e-03 4.302690178155899048e-02 -1.579262167215347290e-01 -2.099878527224063873e-02 -1.561433076858520508e-01 2.453726530075073242e-01 1.057164669036865234e-01 -5.201922357082366943e-02 6.241988390684127808e-02 -9.647931903600692749e-02
3.647182881832122803e-01 -3.140140697360038757e-02 -2.332413643598556519e-01 2.402935922145843506e-01 2.441895194351673126e-02 1.135975643992424011e-01 -1.981356441974639893e-01 -5.509023368358612061e-02 -8.819460868835449219e-02 2.090436965227127075e-01 1.102344244718551636e-01 -1.873140931129455566e-01 -5.724789947271347046e-02 -3.331583440303802490e-01 -3.347531557083129883e-01 -1.380893886089324951e-01 -4.969316720962524414e-02 -8.194392919540405273e-02 -4.743697121739387512e-02 2.761538028717041016e-01 -1.985050886869430542e-01 -9.900221228599548340e-02 -6.406145170331001282e-03 1.661830395460128784e-01 -1.751279830932617188e-01 7.775506377220153809e-02 -2.564349770545959473e-01 9.691853821277618408e-02 -1.374278366565704346e-01 -2.217176854610443115e-01 9.432531893253326416e-02 -2.394869737327098846e-02
-1.132530197501182556e-01 1.411551088094711304e-01 1.985185295343399048e-01 1.651094555854797363e-01 -5.241552367806434631e-02 1.756318360567092896e-01 1.277781464159488678e-02 3.403483331203460693e-01 -2.835521399974822998e-01 -8.966872096061706543e-02 3.440473377704620361e-01 -1.575423404574394226e-02 -9.468042850494384766e-02 -3.487430810928344727e-01 -5.199409648776054382e-02 6.047377362847328186e-02 -1.746311201713979244e-03 1.052677184343338013e-01 2.289300598204135895e-02 3.334138989448547363e-01 2.918054722249507904e-02 -2.488117218017578125e-01 1.337167434394359589e-02 -5.961542949080467224e-02 -1.183022744953632355e-02 -8.029527217149734497e-02 8.067244291305541992e-02 3.811416327953338623e-01 -9.926120936870574951e-02 -6.127358600497245789e-02 5.740011110901832581e-02 2.060270160436630249e-01
-2.173960953950881958e-02 -2.510015368461608887e-01 -8.083205670118331909e-02 2.754697799682617188e-01 -2.977406978607177734e-02 3.076184689998626709e-01 6.433719396591186523e-02 -2.005782276391983032e-01 4.518406838178634644e-02 -1.472049355506896973e-01 1.583360135555267334e-01 -1.093612797558307648e-02 -3.903463482856750488e-01 -1.402258314192295074e-02 6.290087848901748657e-02 -1.895414739847183228e-01 -1.348941773176193237e-01 -3.618507087230682373e-02 -9.802423417568206787e-02 2.514895796775817871e-01 -2.144290506839752197e-01 -5.034601315855979919e-03 -1.302137076854705811e-01 -2.898975014686584473e-01 -9.213251620531082153e-02 -1.825832128524780273e-01 -4.378694575279951096e-03 5.434438958764076233e-02 3.035691678524017334e-01 -2.927945256233215332e-01 -2.959446050226688385e-02 9.976191818714141846e-02
-4.923138394951820374e-02 6.884056609123945236e-03 -1.111659258604049683e-01 1.595128774642944336e-01 -1.910363584756851196e-01 1.407153904438018799e-01 -1.028641778975725174e-02 -1.489895209670066833e-02 2.258752882480621338e-01 1.699306070804595947e-01 9.771907329559326172e-02 2.054287046194076538e-01 -2.223703823983669281e-02 -2.513844966888427734e-01 3.649246692657470703e-02 -9.352644905447959900e-03 1.711246930062770844e-02 -5.602268129587173462e-02 8.552268892526626587e-02 3.876972943544387817e-02 -9.014277160167694092e-02 -2.260664850473403931e-01 -3.252924978733062744e-02 -1.642814278602600098e-01 1.470894515514373779e-01 -4.697624444961547852e-01 -1.883228719234466553e-01 7.244433462619781494e-02 2.095990180969238281e-01 -1.654663980007171631e-01 -4.333172440528869629e-01 2.544052898883819580e-01
1.579673439264297485e-01 2.434892803430557251e-01 -7.474812865257263184e-02 8.813405036926269531e-02 -3.625107184052467346e-02 -2.058801986277103424e-02 -1.504347771406173706e-01 2.784401923418045044e-02 -1.978833675384521484e-01 -1.557164937257766724e-01 -6.601627916097640991e-02 1.771506667137145996e-01 2.850360870361328125e-01 -2.228756994009017944e-01 1.734452508389949799e-02 -2.777069509029388428e-01 -1.566350609064102173e-01 -1.728922277688980103e-01 -1.248392239212989807e-01 1.068312972784042358e-01 -1.208212599158287048e-01 -4.160258919000625610e-02 -3.292899131774902344e-01 -3.282531201839447021e-01 -3.689289465546607971e-02 -2.608226537704467773e-01 -1.968241482973098755e-01 1.238520294427871704e-01 1.940919905900955200e-01 3.744174540042877197e-02 1.180669665336608887e-01 2.817038893699645996e-01
-1.346562802791595459e-01 -1.817425638437271118e-01 -2.053136751055717468e-02 2.216238826513290405e-01 -1.334598660469055176e-01 1.771120876073837280e-01 -1.922774314880371094e-02 3.918857127428054810e-02 2.265780121088027954e-01 -2.866745293140411377e-01 -1.311505883932113647e-01 1.731875538825988770e-02 -3.755635917186737061e-01 -1.257777661085128784e-01 1.189343109726905823e-01 -6.585847586393356323e-02 -2.098006159067153931e-01 -6.953138858079910278e-02 1.843025162816047668e-02 2.105042785406112671e-01 -2.866957187652587891e-01 -8.757232874631881714e-02 2.718765847384929657e-02 -4.751149192452430725e-02 -2.154575288295745850e-01 -1.483261287212371826e-01 -1.090859547257423401e-01 3.590056002140045166e-01 2.422683387994766235e-01 -2.405057996511459351e-01 -5.726879462599754333e-03 -9.850017726421356201e-02
1.384504735469818115e-01 3.205856084823608398e-01 -6.781351403333246708e-04 2.796349525451660156e-01 -1.764559298753738403e-01 2.792396247386932373e-01 -2.664523720741271973e-01 7.198115438222885132e-02 -6.986411660909652710e-02 2.016647160053253174e-01 2.518129348754882812e-01 1.161791384220123291e-01 -1.940795034170150757e-01 -2.460754215717315674e-01 2.190516702830791473e-02 -9.281788766384124756e-02 1.323889046907424927e-01 -2.900441922247409821e-02 2.483783289790153503e-02 2.952880263328552246e-01 2.039760537445545197e-02 -2.031096667051315308e-01 9.552144445478916168e-03 -5.501000676304101944e-03 1.135676726698875427e-01 3.304231213405728340e-03 -2.333192825317382812e-01 -1.220737919211387634e-01 2.347900718450546265e-01 -2.081537097692489624e-01 -1.476025134325027466e-01 1.853058487176895142e-01
-2.978215180337429047e-02 1.273958235979080200e-01 -1.074019148945808411e-01 1.682570427656173706e-01 -4.450600221753120422e-02 -6.859547644853591919e-02 2.411521505564451218e-03 -2.044215798377990723e-01 2.566242814064025879e-01 1.669212281703948975e-01 3.546205163002014160e-01 -1.603066027164459229e-01 -4.758932292461395264e-01 -2.122901529073715210e-01 1.405431479215621948e-01 -9.186133742332458496e-02 6.357435137033462524e-02 -5.554578267037868500e-03 -1.242700442671775818e-01 6.194464862346649170e-02 -4.633497819304466248e-02 -1.472699642181396484e-01 -6.411635875701904297e-02 -2.387695759534835815e-01 4.098873212933540344e-02 -2.770055830478668213e-02 -1.714281141757965088e-01 3.092943131923675537e-01 2.364305108785629272e-01 -5.459022894501686096e-02 -2.149819284677505493e-01 9.353005886077880859e-02
-8.912957273423671722e-03 5.593331903219223022e-02 1.324722617864608765e-01 1.709749996662139893e-01 -1.444322019815444946e-01 1.967597380280494690e-02 1.095562502741813660e-01 3.995803594589233398e-01 -1.903103590011596680e-01 -5.995348468422889709e-02 5.214785039424896240e-02 -7.133219391107559204e-02 -1.892656832933425903e-01 -1.202084124088287354e-01 -1.538368165493011475e-01 -2.070083320140838623e-01 1.622087955474853516e-01 -8.080600947141647339e-02 5.496293306350708008e-02 3.884258270263671875e-01 -9.488160908222198486e-02 -1.187529321759939194e-02 -2.149927765130996704e-01 -3.217747211456298828e-01 1.653200536966323853e-01 -1.209774240851402283e-01 1.352149844169616699e-01 3.539191782474517822e-01 -1.864910125732421875e-01 -5.151590332388877869e-02 -1.244851574301719666e-01 9.277573227882385254e-02
3.711712360382080078e-01 7.273587584495544434e-02 -1.225224509835243225e-01 -9.028578549623489380e-02 -4.471211507916450500e-02 6.744040548801422119e-02 1.936881691217422485e-01 -1.730547249317169189e-01 1.608837395906448364e-01 -8.310494571924209595e-02 1.136325672268867493e-01 1.916298270225524902e-02 1.810629107058048248e-02 -8.425606787204742432e-02 -1.206617876887321472e-01 4.882046580314636230e-02 -1.894017308950424194e-02 -2.002217620611190796e-01 -1.641234010457992554e-01 2.333834916353225708e-01 -6.403389573097229004e-02 -1.727924793958663940e-01 -3.382854396477341652e-03 -8.018945157527923584e-02 -1.711330711841583252e-01 -1.469608396291732788e-01 -6.768525391817092896e-02 3.195680677890777588e-01 3.411692082881927490e-01 -4.783415198326110840e-01 -1.557105481624603271e-01 5.941226612776517868e-03
1.404209733009338379e-01 -1.781536638736724854e-02 -1.317158341407775879e-02 2.760575413703918457e-01 6.364643573760986328e-02 1.661060303449630737e-01 -3.584706038236618042e-02 7.215838879346847534e-02 7.401844859123229980e-02 9.770470112562179565e-02 3.345340490341186523e-01 1.221857219934463501e-01 -2.350845746695995331e-02 -3.849798440933227539e-01 1.720701344311237335e-02 1.689813584089279175e-01 -1.755651086568832397e-01 -1.307058483362197876e-01 3.107867389917373657e-02 2.245309948921203613e-01 1.040820106863975525e-01 -3.415502905845642090e-01 -1.990620605647563934e-02 -6.504481285810470581e-02 -3.934812918305397034e-02 -2.541046142578125000e-01 -1.047458052635192871e-01 4.004437848925590515e-02 1.321787387132644653e-01 -2.500433921813964844e-01 -3.234224319458007812e-01 2.264454662799835205e-01
1.235352829098701477e-01 -1.567655056715011597e-01 -1.477854419499635696e-02 6.448962539434432983e-02 -6.995788961648941040e-02 1.896629035472869873e-01 2.558120153844356537e-02 5.722352489829063416e-02 3.106252551078796387e-01 -9.135164320468902588e-02 2.901561558246612549e-01 8.043162524700164795e-04 -1.733995229005813599e-01 -3.403312861919403076e-01 1.333605945110321045e-01 -2.658982872962951660e-01 3.220649957656860352e-01 -4.187767580151557922e-02 -2.631301805377006531e-02 2.654282748699188232e-01 -1.568131893873214722e-01 -1.484907567501068115e-01 -1.051255315542221069e-01 -2.260253876447677612e-01 9.326457977294921875e-02 -3.242629468441009521e-01 -2.215301841497421265e-01 3.932180628180503845e-02 3.079319372773170471e-03 -1.665515825152397156e-02 -1.930742859840393066e-01 -1.237516198307275772e-02
3.352890312671661377e-01 -9.720340371131896973e-02 4.745863378047943115e-02 -1.439348161220550537e-01 -5.551229417324066162e-02 2.127374708652496338e-01 -1.264366805553436279e-01 -4.358835518360137939e-02 2.759568579494953156e-02 2.035754919052124023e-01 1.870418637990951538e-01 1.637805402278900146e-01 -2.868987619876861572e-01 -1.381310671567916870e-01 -2.057720571756362915e-01 2.024688757956027985e-02 1.087060272693634033e-01 -1.416076570749282837e-01 -1.385674774646759033e-01 4.545912891626358032e-02 -2.498462200164794922e-01 -1.161173880100250244e-01 8.352966606616973877e-02 -1.525173336267471313e-01 7.979384809732437134e-02 -1.176334321498870850e-01 -4.485186338424682617e-01 1.977894753217697144e-01 1.651863902807235718e-01 -7.347359508275985718e-02 2.071477621793746948e-01 2.130966782569885254e-01
1.653798967599868774e-01 -1.896020472049713135e-01 -1.926941275596618652e-01 4.909000545740127563e-02 1.262729465961456299e-01 2.853451967239379883e-01 -3.399892151355743408e-02 5.621451139450073242e-02 2.223355919122695923e-01 -1.722336560487747192e-01 9.093597531318664551e-02 5.505301058292388916e-02 1.117260530591011047e-01 -2.387325465679168701e-01 1.424894183874130249e-01 -4.314033314585685730e-02 -2.142153084278106689e-01 -2.932521104812622070e-01 -1.208338961005210876e-01 2.656646072864532471e-01 1.190001517534255981e-01 -3.324538171291351318e-01 -2.532121539115905762e-01 -1.561411172151565552e-01 -1.751768961548805237e-02 -2.522910833358764648e-01 -8.367587625980377197e-02 2.458553761243820190e-01 -1.014057472348213196e-01 -1.342104673385620117e-01 1.311188489198684692e-01 -7.937575876712799072e-02
-2.371634095907211304e-01 1.617801636457443237e-01 -7.451991736888885498e-02 2.111632823944091797e-01 1.092650200007483363e-04 -3.710743784904479980e-02 -2.815578877925872803e-01 1.965489834547042847e-01 2.843875065445899963e-02 -2.671652473509311676e-03 -8.576963841915130615e-02 5.472590774297714233e-02 -1.182437688112258911e-01 -4.964899644255638123e-02 3.500087559223175049e-02 -1.372043341398239136e-01 6.494634319096803665e-03 -4.864647239446640015e-02 -1.156725138425827026e-01 2.745401859283447266e-01 6.448901444673538208e-02 -3.991650938987731934e-01 -2.856153249740600586e-01 -3.397057354450225830e-01 1.576163470745086670e-01 5.399991571903228760e-02 -9.834646433591842651e-02 3.621185719966888428e-01 1.917030429467558861e-03 -4.831638559699058533e-02 -9.524348378181457520e-02 2.624710798263549805e-01
-4.086992889642715454e-02 1.717694848775863647e-01 3.125247061252593994e-01 1.146558020263910294e-02 -1.102069839835166931e-01 6.855067610740661621e-02 -1.785347610712051392e-01 -4.271375015377998352e-02 1.317708343267440796e-01 1.400064378976821899e-01 6.986091379076242447e-03 2.491393871605396271e-02 1.254329979419708252e-01 -2.970020473003387451e-01 -3.901554644107818604e-02 -4.453096538782119751e-02 -3.680447861552238464e-02 1.318182647228240967e-01 1.230172887444496155e-01 2.458257377147674561e-01 -3.127148151397705078e-01 -1.113431006669998169e-01 -1.608473956584930420e-01 -3.099987804889678955e-01 -1.498296707868576050e-01 -3.911584019660949707e-01 -3.089215755462646484e-01 1.374647915363311768e-01 1.435481905937194824e-01 -1.760000437498092651e-01 -1.290731038898229599e-02 8.607696741819381714e-02
-9.872676432132720947e-02 5.219979956746101379e-02 -2.493343502283096313e-02 -2.059020102024078369e-01 1.085272207856178284e-01 3.230025172233581543e-01 -2.482794225215911865e-01 2.111073732376098633e-01 -9.346939623355865479e-02 2.281587719917297363e-01 1.213715896010398865e-01 -2.165012247860431671e-02 7.092187553644180298e-02 -2.739298939704895020e-01 -2.244170010089874268e-01 -2.978986799716949463e-01 8.826328814029693604e-02 -3.462840989232063293e-02 -1.992060095071792603e-01 5.482058227062225342e-02 3.958496451377868652e-02 -3.286599218845367432e-01 -1.445899158716201782e-01 1.322868317365646362e-01 -1.841706484556198120e-01 -1.391145884990692139e-01 -1.062179207801818848e-01 2.846647202968597412e-01 2.122831195592880249e-01 -8.996808528900146484e-02 6.408106535673141479e-02 1.565421074628829956e-01
7.806673645973205566e-03 2.275975495576858521e-01 5.103465542197227478e-02 1.396556794643402100e-01 -1.547058671712875366e-01 3.203267455101013184e-01 -9.079233859665691853e-04 2.936291508376598358e-02 -1.293885987251996994e-02 6.707224994897842407e-02 6.548883765935897827e-02 1.786346547305583954e-02 6.864477880299091339e-03 -2.461939752101898193e-01 2.370609492063522339e-01 -3.232403695583343506e-01 3.432686626911163330e-01 -4.122922196984291077e-02 8.640582859516143799e-02 2.423999309539794922e-01 1.209560483694076538e-01 -1.718884110450744629e-01 -3.975770622491836548e-02 -1.258254498243331909e-01 2.266335189342498779e-01 -1.775626838207244873e-01 -7.020360976457595825e-02 2.690671384334564209e-01 1.445733457803726196e-01 8.782836049795150757e-02 1.452915370464324951e-01 3.327488899230957031e-01
-1.861263811588287354e-01 1.395315527915954590e-01 -1.729995459318161011e-01 1.683682054281234741e-01 -1.803815066814422607e-01 2.331246435642242432e-01 1.095625013113021851e-01 1.766531318426132202e-01 9.193269908428192139e-02 1.705320179462432861e-01 -2.053554952144622803e-01 -2.647760510444641113e-01 -1.797884516417980194e-02 -1.757561415433883667e-01 -9.474094025790691376e-03 1.683143973350524902e-01 -1.884447336196899414e-01 1.050888560712337494e-02 -7.184196263551712036e-02 4.648183882236480713e-01 4.345072060823440552e-02 -1.932705938816070557e-01 -1.769752949476242065e-01 -9.270342066884040833e-03 -1.903941780328750610e-01 -9.332330664619803429e-04 -9.754166007041931152e-02 3.183947801589965820e-01 9.864497929811477661e-02 -2.208558171987533569e-01 1.041003018617630005e-01 6.403823941946029663e-02
1.529336720705032349e-01 3.179341554641723633e-02 -7.087539881467819214e-02 1.065630018711090088e-01 -2.704019546508789062e-01 1.496134698390960693e-01 -1.601945161819458008e-01 7.195950299501419067e-02 -1.324940770864486694e-01 3.204847276210784912e-01 2.008139900863170624e-02 1.257971227169036865e-01 -4.805375635623931885e-02 -2.724224925041198730e-01 -3.812376782298088074e-02 -1.918817013502120972e-01 2.841553986072540283e-01 -2.177112996578216553e-01 -5.403041839599609375e-02 4.237982928752899170e-01 -3.021071478724479675e-02 -2.349588572978973389e-01 -1.969713568687438965e-01 2.107558995485305786e-01 -1.405096501111984253e-01 -1.045746207237243652e-01 -1.494298037141561508e-02 5.253759026527404785e-02 1.605759710073471069e-01 8.817971497774124146e-02 2.096055895090103149e-01 1.429440826177597046e-01
2.562947198748588562e-02 2.072692662477493286e-01 -1.346420943737030029e-01 -1.680679023265838623e-01 -2.948893932625651360e-03 2.802813947200775146e-01 -3.245364129543304443e-01 2.181019037961959839e-01 9.692121297121047974e-02 1.279925405979156494e-01 2.532270848751068115e-01 9.815777838230133057e-02 9.480995684862136841e-02 -2.451110780239105225e-01 -7.666641473770141602e-02 -2.756808400154113770e-01 1.150733754038810730e-01 1.032366305589675903e-01 -5.529658496379852295e-02 1.384688913822174072e-01 -2.156794816255569458e-01 -1.457143127918243408e-01 -3.591472506523132324e-01 4.845971614122390747e-02 -2.382391095161437988e-01 1.416754908859729767e-03 -2.670370042324066162e-01 8.935531973838806152e-02 1.443937718868255615e-01 -1.116420999169349670e-01 4.851131513714790344e-02 1.055054366588592529e-01
7.046411931514739990e-02 6.323716789484024048e-02 -8.432102622464299202e-04 -1.351222544908523560e-01 -7.849408686161041260e-02 3.068462908267974854e-01 6.395746767520904541e-02 8.312459290027618408e-02 -1.000496596097946167e-01 2.834780216217041016e-01 -1.478994041681289673e-01 7.024797797203063965e-02 8.391429483890533447e-02 -2.262836694717407227e-01 -1.612332910299301147e-01 -3.796334937214851379e-02 -1.484274715185165405e-01 -8.200234919786453247e-02 -1.528662890195846558e-01 4.607400298118591309e-01 6.084534898400306702e-02 -1.816536784172058105e-01 4.599260911345481873e-02 -4.197846651077270508e-01 -2.460352033376693726e-01 1.258365227840840816e-03 1.044111028313636780e-01 2.419234514236450195e-01 5.507311597466468811e-02 9.733221679925918579e-02 1.211313009262084961e-01 1.483797580003738403e-01
-5.449160188436508179e-02 -2.248192764818668365e-02 -2.293312847614288330e-01 -1.169261038303375244e-01 -8.798886090517044067e-02 4.724187031388282776e-02 8.026035130023956299e-02 2.762983553111553192e-02 -6.354789435863494873e-02 1.023897081613540649e-01 -1.136140525341033936e-01 -1.475787162780761719e-01 -1.183782145380973816e-01 -1.747079342603683472e-01 1.840320676565170288e-01 -1.945603340864181519e-01 -1.649966388940811157e-01 -1.066818460822105408e-01 -6.328586488962173462e-02 2.455347031354904175e-01 1.086107417941093445e-01 -3.830062150955200195e-01 -2.034360319375991821e-01 -3.792065382003784180e-01 -3.545471653342247009e-02 -2.020788043737411499e-01 1.133950501680374146e-01 -7.889826782047748566e-03 1.594099849462509155e-01 -2.785632014274597168e-01 -2.660062015056610107e-01 2.688144445419311523e-01
1.019977126270532608e-02 3.867300972342491150e-02 -1.411095559597015381e-01 1.712844818830490112e-01 -2.789313495159149170e-01 9.186729043722152710e-02 -1.165870577096939087e-01 6.732376664876937866e-02 2.480757236480712891e-01 1.669598817825317383e-01 -4.021479561924934387e-02 1.864030063152313232e-01 -7.848659157752990723e-02 -3.577900826930999756e-01 7.508714497089385986e-02 -1.590438745915889740e-02 -8.971833623945713043e-03 -5.968410521745681763e-02 7.290655374526977539e-02 6.954745948314666748e-02 -1.628763228654861450e-01 -1.884386688470840454e-01 -9.536538273096084595e-02 -1.460676044225692749e-01 -2.906471863389015198e-02 -3.830025196075439453e-01 -1.848502904176712036e-01 3.575861826539039612e-02 1.908232569694519043e-01 -4.115911200642585754e-02 -4.482958018779754639e-01 2.249748110771179199e-01
1.451591700315475464e-01 -2.132838368415832520e-01 -1.784290969371795654e-01 1.169043853878974915e-01 -7.343137264251708984e-02 1.901213377714157104e-01 -2.218940667808055878e-02 -1.572775393724441528e-01 2.707148194313049316e-01 7.335923612117767334e-02 1.710606962442398071e-01 1.566523909568786621e-01 -1.371241211891174316e-01 -1.984753906726837158e-01 7.301189005374908447e-02 -3.588294237852096558e-02 -9.882802516222000122e-02 -9.619000554084777832e-02 5.554342642426490784e-02 2.099675387144088745e-01 -1.609212309122085571e-01 -1.701135486364364624e-01 -8.646357804536819458e-02 -2.439156323671340942e-01 -3.151357173919677734e-01 -1.865364015102386475e-01 -1.382271200418472290e-01 5.809095129370689392e-02 1.273246854543685913e-01 -1.925240159034729004e-01 -3.631576299667358398e-01 3.068230152130126953e-01
1.169410198926925659e-01 -9.216992557048797607e-02 -3.574357926845550537e-01 1.713736355304718018e-01 -3.941633179783821106e-02 1.752169281244277954e-01 -5.954830348491668701e-02 1.741386950016021729e-01 -5.701750889420509338e-02 -9.877849370241165161e-02 2.564123570919036865e-01 8.342797309160232544e-02 -8.293133229017257690e-02 -1.617715656757354736e-01 -8.577578701078891754e-03 1.109497100114822388e-01 -1.907309442758560181e-01 -1.872472316026687622e-01 1.961404532194137573e-01 6.150857359170913696e-02 -2.041618376970291138e-01 -1.646530479192733765e-01 -1.260596811771392822e-01 -2.570077478885650635e-01 -2.622953057289123535e-01 -2.375713139772415161e-01 -2.120702862739562988e-01 1.096911355853080750e-01 7.118952274322509766e-02 -8.574736863374710083e-02 -3.805905878543853760e-01 1.395812481641769409e-01
-5.617813766002655029e-02 2.490336298942565918e-01 -8.921927958726882935e-02 5.655386671423912048e-02 -1.180059239268302917e-01 1.508914232254028320e-01 -9.094498306512832642e-02 -6.394895911216735840e-02 2.135850042104721069e-01 2.320284992456436157e-01 -9.181292355060577393e-02 1.138179451227188110e-01 -1.822805032134056091e-02 -5.014178156852722168e-01 1.322310119867324829e-01 4.906731098890304565e-02 -1.219837442040443420e-01 -9.007837623357772827e-02 -2.611402571201324463e-01 1.418431699275970459e-01 -2.159058749675750732e-01 -1.690369248390197754e-01 1.140146031975746155e-01 -2.252131998538970947e-01 -1.044076904654502869e-01 1.179007533937692642e-02 2.643635272979736328e-01 3.649560809135437012e-01 -6.622654944658279419e-02 -7.742623239755630493e-02 5.000028014183044434e-02 7.007260620594024658e-02
1.604335196316242218e-02 9.420501068234443665e-03 6.383301317691802979e-02 2.074358165264129639e-01 -3.142246901988983154e-01 3.125052452087402344e-01 1.170396953821182251e-01 -9.934180974960327148e-02 -2.896760404109954834e-02 1.714168936014175415e-01 -4.355851560831069946e-02 1.201806589961051941e-01 2.382494509220123291e-01 -3.313959240913391113e-01 -2.801083587110042572e-02 -1.420188546180725098e-01 -2.056305706501007080e-01 -8.583651483058929443e-02 1.711793988943099976e-01 2.532169222831726074e-01 3.767292946577072144e-02 -3.876654803752899170e-02 -1.273960322141647339e-01 -3.414771854877471924e-01 -2.152554988861083984e-01 -1.046114861965179443e-01 -2.049653530120849609e-01 3.225327730178833008e-01 -5.426391959190368652e-02 3.940305486321449280e-02 2.403574436902999878e-02 1.061085090041160583e-01
1.946741938591003418e-01 -2.410686202347278595e-02 5.092982202768325806e-02 -6.840565055608749390e-02 6.158507894724607468e-03 2.624864280223846436e-01 2.314318865537643433e-01 2.403846979141235352e-01 -5.020828917622566223e-02 1.412533372640609741e-01 1.263587623834609985e-01 -2.289432585239410400e-01 -1.412210762500762939e-01 -2.921392917633056641e-01 -8.606080710887908936e-02 -5.732888728380203247e-02 -1.142826769500970840e-02 7.578688859939575195e-02 1.906037926673889160e-01 2.381025068461894989e-02 9.699356555938720703e-02 -2.492821589112281799e-02 -2.631666958332061768e-01 -8.301900327205657959e-02 9.005142003297805786e-02 -7.842965424060821533e-02 -4.689433425664901733e-02 6.209436058998107910e-01 -1.242269277572631836e-01 -1.292170286178588867e-01 -6.281656026840209961e-02 -8.573470637202262878e-03
4.011311829090118408e-01 8.548839390277862549e-02 -2.420781254768371582e-01 -3.314045071601867676e-02 -8.693008124828338623e-02 4.928767681121826172e-02 -3.952701017260551453e-02 1.940054893493652344e-01 1.719631254673004150e-01 -2.187352441251277924e-02 7.691662013530731201e-02 5.982580408453941345e-02 -2.115302234888076782e-01 -1.426770836114883423e-01 5.153726041316986084e-02 -1.632345467805862427e-01 2.822691202163696289e-01 -1.182964146137237549e-01 -5.875191465020179749e-02 6.017842143774032593e-02 -1.864565014839172363e-01 -1.544352173805236816e-01 -3.697092235088348389e-01 -2.596434950828552246e-01 2.629344351589679718e-02 -9.095639735460281372e-02 -3.112598061561584473e-01 -1.478906597185414284e-06 2.726092040538787842e-01 -4.267477779649198055e-04 -2.003604024648666382e-01 -7.199960947036743164e-02
-2.102155089378356934e-01 1.323295682668685913e-01 -2.803705632686614990e-01 5.048720538616180420e-02 -6.586127728223800659e-02 -3.200078755617141724e-02 -1.966413669288158417e-02 1.706633567810058594e-01 3.998864442110061646e-02 1.178560033440589905e-01 -7.562915980815887451e-02 -1.976229846477508545e-01 1.855698525905609131e-01 -3.635604381561279297e-01 1.927587836980819702e-01 -6.321085989475250244e-02 -2.312916070222854614e-01 -3.490693569183349609e-01 -2.175340652465820312e-01 8.048843592405319214e-02 -9.598234295845031738e-02 -2.141419500112533569e-01 -6.496136635541915894e-02 -8.767264336347579956e-02 -2.014651298522949219e-01 -1.469612121582031250e-01 -1.175760775804519653e-01 3.952798843383789062e-01 8.106271177530288696e-02 2.542309090495109558e-02 5.993871018290519714e-02 1.226893961429595947e-01
1.433760672807693481e-01 1.263761222362518311e-01 -9.647011756896972656e-02 1.765519939363002777e-02 -8.041418343782424927e-02 3.007734417915344238e-01 1.370622217655181885e-01 3.888577818870544434e-01 3.516915068030357361e-02 -6.163817644119262695e-02 7.995840162038803101e-03 -2.703801691532135010e-01 -9.791960939764976501e-03 -8.677732944488525391e-02 -5.455230548977851868e-02 -1.448321789503097534e-01 1.537535637617111206e-01 -1.639312948100268841e-03 2.014867961406707764e-01 3.424127697944641113e-01 1.226221676915884018e-02 -1.268245577812194824e-01 -1.584771573543548584e-01 -2.387248873710632324e-01 -1.187575384974479675e-01 1.781676411628723145e-01 7.087260484695434570e-02 4.208403527736663818e-01 2.404437810182571411e-01 -6.324007362127304077e-02 7.773574441671371460e-02 3.853488340973854065e-02
1.725500375032424927e-01 1.902235895395278931e-01 -2.233725041151046753e-01 1.389932483434677124e-01 -2.108604162931442261e-01 -2.550266217440366745e-03 -5.461784824728965759e-02 -9.482532041147351265e-04 1.690948456525802612e-01 1.143494024872779846e-01 3.760348558425903320e-01 -9.844154864549636841e-02 -4.635917842388153076e-01 -2.163887470960617065e-01 1.965895295143127441e-01 2.528656041249632835e-04 3.729363903403282166e-02 2.806314267218112946e-03 -9.328709542751312256e-02 7.676178216934204102e-02 -1.635617204010486603e-02 -9.394205361604690552e-02 4.462120682001113892e-02 -2.284777313470840454e-01 1.316852569580078125e-01 -1.092526614665985107e-01 -1.982145309448242188e-01 2.661958336830139160e-01 1.644525825977325439e-01 3.450134070590138435e-03 -2.559344470500946045e-01 1.138380840420722961e-01
7.638080418109893799e-02 1.701348572969436646e-01 2.260625958442687988e-01 1.316895186901092529e-01 -1.120292246341705322e-01 -1.401255726814270020e-01 2.120133936405181885e-01 -1.038407981395721436e-01 -1.212402209639549255e-01 -1.842033565044403076e-01 3.686998039484024048e-02 1.665633022785186768e-01 -8.039482682943344116e-02 -1.201812997460365295e-01 -2.324721813201904297e-01 6.140454486012458801e-02 5.192651879042387009e-03 -9.909809380769729614e-02 -2.695774734020233154e-01 1.681823283433914185e-01 -2.177205830812454224e-01 -2.692066133022308350e-01 1.196811795234680176e-01 -2.519005350768566132e-02 1.414395421743392944e-01 -2.811439633369445801e-01 -1.690014004707336426e-01 3.603352308273315430e-01 -1.096635311841964722e-01 -3.032081723213195801e-01 -1.317297071218490601e-01 1.673336327075958252e-01
1.042821705341339111e-01 3.182272240519523621e-02 -3.343958854675292969e-01 9.864522516727447510e-02 -1.705777496099472046e-01 8.414270728826522827e-02 -2.605482637882232666e-01 4.131809249520301819e-02 -2.500334978103637695e-01 -1.554676294326782227e-01 3.216449022293090820e-01 1.075773537158966064e-01 -1.115635111927986145e-01 -2.573416829109191895e-01 4.428235441446304321e-02 1.867853105068206787e-01 8.112115412950515747e-02 9.126747399568557739e-02 -3.013705015182495117e-01 1.653036773204803467e-01 -6.752097606658935547e-02 -2.015526443719863892e-01 -1.824195683002471924e-01 -4.162655770778656006e-02 4.686931148171424866e-02 -1.013908255845308304e-02 5.361731722950935364e-02 4.071176648139953613e-01 8.607483655214309692e-02 -1.848527193069458008e-01 -2.636338211596012115e-02 -1.308048665523529053e-01
-2.633553445339202881e-01 4.153301417827606201e-01 -4.244720935821533203e-02 1.695930957794189453e-01 -1.454444676637649536e-01 4.763266071677207947e-02 -1.463674753904342651e-02 2.112175673246383667e-01 1.092625707387924194e-01 1.030444726347923279e-02 -1.572911739349365234e-01 -1.173104047775268555e-01 -7.896355353295803070e-03 -1.180230304598808289e-01 -8.277826942503452301e-03 1.846657395362854004e-01 -1.292691081762313843e-01 1.088027656078338623e-01 -1.731588542461395264e-01 3.167908787727355957e-01 -3.070285730063915253e-02 -2.488224357366561890e-01 -2.243373095989227295e-01 -2.308026701211929321e-01 -3.718744497746229172e-03 2.792473696172237396e-02 -5.204661190509796143e-02 3.961391150951385498e-01 1.411893665790557861e-01 -1.664780974388122559e-01 -2.606473118066787720e-02 1.628617793321609497e-01
-3.032113052904605865e-02 1.879857480525970459e-01 7.999755442142486572e-02 2.723062969744205475e-02 8.948274701833724976e-02 3.940661549568176270e-01 -3.332599401473999023e-01 1.400490477681159973e-02 2.332904487848281860e-01 -1.621516235172748566e-02 8.827567100524902344e-03 -1.221225559711456299e-01 1.512947585433721542e-02 -3.198980093002319336e-01 -1.280192583799362183e-01 -7.197319716215133667e-02 6.093979347497224808e-03 -7.634129375219345093e-02 -2.531689405441284180e-01 -2.132569812238216400e-02 -3.272587805986404419e-02 -3.883285224437713623e-01 -2.632062695920467377e-02 4.919053986668586731e-02 -1.444553434848785400e-01 -2.058689594268798828e-01 -2.302630841732025146e-01 2.299716770648956299e-01 -3.165199235081672668e-02 1.891064345836639404e-01 -1.330188363790512085e-01 1.980503648519515991e-01
-8.463781327009201050e-02 -3.026226349174976349e-02 7.565414905548095703e-02 1.970801949501037598e-01 -1.643505245447158813e-01 3.067242801189422607e-01 6.156809628009796143e-02 5.591606721282005310e-02 -1.446061674505472183e-02 -1.656407415866851807e-01 -4.458012804388999939e-02 -8.601544052362442017e-02 -1.711982488632202148e-01 -2.862603962421417236e-02 3.057006299495697021e-01 -5.645785108208656311e-02 -9.880682080984115601e-02 -1.284989267587661743e-01 -1.749141812324523926e-01 1.166331544518470764e-01 -4.261547625064849854e-01 -2.483702301979064941e-01 1.054659038782119751e-01 -3.077483177185058594e-02 -1.147746667265892029e-01 -1.431770622730255127e-01 -3.152338564395904541e-01 2.633211910724639893e-01 9.464358538389205933e-02 -2.961978018283843994e-01 1.352283209562301636e-01 -1.111225187778472900e-01
1.440921872854232788e-01 2.643474042415618896e-01 -3.724460005760192871e-01 -1.677144467830657959e-01 -1.117297932505607605e-01 5.941756069660186768e-02 -2.889753580093383789e-01 -7.262107729911804199e-02 -1.775433421134948730e-01 -1.311913728713989258e-01 2.198546826839447021e-01 -8.384446799755096436e-02 6.653372198343276978e-03 -6.301649659872055054e-02 -1.902482360601425171e-01 -7.447206228971481323e-02 -5.037219822406768799e-02 -6.515383720397949219e-03 -2.128289341926574707e-01 2.828008234500885010e-01 3.299495903775095940e-03 -2.602979242801666260e-01 -8.889599144458770752e-02 -1.420274376869201660e-01 -8.444736152887344360e-02 -4.582007229328155518e-02 1.334592401981353760e-01 3.718936741352081299e-01 2.950231544673442841e-02 -3.060906529426574707e-01 -3.985739313066005707e-03 -6.516955047845840454e-02
2.654732763767242432e-01 7.308094948530197144e-02 -3.950521051883697510e-01 -7.600431144237518311e-02 -1.638674587011337280e-01 3.280863165855407715e-01 3.366588354110717773e-01 -5.456064268946647644e-02 3.535637259483337402e-02 2.885760739445686340e-03 2.400391735136508942e-02 2.083532661199569702e-01 9.380213916301727295e-02 -1.612228304147720337e-01 -4.288584738969802856e-02 -1.593786627054214478e-01 7.262921333312988281e-02 2.230394482612609863e-01 4.479215294122695923e-02 1.116629913449287415e-01 8.567784726619720459e-02 -1.761068552732467651e-01 -2.264492064714431763e-01 -1.740572154521942139e-01 1.646897643804550171e-01 9.519710391759872437e-02 -5.614436045289039612e-02 3.401098251342773438e-01 -1.853891275823116302e-02 -1.338439732789993286e-01 -1.958870887756347656e-01 5.643844231963157654e-02
-1.265014410018920898e-01 -9.333559125661849976e-02 -3.486970961093902588e-01 1.380287855863571167e-01 1.190168038010597229e-01 1.657582819461822510e-01 -1.455350667238235474e-01 3.903957456350326538e-02 7.479579001665115356e-02 1.759546399116516113e-01 9.375627152621746063e-03 1.931855976581573486e-01 2.375706881284713745e-01 -3.873699307441711426e-01 -7.401673495769500732e-02 1.500213425606489182e-02 -2.114068865776062012e-01 -2.150441519916057587e-03 -4.353402182459831238e-03 2.454105764627456665e-01 -1.473432686179876328e-02 -2.091358602046966553e-01 -4.010372757911682129e-01 -2.017918527126312256e-01 -7.133500277996063232e-02 -1.095785051584243774e-01 -1.643869131803512573e-01 8.301770687103271484e-02 -6.973341852426528931e-02 -2.680866122245788574e-01 -6.207627058029174805e-02 -4.572598636150360107e-02
8.444710075855255127e-02 1.897713243961334229e-01 1.033218577504158020e-01 1.120876446366310120e-01 7.145133614540100098e-02 -3.914141282439231873e-02 -1.306278351694345474e-02 -1.741720885038375854e-01 -6.671084463596343994e-02 1.200412064790725708e-01 1.280037760734558105e-01 1.487134546041488647e-01 1.847122460603713989e-01 -1.823458820581436157e-01 -1.480998098850250244e-01 -1.299423575401306152e-01 -9.615077078342437744e-02 6.647058576345443726e-02 1.026131436228752136e-01 3.553740978240966797e-01 -1.834238320589065552e-01 -1.391726881265640259e-01 -3.513838648796081543e-01 -3.099621832370758057e-01 -1.210329160094261169e-01 -3.342199027538299561e-01 -2.489122748374938965e-01 1.056212708353996277e-01 2.317024916410446167e-01 -1.454514563083648682e-01 9.199813753366470337e-02 1.646497249603271484e-01
-2.479759976267814636e-03 2.386372238397598267e-01 -8.610095828771591187e-02 -1.796132698655128479e-02 -1.019641160964965820e-01 1.882175654172897339e-01 -2.805760204792022705e-01 1.003715172410011292e-01 -1.759126186370849609e-01 8.474131673574447632e-02 2.134400308132171631e-01 1.233381181955337524e-01 7.154498016461730003e-04 -2.217632681131362915e-01 -1.211276352405548096e-01 -1.977628469467163086e-01 -1.532112155109643936e-02 8.085355162620544434e-02 -1.929164677858352661e-01 1.256369203329086304e-01 -1.945246756076812744e-01 -2.105836570262908936e-01 -3.322172760963439941e-01 1.389283984899520874e-01 -3.390918970108032227e-01 -2.085896879434585571e-01 -1.482259184122085571e-01 1.360521912574768066e-01 2.711742818355560303e-01 -6.560217589139938354e-02 2.228101789951324463e-01 -2.733866684138774872e-02
-9.652751684188842773e-02 1.318653225898742676e-01 -1.968814879655838013e-01 2.011680752038955688e-01 -1.889714002609252930e-01 2.470605075359344482e-02 -5.949033051729202271e-02 -1.850862801074981689e-01 6.005528569221496582e-02 -3.928231447935104370e-02 -1.266797780990600586e-01 1.638738662004470825e-01 5.512639135122299194e-02 -2.713780105113983154e-01 -9.807816706597805023e-03 -1.813421100378036499e-01 -7.609064877033233643e-02 -7.492296397686004639e-03 -2.339845895767211914e-01 1.366046518087387085e-01 5.849673599004745483e-02 -1.831118911504745483e-01 -3.798986375331878662e-01 -7.385434955358505249e-02 -7.366045564413070679e-02 5.333903059363365173e-02 8.347231149673461914e-02 4.416049420833587646e-01 2.662185728549957275e-01 8.479029871523380280e-03 2.314638532698154449e-02 3.383930921554565430e-01
-1.780875027179718018e-02 -3.802170511335134506e-03 -3.995024561882019043e-01 2.781369984149932861e-01 8.426183834671974182e-03 1.582966595888137817e-01 2.894749939441680908e-01 1.683463156223297119e-01 -1.492785941809415817e-02 3.902096301317214966e-02 2.471155226230621338e-01 2.911598086357116699e-01 -5.645778775215148926e-02 -2.505893409252166748e-01 -2.493538856506347656e-01 4.097744822502136230e-03 -2.043855376541614532e-02 1.503412276506423950e-01 -2.942775189876556396e-02 1.451286077499389648e-01 -1.060180459171533585e-02 -2.350081354379653931e-01 -5.055310577154159546e-02 -3.069473989307880402e-02 1.030627191066741943e-01 1.109620323404669762e-03 -4.684765636920928955e-02 1.205553337931632996e-01 1.254669427871704102e-01 -4.322193562984466553e-01 -1.227790117263793945e-01 -3.015808202326297760e-02
1.573932319879531860e-01 -4.652211070060729980e-02 -1.210222914814949036e-01 -2.053615301847457886e-01 5.532349646091461182e-02 2.462446540594100952e-01 -1.986954547464847565e-02 -1.192524507641792297e-01 1.218017935752868652e-01 2.015741020441055298e-01 2.357106208801269531e-01 -4.586369916796684265e-02 -2.563339173793792725e-01 -1.376179456710815430e-01 -1.234237924218177795e-01 -2.479324489831924438e-01 -7.075889408588409424e-02 -6.046410650014877319e-03 -2.111821621656417847e-01 2.796497642993927002e-01 -3.715355992317199707e-01 -3.977377340197563171e-02 -4.070308525115251541e-03 -1.500794887542724609e-01 2.289350479841232300e-01 1.821224763989448547e-02 -4.344808161258697510e-01 7.201239466667175293e-02 1.469648480415344238e-01 2.621906064450740814e-02 1.579424552619457245e-02 6.485124677419662476e-02
3.143049180507659912e-01 1.025431677699089050e-01 -5.064047127962112427e-02 2.400871217250823975e-01 1.326014995574951172e-01 8.057470619678497314e-02 -2.119181305170059204e-01 -3.922676667571067810e-02 -8.279717713594436646e-02 -1.209435611963272095e-02 3.333162665367126465e-01 1.167486160993576050e-01 -1.220553964376449585e-01 -2.461232393980026245e-01 7.058085501194000244e-02 1.780166663229465485e-02 -1.243986263871192932e-01 -1.189338117837905884e-01 -1.706011891365051270e-01 3.154808580875396729e-01 -1.143007874488830566e-01 -9.298443794250488281e-02 2.731936611235141754e-02 -4.283926263451576233e-02 4.979864135384559631e-02 -2.675039768218994141e-01 3.979630023241043091e-02 -9.680991992354393005e-03 2.326104640960693359e-01 -1.440970897674560547e-01 9.754188358783721924e-02 4.525661170482635498e-01
1.305322647094726562e-01 -1.920368336141109467e-02 -3.439184129238128662e-01 1.801058501005172729e-01 -6.392770260572433472e-02 1.170733571052551270e-01 -1.918106675148010254e-01 5.950298905372619629e-02 -7.345017045736312866e-02 -1.881607621908187866e-01 2.485387027263641357e-01 4.513608291745185852e-02 -2.185914218425750732e-01 -3.849612548947334290e-03 6.834648549556732178e-02 1.932400465011596680e-01 7.542595267295837402e-02 7.001969963312149048e-02 -1.095658242702484131e-01 3.352452218532562256e-01 3.857770189642906189e-02 -3.250418603420257568e-01 -1.889789402484893799e-01 -1.329786479473114014e-01 -8.988507091999053955e-02 5.739517882466316223e-02 1.494140625000000000e-01 3.187246620655059814e-01 1.123985350131988525e-01 -3.657853305339813232e-01 1.606865436770021915e-03 -4.572130739688873291e-02
4.057132005691528320e-01 1.001190468668937683e-01 -1.548627912998199463e-01 8.084212243556976318e-02 -8.102706819772720337e-02 4.366855695843696594e-02 1.552332788705825806e-01 -1.827820986509323120e-01 4.230356588959693909e-02 1.484418213367462158e-01 -1.436436772346496582e-01 2.877062931656837463e-02 1.424987707287073135e-02 -3.279832005500793457e-01 1.890148222446441650e-01 -9.814966470003128052e-02 2.492570318281650543e-02 1.114900968968868256e-02 -2.558670938014984131e-01 2.352641671895980835e-01 -6.676260381937026978e-02 -2.951530925929546356e-02 -1.722460538148880005e-01 -3.388070464134216309e-01 -2.157019674777984619e-01 -2.417687773704528809e-01 1.437846720218658447e-01 1.919478327035903931e-01 8.701252937316894531e-02 -2.775450646877288818e-01 -1.089252606034278870e-01 1.180469710379838943e-02
-1.397434342652559280e-02 -7.746313512325286865e-02 2.124576456844806671e-02 3.117702007293701172e-01 1.572584509849548340e-01 6.782231479883193970e-02 -5.220733210444450378e-02 1.110118702054023743e-01 2.644070684909820557e-01 -2.030282765626907349e-01 1.320784538984298706e-01 1.066150441765785217e-01 -2.692930102348327637e-01 -2.581119537353515625e-01 1.881600916385650635e-01 -2.645019814372062683e-02 -1.659961640834808350e-01 -2.585187554359436035e-02 -2.823684811592102051e-01 2.470431476831436157e-01 4.096919205039739609e-03 -8.121478557586669922e-02 8.868391066789627075e-02 -7.080595940351486206e-02 -2.266817241907119751e-01 -3.659015521407127380e-02 -1.645104736089706421e-01 3.058027327060699463e-01 5.065640807151794434e-02 -2.622432708740234375e-01 3.153434097766876221e-01 -6.346349418163299561e-02
3.204700350761413574e-01 6.920306384563446045e-02 -1.437394320964813232e-01 8.500200510025024414e-02 -1.891924142837524414e-01 2.191791385412216187e-01 4.050884768366813660e-02 1.568217277526855469e-01 2.209967225790023804e-01 -4.329077526926994324e-02 8.770100772380828857e-02 2.138772457838058472e-01 -2.195799648761749268e-01 2.651970647275447845e-02 -3.761595115065574646e-02 -3.887118026614189148e-02 3.133282363414764404e-01 -1.246239542961120605e-01 -1.094239801168441772e-01 5.773055180907249451e-02 -1.672731488943099976e-01 -1.777170747518539429e-01 -3.735277652740478516e-01 -1.949861496686935425e-01 -1.654777675867080688e-01 -2.621540725231170654e-01 -2.944418787956237793e-01 6.746585667133331299e-02 1.598388850688934326e-01 -4.753376170992851257e-02 -6.847150623798370361e-02 -1.122188642621040344e-01
5.193322151899337769e-02 5.391045287251472473e-02 -2.673915624618530273e-01 5.766332149505615234e-02 -1.467603296041488647e-01 -1.257702559232711792e-01 -1.810648143291473389e-01 -1.810270845890045166e-01 2.829794883728027344e-01 2.629838883876800537e-01 9.548749029636383057e-02 3.312852000817656517e-03 5.055754259228706360e-02 -3.740387260913848877e-01 -1.990186125040054321e-01 -6.882922351360321045e-02 -8.108279854059219360e-02 -5.154996365308761597e-02 -1.483603715896606445e-01 2.828355431556701660e-01 -9.482012689113616943e-02 -1.017417386174201965e-01 4.475471749901771545e-02 -2.129526138305664062e-01 -6.514917593449354172e-03 -6.515415012836456299e-02 -4.460728168487548828e-02 -8.647128194570541382e-02 1.677906811237335205e-01 -4.840126335620880127e-01 7.320158928632736206e-02 1.096358001232147217e-01
-9.974816441535949707e-02 1.336024105548858643e-01 -1.866570413112640381e-01 -9.009478986263275146e-02 -1.436688899993896484e-01 5.252724885940551758e-02 1.349174883216619492e-02 -2.489876598119735718e-01 1.788846217095851898e-02 2.536561340093612671e-02 1.395363174378871918e-02 -3.863516449928283691e-02 -1.203891038894653320e-01 -2.022161185741424561e-01 1.458084443584084511e-03 -7.165003567934036255e-02 -4.752638284116983414e-03 -1.919409781694412231e-01 -2.192200869321823120e-01 2.246412634849548340e-01 -9.585377573966979980e-02 -4.583778232336044312e-02 -4.686622619628906250e-01 -2.153031826019287109e-01 8.986151963472366333e-02 2.124342918395996094e-01 1.086045131087303162e-01 4.457630515098571777e-01 -2.836263924837112427e-02 -2.305567264556884766e-01 -1.640866845846176147e-01 1.524217873811721802e-01
1.959864497184753418e-01 2.222187966108322144e-01 -1.027209088206291199e-01 1.490999311208724976e-01 -2.013629376888275146e-01 3.369492292404174805e-01 8.233544230461120605e-02 1.390499621629714966e-02 1.146640256047248840e-01 2.142981439828872681e-01 7.666569203138351440e-02 -7.778540253639221191e-02 -2.549597918987274170e-01 -2.285855710506439209e-01 -4.626204073429107666e-01 5.750286579132080078e-02 -1.294914036989212036e-01 -2.405017167329788208e-01 -2.290064282715320587e-02 7.019989937543869019e-02 -1.122597530484199524e-01 -1.741400659084320068e-01 -2.107206434011459351e-01 -1.014177575707435608e-01 1.094410568475723267e-01 -4.498604312539100647e-02 3.691469132900238037e-02 -4.965447634458541870e-02 -3.442688286304473877e-02 -3.363703191280364990e-01 3.744668141007423401e-02 3.940228745341300964e-02
2.224045991897583008e-01 1.797171980142593384e-01 -3.294964879751205444e-02 1.873945444822311401e-01 5.246649682521820068e-02 -2.330914698541164398e-02 -9.427930414676666260e-02 -1.756054610013961792e-01 2.711673974990844727e-01 6.290960311889648438e-02 2.879196107387542725e-01 -2.328403890132904053e-01 -2.778769135475158691e-01 -2.072335630655288696e-01 1.727497130632400513e-01 -5.791900679469108582e-02 1.082177609205245972e-01 -1.846454106271266937e-02 -2.177813798189163208e-01 -2.932003140449523926e-02 -8.119722455739974976e-02 -1.353008896112442017e-01 -5.676674842834472656e-02 -3.977030515670776367e-01 1.194406747817993164e-01 5.616849754005670547e-03 -7.602869719266891479e-02 3.733715713024139404e-01 7.928847521543502808e-02 1.681054197251796722e-02 -2.008721679449081421e-01 1.342400759458541870e-01
-1.244518831372261047e-01 2.698322236537933350e-01 1.012149378657341003e-01 -1.558725070208311081e-02 -6.145967170596122742e-02 2.445867955684661865e-01 2.439409345388412476e-01 2.814680337905883789e-01 -9.839121252298355103e-02 2.655656449496746063e-02 -1.855470240116119385e-01 1.135649755597114563e-01 -1.643827650696039200e-03 -2.165993005037307739e-01 -1.114533692598342896e-01 -3.884789049625396729e-01 -7.904368638992309570e-02 -3.019448220729827881e-01 4.750498756766319275e-02 2.103554010391235352e-01 -2.658666856586933136e-02 -8.694271743297576904e-02 -1.996779888868331909e-01 -9.520389139652252197e-02 7.793857157230377197e-02 1.133198104798793793e-02 -1.441313885152339935e-02 3.018346726894378662e-01 -6.620247662067413330e-02 -1.841999404132366180e-02 -2.574975788593292236e-01 2.474861741065979004e-01
-2.518225833773612976e-02 1.173017248511314392e-01 -5.456560254096984863e-01 6.116515025496482849e-02 -6.596920639276504517e-02 7.276379317045211792e-02 -2.537356019020080566e-01 -5.602807179093360901e-02 5.781836807727813721e-02 -6.987123191356658936e-02 1.001228466629981995e-01 -1.046249270439147949e-01 -9.508945979177951813e-03 -1.434383392333984375e-01 4.548578709363937378e-02 6.667616218328475952e-02 4.764709621667861938e-02 3.008893132209777832e-01 -8.586907386779785156e-02 3.700405657291412354e-01 -1.028938218951225281e-01 -6.721850484609603882e-02 -2.538405060768127441e-01 -2.576468884944915771e-01 -2.874658815562725067e-02 9.577143192291259766e-02 3.093811683356761932e-03 2.513229548931121826e-01 -2.584264054894447327e-02 -2.746729254722595215e-01 1.067947000265121460e-01 8.283524960279464722e-02
-9.898283332586288452e-02 7.854237407445907593e-02 -5.507533624768257141e-02 2.065970934927463531e-02 -2.290570735931396484e-02 1.716858893632888794e-01 1.049386933445930481e-01 -1.444494575262069702e-01 2.141066789627075195e-01 6.380514800548553467e-02 -6.785176694393157959e-02 1.284669935703277588e-01 -2.169889807701110840e-01 -3.595405817031860352e-01 1.020521000027656555e-01 -2.248278111219406128e-01 -4.066016376018524170e-01 -5.017060413956642151e-02 -1.641534566879272461e-01 2.240403443574905396e-01 9.498617053031921387e-02 -1.204367950558662415e-01 -3.014712631702423096e-01 -1.521428972482681274e-01 2.314054965972900391e-01 1.045517548918724060e-01 -3.681943193078041077e-02 2.986960411071777344e-01 -1.045861989259719849e-01 -1.295592635869979858e-01 1.432068943977355957e-01 -1.566199660301208496e-01
-1.764534115791320801e-01 -3.193857148289680481e-02 -3.319377005100250244e-01 1.487107127904891968e-01 4.811950773000717163e-02 2.764216065406799316e-01 -2.078639110550284386e-03 1.447667330503463745e-01 -6.095702946186065674e-02 -7.220616191625595093e-02 9.292551130056381226e-02 2.713634371757507324e-01 -1.638373881578445435e-01 -3.403443992137908936e-01 -2.983356118202209473e-01 -8.785544894635677338e-03 -1.649430692195892334e-01 2.259458750486373901e-01 1.211299970746040344e-01 2.826221585273742676e-01 9.533151239156723022e-02 -2.907168269157409668e-01 5.655254051089286804e-02 -1.634795069694519043e-01 6.058926507830619812e-02 8.485271246172487736e-04 -1.340107619762420654e-01 1.808601915836334229e-01 -3.076385334134101868e-02 -2.322842925786972046e-01 -8.335700631141662598e-02 1.933923736214637756e-02
-6.513200700283050537e-02 2.121709287166595459e-01 -1.008552387356758118e-01 1.196311600506305695e-02 2.345279790461063385e-02 -8.867669850587844849e-02 1.565199904143810272e-02 1.236647218465805054e-01 -3.591923788189888000e-02 3.147790953516960144e-02 -6.436472386121749878e-02 1.676474213600158691e-01 1.007881611585617065e-01 -1.507748961448669434e-01 3.137250244617462158e-02 -6.122964993119239807e-02 9.754741936922073364e-02 -1.951678246259689331e-01 -1.671037226915359497e-01 3.068793416023254395e-01 9.844317287206649780e-02 -2.327868044376373291e-01 -1.548040658235549927e-01 1.462762206792831421e-01 -2.439764328300952911e-02 -1.081298515200614929e-01 -3.474746346473693848e-01 6.054710745811462402e-01 9.059190750122070312e-02 -8.511765301227569580e-02 -2.074114084243774414e-01 8.533456176519393921e-02
-6.204804778099060059e-02 3.636125475168228149e-02 -1.451373100280761719e-01 3.635630905628204346e-01 3.888986259698867798e-02 2.151251584291458130e-01 1.451511867344379425e-02 -1.062845438718795776e-02 1.742286384105682373e-01 1.820581555366516113e-01 2.323504537343978882e-01 2.189238369464874268e-01 6.506903097033500671e-03 -2.240303307771682739e-01 -5.208176374435424805e-02 -2.265502214431762695e-01 2.505099028348922729e-02 -1.690715700387954712e-01 5.129446089267730713e-02 4.557252526283264160e-01 -1.025769114494323730e-01 1.616828441619873047e-01 -2.632677853107452393e-01 -2.248744666576385498e-01 -1.327453553676605225e-01 -6.653638929128646851e-02 -2.183154970407485962e-01 -2.515600435435771942e-02 1.897187381982803345e-01 9.298114478588104248e-02 -7.446425408124923706e-02 -8.478039503097534180e-02
1.748233474791049957e-02 2.067591845989227295e-01 1.719671636819839478e-01 3.264723345637321472e-02 -7.897973060607910156e-02 5.817715078592300415e-02 -2.968226186931133270e-02 4.199005067348480225e-01 -1.498644351959228516e-01 -2.905901893973350525e-02 2.656924724578857422e-01 -8.975175023078918457e-02 4.547272622585296631e-02 -2.231582552194595337e-01 2.155296504497528076e-02 -1.143560558557510376e-01 1.593628376722335815e-01 -2.828286401927471161e-02 7.287377864122390747e-02 4.051693379878997803e-01 -5.733717978000640869e-02 -9.087723493576049805e-02 -2.493446134030818939e-02 -2.508186995983123779e-01 -8.537694066762924194e-02 -1.242316812276840210e-01 1.559763550758361816e-01 3.050394356250762939e-01 -1.447189301252365112e-01 -2.370054125785827637e-01 8.105511218309402466e-02 2.785556614398956299e-01
-1.271502375602722168e-01 1.002520620822906494e-01 -2.674121260643005371e-01 -1.235861331224441528e-01 1.479759160429239273e-02 6.897317618131637573e-02 -3.645203262567520142e-02 -7.672589272260665894e-02 2.596456408500671387e-01 -6.136684119701385498e-02 1.971197128295898438e-02 2.057835310697555542e-01 2.483247034251689911e-02 -1.863929033279418945e-01 3.983832150697708130e-02 -1.039161607623100281e-01 -6.612910330295562744e-02 -1.518165320158004761e-01 -2.756372094154357910e-01 1.215098649263381958e-01 -2.829195186495780945e-02 -1.474475860595703125e-01 -3.210402727127075195e-01 -1.302122473716735840e-01 8.813540637493133545e-02 1.681120991706848145e-01 -4.429622739553451538e-02 5.809280276298522949e-01 7.771827280521392822e-02 -1.484853476285934448e-01 8.623722195625305176e-02 2.035357505083084106e-01
1.104034781455993652e-01 2.370718419551849365e-01 -3.601642549037933350e-01 7.739415019750595093e-02 1.979106515645980835e-01 1.173986867070198059e-02 -7.274427264928817749e-02 -8.189325034618377686e-02 -1.685101985931396484e-01 -6.972441822290420532e-02 2.134813964366912842e-01 -1.755143254995346069e-01 5.567693710327148438e-02 -2.195627242326736450e-01 -8.501024544239044189e-02 -2.412548661231994629e-01 -1.844151169061660767e-01 1.482432987540960312e-02 -3.270111382007598877e-01 2.560783028602600098e-01 3.844371438026428223e-02 -2.149165980517864227e-02 -2.817711234092712402e-01 -3.189265355467796326e-02 7.783587276935577393e-02 -8.608853816986083984e-02 -9.805790148675441742e-03 3.209649324417114258e-01 -1.354183163493871689e-02 -3.344805836677551270e-01 1.409085234627127647e-03 2.191445976495742798e-02
2.125381827354431152e-01 1.997085660696029663e-01 -4.114085435867309570e-01 -4.987909272313117981e-02 2.014546841382980347e-01 5.280565470457077026e-02 1.914336085319519043e-01 5.833866074681282043e-02 -2.600493608042597771e-03 -5.546024814248085022e-02 2.112075984477996826e-01 2.735088020563125610e-02 -2.020165473222732544e-01 -3.176932334899902344e-01 3.627867624163627625e-02 -4.915793985128402710e-02 -7.976999878883361816e-02 3.100727871060371399e-02 -1.710348427295684814e-01 1.992815732955932617e-01 1.446424871683120728e-01 -1.844040751457214355e-01 3.080726228654384613e-02 2.875930257141590118e-02 -6.070796027779579163e-02 -4.772597253322601318e-01 -1.244242191314697266e-01 1.126319840550422668e-01 1.817406415939331055e-01 -1.433184146881103516e-01 5.376449227333068848e-02 1.295433044433593750e-01
-5.163010582327842712e-02 2.489428222179412842e-01 -1.763442903757095337e-01 -3.814760223031044006e-02 -1.482821553945541382e-01 9.453528374433517456e-02 -1.354152411222457886e-01 6.301782280206680298e-02 1.625508069992065430e-01 5.446082726120948792e-02 2.993227243423461914e-01 4.584268853068351746e-02 -9.186916053295135498e-02 -1.842194646596908569e-01 -1.080667600035667419e-02 -4.350269436836242676e-01 2.146125584840774536e-01 -2.056468129158020020e-01 1.262650042772293091e-01 2.603560686111450195e-01 1.009011641144752502e-01 7.354225963354110718e-04 -1.894206181168556213e-02 -2.157062888145446777e-01 1.658286601305007935e-01 -2.866997122764587402e-01 9.540834277868270874e-02 2.448075413703918457e-01 -3.971375897526741028e-02 -9.850361198186874390e-02 4.599256813526153564e-02 2.747326195240020752e-01
3.303410708904266357e-01 2.465958148241043091e-01 -9.384913370013237000e-03 1.567457318305969238e-01 8.322860300540924072e-02 5.999681353569030762e-02 1.325538754463195801e-01 -1.226291581988334656e-01 9.621643275022506714e-02 -9.193456172943115234e-02 2.064499557018280029e-01 1.303057074546813965e-01 -9.380862861871719360e-02 -1.890904158353805542e-01 -3.178703039884567261e-02 -2.327881753444671631e-01 -1.286150962114334106e-01 3.529742732644081116e-02 -1.550218313932418823e-01 3.488009572029113770e-01 4.145386442542076111e-02 -2.172641009092330933e-01 1.252602785825729370e-01 2.734245359897613525e-01 -2.658183872699737549e-02 -2.598609626293182373e-01 -2.470387704670429230e-02 1.978221535682678223e-01 2.097158133983612061e-01 -3.260741233825683594e-01 6.671285629272460938e-02 1.400629281997680664e-01
-7.219617068767547607e-02 1.812139153480529785e-01 4.379039257764816284e-02 -2.933567576110363007e-02 -6.994018703699111938e-02 2.616028189659118652e-01 -1.380866467952728271e-01 1.082844287157058716e-01 -1.246886551380157471e-01 -2.526809871196746826e-01 9.929699450731277466e-02 -9.832382202148437500e-02 5.862961709499359131e-02 -2.581683099269866943e-01 -1.045839861035346985e-01 -1.734693944454193115e-01 9.922242909669876099e-02 -1.925708949565887451e-01 -7.237435877323150635e-02 4.974612966179847717e-02 7.127565890550613403e-02 -3.895542919635772705e-01 -2.913705818355083466e-02 2.033804543316364288e-02 -1.147611141204833984e-01 7.471738755702972412e-02 2.596952021121978760e-02 5.017786026000976562e-01 3.167175054550170898e-01 -2.113900482654571533e-01 -1.055132150650024414e-01 7.025131583213806152e-02
-1.520976237952709198e-02 -1.558559536933898926e-01 -2.848072648048400879e-01 9.036184637807309628e-04 -1.815189570188522339e-01 -1.014015674591064453e-01 -7.273946702480316162e-02 1.112931445240974426e-01 -3.302866220474243164e-02 -1.288040727376937866e-02 1.928258687257766724e-02 3.000026941299438477e-01 1.215297430753707886e-01 -4.001005589962005615e-01 -8.704274147748947144e-02 1.018418148159980774e-01 -6.163702160120010376e-02 -3.829880356788635254e-01 -2.700556516647338867e-01 2.769705653190612793e-01 -5.316619947552680969e-02 -1.365753412246704102e-01 -4.860986769199371338e-02 1.276966184377670288e-02 1.438800394535064697e-01 8.656007796525955200e-02 -2.773676514625549316e-01 2.631489932537078857e-01 -5.598125234246253967e-02 -4.482289776206016541e-02 -1.119705289602279663e-01 1.812259107828140259e-01
-1.369560062885284424e-01 1.081058159470558167e-01 -1.599589884281158447e-01 2.642943263053894043e-01 -1.820664666593074799e-02 7.268241792917251587e-02 -6.269965320825576782e-02 8.548725396394729614e-02 4.662566632032394409e-02 -1.499976813793182373e-01 6.741949915885925293e-02 -1.542475372552871704e-01 -6.994813680648803711e-03 -6.227391958236694336e-02 4.078676179051399231e-02 -3.148061037063598633e-01 -1.776329129934310913e-01 1.734265089035034180e-01 -2.403692603111267090e-01 3.717995584011077881e-01 -5.074290186166763306e-02 -1.781809926033020020e-01 -4.016450643539428711e-01 -1.735060662031173706e-01 6.060956977307796478e-03 -2.679408527910709381e-02 9.071423858404159546e-02 3.114707171916961670e-01 5.157131329178810120e-02 -1.781150996685028076e-01 -2.245046645402908325e-01 1.593310385942459106e-01
-2.291492670774459839e-01 -4.019568674266338348e-03 -1.697664558887481689e-01 8.622734993696212769e-02 -8.957783132791519165e-02 2.834973335266113281e-01 5.529445037245750427e-02 3.371683359146118164e-01 6.968418136239051819e-03 2.219505049288272858e-02 -2.768904715776443481e-02 -2.209076732397079468e-01 2.369428128004074097e-01 -2.017826884984970093e-01 5.908528715372085571e-02 -1.824857592582702637e-01 -1.926199197769165039e-01 -2.986526489257812500e-01 -1.130696535110473633e-01 2.229354977607727051e-01 1.031211391091346741e-01 -1.386425048112869263e-01 -3.532001376152038574e-02 -2.440055310726165771e-01 -1.147278398275375366e-01 3.335941582918167114e-02 -1.640310585498809814e-01 3.578199744224548340e-01 2.775217406451702118e-03 6.683211773633956909e-02 -4.762400686740875244e-02 2.587348520755767822e-01
8.768026530742645264e-02 2.761706113815307617e-01 3.992659971117973328e-02 -2.581827044486999512e-01 -4.243065416812896729e-02 -5.752327665686607361e-02 9.388789534568786621e-02 1.016844511032104492e-01 -9.076039493083953857e-02 -1.746744662523269653e-01 1.486617922782897949e-01 8.612858504056930542e-02 1.260538548231124878e-01 3.094718419015407562e-02 -1.547226160764694214e-01 3.532275557518005371e-02 -5.519693717360496521e-02 -1.303255110979080200e-01 -1.797025650739669800e-01 1.347047388553619385e-01 -1.087838932871818542e-01 -2.369599193334579468e-01 -1.635879874229431152e-01 9.294109046459197998e-02 -3.711258992552757263e-02 -2.957024872303009033e-01 -2.736183702945709229e-01 5.427405834197998047e-01 1.436852850019931793e-02 -2.352486252784729004e-01 9.564974904060363770e-02 1.281500756740570068e-01
2.618361115455627441e-01 -1.323755979537963867e-01 4.912738129496574402e-02 7.730565220117568970e-02 -1.704284101724624634e-01 2.646498084068298340e-01 -5.051900167018175125e-03 4.350472614169120789e-02 2.845530211925506592e-01 -4.390826821327209473e-02 2.670172750949859619e-01 1.300874501466751099e-01 -1.903950124979019165e-01 -4.452305659651756287e-02 4.783264175057411194e-02 -5.288337543606758118e-02 -1.274557709693908691e-01 -7.979919016361236572e-02 -1.432244330644607544e-01 2.973394393920898438e-01 7.950082421302795410e-02 -7.531565427780151367e-02 4.288371652364730835e-03 -1.455736905336380005e-01 -2.138115912675857544e-01 -1.115740314126014709e-01 -1.896496862173080444e-01 1.025329679250717163e-01 1.363266110420227051e-01 -2.069344222545623779e-01 -3.562384247779846191e-01 3.638575971126556396e-01
1.180824413895606995e-01 1.882221400737762451e-01 -1.959229111671447754e-01 8.471786230802536011e-02 2.959345933049917221e-03 1.590821705758571625e-02 -1.083071827888488770e-01 -7.298771291971206665e-02 2.942304313182830811e-01 1.119219288229942322e-01 1.644539386034011841e-01 -2.478215396404266357e-01 -4.544928371906280518e-01 -2.548058927059173584e-01 1.327812820672988892e-01 -9.479866176843643188e-02 2.749502658843994141e-02 8.857517689466476440e-02 -1.270795166492462158e-01 -3.042008727788925171e-02 -5.642268434166908264e-02 -6.106381863355636597e-02 -7.651378866285085678e-03 -2.462268769741058350e-01 3.361211344599723816e-02 -4.628834500908851624e-02 -1.539287567138671875e-01 4.422195255756378174e-01 1.415119320154190063e-01 -1.135585084557533264e-02 -2.182426005601882935e-01 1.360034197568893433e-01
1.604969054460525513e-01 -1.057598832994699478e-02 -9.161321818828582764e-02 3.172962367534637451e-01 -2.704449892044067383e-01 3.633670508861541748e-01 -8.055019378662109375e-02 1.117504984140396118e-01 3.909743204712867737e-02 3.344008326530456543e-01 1.654276698827743530e-01 1.311859488487243652e-01 -1.280039846897125244e-01 -2.276487648487091064e-01 -2.784919692203402519e-03 -1.000260189175605774e-01 4.598428029567003250e-03 -1.888582408428192139e-01 8.416687697172164917e-02 3.472178578376770020e-01 -1.246742531657218933e-01 -7.935535907745361328e-02 -1.776373088359832764e-01 1.267069131135940552e-01 -1.350723057985305786e-01 -5.724989250302314758e-02 -8.035472780466079712e-02 -2.628401480615139008e-02 3.123530149459838867e-01 1.742443442344665527e-01 1.060282513499259949e-01 6.430575996637344360e-02
2.385537140071392059e-02 -3.839102014899253845e-02 -1.971437931060791016e-01 2.785823345184326172e-01 2.238440811634063721e-01 -4.169162735342979431e-02 1.943689286708831787e-01 1.355460286140441895e-02 4.256439581513404846e-02 2.147344052791595459e-01 4.644457250833511353e-02 -7.960686832666397095e-02 -1.665532290935516357e-01 -3.643575012683868408e-01 -1.214471086859703064e-01 7.027643918991088867e-02 -4.834116995334625244e-02 7.459656801074743271e-03 -4.285795688629150391e-01 2.346200495958328247e-01 -1.078500784933567047e-02 -1.244845017790794373e-01 -2.599276974797248840e-02 5.174786970019340515e-02 -2.538470327854156494e-01 6.770534813404083252e-02 -2.088926918804645538e-02 2.640261650085449219e-01 3.207787871360778809e-01 -2.210156917572021484e-01 -5.779384821653366089e-02 2.707582898437976837e-02
1.109171733260154724e-01 -8.065570145845413208e-02 -2.885129749774932861e-01 -4.008070379495620728e-02 -6.384441256523132324e-02 2.062505781650543213e-01 2.700896263122558594e-01 1.088601723313331604e-01 -2.539300732314586639e-02 3.337815031409263611e-02 2.969764173030853271e-02 -1.805866807699203491e-01 9.739076346158981323e-02 -2.956714332103729248e-01 -1.120230183005332947e-01 -5.201045796275138855e-02 -1.683188527822494507e-01 -3.869105130434036255e-02 1.701764203608036041e-02 2.161225378513336182e-01 -3.647873178124427795e-02 -1.261958479881286621e-01 2.753283977508544922e-01 -9.168092906475067139e-02 2.099767029285430908e-01 -6.504337489604949951e-02 6.498637795448303223e-02 5.628161430358886719e-01 9.765560179948806763e-02 -1.877774149179458618e-01 -3.070555068552494049e-02 1.554943472146987915e-01
-2.728298306465148926e-02 -2.603292651474475861e-02 -4.088500142097473145e-01 2.157721668481826782e-01 4.458534345030784607e-02 1.069757938385009766e-01 1.426161527633666992e-01 1.561005115509033203e-01 1.525356173515319824e-01 1.833779066801071167e-01 2.106388211250305176e-01 1.923427730798721313e-01 4.640269279479980469e-02 -2.319209426641464233e-01 -2.255870699882507324e-01 -1.482232809066772461e-01 -6.371514499187469482e-02 6.561020016670227051e-02 1.282486468553543091e-01 3.006269931793212891e-01 -2.930593676865100861e-02 -1.442608535289764404e-01 -1.463537514209747314e-01 -7.325027137994766235e-02 2.375990003347396851e-01 2.167840301990509033e-02 -7.260889559984207153e-02 -3.985061496496200562e-02 1.648691445589065552e-01 -4.040854871273040771e-01 -1.909795254468917847e-01 7.278220355510711670e-02
3.010148555040359497e-02 1.283882558345794678e-01 3.471387550234794617e-03 1.440930962562561035e-01 -2.220933586359024048e-01 -5.428149830549955368e-03 7.891082763671875000e-02 -2.821033000946044922e-01 -8.721034973859786987e-02 3.084409832954406738e-01 3.020989298820495605e-01 2.337175905704498291e-01 -1.483110189437866211e-01 7.810895889997482300e-02 4.820730100618675351e-05 -4.386578127741813660e-02 -2.186420708894729614e-01 -2.244185507297515869e-01 -1.920882314443588257e-01 2.130348831415176392e-01 -7.602073252201080322e-02 1.482292823493480682e-02 -5.913864821195602417e-02 -1.843945831060409546e-01 -6.049011275172233582e-02 -4.048826545476913452e-02 -3.746835589408874512e-01 3.781777620315551758e-01 1.994329039007425308e-03 -2.478270977735519409e-02 1.831915527582168579e-01 3.451757133007049561e-02
3.447009027004241943e-01 -7.505341619253158569e-02 1.246818974614143372e-01 1.291314214468002319e-01 -1.974692046642303467e-01 2.313346266746520996e-01 -2.648227661848068237e-02 -5.232538282871246338e-02 -2.282993793487548828e-01 1.639621555805206299e-01 -1.599616371095180511e-02 -5.396977066993713379e-02 -1.729093641042709351e-01 -6.309970468282699585e-02 3.851004242897033691e-01 -2.853805199265480042e-02 5.719583109021186829e-02 -8.361831307411193848e-02 -1.826426982879638672e-01 2.981459200382232666e-01 -2.738664150238037109e-01 -1.590794622898101807e-01 -9.921357035636901855e-03 5.572739616036415100e-02 1.437430828809738159e-01 -1.160838007926940918e-01 2.105469815433025360e-03 3.558197915554046631e-01 2.624996304512023926e-01 -1.038176342844963074e-01 -1.618617027997970581e-02 -7.408419251441955566e-02
1.233929768204689026e-01 4.501692205667495728e-02 -5.008160695433616638e-02 5.399185046553611755e-02 3.306743130087852478e-02 1.716266721487045288e-01 -1.418186426162719727e-01 1.376270204782485962e-01 2.030081897974014282e-01 -9.887831285595893860e-03 -1.247910112142562866e-01 6.378602981567382812e-02 -4.179033935070037842e-01 -2.276625335216522217e-01 -3.024776652455329895e-02 -6.735875457525253296e-02 -2.107068710029125214e-02 -1.238281652331352234e-01 -3.359501361846923828e-01 1.706760376691818237e-01 -6.083271652460098267e-02 -8.228519558906555176e-02 2.671730220317840576e-01 -1.269644796848297119e-01 -2.298914790153503418e-01 -6.675815582275390625e-02 -1.779590547084808350e-01 1.301558166742324829e-01 2.388442903757095337e-01 -3.643088638782501221e-01 2.244634032249450684e-01 -1.141620352864265442e-01
9.183327108621597290e-02 8.769983798265457153e-02 3.987893834710121155e-02 2.200295925140380859e-01 -7.140906900167465210e-02 2.152845710515975952e-01 1.341414749622344971e-01 1.082485467195510864e-01 2.709160447120666504e-01 -3.396521508693695068e-02 1.011690497398376465e-01 1.381186097860336304e-01 3.983899950981140137e-03 -7.555617392063140869e-02 -4.383701458573341370e-02 -8.238159865140914917e-02 1.240159869194030762e-01 -2.459041178226470947e-01 7.900516688823699951e-02 3.822624981403350830e-01 -2.649061977863311768e-01 -1.228874996304512024e-01 -8.810518682003021240e-02 -3.465454578399658203e-01 -2.047082334756851196e-01 -3.270161896944046021e-02 -3.756372630596160889e-01 -1.212158203125000000e-01 2.010986506938934326e-01 -8.153979480266571045e-02 -2.158051729202270508e-01 2.527238801121711731e-02
8.078255504369735718e-02 -1.074931025505065918e-01 2.045738101005554199e-01 -8.706915378570556641e-02 2.410071343183517456e-01 -4.333462938666343689e-02 9.463761001825332642e-02 1.134018376469612122e-01 1.533409208059310913e-01 5.245253909379243851e-03 -7.305342704057693481e-02 7.839693129062652588e-02 -1.392140537500381470e-01 -2.262793183326721191e-01 -1.870701760053634644e-01 -7.183457911014556885e-02 -3.159613907337188721e-01 -2.563932538032531738e-01 1.619964689016342163e-01 3.386533856391906738e-01 -2.468650043010711670e-02 -4.231685101985931396e-01 -1.779142171144485474e-01 -3.070454895496368408e-01 8.662087842822074890e-03 -1.229016333818435669e-01 -8.496528118848800659e-02 1.470820456743240356e-01 7.138567417860031128e-02 -1.961128562688827515e-01 -6.816159933805465698e-02 -2.456839568912982941e-02
-3.664194047451019287e-02 -3.514661267399787903e-02 -1.544955186545848846e-02 -5.491238832473754883e-02 5.911810323596000671e-02 -7.327150087803602219e-03 2.116267010569572449e-02 5.668088793754577637e-02 -2.564212381839752197e-01 3.678244650363922119e-01 -1.081274729222059250e-02 3.593172132968902588e-01 -1.868107467889785767e-01 -2.419427633285522461e-01 -3.455188497900962830e-02 7.347248494625091553e-02 -1.907072588801383972e-02 -1.731763184070587158e-01 8.459942787885665894e-02 4.941437020897865295e-02 -1.903052479028701782e-01 -5.362391844391822815e-02 -1.569029688835144043e-01 -2.108774781227111816e-01 -1.587924063205718994e-01 -3.141463398933410645e-01 -2.127378731966018677e-01 3.541192412376403809e-01 3.736413270235061646e-02 8.746604621410369873e-02 -6.436561048030853271e-02 3.174550533294677734e-01
3.174827396869659424e-01 2.884227223694324493e-02 -9.720598347485065460e-03 3.451518714427947998e-01 -5.687678605318069458e-02 1.079303696751594543e-01 1.326795294880867004e-02 1.127290353178977966e-01 7.390761375427246094e-02 2.725594043731689453e-01 -9.533687494695186615e-03 7.073786854743957520e-02 1.069558411836624146e-01 -2.153547704219818115e-01 -1.688922494649887085e-01 -1.942843347787857056e-01 9.052467346191406250e-02 -2.037241458892822266e-01 5.773745104670524597e-02 1.215253118425607681e-02 -2.256468683481216431e-01 -2.397012263536453247e-01 4.883658513426780701e-02 -2.821561098098754883e-01 -5.756852775812149048e-02 1.020796829834580421e-03 -1.845150887966156006e-01 1.436509191989898682e-01 -2.731679677963256836e-01 -2.797439992427825928e-01 -2.395449727773666382e-01 1.750463247299194336e-01
2.467963248491287231e-01 -5.963077396154403687e-02 -1.315723657608032227e-01 5.133172497153282166e-02 -8.624703437089920044e-02 1.800192892551422119e-01 2.710847854614257812e-01 2.469356171786785126e-02 -1.213145628571510315e-01 4.077309742569923401e-02 -1.487445086240768433e-01 -1.735854446887969971e-01 4.143517836928367615e-02 -1.334642320871353149e-01 -2.511776685714721680e-01 -3.867191076278686523e-02 -9.224927425384521484e-02 -4.106832295656204224e-02 -5.603953450918197632e-02 1.595495939254760742e-01 3.065850958228111267e-02 -1.622065454721450806e-01 1.307098418474197388e-01 -1.983857899904251099e-01 1.587426960468292236e-01 -1.458147466182708740e-01 8.225924521684646606e-02 6.031686067581176758e-01 1.284968703985214233e-01 -1.998841017484664917e-01 -1.805775016546249390e-01 1.424644887447357178e-01
2.467531263828277588e-01 -1.782602630555629730e-02 2.466432750225067139e-02 1.241869255900382996e-01 -7.156269252300262451e-02 1.363380104303359985e-01 4.205138981342315674e-02 6.543314456939697266e-02 -1.506274640560150146e-01 1.532656848430633545e-01 -5.077018588781356812e-02 -4.044417291879653931e-02 -9.072250872850418091e-02 -1.311263884417712688e-03 2.669143080711364746e-01 -1.130564808845520020e-01 -1.102366205304861069e-02 -8.945418894290924072e-02 -1.962694823741912842e-01 1.263418197631835938e-01 -2.552261650562286377e-01 -2.982538342475891113e-01 7.538927346467971802e-02 6.719240546226501465e-02 1.562820672988891602e-01 -1.339234062470495701e-03 -9.167224168777465820e-02 4.770126044750213623e-01 4.590549767017364502e-01 -1.733871400356292725e-01 -1.082816570997238159e-01 1.027811467647552490e-01
-1.060110479593276978e-01 2.080884575843811035e-01 -1.990280300378799438e-01 -3.229175135493278503e-02 -3.505278751254081726e-02 4.977423846721649170e-01 4.248834773898124695e-02 1.009605228900909424e-01 8.681361563503742218e-03 9.642304480075836182e-02 5.644419416785240173e-02 -5.224468559026718140e-02 5.487991496920585632e-02 -2.289526611566543579e-01 2.576380968093872070e-01 -1.990313231945037842e-01 -1.899861097335815430e-01 -5.008564889430999756e-02 -9.815685451030731201e-02 6.627444177865982056e-02 -1.234091818332672119e-01 -2.799557447433471680e-01 2.071731351315975189e-02 1.179350689053535461e-01 2.559858262538909912e-01 -3.083813935518264771e-02 -4.264291748404502869e-02 4.048957228660583496e-01 2.551769912242889404e-01 2.061429619789123535e-02 -8.723088353872299194e-02 -3.405548259615898132e-02
2.970841228961944580e-01 -2.980864420533180237e-02 -6.290748715400695801e-02 5.760929733514785767e-02 9.103531390428543091e-02 2.121436595916748047e-01 1.222990974783897400e-01 9.807071089744567871e-02 1.757798641920089722e-01 -2.880822122097015381e-01 4.230952262878417969e-02 3.245131671428680420e-02 8.252917975187301636e-02 -9.366580843925476074e-02 1.015817597508430481e-01 7.683818042278289795e-02 -1.078984215855598450e-01 -2.080143243074417114e-01 1.656665280461311340e-02 2.950794696807861328e-01 1.100396215915679932e-01 -4.809621870517730713e-01 -1.174180433154106140e-01 -3.171054124832153320e-01 9.442073851823806763e-02 -2.189634591341018677e-01 -1.633280068635940552e-01 1.392474323511123657e-01 -1.198128610849380493e-01 -2.034118622541427612e-01 1.311241537332534790e-01 -3.581569343805313110e-02
1.780884414911270142e-01 -2.154190465807914734e-02 -3.355982899665832520e-02 1.139179915189743042e-01 -1.578605473041534424e-01 3.259905576705932617e-01 1.127144768834114075e-01 2.164213657379150391e-01 -3.067707270383834839e-02 -8.224466443061828613e-02 -3.047750331461429596e-02 9.483773261308670044e-02 2.260488420724868774e-01 -2.790256142616271973e-01 -1.100815087556838989e-01 -2.587969303131103516e-01 -2.547030746936798096e-01 -2.515244781970977783e-01 -1.260286271572113037e-01 9.038590639829635620e-02 4.470389336347579956e-02 -8.849011361598968506e-02 -2.319620251655578613e-01 -3.238883316516876221e-01 -1.114543527364730835e-01 -5.502071604132652283e-02 -5.502087250351905823e-02 3.036196231842041016e-01 -1.027618125081062317e-01 1.309962570667266846e-01 1.380265355110168457e-01 2.431998401880264282e-01
1.319309175014495850e-01 9.059243649244308472e-02 -1.962818801403045654e-01 -3.697210922837257385e-02 3.334507644176483154e-01 1.115140244364738464e-01 -2.466768622398376465e-01 2.903719246387481689e-01 2.537105418741703033e-02 1.421443819999694824e-01 1.957323253154754639e-01 1.860278658568859100e-02 -3.284363821148872375e-02 -2.291528880596160889e-01 -1.456278115510940552e-01 -1.676462143659591675e-01 1.188804805278778076e-01 2.368818521499633789e-01 2.049985975027084351e-01 2.091185189783573151e-02 -9.410882741212844849e-02 -2.367909550666809082e-01 -2.989494055509567261e-02 -4.726259037852287292e-02 1.358456443995237350e-02 -1.067973226308822632e-01 -2.345138788223266602e-01 4.106156826019287109e-01 -1.574194617569446564e-02 -3.550883382558822632e-02 6.944468617439270020e-02 2.846233844757080078e-01
2.006446123123168945e-01 1.827607899904251099e-01 -2.075025811791419983e-02 3.365930318832397461e-01 8.889554068446159363e-03 1.280552744865417480e-01 -1.535723358392715454e-01 6.002435460686683655e-03 7.678573578596115112e-02 1.206448581069707870e-02 1.499286741018295288e-01 4.965971410274505615e-02 -2.015089392662048340e-01 7.573053706437349319e-03 -2.135183662176132202e-01 -3.253801539540290833e-02 -1.534557938575744629e-01 1.025883331894874573e-01 -3.237409293651580811e-01 3.504151105880737305e-01 -1.142886802554130554e-01 -5.597595125436782837e-02 -2.208515703678131104e-01 1.385960280895233154e-01 -7.472432404756546021e-02 -3.620997071266174316e-02 -8.391290903091430664e-03 3.210509419441223145e-01 -5.004317685961723328e-02 -3.610505908727645874e-02 1.998903006315231323e-01 3.931467831134796143e-01
1.318773478269577026e-01 1.568217016756534576e-02 -8.831357955932617188e-02 -1.061544846743345261e-02 -2.001448906958103180e-02 -1.325142011046409607e-02 7.559301704168319702e-02 1.564526706933975220e-01 6.388766318559646606e-02 3.636250793933868408e-01 1.607292145490646362e-01 1.946592032909393311e-01 -1.920207776129245758e-02 -1.804232001304626465e-01 -2.566344738006591797e-01 2.640894427895545959e-02 1.112756654620170593e-01 -2.251441180706024170e-01 -7.390441000461578369e-02 3.756187558174133301e-01 5.965851992368698120e-02 -2.327349595725536346e-02 9.288991242647171021e-02 -1.781611442565917969e-01 1.526735872030258179e-01 8.302681893110275269e-02 -2.408438026905059814e-01 3.956699371337890625e-01 -2.772090397775173187e-02 -1.399644613265991211e-01 -2.627724111080169678e-01 -2.364454120397567749e-01
2.302838861942291260e-01 -1.092673242092132568e-01 -1.179942563176155090e-01 -5.943866446614265442e-02 1.495794504880905151e-01 2.260604202747344971e-01 6.401707231998443604e-02 -1.371164172887802124e-01 4.510708153247833252e-02 -2.765324413776397705e-01 1.329532861709594727e-01 3.518761321902275085e-02 -1.202967092394828796e-01 -3.659047186374664307e-02 -1.921307109296321869e-02 7.477617263793945312e-02 -2.004358470439910889e-01 -5.570644885301589966e-02 -8.583650738000869751e-02 4.268073737621307373e-01 -1.249707769602537155e-02 -5.093497633934020996e-01 -1.248993724584579468e-02 -1.016119942069053650e-01 -2.273253165185451508e-02 -6.465307623147964478e-02 7.561543583869934082e-02 2.829894423484802246e-01 3.119504824280738831e-02 -3.096164762973785400e-01 1.074926331639289856e-01 1.534491311758756638e-02
-6.798162311315536499e-02 2.497307509183883667e-01 4.026122391223907471e-02 4.896216094493865967e-02 -3.950706124305725098e-02 2.240149527788162231e-01 3.660679981112480164e-02 2.173703536391258240e-02 1.038426831364631653e-01 2.861816585063934326e-01 -1.206200793385505676e-01 1.580721884965896606e-01 2.164530009031295776e-01 -2.643408775329589844e-01 7.979927211999893188e-02 -2.749756574630737305e-01 -2.753111720085144043e-01 -1.763021200895309448e-01 -1.657400131225585938e-01 1.966003030538558960e-01 3.383213654160499573e-02 -1.764208525419235229e-01 -1.443017423152923584e-01 -3.755849301815032959e-01 2.299228124320507050e-02 1.113641560077667236e-01 1.858835667371749878e-02 3.712080419063568115e-01 -1.170511394739151001e-01 3.027875907719135284e-02 8.929473161697387695e-02 6.076955050230026245e-02
1.042062640190124512e-01 2.713219821453094482e-02 3.981540352106094360e-02 9.571509808301925659e-02 1.932794451713562012e-01 1.953401416540145874e-01 6.666656583547592163e-02 1.857148557901382446e-01 8.206681162118911743e-02 2.112418040633201599e-02 3.483087122440338135e-01 -2.237383835017681122e-02 -2.190458029508590698e-01 3.832495771348476410e-03 1.992684602737426758e-01 -1.025407165288925171e-01 1.744371354579925537e-01 -3.045944869518280029e-01 -3.075030148029327393e-01 3.312219679355621338e-01 9.563842904753983021e-04 -8.382605761289596558e-02 3.882776573300361633e-02 -2.103200703859329224e-01 2.099619954824447632e-01 -1.717448681592941284e-01 -1.223250105977058411e-01 2.180231213569641113e-01 3.088649511337280273e-01 -1.505952775478363037e-01 -2.167226187884807587e-02 3.352991864085197449e-02
4.751629382371902466e-02 1.194577589631080627e-01 1.709084771573543549e-02 1.857595741748809814e-01 -1.507354527711868286e-01 1.861734986305236816e-01 -2.189631462097167969e-01 -1.095157638192176819e-01 1.054118573665618896e-01 4.135723412036895752e-02 9.478102624416351318e-02 2.458999902009963989e-01 -1.362150907516479492e-01 8.359415829181671143e-02 6.226859986782073975e-02 -4.439613223075866699e-01 -8.144453912973403931e-02 -2.409240603446960449e-01 -1.258482635021209717e-01 3.168081045150756836e-01 -3.293329179286956787e-01 -2.150335758924484253e-01 -2.351184636354446411e-01 2.956167981028556824e-02 4.282942786812782288e-02 -9.660822898149490356e-02 7.771030813455581665e-02 1.436801552772521973e-01 1.791848838329315186e-01 2.329912930727005005e-01 -6.684993952512741089e-02 4.594166576862335205e-02
1.145580112934112549e-01 1.315050572156906128e-01 -1.615479141473770142e-01 2.476816624402999878e-01 -1.717181950807571411e-01 1.910356581211090088e-01 -1.142560690641403198e-02 -1.443804055452346802e-01 2.954920753836631775e-02 3.842349350452423096e-01 1.016747504472732544e-01 2.480303198099136353e-01 1.564383208751678467e-01 -2.135863006114959717e-01 2.780460007488727570e-02 3.532544896006584167e-02 -1.357590258121490479e-01 -1.243604868650436401e-01 3.809098154306411743e-02 2.146477103233337402e-01 -6.331609934568405151e-02 5.033133551478385925e-02 -2.232653349637985229e-01 -3.247160613536834717e-01 -8.530619740486145020e-02 -3.341096043586730957e-01 -1.560666561126708984e-01 2.105878293514251709e-01 2.353572845458984375e-01 -3.447088878601789474e-03 7.185748219490051270e-02 -1.061688065528869629e-01
7.910241186618804932e-02 1.992618441581726074e-01 -6.385963410139083862e-02 1.500088125467300415e-01 -3.019639477133750916e-02 5.700530484318733215e-02 -1.025872007012367249e-01 -7.470234483480453491e-02 3.422205150127410889e-01 1.005673184990882874e-01 3.762849569320678711e-01 -7.672026008367538452e-02 -4.351811707019805908e-01 -2.208646237850189209e-01 1.591759473085403442e-01 -1.191021949052810669e-01 6.742281466722488403e-02 8.832623250782489777e-03 -8.537072688341140747e-02 -3.095722291618585587e-03 -9.680867940187454224e-02 -1.274665594100952148e-01 1.164167225360870361e-01 -3.256507515907287598e-01 3.920769784599542618e-03 -4.796613380312919617e-02 -5.605773255228996277e-02 3.602269887924194336e-01 1.694933325052261353e-01 -4.190633073449134827e-02 -1.787468641996383667e-01 -5.963135045021772385e-04
7.826837152242660522e-02 -5.070206895470619202e-02 -6.496088951826095581e-02 1.414509117603302002e-01 2.152124345302581787e-01 2.274812757968902588e-01 1.343954801559448242e-01 -7.038386166095733643e-02 1.021678280085325241e-02 1.293511092662811279e-01 -1.179145127534866333e-01 6.246594246476888657e-03 -1.863788813352584839e-01 -1.776067316532135010e-01 -1.448960155248641968e-01 9.766576439142227173e-02 -1.789728701114654541e-01 -1.713477671146392822e-01 -2.251927554607391357e-01 1.310180872678756714e-01 -1.195865049958229065e-01 -2.992195487022399902e-01 8.692151308059692383e-02 1.251976937055587769e-01 -3.391624242067337036e-02 -3.893902897834777832e-02 6.790652126073837280e-02 3.985911607742309570e-01 3.435156345367431641e-01 -3.781306743621826172e-01 -1.084264367818832397e-01 1.522315740585327148e-01
2.302212864160537720e-01 -6.850053369998931885e-02 -3.639494627714157104e-02 2.453979849815368652e-01 1.081661581993103027e-01 1.659862846136093140e-01 1.857622526586055756e-02 3.019839338958263397e-02 2.807728387415409088e-02 -2.788532897830009460e-02 1.857922226190567017e-01 2.140871435403823853e-01 -1.584492772817611694e-01 -2.630778402090072632e-02 1.057021245360374451e-01 1.895878836512565613e-02 -7.155439257621765137e-02 -1.867653131484985352e-01 -2.412021905183792114e-02 1.847787499427795410e-01 -3.437665998935699463e-01 1.750771552324295044e-01 -1.119348183274269104e-01 -2.488595694303512573e-01 1.110473424196243286e-01 -5.496044456958770752e-02 -1.413637697696685791e-01 1.547248214483261108e-01 5.165604501962661743e-02 -3.283835053443908691e-01 -4.628916680812835693e-01 1.973359137773513794e-01
3.783052042126655579e-02 3.262688405811786652e-03 -1.249136403203010559e-01 -9.279499202966690063e-02 -1.883665025234222412e-01 2.913326025009155273e-01 1.208108663558959961e-01 1.534276306629180908e-01 2.013326734304428101e-01 -1.992091089487075806e-01 -8.669976145029067993e-02 1.268283724784851074e-01 -3.189415633678436279e-01 -2.165535241365432739e-01 6.806546449661254883e-02 -7.858129590749740601e-02 -2.281377613544464111e-01 -3.419021517038345337e-02 -2.856796979904174805e-01 1.616458445787429810e-01 -2.651186287403106689e-01 -4.431902989745140076e-02 5.001768097281455994e-02 -2.071073055267333984e-01 -2.280089110136032104e-01 -8.136061578989028931e-02 -2.421080507338047028e-02 1.984023898839950562e-01 1.708219200372695923e-01 -3.138579130172729492e-01 1.811165213584899902e-01 -1.222729831933975220e-01
-1.970633864402770996e-01 -1.511164605617523193e-01 -1.329651623964309692e-01 -1.968485675752162933e-02 -5.746231973171234131e-02 2.709760963916778564e-01 2.429441958665847778e-01 4.631895571947097778e-02 2.551934421062469482e-01 8.848152309656143188e-02 -4.674936458468437195e-02 6.283219158649444580e-02 -1.777651607990264893e-01 -7.093026489019393921e-02 1.425181478261947632e-01 4.476603865623474121e-02 -2.848620116710662842e-01 5.240562837570905685e-03 -2.661668956279754639e-01 2.504539787769317627e-01 -3.121369481086730957e-01 -1.660225838422775269e-01 -1.543065812438726425e-02 -1.793564707040786743e-01 1.133490295615047216e-04 1.116083636879920959e-01 -2.998282201588153839e-02 3.228633105754852295e-01 8.567374944686889648e-02 -3.602359294891357422e-01 5.552237480878829956e-02 -1.199911013245582581e-01
-3.649017959833145142e-02 2.501482516527175903e-02 -6.802207231521606445e-02 -1.863718628883361816e-01 -1.596012264490127563e-01 2.039277553558349609e-01 1.741545051336288452e-01 3.743098676204681396e-01 -1.023737937211990356e-01 2.209539711475372314e-01 1.519145816564559937e-01 2.271316945552825928e-01 8.418192155659198761e-03 -3.869128227233886719e-01 7.159341126680374146e-02 5.981025286018848419e-03 1.292342841625213623e-01 5.817791447043418884e-02 1.518271397799253464e-02 1.512913703918457031e-01 -2.293644845485687256e-01 -3.740409314632415771e-01 -1.922227442264556885e-02 -1.970992535352706909e-01 1.894397139549255371e-01 -1.335988170467317104e-03 -1.792018488049507141e-02 1.574266850948333740e-01 -1.444422453641891479e-01 -2.659883797168731689e-01 1.039634272456169128e-02 6.804262101650238037e-02
-7.889557629823684692e-03 -1.658187508583068848e-01 -2.537456154823303223e-01 1.502589732408523560e-01 -2.041340619325637817e-01 1.188793405890464783e-01 -1.878995895385742188e-01 -7.175341248512268066e-02 -1.229326799511909485e-02 4.184982180595397949e-02 4.206388816237449646e-02 3.889720141887664795e-02 1.592821627855300903e-01 -9.049934893846511841e-02 1.576576977968215942e-01 -7.930427789688110352e-03 1.149337515234947205e-01 -1.365414559841156006e-01 -8.048659563064575195e-02 3.254560828208923340e-01 -8.128613233566284180e-02 -3.442831039428710938e-01 -2.720752954483032227e-01 -3.542755963280797005e-03 3.055052459239959717e-02 1.565927267074584961e-01 -7.338402420282363892e-02 5.262175202369689941e-01 7.075923681259155273e-02 -8.886849507689476013e-03 -1.464345306158065796e-01 2.187513560056686401e-01
2.600761651992797852e-01 -2.420792579650878906e-01 -1.211422681808471680e-01 -4.984660446643829346e-02 -8.931022137403488159e-02 2.040214836597442627e-01 -5.190193280577659607e-02 1.132310740649700165e-02 -9.482446312904357910e-02 1.015266850590705872e-01 2.466125488281250000e-01 -1.589024066925048828e-01 -1.986032277345657349e-01 -6.948336493223905563e-03 -1.116476655006408691e-01 -2.973474562168121338e-02 2.150627374649047852e-01 5.169542971998453140e-03 -2.585342824459075928e-01 2.861539721488952637e-01 -2.014373540878295898e-01 4.767244309186935425e-02 -1.529995054006576538e-01 -8.095739036798477173e-02 1.690548509359359741e-01 -8.347940631210803986e-03 -1.227891743183135986e-01 3.455542922019958496e-01 3.311679363250732422e-01 -1.130488887429237366e-01 -2.622708678245544434e-01 1.542043834924697876e-01
2.506057918071746826e-01 -5.603615567088127136e-02 4.413311183452606201e-02 1.569417566061019897e-01 1.846018992364406586e-02 1.679257303476333618e-01 1.342999786138534546e-01 -2.065700106322765350e-02 1.071354076266288757e-01 2.045204490423202515e-01 1.761296205222606659e-02 1.979971975088119507e-01 -2.988370954990386963e-01 -4.168036207556724548e-02 1.226185485720634460e-01 -3.282019197940826416e-01 -7.124943286180496216e-02 2.264255732297897339e-01 -7.915609329938888550e-02 2.226889729499816895e-01 -1.560938060283660889e-01 -3.743890821933746338e-01 2.796272747218608856e-02 7.175745069980621338e-02 1.518345624208450317e-01 -3.111220002174377441e-01 -2.999862432479858398e-01 1.993677169084548950e-01 2.127003297209739685e-02 7.182051986455917358e-02 -1.232264190912246704e-01 2.851364016532897949e-02
4.193138778209686279e-01 1.206247955560684204e-01 -3.672808781266212463e-02 1.061191409826278687e-01 -8.532029576599597931e-03 -1.310456097126007080e-01 -7.208171766251325607e-03 -1.941881328821182251e-01 3.894169628620147705e-01 1.144113540649414062e-01 1.652471721172332764e-01 4.009255394339561462e-02 7.053308654576539993e-03 -1.043992042541503906e-01 1.825123578310012817e-01 6.770865060389041901e-03 6.505886092782020569e-03 -1.152125895023345947e-01 -7.166009396314620972e-02 1.611240357160568237e-01 -1.146405115723609924e-01 4.842851310968399048e-02 1.098225731402635574e-02 -1.442319005727767944e-01 1.256274431943893433e-01 -1.388174891471862793e-01 -9.721355140209197998e-02 3.639816343784332275e-01 2.410114854574203491e-01 -3.217002451419830322e-01 -2.819907963275909424e-01 7.174895703792572021e-02
1.452946364879608154e-01 2.628167867660522461e-01 -1.171809434890747070e-01 1.670446097850799561e-01 -1.462464034557342529e-01 1.849892437458038330e-01 -2.093501687049865723e-01 6.774610280990600586e-02 5.100521817803382874e-02 2.555438689887523651e-02 3.750700056552886963e-01 1.020066365599632263e-01 -2.956130802631378174e-01 -1.520160436630249023e-01 8.159715682268142700e-02 -8.632714860141277313e-03 3.398967534303665161e-02 -1.204292327165603638e-01 -7.913489639759063721e-02 2.065411508083343506e-01 1.177492924034595490e-02 -9.894217550754547119e-02 -3.044052608311176300e-02 -5.238255113363265991e-02 1.237335875630378723e-01 2.006814926862716675e-01 -2.511917352676391602e-01 1.860407367348670959e-02 2.538035511970520020e-01 -2.365532964468002319e-01 -3.488318026065826416e-01 2.309262752532958984e-01
-3.189224302768707275e-01 8.652428537607192993e-02 -2.426650561392307281e-02 2.707548141479492188e-01 -3.435694053769111633e-02 2.613293528556823730e-01 -1.171153560280799866e-01 2.017937600612640381e-01 -2.880630642175674438e-02 4.987919703125953674e-02 -1.349402666091918945e-01 -1.819223314523696899e-01 2.147133834660053253e-02 -3.437375724315643311e-01 1.033745259046554565e-01 8.397738449275493622e-03 -1.898807138204574585e-01 -1.872804611921310425e-01 -2.024030387401580811e-01 1.401181370019912720e-01 -9.361462295055389404e-02 -2.981457114219665527e-01 6.931130588054656982e-02 -1.312702894210815430e-01 -9.956151992082595825e-02 1.064454838633537292e-01 -3.250002488493919373e-02 4.137191176414489746e-01 2.168069332838058472e-01 6.916408240795135498e-02 9.492369741201400757e-02 5.759903788566589355e-02
-9.683115780353546143e-02 2.155346423387527466e-02 -1.570902913808822632e-01 -1.713573001325130463e-02 -1.109138596802949905e-02 7.504724711179733276e-02 -1.368373632431030273e-01 -1.114092320203781128e-01 1.014160737395286560e-01 -7.763442397117614746e-02 1.533764952910132706e-05 -1.405369788408279419e-01 -1.150200366973876953e-01 -1.528219431638717651e-01 -9.367842227220535278e-02 -3.592061996459960938e-01 -2.974668741226196289e-01 -1.196544989943504333e-01 -2.428418695926666260e-01 2.077903151512145996e-01 1.700546741485595703e-01 -4.062158763408660889e-01 -2.047199308872222900e-01 -1.939996927976608276e-01 -7.850243151187896729e-02 4.752988368272781372e-02 4.477198794484138489e-02 2.409376502037048340e-01 4.987591132521629333e-02 -3.627752363681793213e-01 6.666783243417739868e-02 1.800022274255752563e-01
1.462291181087493896e-02 2.976908907294273376e-02 -1.413185745477676392e-01 3.329490125179290771e-01 -1.014178246259689331e-01 1.152797564864158630e-01 -1.689934730529785156e-02 5.321699008345603943e-02 -7.006482034921646118e-02 5.752374976873397827e-02 7.172070443630218506e-02 2.270741313695907593e-01 -4.781684279441833496e-02 -2.555541098117828369e-01 -1.092003583908081055e-01 -2.751925727352499962e-03 -1.818691752851009369e-02 -2.042724937200546265e-02 2.053868621587753296e-01 2.641363143920898438e-01 -2.278058081865310669e-01 -2.788973450660705566e-01 -6.073442474007606506e-02 7.790172006934881210e-03 -1.043819487094879150e-01 -4.416759908199310303e-01 -1.707397699356079102e-01 -4.584532603621482849e-02 3.531090915203094482e-01 -2.283093780279159546e-01 -2.104346267879009247e-02 1.905797272920608521e-01
-1.343887448310852051e-01 8.654409646987915039e-02 -9.961448609828948975e-02 2.561426162719726562e-01 -9.015973657369613647e-02 1.811114251613616943e-01 1.207544878125190735e-01 -3.558171093463897705e-01 6.265095621347427368e-02 -2.936586178839206696e-02 1.172797530889511108e-01 1.411241590976715088e-01 -1.777030974626541138e-01 -1.642978638410568237e-01 4.757318273186683655e-02 -1.303408294916152954e-01 1.982895135879516602e-01 -4.147029519081115723e-01 1.574670150876045227e-02 1.062937825918197632e-01 -3.873668909072875977e-01 -2.372002750635147095e-01 9.559342265129089355e-02 9.290703572332859039e-03 -7.094142585992813110e-02 -5.119031667709350586e-02 -1.897507458925247192e-01 3.215387463569641113e-01 2.620421536266803741e-02 6.972797214984893799e-03 1.007180213928222656e-01 -6.486691534519195557e-02
-1.935320794582366943e-01 3.925175871700048447e-03 -8.012013137340545654e-02 1.071446612477302551e-01 9.461309760808944702e-02 5.688056722283363342e-02 1.278899461030960083e-01 1.236913651227951050e-01 2.276340685784816742e-02 -1.553725749254226685e-01 -2.355462126433849335e-02 -1.324302703142166138e-02 -1.375951319932937622e-01 -1.277919411659240723e-01 2.349214628338813782e-02 -1.750840544700622559e-01 -1.758983582258224487e-01 1.483727842569351196e-01 -2.898380756378173828e-01 3.982863128185272217e-01 7.122405618429183960e-02 -3.202940225601196289e-01 -2.696876227855682373e-01 -1.569073349237442017e-01 -4.695808142423629761e-02 -5.015760660171508789e-02 5.927049368619918823e-02 3.078801631927490234e-01 -2.939842641353607178e-02 -3.950470685958862305e-01 -1.374501734972000122e-01 1.717011034488677979e-01
3.192252814769744873e-01 2.389116212725639343e-02 -6.851440668106079102e-02 2.950719296932220459e-01 -5.686510726809501648e-02 2.889670133590698242e-01 -5.202950537204742432e-02 1.612973585724830627e-02 8.892445266246795654e-02 4.020028188824653625e-02 7.730714976787567139e-02 1.436841934919357300e-01 6.230426207184791565e-02 -3.030345439910888672e-01 6.802520155906677246e-02 -1.248291060328483582e-01 -1.539100408554077148e-01 6.553523242473602295e-02 1.461312770843505859e-01 1.060000956058502197e-01 -3.018167912960052490e-01 1.779749244451522827e-02 -1.993152201175689697e-01 -2.485531121492385864e-01 -2.613646984100341797e-01 -1.202857419848442078e-01 9.740680456161499023e-02 3.941297829151153564e-01 -1.533538699150085449e-01 -1.584415137767791748e-02 -5.217075347900390625e-02 -1.908074915409088135e-01
1.317153424024581909e-01 -1.923476010560989380e-01 -1.135362610220909119e-01 1.238555684685707092e-01 -2.435257285833358765e-02 3.018658161163330078e-01 1.187231093645095825e-01 1.068483069539070129e-01 -1.689799316227436066e-02 8.294922113418579102e-02 2.876991927623748779e-01 2.749238312244415283e-01 -4.207391291856765747e-02 -3.155359923839569092e-01 2.406051568686962128e-02 1.659753322601318359e-01 -1.449494361877441406e-01 -4.133125394582748413e-02 1.015538796782493591e-01 2.080640941858291626e-01 -3.021292090415954590e-01 -1.197952926158905029e-01 -6.318959593772888184e-02 -2.437122613191604614e-01 -2.688288986682891846e-01 -1.010127887129783630e-01 -7.721047103404998779e-02 1.751315295696258545e-01 3.630205988883972168e-02 -1.808037161827087402e-01 -2.678710520267486572e-01 1.870917528867721558e-01
1.070540491491556168e-02 2.182966917753219604e-01 -2.379210591316223145e-01 1.607616245746612549e-01 -1.204809844493865967e-01 1.436443328857421875e-01 -4.587812721729278564e-02 -1.191590949892997742e-01 1.663749814033508301e-01 1.741275042295455933e-01 2.303119152784347534e-01 -2.492892593145370483e-01 -3.823654651641845703e-01 -2.809347510337829590e-01 1.441834121942520142e-01 -7.478681951761245728e-02 6.589987874031066895e-02 4.776863381266593933e-02 -1.506799161434173584e-01 -9.207591414451599121e-02 -6.608246266841888428e-02 -2.001504600048065186e-02 1.387368422001600266e-02 -2.722799777984619141e-01 -1.786490343511104584e-02 -1.026999875903129578e-01 -1.608736962080001831e-01 3.771800994873046875e-01 6.674542278051376343e-02 -3.491605445742607117e-02 -2.651905715465545654e-01 1.473562270402908325e-01
2.052723765373229980e-01 2.566271722316741943e-01 5.606373399496078491e-02 2.402155548334121704e-01 -1.840521395206451416e-01 2.583523094654083252e-01 -7.456792891025543213e-02 -9.144144505262374878e-02 1.860268414020538330e-01 -3.769730031490325928e-02 -1.968924701213836670e-01 1.903588473796844482e-01 -4.889974743127822876e-02 -3.062576353549957275e-01 -1.452898577554151416e-04 -4.338827133178710938e-01 1.216039657592773438e-01 -8.480913937091827393e-02 -8.166069537401199341e-02 4.030456021428108215e-02 -1.001178175210952759e-01 -2.110154181718826294e-01 3.079542890191078186e-02 1.412015408277511597e-01 -3.087083064019680023e-02 -2.747030854225158691e-01 -1.582884341478347778e-01 2.158388048410415649e-01 2.269815802574157715e-01 -5.435514822602272034e-02 -3.548086062073707581e-02 -1.079172417521476746e-01
1.992784440517425537e-01 1.506487280130386353e-01 -1.087267771363258362e-01 1.652380526065826416e-01 1.205122545361518860e-01 4.295612126588821411e-02 2.027570083737373352e-02 -5.977275595068931580e-02 1.761228293180465698e-01 1.579073965549468994e-01 2.830746471881866455e-01 -1.544878184795379639e-01 -4.590037465095520020e-01 -3.102016746997833252e-01 7.393520325422286987e-02 1.029293164610862732e-01 1.786115616559982300e-01 5.057751014828681946e-02 -1.110856011509895325e-01 3.711740951985120773e-03 2.903641015291213989e-02 -1.261130273342132568e-01 1.356536448001861572e-01 -3.150278329849243164e-01 -4.066576715558767319e-03 -6.920810788869857788e-02 -1.576434224843978882e-01 3.948915600776672363e-01 7.719229161739349365e-02 -1.038264930248260498e-01 -2.645714581012725830e-02 1.046506837010383606e-01
9.126418083906173706e-02 3.895482420921325684e-02 -2.390409559011459351e-01 5.108144506812095642e-02 -2.950494587421417236e-01 -1.081570889800786972e-02 3.157747164368629456e-02 1.001599826849997044e-03 1.282611191272735596e-01 -2.545600235462188721e-01 5.257805064320564270e-02 5.197229236364364624e-02 -1.634791046380996704e-01 -6.451663374900817871e-02 2.179169356822967529e-01 -2.051864564418792725e-01 -1.573791652917861938e-01 9.224528819322586060e-02 1.354391966015100479e-02 3.831799328327178955e-01 7.595228403806686401e-02 -1.356384754180908203e-01 -2.514765560626983643e-01 -1.967626512050628662e-01 -7.640860229730606079e-02 2.163982689380645752e-01 1.790647804737091064e-01 3.980117142200469971e-01 7.933494448661804199e-02 -2.070894837379455566e-01 -1.017986834049224854e-01 1.610671430826187134e-01
3.130515813827514648e-01 -9.083811193704605103e-02 -7.873944193124771118e-02 1.268534082919359207e-02 5.618913844227790833e-02 2.008693814277648926e-01 8.614277839660644531e-02 1.722313277423381805e-02 -9.138387627899646759e-03 1.875682771205902100e-01 4.942887276411056519e-02 -1.838082820177078247e-02 -1.634218245744705200e-01 -6.081135198473930359e-02 2.510575354099273682e-01 -3.536371886730194092e-02 1.261724829673767090e-01 -1.475546322762966156e-02 -2.688430547714233398e-01 2.221856564283370972e-01 -8.779931068420410156e-02 -1.295667141675949097e-01 1.195423156023025513e-01 -7.826777547597885132e-02 2.354639768600463867e-01 -1.770433634519577026e-01 8.184920251369476318e-02 5.100280046463012695e-01 3.229391872882843018e-01 -1.120025068521499634e-01 -4.035706073045730591e-02 2.205908447504043579e-01
3.279461860656738281e-01 -1.178721860051155090e-01 -2.621800899505615234e-01 2.971043065190315247e-02 -2.302545011043548584e-01 1.999111026525497437e-01 -2.388438768684864044e-02 -1.188098937273025513e-01 2.198180854320526123e-01 -7.445400953292846680e-02 -3.489679098129272461e-02 4.083786904811859131e-02 -2.675010561943054199e-01 1.541044283658266068e-02 9.904769062995910645e-02 -1.011152863502502441e-01 -8.882363885641098022e-02 -1.527974456548690796e-01 2.118217013776302338e-02 2.176833450794219971e-01 8.232864551246166229e-03 -1.275146901607513428e-01 -4.361342266201972961e-02 -1.947183609008789062e-01 -1.537889391183853149e-01 -2.255662679672241211e-01 -2.780723571777343750e-01 8.088251948356628418e-02 1.949741244316101074e-01 -1.526109427213668823e-01 -3.704999685287475586e-01 2.459702789783477783e-01
1.470485925674438477e-01 2.178218960762023926e-01 -4.837190732359886169e-03 1.358972210437059402e-02 -9.289868921041488647e-02 1.101479679346084595e-01 -1.989449858665466309e-01 8.876748383045196533e-03 1.522134691476821899e-01 4.999226704239845276e-02 -2.830789610743522644e-02 -4.079143330454826355e-02 8.907297626137733459e-03 -4.637618362903594971e-01 -4.649886488914489746e-02 -7.580857723951339722e-02 -2.350376546382904053e-01 -2.962990701198577881e-01 2.169759757816791534e-02 8.077819645404815674e-02 2.909329831600189209e-01 -1.938231289386749268e-01 8.128076791763305664e-02 -2.525561451911926270e-01 -1.254168301820755005e-01 1.274535059928894043e-01 -2.549938857555389404e-01 3.309857845306396484e-01 -1.228727027773857117e-02 -2.300218343734741211e-01 8.676048368215560913e-02 -9.662777185440063477e-02
-2.467278949916362762e-02 -7.406823337078094482e-02 -5.736296996474266052e-02 1.900536753237247467e-02 5.218199267983436584e-02 2.087318003177642822e-01 -2.035036683082580566e-03 2.531610429286956787e-01 -5.580487661063671112e-03 2.077098786830902100e-01 7.125385850667953491e-02 6.858192384243011475e-02 -4.885097146034240723e-01 -1.388522088527679443e-01 1.195310205221176147e-01 1.006618812680244446e-01 4.501275718212127686e-02 -6.286093592643737793e-02 -3.453861474990844727e-01 2.586568892002105713e-01 -1.838147789239883423e-01 1.014588624238967896e-01 -2.541724741458892822e-01 -2.627858519554138184e-01 -3.897609561681747437e-02 -8.426741696894168854e-03 4.447882249951362610e-02 3.492063283920288086e-01 1.928794234991073608e-01 8.449836075305938721e-02 -6.902264058589935303e-02 -5.911208689212799072e-03
3.771991282701492310e-02 -1.644834503531455994e-02 -2.339417301118373871e-02 4.432529583573341370e-02 -1.624972820281982422e-01 3.177870512008666992e-01 -1.400631153956055641e-03 2.164573594927787781e-02 2.388410866260528564e-01 -8.070205152034759521e-02 1.612906754016876221e-01 -2.536388486623764038e-02 -2.814933955669403076e-01 -2.146108001470565796e-01 1.882822960615158081e-01 -1.161673292517662048e-01 2.887959778308868408e-01 -2.104279212653636932e-02 -9.903993457555770874e-02 1.834538429975509644e-01 -2.209741622209548950e-01 -1.806580871343612671e-01 -2.267732322216033936e-01 -2.302138358354568481e-01 6.505562365055084229e-02 -3.329604864120483398e-01 -2.724767625331878662e-01 1.902280561625957489e-02 -1.022861823439598083e-01 1.886814087629318237e-02 -2.488896846771240234e-01 1.667522639036178589e-01
1.385255753993988037e-01 -4.413172602653503418e-02 -4.720750749111175537e-01 -2.266128733754158020e-02 -7.503558695316314697e-02 1.444142777472734451e-02 -1.770779937505722046e-01 -9.108099341392517090e-02 -1.114112511277198792e-01 -1.004210114479064941e-01 1.775034815073013306e-01 -1.685410737991333008e-01 -3.670539706945419312e-02 -1.993139684200286865e-01 -4.251504316926002502e-02 -1.175583675503730774e-01 -1.070546638220548630e-02 2.498259395360946655e-01 -1.359188854694366455e-01 4.138262271881103516e-01 9.877833724021911621e-02 -1.204905137419700623e-01 -9.337383508682250977e-02 -2.031468451023101807e-01 -1.500033587217330933e-01 3.486880660057067871e-02 1.414901483803987503e-02 3.322589695453643799e-01 -3.772601485252380371e-02 -3.031685948371887207e-01 7.429347932338714600e-02 1.058715730905532837e-01
-1.541534531861543655e-02 1.158342882990837097e-01 -1.966099888086318970e-01 -3.459855169057846069e-02 -1.112395599484443665e-01 1.158789917826652527e-01 -6.642962247133255005e-02 -1.492065042257308960e-01 2.739335596561431885e-01 -1.149276718497276306e-01 -3.677138388156890869e-01 -5.782216042280197144e-02 -1.688681989908218384e-01 -1.913452893495559692e-01 2.496237605810165405e-01 -2.101916968822479248e-01 -1.082143336534500122e-01 -2.059900611639022827e-01 -2.416944354772567749e-01 2.602926194667816162e-01 -2.414936125278472900e-01 -1.269013881683349609e-01 3.744710981845855713e-02 -2.568915486335754395e-01 -1.343961954116821289e-01 -1.844141483306884766e-01 1.244245693087577820e-01 2.729010879993438721e-01 1.206789389252662659e-01 -1.177883744239807129e-01 -2.625631913542747498e-02 -4.799954220652580261e-02
1.154010072350502014e-01 1.080957800149917603e-02 -8.878880739212036133e-02 -4.294773563742637634e-02 -7.950504124164581299e-02 3.466409742832183838e-01 2.312230765819549561e-01 3.203716874122619629e-01 3.426367044448852539e-02 3.679156675934791565e-02 1.783568710088729858e-01 1.885041892528533936e-01 1.232378929853439331e-01 -1.618424803018569946e-01 -5.332083627581596375e-02 3.004039078950881958e-02 1.156071051955223083e-01 -6.402872502803802490e-02 3.694304078817367554e-02 2.777991890907287598e-01 -1.087792962789535522e-01 -3.037746846675872803e-01 -9.883705526590347290e-02 -1.480256766080856323e-01 3.070815205574035645e-01 2.660453692078590393e-02 -1.758778691291809082e-01 1.497764736413955688e-01 -1.558620482683181763e-01 -4.018739759922027588e-01 6.696468591690063477e-02 -9.385570883750915527e-02
1.930037736892700195e-01 1.481710076332092285e-01 8.680679649114608765e-02 1.116110235452651978e-01 -6.157660856842994690e-03 -2.605059444904327393e-01 -8.077847957611083984e-02 2.287952750921249390e-01 -1.001235693693161011e-01 1.652949601411819458e-01 -5.817030556499958038e-03 1.541836708784103394e-01 5.625820532441139221e-02 -1.601371169090270996e-01 -1.672403812408447266e-01 -3.781555593013763428e-02 2.518479526042938232e-01 -1.702748611569404602e-02 -1.083735078573226929e-01 3.008613586425781250e-01 -2.943305075168609619e-01 -2.416126802563667297e-02 -3.086689859628677368e-02 -6.519369035959243774e-02 1.108717769384384155e-01 -1.308303326368331909e-01 -9.396383911371231079e-02 4.574762582778930664e-01 -4.049678146839141846e-02 -2.450433224439620972e-01 -3.112855553627014160e-01 -1.008081808686256409e-01
2.216842621564865112e-01 -1.214180588722229004e-01 -8.266476541757583618e-02 2.063828706741333008e-01 2.439939230680465698e-01 2.713669277727603912e-02 7.986129075288772583e-02 4.304523020982742310e-02 8.716996759176254272e-02 -1.483677476644515991e-01 -1.756550744175910950e-02 1.051171943545341492e-01 8.197910338640213013e-02 -3.740510940551757812e-01 -5.626764521002769470e-02 7.859079539775848389e-02 -1.297920346260070801e-01 -9.997896850109100342e-02 1.544818133115768433e-01 4.585177004337310791e-01 1.143091693520545959e-01 -2.583938837051391602e-01 7.954706251621246338e-02 -2.279220223426818848e-01 8.829201571643352509e-03 -2.647879719734191895e-01 -1.442332565784454346e-01 1.097883880138397217e-01 2.927189320325851440e-02 -1.937772184610366821e-01 -1.300670057535171509e-01 2.526125311851501465e-01
-3.921750187873840332e-02 -1.907467469573020935e-02 6.214934214949607849e-02 3.850583136081695557e-01 1.904142051935195923e-01 -2.177104540169239044e-02 -2.401933073997497559e-01 5.666390806436538696e-02 -2.637776918709278107e-02 -2.185495495796203613e-01 3.900549411773681641e-01 1.547941192984580994e-02 -6.910917907953262329e-02 -3.948421478271484375e-01 8.630039542913436890e-02 -6.362406909465789795e-02 -1.982851922512054443e-01 -1.728240251541137695e-01 -8.663473278284072876e-02 3.202235102653503418e-01 -7.871565967798233032e-02 -1.714815497398376465e-01 -4.359716176986694336e-02 -2.082476019859313965e-01 1.516095101833343506e-01 -5.077124573290348053e-03 7.071944326162338257e-02 9.936499595642089844e-02 1.317664384841918945e-01 -7.446741312742233276e-02 -1.985860317945480347e-01 1.224034577608108521e-01
3.336148858070373535e-01 1.148368269205093384e-01 1.646233722567558289e-02 3.749487400054931641e-01 -1.320731490850448608e-01 8.466555736958980560e-03 -2.822122303768992424e-03 -1.124772429466247559e-01 2.117460407316684723e-02 -2.517296001315116882e-02 -1.919579952955245972e-01 -1.681236550211906433e-02 -1.196046099066734314e-01 -3.060404658317565918e-01 -9.281605482101440430e-02 -2.172781229019165039e-01 2.178533934056758881e-02 -9.855785965919494629e-02 -6.236815452575683594e-02 3.876481205224990845e-02 7.103330641984939575e-02 -7.002909481525421143e-02 5.319049954414367676e-02 1.456058118492364883e-02 7.731318473815917969e-02 -3.833838105201721191e-01 -2.143261432647705078e-01 2.630041837692260742e-01 2.312472015619277954e-01 -1.577553600072860718e-01 -3.016375005245208740e-01 -1.910296529531478882e-01
1.544889956712722778e-01 1.031402200460433960e-01 -1.818304210901260376e-01 5.254516378045082092e-02 6.184507906436920166e-02 2.482140362262725830e-01 7.221943140029907227e-02 6.531158089637756348e-02 8.392477780580520630e-02 4.880343750119209290e-02 2.851361930370330811e-01 1.259897500276565552e-01 -2.852373123168945312e-01 -4.558920487761497498e-02 2.507174909114837646e-01 -2.292428016662597656e-01 -1.406611800193786621e-01 -2.179737389087677002e-01 -7.698240876197814941e-02 4.084087014198303223e-01 -2.704077363014221191e-01 -7.564007490873336792e-02 -8.714491873979568481e-02 2.079333066940307617e-01 5.340901762247085571e-02 -9.275294840335845947e-02 -7.676602900028228760e-02 8.835222572088241577e-02 3.009362816810607910e-01 1.754180043935775757e-01 -1.712115854024887085e-01 -6.170799210667610168e-02
1.746102571487426758e-01 1.250645518302917480e-01 -8.170843124389648438e-02 -1.974636688828468323e-02 1.325996220111846924e-01 1.569320261478424072e-01 -1.364698112010955811e-01 1.254578977823257446e-01 9.070219099521636963e-02 -1.270905137062072754e-01 1.829091086983680725e-02 -5.838648229837417603e-02 -8.197253942489624023e-02 -4.641962349414825439e-01 -1.925247311592102051e-01 -6.162731349468231201e-02 -1.031534075736999512e-01 -2.697467207908630371e-01 -1.012306883931159973e-01 2.651015222072601318e-01 2.551027834415435791e-01 -1.674747467041015625e-01 -3.455062955617904663e-02 -2.880856096744537354e-01 -1.610744744539260864e-01 1.054583862423896790e-01 -1.797135174274444580e-01 2.650950849056243896e-01 -1.273266226053237915e-01 -1.758802533149719238e-01 1.351028978824615479e-01 -1.810139566659927368e-01
1.272184308618307114e-02 -8.303306996822357178e-02 4.842291027307510376e-02 1.499387063086032867e-02 -4.377684369683265686e-02 2.749414443969726562e-01 -2.004713863134384155e-01 9.108377993106842041e-02 -3.721186891198158264e-02 9.546291083097457886e-02 7.293235510587692261e-02 -1.897346675395965576e-01 -8.232984691858291626e-03 4.675249010324478149e-02 1.066400334239006042e-01 -3.234765827655792236e-01 1.144469231367111206e-01 -7.803545147180557251e-02 1.784638501703739166e-02 3.598460257053375244e-01 -1.884521394968032837e-01 -3.803993761539459229e-01 -3.179787397384643555e-01 3.250097855925559998e-02 3.503244221210479736e-01 -1.692987680435180664e-01 -1.538535207509994507e-01 1.512845903635025024e-01 3.976029157638549805e-02 -1.231790035963058472e-01 -1.989956051111221313e-01 -9.284584224224090576e-02
-2.908393740653991699e-01 4.003015905618667603e-02 -3.499617055058479309e-02 2.359289079904556274e-01 -1.560256928205490112e-01 -4.327179864048957825e-02 -2.179505676031112671e-01 1.582552343606948853e-01 1.021135970950126648e-01 2.824788726866245270e-02 -6.206436827778816223e-02 6.379711627960205078e-02 -1.947304606437683105e-02 -2.734574861824512482e-02 5.256690829992294312e-02 -2.563237249851226807e-01 -6.929016113281250000e-02 -7.629763334989547729e-02 -1.704722791910171509e-01 2.317565381526947021e-01 3.951152414083480835e-02 -3.739761114120483398e-01 -2.648361921310424805e-01 -3.089912235736846924e-01 8.886078372597694397e-03 -9.804837405681610107e-02 -1.306747645139694214e-01 4.469571709632873535e-01 -7.338341325521469116e-02 -4.610178992152214050e-02 -1.376880705356597900e-01 1.264311671257019043e-01
2.537822127342224121e-01 1.182005479931831360e-01 -2.056425362825393677e-01 1.950645744800567627e-01 1.144971996545791626e-01 1.687088310718536377e-01 9.065377525985240936e-04 7.767529785633087158e-02 3.027402162551879883e-01 1.619203984737396240e-01 2.330341786146163940e-01 -1.207786202430725098e-01 -2.722040414810180664e-01 -2.513341903686523438e-01 2.054562121629714966e-01 1.384733170270919800e-01 7.198021560907363892e-02 -8.052227646112442017e-02 -2.434178888797760010e-01 -2.235605008900165558e-02 -2.593236230313777924e-02 -1.279389411211013794e-01 1.369626820087432861e-01 -3.084976375102996826e-01 8.271886408329010010e-02 -9.848425537347793579e-02 -2.278850227594375610e-01 3.384614884853363037e-01 5.774590745568275452e-02 6.610598880797624588e-03 -1.218618378043174744e-01 6.796328723430633545e-02
-6.295923888683319092e-02 1.971254497766494751e-01 -5.861164256930351257e-02 1.558293998241424561e-01 -1.361769884824752808e-01 2.939255163073539734e-02 1.567237824201583862e-02 7.319681346416473389e-02 -5.271772667765617371e-02 -1.427951361984014511e-02 -1.303569227457046509e-02 1.768369674682617188e-01 1.414856165647506714e-01 -3.386729061603546143e-01 -1.781172901391983032e-01 1.382402260787785053e-03 -1.875909417867660522e-01 -1.576600372791290283e-01 1.630109548568725586e-01 2.205046266317367554e-01 -2.243466973304748535e-01 -2.365710288286209106e-01 -2.027573436498641968e-01 -3.957589566707611084e-01 8.621294796466827393e-02 -2.371666133403778076e-01 -6.857762485742568970e-02 2.912926673889160156e-01 -8.299201726913452148e-02 2.307704836130142212e-01 2.253023684024810791e-01 1.283479388803243637e-02
7.068967819213867188e-02 2.366859167814254761e-01 9.857814013957977295e-02 -4.924425855278968811e-03 1.896944791078567505e-01 -1.730643399059772491e-02 7.027851045131683350e-02 1.647362112998962402e-02 -1.291438341140747070e-01 4.078151658177375793e-02 7.733474951237440109e-03 -8.763049729168415070e-03 6.745563447475433350e-02 -3.546960055828094482e-01 -1.333127319812774658e-01 7.653540000319480896e-03 9.433392435312271118e-02 -1.407533288002014160e-01 -7.283443957567214966e-02 7.844518870115280151e-02 -1.956057101488113403e-01 -2.999245226383209229e-01 -2.481916397809982300e-01 -3.015736639499664307e-01 -2.252958267927169800e-01 -3.807576000690460205e-01 -2.285459265112876892e-02 9.459705650806427002e-02 3.180990815162658691e-01 1.816216409206390381e-01 -4.466458410024642944e-02 2.424331605434417725e-01
-3.280745446681976318e-01 5.132201686501502991e-02 -2.573729492723941803e-02 -1.196795608848333359e-02 -6.497583538293838501e-02 -1.779049076139926910e-02 -1.367979645729064941e-01 -4.222967103123664856e-02 -5.136750638484954834e-02 -9.121795743703842163e-02 -8.507566526532173157e-03 1.836664229631423950e-01 -2.147267460823059082e-01 -2.489873319864273071e-01 -7.489517331123352051e-02 -2.018232941627502441e-01 -3.096061386168003082e-02 -1.364122480154037476e-01 -6.606114562600851059e-03 1.725863069295883179e-01 6.028221920132637024e-02 -4.127963185310363770e-01 -1.985863447189331055e-01 -2.204450517892837524e-01 1.412277221679687500e-01 4.927533492445945740e-02 4.453759267926216125e-02 2.819675505161285400e-01 6.945108622312545776e-02 -2.485648691654205322e-01 -2.200318574905395508e-01 3.665165603160858154e-01
3.390159830451011658e-02 -7.349403202533721924e-02 -1.282067149877548218e-01 1.948800310492515564e-02 1.043825447559356689e-01 2.272415608167648315e-01 -1.295307427644729614e-01 1.333043575286865234e-01 -1.752254813909530640e-01 -7.674926519393920898e-02 3.130221366882324219e-02 3.900332152843475342e-01 2.422525584697723389e-01 -3.779336512088775635e-01 -7.625443488359451294e-02 -1.261885762214660645e-01 2.338485606014728546e-02 -1.261752992868423462e-01 -7.884957641363143921e-02 7.892671227455139160e-02 -2.906585633754730225e-01 -9.233324974775314331e-02 -1.607109159231185913e-01 -1.285211555659770966e-02 1.443411707878112793e-01 -4.730570688843727112e-02 -3.843903243541717529e-01 2.629600763320922852e-01 8.456119149923324585e-02 1.520702987909317017e-02 1.353441029787063599e-01 2.302186489105224609e-01
2.782942540943622589e-02 5.150616168975830078e-02 -1.528819054365158081e-01 2.790003418922424316e-01 -1.732461154460906982e-01 3.260404765605926514e-01 -1.089296489953994751e-01 -1.252745687961578369e-01 2.611119858920574188e-02 -2.044088393449783325e-01 1.611369550228118896e-01 3.487378358840942383e-02 1.860562264919281006e-01 -1.670609563589096069e-01 -4.390784725546836853e-02 -1.884394884109497070e-01 1.462738960981369019e-01 3.325054049491882324e-02 -5.669700726866722107e-02 2.827776968479156494e-01 -1.969788968563079834e-01 -2.753987610340118408e-01 -9.318988025188446045e-02 3.551356121897697449e-02 2.735401988029479980e-01 -2.662007212638854980e-01 2.454178407788276672e-02 2.868024706840515137e-01 -2.039925754070281982e-01 -1.425109356641769409e-01 9.312833845615386963e-02 1.801737546920776367e-01
1.712893247604370117e-01 1.499844044446945190e-01 -4.024989008903503418e-01 1.480257809162139893e-01 -1.407245099544525146e-01 1.785995811223983765e-01 1.532871425151824951e-01 3.837953805923461914e-01 1.132702752947807312e-01 2.137215137481689453e-01 5.554073955863714218e-03 -1.493236422538757324e-01 -4.387688636779785156e-02 -1.884655468165874481e-02 2.313930308446288109e-03 -2.454439550638198853e-01 2.230875426903367043e-03 -9.377119690179824829e-02 8.663378655910491943e-02 -2.282050251960754395e-02 -2.314637005329132080e-01 -2.327037006616592407e-01 8.761167526245117188e-03 -3.276749253273010254e-01 1.301249116659164429e-01 -6.248116120696067810e-02 3.776113316416740417e-02 2.721538841724395752e-01 -2.309292256832122803e-01 -1.032435372471809387e-01 -1.691979914903640747e-02 7.605729997158050537e-02
-2.428470999002456665e-01 1.099793091416358948e-01 -1.525281695649027824e-03 1.330753564834594727e-01 -1.508201807737350464e-01 -2.479114383459091187e-02 -1.103237643837928772e-01 1.747990101575851440e-01 8.311256021261215210e-02 -7.253146171569824219e-02 -4.578576888889074326e-03 -1.409798860549926758e-01 -8.969602733850479126e-02 -1.774870045483112335e-02 1.387241333723068237e-01 -3.252669572830200195e-01 -5.519988387823104858e-02 3.009320423007011414e-02 -7.214888185262680054e-02 2.831475734710693359e-01 -9.255775809288024902e-02 -3.610270619392395020e-01 -3.270075917243957520e-01 -1.945149302482604980e-01 4.145906120538711548e-02 2.848948538303375244e-02 -2.064393460750579834e-02 3.685175180435180664e-01 9.099164977669715881e-03 -1.272158920764923096e-01 -3.124747872352600098e-01 2.323479205369949341e-01
1.456948965787887573e-01 -9.206869639456272125e-03 -2.322357296943664551e-01 3.308956027030944824e-01 -2.362107336521148682e-01 2.059093564748764038e-01 1.481996029615402222e-01 1.152846589684486389e-01 -1.816622354090213776e-02 1.263590455055236816e-01 2.492337077856063843e-01 2.794637978076934814e-01 -1.611091196537017822e-01 -2.896432578563690186e-01 -2.903791666030883789e-01 1.268704086542129517e-01 -6.782763451337814331e-02 -2.867439016699790955e-02 1.541149914264678955e-01 2.868145406246185303e-01 -5.784232169389724731e-02 -1.250995993614196777e-01 -4.135188832879066467e-02 -1.061368435621261597e-01 1.137420311570167542e-01 -1.420323997735977173e-01 1.703027188777923584e-01 6.291957944631576538e-02 1.288081258535385132e-01 -2.083971798419952393e-01 2.064952999353408813e-01 5.379992350935935974e-02
3.519268631935119629e-01 -2.149486728012561798e-02 -1.676740683615207672e-02 4.026318490505218506e-01 -1.967631429433822632e-01 1.325976550579071045e-01 -3.484609723091125488e-02 -4.242212697863578796e-02 -1.375305503606796265e-01 1.138804703950881958e-01 1.890666335821151733e-01 2.215281724929809570e-01 -1.353664249181747437e-01 -2.420141398906707764e-01 2.885879762470722198e-02 1.381048117764294147e-03 -1.512115895748138428e-01 -5.148952826857566833e-02 1.468068808317184448e-01 1.889951229095458984e-01 -1.674499511718750000e-01 5.256214644759893417e-03 -1.607753336429595947e-01 -2.584856450557708740e-01 -3.473994135856628418e-01 -1.851476430892944336e-01 3.448024764657020569e-02 2.905554473400115967e-01 3.776789456605911255e-02 -1.512738969177007675e-02 -1.501269266009330750e-02 -1.164906397461891174e-01
-8.033201098442077637e-02 3.993267193436622620e-02 -2.689354717731475830e-01 1.625918149948120117e-01 4.063078761100769043e-02 2.987672388553619385e-01 1.256876997649669647e-02 -3.642940521240234375e-02 -2.131997495889663696e-01 3.013250790536403656e-02 2.137477248907089233e-01 6.987700611352920532e-02 -6.781569682061672211e-03 -2.373208254575729370e-01 1.011887006461620331e-02 1.509543359279632568e-01 -3.945456445217132568e-01 2.895090728998184204e-02 8.394248038530349731e-02 3.618779778480529785e-01 -2.087454050779342651e-01 -2.165915369987487793e-01 1.387072727084159851e-02 3.486214950680732727e-02 6.747341156005859375e-02 -1.268928200006484985e-01 -1.392899453639984131e-01 7.525202631950378418e-02 2.329966612160205841e-02 -3.730686306953430176e-01 -2.294001430273056030e-01 -1.160750538110733032e-02
-9.932073950767517090e-02 2.688150107860565186e-01 -2.529577016830444336e-01 2.623222768306732178e-01 -4.707247018814086914e-02 6.940881907939910889e-02 6.819517910480499268e-02 1.369798332452774048e-01 7.723186910152435303e-02 1.764563322067260742e-01 1.811596453189849854e-01 -4.077979549765586853e-02 -9.014554321765899658e-03 -1.530495733022689819e-01 1.268430203199386597e-01 -3.835408389568328857e-01 -2.510908544063568115e-01 -6.558538228273391724e-02 -1.071533784270286560e-01 4.222216904163360596e-01 1.340317279100418091e-01 -2.283859848976135254e-01 2.284554205834865570e-02 5.478382110595703125e-02 -1.729140132665634155e-01 -2.362548001110553741e-02 -5.701444298028945923e-02 3.309057950973510742e-01 -8.982279151678085327e-02 -2.165353484451770782e-02 -8.180163055658340454e-02 -8.461736887693405151e-02
1.439165323972702026e-01 1.464924812316894531e-01 3.388148546218872070e-02 -4.722406342625617981e-02 1.555334478616714478e-01 7.753687351942062378e-02 5.109376087784767151e-02 -2.257209084928035736e-02 -2.142280638217926025e-01 -7.408853154629468918e-03 -1.436523199081420898e-01 -1.966580599546432495e-01 -8.592747896909713745e-02 -7.249717414379119873e-02 4.995843768119812012e-02 9.262591600418090820e-02 -1.174821704626083374e-01 -2.968770265579223633e-01 -1.829835586249828339e-02 3.631246089935302734e-01 -3.330282568931579590e-01 -1.197584122419357300e-01 -3.986100256443023682e-01 -4.877197742462158203e-02 -1.416979432106018066e-01 -2.483481466770172119e-01 -1.919761300086975098e-01 2.164216786623001099e-01 -6.363213807344436646e-02 7.773087173700332642e-02 -2.295174263417720795e-02 3.089278638362884521e-01
1.121746450662612915e-01 9.590127319097518921e-02 -1.241123601794242859e-01 4.534848034381866455e-02 1.133882254362106323e-01 1.024171710014343262e-02 -4.181537777185440063e-02 4.555626958608627319e-02 -1.647621542215347290e-01 -2.572097480297088623e-01 2.149501293897628784e-01 3.308522328734397888e-02 -1.121739223599433899e-01 -2.676413059234619141e-01 -2.683722674846649170e-01 -1.093736849725246429e-02 -3.202799707651138306e-02 -1.086623668670654297e-01 -1.271600723266601562e-01 2.921316325664520264e-01 1.390172988176345825e-01 -3.842871785163879395e-01 3.388965129852294922e-02 -2.143936157226562500e-01 -1.129776686429977417e-01 1.248428076505661011e-01 6.136396899819374084e-02 3.421557545661926270e-01 -1.874395608901977539e-01 -3.385660946369171143e-01 8.478807657957077026e-02 1.114421486854553223e-01
3.862272202968597412e-01 2.433089539408683777e-02 -3.073399700224399567e-02 4.026196002960205078e-01 1.179680526256561279e-01 -1.990599632263183594e-01 2.786359982565045357e-03 8.700767904520034790e-02 1.119991205632686615e-02 9.209989756345748901e-02 6.002254784107208252e-03 5.516278743743896484e-02 -2.781746983528137207e-01 -3.970799744129180908e-01 9.999474883079528809e-02 2.212498709559440613e-02 2.013479620218276978e-01 -1.157374978065490723e-01 -2.222042903304100037e-02 9.503993205726146698e-03 -6.624724715948104858e-02 -3.148905634880065918e-01 1.128178015351295471e-01 -1.188200265169143677e-01 -3.491253778338432312e-02 -3.231125324964523315e-02 -6.924759596586227417e-02 1.791317462921142578e-01 -1.070791631937026978e-01 -1.884992122650146484e-01 -3.068582713603973389e-01 6.019907817244529724e-02
8.485051803290843964e-03 -9.201120585203170776e-02 -2.195816785097122192e-01 1.041553989052772522e-01 8.251725137233734131e-02 3.178409039974212646e-01 9.070967137813568115e-02 1.175562143325805664e-01 5.942931398749351501e-02 8.287173509597778320e-02 1.988714635372161865e-01 3.539890050888061523e-01 -4.079203680157661438e-02 -2.888364791870117188e-01 4.301438480615615845e-02 1.005166694521903992e-01 6.010485067963600159e-02 8.514830470085144043e-02 1.776777654886245728e-01 3.101735413074493408e-01 -2.244219481945037842e-01 -1.271059066057205200e-01 5.876511707901954651e-02 -2.273351699113845825e-01 -2.010204941034317017e-01 -1.737220436334609985e-01 -1.618425399065017700e-01 1.069686785340309143e-01 1.041993424296379089e-01 -1.214300170540809631e-01 -3.334029614925384521e-01 1.579116433858871460e-01
-2.211362421512603760e-01 3.177212774753570557e-01 -1.642129123210906982e-01 5.457368493080139160e-02 -1.141455247998237610e-01 7.378596067428588867e-02 -6.459999829530715942e-02 1.879020929336547852e-01 2.397100925445556641e-01 -1.278540343046188354e-01 -2.423871010541915894e-01 -2.033607661724090576e-01 -2.632558718323707581e-02 -4.008072614669799805e-02 -9.476381540298461914e-02 7.453394681215286255e-02 -9.180463850498199463e-02 1.101181060075759888e-01 -2.399433404207229614e-01 3.539081811904907227e-01 -8.131993561983108521e-02 -1.373927891254425049e-01 -2.445591837167739868e-01 -2.443146705627441406e-01 9.562149643898010254e-02 -3.145399689674377441e-02 -7.196193188428878784e-02 4.306367337703704834e-01 8.530388027429580688e-02 -1.163244098424911499e-01 -3.956054896116256714e-02 2.318024402484297752e-03
1.999106556177139282e-01 1.276865750551223755e-01 -5.048964619636535645e-01 -2.089250134304165840e-03 -2.126277238130569458e-01 1.936088353395462036e-01 1.949244588613510132e-01 -2.722381055355072021e-01 4.446070641279220581e-02 1.710116118192672729e-01 9.508951008319854736e-02 1.712300032377243042e-01 1.302230507135391235e-01 -8.633571118116378784e-02 9.271370619535446167e-02 9.548008441925048828e-02 1.366004794836044312e-01 -9.495851397514343262e-02 -1.598338186740875244e-01 7.602573186159133911e-02 -5.869982019066810608e-02 -2.850597202777862549e-01 -2.139988243579864502e-01 -1.265943348407745361e-01 1.603307276964187622e-01 1.843050494790077209e-02 -1.829864978790283203e-01 3.034075498580932617e-01 -1.310638785362243652e-01 -3.543403372168540955e-02 -6.906453520059585571e-02 -4.445686563849449158e-02
1.273019164800643921e-01 3.072404563426971436e-01 7.296318560838699341e-02 1.901645511388778687e-01 1.070580631494522095e-01 1.526546776294708252e-01 -2.597149312496185303e-01 1.734938919544219971e-01 2.318236976861953735e-01 7.074613124132156372e-02 -2.738318145275115967e-01 1.847497671842575073e-01 -1.065651848912239075e-01 -4.141392409801483154e-01 1.347304284572601318e-01 -1.454761475324630737e-01 -1.610538214445114136e-01 -2.047971934080123901e-01 -7.062150537967681885e-02 3.608318744227290154e-03 -4.032503366470336914e-01 -1.279090624302625656e-02 -1.311987638473510742e-01 -2.827689517289400101e-03 -5.836107302457094193e-03 -5.381195247173309326e-02 -1.267399638891220093e-01 1.687581390142440796e-01 7.365851849317550659e-02 6.723798066377639771e-02 1.212694197893142700e-01 2.338652312755584717e-02
1.583462953567504883e-01 4.456350579857826233e-02 -2.738137356936931610e-02 1.604117751121520996e-01 -1.237492337822914124e-01 -9.026635438203811646e-02 -1.729879379272460938e-01 -1.641129702329635620e-01 2.180123329162597656e-01 4.676768928766250610e-02 -7.528460025787353516e-02 2.166831344366073608e-01 2.379043772816658020e-02 -3.625152409076690674e-01 -4.731147736310958862e-02 5.294755683280527592e-04 2.778299897909164429e-02 -7.213678210973739624e-02 -3.365392386913299561e-01 3.404408097267150879e-01 1.274308748543262482e-02 -1.896625608205795288e-01 5.752082169055938721e-02 -1.457464993000030518e-01 2.380162291228771210e-02 -1.452712714672088623e-01 -2.281735688447952271e-01 -1.117625236511230469e-01 5.806864053010940552e-02 -4.726429283618927002e-01 -4.474848881363868713e-02 1.370107531547546387e-01
-1.229000538587570190e-01 3.335383534431457520e-02 -3.142941594123840332e-01 1.158043444156646729e-01 -1.373406648635864258e-01 1.092792823910713196e-01 1.260719597339630127e-01 2.536450624465942383e-01 -2.458430826663970947e-03 -1.994940638542175293e-02 -5.051276087760925293e-02 -1.019085794687271118e-01 1.495586782693862915e-01 -2.394451647996902466e-01 7.417027652263641357e-02 -1.269296556711196899e-01 -1.324878334999084473e-01 -3.200249373912811279e-01 -1.184760555624961853e-01 1.665006428956985474e-01 -1.378348171710968018e-01 -1.275465786457061768e-01 -2.384872138500213623e-01 1.314337253570556641e-01 -1.515343636274337769e-01 1.481002718210220337e-01 -2.090069800615310669e-01 5.152244567871093750e-01 5.057473108172416687e-02 -7.425968348979949951e-02 -9.838811308145523071e-02 5.447527766227722168e-02
8.763860911130905151e-02 1.211416274309158325e-01 -2.576367259025573730e-01 9.046693891286849976e-02 2.178015857934951782e-01 1.051796898245811462e-01 -1.074247732758522034e-01 -8.454790711402893066e-02 -2.420593947172164917e-01 -1.464332733303308487e-02 3.439709246158599854e-01 -6.394290179014205933e-02 -2.655605785548686981e-02 -3.391965329647064209e-01 -1.817658543586730957e-01 -1.032313406467437744e-01 -5.012613534927368164e-02 6.800686568021774292e-02 -2.164829820394515991e-01 1.675160080194473267e-01 2.902696840465068817e-02 -2.794954776763916016e-01 1.560202538967132568e-01 -1.387535035610198975e-01 -2.224625796079635620e-01 -4.749898985028266907e-02 1.123476773500442505e-01 4.231146275997161865e-01 -1.362760365009307861e-01 -1.232308298349380493e-01 -4.249518364667892456e-02 4.064093157649040222e-02
-7.084251195192337036e-02 -3.613110631704330444e-02 -1.760136336088180542e-02 -1.643600761890411377e-01 1.084863115102052689e-02 3.610953986644744873e-01 1.095182821154594421e-01 3.738166689872741699e-01 6.299600005149841309e-02 9.574972093105316162e-02 2.584624588489532471e-01 1.163407564163208008e-01 2.975651063024997711e-02 -2.622692584991455078e-01 -3.560912236571311951e-02 -8.977403491735458374e-02 1.123817078769207001e-02 -5.279540643095970154e-02 2.250675484538078308e-02 9.171055257320404053e-02 -1.199465394020080566e-01 -3.253855109214782715e-01 -1.019353568553924561e-01 -2.077731341123580933e-01 1.667884886264801025e-01 -9.398549795150756836e-02 -1.211699917912483215e-01 9.629479050636291504e-02 -1.015714555978775024e-01 -4.980136156082153320e-01 3.097844310104846954e-02 -7.799637317657470703e-02
2.324315458536148071e-01 2.111692279577255249e-01 -3.308961689472198486e-01 2.274891547858715057e-02 6.885728240013122559e-02 9.479081630706787109e-02 1.121738776564598083e-01 -2.706156075000762939e-01 2.609988152980804443e-01 1.375236958265304565e-01 -1.712345927953720093e-01 -2.359759807586669922e-02 -1.926969885826110840e-01 -2.107368707656860352e-01 7.071731984615325928e-02 -1.362595707178115845e-01 1.070193722844123840e-01 3.649855405092239380e-02 -9.333359450101852417e-02 2.251078188419342041e-01 -2.914655022323131561e-02 -1.859306357800960541e-02 3.690967336297035217e-02 -2.713764309883117676e-01 -1.853152215480804443e-01 -2.085338234901428223e-01 2.118889689445495605e-01 3.674058914184570312e-01 5.951481312513351440e-02 -1.825570911169052124e-01 -1.327318549156188965e-01 -9.611598402261734009e-02
-1.192302629351615906e-02 2.122560590505599976e-01 -1.481048669666051865e-02 6.323357112705707550e-03 -4.351350665092468262e-01 2.229158580303192139e-01 -9.993516840040683746e-03 4.583991598337888718e-03 5.503464862704277039e-02 1.850795298814773560e-01 2.380194365978240967e-01 4.132974892854690552e-02 6.390163302421569824e-02 -1.152113974094390869e-01 -3.383877500891685486e-02 -1.609127819538116455e-01 1.289284527301788330e-01 -3.646008297801017761e-02 2.095588743686676025e-01 4.643810689449310303e-01 1.637748070061206818e-02 -4.021336734294891357e-01 -1.457340568304061890e-01 -4.620824381709098816e-02 -2.394327521324157715e-02 -1.462909281253814697e-01 3.178963810205459595e-02 5.427274107933044434e-02 1.420827955007553101e-01 1.128326728940010071e-01 9.209121763706207275e-02 2.124886810779571533e-01
1.836792379617691040e-02 2.068243473768234253e-01 -1.114206388592720032e-01 -1.440802961587905884e-01 5.938404053449630737e-02 1.595857590436935425e-01 -1.521912664175033569e-01 5.439582467079162598e-02 -2.540063560009002686e-01 2.159606665372848511e-01 -1.773916631937026978e-01 2.565677762031555176e-01 3.903953824192285538e-03 -2.953981161117553711e-01 4.585258662700653076e-02 7.211440056562423706e-02 -1.147299483418464661e-01 -2.305757403373718262e-01 -8.183360844850540161e-02 4.000680446624755859e-01 1.343390792608261108e-01 -1.389037668704986572e-01 1.191013827919960022e-01 -3.319708704948425293e-01 -1.990602612495422363e-01 -1.087280213832855225e-01 -2.514127194881439209e-01 1.697384417057037354e-01 1.335015445947647095e-01 -6.366002559661865234e-02 -1.442036963999271393e-02 7.215560227632522583e-02
1.554461121559143066e-01 7.386876642704010010e-02 -4.616293590515851974e-03 -1.259752064943313599e-01 -1.193123608827590942e-01 3.733332827687263489e-02 5.829055234789848328e-02 3.151292204856872559e-01 -2.257871925830841064e-01 -2.420777454972267151e-02 -6.471060216426849365e-02 -1.411953419446945190e-01 1.478519737720489502e-01 -4.395882189273834229e-01 -1.149010285735130310e-01 -3.086966574192047119e-01 -1.110838130116462708e-01 -1.283850222826004028e-01 -1.909552812576293945e-01 -7.798077166080474854e-02 6.583734601736068726e-02 -1.112027093768119812e-01 -1.674986034631729126e-01 -3.047018349170684814e-01 -1.672850549221038818e-01 -1.679218113422393799e-01 -1.968366652727127075e-01 2.864491045475006104e-01 2.766435965895652771e-02 -1.247273460030555725e-01 -8.013674058020114899e-03 1.858468055725097656e-01
9.417971223592758179e-02 2.180657684803009033e-01 4.498678445816040039e-02 1.637718677520751953e-01 -1.096280962228775024e-01 3.621205687522888184e-01 -2.188311666250228882e-01 6.302368640899658203e-02 -3.849002346396446228e-02 4.383590072393417358e-03 1.078784838318824768e-02 1.330452114343643188e-01 -2.666391730308532715e-01 -6.560361012816429138e-03 -3.321789950132369995e-02 -4.840858876705169678e-01 -7.096210867166519165e-02 -2.100168466567993164e-01 5.484598502516746521e-02 2.971208095550537109e-01 -2.315373569726943970e-01 -2.193458378314971924e-01 -1.370357871055603027e-01 1.036934927105903625e-01 -2.099749166518449783e-03 -1.225811894983053207e-02 5.379803013056516647e-03 2.129656076431274414e-01 1.687092632055282593e-01 1.969222575426101685e-01 -8.616729080677032471e-02 -4.398807883262634277e-02
-9.499704837799072266e-02 2.206248976290225983e-02 8.803263306617736816e-02 4.906768724322319031e-02 6.564815342426300049e-02 -9.971702843904495239e-02 -1.044652909040451050e-01 4.266887158155441284e-02 -8.602471649646759033e-02 2.822551131248474121e-01 5.162738263607025146e-03 1.805229187011718750e-01 -4.324127733707427979e-01 -1.171068772673606873e-01 -5.204079300165176392e-02 1.174852773547172546e-01 -1.425473392009735107e-02 -4.070357233285903931e-02 1.221872400492429733e-02 2.040504962205886841e-01 -3.127295672893524170e-01 1.789177954196929932e-02 -1.573934108018875122e-01 -1.903532296419143677e-01 -1.254628151655197144e-01 -2.865615189075469971e-01 -1.176967844367027283e-01 3.888828456401824951e-01 1.756370812654495239e-01 1.138008236885070801e-01 -5.826975102536380291e-04 3.270201683044433594e-01
-3.872777149081230164e-02 3.455617651343345642e-02 -1.989860385656356812e-01 -2.098351120948791504e-01 5.129778012633323669e-02 1.437437385320663452e-01 -2.501794099807739258e-01 -2.037660926580429077e-01 3.183554485440254211e-02 4.152413748670369387e-04 -1.890585571527481079e-01 1.849215924739837646e-01 -1.753220409154891968e-01 -1.797139942646026611e-01 -1.657455414533615112e-01 -4.384754225611686707e-03 -1.051777601242065430e-01 -2.221456915140151978e-02 -1.343729253858327866e-02 4.380598068237304688e-01 -2.463985979557037354e-01 -3.002445995807647705e-01 -1.335080340504646301e-02 -3.791640102863311768e-01 -5.665848776698112488e-02 -8.560786396265029907e-02 -5.724630877375602722e-02 2.059888690710067749e-01 -5.945338681340217590e-02 9.494438767433166504e-02 2.398116737604141235e-01 -7.459051907062530518e-03
2.195712178945541382e-02 7.242887513712048531e-04 -1.227231323719024658e-01 1.147882342338562012e-01 1.026790067553520203e-01 2.211941033601760864e-01 4.734113067388534546e-02 8.273499459028244019e-02 3.141410946846008301e-01 -3.419307293370366096e-03 2.913823127746582031e-01 -1.090010255575180054e-01 -5.048350095748901367e-01 -2.630636692047119141e-01 4.576851148158311844e-03 -1.605046391487121582e-01 -8.333674632012844086e-03 -3.195733204483985901e-02 -1.648143380880355835e-01 8.849725872278213501e-02 -1.993606984615325928e-01 -7.013263553380966187e-02 1.332511752843856812e-01 -2.939663529396057129e-01 9.378266334533691406e-02 -4.792182147502899170e-02 -1.080822050571441650e-01 2.883452177047729492e-01 1.844454556703567505e-01 -4.552226886153221130e-02 -1.744360178709030151e-01 -6.386636756360530853e-03
8.241960406303405762e-02 1.075181216001510620e-01 2.707093022763729095e-02 -7.112631201744079590e-02 -3.321398198604583740e-01 3.523301780223846436e-01 5.917296558618545532e-02 3.203330934047698975e-01 -1.026798114180564880e-01 -5.050566419959068298e-02 -4.312666878104209900e-02 -1.499290913343429565e-01 -1.915183663368225098e-01 -1.337013691663742065e-01 -2.252081632614135742e-01 -2.385354600846767426e-03 -4.267340898513793945e-02 -1.779582947492599487e-01 -2.993714995682239532e-02 4.277413487434387207e-01 9.902609884738922119e-02 3.861435130238533020e-02 -1.667004823684692383e-01 -2.328316420316696167e-01 -1.380700767040252686e-01 1.331115216016769409e-01 -1.572662265971302986e-03 3.464322090148925781e-01 6.413555145263671875e-02 7.102568447589874268e-02 1.261656582355499268e-01 7.282407488673925400e-03
-6.509847939014434814e-02 1.326779127120971680e-01 -5.323983356356620789e-02 -9.282521903514862061e-02 -1.390738040208816528e-01 -7.995016872882843018e-02 -8.173401653766632080e-02 7.662051171064376831e-02 -1.178219765424728394e-01 -1.119924932718276978e-01 -1.704529374837875366e-01 -2.357515133917331696e-02 5.565510690212249756e-02 2.819580398499965668e-02 -2.011274546384811401e-01 7.126100361347198486e-02 2.762572653591632843e-02 2.783147431910037994e-02 1.345968246459960938e-01 2.735834717750549316e-01 -4.254454672336578369e-01 -2.120170593261718750e-01 -2.935715317726135254e-01 -1.335593461990356445e-01 -3.877881914377212524e-02 -1.308014392852783203e-01 -3.152238428592681885e-01 3.793977200984954834e-01 3.386412858963012695e-01 -1.320910155773162842e-01 -1.077922992408275604e-02 6.574892997741699219e-02
-1.434978283941745758e-02 -2.231620252132415771e-01 -3.229614580050110817e-03 7.939418405294418335e-02 1.274770051240921021e-01 3.541695177555084229e-01 2.704194560647010803e-02 4.221205040812492371e-02 4.113184288144111633e-02 6.300533562898635864e-02 -6.525811273604631424e-03 5.033706314861774445e-03 3.357963263988494873e-02 -2.695404887199401855e-01 2.418343536555767059e-02 -6.277788896113634109e-03 -1.124437376856803894e-01 -7.796622067689895630e-02 1.647840142250061035e-01 3.980056047439575195e-01 1.394687145948410034e-01 -3.323388099670410156e-01 -1.559451818466186523e-01 -3.581967651844024658e-01 -1.368054896593093872e-01 -2.084928303956985474e-01 -1.870542913675308228e-01 5.303113907575607300e-02 -1.225497871637344360e-01 -1.947174668312072754e-01 -2.427889704704284668e-01 1.437725871801376343e-01
1.136894673109054565e-01 3.346684854477643967e-03 -1.329242736101150513e-01 5.985942482948303223e-02 1.182892173528671265e-01 3.181108832359313965e-01 -1.315889507532119751e-01 -2.004575729370117188e-01 6.291434913873672485e-02 -7.203799486160278320e-02 2.585906982421875000e-01 4.941266961395740509e-03 -5.000331625342369080e-02 -2.403600215911865234e-01 -3.071204125881195068e-01 -1.019266471266746521e-01 -1.371551007032394409e-01 -4.453882873058319092e-01 -1.997123956680297852e-01 1.705330759286880493e-01 -1.876210868358612061e-01 -8.535271883010864258e-02 4.115802794694900513e-02 8.706860244274139404e-02 7.655786722898483276e-02 -2.892143651843070984e-02 -3.386329412460327148e-01 1.910839378833770752e-01 -1.684468090534210205e-01 6.517095118761062622e-02 1.004315242171287537e-01 1.166099309921264648e-01
2.054340392351150513e-01 -2.453919202089309692e-01 -1.024452149868011475e-01 2.363476902246475220e-01 -1.601786017417907715e-01 1.787701100111007690e-01 8.862336724996566772e-02 -1.121625229716300964e-01 2.209470272064208984e-01 1.688700169324874878e-02 2.743534743785858154e-01 1.811710745096206665e-01 -5.744822695851325989e-02 -2.791697680950164795e-01 -3.364453464746475220e-02 1.046152487397193909e-01 1.724262908101081848e-02 -1.477290093898773193e-01 2.847706153988838196e-02 1.301713436841964722e-01 -1.509819775819778442e-01 -7.965086400508880615e-02 -9.602028131484985352e-02 -1.625626832246780396e-01 -3.715479671955108643e-01 5.080671235918998718e-02 -7.681263983249664307e-02 2.054398357868194580e-01 5.142715945839881897e-02 -1.221090555191040039e-01 -1.665712743997573853e-01 4.049279093742370605e-01
2.067022584378719330e-02 2.793475687503814697e-01 -6.037539616227149963e-02 1.218490079045295715e-01 -1.013549715280532837e-01 3.717398345470428467e-01 4.852113872766494751e-02 7.605341821908950806e-02 -1.986589282751083374e-02 -3.238834068179130554e-02 2.979499697685241699e-01 1.389257516711950302e-02 -4.987973719835281372e-03 -1.525809913873672485e-01 3.098902106285095215e-01 -3.344714641571044922e-01 1.039275377988815308e-01 -3.083849251270294189e-01 1.757097840309143066e-01 2.780457139015197754e-01 -5.568430200219154358e-02 -1.113153621554374695e-01 -1.878458857536315918e-01 1.069647446274757385e-01 1.413985192775726318e-01 -7.507739961147308350e-02 -5.313521996140480042e-02 2.948035001754760742e-01 -6.771902740001678467e-02 1.495094001293182373e-01 -6.037437543272972107e-02 -5.071576312184333801e-02
1.842054426670074463e-01 9.620772302150726318e-02 -1.483827829360961914e-01 2.172718346118927002e-01 -4.860713146626949310e-03 -7.762213796377182007e-02 -1.213270351290702820e-01 6.669273134320974350e-03 1.248473152518272400e-01 3.335609287023544312e-02 2.532327771186828613e-01 -1.372728645801544189e-01 -4.137624800205230713e-01 -3.240860998630523682e-01 1.983835846185684204e-01 1.286373436450958252e-01 3.417013958096504211e-02 -2.043582871556282043e-02 -1.023620665073394775e-01 1.312450319528579712e-01 -2.175423875451087952e-02 -1.133583933115005493e-01 9.752806276082992554e-02 -3.046559393405914307e-01 1.013649180531501770e-01 -4.499621316790580750e-02 -2.418297827243804932e-01 3.360967934131622314e-01 1.262326091527938843e-01 -2.925439737737178802e-02 -2.986433804035186768e-01 1.760531589388847351e-02
3.673244267702102661e-02 1.352674793452024460e-02 -4.994799196720123291e-02 2.225107699632644653e-01 -2.892044186592102051e-01 5.714676156640052795e-02 -4.411848634481430054e-02 7.592397183179855347e-02 2.945856750011444092e-01 -3.068978898227214813e-02 6.987249106168746948e-02 3.886701911687850952e-02 9.634447284042835236e-03 -1.427603214979171753e-01 8.750399202108383179e-02 -1.761842519044876099e-01 -1.949395984411239624e-01 -3.760053962469100952e-02 1.487433314323425293e-01 8.572968095541000366e-02 -1.746241599321365356e-01 4.431257769465446472e-02 -2.454088479280471802e-01 -1.477522104978561401e-01 7.779551297426223755e-02 -3.142834007740020752e-01 -1.351699382066726685e-01 1.947106271982192993e-01 2.296628803014755249e-01 -1.655853688716888428e-01 -4.971468150615692139e-01 1.637954562902450562e-01
2.689010500907897949e-01 9.689349681138992310e-02 -2.145165950059890747e-01 8.555273711681365967e-02 -1.961444020271301270e-01 9.786812961101531982e-02 -1.407406181097030640e-01 6.316769123077392578e-02 1.910313516855239868e-01 1.966805383563041687e-02 3.526481389999389648e-01 -1.137867569923400879e-01 -4.786863029003143311e-01 -2.217015624046325684e-01 1.380913108587265015e-01 -6.448471546173095703e-02 1.149900332093238831e-01 1.056333910673856735e-02 -9.769249707460403442e-02 7.745754718780517578e-02 -8.705389499664306641e-02 -1.721810258459299803e-04 -9.365624189376831055e-02 -8.867990225553512573e-02 2.049456536769866943e-01 -8.588137477636337280e-02 -2.327742576599121094e-01 2.947297990322113037e-01 6.099560484290122986e-02 -4.472447559237480164e-02 -2.324454784393310547e-01 1.189105957746505737e-01
-1.348114907741546631e-01 1.135400608181953430e-01 -1.327316612005233765e-01 2.180981040000915527e-01 7.286901772022247314e-02 1.413658261299133301e-01 -7.537198811769485474e-02 1.223749518394470215e-01 7.642187178134918213e-02 1.464612036943435669e-01 3.385308012366294861e-02 -1.603308171033859253e-01 -3.576884418725967407e-02 -5.850197747349739075e-02 -1.208531111478805542e-02 -3.019472360610961914e-01 -2.817496955394744873e-01 -9.030855260789394379e-03 -1.441715955734252930e-01 4.959919452667236328e-01 1.497553288936614990e-01 -2.234101891517639160e-01 -9.004399180412292480e-02 3.749797493219375610e-02 -2.113216966390609741e-01 -2.222650498151779175e-01 -6.441145390272140503e-02 3.622538447380065918e-01 1.095186546444892883e-02 -1.569052934646606445e-01 8.033709228038787842e-02 -1.374655365943908691e-01
7.605758309364318848e-02 9.070476144552230835e-02 -1.039226427674293518e-01 1.330628246068954468e-01 -1.585477888584136963e-01 1.710908412933349609e-01 -7.517214119434356689e-02 -1.197974085807800293e-01 2.031712830066680908e-01 9.665264189243316650e-02 1.386344134807586670e-01 1.928105019032955170e-02 -3.179729217663407326e-03 -4.040250480175018311e-01 1.055769249796867371e-01 -7.899677008390426636e-02 5.643639340996742249e-02 -1.714380234479904175e-01 1.475030835717916489e-02 -1.310146600008010864e-02 -2.372463792562484741e-01 -1.664124429225921631e-01 -2.528122961521148682e-01 3.127102507278323174e-03 -8.881318569183349609e-02 -3.289760053157806396e-01 -2.315586805343627930e-01 -3.720932826399803162e-02 1.715962737798690796e-01 -2.209869325160980225e-01 -4.089864790439605713e-01 1.862526983022689819e-01
2.351288199424743652e-01 7.474442571401596069e-02 -2.269204892218112946e-02 2.651355862617492676e-01 -1.259954124689102173e-01 1.711508929729461670e-01 -1.828879714012145996e-01 -1.322766840457916260e-01 1.039730152115225792e-03 6.348066031932830811e-02 2.387030273675918579e-01 3.451855108141899109e-02 -1.046052798628807068e-01 -1.231801807880401611e-01 5.671289563179016113e-02 -1.346068829298019409e-01 -1.267744600772857666e-02 -5.435921996831893921e-02 3.721697255969047546e-03 4.635988548398017883e-02 9.013392031192779541e-02 -7.873626053333282471e-02 2.514660954475402832e-01 -1.868432760238647461e-01 -1.844193041324615479e-02 6.383761018514633179e-02 -2.885172963142395020e-01 2.062755972146987915e-01 6.018439307808876038e-02 -2.425009608268737793e-01 -7.313824445009231567e-02 5.889123678207397461e-01
1.344742923974990845e-01 2.116959840059280396e-01 -2.328215539455413818e-01 3.265052437782287598e-01 1.460959762334823608e-02 2.097066044807434082e-01 -1.068137660622596741e-01 -2.269210219383239746e-01 -1.580827981233596802e-01 3.006378114223480225e-01 1.874146312475204468e-01 2.128709554672241211e-01 4.348184540867805481e-02 -2.956863939762115479e-01 5.192140862345695496e-02 4.615195468068122864e-02 9.383921511471271515e-03 -1.364410668611526489e-01 -2.672199159860610962e-02 1.616933941841125488e-01 -3.109343349933624268e-02 5.027762148529291153e-03 -4.571434482932090759e-02 -1.800918579101562500e-01 -9.183292835950851440e-02 -3.422373235225677490e-01 -2.025456130504608154e-01 2.651680447161197662e-02 2.812885344028472900e-01 -2.228541672229766846e-01 -3.158560395240783691e-02 3.298959881067276001e-02
3.194870650768280029e-01 1.900485306978225708e-01 -9.890791773796081543e-02 7.387153059244155884e-02 -1.385369449853897095e-01 1.308429241180419922e-01 -6.956273317337036133e-02 1.276370584964752197e-01 5.551131069660186768e-02 -1.116196066141128540e-01 3.185101151466369629e-01 6.177940964698791504e-02 -3.421232104301452637e-01 -4.984261468052864075e-02 -1.684391126036643982e-02 -1.289657354354858398e-01 2.880362607538700104e-02 4.081095755100250244e-02 -1.065003275871276855e-01 2.930362522602081299e-01 -8.721686899662017822e-02 -5.540626123547554016e-02 -8.278267085552215576e-02 -1.677258759737014771e-01 2.601203918457031250e-01 9.149207733571529388e-03 -1.731906384229660034e-01 5.131816491484642029e-02 2.951198257505893707e-03 -1.459022611379623413e-01 -4.071283638477325439e-01 3.147683143615722656e-01
1.650021411478519440e-02 2.660897970199584961e-01 -9.142933785915374756e-02 -5.600401014089584351e-02 3.597042337059974670e-02 6.364732980728149414e-03 -1.286434531211853027e-01 -1.285743415355682373e-01 -1.607194356620311737e-02 -9.363668970763683319e-03 -2.982115149497985840e-01 3.836954534053802490e-01 1.125337406992912292e-01 -1.682198196649551392e-01 -9.358034469187259674e-03 1.019776985049247742e-01 -5.062947422266006470e-02 -1.582448631525039673e-01 -1.149581894278526306e-01 3.357738256454467773e-01 5.185828730463981628e-02 -1.220288798213005066e-01 -1.567968875169754028e-01 -1.063730716705322266e-01 -1.870350688695907593e-01 -2.808789908885955811e-02 -2.620806396007537842e-01 4.751340746879577637e-01 1.673278659582138062e-01 -3.867781162261962891e-02 -5.148311704397201538e-02 1.602076441049575806e-01
4.129080846905708313e-02 6.620763987302780151e-02 -2.032339572906494141e-01 3.641352057456970215e-02 -2.679942250251770020e-01 9.488389641046524048e-02 2.216144837439060211e-02 9.381623566150665283e-02 7.421733438968658447e-02 1.061014533042907715e-01 -6.848184764385223389e-02 -1.700225844979286194e-02 -2.405973821878433228e-01 -2.719039916992187500e-01 -8.416986465454101562e-02 -1.335031390190124512e-01 2.014621794223785400e-01 -2.411549687385559082e-01 3.290072977542877197e-01 3.364841938018798828e-01 2.290044277906417847e-01 -3.532501310110092163e-02 -7.183038443326950073e-02 -4.498036205768585205e-02 1.692190021276473999e-01 -1.314994543790817261e-01 3.245461732149124146e-02 2.480599731206893921e-01 -2.500110119581222534e-02 -2.818957567214965820e-01 2.004264891147613525e-01 2.698792517185211182e-01
1.201040074229240417e-01 3.503590524196624756e-01 -2.102381289005279541e-01 -2.879217267036437988e-02 -1.584631204605102539e-01 -2.735255286097526550e-02 4.071681201457977295e-02 -4.901250451803207397e-02 1.662853360176086426e-01 9.862649440765380859e-02 -6.460130214691162109e-02 -6.837230920791625977e-02 -9.338985383510589600e-02 -3.790616095066070557e-01 2.806231975555419922e-01 -9.810172766447067261e-02 -1.997250691056251526e-02 9.398002922534942627e-02 -2.561526894569396973e-01 1.879715770483016968e-01 -2.391240149736404419e-01 -9.322588890790939331e-02 -7.082336582243442535e-03 -3.094216585159301758e-01 -1.799282133579254150e-01 -1.236330568790435791e-01 8.534499257802963257e-02 3.765425384044647217e-01 -3.823403641581535339e-02 -1.600058972835540771e-01 4.785297438502311707e-02 -5.425760149955749512e-02
1.128956675529479980e-01 1.665913909673690796e-01 -4.842527955770492554e-02 -1.729288101196289062e-01 2.407946065068244934e-02 2.942267805337905884e-02 -1.066012308001518250e-01 1.705543845891952515e-01 -1.134951338171958923e-01 -1.155251916497945786e-02 3.485945612192153931e-02 -4.535561054944992065e-02 2.943784892559051514e-01 -3.190672993659973145e-01 -7.635395228862762451e-02 -2.319350689649581909e-01 -8.184943348169326782e-02 -2.136094421148300171e-01 -2.677575051784515381e-01 8.919131755828857422e-02 -8.564250171184539795e-02 4.836706817150115967e-02 -3.064929544925689697e-01 -3.359037637710571289e-01 -2.633306682109832764e-01 -3.415209650993347168e-01 -1.525083631277084351e-01 1.760264784097671509e-01 1.110883802175521851e-01 8.753737062215805054e-02 -3.184347599744796753e-02 1.063909754157066345e-01
3.099027276039123535e-01 6.025119870901107788e-02 -4.029002040624618530e-02 2.899287343025207520e-01 -2.314147949218750000e-01 1.803740561008453369e-01 -1.205719038844108582e-01 -5.091434717178344727e-02 4.416579846292734146e-03 2.985030412673950195e-03 -1.717628538608551025e-01 5.456632003188133240e-02 3.491257131099700928e-02 -4.058373272418975830e-01 -6.353931128978729248e-02 -1.165848448872566223e-01 -4.030331969261169434e-03 -1.356379389762878418e-01 -1.072364002466201782e-01 4.325871169567108154e-02 2.958016656339168549e-02 5.673784762620925903e-02 5.333375930786132812e-02 2.810252085328102112e-02 1.317873001098632812e-01 -3.177549839019775391e-01 -2.671539783477783203e-01 2.871080338954925537e-01 2.706337273120880127e-01 -1.139268949627876282e-01 -2.499596476554870605e-01 -1.871279329061508179e-01
-1.079924181103706360e-01 1.100061908364295959e-01 -1.278189420700073242e-01 1.779988706111907959e-01 -9.250698238611221313e-02 1.396326720714569092e-01 -3.518863394856452942e-02 2.311489433050155640e-01 8.094590157270431519e-03 1.351257115602493286e-01 -1.146034002304077148e-01 -1.501042693853378296e-01 -1.257278621196746826e-01 -1.498032808303833008e-01 1.068994775414466858e-01 -2.999709546566009521e-01 -3.508748114109039307e-01 1.163756549358367920e-01 -1.967626959085464478e-01 4.337767958641052246e-01 1.024837493896484375e-01 -1.632183343172073364e-01 -1.594828665256500244e-01 -9.305734187364578247e-03 -1.563415378332138062e-01 -1.424207538366317749e-01 -6.101440638303756714e-02 2.591009438037872314e-01 -7.800216227769851685e-02 -2.713193893432617188e-01 -1.131231561303138733e-01 -1.325411200523376465e-01
-2.131568640470504761e-02 9.952898323535919189e-02 -9.026103466749191284e-02 -1.018271148204803467e-01 8.659070730209350586e-02 1.584966331720352173e-01 -1.107292249798774719e-01 -1.929391324520111084e-01 -1.071383580565452576e-01 2.488298267126083374e-01 -2.197791337966918945e-01 1.914320439100265503e-01 -1.457692682743072510e-01 -2.683768868446350098e-01 9.313091286458075047e-04 -1.900223828852176666e-02 -1.710797101259231567e-01 -4.193489253520965576e-02 -2.345507293939590454e-01 4.440215826034545898e-01 -8.804098516702651978e-02 -3.071616888046264648e-01 5.118190869688987732e-02 -4.248418509960174561e-01 -6.798774003982543945e-02 -1.821493506431579590e-01 -2.844468876719474792e-02 6.126734893769025803e-03 1.554423123598098755e-01 -1.771965436637401581e-02 -7.657151203602552414e-03 7.382024824619293213e-02
2.296131849288940430e-01 2.436239719390869141e-01 -1.379814445972442627e-01 -2.013810724020004272e-02 -6.315777450799942017e-02 -9.977187216281890869e-02 6.490957923233509064e-03 -1.759710721671581268e-02 1.441254168748855591e-01 5.248111113905906677e-02 6.949508190155029297e-02 1.782543659210205078e-01 1.955099701881408691e-01 -1.038805022835731506e-01 2.072316259145736694e-01 -8.635448664426803589e-02 -7.370176166296005249e-02 -7.929296046495437622e-02 8.763246983289718628e-02 3.744526207447052002e-01 -1.064995527267456055e-01 -3.381797671318054199e-02 7.141119986772537231e-02 -1.941052824258804321e-01 7.206450402736663818e-02 -5.213208198547363281e-01 -2.454038560390472412e-01 2.152948081493377686e-01 1.547112315893173218e-01 -2.088310271501541138e-01 -8.118272572755813599e-02 -1.485986560583114624e-01
1.667813658714294434e-01 -8.673576265573501587e-02 -9.066436439752578735e-02 9.890455007553100586e-02 -2.134508825838565826e-02 1.959474235773086548e-01 1.607481837272644043e-01 1.856771707534790039e-01 -7.665994018316268921e-02 8.099263906478881836e-02 5.776635184884071350e-02 -1.310808807611465454e-01 -2.086169719696044922e-01 -2.781568169593811035e-01 3.433012962341308594e-01 -1.743386499583721161e-02 1.950843445956707001e-02 -3.554733991622924805e-01 -2.694738209247589111e-01 2.555969357490539551e-01 -1.106492057442665100e-01 -1.596764028072357178e-01 8.774971961975097656e-02 7.850859314203262329e-02 2.169481068849563599e-01 -9.044098109006881714e-02 -6.231780350208282471e-02 1.407306939363479614e-01 2.907037138938903809e-01 1.077176183462142944e-01 -6.718925386667251587e-02 2.821917831897735596e-01
-3.652898967266082764e-02 3.631938099861145020e-01 -1.001102998852729797e-01 8.513770997524261475e-02 -5.815228819847106934e-02 8.189313113689422607e-02 9.518883377313613892e-02 9.481900930404663086e-02 3.930337727069854736e-02 -8.901289105415344238e-02 3.598290681838989258e-01 7.627305388450622559e-02 -2.340820878744125366e-01 -5.478964000940322876e-02 5.196139588952064514e-02 -1.526184231042861938e-01 7.352683693170547485e-02 -8.330572396516799927e-02 -2.539678812026977539e-01 3.216974735260009766e-01 -5.027945712208747864e-02 -9.538777172565460205e-02 7.751037832349538803e-03 4.157846793532371521e-02 2.348534762859344482e-01 -1.036824285984039307e-01 -2.526074051856994629e-01 -2.057019248604774475e-02 9.507985413074493408e-02 -1.971996426582336426e-01 -3.455322980880737305e-01 3.187214732170104980e-01
7.124871760606765747e-02 2.768682539463043213e-01 -1.616350412368774414e-01 2.953070700168609619e-01 -1.887440532445907593e-01 2.856338620185852051e-01 -2.389826774597167969e-01 1.241192221641540527e-01 -6.451115012168884277e-02 2.688682079315185547e-01 2.298442125320434570e-01 1.638036370277404785e-01 -2.316201180219650269e-01 -2.830016314983367920e-01 8.414635062217712402e-02 -3.656730800867080688e-02 5.674601346254348755e-02 -1.456593349575996399e-02 -1.937628537416458130e-02 2.641788125038146973e-01 -4.056231677532196045e-02 -1.816767454147338867e-01 1.038164459168910980e-02 8.684746921062469482e-02 9.887798130512237549e-02 -5.218199267983436584e-02 -2.951167821884155273e-01 -1.038314849138259888e-01 1.347748637199401855e-01 -1.374692469835281372e-01 -1.198230832815170288e-01 1.981016397476196289e-01
-1.738097518682479858e-01 -2.844739332795143127e-02 -1.400924921035766602e-01 4.111503076273947954e-04 8.720262348651885986e-02 2.023860365152359009e-01 -2.946402430534362793e-01 2.736357450485229492e-01 1.704232394695281982e-01 6.241238489747047424e-02 1.429675966501235962e-01 2.094574086368083954e-02 -1.566747277975082397e-01 -3.146008029580116272e-02 -1.057986840605735779e-01 -8.553685992956161499e-02 2.846654504537582397e-02 -1.067841649055480957e-01 1.409952044486999512e-01 2.916930913925170898e-01 -4.029839932918548584e-01 -1.987344175577163696e-01 1.158853247761726379e-01 3.373444546014070511e-03 -6.803920120000839233e-02 -2.577039003372192383e-01 -1.897028088569641113e-02 2.785729169845581055e-01 -2.490046769380569458e-01 -2.776380181312561035e-01 3.766651079058647156e-02 1.386304646730422974e-01
2.119269669055938721e-01 -3.317917138338088989e-02 -7.117655873298645020e-02 1.803339719772338867e-01 -1.839204281568527222e-01 1.072390452027320862e-01 -2.053659409284591675e-01 1.711382567882537842e-01 1.035015285015106201e-01 3.531662374734878540e-02 5.012816786766052246e-01 -6.533472239971160889e-02 -2.875202596187591553e-01 -2.422627061605453491e-01 1.842187494039535522e-01 1.258884221315383911e-01 -9.000249207019805908e-03 3.337831795215606689e-02 -1.069587618112564087e-01 2.169076539576053619e-02 -1.537716984748840332e-01 -1.549227833747863770e-01 1.525769475847482681e-02 -2.376977056264877319e-01 -1.452703867107629776e-02 2.361015044152736664e-02 -1.752394288778305054e-01 1.261577606201171875e-01 2.617989182472229004e-01 -1.246664077043533325e-01 -2.403002083301544189e-01 1.850690394639968872e-01
3.887018561363220215e-02 -1.849579215049743652e-01 1.528645399957895279e-02 3.290448188781738281e-01 6.394354160875082016e-03 2.918024659156799316e-01 2.842513024806976318e-01 4.394969344139099121e-02 1.502511184662580490e-02 1.031922549009323120e-01 2.762714028358459473e-01 1.197195500135421753e-01 -1.501390486955642700e-01 2.389069460332393646e-02 -2.973391115665435791e-02 -1.234936863183975220e-01 -5.587824061512947083e-02 -3.159621059894561768e-01 -3.873040154576301575e-02 3.367240130901336670e-01 -4.468292742967605591e-02 -1.230631619691848755e-01 -8.250050246715545654e-02 -2.499039322137832642e-01 -1.759813278913497925e-01 1.529291868209838867e-01 -3.412212431430816650e-01 3.547137603163719177e-02 5.935343727469444275e-02 2.900790050625801086e-02 -2.276176512241363525e-01 1.209009662270545959e-01
-5.099030956625938416e-02 -1.949415355920791626e-01 -1.506567448377609253e-01 -8.010854572057723999e-02 -1.235870942473411560e-01 9.283885359764099121e-02 1.147124171257019043e-02 -1.027596518397331238e-01 1.320063471794128418e-01 3.507156670093536377e-02 -1.585587561130523682e-01 9.988170117139816284e-02 -2.072268426418304443e-01 -4.267701804637908936e-01 -1.459333300590515137e-01 2.369896024465560913e-01 1.036750003695487976e-01 -1.730418652296066284e-01 -2.074096053838729858e-01 2.783865630626678467e-01 -2.213839814066886902e-02 -1.094813868403434753e-01 4.910440370440483093e-02 -1.816987395286560059e-01 -6.548518687486648560e-02 1.950890719890594482e-01 -4.507610201835632324e-02 4.434840381145477295e-01 1.675003319978713989e-01 -1.718640923500061035e-01 -9.654859453439712524e-02 1.493476629257202148e-01
3.458387777209281921e-02 3.456510975956916809e-02 -1.050397902727127075e-01 1.477394551038742065e-01 -2.994214296340942383e-01 1.047719419002532959e-01 1.320013310760259628e-02 -2.010313421487808228e-02 2.070949524641036987e-01 -2.479145489633083344e-02 -5.162094160914421082e-02 1.651453375816345215e-01 -1.321628689765930176e-01 -2.245998680591583252e-01 1.567907482385635376e-01 -1.733173280954360962e-01 -3.200561925768852234e-02 -1.673084348440170288e-01 1.801615357398986816e-01 -4.084867425262928009e-03 -1.507626622915267944e-01 -1.049192026257514954e-01 -9.658820182085037231e-02 -1.337289512157440186e-01 2.653477247804403305e-03 -2.942003905773162842e-01 -3.046924471855163574e-01 1.266647875308990479e-01 1.486780792474746704e-01 -2.569380104541778564e-01 -4.075459539890289307e-01 3.089747726917266846e-01
-1.327926367521286011e-01 1.528680622577667236e-01 1.268003880977630615e-01 7.316824048757553101e-02 -3.308899402618408203e-01 1.710412204265594482e-01 1.463031023740768433e-02 2.842145860195159912e-01 -6.346982903778553009e-03 1.020725667476654053e-01 1.088528931140899658e-01 -1.629068851470947266e-01 -4.929542541503906250e-03 -1.609121263027191162e-01 1.221661176532506943e-02 -1.620340645313262939e-01 1.866001784801483154e-01 -2.844527363777160645e-01 -5.382147803902626038e-02 2.447024881839752197e-01 1.785463094711303711e-02 4.122896119952201843e-02 -1.558259725570678711e-01 -3.694815635681152344e-01 -6.626841425895690918e-02 -1.050585508346557617e-01 1.270317435264587402e-01 4.235838651657104492e-01 8.192066848278045654e-02 -2.237991243600845337e-01 7.868529297411441803e-03 -8.653424680233001709e-02
1.055997088551521301e-01 6.039266660809516907e-02 -1.687080264091491699e-01 9.906607121229171753e-02 -2.647435963153839111e-01 2.461390197277069092e-01 -5.054035037755966187e-02 -2.799835801124572754e-01 7.031558454036712646e-02 7.711632549762725830e-02 2.476976811885833740e-01 3.504217416048049927e-02 -7.356244325637817383e-02 1.859839819371700287e-02 1.970771700143814087e-01 -8.192025125026702881e-02 -8.771060407161712646e-02 -3.968661129474639893e-01 4.694807156920433044e-02 7.069795578718185425e-02 -2.853745222091674805e-01 -1.442615389823913574e-01 4.549547657370567322e-02 -8.358603715896606445e-02 3.844129666686058044e-02 -7.121448963880538940e-02 -3.023169040679931641e-01 4.115176498889923096e-01 8.982603996992111206e-02 5.036314204335212708e-02 2.194423675537109375e-01 -2.772934548556804657e-02
1.015326753258705139e-02 -1.735152006149291992e-01 5.021204426884651184e-02 1.883921958506107330e-02 1.263574063777923584e-01 3.740965574979782104e-02 -9.254872798919677734e-02 4.541023448109626770e-02 1.689218878746032715e-01 2.104208171367645264e-01 2.123536616563796997e-01 1.579727791249752045e-02 -4.123885333538055420e-01 -1.680491417646408081e-01 -1.128125265240669250e-01 -9.391924738883972168e-02 -5.792020633816719055e-02 8.017216622829437256e-02 -2.839548885822296143e-01 4.369609057903289795e-01 -3.113959133625030518e-01 5.319856852293014526e-02 -4.114739596843719482e-02 -2.377862036228179932e-01 1.158549487590789795e-01 -1.449550837278366089e-01 -2.212322950363159180e-01 2.202263474464416504e-01 6.011519953608512878e-02 1.019377708435058594e-01 -6.399071961641311646e-02 1.074931323528289795e-01
-1.035758182406425476e-01 1.311228722333908081e-01 -2.550757229328155518e-01 -2.524544596672058105e-01 -2.345922291278839111e-01 -6.838861852884292603e-02 -3.582150116562843323e-02 6.536030024290084839e-02 7.845827192068099976e-02 -2.056472748517990112e-01 6.934119015932083130e-02 1.593465656042098999e-01 -9.269504994153976440e-02 -3.097990453243255615e-01 1.039519309997558594e-01 1.921807080507278442e-01 -3.312371298670768738e-02 -2.736922204494476318e-01 -1.043399870395660400e-01 2.415029555559158325e-01 -1.405819356441497803e-01 -2.838235720992088318e-02 -4.006064683198928833e-02 3.467655554413795471e-02 2.416062727570533752e-02 1.337863355875015259e-01 -2.598490715026855469e-01 4.745262861251831055e-01 1.432935986667871475e-02 5.464137345552444458e-02 -1.701701283454895020e-01 1.874662488698959351e-01
-1.714304387569427490e-01 2.386973984539508820e-02 -2.471722662448883057e-01 5.950538069009780884e-02 1.486878395080566406e-01 3.369615674018859863e-01 5.925374850630760193e-02 2.913818061351776123e-01 1.766975820064544678e-01 2.441809475421905518e-01 1.979923993349075317e-01 -5.025660619139671326e-02 -1.477009356021881104e-01 -1.006807088851928711e-01 9.652539156377315521e-03 -1.589692682027816772e-01 1.114901974797248840e-01 -1.186272948980331421e-01 2.325990349054336548e-01 5.218081176280975342e-02 -2.664766609668731689e-01 -2.915228903293609619e-01 -7.033844292163848877e-02 4.969541355967521667e-02 -1.001592278480529785e-01 -2.138854712247848511e-01 -6.881080567836761475e-02 2.604626119136810303e-01 -9.416624158620834351e-02 -2.490348666906356812e-01 1.303815394639968872e-01 1.687361896038055420e-01
-1.111289411783218384e-01 9.667652845382690430e-02 1.174493730068206787e-01 5.716694146394729614e-02 -3.719711676239967346e-02 2.116117179393768311e-01 1.396683603525161743e-01 4.446516558527946472e-02 -2.989003621041774750e-02 1.353329862467944622e-03 -1.600783467292785645e-01 1.276050060987472534e-01 7.352087181061506271e-03 -6.007079035043716431e-02 -1.959587931632995605e-01 -4.029894173145294189e-01 -7.828937470912933350e-02 -2.624199539422988892e-02 -1.300011575222015381e-01 1.369669884443283081e-01 -3.070918321609497070e-01 -1.095945388078689575e-01 -1.284556537866592407e-01 -1.542539447546005249e-01 -6.630882620811462402e-02 -1.326172500848770142e-01 -2.619096636772155762e-01 4.828971922397613525e-01 -1.238982677459716797e-01 1.134879589080810547e-01 1.148239523172378540e-01 3.034021556377410889e-01
6.181824207305908203e-02 -2.394402027130126953e-01 -1.078991666436195374e-01 7.594151794910430908e-02 -1.253625303506851196e-01 2.131463587284088135e-01 1.357252299785614014e-01 -1.305491179227828979e-01 1.874613612890243530e-01 1.478494107723236084e-01 2.979098856449127197e-01 1.060933917760848999e-01 -3.886381536722183228e-02 -2.072235494852066040e-01 2.251152880489826202e-02 -1.315001249313354492e-01 -6.898095458745956421e-02 -2.705174088478088379e-01 9.641104936599731445e-02 1.425543427467346191e-01 -7.828639447689056396e-02 -4.294449836015701294e-02 -5.500970408320426941e-02 -2.419950515031814575e-01 -3.245372474193572998e-01 -2.329197712242603302e-03 -1.320379376411437988e-01 2.071224749088287354e-01 1.731120049953460693e-01 -1.891358047723770142e-01 -2.534758746623992920e-01 3.644153475761413574e-01
4.507447127252817154e-03 6.683814525604248047e-02 -5.578330531716346741e-02 1.497509330511093140e-01 -4.709908366203308105e-02 -2.143766917288303375e-02 9.821409359574317932e-03 2.343951025977730751e-03 6.891618669033050537e-02 3.099412620067596436e-01 2.859940379858016968e-02 1.675008386373519897e-01 -5.428735911846160889e-02 -1.792534142732620239e-01 -1.061530262231826782e-01 4.232700448483228683e-03 1.285266131162643433e-02 -2.499901503324508667e-01 -1.631643623113632202e-01 1.714772284030914307e-01 1.187950093299150467e-02 -1.569409221410751343e-01 1.712086796760559082e-02 -1.863897889852523804e-01 -8.551626652479171753e-02 9.352792799472808838e-02 -2.198383957147598267e-01 6.526480317115783691e-01 -3.724106773734092712e-02 -2.124375551939010620e-01 -1.674894094467163086e-01 -2.184974849224090576e-01
2.945585846900939941e-01 -7.323775440454483032e-02 -5.893328227102756500e-03 1.834587752819061279e-02 1.036866977810859680e-01 1.599434018135070801e-02 2.772352471947669983e-02 1.180540844798088074e-01 1.225202605128288269e-01 1.833805441856384277e-01 -3.034904003143310547e-01 1.854139193892478943e-02 -9.723512828350067139e-02 -1.819783598184585571e-01 1.941999644041061401e-01 1.911657862365245819e-02 -9.312481852248311043e-04 -1.903962045907974243e-01 -3.682148754596710205e-01 2.239581346511840820e-01 -1.154012680053710938e-01 -2.867051064968109131e-01 5.786587297916412354e-02 -2.846297025680541992e-01 6.078645959496498108e-02 -1.949045062065124512e-01 1.507640033960342407e-01 3.070696592330932617e-01 1.943263709545135498e-01 -2.377807796001434326e-01 -7.180142402648925781e-02 3.935684915632009506e-03
-4.980679973959922791e-02 1.018695067614316940e-02 -1.172930598258972168e-01 1.085509583353996277e-01 -4.901324064121581614e-05 -9.880331903696060181e-02 6.207167357206344604e-02 -2.548214513808488846e-03 -2.086073011159896851e-01 1.275789439678192139e-01 8.650967478752136230e-02 -6.543810665607452393e-02 6.101423129439353943e-02 -2.699635326862335205e-01 7.010859437286853790e-03 8.053531870245933533e-03 1.880690604448318481e-01 -1.012332588434219360e-01 -1.137932762503623962e-01 4.263268709182739258e-01 -1.344350576400756836e-01 -1.467161923646926880e-01 -3.846839070320129395e-02 2.232903540134429932e-01 -1.687356457114219666e-02 9.990876913070678711e-02 -3.071827292442321777e-01 5.565270781517028809e-01 2.851203456521034241e-02 1.478125751018524170e-01 -1.996596008539199829e-01 -4.292612522840499878e-02
[truncated: 3,276,317 more chars]
