# Supplementary material for: The Language of Innovation
Source: PLoS One. 2020 Apr 30;15(4):e0230107. doi: 10.1371/journal.pone.0230107 (PMC7194493; doi:10.1371/journal.pone.0230107)
Supplement: S21 File — (GZ) [file pone.0230107.s021.tar.gz › 1999-2003/V2Run_13_VS_4500_embeddings1999-2003ED32.txt]

-1.100274268537759781e-02 -9.997463226318359375e-02 9.020449966192245483e-02 -2.159069925546646118e-01 2.174318730831146240e-01 -7.494632154703140259e-02 1.374253928661346436e-01 7.667732425034046173e-03 1.798479631543159485e-02 3.688894510269165039e-01 -1.097465604543685913e-01 -1.296561658382415771e-01 9.355828911066055298e-02 -1.459623724222183228e-01 -1.416011452674865723e-01 6.617971812374889851e-04 1.761280298233032227e-01 1.658171117305755615e-01 -3.091416954994201660e-01 -5.480249971151351929e-02 -3.909542262554168701e-01 -1.453477740287780762e-01 -1.501038819551467896e-01 1.130724325776100159e-01 -1.282763183116912842e-01 1.817036420106887817e-01 -4.317035973072052002e-01 -1.167861670255661011e-01 -4.009042307734489441e-02 5.055291950702667236e-02 1.666395068168640137e-01 -1.184250041842460632e-02
-5.308943986892700195e-02 2.046948522329330444e-01 2.089439928531646729e-01 -1.435891091823577881e-01 1.132965907454490662e-01 -2.342148683965206146e-02 1.159642636775970459e-01 4.964035376906394958e-02 3.645133376121520996e-01 1.768579781055450439e-01 1.882351934909820557e-01 -2.988985553383827209e-02 1.395040452480316162e-01 -5.074504390358924866e-02 5.855120345950126648e-02 -3.509330153465270996e-01 2.025321722030639648e-01 1.060194000601768494e-01 -4.771108180284500122e-02 -2.408025711774826050e-01 -1.811828315258026123e-01 -1.101443096995353699e-01 -2.634833455085754395e-01 -1.611186712980270386e-01 -2.589715719223022461e-01 -2.190029472112655640e-01 -1.887104958295822144e-01 -1.966938935220241547e-02 -6.738343089818954468e-02 3.131422698497772217e-01 6.582300364971160889e-02 4.236209020018577576e-02
-5.043619871139526367e-02 -1.643646657466888428e-01 -1.137924790382385254e-01 -1.856271773576736450e-01 -2.044233977794647217e-01 -1.052541434764862061e-01 2.821969687938690186e-01 1.633410751819610596e-01 2.199623882770538330e-01 3.011361360549926758e-01 4.400803148746490479e-02 2.037330865859985352e-01 2.279918789863586426e-01 -9.197727590799331665e-02 -1.829512715339660645e-01 -1.468754559755325317e-01 5.825012177228927612e-02 1.190337017178535461e-01 1.317607332020998001e-02 3.005816601216793060e-02 -1.854592412710189819e-01 2.302991896867752075e-01 -1.266642957925796509e-01 3.689737245440483093e-02 -2.683369219303131104e-01 -1.343051493167877197e-01 -5.707860738039016724e-02 -7.733192294836044312e-02 -1.944999694824218750e-01 3.639203608036041260e-01 1.254992336034774780e-01 -2.389166653156280518e-01
1.397438049316406250e-01 -1.081316620111465454e-01 2.774606086313724518e-02 -5.540737137198448181e-02 -2.694381177425384521e-01 7.589014619588851929e-02 2.072943449020385742e-01 -5.843737721443176270e-02 3.041136637330055237e-02 2.866581082344055176e-01 -2.476203143596649170e-01 7.765478640794754028e-02 2.456728219985961914e-01 -8.477463573217391968e-02 -6.900794059038162231e-02 -9.478015452623367310e-02 -5.956798791885375977e-02 1.977483481168746948e-01 -3.154005408287048340e-01 2.553547918796539307e-01 -2.045206874608993530e-01 2.783455140888690948e-02 -2.334092259407043457e-01 2.175311595201492310e-01 -3.236043751239776611e-01 9.331234544515609741e-02 5.183484777808189392e-02 1.179178059101104736e-01 1.875281631946563721e-01 2.528913319110870361e-01 1.626123636960983276e-01 3.383237123489379883e-02
-1.477491706609725952e-01 1.358545664697885513e-02 -5.006161518394947052e-03 -1.388707607984542847e-01 1.572018116712570190e-01 -1.563229411840438843e-01 2.896608710289001465e-01 1.627220362424850464e-01 -4.663542844355106354e-03 1.000575795769691467e-01 -2.494589090347290039e-01 2.939753830432891846e-01 2.048556655645370483e-01 -1.673110872507095337e-01 -1.108508929610252380e-01 6.351004540920257568e-02 1.547412127256393433e-01 -4.253800585865974426e-02 -3.628028184175491333e-02 -7.499878108501434326e-02 -3.016410171985626221e-01 7.251193374395370483e-02 -2.627111375331878662e-01 1.178297307342290878e-02 -2.991320490837097168e-01 -5.080305039882659912e-02 -3.144241869449615479e-01 -3.582036197185516357e-01 1.614418625831604004e-01 -8.259624242782592773e-02 3.044651122763752937e-03 -6.288564950227737427e-02
-1.695486605167388916e-01 -2.670782506465911865e-01 -1.115100644528865814e-02 -1.330668032169342041e-01 9.155608713626861572e-02 1.103938966989517212e-01 3.515040874481201172e-01 2.393320798873901367e-01 6.808112957514822483e-04 1.305933296680450439e-01 -6.660619378089904785e-02 -2.235372364521026611e-02 -1.819228194653987885e-02 -1.200062558054924011e-01 -3.017625510692596436e-01 -1.148433610796928406e-01 -8.506008237600326538e-02 -8.720656856894493103e-03 -1.119427233934402466e-01 1.461944356560707092e-02 -2.292484492063522339e-01 2.171775847673416138e-01 -3.413132429122924805e-01 4.674495011568069458e-02 -2.804040014743804932e-01 -1.343684196472167969e-01 -3.741644620895385742e-01 -4.700382426381111145e-02 -2.436306476593017578e-01 3.507543727755546570e-02 4.043947160243988037e-02 -1.206137612462043762e-02
1.588802635669708252e-01 -2.200956046581268311e-01 9.584749490022659302e-02 -4.466633871197700500e-02 1.361748725175857544e-01 -1.785393804311752319e-01 3.526079952716827393e-01 2.893462181091308594e-01 -1.017389893531799316e-01 2.107760161161422729e-01 -2.098851352930068970e-01 -5.216179043054580688e-02 -8.890683948993682861e-02 -2.332331538200378418e-01 5.916672758758068085e-03 -5.752852186560630798e-02 1.160849854350090027e-01 3.356561437249183655e-02 -8.482164889574050903e-02 -7.281258702278137207e-02 -1.395829916000366211e-01 2.232068479061126709e-01 -1.970475316047668457e-01 9.648055583238601685e-02 -3.161795735359191895e-01 -2.350854426622390747e-01 -2.011003345251083374e-01 -2.524215579032897949e-01 1.600337475538253784e-01 2.433286756277084351e-01 2.663019672036170959e-02 1.318237627856433392e-03
7.341184467077255249e-02 -1.158531755208969116e-01 6.708875298500061035e-02 -2.906867861747741699e-01 -7.399656623601913452e-02 -9.632786363363265991e-02 2.540063560009002686e-01 3.725702762603759766e-01 3.113251328468322754e-01 2.619195580482482910e-01 -2.035876959562301636e-01 1.558099687099456787e-01 1.107848808169364929e-01 -2.665018849074840546e-02 -6.773072294890880585e-03 3.829334303736686707e-02 3.792437538504600525e-02 9.757456928491592407e-02 -1.411648243665695190e-01 8.147794753313064575e-02 -3.245840668678283691e-01 -2.954880706965923309e-02 -1.028755530714988708e-01 5.723711475729942322e-02 -1.664341539144515991e-01 -1.276256442070007324e-01 -3.805360198020935059e-01 -1.591212004423141479e-01 1.315875053405761719e-01 1.154737845063209534e-01 -1.511085778474807739e-01 5.611832067370414734e-02
-7.323841005563735962e-02 -9.314487129449844360e-02 1.121046990156173706e-01 -3.826608955860137939e-01 1.616565734148025513e-01 4.815697669982910156e-02 2.844700515270233154e-01 7.915265113115310669e-02 1.131500229239463806e-01 3.489951491355895996e-01 -2.209455668926239014e-01 -4.222062230110168457e-02 1.681248657405376434e-02 1.677443832159042358e-02 -2.729364037513732910e-01 1.794455200433731079e-02 2.224292755126953125e-01 -5.628552660346031189e-02 5.183135718107223511e-02 -2.293336689472198486e-01 -3.115429282188415527e-01 1.027836576104164124e-01 -5.554955825209617615e-02 1.043031588196754456e-01 -3.020565025508403778e-02 -1.193527132272720337e-01 -1.492744833230972290e-01 -2.396427094936370850e-01 -2.200075238943099976e-01 2.593896389007568359e-01 -3.628613427281379700e-02 -9.674156457185745239e-02
-1.203815713524818420e-01 2.951873466372489929e-02 1.948729753494262695e-01 -3.055416345596313477e-01 -6.584538146853446960e-03 -9.935797750949859619e-02 1.772970706224441528e-01 -1.816858910024166107e-02 1.020178943872451782e-01 3.825215697288513184e-01 1.236310303211212158e-01 1.020027771592140198e-01 -3.428960964083671570e-02 4.295773804187774658e-03 4.752478376030921936e-02 -3.831538259983062744e-01 1.251497566699981689e-01 2.618556469678878784e-02 -1.962505877017974854e-01 -1.872520297765731812e-01 -1.420029997825622559e-01 8.609277009963989258e-02 -3.108969330787658691e-01 4.718447029590606689e-01 -5.149677023291587830e-02 -9.131348133087158203e-02 -4.449284449219703674e-02 5.782405659556388855e-02 -9.511994570493698120e-02 5.837546288967132568e-02 -8.565922081470489502e-02 -7.774055749177932739e-02
7.053825259208679199e-02 9.516207128763198853e-02 -4.895796999335289001e-02 -1.088057532906532288e-01 1.752543896436691284e-01 -9.562551975250244141e-02 3.053563237190246582e-01 -1.469754725694656372e-01 -6.426969077438116074e-03 2.521393895149230957e-01 -2.646677494049072266e-01 -5.748254805803298950e-02 9.633547067642211914e-02 -1.353996396064758301e-01 -7.670684903860092163e-02 -1.720669716596603394e-01 1.123940572142601013e-01 1.950488090515136719e-01 -2.973212897777557373e-01 2.008112967014312744e-01 -1.972434073686599731e-01 -1.322817429900169373e-02 -2.424652874469757080e-01 -8.900385349988937378e-02 -3.614991605281829834e-01 8.610157668590545654e-02 -1.230652183294296265e-01 -8.813098073005676270e-02 1.574914604425430298e-01 -1.403604447841644287e-01 2.724101245403289795e-01 2.281342744827270508e-01
9.049268066883087158e-02 -2.329978942871093750e-01 8.109772577881813049e-03 -3.034405112266540527e-01 1.299031823873519897e-01 1.227483805269002914e-02 1.837732046842575073e-01 1.977848410606384277e-01 -1.103881597518920898e-01 2.741529345512390137e-01 1.128437370061874390e-02 1.531864702701568604e-01 1.862246096134185791e-01 -2.412791922688484192e-02 -1.669377684593200684e-01 -1.713036596775054932e-01 4.500692710280418396e-02 1.514018625020980835e-01 -3.555271774530410767e-02 -3.106592223048210144e-02 -2.313255965709686279e-01 1.821326613426208496e-01 -2.820937931537628174e-01 -7.118602097034454346e-02 -2.661832273006439209e-01 -6.836000829935073853e-02 -3.164686858654022217e-01 -2.674952745437622070e-01 6.682609021663665771e-02 2.266151458024978638e-01 -2.072215527296066284e-01 8.689870685338973999e-02
1.708045750856399536e-01 -3.409778177738189697e-01 3.861760720610618591e-02 -1.913284957408905029e-01 9.205947071313858032e-02 -2.756140232086181641e-01 1.448247432708740234e-01 9.255088120698928833e-02 1.935835927724838257e-01 3.006612956523895264e-01 5.824185535311698914e-02 7.493862509727478027e-02 1.089612916111946106e-01 -2.650053203105926514e-01 -2.309104949235916138e-01 1.074980422854423523e-01 1.022002324461936951e-01 1.637299656867980957e-01 -1.350477337837219238e-01 3.095317445695400238e-02 -3.323081135749816895e-01 1.618086099624633789e-01 -1.766841113567352295e-01 1.222875528037548065e-02 -4.370033368468284607e-02 -4.104447364807128906e-02 -2.190408259630203247e-01 -3.039256632328033447e-01 -1.649698019027709961e-01 2.343449043110013008e-03 9.117214381694793701e-02 -1.213493943214416504e-01
1.778344362974166870e-01 -3.357307612895965576e-02 1.465615034103393555e-01 -1.152786761522293091e-01 -1.383947953581809998e-02 -1.950358301401138306e-01 1.350828707218170166e-01 2.161160111427307129e-01 -1.044135689735412598e-01 3.181830048561096191e-01 2.609395682811737061e-01 1.414452940225601196e-01 1.630122065544128418e-01 -1.879203617572784424e-01 -1.247635483741760254e-01 -1.742809861898422241e-01 1.887367069721221924e-01 1.439675986766815186e-01 -4.104837477207183838e-01 -2.219262570142745972e-01 -1.375280022621154785e-01 1.206367164850234985e-01 -1.448451131582260132e-01 6.483603268861770630e-02 -1.700913757085800171e-01 -1.204841956496238708e-01 -3.382471501827239990e-01 1.110887974500656128e-01 7.529050856828689575e-02 7.395343482494354248e-02 4.509659484028816223e-02 -7.148823887109756470e-02
9.607010334730148315e-02 5.565517768263816833e-02 2.245893180370330811e-01 -2.388121793046593666e-03 2.315924912691116333e-01 -4.811399057507514954e-02 2.897884249687194824e-01 -1.830937527120113373e-02 -1.110941469669342041e-01 -2.019488019868731499e-03 -1.548881679773330688e-01 3.749322146177291870e-02 1.983035057783126831e-01 -3.755602613091468811e-02 -5.405893921852111816e-02 -2.353481203317642212e-01 2.668571770191192627e-01 1.884440518915653229e-02 -2.494888007640838623e-01 2.071170061826705933e-01 -4.028985500335693359e-01 1.259845197200775146e-01 -2.147259712219238281e-01 -1.458708941936492920e-01 -3.370233476161956787e-01 -4.065909236669540405e-02 -1.671983301639556885e-02 -5.056180804967880249e-02 9.089894592761993408e-02 7.375926524400711060e-02 2.931090593338012695e-01 -1.420967280864715576e-01
-3.450573608279228210e-02 -1.563996076583862305e-01 6.439245492219924927e-02 -8.278824388980865479e-02 1.342535167932510376e-01 -1.515201479196548462e-01 2.074202895164489746e-01 2.535184919834136963e-01 7.139890640974044800e-02 1.817893534898757935e-01 -1.330005079507827759e-01 1.865196079015731812e-01 5.089300498366355896e-02 1.746403612196445465e-02 -1.491304486989974976e-01 -1.070012710988521576e-02 1.756506040692329407e-03 -7.192309480160474777e-03 -6.799566000699996948e-02 -1.329388320446014404e-01 -3.388238847255706787e-01 3.637186065316200256e-02 -6.003652215003967285e-01 -3.808794915676116943e-02 -1.375651657581329346e-01 -1.129916310310363770e-01 -2.231025099754333496e-01 -8.974464237689971924e-02 1.964965611696243286e-01 2.099198848009109497e-01 -8.671412616968154907e-02 -1.382617205381393433e-01
-8.667898178100585938e-02 1.570700705051422119e-01 9.002684056758880615e-02 -2.392023354768753052e-01 2.773046493530273438e-01 6.404610350728034973e-03 -2.731680497527122498e-02 5.925308540463447571e-02 3.416274860501289368e-02 1.565473079681396484e-01 2.314642369747161865e-01 -5.290652438998222351e-02 -5.116264335811138153e-03 -2.315392643213272095e-01 -4.119256045669317245e-03 -3.075860738754272461e-01 1.757188588380813599e-01 2.864416837692260742e-01 -3.640221059322357178e-01 1.101712957024574280e-01 1.605945527553558350e-01 7.241141796112060547e-02 -3.023493587970733643e-01 6.124002113938331604e-02 -1.417030543088912964e-01 -8.699582517147064209e-02 -3.002360463142395020e-01 -9.813796728849411011e-02 -1.434724181890487671e-01 2.290122359991073608e-01 -3.640869166702032089e-03 -8.212980628013610840e-02
9.479925781488418579e-02 -9.972846508026123047e-02 6.849675625562667847e-02 -2.608082294464111328e-01 1.321412324905395508e-01 -1.126631349325180054e-01 3.795163035392761230e-01 9.255718439817428589e-02 8.168373256921768188e-02 1.212315186858177185e-01 -1.998624205589294434e-01 1.450968086719512939e-01 -7.463030517101287842e-02 -1.624351739883422852e-02 -2.428275793790817261e-01 -6.363934278488159180e-02 -1.053955592215061188e-02 -1.066055744886398315e-01 -2.151541709899902344e-01 5.590240005403757095e-03 -1.557865738868713379e-01 -1.231922581791877747e-02 -4.932789206504821777e-01 -3.732357174158096313e-02 -2.620779871940612793e-01 -5.314986407756805420e-02 -1.470245271921157837e-01 -3.771327137947082520e-01 9.058342874050140381e-02 4.681093990802764893e-02 2.206242643296718597e-02 3.477802500128746033e-02
1.791523844003677368e-01 -7.577233016490936279e-02 9.321910887956619263e-02 -1.492416858673095703e-01 2.678907290101051331e-02 1.765950769186019897e-01 2.649088799953460693e-01 1.552409231662750244e-01 4.799059405922889709e-02 3.128565847873687744e-01 -2.017751932144165039e-01 5.849417299032211304e-02 6.675217300653457642e-02 -5.555414780974388123e-02 -2.693197727203369141e-01 4.749109223484992981e-02 3.770175948739051819e-02 4.285706952214241028e-02 9.911459637805819511e-04 -5.340256541967391968e-02 -2.779394090175628662e-01 2.317807525396347046e-01 -2.790729701519012451e-01 5.700413882732391357e-02 -2.993238270282745361e-01 -1.787982881069183350e-01 -4.223124682903289795e-01 -8.526676893234252930e-02 -2.891348488628864288e-02 1.645846664905548096e-01 7.955702394247055054e-02 1.368300914764404297e-01
2.436627820134162903e-02 3.009722568094730377e-03 1.497107278555631638e-02 -3.134950399398803711e-01 7.262303680181503296e-02 1.031086072325706482e-01 2.013012468814849854e-01 1.701286435127258301e-01 1.172994077205657959e-01 2.176152765750885010e-01 -1.047935634851455688e-01 2.990258932113647461e-01 1.833046525716781616e-01 -2.442155927419662476e-01 2.398663572967052460e-02 1.822299137711524963e-02 2.487893588840961456e-02 5.921661853790283203e-02 -1.117437332868576050e-01 1.058955416083335876e-01 -3.881411552429199219e-01 1.874601244926452637e-01 -3.417421281337738037e-01 9.461715072393417358e-02 -1.189504489302635193e-01 -1.674960255622863770e-01 -1.807987242937088013e-01 -2.757817804813385010e-01 -6.839323323220014572e-03 1.749180406332015991e-01 -6.251661479473114014e-02 1.870809346437454224e-01
-2.415862977504730225e-01 -3.198851644992828369e-01 1.436712294816970825e-01 -3.671850562095642090e-01 1.531826108694076538e-01 1.728212982416152954e-01 1.796018332242965698e-01 -9.171835333108901978e-02 1.728641688823699951e-01 1.308464854955673218e-01 9.951794892549514771e-02 1.381732970476150513e-01 2.621300220489501953e-01 -4.358420148491859436e-03 8.450791984796524048e-02 -2.982224896550178528e-02 1.724336296319961548e-01 -1.465398520231246948e-01 5.297677591443061829e-02 -2.206226624548435211e-02 -2.282572835683822632e-01 1.460800915956497192e-01 -1.091381013393402100e-01 -4.470672458410263062e-02 -2.479716837406158447e-01 -8.357597142457962036e-02 4.298800230026245117e-02 1.023840382695198059e-01 4.910596460103988647e-02 4.446660280227661133e-01 -5.704937502741813660e-03 -1.193862557411193848e-01
-8.394311182200908661e-03 -7.807990163564682007e-02 -1.557145416736602783e-01 -3.344210088253021240e-01 6.854028254747390747e-02 8.674481511116027832e-02 1.422465443611145020e-01 3.043459057807922363e-01 3.670558631420135498e-01 1.688964515924453735e-01 4.753123968839645386e-02 7.697761803865432739e-02 8.985307067632675171e-02 -9.469227492809295654e-02 -3.514169454574584961e-01 -2.290409505367279053e-01 9.200301766395568848e-02 3.919235244393348694e-02 9.581780433654785156e-02 1.821625679731369019e-01 -2.392185330390930176e-01 2.589377462863922119e-01 -2.752266228199005127e-01 8.503066003322601318e-02 -1.260070949792861938e-01 2.019842527806758881e-02 -1.384431272745132446e-01 5.357883125543594360e-02 1.970599144697189331e-01 1.457736641168594360e-01 3.142142668366432190e-02 -9.601701050996780396e-02
1.809104979038238525e-01 1.692945659160614014e-01 -2.649936825037002563e-02 -1.022206097841262817e-01 1.667849570512771606e-01 7.624040544033050537e-02 1.543644517660140991e-01 2.112629860639572144e-01 -3.880143538117408752e-02 1.565565019845962524e-01 1.300411373376846313e-01 2.753243222832679749e-02 1.130228340625762939e-01 -1.418371349573135376e-01 -3.501016795635223389e-01 -2.837469875812530518e-01 8.739040046930313110e-02 2.554856538772583008e-01 -3.670621812343597412e-01 2.037786878645420074e-02 -6.824033707380294800e-02 4.071425646543502808e-02 -5.269016698002815247e-02 2.284199148416519165e-01 -1.748296320438385010e-01 -2.781093120574951172e-01 -2.163960933685302734e-01 1.598584055900573730e-01 -6.590536236763000488e-02 2.792029976844787598e-01 1.157996952533721924e-01 1.958426460623741150e-02
7.889984548091888428e-02 1.817937195301055908e-02 -1.473326236009597778e-01 3.622716292738914490e-02 9.273137897253036499e-02 7.106753438711166382e-02 3.361785113811492920e-01 8.240284025669097900e-02 7.922324538230895996e-02 2.378309667110443115e-01 -4.481538236141204834e-01 -6.834100931882858276e-02 1.979674845933914185e-01 -1.067288517951965332e-01 -1.423461139202117920e-01 -1.519929170608520508e-01 2.476442456245422363e-01 9.774836897850036621e-02 -3.160589635372161865e-01 8.252964913845062256e-02 -2.477216869592666626e-01 -5.503358319401741028e-02 -1.308639496564865112e-01 -6.404525786638259888e-02 -2.278787493705749512e-01 -1.232513785362243652e-01 -9.716364741325378418e-02 1.227631866931915283e-01 2.830003201961517334e-01 7.942063361406326294e-02 1.703892499208450317e-01 6.634096056222915649e-02
9.550098329782485962e-02 1.363901644945144653e-01 7.325861137360334396e-03 -5.910323187708854675e-02 -2.137422747910022736e-02 -5.402295663952827454e-02 1.398603469133377075e-01 8.533954620361328125e-02 1.055686846375465393e-01 3.834815621376037598e-01 -2.572326362133026123e-01 9.613205492496490479e-02 2.896148562431335449e-01 -2.955799102783203125e-01 -9.836813062429428101e-02 2.372364280745387077e-03 2.452011704444885254e-01 6.685303896665573120e-02 -3.855146765708923340e-01 2.049433737993240356e-01 -2.473508417606353760e-01 -9.951860643923282623e-03 -1.038284450769424438e-01 1.372427493333816528e-01 -2.258411198854446411e-01 4.778296500444412231e-02 2.750145271420478821e-02 -1.190723329782485962e-01 1.805671006441116333e-01 -1.391099113970994949e-02 2.767043411731719971e-01 -1.653251796960830688e-02
3.510836139321327209e-02 -2.968434989452362061e-01 8.609286695718765259e-02 -1.912314146757125854e-01 1.822015494108200073e-01 1.646184325218200684e-01 1.937531828880310059e-01 1.398094743490219116e-01 8.852329850196838379e-02 3.032675981521606445e-01 -2.845079451799392700e-02 -6.934054940938949585e-02 1.556593924760818481e-01 -4.059894382953643799e-02 -1.224454566836357117e-01 -2.225465774536132812e-01 1.782892942428588867e-01 6.903698295354843140e-02 -2.233769744634628296e-01 -2.559785544872283936e-01 -3.618137836456298828e-01 -1.056873723864555359e-01 6.538245081901550293e-02 -3.075592592358589172e-02 -2.944369018077850342e-01 -2.770920842885971069e-02 -8.865559846162796021e-02 1.652076095342636108e-01 -1.014544162899255753e-02 9.350008517503738403e-02 -2.608391642570495605e-01 -2.338617146015167236e-01
1.946095377206802368e-02 -1.019644364714622498e-01 1.265892982482910156e-01 -2.560968697071075439e-01 -3.708948567509651184e-02 -1.838285028934478760e-01 1.054178848862648010e-01 3.596181282773613930e-03 1.325117349624633789e-01 2.509475052356719971e-01 -6.181069463491439819e-02 1.081071868538856506e-01 -1.105969771742820740e-01 -1.394331902265548706e-01 -9.716573357582092285e-02 3.419461473822593689e-02 1.264198720455169678e-01 -2.385703660547733307e-02 -9.572238475084304810e-02 -5.656696483492851257e-02 -2.900006175041198730e-01 3.228184580802917480e-01 -4.465499222278594971e-01 -2.245380356907844543e-02 -2.473513185977935791e-01 -1.851846426725387573e-01 -3.569222688674926758e-01 -4.900115728378295898e-02 2.373408712446689606e-02 2.023506313562393188e-01 -6.589087098836898804e-02 1.863759458065032959e-01
8.817068487405776978e-02 -2.006243914365768433e-01 9.829911589622497559e-02 -1.343632787466049194e-01 9.598353505134582520e-02 4.377410560846328735e-02 4.252460598945617676e-01 3.104415535926818848e-01 1.156498417258262634e-01 1.851644963026046753e-01 1.617411896586418152e-02 1.497066766023635864e-01 1.940442323684692383e-01 -2.072794884443283081e-01 -9.198725968599319458e-02 -3.765877918340265751e-04 9.407831728458404541e-02 3.992554843425750732e-01 5.064379423856735229e-02 2.948757112026214600e-01 -2.649628818035125732e-01 3.270817920565605164e-02 -2.552175223827362061e-01 1.059218794107437134e-01 -1.105011850595474243e-01 8.887896314263343811e-03 -1.629604846239089966e-01 -5.233759433031082153e-02 1.007167622447013855e-01 7.519110292196273804e-02 -1.864328980445861816e-02 1.156518012285232544e-01
1.203924864530563354e-01 1.152184307575225830e-01 9.770169109106063843e-02 -8.985859155654907227e-02 -4.984142631292343140e-02 -1.308372318744659424e-01 2.451496273279190063e-01 -3.648896003141999245e-03 1.263359934091567993e-01 1.289360225200653076e-01 -3.158332109451293945e-01 -2.165139168500900269e-01 -3.457355126738548279e-02 -1.054792925715446472e-01 -1.305279433727264404e-01 -1.973086893558502197e-01 1.234795749187469482e-01 1.223176121711730957e-01 -1.493492573499679565e-01 3.806868568062782288e-02 -3.706439137458801270e-01 -9.545958042144775391e-02 -1.001370102167129517e-01 -1.058520972728729248e-01 -3.371316492557525635e-01 -1.143140643835067749e-01 -9.398165345191955566e-02 -9.268467128276824951e-02 1.946835517883300781e-01 5.183491855859756470e-02 4.620202779769897461e-01 -8.664842694997787476e-02
-1.474614441394805908e-01 -1.073118764907121658e-02 1.078615561127662659e-01 -2.991718351840972900e-01 1.327862963080406189e-02 -1.210400164127349854e-01 3.485717177391052246e-01 2.054835259914398193e-01 8.228977024555206299e-02 3.670320510864257812e-01 -2.976625412702560425e-02 1.088776960968971252e-01 -7.993961684405803680e-03 -2.112947404384613037e-01 -2.011377662420272827e-01 -1.626219898462295532e-01 5.162278562784194946e-02 3.573187291622161865e-01 -1.176166161894798279e-01 2.493760585784912109e-01 -1.842182278633117676e-01 1.901107579469680786e-01 -7.312634587287902832e-02 9.868621826171875000e-02 -9.999357163906097412e-02 1.148993074893951416e-01 -9.859523177146911621e-02 -2.333341836929321289e-01 1.285742521286010742e-01 1.033201888203620911e-01 -1.580590605735778809e-01 3.910409659147262573e-02
6.710471119731664658e-03 1.255970299243927002e-01 9.002564847469329834e-02 -1.708319783210754395e-01 -9.409386664628982544e-02 1.508544385433197021e-01 -7.903584092855453491e-02 -2.117881625890731812e-01 2.138712555170059204e-01 3.785355985164642334e-01 -2.012964189052581787e-01 7.105347514152526855e-02 4.570628702640533447e-01 -6.010931357741355896e-02 -1.584846377372741699e-01 -1.046963632106781006e-01 2.140148170292377472e-02 -9.490088373422622681e-02 -9.410275518894195557e-02 1.922447532415390015e-01 -2.944367527961730957e-01 -8.211797475814819336e-02 -1.179303601384162903e-01 7.143165171146392822e-02 -2.593031525611877441e-01 1.279676407575607300e-01 -1.159784868359565735e-01 -1.701479107141494751e-01 4.415918141603469849e-02 2.379380464553833008e-01 -9.902177006006240845e-02 -1.373842656612396240e-01
1.758765615522861481e-02 -2.742489799857139587e-02 3.118901550769805908e-01 -3.212586045265197754e-01 2.696914076805114746e-01 -4.596072249114513397e-03 6.161512807011604309e-02 2.745039202272891998e-02 4.164455085992813110e-02 4.870888590812683105e-02 3.087102174758911133e-01 5.187673121690750122e-02 5.396118760108947754e-02 -2.004764527082443237e-01 -1.657948791980743408e-01 -1.933560967445373535e-01 2.439048290252685547e-01 3.027619123458862305e-01 -1.919970959424972534e-01 -1.935649663209915161e-01 -3.898926079273223877e-02 -1.632277220487594604e-01 -1.796437650918960571e-01 -2.862644940614700317e-02 -3.429707288742065430e-01 1.902491450309753418e-01 -2.258288562297821045e-01 3.894377499818801880e-02 -1.065931469202041626e-01 -1.472601480782032013e-02 -2.054515294730663300e-03 8.008032292127609253e-02
5.128697678446769714e-02 -4.664025083184242249e-02 1.675190031528472900e-02 2.809265162795782089e-03 1.433311700820922852e-01 -1.543428301811218262e-01 2.658627741038799286e-02 -1.279865801334381104e-01 3.521554544568061829e-02 3.292793035507202148e-01 -1.589400917291641235e-01 2.169416546821594238e-01 1.931662112474441528e-01 -1.796572357416152954e-01 -1.103367209434509277e-01 -1.964102238416671753e-01 1.212075874209403992e-01 -1.511898636817932129e-01 -6.443310528993606567e-02 2.346286773681640625e-01 -3.430075049400329590e-01 -9.440092742443084717e-02 -2.102119177579879761e-01 1.141787469387054443e-01 -1.690816730260848999e-01 5.095180589705705643e-03 4.834577441215515137e-02 4.541572555899620056e-02 4.339431822299957275e-01 2.816078662872314453e-01 1.928575783967971802e-01 -1.129590198397636414e-01
-4.981349408626556396e-02 -1.636091321706771851e-01 -6.401531398296356201e-02 -2.736903429031372070e-01 2.639996111392974854e-01 -5.258351191878318787e-02 3.013792932033538818e-01 -2.728214859962463379e-02 -1.547019276767969131e-02 2.245717495679855347e-01 -3.691529855132102966e-02 2.085495144128799438e-01 7.290033996105194092e-02 -3.851411631330847740e-03 -1.512863039970397949e-01 1.037027239799499512e-01 2.848351895809173584e-01 9.490607678890228271e-02 -2.379275411367416382e-01 4.294508323073387146e-02 -1.169394850730895996e-01 1.594576388597488403e-01 -2.770665585994720459e-01 2.331140823662281036e-02 -2.599419355392456055e-01 -3.931051492691040039e-01 -9.557858109474182129e-02 -1.602862924337387085e-01 -1.787461638450622559e-01 1.641093194484710693e-02 1.404749602079391479e-01 -1.390296220779418945e-01
7.050130516290664673e-02 -1.998050957918167114e-01 1.659055501222610474e-01 -2.631722688674926758e-01 6.701987981796264648e-02 -7.532399613410234451e-03 1.593089848756790161e-01 -8.317626267671585083e-02 6.377647072076797485e-02 3.401481211185455322e-01 9.326253831386566162e-02 -7.113982737064361572e-02 -4.349006339907646179e-02 6.789300590753555298e-02 -1.225257515907287598e-01 -4.195921421051025391e-01 -4.178440943360328674e-02 8.370734751224517822e-02 -8.152676373720169067e-02 5.422200635075569153e-02 1.079477220773696899e-01 -2.252694517374038696e-01 -6.648958474397659302e-02 1.764102280139923096e-01 -3.421635925769805908e-01 -2.472301721572875977e-01 -2.642754316329956055e-01 -3.188576549291610718e-02 2.251029014587402344e-02 2.769415676593780518e-01 1.228743717074394226e-01 -1.809443533420562744e-01
9.742160141468048096e-02 -1.138546764850616455e-01 1.734140217304229736e-01 -3.696290850639343262e-01 -1.182179003953933716e-01 5.811817944049835205e-02 1.602674573659896851e-01 3.127809166908264160e-01 1.063954159617424011e-01 -2.377301454544067383e-02 5.562642216682434082e-02 1.083445847034454346e-01 1.156284809112548828e-01 -1.739872694015502930e-01 -2.881047725677490234e-01 -7.297671586275100708e-02 -8.039943873882293701e-02 3.845823183655738831e-02 -1.748383641242980957e-01 -1.313895434141159058e-01 -1.077057495713233948e-01 3.344969451427459717e-01 -3.468387722969055176e-01 4.507580399513244629e-02 -3.448885679244995117e-01 4.799652472138404846e-02 -7.872980833053588867e-02 -2.599273109808564186e-03 -1.963547244668006897e-02 2.574891149997711182e-01 -1.168904602527618408e-01 4.346166178584098816e-02
7.127982378005981445e-02 -1.984670571982860565e-02 -8.282463252544403076e-02 -1.916576772928237915e-01 1.704735904932022095e-01 -4.898934811353683472e-02 3.052498996257781982e-01 2.867639660835266113e-01 3.148964792490005493e-02 3.258827030658721924e-01 -5.478724092245101929e-02 8.325228095054626465e-02 -6.106292828917503357e-02 -1.841611862182617188e-01 -2.522465586662292480e-01 6.643762439489364624e-02 4.110977798700332642e-02 -2.932729572057723999e-02 -1.014515087008476257e-01 -1.358807981014251709e-01 -3.161011636257171631e-01 3.063058666884899139e-02 -2.347618490457534790e-01 8.408655971288681030e-02 -2.040049582719802856e-01 -2.284817397594451904e-01 -2.897891402244567871e-01 -1.535791754722595215e-01 -1.609417051076889038e-02 1.734420508146286011e-01 -8.565036952495574951e-02 2.963763475418090820e-01
2.253314480185508728e-02 7.482469081878662109e-02 1.110584810376167297e-01 8.583457209169864655e-03 2.057493180036544800e-01 -1.132393404841423035e-01 9.955367073416709900e-03 -2.105739265680313110e-01 3.302584290504455566e-01 3.804990351200103760e-01 -2.380607873201370239e-01 -1.658351868391036987e-01 1.531665921211242676e-01 -1.730348318815231323e-01 -7.044792920351028442e-02 1.531610637903213501e-01 7.673148810863494873e-02 6.594607979059219360e-02 -1.755500137805938721e-01 4.368993267416954041e-02 -1.869272291660308838e-01 -4.198269918560981750e-02 -4.154294729232788086e-01 -1.785983294248580933e-01 -1.200629398226737976e-01 5.260566994547843933e-02 1.813250631093978882e-01 3.034403361380100250e-02 9.197363257408142090e-02 3.025819659233093262e-01 1.638364940881729126e-01 -7.539098616689443588e-03
1.869624257087707520e-01 2.122467197477817535e-02 4.326237365603446960e-02 -3.885425031185150146e-01 -1.036335453391075134e-01 2.854508813470602036e-03 1.528214365243911743e-01 -6.179932504892349243e-02 1.407351791858673096e-01 3.886758908629417419e-02 1.641658693552017212e-01 1.145278289914131165e-01 2.061638534069061279e-01 1.215422600507736206e-01 1.121011823415756226e-01 -3.675365746021270752e-01 3.798871934413909912e-01 1.274126023054122925e-01 -1.294301450252532959e-01 1.213363707065582275e-01 -2.189708501100540161e-01 -6.436677277088165283e-02 -6.231351569294929504e-02 2.649579048156738281e-01 -6.892094016075134277e-02 -5.501549690961837769e-02 -3.117708265781402588e-01 -7.973729074001312256e-02 -1.373385041952133179e-01 1.367551088333129883e-01 -1.042942628264427185e-01 -1.718982607126235962e-01
9.165336936712265015e-02 -1.115637272596359253e-01 1.832050830125808716e-01 5.611031129956245422e-02 -1.068434566259384155e-01 1.189833506941795349e-02 5.258511379361152649e-02 -6.157526746392250061e-02 5.697072669863700867e-02 3.058120310306549072e-01 -3.402368426322937012e-01 7.373154908418655396e-02 7.173857837915420532e-02 -1.335313618183135986e-01 -7.526449859142303467e-02 -1.256795525550842285e-01 1.116897314786911011e-01 -4.558610916137695312e-02 -3.972035050392150879e-01 2.133790701627731323e-01 -2.490655481815338135e-01 -1.870294846594333649e-02 -2.185302823781967163e-01 2.887954711914062500e-01 -2.581812441349029541e-01 5.334143713116645813e-02 -1.101537421345710754e-01 -6.466670334339141846e-02 2.560757696628570557e-01 1.419286876916885376e-01 2.632332742214202881e-01 9.849416464567184448e-02
1.019244492053985596e-01 1.256301067769527435e-02 -1.265946328639984131e-01 2.835710532963275909e-03 -5.209365487098693848e-02 1.472760736942291260e-01 1.313824504613876343e-01 5.426128953695297241e-02 -1.655243337154388428e-01 1.372092813253402710e-01 -1.002698242664337158e-01 -2.420703619718551636e-01 4.339368045330047607e-01 -4.118043929338455200e-02 -1.096190437674522400e-01 -2.424725443124771118e-01 5.952345207333564758e-03 2.131672017276287079e-02 1.029914021492004395e-01 6.380476802587509155e-02 -1.582928001880645752e-01 -8.312516659498214722e-02 -4.464556276798248291e-01 3.017209470272064209e-02 -1.805445849895477295e-01 -1.713152229785919189e-01 4.468715935945510864e-02 -8.499865978956222534e-02 -1.070008128881454468e-01 2.875360548496246338e-01 3.103936612606048584e-01 2.100521028041839600e-01
8.723016083240509033e-02 -1.099791079759597778e-01 1.522458493709564209e-01 -2.685431540012359619e-01 -4.916368424892425537e-02 -3.432639688253402710e-02 2.352937459945678711e-01 -8.242733776569366455e-02 2.016174644231796265e-01 7.609551399946212769e-02 5.373046919703483582e-02 -3.791425377130508423e-02 2.915129065513610840e-01 -1.865905337035655975e-02 -2.558650672435760498e-01 -4.203164875507354736e-01 2.664906084537506104e-01 2.678444683551788330e-01 -2.242959141731262207e-01 -4.947648197412490845e-02 -6.601405888795852661e-02 7.709285616874694824e-02 -2.579015493392944336e-01 2.532887756824493408e-01 -1.714410483837127686e-01 -1.813867241144180298e-01 -1.162638608366250992e-02 7.042398303747177124e-02 -8.861548453569412231e-02 -1.178589761257171631e-01 3.596444800496101379e-02 -1.188037395477294922e-01
1.915833540260791779e-02 -1.516828238964080811e-01 -2.284540608525276184e-02 -4.153622984886169434e-01 2.509975433349609375e-01 2.285912930965423584e-01 1.139808222651481628e-01 2.661073766648769379e-02 9.757794439792633057e-02 -5.820655822753906250e-02 -5.704570189118385315e-02 -5.419752001762390137e-02 1.402223557233810425e-01 -1.342119574546813965e-01 -4.727926105260848999e-02 -8.661590516567230225e-02 1.984928548336029053e-01 -1.258554011583328247e-01 -4.608680307865142822e-02 2.197009883821010590e-02 -4.257054924964904785e-01 1.557349562644958496e-01 -1.645691692829132080e-01 -9.572032839059829712e-02 -2.279270291328430176e-01 -1.834355592727661133e-01 2.300607040524482727e-02 7.527776062488555908e-02 -1.069198325276374817e-01 3.689405024051666260e-01 -2.169549912214279175e-01 -1.487507820129394531e-01
2.709475159645080566e-02 4.422347992658615112e-02 1.506471037864685059e-01 -5.266020298004150391e-01 2.664542943239212036e-02 3.073476441204547882e-02 5.005314573645591736e-02 -2.278565466403961182e-01 9.528791269985958934e-05 7.407633215188980103e-02 -2.150303423404693604e-01 1.210867986083030701e-01 2.958080768585205078e-01 -4.282875359058380127e-01 -4.793572053313255310e-02 -1.525778472423553467e-01 8.001609146595001221e-02 7.293986529111862183e-02 -2.863183617591857910e-01 -1.137604489922523499e-01 -9.148268401622772217e-02 6.167796626687049866e-02 -6.535279098898172379e-04 1.941875666379928589e-01 -1.113286763429641724e-01 -1.023963466286659241e-01 -1.480352580547332764e-01 1.665981672704219818e-02 1.251418143510818481e-01 2.332397699356079102e-01 7.883947342634201050e-02 -2.136924862861633301e-02
1.106515675783157349e-01 -1.703861951828002930e-01 -2.219011448323726654e-02 -2.195367366075515747e-01 2.626836672425270081e-02 8.461372554302215576e-02 2.421744316816329956e-01 2.174278795719146729e-01 1.518960744142532349e-01 1.835995465517044067e-01 -9.565508924424648285e-03 2.289980947971343994e-01 2.859915606677532196e-03 -1.274216026067733765e-01 1.386866625398397446e-02 8.965610712766647339e-02 -9.436175972223281860e-02 6.852919608354568481e-02 -2.007682323455810547e-01 2.721098065376281738e-01 -3.550039231777191162e-01 1.692511588335037231e-01 -2.350559681653976440e-01 1.366860568523406982e-01 -2.028034180402755737e-01 1.054690871387720108e-02 -3.355102837085723877e-01 -1.917583942413330078e-01 1.560731530189514160e-01 1.282349377870559692e-01 2.602352946996688843e-02 -2.717649340629577637e-01
2.458741702139377594e-02 1.559313107281923294e-02 -1.833749711513519287e-01 -2.048540115356445312e-01 4.775782302021980286e-02 8.414622396230697632e-02 1.423242092132568359e-01 -2.723972201347351074e-01 -3.014474175870418549e-02 9.967598319053649902e-02 -6.387571990489959717e-02 -7.544261217117309570e-02 2.640980184078216553e-01 -3.444482088088989258e-01 -8.500806987285614014e-02 -1.788549870252609253e-01 2.162096798419952393e-01 2.668911814689636230e-01 4.792068898677825928e-02 -5.776907131075859070e-02 1.489714067429304123e-02 -2.999819116666913033e-03 -3.068103194236755371e-01 2.116383761167526245e-01 -1.663105189800262451e-01 -1.099508628249168396e-01 -2.891814708709716797e-01 2.370536178350448608e-01 4.558124765753746033e-02 2.487791478633880615e-01 -5.163500085473060608e-03 -2.553231120109558105e-01
7.997561246156692505e-02 -2.210082560777664185e-01 5.595724657177925110e-02 -9.807685762643814087e-02 9.011047333478927612e-02 1.466602273285388947e-02 4.655176699161529541e-01 2.252057753503322601e-02 -1.270329952239990234e-01 9.263514727354049683e-02 -1.065969467163085938e-01 -1.915234178304672241e-01 -4.792260378599166870e-02 -1.928508877754211426e-01 1.999917775392532349e-01 -8.441111445426940918e-02 1.999878734350204468e-01 3.302040696144104004e-02 -2.828855216503143311e-01 -1.146066337823867798e-01 -2.239322215318679810e-01 -5.431209877133369446e-02 -6.403494626283645630e-02 8.709827065467834473e-02 -1.667994409799575806e-01 -2.601438164710998535e-01 -2.718199491500854492e-01 3.088321164250373840e-02 -1.785032302141189575e-01 -5.660062283277511597e-02 3.263875544071197510e-01 -1.900746077299118042e-01
4.109832644462585449e-02 2.060061693191528320e-02 1.699165254831314087e-01 6.026173755526542664e-02 -1.329163610935211182e-01 -5.790894851088523865e-02 2.728951871395111084e-01 -7.119418680667877197e-02 8.160725980997085571e-02 2.982904613018035889e-01 -2.840815186500549316e-01 -5.242098588496446609e-03 1.531715542078018188e-01 -1.510608792304992676e-01 4.269178584218025208e-02 -5.476651247590780258e-03 1.031056419014930725e-01 4.828644543886184692e-02 -3.839327692985534668e-01 1.126439720392227173e-01 -3.243029415607452393e-01 8.409195579588413239e-03 -1.889562606811523438e-01 1.194855049252510071e-01 -2.614101469516754150e-01 9.583389759063720703e-02 -1.656744629144668579e-01 1.401043846271932125e-03 4.201299846172332764e-01 7.588059455156326294e-02 1.529619097709655762e-01 -3.753794729709625244e-02
-6.548777222633361816e-02 -1.400452852249145508e-01 -3.339374379720538855e-04 -7.693093270063400269e-02 4.563689976930618286e-02 2.936713956296443939e-02 3.692397177219390869e-01 9.135552495718002319e-02 1.537767797708511353e-01 2.238620370626449585e-01 1.117952316999435425e-01 -5.786931887269020081e-02 1.478424072265625000e-01 -4.764947295188903809e-02 -3.869786113500595093e-02 -3.972643315792083740e-01 2.044244110584259033e-01 2.740080356597900391e-01 -1.084898412227630615e-01 -2.325570285320281982e-01 1.034596040844917297e-01 2.402106970548629761e-01 -1.975629180669784546e-01 3.321187198162078857e-01 -2.157751917839050293e-01 -5.329907312989234924e-02 -1.607361286878585815e-01 -1.631199270486831665e-01 1.532285362482070923e-01 1.152498945593833923e-01 8.166412822902202606e-03 -1.018058806657791138e-01
-7.784647168591618538e-04 -1.159035712480545044e-01 7.904797047376632690e-02 -5.939844846725463867e-01 -3.511464968323707581e-02 -1.258946806192398071e-01 6.792432069778442383e-02 -1.186882704496383667e-01 6.026040017604827881e-02 2.020430266857147217e-01 -2.312172800302505493e-01 -1.055344194173812866e-01 1.968883424997329712e-01 -3.511960208415985107e-01 6.407791376113891602e-02 -8.891082555055618286e-02 1.005927473306655884e-01 3.481025248765945435e-02 -1.088295355439186096e-01 -1.701064407825469971e-01 9.301168471574783325e-02 -3.464321419596672058e-02 -5.321642383933067322e-02 7.359408587217330933e-02 -2.238575518131256104e-01 8.147123269736766815e-03 -1.652873009443283081e-01 1.625296771526336670e-01 6.011106818914413452e-02 3.383023738861083984e-01 1.270834356546401978e-01 -1.461705099791288376e-02
2.162308990955352783e-02 -1.158324256539344788e-01 -1.237319260835647583e-01 -2.579184770584106445e-01 8.450839668512344360e-03 -4.587460681796073914e-02 2.505430579185485840e-01 1.139755770564079285e-01 4.379417747259140015e-02 3.850160241127014160e-01 -1.475762128829956055e-01 -8.873435668647289276e-03 -1.867643930017948151e-02 -2.648891210556030273e-01 -1.279895454645156860e-01 1.399376690387725830e-01 1.069818139076232910e-01 1.269692629575729370e-01 -1.203941330313682556e-01 -4.965613037347793579e-02 -9.775218367576599121e-02 1.086917072534561157e-01 -3.091525137424468994e-01 -1.038197800517082214e-01 -2.858565449714660645e-01 -2.095971107482910156e-01 -3.090487122535705566e-01 -3.171014785766601562e-01 9.687928855419158936e-02 1.908382922410964966e-01 -8.795911818742752075e-02 -1.878874376416206360e-02
-6.015556305646896362e-02 -3.727604150772094727e-01 9.738217294216156006e-02 -2.851426005363464355e-01 2.241750359535217285e-01 1.506429910659790039e-01 1.445498317480087280e-01 4.296739771962165833e-02 1.356706619262695312e-01 2.953696250915527344e-01 -1.861551254987716675e-01 -1.058172881603240967e-01 1.542468275874853134e-02 -2.445573732256889343e-02 -1.424151062965393066e-01 5.294893682003021240e-02 3.289507329463958740e-01 -1.555145829916000366e-01 4.161810874938964844e-02 -2.290439419448375702e-02 -1.382413357496261597e-01 2.823982834815979004e-01 -2.303434163331985474e-01 1.516056656837463379e-01 -3.420779705047607422e-01 -1.357382396236062050e-03 -1.163851097226142883e-01 -4.307088255882263184e-02 6.598402746021747589e-03 2.089971750974655151e-01 -9.904873371124267578e-02 4.967396613210439682e-03
6.585417687892913818e-02 7.938452810049057007e-02 7.357934862375259399e-02 -1.200398951768875122e-01 -1.085778921842575073e-01 -9.529034048318862915e-02 1.516079604625701904e-01 6.383390724658966064e-02 -2.150475829839706421e-01 2.016688697040081024e-02 -6.641115248203277588e-02 -3.839622437953948975e-01 2.341648042201995850e-01 -3.022647500038146973e-01 2.522921748459339142e-02 9.359658509492874146e-02 -6.307997740805149078e-03 -4.727047681808471680e-02 -2.440992295742034912e-01 -2.997964620590209961e-01 -2.425120323896408081e-01 -9.789221733808517456e-02 -3.232311308383941650e-01 1.278487294912338257e-01 1.156340315937995911e-01 -1.153846308588981628e-01 -1.414116024971008301e-01 6.317527499049901962e-03 -1.495457738637924194e-01 2.664430439472198486e-01 2.939037680625915527e-01 1.060754247009754181e-02
-9.869687259197235107e-02 -1.256740838289260864e-01 -1.271782517433166504e-01 -4.668483138084411621e-01 -6.963514536619186401e-02 -9.896402060985565186e-02 1.169716641306877136e-01 -2.058768272399902344e-01 5.802563577890396118e-02 4.800983518362045288e-02 -4.335150867700576782e-02 1.895121671259403229e-02 3.486032187938690186e-01 -3.441798985004425049e-01 4.265544191002845764e-02 -2.831121683120727539e-01 5.331513006240129471e-03 1.480146199464797974e-01 -3.856119513511657715e-02 1.825106516480445862e-02 -4.694923758506774902e-02 2.724531851708889008e-02 -1.574116647243499756e-01 1.138562485575675964e-01 -2.364895790815353394e-01 -1.025986447930335999e-01 -2.696960866451263428e-01 1.764992475509643555e-01 3.587818890810012817e-02 1.948336511850357056e-01 2.209207415580749512e-01 -1.301015615463256836e-01
2.731241285800933838e-01 7.540716230869293213e-02 5.435364320874214172e-02 -9.744492173194885254e-02 2.970443293452262878e-02 -2.571874856948852539e-01 2.129489332437515259e-01 2.133494913578033447e-01 3.669244004413485527e-03 4.180199503898620605e-01 -6.390561163425445557e-02 1.943857222795486450e-02 -1.076905801892280579e-01 -3.702238947153091431e-02 -2.121802568435668945e-01 1.739114522933959961e-01 1.921177059412002563e-01 -3.573379479348659515e-03 4.077855497598648071e-02 4.979604482650756836e-02 -3.402217030525207520e-01 -6.104061007499694824e-02 -1.629986017942428589e-01 1.474481970071792603e-01 -3.011892735958099365e-01 -1.032128557562828064e-01 9.786052396520972252e-04 8.056554012000560760e-03 -6.269568949937820435e-02 1.016012132167816162e-01 3.120292723178863525e-01 -2.449984103441238403e-01
4.409021511673927307e-02 2.174765616655349731e-01 7.844039797782897949e-02 -3.296428024768829346e-01 7.228688336908817291e-03 7.592535763978958130e-02 1.550669968128204346e-01 2.235797047615051270e-01 3.585729980841279030e-03 1.413151919841766357e-01 1.971344053745269775e-01 1.274740844964981079e-01 -1.313922107219696045e-01 -2.296093404293060303e-01 -2.235194593667984009e-01 -2.404199838638305664e-01 4.667061194777488708e-02 1.563104428350925446e-02 -1.320934444665908813e-01 2.272950410842895508e-01 -1.847404390573501587e-01 1.633618623018264771e-01 -3.514192998409271240e-02 1.635907962918281555e-02 -3.003777861595153809e-01 -1.291430741548538208e-01 -3.882283866405487061e-01 -9.659971296787261963e-02 -4.534071311354637146e-02 1.674169450998306274e-01 2.191596478223800659e-01 1.559646278619766235e-01
-2.671305239200592041e-01 2.021960467100143433e-01 2.607200443744659424e-01 -1.344114914536476135e-02 5.869555100798606873e-02 9.744790941476821899e-02 1.866794377565383911e-01 1.093150004744529724e-01 -5.040174722671508789e-02 1.742997020483016968e-01 -1.344194114208221436e-01 -5.726028978824615479e-02 2.164443582296371460e-01 -2.554091215133666992e-01 2.553454786539077759e-02 -1.390780601650476456e-02 3.882572427392005920e-02 1.899053752422332764e-01 1.512463986873626709e-01 -4.590815678238868713e-02 -2.037010341882705688e-01 1.079824343323707581e-01 4.131007567048072815e-02 1.342582255601882935e-01 -9.690283238887786865e-02 2.303895503282546997e-01 -3.383846282958984375e-01 4.469338455237448215e-04 -2.473446577787399292e-01 3.846895396709442139e-01 2.203532755374908447e-01 -1.501043587923049927e-01
1.255599707365036011e-01 -1.470821797847747803e-01 3.843718022108078003e-02 -4.269281029701232910e-01 -1.721072942018508911e-02 3.859881684184074402e-02 2.083986997604370117e-01 3.672411143779754639e-01 -8.193185180425643921e-02 1.555737555027008057e-01 -2.897799611091613770e-01 1.732430011034011841e-01 1.138336509466171265e-01 -1.758259385824203491e-01 -1.551053076982498169e-01 -2.865620143711566925e-02 1.027520187199115753e-02 7.914740592241287231e-02 -4.296921193599700928e-02 1.123497337102890015e-01 -3.147034645080566406e-01 8.872527629137039185e-02 -3.076161742210388184e-01 2.109042853116989136e-01 -2.374812401831150055e-02 -5.810660496354103088e-02 -2.669732272624969482e-01 -8.703485876321792603e-02 1.501354128122329712e-01 1.111761182546615601e-01 -1.439198199659585953e-02 -1.912216655910015106e-02
3.036396764218807220e-02 2.802428305149078369e-01 6.816171109676361084e-02 -3.560657799243927002e-01 2.178328037261962891e-01 1.808595284819602966e-02 -4.521951079368591309e-02 1.934439390897750854e-01 6.701833009719848633e-02 1.998135596513748169e-01 2.072003297507762909e-02 -2.049616537988185883e-02 -2.769746258854866028e-02 -3.613170981407165527e-01 -2.165128737688064575e-01 -2.610846757888793945e-01 3.029496371746063232e-01 2.316301912069320679e-01 -5.217703431844711304e-02 -1.107200905680656433e-01 -7.655432075262069702e-02 5.164522677659988403e-03 -2.952322363853454590e-02 2.084838151931762695e-01 -2.938492894172668457e-01 4.354840144515037537e-02 -2.378579676151275635e-01 8.415697142481803894e-03 -6.115997210144996643e-02 1.873398721218109131e-01 -2.206188067793846130e-02 -1.240630000829696655e-01
1.261112689971923828e-01 -1.063216552138328552e-01 -7.574894279241561890e-02 -1.936093270778656006e-01 -7.392290234565734863e-02 -1.578706055879592896e-01 4.005519747734069824e-01 -1.436210572719573975e-01 1.480349600315093994e-01 2.169006317853927612e-01 3.724272921681404114e-02 -1.275289803743362427e-01 1.835643202066421509e-01 -1.887424588203430176e-01 -3.244993686676025391e-01 1.262781471014022827e-01 1.494430005550384521e-01 1.188997924327850342e-01 -1.643474586308002472e-02 4.837644845247268677e-02 -3.166207075119018555e-01 3.115407228469848633e-01 -2.110413759946823120e-01 -5.296834558248519897e-02 -6.404389441013336182e-02 -1.491957306861877441e-01 -1.813270896673202515e-01 -3.763894364237785339e-02 1.494634598493576050e-01 1.308243274688720703e-01 -2.065027505159378052e-01 1.202081665396690369e-01
-1.240130048245191574e-02 -8.985059708356857300e-02 1.685971766710281372e-01 1.785014383494853973e-02 -6.190798431634902954e-02 -1.175216399133205414e-02 1.988753378391265869e-01 -7.851738482713699341e-02 3.381354361772537231e-02 1.765301674604415894e-01 -2.609172165393829346e-01 9.366675280034542084e-03 2.234034985303878784e-01 -1.487632542848587036e-01 -1.038664132356643677e-01 4.817092325538396835e-03 8.844999969005584717e-02 3.151742741465568542e-03 -5.219432711601257324e-01 2.706579864025115967e-01 -1.750004440546035767e-01 -2.093617320060729980e-01 -8.551444113254547119e-02 1.223844513297080994e-01 -3.196996450424194336e-01 4.196618869900703430e-02 -1.275385320186614990e-01 -6.094423308968544006e-02 3.513015508651733398e-01 8.261772990226745605e-02 1.498036831617355347e-01 -5.593352764844894409e-02
-1.017013043165206909e-01 -2.655625045299530029e-01 -3.915987536311149597e-02 -9.814245998859405518e-02 -5.504900589585304260e-02 -9.947486221790313721e-02 2.064229398965835571e-01 2.801003456115722656e-01 1.600903123617172241e-01 1.101123988628387451e-01 -2.200461328029632568e-01 1.131673306226730347e-01 -1.425134539604187012e-01 -4.627686366438865662e-02 -4.028610289096832275e-01 -2.358309179544448853e-02 1.577057689428329468e-01 2.387319952249526978e-01 3.361822664737701416e-02 -8.491056412458419800e-02 -3.015728890895843506e-01 6.933329254388809204e-02 -2.516050040721893311e-01 1.201874613761901855e-01 -6.722962111234664917e-02 7.025093585252761841e-02 -6.301876902580261230e-02 -2.493931353092193604e-01 -5.675283819437026978e-02 1.326818466186523438e-01 3.516402542591094971e-01 7.670175284147262573e-02
-8.488980121910572052e-03 1.027472764253616333e-01 -2.008748352527618408e-01 1.243097335100173950e-01 4.721835628151893616e-02 -6.404522806406021118e-02 1.854828000068664551e-02 1.527318172156810760e-02 2.841780334711074829e-02 2.118611931800842285e-01 -3.229866921901702881e-01 -2.000035792589187622e-01 2.105738818645477295e-01 -2.859109640121459961e-01 -2.208860777318477631e-02 -1.635896712541580200e-01 1.181112155318260193e-01 2.506782114505767822e-02 -2.983535826206207275e-01 2.907249033451080322e-01 -3.600858449935913086e-01 -4.647417366504669189e-02 -2.476943880319595337e-01 -9.065718948841094971e-02 -1.816478967666625977e-01 9.707727283239364624e-02 -2.244669198989868164e-01 -1.642055809497833252e-02 -1.884880289435386658e-02 1.701791584491729736e-01 2.413466721773147583e-01 1.147231608629226685e-01
-1.446496415883302689e-02 -8.716449141502380371e-02 3.355260193347930908e-01 -5.559051781892776489e-02 -1.539391130208969116e-01 -2.310419082641601562e-01 2.162877768278121948e-01 -8.130723237991333008e-02 -1.410705852322280407e-03 2.224111855030059814e-01 -7.747232168912887573e-02 -1.832598745822906494e-01 1.424697339534759521e-01 -5.843802541494369507e-02 -2.005521208047866821e-02 -5.303405225276947021e-02 1.716374792158603668e-02 4.180364608764648438e-01 9.038735181093215942e-02 -1.955048590898513794e-01 -1.696684807538986206e-01 5.954822897911071777e-02 -5.286654084920883179e-02 8.172085136175155640e-02 -3.393426835536956787e-01 -2.450714409351348877e-01 -2.258390486240386963e-01 6.808110326528549194e-02 -1.151142735034227371e-02 2.694837749004364014e-01 -1.993649750947952271e-01 -1.532124131917953491e-01
2.100988775491714478e-01 -1.200159862637519836e-01 -1.544930785894393921e-01 -1.571588963270187378e-01 7.787218689918518066e-02 -1.215256676077842712e-01 1.563066840171813965e-01 -3.020809032022953033e-02 2.763378992676734924e-02 2.093699425458908081e-01 -2.387918382883071899e-01 -8.951604366302490234e-02 2.331817597150802612e-01 -2.621910274028778076e-01 -1.458541154861450195e-01 -4.846625030040740967e-02 1.617853343486785889e-01 -3.422623500227928162e-02 -2.913832366466522217e-01 1.009942740201950073e-01 -2.309950441122055054e-01 1.295758634805679321e-01 -4.596456512808799744e-02 -7.616677880287170410e-02 -3.204985857009887695e-01 -6.569996476173400879e-02 -6.020062044262886047e-02 -6.029985100030899048e-02 3.719757199287414551e-01 -1.524633262306451797e-02 3.392341434955596924e-01 1.478154808282852173e-01
1.672082841396331787e-01 -4.972284659743309021e-02 1.233636289834976196e-01 -2.668934762477874756e-01 1.520578414201736450e-01 -1.528890617191791534e-02 3.099654316902160645e-01 2.554358914494514465e-02 7.118682563304901123e-02 2.400242835283279419e-01 -7.398784160614013672e-02 1.543757468461990356e-01 5.652051791548728943e-02 -8.508931100368499756e-02 6.534321606159210205e-02 1.541411876678466797e-01 1.476289033889770508e-01 9.152054786682128906e-02 -1.249266192317008972e-01 9.881158173084259033e-02 -1.233019679784774780e-01 1.048480346798896790e-01 -2.375587970018386841e-01 -1.904285512864589691e-02 -2.532975375652313232e-01 -1.642387658357620239e-01 -3.958835005760192871e-01 -1.887024641036987305e-01 -1.962796598672866821e-01 3.087640702724456787e-01 -1.441458165645599365e-01 2.365234494209289551e-01
-2.627260982990264893e-03 -3.673984669148921967e-03 2.648591399192810059e-01 4.719117656350135803e-03 -1.439131349325180054e-01 -2.581614069640636444e-02 1.035798341035842896e-01 -4.421501234173774719e-02 1.781949400901794434e-02 3.749728798866271973e-01 -2.992124855518341064e-01 -6.223988160490989685e-02 8.303649723529815674e-02 -7.478655129671096802e-02 2.297068201005458832e-02 5.496975034475326538e-02 1.496436893939971924e-01 -1.535535883158445358e-02 -3.594312965869903564e-01 1.339366883039474487e-01 -3.157489001750946045e-01 4.649374634027481079e-02 -1.710933446884155273e-01 2.848755121231079102e-01 -2.662242650985717773e-01 1.497547328472137451e-01 -7.699433714151382446e-02 2.884202823042869568e-02 3.322866261005401611e-01 1.111841276288032532e-01 1.751006394624710083e-01 -9.920106083154678345e-02
5.774711817502975464e-02 -8.703705668449401855e-02 1.859466135501861572e-01 5.671181529760360718e-02 -1.617455035448074341e-01 -4.868632555007934570e-02 4.634635522961616516e-02 -6.197847798466682434e-02 3.506760671734809875e-02 3.856172561645507812e-01 -2.881861627101898193e-01 -9.597840905189514160e-02 1.900595724582672119e-01 -7.186903804540634155e-02 -1.515707969665527344e-01 3.244820982217788696e-02 9.667137265205383301e-02 1.075694784522056580e-01 -3.241720199584960938e-01 1.747987866401672363e-01 -3.042852282524108887e-01 -2.474350854754447937e-02 -1.748419255018234253e-01 2.178612798452377319e-01 -3.435186743736267090e-01 1.339048892259597778e-01 -7.923112809658050537e-02 -4.395753890275955200e-02 3.079484105110168457e-01 8.541068434715270996e-02 1.865750551223754883e-01 -1.979089342057704926e-02
-3.754336014389991760e-02 2.448382228612899780e-02 -2.303282022476196289e-01 -3.502734005451202393e-01 3.504408150911331177e-02 -1.906714737415313721e-01 -2.179015576839447021e-01 -1.286189258098602295e-01 -1.688682883977890015e-01 9.510187804698944092e-02 -1.174837700091302395e-03 -3.578839078545570374e-02 2.282583415508270264e-01 8.199194818735122681e-02 -3.389768004417419434e-01 -5.101380497217178345e-02 3.054416775703430176e-01 9.937109053134918213e-02 -1.415099799633026123e-01 -1.399502307176589966e-01 -3.558782488107681274e-02 4.468549415469169617e-02 -4.571730196475982666e-01 -1.392824798822402954e-01 -1.676403582096099854e-01 -2.195382677018642426e-02 -1.153932288289070129e-01 -6.825742870569229126e-02 2.362072318792343140e-01 1.597224473953247070e-01 -3.795891255140304565e-02 -4.134247079491615295e-02
-1.227964386343955994e-01 1.532767564058303833e-01 2.318185567855834961e-01 -3.742128908634185791e-01 -1.136988401412963867e-01 -1.392079740762710571e-01 1.705211848020553589e-01 3.465489745140075684e-01 4.822640120983123779e-02 6.323748081922531128e-02 -5.722743459045886993e-03 1.150677539408206940e-02 -1.050005853176116943e-01 -2.892057597637176514e-01 -1.538340300321578979e-01 5.970395356416702271e-02 3.254500329494476318e-01 8.025344461202621460e-02 -1.784511208534240723e-01 8.991341106593608856e-03 -1.139692217111587524e-02 1.467951387166976929e-01 -1.963941305875778198e-01 2.089709341526031494e-01 -3.163304924964904785e-01 2.460328489542007446e-01 -1.239978894591331482e-01 -7.543925940990447998e-02 3.849361464381217957e-02 -4.931880161166191101e-02 1.001322194933891296e-01 -1.182425692677497864e-01
8.880031853914260864e-02 -1.537860333919525146e-01 -6.263384222984313965e-02 1.128666549921035767e-01 5.701416358351707458e-02 7.627380639314651489e-02 4.376008510589599609e-01 2.314183413982391357e-01 2.132877260446548462e-01 2.822501659393310547e-01 9.869842231273651123e-02 6.033771485090255737e-02 2.405293881893157959e-01 1.358571462333202362e-02 -2.759565711021423340e-01 -1.698782444000244141e-01 2.554021477699279785e-01 2.471307814121246338e-01 -2.419135272502899170e-01 -2.173124551773071289e-01 -8.630206435918807983e-02 1.494720578193664551e-01 -1.350609511137008667e-01 2.146219015121459961e-01 -1.150599718093872070e-01 1.276680547744035721e-02 -2.284731864929199219e-01 4.595553502440452576e-02 -4.036046564579010010e-02 -2.171928435564041138e-02 -8.598870597779750824e-03 -7.996230386197566986e-03
2.210802882909774780e-01 1.051741391420364380e-01 1.863202899694442749e-01 -6.050184741616249084e-02 3.609667345881462097e-02 1.743147708475589752e-02 1.127379760146141052e-01 -1.649280190467834473e-01 1.076130643486976624e-01 7.136440277099609375e-02 -3.498764336109161377e-01 8.062533289194107056e-02 2.797374725341796875e-01 -3.150795698165893555e-01 -2.257749140262603760e-01 4.908774420619010925e-02 4.673437774181365967e-02 -5.707987118512392044e-03 -2.479435205459594727e-01 1.704054027795791626e-01 -2.522558867931365967e-01 -2.597959935665130615e-01 -1.639353036880493164e-01 1.876114755868911743e-01 -2.778497636318206787e-01 4.132107272744178772e-02 -5.262766033411026001e-02 3.759421408176422119e-02 1.647011637687683105e-01 1.731246262788772583e-01 2.356008738279342651e-01 -4.517734050750732422e-02
2.225811183452606201e-01 -7.164036482572555542e-02 -1.366965100169181824e-02 1.028012409806251526e-01 3.664152696728706360e-02 -9.168703109025955200e-02 3.779269456863403320e-01 2.677980363368988037e-01 -2.109906375408172607e-01 1.703028231859207153e-01 -1.028954684734344482e-01 1.508261114358901978e-01 4.571311548352241516e-02 -2.130901962518692017e-01 3.164559975266456604e-02 2.125418744981288910e-03 1.730226129293441772e-01 6.771257519721984863e-02 -1.706230342388153076e-01 1.222563907504081726e-02 -3.583315014839172363e-01 -2.859691157937049866e-02 -3.149809241294860840e-01 -7.055705785751342773e-02 -3.917328715324401855e-01 -1.192662268877029419e-01 -2.477904558181762695e-01 -1.482675373554229736e-01 -4.388825222849845886e-02 8.343426510691642761e-03 6.520432233810424805e-02 2.034364081919193268e-02
-4.964427277445793152e-02 -1.030567139387130737e-01 -8.344871550798416138e-02 -8.436516672372817993e-02 1.832408905029296875e-01 -1.027788743376731873e-01 2.110737264156341553e-01 1.693589836359024048e-01 -2.363006584346294403e-02 2.597586810588836670e-01 -1.517513841390609741e-01 5.779508128762245178e-02 9.916178137063980103e-02 4.229814186692237854e-02 -2.194839119911193848e-01 -2.860665321350097656e-01 1.569698005914688110e-01 1.988717764616012573e-01 -1.478095650672912598e-01 -8.227458596229553223e-02 -2.529754340648651123e-01 3.962745666503906250e-01 -4.832166433334350586e-02 1.520536690950393677e-01 -3.522424101829528809e-01 -5.407046526670455933e-02 -3.285772800445556641e-01 -1.473830044269561768e-01 -3.084265440702438354e-02 1.110934838652610779e-01 -2.418596297502517700e-03 -1.007645055651664734e-01
1.221995279192924500e-01 -3.065646998584270477e-02 -1.661795563995838165e-02 1.739775389432907104e-02 -4.338045045733451843e-02 4.928805306553840637e-02 2.680301964282989502e-01 1.038172319531440735e-01 7.050395756959915161e-02 2.437171489000320435e-01 -1.924230158329010010e-01 -1.060393601655960083e-01 9.999157488346099854e-02 -3.336118161678314209e-01 -1.301451474428176880e-01 -1.791732460260391235e-01 1.167232617735862732e-01 1.533289700746536255e-01 -3.284609615802764893e-01 2.824902236461639404e-01 -3.937476575374603271e-01 -5.853904038667678833e-02 -1.215916052460670471e-01 4.007340967655181885e-02 -2.855310440063476562e-01 1.606702618300914764e-02 -1.264843791723251343e-01 -6.947674788534641266e-03 2.689930498600006104e-01 -5.973147973418235779e-02 1.975605487823486328e-01 3.434428572654724121e-02
9.318780153989791870e-03 1.028005927801132202e-01 4.527987167239189148e-02 -5.223343968391418457e-01 -2.687620222568511963e-01 9.128685295581817627e-02 1.884330064058303833e-01 1.525418162345886230e-01 -1.443852484226226807e-02 1.961245536804199219e-01 2.408321201801300049e-01 -7.633674144744873047e-02 1.058312878012657166e-01 -1.883159130811691284e-01 4.930619895458221436e-02 -1.379559040069580078e-01 1.263013035058975220e-01 1.745676249265670776e-01 -4.326469898223876953e-01 -4.942356795072555542e-02 -9.787570685148239136e-02 1.799244284629821777e-01 -1.063164472579956055e-01 6.340236216783523560e-02 -1.361461281776428223e-01 -2.541594207286834717e-01 -1.927670836448669434e-02 -7.778710871934890747e-02 -4.394619259983301163e-03 3.815788775682449341e-02 1.303611993789672852e-01 -5.603873729705810547e-02
1.365296840667724609e-01 -3.061726503074169159e-02 7.564503699541091919e-02 3.279580175876617432e-02 -6.499762088060379028e-02 2.262837439775466919e-02 8.816121518611907959e-02 -1.122912466526031494e-01 -5.216186493635177612e-02 3.868730962276458740e-01 -3.314197659492492676e-01 7.451932877302169800e-02 2.337018400430679321e-01 -1.057286262512207031e-01 -8.966923505067825317e-02 -2.568765729665756226e-02 1.566571593284606934e-01 -1.957838982343673706e-02 -4.211919605731964111e-01 8.049679547548294067e-02 -3.507049381732940674e-01 -1.508069783449172974e-01 -2.254661619663238525e-01 1.920863538980484009e-01 -2.540845572948455811e-01 1.205218285322189331e-01 -5.351989343762397766e-02 2.272632718086242676e-02 2.134298086166381836e-01 8.476832509040832520e-02 1.674233376979827881e-01 -2.677070908248424530e-02
-1.229832991957664490e-01 3.451070934534072876e-02 -3.133296966552734375e-02 -4.826955795288085938e-01 5.513533949851989746e-02 -2.783262170851230621e-02 1.653657108545303345e-01 -2.177229970693588257e-01 -6.646792870014905930e-03 1.243520900607109070e-01 -2.542643547058105469e-01 -4.456340521574020386e-02 4.317313730716705322e-01 -3.772964179515838623e-01 -8.214188367128372192e-02 -2.678418755531311035e-01 1.000700220465660095e-01 6.930226832628250122e-02 -1.395345181226730347e-01 -6.720531266182661057e-03 -6.755955517292022705e-02 4.325253516435623169e-02 -1.584713310003280640e-01 9.407185763120651245e-02 -1.647018939256668091e-01 -1.019553467631340027e-02 -1.372710168361663818e-01 1.434442102909088135e-01 -2.077877707779407501e-02 1.683179438114166260e-01 1.028423011302947998e-01 -3.239700570702552795e-02
-5.956732481718063354e-02 -1.640672087669372559e-01 1.568093001842498779e-01 -1.555139273405075073e-01 -7.148500531911849976e-02 3.276469884440302849e-03 2.561285197734832764e-01 2.088329792022705078e-01 -2.122697792947292328e-02 4.224556982517242432e-01 -6.956872344017028809e-02 1.371164023876190186e-01 2.294286713004112244e-02 -1.799806803464889526e-01 -2.911799252033233643e-01 1.472958624362945557e-01 1.811220347881317139e-01 2.647801116108894348e-02 -1.206081509590148926e-01 4.554547369480133057e-02 -1.304710209369659424e-01 2.633474580943584442e-02 -4.102186858654022217e-01 2.621522359549999237e-02 -2.195072360336780548e-02 -2.380259633064270020e-01 -2.881536781787872314e-01 -1.877133399248123169e-01 9.056022018194198608e-02 8.703327178955078125e-02 -1.306669563055038452e-01 1.392767727375030518e-01
1.498171836137771606e-01 -8.087157038971781731e-05 -1.082787662744522095e-01 -1.111274883151054382e-01 -3.931232914328575134e-02 1.265074461698532104e-01 1.532268375158309937e-01 -6.526779383420944214e-02 1.649014353752136230e-01 2.146936953067779541e-01 -1.905801147222518921e-01 -1.924932748079299927e-01 2.120560705661773682e-01 -8.520217239856719971e-02 -1.844734698534011841e-02 -2.090972810983657837e-01 1.752853989601135254e-01 -7.216661423444747925e-02 -4.671056568622589111e-01 2.425603717565536499e-01 -3.928516209125518799e-01 1.854864880442619324e-02 -1.819061040878295898e-01 -1.551751941442489624e-01 -1.480625271797180176e-01 -5.499643459916114807e-02 -2.429798990488052368e-01 9.450895339250564575e-02 1.092456206679344177e-01 1.351969409734010696e-02 1.487518996000289917e-01 1.152347251772880554e-01
7.365041412413120270e-03 2.870870567858219147e-02 2.597489953041076660e-01 -1.845657378435134888e-01 -1.404608786106109619e-01 -8.614318072795867920e-02 2.475168853998184204e-01 6.395155936479568481e-02 -3.589190542697906494e-02 5.390317738056182861e-02 1.257776468992233276e-01 -1.987421363592147827e-01 5.680614337325096130e-02 1.864234060049057007e-01 6.958525627851486206e-02 3.182610571384429932e-01 1.195473596453666687e-01 3.610096573829650879e-01 -1.773045659065246582e-01 1.211819201707839966e-01 -3.327979445457458496e-01 -2.650219202041625977e-02 -2.783112823963165283e-01 5.451291054487228394e-02 8.928218856453895569e-03 -1.580902636051177979e-01 -1.796286404132843018e-01 -3.256689012050628662e-02 2.030583024024963379e-01 2.204479277133941650e-01 5.094137787818908691e-02 2.607809305191040039e-01
7.713373750448226929e-02 -1.522522717714309692e-01 1.489276438951492310e-01 7.642924785614013672e-02 -1.598535478115081787e-01 -4.169464856386184692e-02 1.134228929877281189e-01 -1.413564532995223999e-01 1.176306903362274170e-01 3.849941492080688477e-01 -1.371912658214569092e-01 7.681112736463546753e-02 2.705118060111999512e-01 -2.145273387432098389e-01 -2.782482840120792389e-02 2.568389102816581726e-02 9.970465674996376038e-03 -2.085162885487079620e-02 -2.945176959037780762e-01 1.511703878641128540e-01 -3.687295317649841309e-01 -4.691686015576124191e-03 -2.164721339941024780e-01 1.847734749317169189e-01 -3.253941237926483154e-01 8.413684368133544922e-02 -9.951393306255340576e-02 -3.549895808100700378e-02 3.035261332988739014e-01 6.471468508243560791e-02 1.664543151855468750e-01 6.362146232277154922e-03
-1.324444264173507690e-01 -8.701924234628677368e-02 1.441250294446945190e-01 -2.403224855661392212e-01 -1.188891977071762085e-01 1.409387737512588501e-01 9.135513752698898315e-02 -3.240691423416137695e-01 -8.218185044825077057e-03 1.236895695328712463e-01 -1.121087446808815002e-01 -1.602503657341003418e-02 8.169864863157272339e-02 -1.702812165021896362e-01 -4.947378933429718018e-01 -2.947551608085632324e-01 1.415407955646514893e-01 3.114523924887180328e-02 -9.166457504034042358e-02 -1.059970725327730179e-02 -1.308477073907852173e-01 -2.034684829413890839e-02 -2.359626740217208862e-01 1.421006768941879272e-01 -4.046321809291839600e-01 -2.039489895105361938e-02 4.865858703851699829e-02 4.882308095693588257e-02 -1.898312121629714966e-01 1.412524580955505371e-01 -2.970564737915992737e-02 6.925430148839950562e-02
4.047071188688278198e-02 4.515020921826362610e-02 -4.494603350758552551e-02 -9.606128931045532227e-02 -7.396826893091201782e-02 9.793775156140327454e-03 3.814108371734619141e-01 5.783916637301445007e-02 1.663101464509963989e-01 2.342838943004608154e-01 -2.772716879844665527e-01 3.591502457857131958e-02 2.155412584543228149e-01 -1.698329299688339233e-01 -7.012352347373962402e-02 -2.870546840131282806e-02 4.450670257210731506e-02 -1.507157087326049805e-01 -3.590279817581176758e-01 1.669323742389678955e-01 -2.721437215805053711e-01 -1.012474521994590759e-01 -1.236285418272018433e-01 -4.807051271200180054e-02 -2.634395062923431396e-01 1.154802665114402771e-01 -8.865702152252197266e-02 2.114880643784999847e-02 2.244859337806701660e-01 -1.249878481030464172e-02 3.984787166118621826e-01 7.196016609668731689e-02
1.408079117536544800e-01 -6.830880045890808105e-02 1.865039467811584473e-01 8.396098762750625610e-02 -5.080083012580871582e-02 7.727821916341781616e-02 8.789724856615066528e-02 -1.070088371634483337e-01 6.268361210823059082e-02 3.737717270851135254e-01 -3.116028010845184326e-01 -6.482578814029693604e-02 1.013661623001098633e-01 -1.762083172798156738e-01 3.935855254530906677e-02 6.759361177682876587e-02 1.051921248435974121e-01 2.965627051889896393e-02 -3.259372413158416748e-01 1.512284874916076660e-01 -2.292603403329849243e-01 1.476428285241127014e-02 -3.186637163162231445e-01 2.316369712352752686e-01 -1.418245881795883179e-01 1.634454727172851562e-01 -2.163166105747222900e-01 -3.868856281042098999e-02 3.320896327495574951e-01 1.146290451288223267e-01 2.003912478685379028e-01 -7.641889154911041260e-02
1.609391868114471436e-01 3.199027478694915771e-02 6.128551810979843140e-02 -2.669482678174972534e-02 -1.341420412063598633e-01 5.772037059068679810e-02 3.450525179505348206e-02 -1.427373439073562622e-01 8.313682675361633301e-02 4.058332145214080811e-01 -2.105343937873840332e-01 6.167139858007431030e-02 2.188041210174560547e-01 -2.221508175134658813e-01 -1.087890490889549255e-01 1.106589566916227341e-02 5.017554014921188354e-02 -1.599512696266174316e-01 -3.765395879745483398e-01 1.253822594881057739e-01 -3.122520744800567627e-01 -5.803039669990539551e-02 -3.364939987659454346e-01 1.695083528757095337e-01 -2.648110687732696533e-01 9.535964578390121460e-02 -6.211803480982780457e-02 2.704273723065853119e-02 1.924158781766891479e-01 1.254736781120300293e-01 4.923907667398452759e-02 1.713393181562423706e-01
8.675659447908401489e-02 1.341785341501235962e-01 -1.237037852406501770e-01 -5.664176344871520996e-01 8.357517421245574951e-02 7.104799151420593262e-02 1.082740873098373413e-01 3.974046409130096436e-01 1.156333535909652710e-01 6.582961231470108032e-02 9.922190010547637939e-02 -2.337794154882431030e-01 3.235842660069465637e-02 -9.845068305730819702e-02 -1.313849389553070068e-01 -4.225644469261169434e-02 1.027031540870666504e-01 6.741662323474884033e-02 -7.602746784687042236e-02 -1.458885818719863892e-01 1.115489401854574680e-03 1.437686681747436523e-01 -2.821466028690338135e-01 7.039211690425872803e-02 -2.095127105712890625e-01 1.202965006232261658e-01 -3.508393168449401855e-01 1.051201969385147095e-01 -2.716597728431224823e-02 2.957767620682716370e-02 5.126630514860153198e-02 2.294433489441871643e-02
2.282741963863372803e-01 -9.067419171333312988e-02 3.108178637921810150e-02 -1.807681918144226074e-01 3.409586101770401001e-02 -3.790550827980041504e-01 1.744207292795181274e-01 1.407711505889892578e-01 7.604249566793441772e-02 2.563737928867340088e-01 -5.926797166466712952e-02 7.997815310955047607e-02 9.901940822601318359e-02 -2.513023093342781067e-02 -2.940041385591030121e-02 3.314300673082470894e-03 1.131569370627403259e-01 -3.297511041164398193e-01 -1.370259225368499756e-01 2.025633454322814941e-01 -3.255388140678405762e-01 -1.931427419185638428e-01 -1.457809358835220337e-01 3.240221440792083740e-01 -2.091919928789138794e-01 -5.977853387594223022e-02 -1.122633442282676697e-01 2.561712861061096191e-01 1.132515519857406616e-01 -3.829966112971305847e-02 8.013533800840377808e-02 -1.451343446969985962e-01
1.424819827079772949e-01 8.334178477525711060e-02 2.494547069072723389e-01 -2.525457739830017090e-01 -2.116080373525619507e-02 4.728860408067703247e-02 1.283724457025527954e-01 -1.480134427547454834e-01 2.158659547567367554e-01 2.512325644493103027e-01 -7.151778787374496460e-02 -2.653243485838174820e-03 2.764784991741180420e-01 -9.926035255193710327e-02 -1.176321730017662048e-01 -7.733377814292907715e-02 1.349518913775682449e-02 -1.917978823184967041e-01 -2.769994735717773438e-01 3.124561011791229248e-01 -2.091159075498580933e-01 -1.494277715682983398e-01 -3.328180015087127686e-01 1.610323973000049591e-02 -5.131679400801658630e-02 2.289608716964721680e-01 -3.477523848414421082e-02 9.034132212400436401e-02 2.558846771717071533e-01 2.191269993782043457e-01 -7.981707900762557983e-02 -1.096502169966697693e-01
8.701246231794357300e-03 -1.295537203550338745e-01 -5.407012253999710083e-02 -1.729539185762405396e-01 2.357188165187835693e-01 -1.257190108299255371e-01 3.516864478588104248e-01 3.166831657290458679e-02 4.385597631335258484e-02 1.916343271732330322e-01 -7.993430644273757935e-02 1.961867809295654297e-01 -3.168397769331932068e-02 -1.912121176719665527e-01 -2.433715015649795532e-01 1.213104743510484695e-02 3.328867852687835693e-01 1.360298991203308105e-01 -1.701178550720214844e-01 -7.273990660905838013e-02 -3.724338412284851074e-01 1.371754407882690430e-01 -2.245534956455230713e-01 -8.577671647071838379e-02 -1.520036906003952026e-01 -3.866879642009735107e-01 -6.607437133789062500e-02 -6.396296620368957520e-02 1.453039795160293579e-02 -2.866357006132602692e-02 1.038437411189079285e-01 -4.493374750018119812e-02
1.329677086323499680e-02 -2.278864383697509766e-01 1.712157577276229858e-01 -2.190478295087814331e-01 2.165527492761611938e-01 -3.010142780840396881e-02 2.398188263177871704e-01 3.552200794219970703e-01 1.279965490102767944e-01 2.352511286735534668e-01 -1.444891244173049927e-01 3.497340083122253418e-01 1.222917288541793823e-01 -1.711518168449401855e-01 -1.243245452642440796e-01 1.232474390417337418e-02 -6.915812380611896515e-03 2.175808101892471313e-01 -5.068302899599075317e-02 8.672434091567993164e-02 -3.069175183773040771e-01 -4.866691306233406067e-03 -3.088852167129516602e-01 1.913437247276306152e-01 -7.985254377126693726e-02 6.313537061214447021e-02 -1.758866459131240845e-01 -8.919180929660797119e-02 8.830472081899642944e-02 1.394205689430236816e-01 -1.632696576416492462e-02 -6.200808659195899963e-02
-2.062551677227020264e-01 1.836058646440505981e-01 2.553543448448181152e-01 -1.605466008186340332e-01 -5.665816366672515869e-02 -3.478331863880157471e-01 2.261562943458557129e-01 -7.783241569995880127e-02 -8.567675948143005371e-03 2.463208884000778198e-01 1.057124286890029907e-01 -1.302613914012908936e-01 1.888712644577026367e-01 -2.723482251167297363e-01 -1.633960455656051636e-01 -5.479080975055694580e-02 -5.779773741960525513e-02 2.107068598270416260e-01 -1.395536512136459351e-01 -3.340798616409301758e-02 -1.373122781515121460e-01 -1.864442974328994751e-02 -1.284599900245666504e-01 -4.683304578065872192e-02 -4.415524005889892578e-01 -2.128403186798095703e-01 -3.045464865863323212e-03 8.804036676883697510e-02 -1.484401673078536987e-01 2.673719078302383423e-02 -2.142897546291351318e-01 -1.010776264593005180e-03
-2.049775570631027222e-01 2.389304786920547485e-01 8.962134271860122681e-02 -7.485311012715101242e-03 -9.551368653774261475e-02 1.555037684738636017e-02 2.088766694068908691e-01 -2.037762105464935303e-02 -9.714897722005844116e-02 2.823473513126373291e-01 1.212197542190551758e-02 1.867168955504894257e-02 7.377627491950988770e-02 -1.975793838500976562e-01 -1.019237786531448364e-01 -3.673166036605834961e-01 4.465513303875923157e-02 2.581254541873931885e-01 -2.439435422420501709e-01 -3.158182501792907715e-01 -1.094212979078292847e-01 1.910064220428466797e-01 -1.579368561506271362e-01 2.105348706245422363e-01 -3.905076384544372559e-01 -1.522122323513031006e-02 -5.288221314549446106e-02 -7.781840115785598755e-02 -8.399578183889389038e-02 1.889098137617111206e-01 9.749750792980194092e-02 -2.299740910530090332e-02
-5.310007557272911072e-02 -1.774617433547973633e-01 1.381862610578536987e-01 -2.534569799900054932e-01 1.986432373523712158e-01 -1.290823817253112793e-01 2.836216688156127930e-01 -6.820505112409591675e-02 1.123286783695220947e-02 2.827604115009307861e-02 1.820590049028396606e-01 5.589041486382484436e-02 -2.289828509092330933e-01 -9.003632515668869019e-02 -1.154264584183692932e-01 -2.109542638063430786e-01 3.240008056163787842e-01 5.909623950719833374e-02 -2.519028186798095703e-01 2.122521772980690002e-02 -3.270762562751770020e-01 -1.266921591013669968e-02 -1.882818341255187988e-02 1.136461645364761353e-01 -1.335895806550979614e-01 -3.450545966625213623e-01 -1.117359921336174011e-01 -1.686248481273651123e-01 1.647334396839141846e-01 6.056563556194305420e-02 2.172772437334060669e-01 -1.922272890806198120e-01
-1.145469583570957184e-02 -1.011469513177871704e-01 2.616308927536010742e-01 9.936664253473281860e-02 -4.668007045984268188e-02 9.362283349037170410e-02 1.154679432511329651e-01 1.022878568619489670e-02 1.165469083935022354e-02 3.713183999061584473e-01 -2.727277874946594238e-01 9.018786996603012085e-02 2.344955652952194214e-01 -1.928005367517471313e-01 -6.958153843879699707e-02 3.205841407179832458e-02 6.860989332199096680e-02 1.186948120594024658e-01 -3.685243427753448486e-01 1.217919364571571350e-01 -3.197099566459655762e-01 -9.403505362570285797e-03 -2.255913168191909790e-01 1.636295914649963379e-01 -2.239513993263244629e-01 7.321483641862869263e-02 -1.070998683571815491e-01 3.947354480624198914e-02 3.103666007518768311e-01 1.081451326608657837e-01 2.037665694952011108e-01 2.966240793466567993e-02
1.310712657868862152e-02 -2.640502713620662689e-02 4.574425145983695984e-02 5.097509920597076416e-02 -6.692644953727722168e-02 -5.187211930751800537e-02 8.923704177141189575e-02 -1.107669994235038757e-01 8.645827323198318481e-02 2.419774085283279419e-01 -2.301936447620391846e-01 2.761592715978622437e-02 2.308537960052490234e-01 -1.260266155004501343e-01 -4.144645854830741882e-02 -5.613791197538375854e-02 1.173646897077560425e-01 7.176683843135833740e-02 -4.559129178524017334e-01 2.594032287597656250e-01 -3.365349769592285156e-01 8.179147844202816486e-04 -2.419997751712799072e-01 1.565027236938476562e-01 -2.964036464691162109e-01 6.599278748035430908e-02 -8.544139564037322998e-02 3.444663062691688538e-02 3.884138762950897217e-01 1.157348901033401489e-01 1.336582452058792114e-01 -2.416594885289669037e-03
7.876663655042648315e-02 -4.321300238370895386e-02 1.107377260923385620e-01 -2.089470624923706055e-01 -7.114301621913909912e-02 6.878551840782165527e-02 5.053927302360534668e-01 6.206047907471656799e-02 5.260384827852249146e-02 1.189281418919563293e-01 -7.458402216434478760e-02 1.163048148155212402e-01 -3.710424527525901794e-02 -4.057625234127044678e-01 -9.492808580398559570e-02 8.735480718314647675e-03 2.177383899688720703e-01 2.811880111694335938e-01 6.126278266310691833e-02 -1.782670468091964722e-01 -2.510949596762657166e-02 1.346595026552677155e-02 -3.358110487461090088e-01 -3.860032558441162109e-02 -3.347763419151306152e-01 -1.032326668500900269e-01 -1.089299321174621582e-01 1.049244776368141174e-02 1.163620799779891968e-01 1.498918682336807251e-01 -4.110591858625411987e-02 -7.967029511928558350e-02
1.690695136785507202e-01 1.097267568111419678e-01 -3.257434582337737083e-03 -1.700380742549896240e-01 -1.202913839370012283e-02 -3.994466364383697510e-02 2.525856792926788330e-01 -8.972604572772979736e-02 -9.894286841154098511e-02 1.978023797273635864e-01 3.375675082206726074e-01 -5.408634617924690247e-02 2.244128137826919556e-01 -1.735510826110839844e-01 1.233623772859573364e-01 -1.365470439195632935e-01 -1.105073373764753342e-02 3.065104186534881592e-01 -1.363980919122695923e-01 -1.080216094851493835e-01 -3.838974237442016602e-02 -1.485450416803359985e-01 -1.333825290203094482e-01 2.808012664318084717e-01 -2.715075910091400146e-01 -2.017173469066619873e-01 3.284407407045364380e-02 -9.132230281829833984e-02 9.813537821173667908e-03 4.404427409172058105e-01 1.138890758156776428e-01 3.632064536213874817e-02
-1.168342903256416321e-01 -1.291884183883666992e-01 2.674902975559234619e-02 -7.243490964174270630e-02 1.735037267208099365e-01 -1.488465070724487305e-01 2.972848117351531982e-01 -7.365448400378227234e-03 -1.216222997754812241e-02 2.965370714664459229e-01 -2.122558420524001122e-03 2.340933978557586670e-01 -1.791491210460662842e-01 -6.518694758415222168e-02 -9.265931695699691772e-02 7.885207235813140869e-02 3.476796448230743408e-01 4.254994913935661316e-02 -2.981312870979309082e-01 5.328695103526115417e-02 -4.029582738876342773e-01 1.145935803651809692e-01 -1.682080030441284180e-01 6.971284747123718262e-02 -1.525245010852813721e-01 -2.371640801429748535e-01 -2.070410698652267456e-01 -1.668897718191146851e-01 -1.222730949521064758e-01 2.486794441938400269e-02 1.059503704309463501e-01 -1.699271202087402344e-01
-2.313527911901473999e-01 1.383576449006795883e-02 2.449985742568969727e-01 -1.135352998971939087e-01 -1.782481223344802856e-01 -1.602624356746673584e-01 8.306436240673065186e-02 1.799652874469757080e-01 -2.253253310918807983e-01 1.089718490839004517e-01 1.330108642578125000e-01 -7.763808965682983398e-02 2.968761622905731201e-01 -2.031034827232360840e-01 -2.287263050675392151e-03 -2.278109043836593628e-01 -4.953952878713607788e-02 -2.626118808984756470e-02 2.573551982641220093e-02 8.277594298124313354e-02 -2.935209870338439941e-01 6.393824517726898193e-02 -1.663398891687393188e-01 2.169012874364852905e-01 -2.243215441703796387e-01 1.884119510650634766e-01 -1.487619131803512573e-01 3.144764006137847900e-01 -6.357749551534652710e-02 2.391602247953414917e-01 2.433271855115890503e-01 7.786282151937484741e-02
4.915720596909523010e-02 -1.364329010248184204e-01 6.007343903183937073e-02 4.938317462801933289e-02 6.014135479927062988e-02 5.780703574419021606e-02 7.892061024904251099e-02 -2.236046642065048218e-01 1.275731027126312256e-01 2.548144161701202393e-01 -2.823306024074554443e-01 1.127228736877441406e-01 3.460592925548553467e-01 -2.245864123106002808e-01 -1.620592325925827026e-01 1.478624492883682251e-01 -4.102556034922599792e-02 -5.037486553192138672e-02 -2.656583786010742188e-01 3.066632747650146484e-01 -3.388727307319641113e-01 5.244327709078788757e-02 -2.689276933670043945e-01 1.040753722190856934e-01 8.129651658236980438e-03 1.315654367208480835e-01 -1.305844634771347046e-01 9.044619649648666382e-02 8.301643282175064087e-02 2.722342610359191895e-01 1.156875565648078918e-01 1.059226915240287781e-01
1.781024932861328125e-01 -2.731044031679630280e-02 -1.228673458099365234e-01 -1.845406740903854370e-01 1.067072600126266479e-01 -9.832308441400527954e-02 1.524571627378463745e-01 -5.946623161435127258e-02 1.365499645471572876e-01 1.834478676319122314e-01 -2.555045858025550842e-02 -1.524281054735183716e-01 -1.601276099681854248e-01 -5.088670849800109863e-01 1.214884072542190552e-01 3.358112648129463196e-02 -1.549468189477920532e-01 2.086124196648597717e-02 -9.084489196538925171e-02 -5.471777170896530151e-02 -2.112283706665039062e-01 -1.316125690937042236e-01 -2.775205969810485840e-01 2.964007258415222168e-01 -2.989115715026855469e-01 -2.141616307199001312e-02 -9.442482143640518188e-02 2.427439577877521515e-02 4.262908548116683960e-02 2.112717777490615845e-01 -9.719077497720718384e-03 -2.924523055553436279e-01
-1.307045966386795044e-01 4.741487652063369751e-02 1.126139014959335327e-01 -1.366500556468963623e-01 4.134415090084075928e-02 1.376560330390930176e-01 1.786840260028839111e-01 1.014164164662361145e-01 9.005668759346008301e-02 1.859788447618484497e-01 -3.758457023650407791e-03 5.515574943274259567e-03 1.564444005489349365e-01 1.086174920201301575e-01 -7.226230949163436890e-02 -2.807758152484893799e-01 -3.429320454597473145e-02 1.705195158720016479e-01 -3.590445220470428467e-01 -3.424384593963623047e-01 -4.803617671132087708e-02 2.874798774719238281e-01 -1.358964890241622925e-01 3.849568665027618408e-01 -2.193495780229568481e-01 -6.788977235555648804e-02 5.967825651168823242e-03 9.818605333566665649e-02 2.862430736422538757e-02 3.232727646827697754e-01 1.222014650702476501e-01 -1.125601306557655334e-01
-1.012179329991340637e-01 -2.431343048810958862e-01 1.385523229837417603e-01 -2.226270437240600586e-01 1.324070245027542114e-01 -1.571249961853027344e-02 2.943836152553558350e-01 2.337579876184463501e-01 2.394220679998397827e-01 1.601213067770004272e-01 -1.137633323669433594e-01 2.666215002536773682e-01 8.514177054166793823e-02 -1.625233143568038940e-01 -1.866270899772644043e-01 3.263808414340019226e-02 -1.173996105790138245e-01 1.545933336019515991e-01 8.106558769941329956e-02 2.109964936971664429e-01 -1.911506354808807373e-01 -3.157288953661918640e-02 -3.362548649311065674e-01 1.825032830238342285e-01 -6.584512442350387573e-02 -5.841328576207160950e-02 -3.142578005790710449e-01 -2.131520956754684448e-01 1.186114177107810974e-01 9.810683876276016235e-02 1.122175231575965881e-01 -7.307802885770797729e-02
2.500759959220886230e-01 -1.103912517428398132e-01 -1.666748151183128357e-02 1.104966402053833008e-01 -6.853312253952026367e-02 -7.207361608743667603e-02 1.004176959395408630e-01 -2.989767678081989288e-02 1.372403800487518311e-01 2.040247619152069092e-01 -2.088722437620162964e-01 1.138460934162139893e-01 3.426441848278045654e-01 -9.532546997070312500e-02 -1.212808042764663696e-01 -7.254655659198760986e-02 2.006085664033889771e-01 9.269665181636810303e-02 -2.570039629936218262e-01 2.604669332504272461e-01 -3.303417861461639404e-01 -2.899360060691833496e-01 -3.034795820713043213e-01 1.039738878607749939e-01 -1.067634895443916321e-01 6.114655360579490662e-02 -1.136409714818000793e-01 4.995057359337806702e-02 2.150933891534805298e-01 3.951671533286571503e-03 2.549920380115509033e-01 8.790873736143112183e-02
6.142006441950798035e-02 2.883785776793956757e-02 1.493982225656509399e-01 -1.403045654296875000e-01 9.841112792491912842e-02 5.253486335277557373e-02 4.189251661300659180e-01 2.074129581451416016e-01 -1.752873659133911133e-01 1.820040047168731689e-01 -1.884103170596063137e-03 -1.469167917966842651e-01 4.790102131664752960e-03 -2.561239898204803467e-01 1.137490496039390564e-01 3.146056085824966431e-02 2.496337145566940308e-01 -4.422418773174285889e-02 -2.335060536861419678e-01 1.376924011856317520e-02 -3.235739171504974365e-01 -8.597315102815628052e-02 -5.224676430225372314e-02 -1.409120410680770874e-01 -6.667059659957885742e-02 -1.485774368047714233e-01 -1.954281032085418701e-01 8.863338828086853027e-02 6.902813166379928589e-02 4.627875238656997681e-02 4.715041220188140869e-01 -4.451530799269676208e-02
-3.630586266517639160e-01 -2.551444768905639648e-01 -6.685649603605270386e-02 -1.232653260231018066e-01 1.492580175399780273e-01 -5.517276376485824585e-02 3.071298003196716309e-01 -7.464379817247390747e-02 -1.638885438442230225e-01 3.969573229551315308e-02 9.380312263965606689e-02 1.853246837854385376e-01 -5.671706795692443848e-02 -3.826486319303512573e-02 -1.412395387887954712e-01 1.779655814170837402e-01 1.096223890781402588e-01 3.976622223854064941e-01 -1.478292346000671387e-01 -1.501409113407135010e-01 -1.800492405891418457e-01 1.688585877418518066e-01 -7.879739999771118164e-02 2.844417095184326172e-02 6.348071992397308350e-02 3.995539620518684387e-02 -2.231048047542572021e-01 3.653286024928092957e-02 1.230047121644020081e-01 3.465067148208618164e-01 1.910756975412368774e-01 -1.392178386449813843e-01
-3.975934535264968872e-02 1.473324149847030640e-01 2.724050283432006836e-01 -1.775758154690265656e-02 -1.636748909950256348e-01 -2.128951698541641235e-01 1.857079416513442993e-01 -3.439426422119140625e-02 -8.054074645042419434e-02 3.576190471649169922e-01 -3.164998292922973633e-01 -1.918604224920272827e-01 1.732361763715744019e-01 1.448498219251632690e-01 -1.965193264186382294e-02 -2.594397068023681641e-01 -5.448897927999496460e-02 1.614517867565155029e-01 -2.136442959308624268e-01 -5.490225926041603088e-02 -8.347478508949279785e-02 6.389636546373367310e-02 -1.452917307615280151e-01 5.386292934417724609e-02 -1.124004870653152466e-01 -1.206255331635475159e-02 -2.114853262901306152e-01 -6.473641842603683472e-02 1.604097038507461548e-01 3.926414251327514648e-01 2.226981520652770996e-01 2.038011699914932251e-02
-2.944287657737731934e-01 1.729293912649154663e-01 2.463401705026626587e-01 -2.495433092117309570e-01 1.123511344194412231e-01 8.994516730308532715e-02 1.003372222185134888e-01 7.611289620399475098e-02 -2.115184068679809570e-01 -8.532261848449707031e-02 -3.066329285502433777e-03 -3.140212893486022949e-01 2.283393740653991699e-01 -1.080190762877464294e-01 8.938730508089065552e-02 -9.185911715030670166e-02 1.785468310117721558e-01 1.773097515106201172e-01 2.329764515161514282e-02 5.029514059424400330e-02 -1.417130082845687866e-01 1.571422368288040161e-01 -1.423076391220092773e-01 1.314961612224578857e-01 9.370489278808236122e-04 1.333885043859481812e-01 -2.389204204082489014e-01 -7.446398586034774780e-02 1.805231720209121704e-02 3.889992237091064453e-01 2.783088982105255127e-01 -1.864715814590454102e-01
-2.378018051385879517e-01 -4.539109393954277039e-02 -8.167016319930553436e-03 -3.419362008571624756e-01 1.127756834030151367e-01 -1.012765020132064819e-01 2.304153442382812500e-01 -5.005391780287027359e-03 1.527677625417709351e-01 -1.708319634199142456e-01 6.850519031286239624e-02 4.561021551489830017e-02 2.054805457592010498e-01 -4.294264912605285645e-01 -1.818860024213790894e-01 1.398964971303939819e-01 1.383017450571060181e-01 1.778935194015502930e-01 5.586843937635421753e-03 -6.429085973650217056e-03 4.915197193622589111e-02 2.912212535738945007e-02 -8.171667903661727905e-02 2.804108858108520508e-01 -3.469364047050476074e-01 -2.953382730484008789e-01 -1.535826176404953003e-01 4.534078016877174377e-02 -1.753386296331882477e-02 3.955425322055816650e-02 1.837716847658157349e-01 3.792883828282356262e-02
-5.119372904300689697e-02 -6.902944296598434448e-02 8.540078252553939819e-02 -2.043326646089553833e-01 -1.316072419285774231e-02 -1.294582039117813110e-01 1.192024052143096924e-01 -2.885060608386993408e-01 -1.436842828989028931e-01 -1.581960730254650116e-02 -1.515611913055181503e-02 -3.737714886665344238e-02 2.306592464447021484e-01 -2.617542445659637451e-01 -2.230661362409591675e-01 -3.770018517971038818e-01 2.195725291967391968e-01 2.226502597332000732e-01 -1.652043163776397705e-01 2.098001539707183838e-02 1.191431749612092972e-02 -2.074333727359771729e-01 -1.379987299442291260e-01 7.121155411005020142e-02 -1.338820606470108032e-01 2.001508176326751709e-01 4.078553989529609680e-02 -1.033964753150939941e-01 1.516096442937850952e-01 4.115590751171112061e-01 -1.173034030944108963e-02 -1.934305727481842041e-01
-1.066384389996528625e-01 -9.163143485784530640e-02 2.803139202296733856e-02 -1.350087821483612061e-01 1.640968322753906250e-01 -2.359403073787689209e-01 2.650366164743900299e-02 1.920639425516128540e-01 5.741764791309833527e-03 3.370514810085296631e-01 -1.338724344968795776e-01 -2.107822000980377197e-01 4.024863541126251221e-01 -1.405158936977386475e-01 8.604683727025985718e-02 -2.479036897420883179e-01 1.736463755369186401e-01 -6.103079020977020264e-02 6.383100897073745728e-02 -1.012795343995094299e-01 -2.963822185993194580e-01 -1.083044409751892090e-01 -3.158299624919891357e-01 -4.582769796252250671e-02 8.024861663579940796e-02 1.300526410341262817e-01 -2.121260389685630798e-02 -2.333358526229858398e-01 6.592718511819839478e-02 -3.296991437673568726e-02 2.054675072431564331e-01 1.972667574882507324e-01
-3.199609741568565369e-02 -2.179582566022872925e-01 -1.084002330899238586e-01 -1.295400131493806839e-02 -1.043862774968147278e-01 -1.243361607193946838e-01 2.036758810281753540e-01 1.335006058216094971e-01 1.263414025306701660e-01 4.285975098609924316e-01 -4.030166566371917725e-02 -1.849775761365890503e-01 2.190126925706863403e-01 -3.152712434530258179e-02 -2.133416831493377686e-01 -1.601379811763763428e-01 1.129175722599029541e-01 1.184893473982810974e-01 -2.217207252979278564e-01 -8.964179456233978271e-02 -2.270426303148269653e-01 2.109372317790985107e-01 -1.694424897432327271e-01 1.759778112173080444e-01 -3.860367089509963989e-02 -3.134121596813201904e-01 -1.953781843185424805e-01 -5.644496902823448181e-02 -2.132021635770797729e-01 1.725089997053146362e-01 1.040833164006471634e-02 -2.053411453962326050e-01
3.327634930610656738e-02 1.381923258304595947e-02 -4.545961320400238037e-02 -4.787378944456577301e-03 4.222211986780166626e-02 -1.317015588283538818e-01 2.352100163698196411e-01 9.455786645412445068e-02 1.586987972259521484e-01 2.704329788684844971e-01 -3.097936213016510010e-01 -5.791093409061431885e-02 1.481499820947647095e-01 -1.451463401317596436e-01 -6.174232810735702515e-02 -6.206829473376274109e-02 1.300015747547149658e-01 1.137179508805274963e-01 -5.699896812438964844e-01 1.771907955408096313e-01 -2.796881198883056641e-01 -2.582791261374950409e-02 -1.713150143623352051e-01 -1.098190918564796448e-01 -2.305857986211776733e-01 1.467020047130063176e-04 2.244057832285761833e-03 1.398247480392456055e-01 1.204715967178344727e-01 3.530619293451309204e-02 2.607145905494689941e-01 4.491505399346351624e-02
2.868190109729766846e-01 -1.426157504320144653e-01 3.866716101765632629e-02 -2.886180877685546875e-01 -2.936027646064758301e-01 9.415383636951446533e-02 3.000441789627075195e-01 1.992128193378448486e-01 6.335818022489547729e-02 3.008331060409545898e-01 -1.025137826800346375e-01 -7.781220227479934692e-02 3.280238062143325806e-02 -1.981631666421890259e-02 -6.935211271047592163e-02 -2.262785285711288452e-01 2.369442284107208252e-01 3.619532883167266846e-01 1.919274963438510895e-02 -4.431087523698806763e-02 -1.902844905853271484e-01 9.629383683204650879e-03 -2.135239308699965477e-03 2.151745408773422241e-01 3.321545198559761047e-02 -5.711583048105239868e-02 -1.842807829380035400e-01 -1.838935464620590210e-01 5.810416862368583679e-02 2.537427842617034912e-01 2.098561823368072510e-02 8.262956142425537109e-02
-1.627143025398254395e-01 -2.341382764279842377e-02 1.640968397259712219e-02 -4.305428862571716309e-01 4.062950983643531799e-02 -2.306203395128250122e-01 6.022964417934417725e-02 -1.714990437030792236e-01 1.611258089542388916e-01 -5.120740085840225220e-02 -2.350131422281265259e-01 -1.060084104537963867e-01 3.193690180778503418e-01 -3.523205816745758057e-01 -3.024400584399700165e-02 -2.115736901760101318e-01 4.781140480190515518e-03 4.551753401756286621e-02 1.387714296579360962e-01 -9.271713346242904663e-02 -1.627352833747863770e-01 5.599414929747581482e-03 -2.017376571893692017e-01 1.819257438182830811e-01 -6.366910412907600403e-03 6.539900600910186768e-02 -1.995176821947097778e-01 1.502508968114852905e-01 2.593575716018676758e-01 2.610252201557159424e-01 -1.120640058070421219e-02 1.104721054434776306e-02
2.682068645954132080e-01 3.294498845934867859e-02 7.712984923273324966e-03 -1.769627779722213745e-01 -8.082130923867225647e-03 1.639544591307640076e-02 2.232226133346557617e-01 -1.927499324083328247e-01 -7.972117513418197632e-03 2.705737352371215820e-01 4.425241351127624512e-01 -2.095791250467300415e-01 2.860108613967895508e-01 -2.582827210426330566e-01 1.426465250551700592e-02 -9.905041009187698364e-02 7.074539363384246826e-02 1.272788643836975098e-01 -1.050243005156517029e-01 -1.592691242694854736e-01 -1.872100830078125000e-01 -6.550303846597671509e-02 8.541586576029658318e-04 1.191486269235610962e-01 -2.597875893115997314e-01 -1.363559905439615250e-02 -2.459213584661483765e-01 9.676256030797958374e-02 1.361617911607027054e-02 2.091775685548782349e-01 1.637679785490036011e-01 -1.316223144531250000e-01
-3.477817401289939880e-02 -3.052759170532226562e-01 -6.837510317564010620e-02 -2.137779258191585541e-02 1.907377094030380249e-01 -1.382855325937271118e-01 2.403928488492965698e-01 2.279086410999298096e-01 1.522858291864395142e-01 -6.329460442066192627e-02 -2.046414464712142944e-01 2.675566673278808594e-01 7.111309468746185303e-02 -1.865622960031032562e-02 -2.038540393114089966e-01 -4.009858518838882446e-02 1.629428714513778687e-01 3.738586902618408203e-01 -1.923398077487945557e-01 1.297544538974761963e-01 -1.671153306961059570e-01 1.253016144037246704e-01 -3.443216979503631592e-01 1.037077158689498901e-01 -1.399289220571517944e-01 1.714413985610008240e-02 -1.780685335397720337e-01 -1.577781885862350464e-01 -1.631054878234863281e-01 2.126263082027435303e-01 6.535961478948593140e-02 1.856675185263156891e-02
7.768880575895309448e-03 1.650843769311904907e-01 -1.766231507062911987e-01 -1.420508623123168945e-01 2.024685740470886230e-01 -7.266217470169067383e-02 7.226724177598953247e-02 -2.967219948768615723e-01 2.095676809549331665e-01 7.997100055217742920e-02 -2.844415791332721710e-02 -1.315286606550216675e-01 1.022627875208854675e-01 -3.276069760322570801e-01 -9.755173325538635254e-02 4.865052551031112671e-02 -6.724216789007186890e-02 6.553749088197946548e-03 -8.585508912801742554e-02 -2.688146010041236877e-02 -1.794960498809814453e-01 -1.092732474207878113e-01 -5.188663005828857422e-01 3.816760182380676270e-01 -1.045889481902122498e-01 -2.018804848194122314e-01 5.525909736752510071e-02 -3.254500031471252441e-02 -1.264907792210578918e-02 1.471316367387771606e-01 1.389219611883163452e-01 -1.226860135793685913e-01
-1.510764360427856445e-01 -2.301155179738998413e-01 1.425509303808212280e-01 -1.234397813677787781e-01 1.126726274378597736e-03 -1.127316281199455261e-01 1.464317888021469116e-01 2.898187749087810516e-02 7.577119860798120499e-03 3.358139693737030029e-01 7.683020550757646561e-03 5.410786345601081848e-02 -1.409486830234527588e-01 -4.648315012454986572e-01 -2.698951959609985352e-01 -2.284231334924697876e-01 1.985192596912384033e-01 2.246060408651828766e-02 1.398177295923233032e-01 -1.454771459102630615e-01 -2.126130163669586182e-01 -5.186569318175315857e-02 -3.739362359046936035e-01 2.464518323540687561e-02 -1.922311037778854370e-01 2.299212617799639702e-03 -1.211078912019729614e-01 2.686794847249984741e-02 9.638684242963790894e-02 8.286704868078231812e-02 -1.373496651649475098e-01 -1.434423029422760010e-01
4.240255802869796753e-02 1.414274610579013824e-02 -2.286335080862045288e-02 -3.384131491184234619e-01 1.011863052845001221e-01 -2.723682224750518799e-01 1.343207806348800659e-01 1.587647199630737305e-01 -3.292979598045349121e-01 3.271080851554870605e-01 1.489904969930648804e-01 -1.125251725316047668e-01 3.466803431510925293e-01 -2.765808403491973877e-01 7.224507629871368408e-02 8.450647443532943726e-02 1.960965842008590698e-01 7.918665558099746704e-02 2.174534276127815247e-02 -1.598565280437469482e-01 -1.142567396163940430e-01 -7.075574249029159546e-02 4.930326342582702637e-02 6.096620485186576843e-02 -1.413167864084243774e-01 -5.327024683356285095e-02 5.678234621882438660e-02 1.304692625999450684e-01 6.539623439311981201e-02 3.550381362438201904e-01 1.166902408003807068e-01 1.182488277554512024e-01
5.898941308259963989e-02 -5.899555608630180359e-02 -1.230750754475593567e-01 -2.129598557949066162e-01 -7.063463330268859863e-02 -2.949516773223876953e-01 2.204328924417495728e-01 -1.292577832937240601e-01 -6.672622263431549072e-02 3.283997774124145508e-01 2.290884405374526978e-01 -8.397280238568782806e-03 1.283402889966964722e-01 -1.425315886735916138e-01 -3.384198844432830811e-01 1.026202887296676636e-01 5.857957899570465088e-02 1.669627130031585693e-01 1.678072288632392883e-02 7.305117696523666382e-02 -2.917318642139434814e-01 1.856087744235992432e-01 -1.841740161180496216e-01 4.978219419717788696e-02 -1.421797275543212891e-01 -1.372294574975967407e-01 -3.166678845882415771e-01 -2.168771922588348389e-01 -2.755294553935527802e-02 1.507891714572906494e-01 -2.100572586059570312e-01 4.118126630783081055e-02
1.559306979179382324e-01 -3.970823809504508972e-02 4.790349677205085754e-02 -4.503994807600975037e-02 5.253198370337486267e-02 -1.706877797842025757e-01 3.530062437057495117e-01 7.063476741313934326e-02 -4.750211909413337708e-02 1.429744362831115723e-01 2.083581238985061646e-01 -1.436274796724319458e-01 3.713479340076446533e-01 -2.238212823867797852e-01 2.472244948148727417e-01 -2.650987207889556885e-01 7.842382788658142090e-02 1.578492671251296997e-01 -2.064484059810638428e-01 4.246100038290023804e-02 -1.415014415979385376e-01 -1.902279257774353027e-01 -1.306421160697937012e-01 1.496908068656921387e-01 1.553593948483467102e-02 -1.528641730546951294e-01 -3.546655923128128052e-02 -1.542376875877380371e-01 1.485260576009750366e-01 1.801253706216812134e-01 3.575196862220764160e-01 -5.127704935148358345e-04
1.066646352410316467e-02 -1.506073474884033203e-01 1.917064040899276733e-01 -2.081933915615081787e-01 1.327736079692840576e-01 -1.090019568800926208e-02 3.853654265403747559e-01 1.468603610992431641e-01 2.005644589662551880e-01 3.656668215990066528e-02 -7.202994823455810547e-02 5.048938095569610596e-03 -2.292095869779586792e-02 -2.983954548835754395e-01 -1.821275800466537476e-01 3.626034408807754517e-02 3.254923522472381592e-01 1.656585782766342163e-01 5.269459262490272522e-02 4.203342273831367493e-02 -1.044281721115112305e-01 2.771440148353576660e-02 -4.037093520164489746e-01 -1.460051238536834717e-01 -2.223412245512008667e-01 1.984168961644172668e-02 -2.416113018989562988e-01 -1.333563774824142456e-01 3.968400508165359497e-02 1.245232447981834412e-01 -2.047652900218963623e-01 -1.398414671421051025e-01
6.979902833700180054e-02 -4.511737823486328125e-02 -9.760795161128044128e-03 6.526044756174087524e-02 2.634521760046482086e-02 -1.055229604244232178e-01 3.204390108585357666e-01 7.860233634710311890e-02 7.173785008490085602e-03 2.484947443008422852e-01 -3.197227716445922852e-01 -1.464809775352478027e-01 1.576401591300964355e-01 -2.078657299280166626e-01 -1.652205288410186768e-01 -1.120038777589797974e-01 7.496736943721771240e-02 -8.518390357494354248e-02 -3.600649833679199219e-01 2.519173324108123779e-01 -3.595303297042846680e-01 -4.434691742062568665e-02 -6.975203752517700195e-02 1.138575151562690735e-01 -3.401008844375610352e-01 1.773375868797302246e-01 2.804685027513187379e-05 9.079208970069885254e-02 1.150073036551475525e-01 3.256353735923767090e-02 2.204094380140304565e-01 -3.737704828381538391e-02
1.107619553804397583e-01 1.785755455493927002e-01 -4.897176846861839294e-02 -7.842972874641418457e-02 8.347902446985244751e-03 -1.440137624740600586e-01 2.915942668914794922e-01 -1.009448990225791931e-01 -1.084349490702152252e-02 1.204721033573150635e-01 -2.337895482778549194e-01 -1.069978028535842896e-01 2.514689862728118896e-01 -6.517340242862701416e-02 8.998185396194458008e-03 -1.210755407810211182e-01 1.461633294820785522e-01 -2.528795227408409119e-02 -4.193710684776306152e-01 9.675260633230209351e-02 -3.403483927249908447e-01 7.211836986243724823e-03 1.806164346635341644e-02 -1.305478066205978394e-01 -3.256695568561553955e-01 1.258112341165542603e-01 -2.944802343845367432e-01 -9.062574058771133423e-02 1.996340751647949219e-01 7.024207711219787598e-02 2.485454082489013672e-01 -6.653657555580139160e-02
2.232282906770706177e-01 -2.231020927429199219e-01 1.121490672230720520e-01 -2.005945146083831787e-01 9.726184606552124023e-02 -1.981413736939430237e-02 1.816635429859161377e-01 2.687395513057708740e-01 -2.124425955116748810e-02 1.201447173953056335e-01 2.063420563936233521e-01 -6.576747633516788483e-03 -8.118336647748947144e-02 -4.745707288384437561e-02 -5.470484495162963867e-02 1.019622981548309326e-01 9.122371673583984375e-02 -5.070338025689125061e-02 4.334043338894844055e-02 -3.623197972774505615e-02 -1.938480436801910400e-01 -2.357447519898414612e-02 -1.780542880296707153e-01 -3.359710425138473511e-02 -5.190241932868957520e-01 -4.387659952044487000e-02 -3.638087511062622070e-01 -2.631224989891052246e-01 5.725661292672157288e-02 2.531708180904388428e-01 1.585752665996551514e-01 4.791465029120445251e-02
2.492910949513316154e-03 -2.392061799764633179e-01 2.529341876506805420e-01 -1.733580827713012695e-01 -2.006505057215690613e-02 -9.839889407157897949e-02 3.110949993133544922e-01 2.276998013257980347e-01 6.219530105590820312e-02 7.643596827983856201e-02 -2.791798412799835205e-01 4.518993571400642395e-02 5.818878114223480225e-02 -2.994985282421112061e-01 -1.324055492877960205e-01 4.207254573702812195e-02 1.201913207769393921e-01 -3.602932766079902649e-02 -3.774823993444442749e-02 -1.403817720711231232e-02 -2.432119250297546387e-01 -2.878787741065025330e-02 -4.476411342620849609e-01 9.727235301397740841e-04 -1.470448225736618042e-01 -4.665354266762733459e-02 2.010088041424751282e-02 -2.631635367870330811e-01 2.416834682226181030e-01 1.438873112201690674e-01 -1.828054785728454590e-01 -6.505148112773895264e-02
-3.004811145365238190e-02 -1.634059548377990723e-01 1.500882059335708618e-01 -1.701066642999649048e-01 1.332882419228553772e-02 -9.714203327894210815e-02 2.605363726615905762e-01 1.368649899959564209e-01 1.818462610244750977e-01 4.388002455234527588e-01 1.965575292706489563e-02 8.445814996957778931e-02 -7.655011955648660660e-03 -1.203056499361991882e-01 5.567394942045211792e-02 -1.959747634828090668e-02 -5.409322306513786316e-02 2.358796596527099609e-01 8.464909344911575317e-02 5.064052343368530273e-02 -4.471889436244964600e-01 8.976257592439651489e-02 -1.544089466333389282e-01 5.825187638401985168e-02 2.115221321582794189e-02 -7.684838026762008667e-02 -2.929923832416534424e-01 -5.192749947309494019e-02 1.169386878609657288e-01 3.301777541637420654e-01 -6.088725849986076355e-02 2.206786870956420898e-01
2.290073931217193604e-01 2.668117731809616089e-02 1.164424642920494080e-01 -2.395167499780654907e-01 -4.311839863657951355e-02 -3.536360859870910645e-01 6.060341373085975647e-02 -1.410150825977325439e-01 -2.496550977230072021e-02 1.707201451063156128e-01 -1.868291199207305908e-02 3.187508136034011841e-02 3.111024498939514160e-01 -2.654933184385299683e-02 -2.501489818096160889e-01 1.772359758615493774e-02 1.034089326858520508e-01 6.386167556047439575e-02 -1.250575482845306396e-02 2.208664417266845703e-01 -3.440194427967071533e-01 -1.196323856711387634e-01 -1.076171919703483582e-01 2.274502217769622803e-01 -3.950519263744354248e-01 -1.656021028757095337e-01 -1.232816427946090698e-01 9.486377984285354614e-02 1.886140257120132446e-01 -1.530101597309112549e-01 3.148218244314193726e-02 -8.109588176012039185e-02
7.713802903890609741e-02 -1.351071000099182129e-01 2.616349458694458008e-01 -2.089001387357711792e-01 -5.885327607393264771e-02 -4.442616552114486694e-02 1.639161109924316406e-01 -2.071637362241744995e-01 5.820209626108407974e-03 7.345607876777648926e-02 -2.114348113536834717e-01 3.920871764421463013e-02 2.527272999286651611e-01 -2.354727685451507568e-01 -2.722599729895591736e-02 -4.668177068233489990e-01 2.137594670057296753e-01 -2.375812083482742310e-02 -9.705106168985366821e-02 4.711603745818138123e-03 -1.172754615545272827e-01 -2.412200868129730225e-01 -1.112417876720428467e-01 2.391934394836425781e-01 -5.195046216249465942e-02 -1.989887803792953491e-01 -2.257436662912368774e-01 6.648761779069900513e-02 1.426247209310531616e-01 2.709522545337677002e-01 1.005354002118110657e-01 -7.906587794423103333e-03
2.036942169070243835e-02 4.563351720571517944e-02 1.466156989336013794e-01 -2.789938747882843018e-01 9.178663790225982666e-02 1.719628111459314823e-03 2.558861672878265381e-01 9.719763696193695068e-02 1.967240124940872192e-01 2.486501485109329224e-01 -1.157634258270263672e-01 -3.562475740909576416e-02 -1.530244797468185425e-01 2.727192826569080353e-02 -1.274070143699645996e-01 -7.374406326562166214e-03 2.191540598869323730e-01 5.202381014823913574e-01 -4.883094504475593567e-02 1.653744876384735107e-01 1.100925207138061523e-01 -1.150350868701934814e-01 -2.396429181098937988e-01 9.241082519292831421e-02 -1.522385925054550171e-01 1.163046583533287048e-01 -2.788587510585784912e-01 5.602673441171646118e-02 1.826834827661514282e-01 1.295794695615768433e-01 -4.386412352323532104e-02 -2.230409681797027588e-01
-7.669757306575775146e-02 -1.404451131820678711e-01 8.096215873956680298e-02 -8.213661611080169678e-02 2.769391983747482300e-02 -1.809634119272232056e-01 2.797425091266632080e-01 1.299312710762023926e-02 1.927577257156372070e-01 2.043409347534179688e-01 1.358854174613952637e-01 -5.375009775161743164e-02 8.692938834428787231e-02 -6.801570206880569458e-02 -2.484489679336547852e-01 -3.082318603992462158e-01 3.617413341999053955e-01 1.174509897828102112e-01 -6.935355067253112793e-02 2.199131995439529419e-02 -2.584824264049530029e-01 1.091725528240203857e-01 -7.568369060754776001e-02 4.397673308849334717e-01 -1.072284281253814697e-01 -1.850872933864593506e-01 -1.631862968206405640e-01 -2.348799854516983032e-01 -9.523314982652664185e-02 -5.322078242897987366e-02 2.495360374450683594e-02 -1.099653244018554688e-01
-9.448326379060745239e-02 -1.879989653825759888e-01 8.363631367683410645e-02 -1.144037619233131409e-01 -1.449449807405471802e-01 -1.130812242627143860e-02 9.072706103324890137e-02 -1.198848403873853385e-04 -7.921395450830459595e-02 1.884365640580654144e-02 5.392413958907127380e-02 -2.038931846618652344e-01 2.334346026182174683e-01 -2.919265627861022949e-01 -3.059989959001541138e-02 -2.140160650014877319e-01 2.691252827644348145e-01 1.798938363790512085e-01 -2.294382899999618530e-01 -3.304166346788406372e-02 -3.451541299000382423e-03 -4.431693553924560547e-01 -1.188385933637619019e-01 2.402997016906738281e-01 -2.885532975196838379e-01 -5.276714637875556946e-02 -3.458533808588981628e-02 1.763525158166885376e-01 6.607232242822647095e-02 3.051142990589141846e-01 -7.178562134504318237e-02 -1.447646468877792358e-01
6.461209058761596680e-02 -6.028454750776290894e-02 -2.354641817510128021e-02 -6.255941092967987061e-02 5.844976007938385010e-02 6.297490559518337250e-03 1.830133050680160522e-01 1.298290044069290161e-01 1.031240820884704590e-01 2.648513913154602051e-01 -1.409121006727218628e-01 1.035852953791618347e-01 2.958525530993938446e-02 -1.539120823144912720e-01 -2.270865291357040405e-01 -1.124068815261125565e-02 2.318444103002548218e-01 1.669504642486572266e-01 -1.597318500280380249e-01 -2.944120764732360840e-02 -2.545170783996582031e-01 7.267273217439651489e-02 -2.862896025180816650e-01 -1.749709248542785645e-01 -2.868673503398895264e-01 -1.840330064296722412e-01 -3.566537797451019287e-01 -2.951707541942596436e-01 -1.688995808362960815e-01 1.459988057613372803e-01 -2.723607607185840607e-02 2.730866968631744385e-01
-1.529977917671203613e-01 -1.976422369480133057e-01 2.234975099563598633e-01 -3.542371392250061035e-01 -1.327991019934415817e-02 1.487159449607133865e-02 2.120675593614578247e-01 -1.024129986763000488e-01 1.693672984838485718e-01 8.357003331184387207e-02 1.330593228340148926e-01 -1.156664788722991943e-01 9.744259715080261230e-02 1.690630167722702026e-01 -1.515059769153594971e-01 -3.923337534070014954e-02 5.216991528868675232e-02 1.787241399288177490e-01 -9.633448719978332520e-02 2.512660436332225800e-02 -1.608417630195617676e-01 3.938753306865692139e-01 -3.727230131626129150e-01 2.000886201858520508e-02 -8.800966292619705200e-02 1.601667329668998718e-02 -1.616443842649459839e-01 9.333522990345954895e-03 -1.584178209304809570e-02 1.427442133426666260e-01 8.365187793970108032e-02 -3.875088095664978027e-01
1.413411796092987061e-01 -1.966663151979446411e-01 -4.769778251647949219e-02 -3.302128314971923828e-01 -1.617061346769332886e-01 -5.140438303351402283e-02 1.664328128099441528e-01 5.394934117794036865e-02 -3.484046319499611855e-03 1.012372374534606934e-01 2.249293625354766846e-01 6.556104123592376709e-02 3.316765278577804565e-02 -2.377997189760208130e-01 -9.242488443851470947e-02 -2.675057947635650635e-01 3.778076767921447754e-01 1.117741316556930542e-01 -3.337315320968627930e-01 -3.719493746757507324e-02 -2.850133478641510010e-01 8.090721815824508667e-02 -3.080709651112556458e-02 1.957790106534957886e-01 -2.178079448640346527e-02 -2.739862501621246338e-01 6.564271450042724609e-02 6.608050316572189331e-02 -8.483884483575820923e-02 1.979454457759857178e-01 5.720246955752372742e-02 1.969888210296630859e-01
-2.537282705307006836e-01 -1.501433458179235458e-02 1.665020436048507690e-01 -2.107826322317123413e-01 1.283197700977325439e-01 1.304980069398880005e-01 -5.824822559952735901e-02 7.490117102861404419e-02 -1.002427637577056885e-01 2.014369368553161621e-01 1.740300804376602173e-01 1.426105648279190063e-01 1.344398558139801025e-01 -1.890894919633865356e-01 -1.032340526580810547e-02 -8.208245970308780670e-03 8.557201176881790161e-02 1.515529602766036987e-01 2.521629333496093750e-01 1.585518866777420044e-01 -1.467550694942474365e-01 1.943062096834182739e-01 -2.223700284957885742e-01 3.018931746482849121e-01 -1.090862751007080078e-01 1.227697879076004028e-01 -3.584093451499938965e-01 1.373252868652343750e-01 -6.650014221668243408e-02 2.913779616355895996e-01 2.842546105384826660e-01 -4.675009101629257202e-02
5.895861983299255371e-02 -2.340582944452762604e-02 2.492450624704360962e-01 -2.791215777397155762e-01 -1.583151668310165405e-01 1.974727772176265717e-02 1.574640870094299316e-01 2.378991246223449707e-02 -9.451270848512649536e-02 -1.878624856472015381e-01 8.428654074668884277e-02 -3.247674703598022461e-01 3.133838772773742676e-01 8.428876101970672607e-02 -8.990278095006942749e-02 4.540441930294036865e-02 1.461505442857742310e-01 1.552390456199645996e-01 -2.029706835746765137e-01 -2.044730186462402344e-01 -4.824958443641662598e-01 -2.418933995068073273e-02 -1.559405028820037842e-01 -9.644461423158645630e-02 5.602665618062019348e-02 8.114791661500930786e-02 -1.479943245649337769e-01 7.212895900011062622e-02 6.308034807443618774e-02 2.388840019702911377e-01 1.268989145755767822e-01 1.530344635248184204e-01
1.544899400323629379e-02 -2.159974537789821625e-02 9.471409767866134644e-02 3.876196220517158508e-02 -2.077041715383529663e-01 1.550580142065882683e-03 1.430648099631071091e-02 -1.197295635938644409e-01 1.257715225219726562e-01 2.528081834316253662e-01 -2.196498662233352661e-01 -5.799581483006477356e-02 1.414413154125213623e-01 -4.080089926719665527e-02 -1.210276708006858826e-01 -6.828413158655166626e-02 1.492811143398284912e-01 -6.194908916950225830e-02 -3.284584879875183105e-01 2.669095695018768311e-01 -2.447417378425598145e-01 8.170458674430847168e-02 -3.159517049789428711e-01 2.590933442115783691e-01 -3.445777595043182373e-01 8.403922617435455322e-02 -1.179458796977996826e-01 8.157341182231903076e-02 2.961875498294830322e-01 6.317768245935440063e-02 2.861520349979400635e-01 -8.757042698562145233e-03
1.030210480093955994e-01 8.491715043783187866e-02 -3.284674882888793945e-02 8.065564185380935669e-02 2.217750251293182373e-01 -1.949897035956382751e-02 4.346833229064941406e-01 -1.157107576727867126e-02 5.684523284435272217e-02 3.480789363384246826e-01 7.621302455663681030e-02 9.382575005292892456e-02 6.957552582025527954e-02 -2.290906012058258057e-01 -9.692361205816268921e-02 -3.409422561526298523e-02 4.115921258926391602e-02 -1.962958631338551641e-04 -3.018169105052947998e-01 -1.717972159385681152e-01 -2.638102881610393524e-02 1.961501091718673706e-01 -2.034907191991806030e-01 6.002828851342201233e-02 -6.535447388887405396e-02 -9.338715672492980957e-02 -2.892619967460632324e-01 1.546287983655929565e-01 1.009075809270143509e-02 3.687089085578918457e-01 -6.817468255758285522e-02 2.476011365652084351e-01
-1.243393421173095703e-01 -9.757307916879653931e-02 2.030168771743774414e-01 -3.632440865039825439e-01 -7.020687311887741089e-02 7.144014537334442139e-02 2.816370129585266113e-01 -3.614579886198043823e-02 6.233868002891540527e-02 1.324793100357055664e-01 3.600553870201110840e-01 -4.487633705139160156e-02 1.490220725536346436e-01 -2.035216428339481354e-02 -2.824065983295440674e-01 -1.759485900402069092e-02 2.618976235389709473e-01 1.471769064664840698e-01 -1.630209982395172119e-01 8.932837843894958496e-02 -2.557609081268310547e-01 8.234021812677383423e-02 -1.370357424020767212e-01 2.898648083209991455e-01 -8.146233856678009033e-02 -1.790539026260375977e-01 1.144286803901195526e-02 -1.064899042248725891e-01 -1.622176319360733032e-01 -8.701368421316146851e-02 1.357923597097396851e-01 -2.304982393980026245e-01
3.460631147027015686e-02 -2.339226305484771729e-01 6.600308418273925781e-02 -3.642285168170928955e-01 -2.094693668186664581e-02 1.123849023133516312e-02 3.689095973968505859e-01 9.763350337743759155e-02 1.874662041664123535e-01 3.837589621543884277e-01 1.853943802416324615e-02 1.665493100881576538e-01 4.146185517311096191e-02 -8.056043647229671478e-03 -2.475142246112227440e-03 -1.136059612035751343e-01 -7.118754833936691284e-02 1.206477060914039612e-01 -1.497153043746948242e-01 1.190839782357215881e-01 -2.668334245681762695e-01 1.312241852283477783e-01 -2.655576467514038086e-01 8.759227395057678223e-02 1.647027283906936646e-01 -5.096980184316635132e-02 -2.409615814685821533e-01 -5.083378404378890991e-02 1.226367428898811340e-01 2.241551727056503296e-01 -1.113494187593460083e-01 2.116390168666839600e-01
-8.212380111217498779e-03 -6.453562527894973755e-02 -9.819611161947250366e-02 -2.583684027194976807e-01 -2.254861220717430115e-02 -3.566433489322662354e-02 3.622677549719810486e-02 -1.952766925096511841e-01 -2.233120799064636230e-02 1.004337891936302185e-01 6.737103220075368881e-03 1.078541483730077744e-02 3.951675593852996826e-01 -3.259843587875366211e-01 -1.324438005685806274e-01 -3.137046098709106445e-01 -5.271354317665100098e-02 -1.291457414627075195e-01 -3.704355359077453613e-01 3.482575528323650360e-03 7.401323318481445312e-02 -1.481825262308120728e-01 -1.320963203907012939e-01 6.599333137273788452e-02 -2.123258113861083984e-01 -2.189022600650787354e-01 -1.487353891134262085e-01 1.147713232785463333e-02 7.010996341705322266e-02 3.974074423313140869e-01 4.195217788219451904e-02 -5.681363493204116821e-02
-2.353545576333999634e-01 -2.020019590854644775e-01 9.911128878593444824e-02 -3.283757865428924561e-01 -9.585405141115188599e-02 -2.630362845957279205e-02 8.752862364053726196e-02 1.137840971350669861e-01 -5.762290954589843750e-02 1.514305323362350464e-01 -2.614144003018736839e-03 -6.296361237764358521e-02 6.195983290672302246e-02 5.546075478196144104e-02 -1.948151141405105591e-01 -2.280435115098953247e-01 3.298059105873107910e-01 9.100238233804702759e-02 -2.365117967128753662e-01 1.625054180622100830e-01 -1.717027574777603149e-01 7.981123775243759155e-02 -4.945251345634460449e-02 3.531480729579925537e-01 -2.582424879074096680e-01 -3.846601843833923340e-01 -6.885876506567001343e-02 -6.798622664064168930e-03 -2.049028426408767700e-01 -2.421738207340240479e-02 -6.437844783067703247e-02 7.739633438177406788e-04
-4.615693166851997375e-02 -9.173480793833732605e-03 2.111578285694122314e-01 1.300704032182693481e-01 -1.662904769182205200e-01 -2.976732701063156128e-02 1.465459614992141724e-01 -1.336643192917108536e-02 1.039578542113304138e-01 2.807714939117431641e-01 -2.353217750787734985e-01 5.420808121562004089e-02 2.420699894428253174e-01 -1.910439282655715942e-01 -8.631802350282669067e-02 -1.230170112103223801e-02 1.679031550884246826e-01 5.445412918925285339e-02 -2.181465476751327515e-01 1.089687794446945190e-01 -3.689122796058654785e-01 -8.855047821998596191e-02 -2.001281380653381348e-01 2.347032427787780762e-01 -3.107419908046722412e-01 2.139430940151214600e-01 -2.203134819865226746e-02 5.409901589155197144e-02 3.025240302085876465e-01 1.323830783367156982e-01 2.056861519813537598e-01 9.297093003988265991e-02
-5.903834477066993713e-02 -1.783349923789501190e-02 2.072143852710723877e-01 -2.413663268089294434e-01 -5.384900048375129700e-02 2.262601703405380249e-01 1.705139279365539551e-01 -5.630442500114440918e-02 2.743403315544128418e-01 3.646707534790039062e-01 -2.699134349822998047e-01 -3.385071456432342529e-02 2.622619867324829102e-01 -1.631388068199157715e-01 -8.745134621858596802e-02 -1.046196818351745605e-01 -1.918017864227294922e-02 -1.280705630779266357e-01 -2.952691614627838135e-01 1.473736017942428589e-01 6.514911353588104248e-02 -1.241888701915740967e-01 -2.735222578048706055e-01 3.501280024647712708e-02 -8.307151496410369873e-02 8.018621057271957397e-02 -1.076550260186195374e-01 -2.638602256774902344e-02 3.089851140975952148e-01 2.390266358852386475e-01 -8.218931406736373901e-02 7.790977507829666138e-02
1.737617654725909233e-03 3.358280658721923828e-02 1.859934329986572266e-01 -1.470681130886077881e-01 1.120118722319602966e-01 -1.078309789299964905e-01 2.379773110151290894e-01 1.488654464483261108e-01 9.352215565741062164e-03 -1.112042888998985291e-01 2.519285120069980621e-02 -1.417444795370101929e-01 1.373497694730758667e-01 4.620204493403434753e-02 -5.665981397032737732e-02 2.215734124183654785e-01 8.120279014110565186e-02 4.392791688442230225e-01 5.887448042631149292e-02 -2.949539385735988617e-02 -3.187912702560424805e-01 2.114356495440006256e-02 -3.024336397647857666e-01 -3.614875674247741699e-02 -1.072914972901344299e-01 -1.585129946470260620e-01 -3.528449535369873047e-01 9.497126936912536621e-02 1.282596588134765625e-01 1.746705323457717896e-01 9.260936826467514038e-02 3.297812044620513916e-01
1.263330280780792236e-01 5.153492465615272522e-02 1.560919582843780518e-01 -2.032942622900009155e-01 -1.330887824296951294e-01 -6.694655120372772217e-02 1.581962853670120239e-01 1.207355782389640808e-01 -3.996606543660163879e-02 1.368191838264465332e-01 3.550463169813156128e-02 -9.156543761491775513e-02 -2.564990520477294922e-02 -9.056481719017028809e-02 -1.119095738977193832e-02 -1.505747735500335693e-01 1.862474381923675537e-01 1.091806516051292419e-01 -4.890294075012207031e-01 -2.838813662528991699e-01 -8.897185325622558594e-02 9.023744612932205200e-02 -1.203985214233398438e-01 3.717617988586425781e-01 -2.166067063808441162e-01 -1.106059774756431580e-01 -1.155779734253883362e-01 -5.625701509416103363e-03 -3.020433485507965088e-01 2.740887999534606934e-01 1.275220792740583420e-02 -1.345577389001846313e-01
-3.695176839828491211e-01 -1.663575880229473114e-02 2.673505246639251709e-01 -1.831492483615875244e-01 -4.387856647372245789e-02 -7.200146466493606567e-02 1.063353642821311951e-01 3.288572132587432861e-01 -2.723910100758075714e-02 1.370543092489242554e-01 1.438934355974197388e-01 1.627641916275024414e-01 6.019759923219680786e-02 -1.467278450727462769e-01 -6.975632905960083008e-02 5.162289366126060486e-02 1.471888720989227295e-01 3.211058676242828369e-03 -5.318848788738250732e-02 5.969985947012901306e-02 -1.656111776828765869e-01 2.768763303756713867e-01 -2.687445580959320068e-01 1.681830286979675293e-01 1.743350625038146973e-01 7.960778474807739258e-02 -4.288647174835205078e-01 4.638410359621047974e-02 -1.003023087978363037e-01 1.882671415805816650e-01 1.661221832036972046e-01 -6.013440713286399841e-02
-1.959337294101715088e-02 -1.467561721801757812e-01 6.993719935417175293e-02 -2.296153903007507324e-01 -1.236241236329078674e-01 2.726096101105213165e-02 2.424058914184570312e-01 6.661611795425415039e-02 1.920425593852996826e-01 3.432038724422454834e-01 1.261307508684694767e-03 7.341305166482925415e-02 9.628776460886001587e-02 -1.736072450876235962e-01 -2.890954911708831787e-02 -1.436831653118133545e-01 6.382948905229568481e-02 4.563192725181579590e-01 -2.098313570022583008e-01 1.134424358606338501e-01 -3.135688006877899170e-01 -1.487897988408803940e-02 -1.826062351465225220e-01 -2.023211270570755005e-01 1.706256270408630371e-01 -3.140645846724510193e-02 -2.265968173742294312e-01 -1.145097464323043823e-01 6.664107739925384521e-02 2.001089155673980713e-01 -1.874169111251831055e-01 6.399066746234893799e-02
3.273375332355499268e-02 7.666105031967163086e-02 -2.249057441949844360e-01 7.876000553369522095e-02 -4.818112030625343323e-02 -5.505473166704177856e-02 2.345072627067565918e-01 -7.428910583257675171e-02 7.988658547401428223e-02 3.395148217678070068e-01 -1.562491506338119507e-01 -2.834696769714355469e-01 2.755813002586364746e-01 -8.099078387022018433e-02 -6.436780095100402832e-02 -2.059520781040191650e-01 1.974103748798370361e-01 5.222687497735023499e-03 -2.689270973205566406e-01 1.901069134473800659e-01 -3.131392300128936768e-01 -4.385578259825706482e-02 -2.794178724288940430e-01 -1.568683683872222900e-01 -1.330829262733459473e-01 1.849417239427566528e-01 -1.509822010993957520e-01 -8.521995693445205688e-02 3.778326511383056641e-02 -1.791770011186599731e-02 2.842600941658020020e-01 1.639236323535442352e-02
-1.181754693388938904e-01 -4.072667285799980164e-02 -2.665392756462097168e-01 -2.846701145172119141e-01 7.669679075479507446e-02 -8.268808573484420776e-02 1.616685837507247925e-01 -2.939901873469352722e-02 -1.237753406167030334e-01 1.279559433460235596e-01 2.505668997764587402e-02 -2.992215566337108612e-02 2.266312390565872192e-01 -2.449693232774734497e-01 -2.523750662803649902e-01 -5.544422194361686707e-02 1.733283400535583496e-01 1.741994470357894897e-01 1.011427585035562515e-02 -1.624752730131149292e-01 -7.280993275344371796e-03 -2.269899845123291016e-01 -3.483069241046905518e-01 6.321051716804504395e-02 -2.315608970820903778e-02 -1.027882918715476990e-01 -1.990940868854522705e-01 3.383952975273132324e-01 2.413980364799499512e-01 1.491382122039794922e-01 1.421664208173751831e-01 -2.268534302711486816e-01
-6.981153786182403564e-02 4.600504785776138306e-02 1.096103787422180176e-01 -2.721723318099975586e-01 -1.473964601755142212e-01 9.351729601621627808e-02 3.016271591186523438e-01 3.814832270145416260e-01 2.630032896995544434e-01 -2.374149113893508911e-02 -1.071214023977518082e-02 -1.798215955495834351e-01 6.380932033061981201e-02 1.453222334384918213e-01 5.436166748404502869e-02 8.234297484159469604e-02 2.267621457576751709e-01 -1.796024143695831299e-01 -1.886777579784393311e-01 2.068872451782226562e-01 -1.100514009594917297e-01 -8.949100226163864136e-02 -1.895336955785751343e-01 8.189249783754348755e-02 -1.879049986600875854e-01 -1.966125518083572388e-01 3.618394955992698669e-02 6.578994542360305786e-02 2.996548712253570557e-01 2.353471517562866211e-01 1.997681260108947754e-01 1.153576150536537170e-01
-6.670980900526046753e-02 -6.479370594024658203e-02 3.565097600221633911e-02 -4.442036151885986328e-01 -6.413526833057403564e-02 -2.860214002430438995e-02 1.115550473332405090e-01 1.694367974996566772e-01 1.504800915718078613e-01 -1.929267495870590210e-01 1.160139515995979309e-01 1.272846460342407227e-01 -2.030038237571716309e-01 -1.541685014963150024e-01 -2.686668932437896729e-01 9.483096003532409668e-02 1.316852271556854248e-01 1.329517662525177002e-01 -8.438778668642044067e-02 4.900929331779479980e-02 -1.352363675832748413e-01 2.833709418773651123e-01 -1.676407456398010254e-01 1.607298105955123901e-01 -7.019296288490295410e-02 -3.352107852697372437e-02 -2.941495776176452637e-01 -7.545037567615509033e-02 7.790655642747879028e-02 3.446608483791351318e-01 2.578520476818084717e-01 1.559436768293380737e-01
-1.681312173604965210e-01 5.203344393521547318e-03 -2.590254507958889008e-02 -2.039627730846405029e-01 2.122545391321182251e-01 -2.093011736869812012e-01 2.317695021629333496e-01 -1.542516350746154785e-01 6.972451228648424149e-03 -1.201263889670372009e-01 6.258051842451095581e-02 -1.973803937435150146e-01 3.426637947559356689e-01 1.323163062334060669e-01 -1.388692408800125122e-01 -1.013837158679962158e-01 4.151515662670135498e-02 2.350562512874603271e-01 -2.516936957836151123e-01 1.266785264015197754e-01 -1.329056620597839355e-01 6.399060599505901337e-03 5.095946043729782104e-02 1.564598828554153442e-01 -2.934139966964721680e-01 -4.427228122949600220e-02 -9.769230335950851440e-02 7.033538073301315308e-02 3.134844591841101646e-03 3.801473379135131836e-01 -3.273053169250488281e-01 7.663566619157791138e-02
6.532343477010726929e-02 1.723831892013549805e-01 1.220561936497688293e-01 -6.812399625778198242e-02 4.272457957267761230e-02 -2.131594419479370117e-01 3.076833486557006836e-02 -7.060197740793228149e-02 -1.694158762693405151e-01 2.550264596939086914e-01 1.183109879493713379e-01 -1.515253037214279175e-01 2.958746254444122314e-01 -2.029183693230152130e-02 -1.723165214061737061e-01 -1.706259995698928833e-01 -1.620040684938430786e-01 2.859955430030822754e-01 -9.800780564546585083e-02 -3.802317380905151367e-02 -2.704272568225860596e-01 -1.200496703386306763e-01 -2.036382257938385010e-01 1.074892953038215637e-01 1.782771050930023193e-01 1.421913057565689087e-01 -1.470378637313842773e-01 -1.118001714348793030e-02 1.303241997957229614e-01 3.890611529350280762e-01 3.352885246276855469e-01 4.067324101924896240e-02
3.221137076616287231e-02 -1.058201193809509277e-01 1.627223491668701172e-01 -1.828238517045974731e-01 5.492997169494628906e-02 -1.345162987709045410e-01 2.548725008964538574e-01 -6.345672905445098877e-02 -5.275713279843330383e-02 1.587811112403869629e-01 -2.886643707752227783e-01 1.946945190429687500e-01 1.425149571150541306e-02 -7.925367914140224457e-03 -1.121019124984741211e-01 2.467847801744937897e-02 1.860225051641464233e-01 -6.960885226726531982e-02 5.181306600570678711e-02 -2.081730589270591736e-02 -2.864747941493988037e-01 -1.183697730302810669e-01 -4.116626083850860596e-01 -4.717407748103141785e-02 -1.557136327028274536e-01 -8.897761255502700806e-02 -2.624520063400268555e-01 -3.243093788623809814e-01 1.649753600358963013e-01 2.875657081604003906e-01 -2.183859795331954956e-01 3.049634769558906555e-02
1.433367282152175903e-01 2.765614725649356842e-02 -1.787965558469295502e-02 -1.644144952297210693e-01 1.768274605274200439e-01 3.833986446261405945e-02 3.179882764816284180e-01 4.859123006463050842e-02 -1.519089788198471069e-01 1.963431984186172485e-01 -8.316688984632492065e-02 -1.080937162041664124e-01 1.255970597267150879e-01 -1.202033311128616333e-01 1.632146686315536499e-01 -5.804530158638954163e-02 1.435250937938690186e-01 1.198216080665588379e-01 -1.541862040758132935e-01 1.714809387922286987e-01 -2.714212834835052490e-01 -2.445139288902282715e-01 -1.206932067871093750e-01 -9.903620928525924683e-03 -2.274394035339355469e-01 -4.072915315628051758e-01 -1.795360893011093140e-01 -1.384236365556716919e-01 3.759521991014480591e-02 2.644210308790206909e-02 4.028719067573547363e-01 -7.055321335792541504e-02
8.978125452995300293e-02 -1.731372177600860596e-01 1.810130327939987183e-01 -2.975805997848510742e-01 8.848338574171066284e-02 7.490509189665317535e-03 2.606898844242095947e-01 3.093411326408386230e-01 1.830748170614242554e-01 2.147638201713562012e-01 -8.816985785961151123e-02 2.000749707221984863e-01 3.043893724679946899e-02 -2.070953398942947388e-01 -1.031226888298988342e-01 -1.553064882755279541e-01 -3.172239288687705994e-02 3.702719509601593018e-01 -3.705443814396858215e-02 1.388394981622695923e-01 -2.458710670471191406e-01 8.796615898609161377e-02 -2.473440617322921753e-01 9.023500233888626099e-02 -1.365384161472320557e-01 2.536977641284465790e-03 -2.625421285629272461e-01 -9.831975400447845459e-02 2.868430875241756439e-02 2.351703196763992310e-01 -1.077388823032379150e-01 -4.294496402144432068e-02
8.042144775390625000e-02 -1.286003366112709045e-02 -5.850336700677871704e-02 -3.956489562988281250e-01 3.630772978067398071e-02 -1.752302981913089752e-02 3.136145770549774170e-01 2.733622193336486816e-01 2.252660542726516724e-01 1.441361606121063232e-01 1.199936345219612122e-01 -6.013898178935050964e-02 -3.281871974468231201e-02 -6.579368561506271362e-02 -5.980653315782546997e-02 2.124365866184234619e-01 1.071197912096977234e-01 -1.930913329124450684e-02 -7.849720865488052368e-02 8.918860554695129395e-02 -3.970874249935150146e-01 2.528106570243835449e-01 -2.853027284145355225e-01 2.964848838746547699e-02 3.852611035108566284e-02 4.174398630857467651e-02 -1.870181858539581299e-01 -3.224869370460510254e-01 1.428796350955963135e-01 4.826330393552780151e-02 9.699629992246627808e-02 -1.042490601539611816e-01
-9.012248367071151733e-02 6.493156403303146362e-02 6.509334594011306763e-02 5.757316015660762787e-03 1.244123354554176331e-01 -1.038545817136764526e-01 7.019199430942535400e-02 -3.842337429523468018e-02 1.883004307746887207e-01 4.689834117889404297e-01 1.491889357566833496e-01 -2.283362857997417450e-02 2.505972385406494141e-01 8.707303553819656372e-02 -1.269337087869644165e-01 -1.558769047260284424e-01 1.992773413658142090e-01 1.535682827234268188e-01 -2.001800835132598877e-01 -2.479930073022842407e-01 4.804206639528274536e-02 -1.358726024627685547e-01 -2.963787876069545746e-02 2.113131880760192871e-01 -3.872316181659698486e-01 1.154779270291328430e-01 -1.553382277488708496e-01 -1.365925520658493042e-01 -2.851228415966033936e-01 1.099324226379394531e-01 1.670704632997512817e-01 5.674878507852554321e-02
-5.870045721530914307e-02 -1.266135126352310181e-01 -8.626385033130645752e-02 -7.098904252052307129e-02 1.792262122035026550e-02 -1.649496704339981079e-01 -9.918607026338577271e-02 9.252323955297470093e-02 6.565923988819122314e-02 2.332957237958908081e-01 3.535381853580474854e-01 -2.978471815586090088e-01 1.910294890403747559e-01 -2.635332345962524414e-01 1.925244741141796112e-02 2.606590650975704193e-02 2.595609426498413086e-02 -1.140505820512771606e-01 -2.187845408916473389e-01 -2.379169501364231110e-02 -3.829101622104644775e-01 8.807598799467086792e-02 1.365294456481933594e-01 3.210870623588562012e-01 -2.690137624740600586e-01 1.337099540978670120e-02 -7.754957675933837891e-02 1.254939883947372437e-01 1.326659023761749268e-01 2.422154843807220459e-01 1.026286184787750244e-01 1.527812480926513672e-01
-1.178725659847259521e-01 -1.933294534683227539e-01 -6.311059743165969849e-02 -1.245423257350921631e-01 1.858132779598236084e-01 -4.176757112145423889e-02 1.973525583744049072e-01 -8.467381820082664490e-03 -1.382380425930023193e-01 3.260682523250579834e-01 -2.097067609429359436e-02 4.831138253211975098e-02 7.036035507917404175e-02 -7.098600268363952637e-02 -3.455940783023834229e-01 5.963357537984848022e-02 3.205013275146484375e-01 8.247911930084228516e-02 -2.379775792360305786e-01 2.220873348414897919e-02 -2.662599384784698486e-01 1.883631944656372070e-01 -8.183835446834564209e-02 1.314755231142044067e-01 -2.194073349237442017e-01 -3.638964593410491943e-01 -1.124083474278450012e-01 -1.757022738456726074e-01 -1.587867587804794312e-01 6.020794436335563660e-02 1.666252315044403076e-01 -1.228090748190879822e-01
1.579286009073257446e-01 1.295087039470672607e-01 1.603766903281211853e-02 -1.719826906919479370e-01 1.012136042118072510e-01 2.588149607181549072e-01 1.425905376672744751e-01 1.552515327930450439e-01 1.254079341888427734e-01 3.674699664115905762e-01 -1.751822829246520996e-01 -2.343540489673614502e-01 3.386578857898712158e-01 -2.918503284454345703e-01 -1.927476972341537476e-01 -2.955690920352935791e-01 -1.231867000460624695e-01 -1.165095344185829163e-01 -1.327459514141082764e-01 1.143098697066307068e-01 -7.914397865533828735e-02 -2.022914886474609375e-01 -1.971858143806457520e-01 1.366100758314132690e-01 -1.438223868608474731e-01 8.102407306432723999e-02 -1.380297988653182983e-01 -5.636172741651535034e-02 5.716380849480628967e-02 1.497461497783660889e-01 -4.787166416645050049e-02 -6.637820601463317871e-02
-1.021016612648963928e-01 1.459549814462661743e-01 -1.673296689987182617e-01 -2.425552159547805786e-01 7.368374615907669067e-02 1.423065271228551865e-02 4.222580045461654663e-02 -1.995260268449783325e-01 -9.447491168975830078e-02 -3.560757264494895935e-02 2.192579656839370728e-01 -1.837323307991027832e-01 8.967999368906021118e-02 -3.439185321331024170e-01 -6.099203135818243027e-03 -2.302912175655364990e-01 2.440806031227111816e-01 2.478881031274795532e-01 -1.032690554857254028e-01 -8.887743204832077026e-02 -1.075579673051834106e-01 -1.066153198480606079e-01 -2.943826317787170410e-01 1.867410093545913696e-01 -2.484280914068222046e-01 5.455368012189865112e-02 -1.898165643215179443e-01 2.606806755065917969e-01 1.883585155010223389e-01 2.163855284452438354e-01 1.770550035871565342e-03 -1.666054576635360718e-01
-8.420448005199432373e-02 2.087468057870864868e-01 2.027531899511814117e-02 -9.738796949386596680e-02 1.758063770830631256e-02 -2.881868742406368256e-02 5.921787768602371216e-02 -1.314085721969604492e-01 -9.846187196671962738e-03 2.952293455600738525e-01 -1.603547781705856323e-01 1.732287555932998657e-01 3.412413001060485840e-01 -5.904250219464302063e-02 -2.221364527940750122e-01 -5.927754566073417664e-02 1.881278008222579956e-01 -8.047930896282196045e-02 6.016913056373596191e-02 1.578106582164764404e-01 -2.104673981666564941e-01 -2.746248841285705566e-01 -3.811050951480865479e-01 9.061207622289657593e-02 -1.693588346242904663e-01 2.125032991170883179e-02 -2.400372028350830078e-01 2.309665828943252563e-01 3.975229803472757339e-03 -5.550758168101310730e-02 1.197474822402000427e-01 -3.172709047794342041e-01
-5.929696559906005859e-02 -2.512662708759307861e-01 1.088475063443183899e-01 1.987307704985141754e-02 -1.058979555964469910e-01 1.389909982681274414e-01 2.483504414558410645e-01 -5.048293992877006531e-02 -6.529177725315093994e-02 5.970004200935363770e-02 3.812154754996299744e-02 -9.794287383556365967e-02 2.291110306978225708e-01 -2.624967396259307861e-01 -4.414144158363342285e-02 -1.378130018711090088e-01 3.808788955211639404e-01 4.450772330164909363e-02 -1.727070957422256470e-01 -1.616579592227935791e-01 2.540528401732444763e-02 -3.830602467060089111e-01 -8.506716787815093994e-02 1.595780104398727417e-01 -3.541305959224700928e-01 -8.366493135690689087e-02 2.164677483960986137e-03 1.377113312482833862e-01 3.011138737201690674e-02 3.278616964817047119e-01 1.379654705524444580e-01 -5.685253813862800598e-02
-1.409752666950225830e-01 -1.496688574552536011e-01 5.131654441356658936e-02 -2.194059044122695923e-01 -4.984645545482635498e-02 -2.058791667222976685e-01 2.759447693824768066e-01 1.938220262527465820e-01 5.356749892234802246e-02 -1.059838607907295227e-01 2.059879302978515625e-01 -1.621348559856414795e-01 2.717700004577636719e-01 4.467958956956863403e-02 -3.384685814380645752e-01 2.052275091409683228e-01 1.444700360298156738e-01 -1.306487917900085449e-01 -1.750937849283218384e-01 7.195001840591430664e-02 -2.427036613225936890e-01 -5.861489102244377136e-02 3.348935395479202271e-02 2.023028433322906494e-01 -8.386760950088500977e-02 -2.587760239839553833e-02 -3.428571224212646484e-01 -1.186360418796539307e-01 -7.586398720741271973e-02 2.730857133865356445e-01 -1.626623421907424927e-01 -9.344022721052169800e-02
-2.031329274177551270e-01 -1.116532310843467712e-01 -9.358228743076324463e-02 -1.889989376068115234e-01 3.642162680625915527e-02 -1.606475710868835449e-01 2.743759155273437500e-01 3.006595373153686523e-02 9.947891533374786377e-02 1.237437278032302856e-01 8.571956306695938110e-02 -5.978262424468994141e-02 3.404256105422973633e-01 1.400659829378128052e-01 -8.063331991434097290e-02 -3.240633308887481689e-01 2.897169888019561768e-01 2.043634802103042603e-01 -1.019807532429695129e-01 -1.804913133382797241e-01 -2.283386290073394775e-01 1.590958386659622192e-01 -6.232299283146858215e-02 2.912655174732208252e-01 -1.107551157474517822e-01 -6.856413930654525757e-02 -2.473895102739334106e-01 -2.049124538898468018e-01 -7.301411777734756470e-02 -3.095259889960289001e-02 -9.764577448368072510e-02 -2.109153866767883301e-01
-1.133755519986152649e-01 -4.068821668624877930e-02 -1.987694762647151947e-02 -4.993307292461395264e-01 -2.575272880494594574e-02 -1.132152155041694641e-01 -1.710353046655654907e-02 1.300902664661407471e-01 -1.245371699333190918e-01 -7.687435299158096313e-02 -8.901820518076419830e-03 -1.827526390552520752e-01 6.876774877309799194e-02 7.621207833290100098e-02 -2.581984698772430420e-01 1.462459266185760498e-01 -1.435271799564361572e-01 1.462521702051162720e-01 -1.657864302396774292e-01 -2.191223502159118652e-01 -2.397519499063491821e-01 -1.895919293165206909e-01 7.352414727210998535e-02 1.485417336225509644e-01 -1.396754086017608643e-01 -2.126315385103225708e-01 -3.584781289100646973e-01 -1.437895894050598145e-01 1.355881392955780029e-01 2.320928275585174561e-01 -1.508294045925140381e-01 -6.548771262168884277e-02
-9.690092876553535461e-03 -1.399924606084823608e-01 1.504385322332382202e-01 -4.390159249305725098e-01 1.017875820398330688e-01 -7.829963415861129761e-02 6.409434229135513306e-02 -1.634932607412338257e-01 1.144984811544418335e-01 9.376374632120132446e-02 -2.609438002109527588e-01 9.265010245144367218e-03 4.828490912914276123e-01 -3.297463953495025635e-01 3.429163247346878052e-02 -2.289454042911529541e-01 1.052840426564216614e-01 1.103380788117647171e-02 -1.657538712024688721e-01 8.331605046987533569e-02 9.610248729586601257e-03 -4.794357717037200928e-02 -1.220740675926208496e-01 2.197166830301284790e-01 -1.231301724910736084e-01 -2.066753432154655457e-02 -1.024495586752891541e-01 1.195063665509223938e-01 2.561328560113906860e-02 2.120107561349868774e-01 1.539154052734375000e-01 -1.058945953845977783e-01
-1.244512852281332016e-02 2.769102284219115973e-04 -1.744948625564575195e-01 -1.814435869455337524e-01 -8.853008039295673370e-03 -1.765842735767364502e-01 3.919944763183593750e-01 3.049438893795013428e-01 8.821465820074081421e-02 -8.765500038862228394e-02 1.433793455362319946e-01 -2.926214039325714111e-01 3.455048799514770508e-01 4.164900630712509155e-02 1.216978952288627625e-01 1.226118430495262146e-01 3.279842063784599304e-02 6.875937338918447495e-03 -2.679792046546936035e-01 5.082628689706325531e-03 1.033651605248451233e-01 -1.605528444051742554e-01 -2.807537913322448730e-01 6.436815857887268066e-02 -1.414944529533386230e-01 1.129315122961997986e-01 -3.124232590198516846e-01 3.896268457174301147e-02 6.599801033735275269e-02 1.484019011259078979e-01 -1.850773543119430542e-01 3.223880752921104431e-02
2.667537331581115723e-01 -1.885687112808227539e-01 1.536019295454025269e-01 -1.988707333803176880e-01 3.637327998876571655e-02 1.500374171882867813e-03 9.110015630722045898e-02 5.273849144577980042e-02 -1.344284415245056152e-01 1.592205762863159180e-01 -2.086678892374038696e-02 -1.537317782640457153e-01 4.384987056255340576e-01 -3.028758466243743896e-01 3.989565372467041016e-02 -7.986404746770858765e-02 -1.562200766056776047e-02 8.095505833625793457e-02 -1.596275418996810913e-01 -1.014935895800590515e-01 -2.163593173027038574e-01 -9.010083228349685669e-02 -2.293992787599563599e-01 -6.601652503013610840e-02 8.883770555257797241e-02 1.340843737125396729e-01 -2.223646491765975952e-01 8.298153430223464966e-02 9.840216487646102905e-02 9.855090081691741943e-02 3.805288672447204590e-01 -2.395157963037490845e-01
-1.655216217041015625e-01 -8.855008333921432495e-02 2.408744394779205322e-01 -9.143825620412826538e-02 -1.096452847123146057e-01 1.502707749605178833e-01 1.861255466938018799e-01 -1.336202025413513184e-01 -7.201333343982696533e-02 2.073593735694885254e-01 -1.373483091592788696e-01 1.547422632575035095e-02 8.641676604747772217e-02 -4.043703526258468628e-02 -2.403518110513687134e-01 -9.520088136196136475e-02 1.011046543717384338e-01 1.817173324525356293e-02 -4.125558733940124512e-01 -2.485975855961441994e-03 -3.224905729293823242e-01 7.152634859085083008e-02 -1.441293358802795410e-01 3.047927320003509521e-01 -1.203549876809120178e-01 2.259458154439926147e-01 3.018611669540405273e-02 3.660232946276664734e-02 2.447135597467422485e-01 1.498130708932876587e-01 3.205012977123260498e-01 1.080283075571060181e-01
-2.319239377975463867e-01 -1.962192803621292114e-01 2.343760877847671509e-01 -9.413003921508789062e-02 1.518902182579040527e-01 -1.383992135524749756e-01 2.668036222457885742e-01 -3.303471803665161133e-01 -5.748947709798812866e-02 2.870366275310516357e-01 -2.995860576629638672e-01 1.185920741409063339e-02 8.356817811727523804e-02 -5.682695657014846802e-02 -2.431063205003738403e-01 -2.447341829538345337e-01 1.837672591209411621e-01 4.312296211719512939e-02 -9.419527649879455566e-02 -2.099199742078781128e-01 -6.768689304590225220e-02 -4.466380923986434937e-02 -1.829468756914138794e-01 1.049151122570037842e-01 -1.505422592163085938e-01 6.838180869817733765e-02 7.966461777687072754e-02 9.491975605487823486e-02 -7.488735765218734741e-02 3.369500637054443359e-01 -1.026482805609703064e-01 6.770956516265869141e-02
2.004729397594928741e-02 -1.302098482847213745e-01 -1.233254224061965942e-01 -4.210140407085418701e-01 -2.331423312425613403e-01 -3.332323580980300903e-02 -1.028310805559158325e-01 2.210144996643066406e-01 -8.956897258758544922e-02 4.953203722834587097e-02 -4.170424491167068481e-02 8.191440254449844360e-03 -7.306153886020183563e-03 -3.495283424854278564e-01 -3.567365929484367371e-03 7.714954763650894165e-02 3.575747907161712646e-01 7.345792651176452637e-02 -1.138332262635231018e-01 7.201340794563293457e-02 -5.886437743902206421e-02 1.484338790178298950e-01 -1.067896336317062378e-01 3.361197412014007568e-01 -2.921553254127502441e-01 2.577148377895355225e-01 -1.931949853897094727e-01 -3.802249953150749207e-02 -8.303682506084442139e-02 1.467247009277343750e-01 -5.134476721286773682e-02 1.092903017997741699e-01
-1.545988619327545166e-01 1.056155283004045486e-02 6.478707492351531982e-02 -1.506900489330291748e-01 1.029252856969833374e-01 -1.995691806077957153e-01 2.026326507329940796e-01 -1.596860587596893311e-01 -2.394962497055530548e-02 1.986485272645950317e-01 -2.575311064720153809e-01 4.044743999838829041e-02 3.049784898757934570e-01 -3.352262377738952637e-01 -1.502566784620285034e-01 -1.908843219280242920e-01 2.342298924922943115e-01 -7.270725071430206299e-02 -8.987738192081451416e-02 -2.838896773755550385e-02 2.459999732673168182e-02 -1.175283417105674744e-01 1.218503043055534363e-01 1.502503007650375366e-01 -8.749228715896606445e-02 1.699237711727619171e-02 -3.034386932849884033e-01 -1.070507802069187164e-02 2.625869512557983398e-01 2.718295156955718994e-01 3.694225102663040161e-02 -3.073931038379669189e-01
1.244868487119674683e-01 -2.024470083415508270e-02 -3.981296345591545105e-02 -3.099593147635459900e-02 1.181253790855407715e-02 3.715039044618606567e-02 2.262470573186874390e-01 -3.359654545783996582e-02 -1.576420217752456665e-01 1.645884215831756592e-01 -1.614057868719100952e-01 -2.820487916469573975e-01 2.925000488758087158e-01 -1.701050251722335815e-01 1.475129425525665283e-01 -6.668373942375183105e-02 2.983438968658447266e-01 8.955271542072296143e-02 -1.002860739827156067e-01 8.693393319845199585e-02 -3.894427716732025146e-01 -2.313492447137832642e-02 -2.381476908922195435e-01 -7.482405751943588257e-02 -2.558343112468719482e-01 -2.160301059484481812e-01 -1.658860296010971069e-01 -1.481118202209472656e-01 -1.674258522689342499e-02 -5.985506251454353333e-02 3.651253581047058105e-01 -3.945115208625793457e-02
4.495453834533691406e-02 2.559762448072433472e-02 -1.519062519073486328e-01 -2.576290667057037354e-01 -2.555253170430660248e-02 -2.549095079302787781e-03 2.122648656368255615e-01 -1.217939779162406921e-01 -5.561537109315395355e-04 1.979579925537109375e-01 6.567933410406112671e-02 -1.613310724496841431e-02 2.488220185041427612e-01 -2.579108774662017822e-01 -1.324209272861480713e-01 -2.470056563615798950e-01 3.060738742351531982e-01 1.066357046365737915e-01 8.420185744762420654e-02 -2.501107752323150635e-01 -9.501967579126358032e-02 -6.483938544988632202e-02 -2.553447186946868896e-01 2.565720677375793457e-01 -1.576254218816757202e-01 -1.935977302491664886e-02 -2.274740189313888550e-01 2.539614439010620117e-01 9.474319964647293091e-02 2.022445946931838989e-01 -3.727950900793075562e-02 -2.913687229156494141e-01
1.359385997056961060e-02 1.025748401880264282e-01 3.019894063472747803e-01 3.447997942566871643e-02 1.267355829477310181e-01 -3.585662320256233215e-02 3.839222192764282227e-01 -2.000109478831291199e-02 4.091078415513038635e-02 1.308776289224624634e-01 3.332100510597229004e-01 2.127065211534500122e-01 2.333499044179916382e-01 -8.527714759111404419e-02 -6.210696697235107422e-02 4.367498215287923813e-03 1.391925513744354248e-01 2.042406201362609863e-01 -3.088909685611724854e-01 -7.152643799781799316e-02 -2.279119491577148438e-01 -1.896324008703231812e-01 6.182704120874404907e-02 1.583260297775268555e-01 -2.357759624719619751e-01 -2.358568757772445679e-01 1.447274908423423767e-02 -1.351310759782791138e-01 -6.243157200515270233e-03 1.978410780429840088e-01 2.090762704610824585e-01 -9.634017013013362885e-03
1.371081918478012085e-02 -2.406351566314697266e-01 -7.222402095794677734e-02 3.446510434150695801e-02 1.603050529956817627e-01 -1.222221255302429199e-01 -6.626335531473159790e-02 1.728730648756027222e-01 7.323824614286422729e-02 2.293061912059783936e-01 5.779483541846275330e-02 -2.663728594779968262e-02 -1.456517726182937622e-01 -5.241727828979492188e-02 -3.412501513957977295e-01 3.288684189319610596e-01 2.142163738608360291e-02 2.345059961080551147e-01 -1.623173952102661133e-01 -1.216462105512619019e-01 -1.330236941576004028e-01 -8.860423415899276733e-02 -1.346781551837921143e-01 2.197355180978775024e-01 -1.337468028068542480e-01 1.702827215194702148e-02 -2.136614024639129639e-01 1.965516209602355957e-01 2.106616795063018799e-01 3.947524130344390869e-01 1.724892258644104004e-01 -1.704131662845611572e-01
-1.879014223814010620e-01 9.363668411970138550e-02 -3.665798157453536987e-02 -4.790632128715515137e-01 1.016581505537033081e-01 -1.896336227655410767e-01 2.478070110082626343e-01 -2.843943238258361816e-01 1.131917834281921387e-01 1.017155945301055908e-01 -2.611169815063476562e-01 -2.077540010213851929e-02 2.898336350917816162e-01 -3.177702128887176514e-01 -1.080243363976478577e-01 -2.138534337282180786e-01 7.045809924602508545e-02 2.218008339405059814e-01 -8.359026163816452026e-02 4.491423070430755615e-02 -6.630525738000869751e-02 -4.031669721007347107e-02 -1.167916879057884216e-01 1.788553595542907715e-01 -1.510203927755355835e-01 -1.210569124668836594e-02 -2.306289412081241608e-02 2.103425562381744385e-01 8.144868910312652588e-02 9.078878164291381836e-02 4.822372645139694214e-02 -5.091599747538566589e-02
-7.498338818550109863e-02 2.607203647494316101e-02 -1.478442102670669556e-01 -1.434487700462341309e-01 -1.048577204346656799e-01 -1.403950601816177368e-01 2.395392954349517822e-01 -8.696041256189346313e-02 2.134862393140792847e-01 4.035094007849693298e-02 -1.638613790273666382e-01 -3.996244072914123535e-02 -6.179057061672210693e-02 -7.570086419582366943e-02 -1.394320875406265259e-01 -1.196445450186729431e-01 3.568381965160369873e-01 7.116623222827911377e-02 -4.777187407016754150e-01 -5.570283532142639160e-02 1.157345622777938843e-01 1.283718645572662354e-01 -1.588554829359054565e-01 3.934443891048431396e-01 -2.963765524327754974e-02 -7.581482082605361938e-02 -2.647345960140228271e-01 -2.403813600540161133e-01 -7.155513763427734375e-02 9.313981980085372925e-02 1.193751171231269836e-01 -2.225227840244770050e-02
7.500082999467849731e-02 -5.612330511212348938e-02 2.220365703105926514e-01 6.410352140665054321e-02 -5.591643974184989929e-02 -8.438026160001754761e-02 1.946754008531570435e-01 -5.295456573367118835e-02 3.691574558615684509e-02 3.131981492042541504e-01 -2.612444758415222168e-01 -7.267278432846069336e-02 1.302135288715362549e-01 -1.600898802280426025e-01 -4.647947475314140320e-02 -6.248132884502410889e-02 9.807457029819488525e-02 -6.953547243028879166e-03 -3.197005689144134521e-01 9.682764858007431030e-02 -2.413260936737060547e-01 7.933143526315689087e-02 -2.741934657096862793e-01 1.847105473279953003e-01 -3.332149088382720947e-01 1.043942868709564209e-01 -6.948692351579666138e-02 7.401458919048309326e-02 3.697772026062011719e-01 1.038295179605484009e-01 3.006542623043060303e-01 -1.843996345996856689e-03
-1.147858100011944771e-03 1.001307182013988495e-02 1.590192615985870361e-01 -3.138946890830993652e-01 -1.358595937490463257e-01 -2.223722785711288452e-01 2.286332249641418457e-01 -7.786636799573898315e-02 2.434345781803131104e-01 1.977263987064361572e-01 1.546060740947723389e-01 -1.824692264199256897e-02 3.105796277523040771e-01 -1.491304785013198853e-01 -1.607067883014678955e-01 -4.011145830154418945e-01 7.353010773658752441e-02 2.549858987331390381e-01 -9.416725486516952515e-02 -1.147766336798667908e-01 -1.375583261251449585e-01 -1.183408722281455994e-01 -1.259707510471343994e-01 3.068533837795257568e-01 -1.199203506112098694e-01 -8.753333240747451782e-02 -5.082063749432563782e-02 5.197740718722343445e-02 2.368365786969661713e-02 1.139545440673828125e-02 7.030659168958663940e-02 -2.311827838420867920e-01
9.596952050924301147e-02 4.566048830747604370e-02 -6.854805350303649902e-02 -2.237005382776260376e-01 -3.137836977839469910e-02 -2.572884857654571533e-01 4.159649610519409180e-01 -7.401999831199645996e-02 1.267620325088500977e-01 1.539415717124938965e-01 -1.256862431764602661e-01 7.562980055809020996e-02 1.433561295270919800e-01 1.035961061716079712e-01 -2.120760083198547363e-01 1.090379133820533752e-01 8.274850994348526001e-02 -1.930585950613021851e-01 1.214498579502105713e-01 -3.353452309966087341e-02 -2.645420730113983154e-01 -1.015878543257713318e-01 -2.021537274122238159e-01 3.106230199337005615e-01 -2.920935153961181641e-01 -2.060876786708831787e-01 8.706506341695785522e-03 -4.796255961991846561e-04 -2.290304005146026611e-02 1.243392378091812134e-02 3.218507170677185059e-01 -1.704739034175872803e-01
1.007060427218675613e-02 -2.427811920642852783e-01 -6.388399749994277954e-02 -2.653231322765350342e-01 1.019754707813262939e-01 -6.362704187631607056e-02 2.029859721660614014e-01 9.829961508512496948e-02 -5.738252401351928711e-02 6.912388652563095093e-02 3.098505139350891113e-01 -1.337970346212387085e-01 -4.868619516491889954e-02 -1.024309769272804260e-01 -7.851328700780868530e-03 -2.116606384515762329e-01 4.049595594406127930e-01 -7.564942538738250732e-02 7.318075746297836304e-03 -2.741005718708038330e-01 -3.626511394977569580e-01 -1.318662911653518677e-01 -7.742080092430114746e-02 2.744337022304534912e-01 -2.278924286365509033e-01 -1.811778396368026733e-01 -6.577125191688537598e-02 1.332344114780426025e-01 8.373129367828369141e-02 1.043190509080886841e-01 1.212869286537170410e-01 8.310936391353607178e-02
-1.218744143843650818e-01 1.425659209489822388e-01 -7.401714473962783813e-02 -5.437296032905578613e-01 9.761253371834754944e-03 1.730854213237762451e-01 1.078591942787170410e-01 3.021818995475769043e-01 7.255389541387557983e-02 -3.413634002208709717e-02 1.182799860835075378e-01 -9.301876276731491089e-02 5.766094475984573364e-02 -2.228205054998397827e-01 -1.082188561558723450e-01 -2.397721074521541595e-02 5.322632566094398499e-02 1.855973452329635620e-01 -1.549848765134811401e-01 -3.809675201773643494e-02 -1.386430561542510986e-01 1.559225767850875854e-01 -2.450985610485076904e-01 7.824564725160598755e-02 -3.012502491474151611e-01 3.060181438922882080e-02 -2.171003967523574829e-01 7.712918799370527267e-03 2.452762424945831299e-02 8.954035490751266479e-02 -1.631524860858917236e-01 -2.996151745319366455e-01
-2.059652507305145264e-01 -1.488036215305328369e-01 9.307464957237243652e-02 2.192116342484951019e-02 -1.072355806827545166e-01 4.066359251737594604e-03 1.159053444862365723e-01 2.158772498369216919e-01 2.790336906909942627e-01 -1.480076164007186890e-01 -1.307327002286911011e-01 -1.619920581579208374e-01 3.689058125019073486e-02 1.537075191736221313e-01 -7.340401411056518555e-02 -5.209108814597129822e-02 2.514365874230861664e-02 1.016872748732566833e-01 -1.488959938287734985e-01 -2.757155336439609528e-02 -5.914194583892822266e-01 -4.076749458909034729e-02 -6.255216896533966064e-02 7.855993509292602539e-02 -1.989615708589553833e-01 5.355098284780979156e-03 -1.178373321890830994e-01 -1.551792025566101074e-01 1.024839095771312714e-02 4.111688137054443359e-01 1.617041975259780884e-01 1.011557579040527344e-01
1.877915114164352417e-01 -1.314572989940643311e-01 1.277814209461212158e-01 -1.594384610652923584e-01 -1.697208918631076813e-02 1.420577019453048706e-01 5.268592014908790588e-02 3.128753006458282471e-01 1.710115820169448853e-01 2.891431748867034912e-01 -9.591868519783020020e-02 5.440646037459373474e-02 9.813428856432437897e-03 -1.969284415245056152e-01 -1.718412339687347412e-01 -1.845036596059799194e-01 4.871895164251327515e-02 1.520810369402170181e-02 -2.798371389508247375e-02 1.922603994607925415e-01 -3.492100536823272705e-01 1.346950419247150421e-03 -1.573606729507446289e-01 3.935473561286926270e-01 -1.596201024949550629e-02 -1.005544066429138184e-01 -2.840954065322875977e-01 -2.094141095876693726e-01 8.247543871402740479e-02 2.482313960790634155e-01 -8.702172338962554932e-02 6.514894217252731323e-02
1.792442351579666138e-01 1.530209183692932129e-01 -1.977723278105258942e-02 -1.640846878290176392e-01 -1.121237874031066895e-01 1.345789134502410889e-01 2.158919572830200195e-01 -1.482373774051666260e-01 -7.073514908552169800e-02 6.786264479160308838e-02 -2.211522869765758514e-02 -1.307337880134582520e-01 5.191235542297363281e-01 -6.707839667797088623e-02 -1.763995140790939331e-01 1.130874752998352051e-01 3.731267899274826050e-02 2.025979943573474884e-02 -2.000170648097991943e-01 -2.418886870145797729e-01 -2.209667563438415527e-01 -7.043778151273727417e-02 -4.661545157432556152e-01 -1.448350585997104645e-02 -4.827708005905151367e-03 1.625529862940311432e-02 1.811746656894683838e-01 -9.657256305217742920e-02 1.715611666440963745e-03 1.487661898136138916e-01 3.873294964432716370e-02 -1.873517781496047974e-01
-1.649816334247589111e-01 -1.621245890855789185e-01 1.578066349029541016e-01 -2.376976460218429565e-01 9.102288633584976196e-02 -8.675590157508850098e-02 2.393166124820709229e-01 7.029465585947036743e-02 2.692877352237701416e-01 2.914053797721862793e-01 1.218746304512023926e-01 -1.838620565831661224e-02 2.213504761457443237e-01 -4.666501481551676989e-04 -2.615357637405395508e-01 -1.814842596650123596e-02 1.424949169158935547e-01 1.526001095771789551e-01 -7.017001509666442871e-02 1.786291040480136871e-02 -2.591989040374755859e-01 3.414249122142791748e-01 -1.167400777339935303e-01 3.182047978043556213e-02 -2.141568958759307861e-01 -1.375855063088238239e-03 -1.021771132946014404e-01 -1.361332237720489502e-01 1.150191761553287506e-02 8.485829830169677734e-02 1.287651956081390381e-01 -3.882469832897186279e-01
1.027806624770164490e-01 -2.321575582027435303e-02 1.260757297277450562e-01 -1.611257046461105347e-01 -4.555701836943626404e-02 -2.272713035345077515e-01 7.048408687114715576e-02 -2.153711616992950439e-01 -2.783176004886627197e-01 2.143484801054000854e-01 1.460734456777572632e-01 -3.657054007053375244e-01 2.610330283641815186e-01 -8.161364495754241943e-02 -5.742164701223373413e-02 -2.164745330810546875e-02 1.101276203989982605e-01 1.077894419431686401e-01 -2.699286639690399170e-01 -1.411478519439697266e-01 -1.600650548934936523e-01 -2.145841121673583984e-01 -2.420386373996734619e-01 1.410660147666931152e-01 1.909922063350677490e-01 4.166423529386520386e-02 -1.421241015195846558e-01 -7.852583192288875580e-03 4.837076365947723389e-02 2.812149524688720703e-01 2.714891433715820312e-01 -6.803236156702041626e-02
-6.886710878461599350e-03 -1.441896706819534302e-01 -4.199659824371337891e-02 5.969940498471260071e-02 7.969083636999130249e-02 2.033990919589996338e-01 3.027925789356231689e-01 2.667510509490966797e-01 6.199099123477935791e-02 9.668190777301788330e-02 1.705582737922668457e-01 -2.210924029350280762e-01 2.095890641212463379e-01 -3.011541962623596191e-01 -1.707633957266807556e-02 -2.542520761489868164e-01 -1.937195099890232086e-02 -1.418149769306182861e-01 -1.192947477102279663e-01 -3.653947962448000908e-03 -1.194385159760713577e-02 -3.695921897888183594e-01 -2.742021381855010986e-01 2.489441037178039551e-01 -1.586617529392242432e-01 -2.233465015888214111e-01 -1.832655966281890869e-01 -1.872389018535614014e-01 -2.293660119175910950e-02 9.216506034135818481e-02 1.038829386234283447e-01 2.017572894692420959e-02
-4.980188235640525818e-02 4.642914514988660812e-03 -5.270980671048164368e-02 -1.803518980741500854e-01 3.130932450294494629e-01 9.252729266881942749e-02 2.335182875394821167e-01 1.236125603318214417e-01 -1.422494836151599884e-02 1.388545930385589600e-01 8.212857693433761597e-02 -8.454896509647369385e-02 2.453310638666152954e-01 -2.692612111568450928e-01 -8.109830319881439209e-02 2.386709451675415039e-01 4.599767327308654785e-01 -5.816498398780822754e-02 -2.380099296569824219e-01 4.576140269637107849e-02 2.116207033395767212e-01 -1.722138933837413788e-02 -9.780444949865341187e-02 3.263699412345886230e-01 -9.282320737838745117e-03 -9.481475502252578735e-02 -1.057923361659049988e-01 -4.618629068136215210e-02 -1.137390360236167908e-01 8.640068024396896362e-02 1.551713794469833374e-01 -2.333213537931442261e-01
-1.957333236932754517e-01 -1.979675740003585815e-01 -1.115183625370264053e-02 -4.379054903984069824e-01 1.131804883480072021e-01 -1.446025073528289795e-01 -7.977155596017837524e-02 5.543890409171581268e-03 2.235889136791229248e-01 3.678524121642112732e-02 -1.232285946607589722e-01 -1.009977459907531738e-01 3.041221499443054199e-01 -2.975357174873352051e-01 -1.483983267098665237e-02 -4.093732684850692749e-02 2.933694422245025635e-01 2.140641957521438599e-01 6.355958431959152222e-02 6.953302770853042603e-02 -7.941082119941711426e-02 -1.451756060123443604e-01 -2.156768292188644409e-01 2.333083748817443848e-01 -1.154818907380104065e-01 -1.761662364006042480e-01 -1.237524021416902542e-02 2.099894732236862183e-01 1.172994598746299744e-01 1.073658615350723267e-01 2.107008546590805054e-01 -5.879674479365348816e-02
-9.328915737569332123e-03 3.231527050957083702e-03 6.800071150064468384e-02 -3.337531089782714844e-01 9.294593706727027893e-03 3.503413125872612000e-02 2.442817091941833496e-01 1.682294011116027832e-01 1.955444514751434326e-01 3.822920024394989014e-01 -1.334124505519866943e-01 -7.540552318096160889e-02 1.394698172807693481e-01 1.194301899522542953e-02 -1.110746636986732483e-01 -1.775550097227096558e-01 -1.304739117622375488e-01 2.823261022567749023e-01 -8.331156522035598755e-02 6.543990969657897949e-02 -3.386482000350952148e-01 1.536047011613845825e-01 -2.233356684446334839e-01 -1.462248712778091431e-02 5.575319752097129822e-02 -4.383963719010353088e-02 -2.853139042854309082e-01 7.706017792224884033e-02 -1.914732605218887329e-01 1.961482465267181396e-01 -1.151548624038696289e-01 2.148898243904113770e-01
2.471446245908737183e-02 -1.874593198299407959e-01 7.909883745014667511e-03 -2.527507543563842773e-01 6.388179957866668701e-02 3.932953812181949615e-03 1.179691627621650696e-01 -1.241901889443397522e-01 1.658713072538375854e-01 1.275971084833145142e-01 8.946218341588973999e-02 2.502072751522064209e-01 3.921687230467796326e-02 -3.530972301959991455e-01 -1.560640335083007812e-01 -2.820814549922943115e-01 1.774769723415374756e-01 -1.904353201389312744e-01 -1.005324646830558777e-01 -2.392539530992507935e-01 -4.595040157437324524e-02 -1.755929589271545410e-01 -3.530446588993072510e-01 1.186506599187850952e-01 -1.650574654340744019e-01 9.765399992465972900e-02 -2.502000927925109863e-01 1.524271517992019653e-01 2.002743482589721680e-01 1.310778707265853882e-01 7.295633107423782349e-02 -1.741246432065963745e-01
-1.607632264494895935e-02 6.866405904293060303e-02 -1.392954401671886444e-02 -3.838292956352233887e-01 -1.084751188755035400e-01 -2.501674592494964600e-01 2.756600677967071533e-01 -8.331231772899627686e-02 1.210111752152442932e-01 2.082295417785644531e-01 2.003590464591979980e-01 -2.316458374261856079e-01 5.779187660664319992e-03 -7.969750463962554932e-02 -3.184488117694854736e-01 1.783177554607391357e-01 5.524202063679695129e-02 -7.320044934749603271e-02 2.505982294678688049e-02 1.973420679569244385e-01 -1.901252120733261108e-01 1.620403528213500977e-01 -1.440150737762451172e-01 1.369884163141250610e-01 -2.098942101001739502e-01 -6.809692829847335815e-02 -1.221638694405555725e-01 -2.257295697927474976e-01 -1.998681128025054932e-01 2.075189948081970215e-01 -1.654086858034133911e-01 1.549009233713150024e-01
5.125441029667854309e-02 -3.470613062381744385e-01 -1.151778455823659897e-02 -3.811964765191078186e-03 1.866225898265838623e-01 -2.406416684389114380e-01 2.524705827236175537e-01 7.379118353128433228e-02 5.331407114863395691e-02 -3.481848910450935364e-02 -1.535910218954086304e-01 2.123362869024276733e-01 -5.714584141969680786e-02 -1.464289892464876175e-02 -3.086731433868408203e-01 -8.312778174877166748e-02 1.062827557325363159e-01 2.877938449382781982e-01 -1.168414764106273651e-02 -3.330846875905990601e-02 -2.826040089130401611e-01 1.831118166446685791e-01 -3.098643124103546143e-01 1.425189226865768433e-01 -1.887742280960083008e-01 4.026384279131889343e-02 -3.384415805339813232e-01 -3.992921859025955200e-02 1.029718890786170959e-01 5.717062205076217651e-02 2.078447192907333374e-01 2.992167510092258453e-02
1.326890569180250168e-02 -9.932694025337696075e-03 1.727501749992370605e-01 6.268937885761260986e-02 -1.719483733177185059e-01 1.059556677937507629e-01 3.544611483812332153e-02 1.777163706719875336e-02 -1.240800879895687103e-02 2.543172240257263184e-01 -2.716496288776397705e-01 7.541928905993700027e-03 1.670085936784744263e-01 -4.436840489506721497e-02 -7.550596445798873901e-02 -4.295586049556732178e-02 1.481111198663711548e-01 3.521424159407615662e-02 -2.983270585536956787e-01 2.663820385932922363e-01 -4.028814733028411865e-01 2.346740290522575378e-02 -2.868806719779968262e-01 3.210035860538482666e-01 -2.219877690076828003e-01 1.102580949664115906e-01 -1.049368754029273987e-01 4.953940957784652710e-02 2.547235786914825439e-01 8.096045255661010742e-02 2.632774412631988525e-01 -2.238067239522933960e-02
1.068738028407096863e-01 6.184302642941474915e-02 9.162844158709049225e-03 -3.027852177619934082e-01 -1.825615912675857544e-01 -3.327839970588684082e-01 4.241471588611602783e-01 -4.819446057081222534e-02 1.138241812586784363e-01 2.061371803283691406e-01 -1.139462925493717194e-02 -6.682029366493225098e-02 5.554818361997604370e-02 1.426294893026351929e-01 -1.089884266257286072e-01 5.825956910848617554e-02 1.677910238504409790e-01 -8.391278982162475586e-02 -1.205220296978950500e-01 9.647126495838165283e-02 -2.486130446195602417e-01 1.720973476767539978e-02 -1.895869374275207520e-01 1.873703300952911377e-01 -1.351937800645828247e-01 -2.710688412189483643e-01 5.313690379261970520e-02 -1.114850565791130066e-01 2.120092511177062988e-01 -5.941557139158248901e-02 8.438712358474731445e-02 -3.363898396492004395e-01
1.791317164897918701e-01 1.921755820512771606e-01 9.548613429069519043e-02 -3.788203299045562744e-01 -5.727689713239669800e-04 -5.490908399224281311e-02 2.712377905845642090e-01 1.876030564308166504e-01 1.963481865823268890e-02 1.226910576224327087e-01 1.063418686389923096e-01 2.043252624571323395e-02 -2.352278120815753937e-02 -1.128102988004684448e-01 -2.107389420270919800e-01 -2.074827849864959717e-01 3.698801994323730469e-01 5.524014309048652649e-02 -4.244668781757354736e-01 -2.589786648750305176e-01 6.900121271610260010e-02 1.724274829030036926e-02 -1.801933795213699341e-01 6.039079278707504272e-02 -2.204960584640502930e-01 7.581131067126989365e-03 -1.031537428498268127e-01 -2.914234064519405365e-02 3.070008009672164917e-02 1.997512429952621460e-01 -9.375488758087158203e-02 -2.438263222575187683e-02
-2.476432593539357185e-03 7.812679558992385864e-02 2.607319355010986328e-01 -8.675234019756317139e-02 8.598172664642333984e-02 8.480909280478954315e-03 3.527126014232635498e-01 3.350928425788879395e-02 1.649692282080650330e-02 3.086352944374084473e-01 -1.964665800333023071e-01 1.018176898360252380e-01 4.078723117709159851e-02 -1.205688789486885071e-01 -1.536963433027267456e-01 7.170066237449645996e-02 1.350367367267608643e-01 1.196749582886695862e-01 -4.750142619013786316e-02 -2.107907645404338837e-02 -1.612496674060821533e-01 -3.093007765710353851e-02 -4.697729647159576416e-01 -5.167868360877037048e-02 -2.675077021121978760e-01 -4.039168730378150940e-02 -1.318795531988143921e-01 -3.084031939506530762e-01 1.500624716281890869e-01 1.030209288001060486e-01 -2.774564027786254883e-01 -1.206130683422088623e-01
-1.239081919193267822e-01 2.541279979050159454e-02 -1.311483383178710938e-01 -2.098979055881500244e-01 9.888806194067001343e-02 1.360273212194442749e-01 2.841099798679351807e-01 5.560855846852064133e-03 5.223552882671356201e-02 2.901276051998138428e-01 -2.557421922683715820e-01 -1.389334052801132202e-01 6.128975749015808105e-02 -2.010940164327621460e-01 4.675595089793205261e-02 6.143715605139732361e-02 4.775602370500564575e-02 -1.723626255989074707e-01 -1.539767980575561523e-01 -3.600194305181503296e-02 -7.879178971052169800e-02 -2.701619267463684082e-01 -4.506691694259643555e-01 3.989657759666442871e-01 -1.964681297540664673e-01 -8.211069554090499878e-02 1.463809013366699219e-01 1.085806712508201599e-01 -5.101094394922256470e-02 -6.347038596868515015e-02 -8.937516063451766968e-02 -1.741391420364379883e-02
-6.173738464713096619e-02 -1.355931013822555542e-01 -1.913168281316757202e-01 -6.918023526668548584e-02 9.396660327911376953e-02 -9.280875325202941895e-02 1.508099287748336792e-01 2.858361788094043732e-02 -6.614761799573898315e-02 4.043651819229125977e-01 1.868432760238647461e-02 1.438347101211547852e-01 9.722477197647094727e-02 -1.246689707040786743e-01 -7.916242629289627075e-02 6.670938432216644287e-02 1.923028826713562012e-01 1.334209442138671875e-01 -1.473600566387176514e-01 2.197948247194290161e-01 -4.560155868530273438e-01 2.138913422822952271e-01 -1.802511066198348999e-01 -3.311709687113761902e-02 6.995326280593872070e-02 -3.251101076602935791e-01 -2.307376563549041748e-01 5.724119395017623901e-02 -2.521421015262603760e-02 2.491201460361480713e-01 -1.598684489727020264e-01 5.762720480561256409e-02
2.517193257808685303e-01 7.470393180847167969e-02 -4.733362793922424316e-02 -7.599836587905883789e-02 -2.195987850427627563e-03 -2.786827683448791504e-01 5.482654571533203125e-01 -1.050362456589937210e-02 -7.226200401782989502e-02 9.307155758142471313e-02 4.005524516105651855e-02 7.039449643343687057e-03 2.588049322366714478e-02 -1.319283097982406616e-01 -1.012665778398513794e-01 -8.904945105314254761e-03 2.483220100402832031e-01 -1.384150832891464233e-01 -5.691221728920936584e-02 4.481929168105125427e-02 -3.426471650600433350e-01 9.799010306596755981e-02 3.804993629455566406e-02 -1.018230766057968140e-01 -1.441185325384140015e-01 -1.756357997655868530e-01 -2.269504070281982422e-01 2.939935922622680664e-01 1.317005455493927002e-01 2.364034205675125122e-01 9.600397944450378418e-02 -6.179511174559593201e-02
-1.400795876979827881e-01 1.237895339727401733e-01 4.175170790404081345e-03 2.061125263571739197e-02 1.960883736610412598e-01 -1.254031956195831299e-01 9.018427878618240356e-02 3.347463607788085938e-01 1.398165971040725708e-01 1.463787853717803955e-01 2.038432955741882324e-01 1.222622245550155640e-01 2.398385256528854370e-01 -3.775854408740997314e-02 -2.040431499481201172e-01 -8.945147856138646603e-04 3.852503597736358643e-01 9.273996111005544662e-04 -1.255709826946258545e-01 -9.449141472578048706e-02 -2.080423086881637573e-01 2.344431579113006592e-01 -9.947431832551956177e-02 -1.029967144131660461e-01 -7.593450695276260376e-02 2.349697053432464600e-01 -2.516424357891082764e-01 1.316550467163324356e-02 3.128711506724357605e-02 4.030897617340087891e-01 1.104347854852676392e-01 -1.394063327461481094e-02
-7.776226848363876343e-02 -3.563928306102752686e-01 4.914856329560279846e-02 -9.357313811779022217e-02 -1.576754264533519745e-02 -1.617289483547210693e-01 2.826147340238094330e-02 2.231188677251338959e-02 -1.183928027749061584e-01 8.490786701440811157e-02 -1.979919075965881348e-01 -3.821695148944854736e-01 3.717007637023925781e-01 1.160698235034942627e-01 -9.076561033725738525e-02 -2.000388205051422119e-01 9.769168496131896973e-02 -3.809328749775886536e-02 -2.247534096240997314e-01 1.376407295465469360e-01 -1.142708808183670044e-01 -1.074558272957801819e-01 -3.596974313259124756e-01 -9.742496162652969360e-02 -2.229507416486740112e-01 -2.616487815976142883e-02 -2.771699801087379456e-02 -2.054930776357650757e-01 7.963969372212886810e-03 4.921253025531768799e-02 2.708639800548553467e-01 -9.232571721076965332e-02
7.792805135250091553e-02 -1.645338088274002075e-01 -5.453786998987197876e-02 -2.131264060735702515e-01 7.970013655722141266e-03 -1.962649375200271606e-01 2.193666547536849976e-01 -2.249160259962081909e-01 -1.414525061845779419e-01 2.554166913032531738e-01 -2.671987414360046387e-01 6.005860865116119385e-02 1.527798175811767578e-01 8.783036470413208008e-02 -1.929634958505630493e-01 1.568163186311721802e-01 6.035077851265668869e-03 -1.654494553804397583e-01 9.223921224474906921e-03 -4.046721756458282471e-02 -3.557123616337776184e-02 -8.097528666257858276e-02 -3.347330987453460693e-01 1.700996905565261841e-01 -1.866421103477478027e-01 2.548012137413024902e-02 -2.438863962888717651e-01 3.487628996372222900e-01 -2.116790041327476501e-02 1.276589483022689819e-01 2.666254937648773193e-01 -2.136955112218856812e-01
-8.098632097244262695e-02 -2.836383879184722900e-01 3.975134808570146561e-03 -3.324750959873199463e-01 1.471135020256042480e-01 1.499651074409484863e-01 2.101013809442520142e-01 -1.264646183699369431e-02 7.107257097959518433e-02 1.445960849523544312e-01 -1.221217513084411621e-01 -7.289199531078338623e-02 7.454909384250640869e-02 1.538066659122705460e-02 -2.482554912567138672e-01 2.155558951199054718e-02 1.659961491823196411e-01 1.675531268119812012e-02 -8.313908427953720093e-02 -2.672505080699920654e-01 -3.926025331020355225e-01 2.442393153905868530e-01 -2.392288893461227417e-01 4.335912317037582397e-02 -3.226036727428436279e-01 -1.334906369447708130e-01 -1.175379976630210876e-01 -9.555896371603012085e-02 -6.277592480182647705e-02 2.126102149486541748e-01 -1.423848271369934082e-01 -8.122447878122329712e-02
1.724514961242675781e-01 -7.213930133730173111e-03 -5.592782795429229736e-02 -2.105822265148162842e-01 -4.187909513711929321e-02 6.617330014705657959e-02 1.298740655183792114e-01 1.103706806898117065e-01 -8.832322061061859131e-02 2.076831459999084473e-01 1.453284323215484619e-01 -1.326150596141815186e-01 1.178748235106468201e-01 -6.111851334571838379e-02 -8.168732374906539917e-02 -3.657756447792053223e-01 2.848592400550842285e-01 1.228964403271675110e-01 -1.678495556116104126e-01 1.096931174397468567e-01 -3.869023025035858154e-01 -7.516127079725265503e-02 2.825163677334785461e-02 4.389143586158752441e-01 -7.897482067346572876e-02 -1.612004786729812622e-01 -1.918642073869705200e-01 -3.426077589392662048e-02 -2.678924798965454102e-01 -3.693239018321037292e-02 -3.700827062129974365e-02 9.934610128402709961e-02
-3.217799067497253418e-01 -2.690034545958042145e-02 -8.005034178495407104e-02 -9.780676662921905518e-02 -1.545120123773813248e-02 1.864149570465087891e-01 1.126854568719863892e-01 2.585095167160034180e-01 1.875874400138854980e-01 3.584568202495574951e-02 2.077279388904571533e-01 -2.502511627972126007e-02 2.558294311165809631e-02 -2.241632044315338135e-01 -3.068636059761047363e-01 5.230404436588287354e-02 4.752755537629127502e-02 2.412700951099395752e-01 -2.677859365940093994e-01 5.689745768904685974e-02 -1.502020955085754395e-01 -1.264811158180236816e-01 -2.067710459232330322e-01 -6.834010779857635498e-02 -1.310334503650665283e-01 -2.465837262570858002e-02 -2.302663177251815796e-01 -2.582012414932250977e-01 4.062181413173675537e-01 2.768539823591709137e-02 -5.450321733951568604e-02 -9.783443808555603027e-02
3.703608177602291107e-03 -2.657816559076309204e-02 5.719255656003952026e-02 6.264306604862213135e-02 1.999664902687072754e-01 -9.880231320858001709e-02 3.097072243690490723e-01 4.981249570846557617e-02 -3.180174157023429871e-02 1.801516264677047729e-01 -3.728672489523887634e-02 9.604706615209579468e-02 -7.793042063713073730e-02 6.982326507568359375e-02 -3.065622150897979736e-01 -1.331094503402709961e-01 6.781022064387798309e-03 -6.090781837701797485e-02 -5.663710460066795349e-02 1.169555708765983582e-01 -3.069221377372741699e-01 2.657794654369354248e-01 -4.215211272239685059e-01 2.042210251092910767e-01 -2.482798844575881958e-01 1.210316047072410583e-01 -2.038937360048294067e-01 -2.429859191179275513e-01 -2.517957426607608795e-02 2.603614032268524170e-01 -1.007737591862678528e-01 -1.298312544822692871e-01
1.011969745159149170e-01 3.336782008409500122e-02 -1.096006035804748535e-01 -1.440609712153673172e-02 -5.936161801218986511e-02 -1.104115098714828491e-01 3.015924394130706787e-01 -8.313048630952835083e-03 2.329054847359657288e-02 1.831676959991455078e-01 1.139063611626625061e-01 -8.460442721843719482e-02 3.518249690532684326e-01 -3.347042202949523926e-01 -4.099963977932929993e-02 -8.144045621156692505e-02 -6.378275901079177856e-02 -2.487803548574447632e-01 -2.154765427112579346e-01 3.749639540910720825e-02 -2.196136265993118286e-01 -1.782589107751846313e-01 -4.085833430290222168e-01 7.100823521614074707e-02 -8.634629100561141968e-02 -1.081528738141059875e-01 8.387705683708190918e-02 -1.441934108734130859e-01 1.358133368194103241e-02 3.175729140639305115e-02 2.542535960674285889e-01 -3.045240938663482666e-01
-9.250237047672271729e-02 1.477488428354263306e-01 -4.308402910828590393e-02 -1.254476606845855713e-01 -1.190773770213127136e-01 -6.576560437679290771e-02 -1.183840706944465637e-01 7.147616893053054810e-02 -2.387571781873703003e-01 2.253880798816680908e-01 -2.162728011608123779e-01 -3.832732560113072395e-03 4.660375714302062988e-01 -2.483050823211669922e-01 3.707432746887207031e-02 -3.645148873329162598e-02 3.941044807434082031e-01 -7.925905287265777588e-03 -1.864826977252960205e-01 -3.816837072372436523e-02 -1.802612990140914917e-01 -1.765685975551605225e-01 -1.283770501613616943e-01 -2.509226836264133453e-02 -1.179179772734642029e-01 -3.412152081727981567e-02 -3.345934450626373291e-01 -9.051147848367691040e-02 -1.198564395308494568e-01 1.844687461853027344e-01 -1.263694614171981812e-01 7.922735810279846191e-02
3.361416459083557129e-01 4.437957331538200378e-02 8.125545084476470947e-02 1.087850192561745644e-03 2.107875794172286987e-01 -1.557901650667190552e-01 1.831009984016418457e-01 -7.294233888387680054e-02 7.913048565387725830e-02 2.430026382207870483e-01 6.448734551668167114e-02 1.304669231176376343e-01 1.613923162221908569e-01 1.635924875736236572e-01 -2.481470257043838501e-01 1.680526733398437500e-01 1.985575258731842041e-01 -1.610595919191837311e-02 -1.735564470291137695e-01 -1.652179062366485596e-01 -3.730862140655517578e-01 4.265734925866127014e-02 -8.955517411231994629e-02 8.390964567661285400e-02 -2.159260772168636322e-02 -2.785282135009765625e-01 -2.468499392271041870e-01 -3.876241389662027359e-03 6.365058571100234985e-02 1.817697882652282715e-01 1.803940683603286743e-01 -2.827743291854858398e-01
-1.372470408678054810e-01 -2.502042651176452637e-01 1.925212889909744263e-02 -1.343251764774322510e-01 5.143665149807929993e-02 -1.729078292846679688e-01 1.536791920661926270e-01 1.605022326111793518e-02 -1.210473179817199707e-01 1.618413627147674561e-01 -1.667661070823669434e-01 -1.814139038324356079e-01 3.358865082263946533e-01 -2.162693738937377930e-01 4.689977690577507019e-02 -1.595208346843719482e-01 1.626414060592651367e-01 -9.928070753812789917e-02 -9.496700018644332886e-02 4.033318161964416504e-02 -1.105348020792007446e-01 -1.844185292720794678e-01 -3.378905653953552246e-01 -1.177130863070487976e-01 -5.662380158901214600e-02 1.201747059822082520e-01 1.636161096394062042e-02 -3.371246159076690674e-01 -1.277783364057540894e-01 1.505968719720840454e-01 3.398165702819824219e-01 2.183203399181365967e-01
-2.533979117870330811e-01 -1.592370867729187012e-01 -2.223339527845382690e-01 -1.917469799518585205e-01 1.532587707042694092e-01 -1.142885237932205200e-01 -1.014085263013839722e-01 2.121172249317169189e-01 -4.819921031594276428e-02 -1.404599547386169434e-01 1.618850082159042358e-01 -4.209755361080169678e-02 -4.932396113872528076e-02 -2.440378516912460327e-01 -1.875263303518295288e-01 9.925245493650436401e-02 5.280299484729766846e-02 3.892624378204345703e-01 -2.789849042892456055e-01 -4.080178216099739075e-02 -1.923579722642898560e-01 -8.845776319503784180e-02 -1.344658434391021729e-01 2.794343531131744385e-01 1.913289353251457214e-02 1.098387166857719421e-01 -7.344013452529907227e-02 -2.202714793384075165e-02 2.881941795349121094e-01 2.783076465129852295e-01 1.420978158712387085e-01 3.945546969771385193e-02
1.465743631124496460e-01 -6.396587193012237549e-02 -7.184733450412750244e-02 -1.944072246551513672e-01 -9.303228557109832764e-02 -1.818094402551651001e-02 2.710841894149780273e-01 1.491568386554718018e-01 2.196802496910095215e-01 4.966050982475280762e-01 -5.620299652218818665e-02 9.029803425073623657e-02 -8.607033640146255493e-03 -2.880360186100006104e-01 -4.105223342776298523e-02 -1.390145868062973022e-01 9.845918416976928711e-02 1.226361319422721863e-01 -1.473735868930816650e-01 7.822000235319137573e-02 -2.785964310169219971e-01 1.600425541400909424e-01 -1.461242139339447021e-01 5.324563011527061462e-02 6.569585204124450684e-02 3.659130260348320007e-02 -3.363337814807891846e-01 3.624169155955314636e-02 -1.113545298576354980e-01 2.232224494218826294e-01 -5.843019485473632812e-02 2.253692895174026489e-01
-7.142879068851470947e-02 -3.376904875040054321e-02 -1.311026066541671753e-01 -2.301617562770843506e-01 -2.872162461280822754e-01 3.731438890099525452e-02 2.645587325096130371e-01 -1.001362875103950500e-01 -2.559724077582359314e-02 1.987895965576171875e-01 -2.557724416255950928e-01 -2.648774981498718262e-01 1.886672377586364746e-01 -4.256598353385925293e-01 -2.035771459341049194e-01 -1.141137257218360901e-01 -9.230795502662658691e-02 2.735057100653648376e-02 -2.562469244003295898e-01 5.556485056877136230e-02 -1.350129842758178711e-01 -2.366992682218551636e-01 -1.914495974779129028e-01 -7.322203367948532104e-02 -1.212175339460372925e-01 6.739151477813720703e-02 1.713385283946990967e-01 -7.618898153305053711e-02 1.507664173841476440e-01 1.712198257446289062e-01 9.975749254226684570e-02 -4.481550306081771851e-02
-8.335890620946884155e-02 4.010348580777645111e-03 1.527956426143646240e-01 2.822971716523170471e-02 -2.003748118877410889e-01 -2.614603564143180847e-02 1.199554204940795898e-01 1.416030526161193848e-02 -3.047624975442886353e-02 3.771031498908996582e-01 -2.911031246185302734e-01 4.758222028613090515e-02 9.398399293422698975e-02 -1.818298250436782837e-01 -9.981516748666763306e-02 -2.058398909866809845e-03 1.354950070381164551e-01 -1.817048713564872742e-02 -2.513885796070098877e-01 2.514662742614746094e-01 -2.861153781414031982e-01 1.181438285857439041e-02 -2.575382590293884277e-01 3.024145662784576416e-01 -1.487857699394226074e-01 2.120979279279708862e-01 -1.129063144326210022e-01 7.804878056049346924e-02 2.569908499717712402e-01 9.726221859455108643e-02 2.683538198471069336e-01 -1.143789961934089661e-01
-1.788983196020126343e-01 1.428660005331039429e-01 -1.976462751626968384e-01 -1.206290647387504578e-01 1.287101954221725464e-01 7.497031707316637039e-03 2.029118388891220093e-01 -1.399944573640823364e-01 1.435170173645019531e-01 2.605633437633514404e-01 -7.547706365585327148e-02 -1.838735193014144897e-01 7.409095764160156250e-02 -4.113259613513946533e-01 8.981414139270782471e-02 5.622874945402145386e-02 -8.439720422029495239e-02 6.662461161613464355e-02 3.214986622333526611e-02 -4.828105494379997253e-02 -2.513834834098815918e-01 -2.022988051176071167e-01 -4.097920954227447510e-01 3.748554587364196777e-01 -1.748613715171813965e-01 7.066875696182250977e-03 -3.480359911918640137e-02 -2.846231870353221893e-02 9.909488260746002197e-03 5.901170894503593445e-02 4.778995364904403687e-02 -1.914899200201034546e-01
-6.437441706657409668e-02 -6.059318035840988159e-02 9.149668365716934204e-02 -3.182464540004730225e-01 -8.651445060968399048e-02 -1.243054717779159546e-01 2.553912401199340820e-01 -2.184621840715408325e-01 2.847874723374843597e-02 7.113334536552429199e-02 4.625356197357177734e-02 -1.291345506906509399e-01 3.444282710552215576e-01 -4.156180322170257568e-01 -2.936674281954765320e-02 -2.873228490352630615e-01 1.718020141124725342e-01 1.130726635456085205e-01 -1.398891508579254150e-01 -9.618576616048812866e-02 -6.425694376230239868e-02 -1.668007373809814453e-01 -1.998948752880096436e-01 1.290983408689498901e-01 -1.880022138357162476e-01 -8.298178762197494507e-02 -1.134152859449386597e-01 1.566984057426452637e-01 6.801636517047882080e-02 9.196218848228454590e-02 1.013294681906700134e-01 -2.906473875045776367e-01
-6.144867092370986938e-02 -2.764129340648651123e-01 -1.940263807773590088e-01 -1.307562142610549927e-01 1.586052775382995605e-01 -2.847608551383018494e-02 3.030262589454650879e-01 9.129781275987625122e-03 3.360130358487367630e-03 2.648636400699615479e-01 -3.395825996994972229e-02 1.656318898312747478e-03 4.113509505987167358e-02 -6.050255894660949707e-02 -2.974258661270141602e-01 6.963595747947692871e-02 2.390549182891845703e-01 -5.492277909070253372e-03 -2.356375753879547119e-01 -9.344731271266937256e-02 -3.482392132282257080e-01 2.131471931934356689e-01 -2.322174757719039917e-01 1.355281174182891846e-01 -1.446247994899749756e-01 -3.094553947448730469e-01 -1.491734385490417480e-01 -1.240536943078041077e-01 -1.318901479244232178e-01 1.424295175820589066e-02 1.263389140367507935e-01 -1.700214445590972900e-01
-5.336782336235046387e-02 1.125698536634445190e-02 -2.366922199726104736e-01 -2.659323811531066895e-01 -1.363984048366546631e-01 -1.154343560338020325e-01 3.997413516044616699e-01 1.219143345952033997e-01 3.505443036556243896e-01 -7.115641981363296509e-02 -1.418345272541046143e-01 -3.944807499647140503e-02 4.522395506501197815e-02 -4.359956458210945129e-02 -1.274039298295974731e-01 -2.361190915107727051e-01 2.511398196220397949e-01 -6.681171804666519165e-02 -3.016550242900848389e-01 -2.153012007474899292e-01 -4.628056287765502930e-02 4.070075228810310364e-02 -6.006813421845436096e-02 3.290370106697082520e-01 -9.002265334129333496e-02 -7.555808126926422119e-02 -1.107669398188591003e-01 -1.775639802217483521e-01 4.378063976764678955e-02 3.957374766469001770e-02 2.209841907024383545e-01 -8.753655105829238892e-02
-5.713216215372085571e-02 -4.459552839398384094e-02 6.291695684194564819e-02 -2.626232244074344635e-02 -2.626523077487945557e-01 1.001151055097579956e-01 2.104211598634719849e-01 -1.088757291436195374e-01 -2.646341621875762939e-01 1.125741377472877502e-01 -2.928299307823181152e-01 -1.268359869718551636e-01 5.807185545563697815e-02 -3.293364942073822021e-01 -1.015118137001991272e-01 -2.481879442930221558e-01 4.882731288671493530e-02 -5.759679153561592102e-02 -4.384323060512542725e-01 1.456555128097534180e-01 -3.073985278606414795e-01 -5.567251145839691162e-02 -2.010135054588317871e-01 1.768813282251358032e-01 -1.265328079462051392e-01 8.607964217662811279e-02 2.933659031987190247e-02 -1.315597593784332275e-01 1.294861882925033569e-01 1.681327223777770996e-01 -1.351488754153251648e-02 -1.069928184151649475e-01
-4.089211672544479370e-02 2.175996266305446625e-02 6.654315628111362457e-03 -2.630397379398345947e-01 3.728756681084632874e-02 -2.117030620574951172e-01 2.474801093339920044e-01 1.761547178030014038e-01 1.973097026348114014e-01 -2.098544836044311523e-01 2.196758836507797241e-01 -2.180705070495605469e-01 3.099853694438934326e-01 -9.201611578464508057e-02 -2.510710656642913818e-01 1.712451279163360596e-01 1.918009519577026367e-01 3.831069450825452805e-03 -1.347757130861282349e-01 1.926312297582626343e-01 -1.809105277061462402e-01 -7.214961946010589600e-02 -3.541901707649230957e-02 -7.674005348235368729e-03 -2.237647324800491333e-01 1.343521177768707275e-01 -2.054886668920516968e-01 -1.077266037464141846e-01 -1.134510934352874756e-01 2.561445534229278564e-01 -2.087670862674713135e-01 -1.977252066135406494e-01
-6.623231619596481323e-02 -1.455780565738677979e-01 1.371367722749710083e-01 -5.502346530556678772e-02 -5.867370590567588806e-02 -1.645763963460922241e-01 1.465298235416412354e-01 1.947504431009292603e-01 4.958013445138931274e-02 -2.438030391931533813e-01 8.342911303043365479e-02 -3.723116358742117882e-03 4.749936610460281372e-02 -2.498261444270610809e-02 -1.860525906085968018e-01 1.659399867057800293e-01 6.157362833619117737e-02 3.255279362201690674e-01 -2.180792093276977539e-01 1.911844462156295776e-01 -4.681718349456787109e-01 8.018223196268081665e-02 -9.935861825942993164e-02 1.513300240039825439e-01 -2.899281866848468781e-02 1.222900487482547760e-02 -2.565117180347442627e-01 -6.950741261243820190e-02 1.325381547212600708e-01 2.436027079820632935e-01 2.092628180980682373e-01 2.901366353034973145e-01
1.391507685184478760e-01 -2.173635512590408325e-01 -3.589483350515365601e-02 -2.398585081100463867e-01 -6.475847959518432617e-02 1.233880594372749329e-01 6.814298778772354126e-02 8.092201501131057739e-02 -9.402829408645629883e-02 -1.097661256790161133e-01 1.292426884174346924e-01 -2.436056584119796753e-01 3.435397744178771973e-01 -5.864731967449188232e-02 5.439718812704086304e-02 2.944871485233306885e-01 2.301642000675201416e-01 -1.892241463065147400e-02 -3.362483680248260498e-01 -1.865683645009994507e-01 -1.208626627922058105e-01 1.060873642563819885e-01 -4.290508627891540527e-01 1.632300913333892822e-01 -2.646353468298912048e-02 1.072462871670722961e-01 -1.642646342515945435e-01 2.398477867245674133e-02 5.190348252654075623e-03 1.880431622266769409e-01 2.901966683566570282e-02 -1.486485004425048828e-01
-1.509353816509246826e-01 1.128516644239425659e-01 1.776317656040191650e-01 -1.198455616831779480e-01 1.405996084213256836e-01 -3.871644735336303711e-01 7.013440877199172974e-02 1.442562639713287354e-01 9.339555352926254272e-02 -3.506259620189666748e-02 9.967163205146789551e-02 -1.913235336542129517e-01 2.883926033973693848e-01 -6.227246299386024475e-02 -2.901840209960937500e-01 2.214721441268920898e-01 1.664156168699264526e-01 -4.633077979087829590e-02 -6.229993700981140137e-02 2.386169582605361938e-01 -2.300764173269271851e-01 4.019611701369285583e-02 -1.073572691529989243e-02 2.851622104644775391e-01 -3.135803937911987305e-01 6.729963421821594238e-02 -3.212042450904846191e-01 1.410568412393331528e-02 -1.406565587967634201e-02 4.426153376698493958e-02 -1.012484356760978699e-01 -3.305811807513237000e-02
-4.022710770368576050e-02 -1.708956509828567505e-01 1.655489504337310791e-01 6.559720728546380997e-03 -1.564276516437530518e-01 -1.206743251532316208e-02 1.530458331108093262e-01 1.161405593156814575e-01 6.701292842626571655e-02 -1.537725329399108887e-01 2.052881196141242981e-02 1.334225200116634369e-02 1.623852849006652832e-01 3.169520571827888489e-02 -1.522044837474822998e-01 1.565535962581634521e-01 7.857253402471542358e-02 2.647095322608947754e-01 -9.642147272825241089e-02 1.645947396755218506e-01 -3.465096950531005859e-01 4.384192079305648804e-02 -2.474090084433555603e-02 6.852003186941146851e-02 -1.235938593745231628e-01 -4.529019072651863098e-02 -3.964353203773498535e-01 -1.179412193596363068e-02 9.063918888568878174e-02 4.531395733356475830e-01 2.672803997993469238e-01 2.772493958473205566e-01
-2.360476255416870117e-01 2.495114505290985107e-02 4.441346600651741028e-02 -1.429358273744583130e-01 -2.297046780586242676e-02 -2.059672176837921143e-01 8.850824087858200073e-02 3.399724513292312622e-02 3.293087780475616455e-01 9.140479564666748047e-02 4.546501487493515015e-02 1.554083544760942459e-02 2.435583323240280151e-01 -3.431918621063232422e-01 5.644563585519790649e-02 1.566465198993682861e-01 2.902370095252990723e-01 1.698614656925201416e-01 -9.539686143398284912e-02 5.121906474232673645e-02 4.038927331566810608e-02 -1.517361700534820557e-01 8.061042428016662598e-02 2.677074968814849854e-01 -3.209177851676940918e-01 -2.940642237663269043e-01 -2.551518380641937256e-01 -4.688281938433647156e-02 6.993142515420913696e-02 1.119044497609138489e-01 1.408821493387222290e-01 -1.540282964706420898e-01
3.123073652386665344e-02 -1.834824383258819580e-01 -2.681071124970912933e-02 -1.162649840116500854e-01 3.532605618238449097e-02 -1.229255795478820801e-01 1.444153487682342529e-01 3.753268420696258545e-01 2.784348428249359131e-01 -9.251683950424194336e-02 1.808896362781524658e-01 -8.007240295410156250e-02 1.897440999746322632e-01 6.819680333137512207e-02 -6.702877581119537354e-02 1.901171207427978516e-01 1.730361282825469971e-01 1.738374084234237671e-01 4.460410401225090027e-02 -6.169782951474189758e-02 -2.940459921956062317e-02 1.614883840084075928e-01 -2.688400745391845703e-01 3.141532242298126221e-01 4.983732849359512329e-02 8.676048368215560913e-02 -2.050991803407669067e-01 -6.767069548368453979e-02 1.886975020170211792e-01 3.795913457870483398e-01 2.355334162712097168e-01 1.040809974074363708e-01
2.064710557460784912e-01 1.246552262455224991e-02 -1.929091662168502808e-01 -1.974863559007644653e-01 1.261206716299057007e-01 -1.344670653343200684e-01 1.150805428624153137e-01 1.187893897294998169e-01 9.162802249193191528e-02 -2.144259959459304810e-02 -1.495803892612457275e-01 1.039806082844734192e-01 -1.076071336865425110e-01 -1.047484129667282104e-01 -3.313235044479370117e-01 1.333331409841775894e-02 2.040753811597824097e-01 1.770942211151123047e-01 1.442291215062141418e-02 2.176056653261184692e-01 -3.207688927650451660e-01 7.020372152328491211e-02 -2.314429283142089844e-01 1.986263841390609741e-01 -1.637925207614898682e-01 -2.122486829757690430e-01 -3.909855186939239502e-01 -2.096711546182632446e-01 -7.801941037178039551e-02 1.842232793569564819e-01 -6.380664557218551636e-02 -1.043861135840415955e-01
-2.295349538326263428e-01 -2.351879477500915527e-01 -6.110135093331336975e-02 -1.680432856082916260e-01 -6.359580159187316895e-02 5.298606678843498230e-02 6.124887242913246155e-02 1.594695746898651123e-01 -1.855610013008117676e-01 -5.246076360344886780e-02 6.571683287620544434e-02 -1.518952380865812302e-02 2.732834517955780029e-01 -9.362346678972244263e-02 8.646240830421447754e-02 1.133211795240640640e-02 1.594046652317047119e-01 -3.453008830547332764e-01 -1.372300237417221069e-01 9.640057384967803955e-02 -5.747780948877334595e-02 8.238300681114196777e-02 -4.777168035507202148e-01 3.964544832706451416e-01 -1.494630426168441772e-01 -1.096053868532180786e-01 -5.974930897355079651e-02 -2.145528495311737061e-01 1.013315021991729736e-01 8.766057342290878296e-02 1.446066349744796753e-01 1.181953493505716324e-02
1.066028922796249390e-01 -8.282364904880523682e-02 -4.865726083517074585e-02 -2.639108896255493164e-01 6.638802587985992432e-02 8.500741422176361084e-02 3.849686682224273682e-01 2.304636985063552856e-01 9.538119286298751831e-02 1.385514158755540848e-02 -1.170829460024833679e-01 2.433160245418548584e-01 1.661637872457504272e-01 -4.118713736534118652e-02 -1.543385833501815796e-01 1.332462131977081299e-01 1.047507971525192261e-01 1.940290778875350952e-01 -1.859699636697769165e-01 -1.271319948136806488e-02 -2.973432838916778564e-01 -5.519168078899383545e-02 -1.918360292911529541e-01 -9.421036392450332642e-02 1.347341239452362061e-01 6.580934673547744751e-02 -2.203827947378158569e-01 -3.439298570156097412e-01 8.413597941398620605e-02 1.297791153192520142e-01 1.506850868463516235e-01 -2.953961491584777832e-01
4.213684587739408016e-04 -2.029411792755126953e-01 2.460913360118865967e-01 6.867119669914245605e-02 -1.071887463331222534e-01 3.541087731719017029e-02 7.248409837484359741e-02 -8.235634863376617432e-02 -2.095466293394565582e-02 3.143130242824554443e-01 -1.877009123563766479e-01 2.543919160962104797e-02 1.832379996776580811e-01 -2.079519927501678467e-01 -1.337614059448242188e-01 1.446296274662017822e-02 2.177882343530654907e-01 5.204915651120245457e-04 -2.720175981521606445e-01 2.422468513250350952e-01 -3.162316977977752686e-01 2.120659872889518738e-02 -2.591138482093811035e-01 1.676620244979858398e-01 -2.770729660987854004e-01 1.726668775081634521e-01 -1.032792329788208008e-01 4.540543630719184875e-02 2.860883474349975586e-01 6.654844433069229126e-02 2.386061251163482666e-01 -1.986486278474330902e-02
3.542895987629890442e-02 -1.928064525127410889e-01 2.112951874732971191e-01 -1.430308222770690918e-01 -2.149784751236438751e-02 -5.286097899079322815e-02 3.392910957336425781e-01 1.325528770685195923e-01 1.568506211042404175e-01 2.990142107009887695e-01 -1.024756953120231628e-02 3.001718409359455109e-02 -1.133089289069175720e-01 -2.532149851322174072e-01 -1.980803757905960083e-01 -4.480296000838279724e-02 3.983292877674102783e-01 3.501648083329200745e-02 5.258815735578536987e-02 -1.881738309748470783e-03 -2.139020711183547974e-01 -2.173298411071300507e-02 -2.474520504474639893e-01 -6.996938586235046387e-02 -2.962166965007781982e-01 -1.000593602657318115e-02 -3.148221075534820557e-01 -5.894119292497634888e-02 1.460772659629583359e-02 3.583857789635658264e-02 -8.347878605127334595e-02 -2.310629189014434814e-01
-1.232116371393203735e-01 7.830848544836044312e-02 -3.231263533234596252e-02 -1.837963163852691650e-01 8.431828767061233521e-02 -1.730486303567886353e-01 3.806551545858383179e-02 -2.420633733272552490e-01 8.422792702913284302e-02 1.550076156854629517e-01 -9.557108394801616669e-03 -1.300124078989028931e-01 1.530114263296127319e-01 -4.341278970241546631e-01 2.204639837145805359e-02 -1.402217745780944824e-01 -1.572091132402420044e-02 8.875536173582077026e-02 -6.482114642858505249e-02 -1.278030723333358765e-01 -3.038456439971923828e-01 -1.098507419228553772e-01 -4.657598137855529785e-01 3.093077540397644043e-01 -5.447411909699440002e-02 4.812662675976753235e-02 -9.020024538040161133e-02 2.099502384662628174e-01 -3.183748945593833923e-02 4.648725315928459167e-02 -4.898814111948013306e-02 -2.406081110239028931e-01
-2.656370103359222412e-01 -1.783772408962249756e-01 1.776289641857147217e-01 -2.515125274658203125e-01 3.325962126255035400e-01 1.107260137796401978e-01 6.978408992290496826e-02 -3.595541790127754211e-02 9.511099755764007568e-02 1.530284434556961060e-01 -9.666164964437484741e-02 -4.358278587460517883e-02 6.635790318250656128e-02 7.158500701189041138e-02 -4.580084979534149170e-02 3.206355869770050049e-02 3.016911745071411133e-01 -2.409368194639682770e-02 -1.583099812269210815e-01 8.797312155365943909e-03 -2.956379055976867676e-01 -1.150932461023330688e-01 -1.584870368242263794e-01 9.566174447536468506e-02 -2.182050645351409912e-01 -2.164446711540222168e-01 -1.612259261310100555e-02 -4.472617805004119873e-02 1.396564580500125885e-02 2.851176261901855469e-01 -3.560107946395874023e-01 -2.465694844722747803e-01
-1.579669564962387085e-01 2.233949005603790283e-01 2.403548806905746460e-01 -2.862090766429901123e-01 2.330020964145660400e-01 -6.427959352731704712e-02 1.232116967439651489e-01 1.692964732646942139e-01 -1.515016704797744751e-01 1.243423521518707275e-01 1.122151538729667664e-01 1.162717863917350769e-02 -3.015315160155296326e-03 -4.196250345557928085e-03 -3.799592852592468262e-01 -5.380546674132347107e-02 3.283482789993286133e-01 1.721109598875045776e-01 -2.041146010160446167e-01 -8.726808428764343262e-02 -2.421858757734298706e-01 -7.718312088400125504e-03 -8.376191556453704834e-02 1.561579704284667969e-01 1.484745182096958160e-02 -1.527007222175598145e-01 1.949935853481292725e-01 1.944903731346130371e-01 -6.588567793369293213e-02 3.212930262088775635e-01 -3.099510446190834045e-02 -3.571571316570043564e-03
1.540379822254180908e-01 2.733648754656314850e-02 -1.483078896999359131e-01 -2.715195715427398682e-02 1.002037599682807922e-01 1.527316272258758545e-01 3.851646780967712402e-01 3.493087589740753174e-01 6.118276156485080719e-03 2.623308002948760986e-01 1.823444217443466187e-01 -3.133555129170417786e-02 -1.843270100653171539e-02 -1.309467554092407227e-01 -2.356591820716857910e-01 -1.523402035236358643e-01 2.993965744972229004e-01 2.540194056928157806e-02 -2.490450292825698853e-01 1.518808188848197460e-03 -1.572163403034210205e-01 2.501026391983032227e-01 -1.143764927983283997e-01 7.182396203279495239e-02 -8.680517785251140594e-03 1.418520975857973099e-02 -2.862842082977294922e-01 -8.168740198016166687e-03 6.765417009592056274e-02 3.022781908512115479e-01 -4.086539149284362793e-02 1.095504090189933777e-01
-2.283188886940479279e-02 -1.493034809827804565e-01 -2.119204252958297729e-01 -1.516163647174835205e-01 -1.372644454240798950e-01 -5.115793645381927490e-02 -2.378266602754592896e-01 -1.808439195156097412e-02 -1.938413828611373901e-01 1.918993890285491943e-01 3.094879351556301117e-02 -7.700591534376144409e-02 1.930366158485412598e-01 -1.949413120746612549e-01 -1.951879858970642090e-01 -9.100546687841415405e-02 3.934372663497924805e-01 7.120855152606964111e-02 -2.635718286037445068e-01 -1.535660326480865479e-01 -3.896793723106384277e-02 -2.099033147096633911e-01 -3.497529029846191406e-01 9.883613884449005127e-02 -2.259227484464645386e-01 4.447040706872940063e-02 -2.241030782461166382e-01 1.057915389537811279e-01 1.588621288537979126e-01 1.862434744834899902e-01 -1.126115173101425171e-01 -1.018891409039497375e-01
-4.901955649256706238e-02 -4.769820254296064377e-03 -1.433483213186264038e-01 -4.247284233570098877e-01 -1.785362698137760162e-02 6.528148055076599121e-02 2.927251756191253662e-01 1.839116588234901428e-02 -4.889094829559326172e-02 -1.882250308990478516e-01 -7.385164499282836914e-02 -3.451781868934631348e-01 2.575958073139190674e-01 -3.369978815317153931e-02 4.693053290247917175e-02 1.443959623575210571e-01 1.253310889005661011e-01 8.649485558271408081e-02 -3.717337921261787415e-02 -8.985679596662521362e-02 1.452656369656324387e-02 -1.458118855953216553e-01 3.547728806734085083e-02 2.098041027784347534e-01 -2.689650058746337891e-01 -1.153485625982284546e-01 -2.603652477264404297e-01 2.694096649065613747e-03 6.620907783508300781e-02 4.416779875755310059e-01 -2.745915204286575317e-02 -1.944457180798053741e-03
-5.993446335196495056e-02 3.432459384202957153e-02 -2.762109935283660889e-01 -2.658124566078186035e-01 -1.291273087263107300e-01 -1.401995122432708740e-01 -1.321893185377120972e-01 9.916073083877563477e-02 -1.310449391603469849e-01 8.087331056594848633e-02 -2.592935925349593163e-03 -4.484651982784271240e-02 1.355569660663604736e-01 -8.568900078535079956e-02 -2.236789762973785400e-01 -8.233621716499328613e-02 3.171164691448211670e-01 -1.065341010689735413e-01 -1.457216739654541016e-01 -2.613483369350433350e-01 -2.033413499593734741e-01 -2.398807555437088013e-03 -2.886849343776702881e-01 7.869873940944671631e-02 -1.582203656435012817e-01 -2.054063417017459869e-02 -2.570993006229400635e-01 -4.154603928327560425e-02 4.896338880062103271e-01 3.269162029027938843e-02 6.741145998239517212e-02 7.355861365795135498e-02
-1.077935565263032913e-02 1.415792852640151978e-01 8.989078551530838013e-02 -4.364127814769744873e-01 4.009164869785308838e-02 8.870555460453033447e-02 7.424081116914749146e-02 -1.879137158393859863e-01 1.279998123645782471e-01 1.885485500097274780e-01 -9.191268682479858398e-02 8.185444027185440063e-02 3.514741659164428711e-01 -2.933433651924133301e-01 -2.777399681508541107e-02 -2.523418664932250977e-01 1.059971824288368225e-01 -2.767227776348590851e-02 -2.658035457134246826e-01 1.143434569239616394e-01 1.110759750008583069e-01 -1.092034876346588135e-01 -1.511387079954147339e-01 3.387938141822814941e-01 -1.075852438807487488e-01 6.258594244718551636e-02 -9.629786014556884766e-02 8.313517272472381592e-02 2.236146852374076843e-02 2.597955465316772461e-01 -1.081835478544235229e-01 1.445687562227249146e-01
1.665822565555572510e-01 1.711819469928741455e-01 3.952927142381668091e-02 -1.490202993154525757e-01 1.582796499133110046e-02 -1.575789302587509155e-01 4.266808927059173584e-01 4.991626739501953125e-02 7.005166262388229370e-02 1.574560999870300293e-01 -7.355913519859313965e-02 -4.480342194437980652e-02 3.167795389890670776e-02 -2.405623942613601685e-01 -6.525520235300064087e-02 -1.736192703247070312e-01 5.679474025964736938e-02 -1.105551375076174736e-03 -3.611012697219848633e-01 -7.835387438535690308e-02 -5.067738518118858337e-02 2.428067326545715332e-01 -2.496110945940017700e-01 3.722101077437400818e-02 -3.423249348998069763e-02 -2.249875515699386597e-01 -3.127151727676391602e-01 -1.358135836198925972e-03 8.491518348455429077e-02 2.692228853702545166e-01 -2.468206882476806641e-01 1.548657715320587158e-01
-1.404496282339096069e-02 -2.468027919530868530e-01 2.351497858762741089e-01 -2.012259662151336670e-01 1.527880877256393433e-01 8.310196548700332642e-02 1.278941482305526733e-01 -1.394819840788841248e-02 1.642782390117645264e-01 1.273890733718872070e-01 2.216644436120986938e-01 -9.118847548961639404e-02 5.218193307518959045e-02 -9.425380080938339233e-02 -2.259280830621719360e-01 -4.808800294995307922e-02 2.810520827770233154e-01 -1.406546831130981445e-01 -1.639051288366317749e-01 -1.449444890022277832e-01 -3.513462841510772705e-01 5.267456546425819397e-02 -8.382853120565414429e-02 1.748116761445999146e-01 -2.757565677165985107e-01 -2.635176479816436768e-01 -6.204747036099433899e-02 -2.468603849411010742e-01 -1.993399299681186676e-02 1.273415982723236084e-01 7.720075082033872604e-03 -3.054095804691314697e-01
-1.367079168558120728e-01 7.204592227935791016e-02 -1.631129235029220581e-01 -2.734602391719818115e-01 -2.689623832702636719e-02 -1.128972917795181274e-01 2.280480861663818359e-01 -1.934327483177185059e-01 2.502852380275726318e-01 1.763463765382766724e-01 2.645686864852905273e-01 -2.712681293487548828e-01 4.291485622525215149e-02 -2.183640450239181519e-01 -2.363990098237991333e-01 1.154278069734573364e-01 1.962244510650634766e-02 1.663747280836105347e-01 1.032388731837272644e-01 -4.927983507513999939e-02 -3.259594738483428955e-02 2.489607781171798706e-01 -3.014428317546844482e-01 -1.041732146404683590e-03 -2.242634445428848267e-01 1.324102561920881271e-02 -2.175476104021072388e-01 -9.980110079050064087e-02 -2.861877717077732086e-02 2.979170978069305420e-01 -1.480629295110702515e-01 -3.831814602017402649e-02
-2.487498670816421509e-01 -6.568061560392379761e-02 3.319391689728945494e-04 -3.419255018234252930e-01 6.667023152112960815e-02 -9.858244657516479492e-02 -1.919633708894252777e-02 6.799796223640441895e-02 2.991639375686645508e-01 -1.103956922888755798e-01 -1.753275245428085327e-01 6.326585263013839722e-02 3.391971886157989502e-01 -3.411404490470886230e-01 -3.005271032452583313e-02 -9.834745287662371993e-05 1.550697088241577148e-01 1.951194852590560913e-01 -3.558925911784172058e-02 -3.489047661423683167e-02 -1.918298006057739258e-01 -8.694908767938613892e-02 -1.054439619183540344e-01 1.749060899019241333e-01 -1.670398265123367310e-01 -1.264535635709762573e-01 -2.743604481220245361e-01 2.966863512992858887e-01 6.176737323403358459e-02 9.405197203159332275e-02 1.571968346834182739e-01 -1.836982220411300659e-01
-4.042340442538261414e-02 -9.381944686174392700e-02 1.657959669828414917e-01 -2.069904655218124390e-01 2.781300842761993408e-01 -1.692093610763549805e-01 2.928076386451721191e-01 -1.907194703817367554e-01 -2.599304169416427612e-02 1.572898626327514648e-01 3.132773935794830322e-01 2.244307249784469604e-01 2.285255640745162964e-01 -2.683311104774475098e-01 -3.245858848094940186e-02 -1.864381730556488037e-01 -9.472597390413284302e-02 -1.034437343478202820e-01 -7.334832847118377686e-02 1.915626972913742065e-02 -1.432851850986480713e-01 -1.803233772516250610e-01 2.348539978265762329e-02 5.803687125444412231e-02 -1.533784270286560059e-01 -3.219984844326972961e-02 -1.482424885034561157e-01 -1.867061704397201538e-01 2.277356237173080444e-01 3.579529523849487305e-01 -9.211482852697372437e-02 7.002124190330505371e-02
-1.883849501609802246e-01 2.601608820259571075e-02 -1.314271837472915649e-01 -1.503676325082778931e-01 1.157232671976089478e-01 -1.262669414281845093e-01 2.108119875192642212e-01 -1.539245098829269409e-01 1.677528917789459229e-01 1.741235889494419098e-02 -7.588657736778259277e-02 5.423890799283981323e-02 1.868964135646820068e-01 -3.378454148769378662e-01 1.570528447628021240e-01 -5.975423380732536316e-02 -1.660183966159820557e-01 2.122316509485244751e-01 -1.457971632480621338e-01 -2.118227183818817139e-01 -2.003759145736694336e-01 -2.179395258426666260e-01 -4.126110076904296875e-01 2.896375060081481934e-01 -2.502342462539672852e-01 -1.196732521057128906e-01 1.329719182103872299e-02 2.119080722332000732e-01 -3.043436445295810699e-02 7.204733043909072876e-02 2.814392000436782837e-02 -5.083680897951126099e-02
-1.796578913927078247e-01 -1.057637855410575867e-01 -1.703278273344039917e-01 -2.550269365310668945e-01 5.945708230137825012e-02 -1.014424785971641541e-01 1.277444213628768921e-01 -1.451182216405868530e-01 1.113872304558753967e-01 -2.765034697949886322e-02 1.034781187772750854e-01 4.524496197700500488e-02 4.012521356344223022e-02 -3.750848472118377686e-01 -2.820900117512792349e-04 -2.009878633543848991e-03 4.203848540782928467e-01 8.689121901988983154e-02 4.835766926407814026e-02 2.767332829535007477e-02 -1.671168059110641479e-01 -8.856190741062164307e-02 -3.313890993595123291e-01 2.406075745820999146e-01 -1.492883414030075073e-01 -2.752416133880615234e-01 -1.495387554168701172e-01 3.106096684932708740e-01 1.112041324377059937e-01 1.005082502961158752e-01 4.725888743996620178e-02 -1.029903367161750793e-01
8.237656205892562866e-02 2.804654650390148163e-03 -3.824751451611518860e-02 -1.865307688713073730e-01 1.049117222428321838e-01 -8.851178735494613647e-02 4.939359724521636963e-01 3.120144270360469818e-02 1.608417481184005737e-01 1.052146628499031067e-01 1.474711596965789795e-01 -1.004734337329864502e-01 -1.689063906669616699e-01 1.805449575185775757e-01 -2.574680447578430176e-01 2.598748169839382172e-02 3.201290965080261230e-01 1.797820180654525757e-01 -2.411918789148330688e-01 6.055270507931709290e-02 -1.574541330337524414e-01 -3.909109905362129211e-02 -8.304359018802642822e-02 -5.694079026579856873e-02 -2.051448523998260498e-01 -1.277276277542114258e-01 -2.673415541648864746e-01 1.820412427186965942e-01 -1.292996257543563843e-01 2.240216583013534546e-01 1.284763962030410767e-01 1.294849216938018799e-01
6.359589099884033203e-02 8.240744471549987793e-02 7.298701256513595581e-02 -3.729858994483947754e-01 7.369756698608398438e-02 -3.972543403506278992e-02 5.381248518824577332e-02 1.591608524322509766e-01 -3.568524867296218872e-02 -2.903004921972751617e-02 1.510146707296371460e-01 -3.030368871986865997e-02 -1.236673071980476379e-01 -3.328005373477935791e-01 -1.581257730722427368e-01 -3.376687318086624146e-02 4.525159299373626709e-01 -1.943278312683105469e-02 -1.299550086259841919e-01 8.241899311542510986e-02 -1.764400005340576172e-01 1.490207612514495850e-01 -1.659554839134216309e-01 2.527631521224975586e-01 -1.989752948284149170e-01 3.216753005981445312e-01 -3.281421959400177002e-01 -8.930591866374015808e-03 -3.605782240629196167e-02 6.622085347771644592e-03 7.375521212816238403e-02 -1.557992305606603622e-02
-7.541044056415557861e-02 -2.395107597112655640e-01 -3.831298649311065674e-01 1.123052239418029785e-01 4.497208073735237122e-02 -1.020027995109558105e-01 7.905957102775573730e-02 1.952479481697082520e-01 1.246481295675039291e-02 2.654581964015960693e-01 -1.750356107950210571e-01 7.301486562937498093e-03 1.249385476112365723e-01 2.901701256632804871e-02 -5.905601382255554199e-02 2.420510351657867432e-01 -2.553963661193847656e-02 1.725164204835891724e-01 -2.455281764268875122e-01 -2.284853719174861908e-02 -1.452085375785827637e-02 -6.909929215908050537e-02 -1.178301572799682617e-01 1.955021470785140991e-01 -1.452148258686065674e-01 -7.197459042072296143e-02 -3.391734063625335693e-01 2.933662533760070801e-01 -2.789839357137680054e-02 3.625503182411193848e-01 9.108773618936538696e-02 -1.571832746267318726e-01
-2.270462550222873688e-02 -6.367776542901992798e-02 2.487333118915557861e-01 -1.838618069887161255e-01 -1.650069206953048706e-01 -1.039432082325220108e-02 9.888523817062377930e-02 -3.280010521411895752e-01 -8.898287266492843628e-02 1.164313182234764099e-01 -1.844392418861389160e-01 1.064857915043830872e-01 2.826548516750335693e-01 -3.002691082656383514e-02 -6.340657174587249756e-02 -2.237912565469741821e-01 -4.778655990958213806e-02 1.958743482828140259e-01 -4.295070096850395203e-02 -1.020546704530715942e-01 -1.064414530992507935e-02 -1.364666223526000977e-01 -2.583621442317962646e-01 3.541407287120819092e-01 -5.269715189933776855e-02 -9.169158339500427246e-02 -3.676996529102325439e-01 -1.338305473327636719e-01 6.068121641874313354e-02 1.638897061347961426e-01 1.446709930896759033e-01 2.715604603290557861e-01
1.057800464332103729e-02 -3.020794391632080078e-01 -1.926537007093429565e-01 -4.276977479457855225e-02 2.332990914583206177e-01 -8.861214667558670044e-02 1.664332151412963867e-01 6.588499248027801514e-02 -7.693361490964889526e-02 2.483855187892913818e-01 -1.094123646616935730e-01 2.121213972568511963e-01 -4.003364592790603638e-03 -8.097628504037857056e-02 -3.066471517086029053e-01 -7.488371431827545166e-02 1.520577818155288696e-01 3.375694900751113892e-02 -2.189188599586486816e-01 -7.583896815776824951e-02 -3.509373962879180908e-01 1.825699210166931152e-01 -1.624885648488998413e-01 1.644399166107177734e-01 -2.999359369277954102e-01 -1.404336243867874146e-01 -1.564778089523315430e-01 -2.503617107868194580e-01 -1.858395338058471680e-01 1.908652856945991516e-02 1.574042886495590210e-01 1.341023202985525131e-02
-1.691276393830776215e-02 4.817227891180664301e-04 -6.147434189915657043e-02 -3.382755443453788757e-02 -4.276587441563606262e-02 -8.226492255926132202e-02 2.562820613384246826e-01 1.886200904846191406e-01 1.651959419250488281e-01 4.589943885803222656e-01 9.269078820943832397e-02 -8.054326474666595459e-02 -8.145040273666381836e-02 -8.905634284019470215e-02 -1.471915990114212036e-01 -2.812943160533905029e-01 2.450499087572097778e-01 1.428515017032623291e-01 -2.627410292625427246e-01 3.110499083995819092e-01 -9.860958158969879150e-02 7.366633415222167969e-02 -1.913044899702072144e-01 2.429482992738485336e-03 1.426335722208023071e-01 1.001213444396853447e-03 -2.883049249649047852e-01 1.416631042957305908e-01 -8.712530881166458130e-02 2.641059160232543945e-01 -1.273539513349533081e-01 3.800400719046592712e-02
-1.366774830967187881e-02 -1.927275955677032471e-01 1.172594502568244934e-01 -2.426880449056625366e-01 6.836004555225372314e-02 1.343584954738616943e-01 2.840054631233215332e-01 2.933146655559539795e-01 2.409812361001968384e-01 3.032272160053253174e-01 -1.855323612689971924e-01 3.015228509902954102e-01 8.823672682046890259e-02 -1.082376018166542053e-01 -7.391795516014099121e-02 6.073035299777984619e-02 -5.110378190875053406e-02 2.534280717372894287e-01 -1.602092990651726723e-03 1.375194638967514038e-01 -2.729583978652954102e-01 -5.741056799888610840e-02 -3.385630249977111816e-01 2.034460455179214478e-01 -9.305652230978012085e-02 3.722017863765358925e-03 -1.133851706981658936e-01 -1.145906597375869751e-01 7.220893353223800659e-02 1.745252162218093872e-01 4.751906916499137878e-02 6.658101081848144531e-02
5.522457137703895569e-02 -1.217835322022438049e-01 1.156977042555809021e-01 -2.122737467288970947e-01 -2.293509393930435181e-01 1.249932050704956055e-01 2.713724412024021149e-02 -1.283686310052871704e-01 9.653121232986450195e-02 4.447418749332427979e-01 -1.769871823489665985e-02 2.434531040489673615e-02 2.329075336456298828e-01 -5.561216175556182861e-02 -1.662801019847393036e-02 -1.619317829608917236e-01 3.117760643362998962e-02 1.505638659000396729e-01 -3.850547373294830322e-01 -3.989781439304351807e-01 -9.654442220926284790e-02 8.996552228927612305e-02 -9.249917231500148773e-03 4.794735088944435120e-02 -3.112893998622894287e-01 2.581286057829856873e-02 -1.233507022261619568e-01 -9.110986441373825073e-02 -3.525768965482711792e-02 1.169670671224594116e-01 2.364831268787384033e-01 5.960325151681900024e-02
-8.399008773267269135e-03 -4.973653331398963928e-02 6.993578374385833740e-02 -1.646277904510498047e-01 -1.309064310044050217e-02 -1.511213928461074829e-01 1.217915564775466919e-01 1.139071285724639893e-01 -2.883528470993041992e-01 1.013705357909202576e-01 8.469747751951217651e-02 -2.564764022827148438e-01 3.889277875423431396e-01 1.046409532427787781e-01 1.501237154006958008e-01 -1.514324247837066650e-01 -1.208799779415130615e-01 4.452781379222869873e-02 -6.196644157171249390e-02 3.550262004137039185e-02 -2.387053966522216797e-01 1.001025270670652390e-02 -1.257742494344711304e-01 1.400060802698135376e-01 -1.481833606958389282e-01 7.133462280035018921e-02 -1.625255495309829712e-01 7.143916189670562744e-02 8.939805626869201660e-02 4.077273607254028320e-01 3.704533576965332031e-01 2.373897433280944824e-01
5.925535690039396286e-03 -8.665528893470764160e-02 1.390683054924011230e-01 -3.416940867900848389e-01 5.652311816811561584e-02 -1.672359555959701538e-01 3.528434634208679199e-01 8.667026460170745850e-02 -3.094604704529047012e-03 1.100157201290130615e-01 -1.583153903484344482e-01 2.289993613958358765e-01 -1.942696273326873779e-01 -1.810819283127784729e-02 -2.609922289848327637e-01 -4.862551018595695496e-02 3.205095529556274414e-01 3.927662670612335205e-01 -2.948310673236846924e-01 7.293757051229476929e-02 -1.967678517103195190e-01 -6.692920625209808350e-02 -9.926216304302215576e-02 -3.309142589569091797e-02 3.275734186172485352e-02 3.602077439427375793e-02 2.911621145904064178e-02 1.686190515756607056e-01 -4.954800009727478027e-02 8.738503605127334595e-02 1.512405872344970703e-01 -1.643868684768676758e-01
-1.041111722588539124e-02 1.024998575448989868e-01 -2.322406768798828125e-01 -1.226862296462059021e-01 2.647663652896881104e-02 -1.394004076719284058e-01 1.905520558357238770e-01 -1.964807361364364624e-01 2.516248226165771484e-01 2.409392595291137695e-01 1.151550677604973316e-04 -6.889896932989358902e-03 -5.359820649027824402e-02 -1.694476008415222168e-01 7.717826962471008301e-02 1.509521808475255966e-02 -9.771285206079483032e-02 1.273720413446426392e-01 6.802006810903549194e-02 -2.363348156213760376e-01 -4.012528657913208008e-01 -2.108377814292907715e-01 -4.255132675170898438e-01 1.899997591972351074e-01 -2.356409579515457153e-01 6.246330961585044861e-02 -2.949194796383380890e-02 9.800337255001068115e-02 4.419543966650962830e-02 2.588169574737548828e-01 -6.184193864464759827e-02 -1.209502071142196655e-01
-2.025166153907775879e-02 -1.382003426551818848e-01 -9.780733287334442139e-02 -1.069167181849479675e-01 1.149169132113456726e-01 -5.220592021942138672e-02 1.332383304834365845e-01 -1.115696430206298828e-01 1.818857789039611816e-01 2.254796028137207031e-01 -1.106103658676147461e-01 1.907262802124023438e-01 -6.708598881959915161e-02 -4.402802288532257080e-01 -3.230434656143188477e-01 -5.957377701997756958e-02 1.654727607965469360e-01 2.028400599956512451e-01 5.328274890780448914e-02 -2.880829274654388428e-01 -2.256785631179809570e-01 -1.803253591060638428e-01 -2.811572849750518799e-01 1.716450005769729614e-01 -2.518676519393920898e-01 2.111146226525306702e-02 -1.646870523691177368e-01 1.826219493523240089e-03 3.099963627755641937e-02 -7.080712169408798218e-02 -5.118319019675254822e-02 -1.692786365747451782e-01
-1.743435263633728027e-01 9.595109522342681885e-02 8.853500336408615112e-02 -2.160167843103408813e-01 1.226490885019302368e-01 4.350690543651580811e-02 1.392649561166763306e-01 3.052110075950622559e-01 1.464240998029708862e-02 2.845258414745330811e-01 1.381594240665435791e-01 -6.546743214130401611e-02 1.260127276182174683e-01 7.846485823392868042e-03 -1.719266176223754883e-01 -4.299543797969818115e-02 3.084194064140319824e-01 -6.950115412473678589e-02 -1.795778274536132812e-01 5.156039725989103317e-03 -1.161814108490943909e-01 3.602185547351837158e-01 -9.386657737195491791e-03 2.689650468528270721e-02 -4.040156956762075424e-03 -3.206896036863327026e-02 -4.226730167865753174e-01 1.582348048686981201e-01 8.410403132438659668e-02 3.627430498600006104e-01 6.816047430038452148e-02 1.372295990586280823e-02
-1.012374088168144226e-01 -1.795682311058044434e-01 1.023206561803817749e-01 4.461731016635894775e-02 -8.650541305541992188e-02 6.463538110256195068e-02 2.766410708427429199e-01 -1.080195829272270203e-01 -6.733698397874832153e-02 8.927165716886520386e-02 4.767805337905883789e-02 -1.465250253677368164e-01 2.456218600273132324e-01 -2.814256250858306885e-01 1.322966720908880234e-02 -2.189667373895645142e-01 3.514558970928192139e-01 9.537729620933532715e-02 -1.849502623081207275e-01 -7.730863243341445923e-02 1.431848201900720596e-02 -3.717220723628997803e-01 -1.294283419847488403e-01 1.236355006694793701e-01 -4.082648158073425293e-01 -7.131054997444152832e-02 -1.708802394568920135e-02 9.729269891977310181e-03 -5.328439548611640930e-02 2.307231426239013672e-01 1.693830192089080811e-01 -1.454375386238098145e-01
4.584668576717376709e-02 -7.716290652751922607e-02 5.681775882840156555e-02 -2.340148836374282837e-01 -6.592940539121627808e-02 -3.205792605876922607e-01 2.830549776554107666e-01 1.784507781267166138e-01 2.709729671478271484e-01 1.366175860166549683e-01 1.163230370730161667e-02 5.495657399296760559e-02 2.306483685970306396e-01 -9.921506047248840332e-02 -3.780138213187456131e-03 -3.679089620709419250e-02 -5.977057665586471558e-02 3.044750392436981201e-01 -3.189460933208465576e-02 1.676448881626129150e-01 -3.592041134834289551e-01 2.057081609964370728e-01 -3.553710579872131348e-01 -7.544362545013427734e-02 -3.518747538328170776e-02 -1.284216195344924927e-01 -1.529496349394321442e-02 -2.196602970361709595e-01 1.485192030668258667e-01 1.541333049535751343e-01 -1.005261670798063278e-02 -1.198308765888214111e-01
1.360777467489242554e-01 -1.400544345378875732e-01 -2.978009283542633057e-01 1.064965222030878067e-02 -1.422854140400886536e-02 -1.774537265300750732e-01 2.677991390228271484e-01 -2.907798886299133301e-01 9.394433349370956421e-02 1.809751391410827637e-01 -8.241639286279678345e-02 -1.464517861604690552e-01 1.999654024839401245e-01 -1.883865147829055786e-01 1.013171896338462830e-01 5.644341558218002319e-02 1.753972619771957397e-01 5.407261475920677185e-02 -2.640309929847717285e-01 3.890230357646942139e-01 -1.911137849092483521e-01 -1.400882303714752197e-01 -2.269617319107055664e-01 -9.749934077262878418e-02 -1.573477871716022491e-02 1.589163541793823242e-01 -1.147056594491004944e-01 -2.116044908761978149e-01 1.198581159114837646e-01 2.224363684654235840e-01 -8.733306080102920532e-03 -8.426164835691452026e-02
-5.824556574225425720e-02 2.701219916343688965e-01 1.895466446876525879e-01 -3.145900070667266846e-01 -5.489417910575866699e-02 -7.355429977178573608e-02 1.292278915643692017e-01 -1.273163408041000366e-01 4.249395802617073059e-02 -3.293195366859436035e-02 -2.486396878957748413e-01 4.428534582257270813e-02 5.295397341251373291e-02 -3.352955579757690430e-01 -2.510179281234741211e-01 -3.559804558753967285e-01 1.774672716856002808e-01 5.290710180997848511e-02 -2.491169273853302002e-01 -1.665259152650833130e-01 7.232669740915298462e-02 -1.074370667338371277e-01 -1.034563332796096802e-01 1.022590175271034241e-01 -2.036117315292358398e-01 -2.214473113417625427e-02 -1.260343343019485474e-01 7.947516441345214844e-02 5.471866205334663391e-02 3.010458052158355713e-01 1.525397598743438721e-01 1.808956414461135864e-01
9.504033625125885010e-02 -2.220215052366256714e-01 8.380540460348129272e-02 -2.297355979681015015e-01 -1.793577075004577637e-01 1.426842510700225830e-01 1.399479061365127563e-01 2.708902657032012939e-01 1.802328079938888550e-01 3.545731306076049805e-01 -1.353592984378337860e-02 -7.189363241195678711e-02 1.049401760101318359e-01 -2.891808450222015381e-01 7.205022126436233521e-02 -1.342641413211822510e-01 9.457866847515106201e-02 1.080816239118576050e-01 7.904305309057235718e-02 8.154519647359848022e-02 -3.103977441787719727e-01 5.164023116230964661e-02 -3.389832004904747009e-02 3.123444318771362305e-01 5.150877311825752258e-02 -1.744283139705657959e-01 -2.907265424728393555e-01 -2.344738095998764038e-01 3.665052726864814758e-02 1.826699078083038330e-01 8.147477358579635620e-02 9.894188493490219116e-02
1.421296894550323486e-01 -7.413236796855926514e-02 9.462386369705200195e-02 -1.304650306701660156e-01 -2.648330759257078171e-03 3.339830040931701660e-02 8.773232996463775635e-02 -1.707105785608291626e-01 -5.025789514183998108e-02 3.062081933021545410e-01 -2.612970471382141113e-01 -4.636911675333976746e-02 3.031328022480010986e-01 -1.693160086870193481e-01 -2.117047160863876343e-01 1.070999577641487122e-01 4.076520726084709167e-02 -1.113537177443504333e-01 -7.490295916795730591e-02 3.427163958549499512e-01 -3.142045140266418457e-01 -1.344995647668838501e-01 -2.243973761796951294e-01 1.658430546522140503e-01 -1.963460594415664673e-01 6.150226667523384094e-02 7.426298409700393677e-02 -3.670804575085639954e-02 2.576187551021575928e-01 2.409176677465438843e-01 2.471843957901000977e-01 -1.732489280402660370e-02
-9.380640834569931030e-02 -3.050372004508972168e-02 -1.733373403549194336e-01 -9.552195668220520020e-02 1.278768181800842285e-01 5.538803339004516602e-02 2.050660103559494019e-01 -5.810874328017234802e-02 2.385354489088058472e-01 1.115515232086181641e-01 6.022427231073379517e-02 1.912631839513778687e-02 4.659906774759292603e-02 -3.590148389339447021e-01 5.181270092725753784e-02 2.778327651321887970e-02 -1.053209006786346436e-01 1.450803130865097046e-01 -7.944195717573165894e-02 -1.302738487720489502e-01 -1.226792410016059875e-01 -2.279895395040512085e-01 -4.776266217231750488e-01 3.674274086952209473e-01 -3.495758175849914551e-01 -5.387669801712036133e-02 5.137481540441513062e-02 -9.689767844974994659e-03 6.439922749996185303e-02 1.135410964488983154e-01 -3.707540454342961311e-03 -2.189089506864547729e-01
-7.487135380506515503e-02 9.588664770126342773e-02 2.532216310501098633e-01 -1.099626645445823669e-01 -1.201529651880264282e-01 -6.874202936887741089e-02 2.522269189357757568e-01 -6.109106540679931641e-02 -2.669351361691951752e-02 2.780766189098358154e-01 -2.557955086231231689e-01 -1.068113893270492554e-01 3.551141321659088135e-01 -1.788683533668518066e-01 -1.962650567293167114e-01 -2.125471085309982300e-01 -8.863920718431472778e-02 2.426124215126037598e-01 -3.661313951015472412e-01 9.783665835857391357e-02 -3.085119649767875671e-02 -1.153033897280693054e-01 -5.685850232839584351e-02 1.782045662403106689e-01 1.049456074833869934e-01 -2.249754667282104492e-01 -2.019180059432983398e-01 -2.518278174102306366e-02 2.145064473152160645e-01 1.129192560911178589e-01 -4.659954458475112915e-03 6.635137647390365601e-02
-1.061373651027679443e-01 3.340222686529159546e-02 -7.617853116244077682e-03 -3.878072202205657959e-01 -2.272504381835460663e-02 -1.873906888067722321e-02 -4.788275435566902161e-02 -3.996284678578376770e-03 -7.839227095246315002e-03 -1.083813793957233429e-02 -1.935415416955947876e-01 1.107115596532821655e-01 3.394678235054016113e-01 -4.027326703071594238e-01 -1.276373863220214844e-01 -1.004965901374816895e-01 -3.529017418622970581e-02 4.630715027451515198e-02 7.349810004234313965e-02 -7.946404069662094116e-02 -7.664203643798828125e-02 -6.235270947217941284e-02 -1.483167707920074463e-01 1.793233603239059448e-01 -1.786504238843917847e-01 -1.682201623916625977e-01 -1.282062530517578125e-01 5.680605396628379822e-02 8.712523430585861206e-02 3.587915599346160889e-01 3.895330727100372314e-01 -1.825226247310638428e-01
3.980987519025802612e-02 -3.014668123796582222e-03 -1.600437462329864502e-01 -1.446079015731811523e-01 -1.695449091494083405e-02 -1.017751172184944153e-01 2.522357702255249023e-01 7.159709185361862183e-02 7.475218921899795532e-02 1.385169569402933121e-02 -1.777559369802474976e-01 -2.184115350246429443e-01 5.993073433637619019e-02 -7.109811156988143921e-02 -1.341862231492996216e-01 -3.475192785263061523e-01 2.813701629638671875e-01 1.783215403556823730e-01 -1.497663110494613647e-01 -1.931523084640502930e-01 -8.602339774370193481e-02 8.156961947679519653e-02 -9.801098704338073730e-02 5.664160251617431641e-01 -8.056761324405670166e-02 4.551081359386444092e-02 -2.570179104804992676e-01 -1.634074300527572632e-01 -4.244486242532730103e-02 -5.205580219626426697e-02 1.254454553127288818e-01 -5.674894526600837708e-02
-6.057155132293701172e-02 -2.521858736872673035e-02 1.281751096248626709e-01 -3.652131929993629456e-02 8.332110010087490082e-03 2.598893083631992340e-02 2.226731926202774048e-01 6.388578563928604126e-02 1.226004809141159058e-01 2.064605243504047394e-02 3.282298520207405090e-02 -8.316660299897193909e-03 6.951782107353210449e-02 -9.771375358104705811e-02 -2.014848738908767700e-01 -4.754357784986495972e-02 1.011922359466552734e-01 6.615425646305084229e-02 6.428004056215286255e-02 1.477773040533065796e-01 -3.738711178302764893e-01 1.401057839393615723e-01 -5.573478937149047852e-01 8.987470716238021851e-02 -3.152038156986236572e-01 -1.421045064926147461e-01 -5.118812620639801025e-02 -3.720465302467346191e-01 7.250479608774185181e-02 8.645951747894287109e-02 -1.033911928534507751e-01 -2.167124003171920776e-01
-1.208884194493293762e-01 -2.483926713466644287e-01 3.447040617465972900e-01 -3.179383575916290283e-01 2.602190971374511719e-01 7.569769024848937988e-02 8.522734791040420532e-02 -2.542018890380859375e-02 9.823179990053176880e-02 1.941419839859008789e-01 -2.366854548454284668e-01 -3.715956807136535645e-01 1.448910236358642578e-01 -2.510556876659393311e-01 2.383066900074481964e-02 -1.162247955799102783e-01 -1.579741016030311584e-02 -1.729277968406677246e-01 -1.807655990123748779e-01 3.192742913961410522e-02 -1.626951247453689575e-01 -3.182243183255195618e-02 1.886270940303802490e-02 1.478785276412963867e-01 -1.962395310401916504e-01 -7.438516616821289062e-02 -5.224311351776123047e-02 -1.365918666124343872e-01 3.275471553206443787e-02 2.392503321170806885e-01 -4.457156732678413391e-02 -2.088049054145812988e-01
-1.488569825887680054e-01 -1.453017741441726685e-01 1.105217933654785156e-01 -1.671409606933593750e-02 -8.706674724817276001e-02 -3.467290475964546204e-02 1.951317787170410156e-01 -8.831020444631576538e-02 -1.482028216123580933e-01 1.766530722379684448e-01 1.006067618727684021e-01 -1.980646550655364990e-01 2.134194821119308472e-01 -2.955232262611389160e-01 -1.429179608821868896e-01 -2.278852611780166626e-01 3.124158084392547607e-01 6.474716961383819580e-02 -2.365888655185699463e-02 -1.799998134374618530e-01 -1.616939716041088104e-02 -1.891740858554840088e-01 -1.144840270280838013e-01 2.008262574672698975e-01 -2.900405228137969971e-01 5.248393118381500244e-02 3.083717450499534607e-02 1.552524864673614502e-01 1.245828624814748764e-02 4.289620816707611084e-01 1.202455684542655945e-01 -2.168390154838562012e-01
1.353431493043899536e-01 -7.622035592794418335e-02 7.045812159776687622e-02 -1.071899980306625366e-01 1.948826611042022705e-01 -7.760803401470184326e-02 2.151409983634948730e-01 3.446723148226737976e-02 -1.439329236745834351e-01 7.876326330006122589e-03 -1.880400925874710083e-01 -1.422393321990966797e-01 3.627707660198211670e-01 1.467670593410730362e-02 -3.034862279891967773e-01 1.327783763408660889e-01 1.128295622766017914e-02 5.552558228373527527e-03 -1.058521587401628494e-02 2.613143920898437500e-01 -1.653002053499221802e-01 -3.921056538820266724e-02 -3.483505547046661377e-01 2.454643249511718750e-01 -1.825935840606689453e-01 -3.634412586688995361e-01 4.593077301979064941e-02 1.772582232952117920e-01 6.701225787401199341e-02 -1.777122542262077332e-02 2.433211803436279297e-01 -8.961816132068634033e-02
-3.326866775751113892e-02 4.638765752315521240e-02 -8.057179301977157593e-02 -2.204624265432357788e-01 4.486205577850341797e-01 2.978926897048950195e-02 1.661096960306167603e-01 8.093336224555969238e-02 1.357728987932205200e-01 2.615599632263183594e-01 1.869203746318817139e-01 -3.046451508998870850e-01 2.006783783435821533e-01 -2.025458514690399170e-01 7.276696711778640747e-02 1.195790395140647888e-01 3.035574853420257568e-01 -1.152667999267578125e-01 -4.158469438552856445e-01 -1.171866245567798615e-02 -5.988743156194686890e-02 2.856603264808654785e-02 -1.450902521610260010e-01 1.191826090216636658e-01 3.832361847162246704e-02 -8.961100876331329346e-02 -5.052280053496360779e-02 -5.026912316679954529e-02 1.122019961476325989e-01 3.463001176714897156e-02 -4.799466580152511597e-02 -2.025848627090454102e-01
-1.657892912626266479e-01 7.054656744003295898e-02 2.971037328243255615e-01 -2.275463193655014038e-01 -1.807328313589096069e-01 -1.543511152267456055e-01 3.893196955323219299e-02 2.341799437999725342e-01 7.480068504810333252e-02 5.843877792358398438e-02 4.303076490759849548e-02 5.933432839810848236e-03 7.722456753253936768e-02 1.818385533988475800e-02 -1.760610938072204590e-01 1.272033601999282837e-01 4.256384447216987610e-02 1.324337273836135864e-01 3.601276874542236328e-02 1.764976829290390015e-01 -2.638602256774902344e-01 3.904223442077636719e-02 -3.774463757872581482e-02 1.630751788616180420e-01 -5.215628445148468018e-02 8.695318549871444702e-02 -2.774231433868408203e-01 -3.849009051918983459e-02 -8.651417493820190430e-02 4.944077432155609131e-01 3.392379581928253174e-01 2.087564617395401001e-01
8.480120450258255005e-02 -6.453474611043930054e-02 1.068970561027526855e-01 -1.468000113964080811e-01 5.867934599518775940e-02 -2.480233758687973022e-01 2.325822561979293823e-01 -6.833437085151672363e-02 6.280977278947830200e-02 2.420685291290283203e-01 -2.668119668960571289e-01 -4.149020090699195862e-02 4.907182753086090088e-01 -4.874218627810478210e-02 -7.608892768621444702e-02 -2.106122076511383057e-01 2.212674468755722046e-01 -9.263166040182113647e-02 -8.357555419206619263e-02 1.711127907037734985e-01 -1.358325034379959106e-01 -1.496743559837341309e-01 3.429353609681129456e-02 2.109386324882507324e-01 -2.520713806152343750e-01 9.408314712345600128e-03 -1.158892959356307983e-01 3.265710175037384033e-01 1.641824394464492798e-01 -5.435438826680183411e-02 8.751390129327774048e-02 3.949002921581268311e-02
-1.079348251223564148e-01 -1.186234429478645325e-01 1.439834386110305786e-01 -1.726317554712295532e-01 -6.139214336872100830e-02 -2.014739811420440674e-01 5.317842122167348862e-03 -1.495383530855178833e-01 -1.608347333967685699e-02 2.266468405723571777e-01 1.778685953468084335e-03 -9.442113339900970459e-02 2.182866781949996948e-01 -4.361585974693298340e-01 -1.792985796928405762e-01 -2.989699244499206543e-01 1.866938918828964233e-01 8.611910790205001831e-02 -1.859170347452163696e-01 -6.265100091695785522e-02 -8.542887866497039795e-02 -2.340964674949645996e-01 -8.502446115016937256e-02 1.382317245006561279e-01 -1.950799971818923950e-01 2.582682669162750244e-01 -2.579095074906945229e-03 -7.652357965707778931e-02 -1.947560347616672516e-02 3.511826395988464355e-01 -3.932235017418861389e-02 -1.787749528884887695e-01
2.439703233540058136e-02 -1.752006560564041138e-01 -1.647475957870483398e-01 -1.598789989948272705e-01 -1.338298916816711426e-01 1.899574697017669678e-01 -9.613540023565292358e-03 -6.990489363670349121e-02 5.219528451561927795e-02 -7.580996304750442505e-02 2.045683413743972778e-01 -5.040410161018371582e-02 2.498963922262191772e-01 -1.116135492920875549e-01 -2.881829142570495605e-01 -2.808870375156402588e-02 1.985563635826110840e-01 4.413135722279548645e-02 -1.068108975887298584e-01 -1.984681487083435059e-01 -1.738615632057189941e-01 1.031756699085235596e-01 -2.568250596523284912e-01 3.776630386710166931e-02 -2.449392080307006836e-01 -1.697313226759433746e-02 -3.032413125038146973e-01 -4.326605796813964844e-02 5.242667198181152344e-01 1.123032197356224060e-01 3.156154975295066833e-02 4.925024136900901794e-02
2.382546849548816681e-02 -1.313705295324325562e-01 9.783210698515176773e-04 -2.709992527961730957e-01 -2.824540250003337860e-02 -2.740436792373657227e-01 2.747522592544555664e-01 -9.992702864110469818e-03 8.382366597652435303e-02 1.087183784693479538e-02 3.166363388299942017e-02 1.928755044937133789e-01 1.995247155427932739e-01 -8.779117465019226074e-02 -1.752411872148513794e-01 7.848291099071502686e-02 1.346571594476699829e-01 -1.837319582700729370e-01 -6.196612864732742310e-02 3.036055266857147217e-01 -3.227351903915405273e-01 -1.479952037334442139e-01 -2.329935729503631592e-01 1.797694414854049683e-01 -2.089836597442626953e-01 -2.436844855546951294e-01 1.119827702641487122e-01 2.893683314323425293e-01 1.167578324675559998e-01 -5.627001449465751648e-02 2.252736687660217285e-01 8.033349178731441498e-03
1.207955703139305115e-01 1.536085829138755798e-02 1.744586825370788574e-01 -8.644542098045349121e-02 -9.663037210702896118e-02 -3.546260297298431396e-01 1.598334610462188721e-01 -6.929132342338562012e-02 -1.562261283397674561e-01 2.188535332679748535e-01 6.879518926143646240e-02 -2.620228528976440430e-01 3.254139125347137451e-01 9.675755165517330170e-03 -5.227683857083320618e-02 -1.450772285461425781e-01 -5.730901286005973816e-02 1.260724514722824097e-01 -1.833930015563964844e-01 -1.383748650550842285e-01 -2.072492688894271851e-01 -1.436908245086669922e-01 -1.294850260019302368e-01 1.127319484949111938e-01 1.334083825349807739e-01 1.104020699858665466e-01 -1.543491035699844360e-01 1.016933768987655640e-01 1.456561833620071411e-01 4.454332888126373291e-01 2.390728592872619629e-01 -1.977477595210075378e-02
1.354507263749837875e-02 -4.260266199707984924e-02 1.753283292055130005e-01 -7.484610192477703094e-03 -1.425623744726181030e-01 -6.807974539697170258e-03 1.296946257352828979e-01 -1.902099400758743286e-01 -1.384226679801940918e-01 2.386719435453414917e-01 -2.325612902641296387e-01 1.669938415288925171e-01 6.638447195291519165e-02 -4.071334260515868664e-04 -1.519170254468917847e-01 -2.493585795164108276e-01 1.475319117307662964e-01 8.200325816869735718e-02 -3.496120274066925049e-01 -1.136251538991928101e-02 -3.524500727653503418e-01 1.193165257573127747e-01 -4.977244883775711060e-02 2.841321825981140137e-01 -8.518078923225402832e-02 2.397516220808029175e-01 -1.269932538270950317e-01 5.211038980633020401e-03 2.886740863323211670e-01 2.535184919834136963e-01 2.098983824253082275e-01 -3.171070665121078491e-02
-4.113179743289947510e-01 -1.804024875164031982e-01 -8.243062533438205719e-03 -7.401941716670989990e-02 -1.373299956321716309e-01 -1.792585998773574829e-01 9.994123876094818115e-02 8.013085275888442993e-02 1.803656518459320068e-01 3.674112260341644287e-03 1.211532764136791229e-02 -9.191521257162094116e-02 4.307565093040466309e-02 3.588057681918144226e-02 -3.151593729853630066e-02 1.589234918355941772e-01 3.058989718556404114e-02 7.683765143156051636e-02 -2.283180654048919678e-01 2.282156050205230713e-01 -3.553471863269805908e-01 -1.022638306021690369e-01 9.403631836175918579e-02 -1.443429198116064072e-02 -1.464607864618301392e-01 1.000592932105064392e-01 -2.900367081165313721e-01 -2.228285372257232666e-01 9.092240780591964722e-02 4.219297170639038086e-01 5.709432810544967651e-02 2.077745795249938965e-01
1.255351603031158447e-01 -3.437451645731925964e-02 2.099847942590713501e-01 9.627463296055793762e-04 1.277178376913070679e-01 9.479557629674673080e-04 1.335186660289764404e-01 -8.312416821718215942e-02 5.487535521388053894e-02 1.002758592367172241e-01 1.731788516044616699e-01 1.439651548862457275e-01 4.349689185619354248e-02 -7.436350733041763306e-02 -2.536692023277282715e-01 -1.801709085702896118e-01 1.803808063268661499e-01 1.165621876716613770e-01 -1.143753677606582642e-01 -7.992127537727355957e-02 -1.095472276210784912e-01 -2.074194252490997314e-01 -1.763539314270019531e-01 2.284977883100509644e-01 -4.123616814613342285e-01 -4.085356593132019043e-01 -2.129917293787002563e-01 -2.236211448907852173e-01 -8.622065186500549316e-02 2.208842635154724121e-01 1.870518624782562256e-01 -4.943687096238136292e-02
4.321901872754096985e-02 5.137110128998756409e-02 2.507290244102478027e-01 -3.542668521404266357e-01 9.848091006278991699e-02 -9.126650542020797729e-02 7.395930588245391846e-02 -8.569774031639099121e-02 -1.679619997739791870e-01 1.567917168140411377e-01 1.226809900254011154e-02 -6.469940394163131714e-02 2.343549728393554688e-01 -2.483845204114913940e-01 -8.974257111549377441e-02 -3.252657055854797363e-01 2.613673508167266846e-01 -3.805084154009819031e-02 -6.743513792753219604e-02 3.721554949879646301e-02 6.559859029948711395e-03 1.155452504754066467e-01 -1.428218185901641846e-01 2.125490754842758179e-01 -1.973659694194793701e-01 1.685519516468048096e-01 -2.155894786119461060e-01 2.440862953662872314e-01 -1.443796157836914062e-01 2.945928871631622314e-01 2.301244586706161499e-01 3.334511304274201393e-03
-2.551573328673839569e-02 2.217609994113445282e-02 1.547435820102691650e-01 -2.762516438961029053e-01 4.951422661542892456e-02 4.943631589412689209e-02 7.418625801801681519e-02 -2.215790450572967529e-01 1.368704289197921753e-01 4.281212091445922852e-01 -1.986886560916900635e-01 2.437729947268962860e-02 4.301691949367523193e-01 -7.128448039293289185e-02 -1.606316417455673218e-01 -6.306310743093490601e-02 2.157670445740222931e-02 -6.674283742904663086e-02 -2.889484465122222900e-01 6.809348613023757935e-02 -7.336650043725967407e-02 -9.204445779323577881e-02 -3.185552060604095459e-01 -1.926337368786334991e-02 -1.178690642118453979e-01 2.711736559867858887e-01 -9.453745558857917786e-03 -4.431502893567085266e-02 1.389793455600738525e-01 2.138281613588333130e-01 -1.173165589570999146e-01 -8.192698471248149872e-03
6.601234525442123413e-02 1.320643573999404907e-01 -9.019073098897933960e-02 6.636451184749603271e-02 1.467582434415817261e-01 -2.045900095254182816e-03 3.560868501663208008e-01 -2.640093863010406494e-01 2.652525305747985840e-01 9.952975809574127197e-02 -7.269892096519470215e-02 -2.255244553089141846e-01 2.904435992240905762e-01 -2.793940603733062744e-01 8.672797679901123047e-02 -1.444590743631124496e-02 1.458184570074081421e-01 -8.143645524978637695e-02 -1.028585731983184814e-01 5.607870593667030334e-02 -4.611790180206298828e-02 -3.154098987579345703e-02 -4.262483417987823486e-01 6.043517589569091797e-02 -1.028105383738875389e-03 5.431793257594108582e-02 4.174125194549560547e-02 -2.072042524814605713e-01 1.889435201883316040e-01 3.073006272315979004e-01 1.784275025129318237e-01 -3.718854486942291260e-02
3.162219375371932983e-02 -4.589401930570602417e-02 1.332743763923645020e-01 -3.817250132560729980e-01 1.800704188644886017e-02 -5.227406322956085205e-02 2.020000666379928589e-01 1.482011377811431885e-01 7.881427556276321411e-02 -7.261348422616720200e-03 1.897008866071701050e-01 -1.093822568655014038e-01 -7.402372360229492188e-02 -4.233861863613128662e-01 2.293012337759137154e-03 -1.546444743871688843e-01 3.717213273048400879e-01 4.818544536828994751e-02 -8.827072381973266602e-02 1.592758744955062866e-01 -1.223814636468887329e-01 1.245909482240676880e-01 -3.021952807903289795e-01 2.678068913519382477e-02 -3.053072392940521240e-01 2.455952912569046021e-01 -1.958092600107192993e-01 -1.160394921898841858e-01 2.717772871255874634e-02 4.317021369934082031e-02 1.387091935612261295e-03 -2.416566945612430573e-02
1.013599187135696411e-01 -1.346080154180526733e-01 1.586022526025772095e-01 -1.688927859067916870e-01 8.061566203832626343e-02 3.336368873715400696e-02 1.009121537208557129e-01 3.311730921268463135e-01 1.876844018697738647e-01 3.047361969947814941e-01 -1.886633634567260742e-01 2.803840637207031250e-01 8.932656049728393555e-02 -1.538854092359542847e-01 -4.550005123019218445e-02 8.945381641387939453e-02 4.969970881938934326e-02 2.757396996021270752e-01 -5.241473019123077393e-02 4.267242550849914551e-02 -2.409892678260803223e-01 -4.977768985554575920e-04 -2.987020611763000488e-01 2.910507917404174805e-01 -1.447947770357131958e-01 -6.141255795955657959e-02 -2.447569221258163452e-01 -1.881631016731262207e-01 2.605050206184387207e-01 4.673488810658454895e-02 3.093096055090427399e-02 1.713673397898674011e-02
-1.748650670051574707e-01 -1.050369367003440857e-01 -2.981934882700443268e-02 -2.497846186161041260e-01 -8.622944355010986328e-02 -2.823859825730323792e-02 -1.317281126976013184e-01 1.287515461444854736e-01 -1.840512305498123169e-01 2.309786528348922729e-01 6.107582245022058487e-03 -1.231284737586975098e-01 2.066858857870101929e-01 -5.703697353601455688e-02 -2.215613573789596558e-01 -1.648814417421817780e-02 3.495118319988250732e-01 6.357678025960922241e-02 -1.409122347831726074e-01 -1.186268329620361328e-01 9.245518594980239868e-02 -2.082937508821487427e-01 -4.509868919849395752e-01 1.361928582191467285e-01 -1.057093217968940735e-01 1.466699838638305664e-01 -2.672828137874603271e-01 8.217323571443557739e-02 1.815471500158309937e-01 -3.478585183620452881e-02 1.435512304306030273e-01 -2.356522530317306519e-01
1.948332637548446655e-01 2.208907715976238251e-02 1.077595129609107971e-01 -1.502581387758255005e-01 -8.393462747335433960e-02 -6.532641500234603882e-02 1.500632464885711670e-01 4.656878709793090820e-01 1.069140657782554626e-01 1.537712365388870239e-01 1.804839968681335449e-01 -1.144065558910369873e-01 1.836927384138107300e-01 1.334561705589294434e-01 -1.812908649444580078e-01 1.878573745489120483e-01 2.588208019733428955e-01 -4.418556019663810730e-02 -1.374559104442596436e-01 -5.856771022081375122e-02 -2.024282217025756836e-01 1.028993055224418640e-01 -4.247703254222869873e-01 5.614346265792846680e-02 1.954373717308044434e-02 1.493335217237472534e-01 -4.915243014693260193e-02 -2.276348471641540527e-01 -2.791179344058036804e-03 1.983943283557891846e-01 1.683618277311325073e-01 -7.192881405353546143e-02
1.039202511310577393e-02 2.883824892342090607e-02 2.536305189132690430e-01 -3.569819927215576172e-01 1.764453202486038208e-01 -6.818047165870666504e-02 2.416335344314575195e-01 7.366383075714111328e-02 3.920676931738853455e-02 -2.531216740608215332e-01 -1.436460465192794800e-01 -3.007486164569854736e-01 1.058698371052742004e-01 -8.462827652692794800e-02 1.327311694622039795e-01 1.798373162746429443e-01 1.022915616631507874e-01 1.702896505594253540e-01 -2.432196438312530518e-01 6.611504405736923218e-02 -3.100472986698150635e-01 -1.528778821229934692e-01 -1.873169690370559692e-01 1.432728767395019531e-01 1.271871030330657959e-01 -7.558311801403760910e-03 -1.801061928272247314e-01 -1.328846253454685211e-02 1.299986243247985840e-01 1.479632705450057983e-01 1.317002326250076294e-01 2.821150422096252441e-01
9.125639498233795166e-02 -1.961723119020462036e-01 1.767455600202083588e-02 -1.099803298711776733e-01 2.126055657863616943e-01 -2.323068678379058838e-01 4.262972772121429443e-01 1.831276342272758484e-02 5.442903563380241394e-02 1.827079951763153076e-01 -6.935851275920867920e-02 1.147040426731109619e-01 -1.774015128612518311e-01 -2.917713485658168793e-02 -2.576819658279418945e-01 6.280505657196044922e-02 3.524707555770874023e-01 4.350264668464660645e-01 -1.569202393293380737e-01 8.295190334320068359e-02 -1.737910360097885132e-01 -8.924242854118347168e-02 -1.197578832507133484e-01 -2.680338174104690552e-02 -8.635306730866432190e-03 1.943311393260955811e-01 4.202052205801010132e-02 -1.488120406866073608e-01 1.605012081563472748e-02 1.403664350509643555e-01 1.470499336719512939e-01 3.191217035055160522e-02
7.720082253217697144e-02 -8.264364302158355713e-02 2.181387692689895630e-02 -9.580712020397186279e-02 1.448004692792892456e-01 -1.528793126344680786e-01 2.721655070781707764e-01 9.047916531562805176e-02 -3.780319914221763611e-02 -1.423111408948898315e-01 7.920500636100769043e-02 -2.369040697813034058e-01 2.992586195468902588e-01 -1.944888830184936523e-01 -8.158716559410095215e-02 1.181592345237731934e-01 1.862799227237701416e-01 -9.078378975391387939e-02 -9.196850657463073730e-02 -2.842377722263336182e-01 -2.296747118234634399e-01 -1.430891752243041992e-01 -4.255660772323608398e-01 -6.821236014366149902e-02 2.835417687892913818e-01 -4.320614784955978394e-02 -2.169086337089538574e-01 4.703690484166145325e-02 3.731994703412055969e-02 2.354441732168197632e-01 1.976646184921264648e-01 1.670189015567302704e-02
2.775386571884155273e-01 -3.975330665707588196e-02 -1.226187422871589661e-01 -3.502906262874603271e-01 -8.382453024387359619e-02 -5.632936209440231323e-02 1.124628558754920959e-01 6.388774514198303223e-02 8.224703371524810791e-02 1.006249114871025085e-01 1.536320894956588745e-01 -2.427867949008941650e-01 2.804340720176696777e-01 6.927499920129776001e-02 -1.594954282045364380e-01 2.292125672101974487e-01 2.318624705076217651e-01 -1.983843371272087097e-02 -1.000227704644203186e-01 -3.113240189850330353e-02 6.271198391914367676e-02 -6.389577686786651611e-02 -4.400561153888702393e-01 5.253216624259948730e-02 -2.279683575034141541e-02 2.098604142665863037e-01 -8.466501603834331036e-04 -8.589089661836624146e-02 -6.672553718090057373e-03 3.857655823230743408e-01 1.538623273372650146e-01 4.292076453566551208e-02
-2.201747298240661621e-01 -9.617414325475692749e-02 -1.031072139739990234e-01 -8.683834969997406006e-02 -1.395193785429000854e-01 -8.521913737058639526e-02 3.449968993663787842e-01 1.268516331911087036e-01 9.924934059381484985e-02 -4.219862073659896851e-02 -5.489647388458251953e-02 3.014563024044036865e-01 -7.740585505962371826e-02 -9.950757771730422974e-02 -2.701457440853118896e-01 2.953743375837802887e-02 3.469083011150360107e-01 2.005218565464019775e-01 -4.238059818744659424e-01 -7.951907068490982056e-02 -8.083892613649368286e-02 5.004441738128662109e-02 -3.053926862776279449e-03 3.134004771709442139e-01 -1.056941375136375427e-01 -2.011644281446933746e-02 -7.684750109910964966e-02 -1.842877417802810669e-01 -3.921085968613624573e-02 1.960189789533615112e-01 1.463919430971145630e-01 -2.003790996968746185e-02
6.284591555595397949e-02 -2.072207778692245483e-01 -7.462066411972045898e-02 -3.306108415126800537e-01 -1.536775380373001099e-01 6.372201442718505859e-02 3.740821480751037598e-01 2.147174626588821411e-01 2.954546175897121429e-02 2.394859343767166138e-01 2.778654545545578003e-02 -1.326264292001724243e-01 1.361221820116043091e-01 -1.548601388931274414e-01 1.353347301483154297e-01 -3.240495324134826660e-01 2.465939335525035858e-02 1.524279266595840454e-01 6.925142556428909302e-02 3.619595244526863098e-02 -4.123766422271728516e-01 -8.045361191034317017e-02 -6.835184991359710693e-02 2.481208294630050659e-01 1.264927983283996582e-01 -1.660055667161941528e-01 -1.316655576229095459e-01 -6.182530522346496582e-02 -2.540229633450508118e-02 7.698087394237518311e-02 -3.511158376932144165e-02 1.920026838779449463e-01
3.029500134289264679e-03 -2.217777818441390991e-01 9.224494546651840210e-02 -1.382580250501632690e-01 -6.474686414003372192e-02 -6.716927140951156616e-02 -2.156236395239830017e-02 -1.330763548612594604e-01 -1.143356412649154663e-01 6.641529500484466553e-02 -4.341592639684677124e-02 -1.343697756528854370e-01 3.341910541057586670e-01 -3.047915995121002197e-01 -2.845445275306701660e-01 -3.366508185863494873e-01 1.933387964963912964e-01 1.781135499477386475e-01 -2.645196616649627686e-01 3.596113994717597961e-02 9.862693026661872864e-03 -1.050912141799926758e-01 -9.531117230653762817e-02 8.789306879043579102e-02 -1.640282869338989258e-01 1.482284367084503174e-01 8.154494315385818481e-02 -3.230052441358566284e-02 1.775547489523887634e-02 4.306595623493194580e-01 4.158174619078636169e-03 -2.220563590526580811e-01
5.157726630568504333e-02 -1.067626848816871643e-01 5.667004734277725220e-02 -4.454094171524047852e-01 2.785281091928482056e-02 -3.373909369111061096e-02 7.208833843469619751e-02 -2.175335437059402466e-01 2.074672281742095947e-02 5.738954246044158936e-02 -1.959308981895446777e-01 9.575162827968597412e-02 3.684286773204803467e-01 -4.114395380020141602e-01 -1.324261575937271118e-01 -3.651526272296905518e-01 1.142665594816207886e-01 -4.052277654409408569e-02 -1.068876162171363831e-01 -1.710704527795314789e-02 -3.639763593673706055e-02 -2.035830020904541016e-01 -1.003921851515769958e-01 1.478153318166732788e-01 -1.328826844692230225e-01 -4.724700376391410828e-02 -2.606696486473083496e-01 -3.465731628239154816e-03 7.823046296834945679e-02 1.462408006191253662e-01 7.822229713201522827e-02 1.186149753630161285e-02
5.581589788198471069e-02 2.247725576162338257e-01 1.531807631254196167e-01 -3.209543526172637939e-01 9.067390114068984985e-02 -1.408373415470123291e-01 -7.762617315165698528e-04 -9.443403780460357666e-02 2.401303686201572418e-02 -1.113724894821643829e-02 -2.368038296699523926e-01 -3.446798026561737061e-02 2.624643146991729736e-01 -3.575912714004516602e-01 -1.841958314180374146e-01 -1.782606393098831177e-01 6.894089281558990479e-02 1.693739145994186401e-01 -1.621978133916854858e-01 -2.145133465528488159e-01 9.995195269584655762e-02 -2.072223462164402008e-02 -5.431132018566131592e-02 1.138294115662574768e-01 -3.924854993820190430e-01 5.548271536827087402e-02 -3.318319320678710938e-01 5.428013578057289124e-02 5.410586670041084290e-02 2.234590351581573486e-01 7.909678667783737183e-02 3.302862867712974548e-02
-2.549523413181304932e-01 -1.102608907967805862e-02 1.472290512174367905e-02 -1.783903092145919800e-01 1.184520125389099121e-02 1.357644237577915192e-02 2.209046930074691772e-01 2.552897296845912933e-02 2.422207444906234741e-01 1.896848082542419434e-01 1.015256792306900024e-01 1.130202040076255798e-02 1.573302550241351128e-03 6.923193484544754028e-02 -9.648601710796356201e-02 8.189734816551208496e-02 3.415900468826293945e-01 1.236074939370155334e-01 -1.014116778969764709e-01 1.371778920292854309e-02 -3.184111118316650391e-01 2.389929741621017456e-01 -2.142245769500732422e-01 1.964391022920608521e-01 1.021627150475978851e-02 -1.076727584004402161e-01 -2.126597464084625244e-01 -1.719503104686737061e-01 2.120885252952575684e-02 2.073920331895351410e-02 1.973720639944076538e-01 -4.641343951225280762e-01
-1.957894861698150635e-01 -8.051849901676177979e-02 -1.668076068162918091e-01 -2.575820088386535645e-01 1.003837957978248596e-01 6.849539279937744141e-02 -1.808117777109146118e-01 5.089067853987216949e-03 1.809934377670288086e-01 -4.653981700539588928e-02 1.249640481546521187e-03 4.964086040854454041e-02 -1.748335920274257660e-02 -1.229825541377067566e-01 -3.247961103916168213e-01 -2.281326241791248322e-02 2.104308605194091797e-01 4.304353594779968262e-01 -6.029228493571281433e-02 -1.426222324371337891e-01 -8.950237929821014404e-02 -1.311477869749069214e-01 -1.336108446121215820e-01 3.278917074203491211e-01 -1.995736733078956604e-02 -1.613912917673587799e-02 -2.748317420482635498e-01 4.046667367219924927e-02 2.261805236339569092e-01 2.651547193527221680e-01 5.752106383442878723e-02 -2.190425693988800049e-01
-2.901075780391693115e-01 -2.202991247177124023e-01 -4.650069866329431534e-03 -1.838615089654922485e-01 1.285742968320846558e-01 -1.242964118719100952e-01 3.014589250087738037e-01 1.236368343234062195e-01 2.659400105476379395e-01 -7.040631026029586792e-02 1.541143208742141724e-01 -3.265753039158880711e-04 1.061917468905448914e-01 1.806000769138336182e-01 -4.055953025817871094e-01 8.775243163108825684e-02 4.501254856586456299e-02 -3.599116206169128418e-02 -1.818288117647171021e-01 6.117455288767814636e-02 -1.733116060495376587e-01 -1.824907213449478149e-02 -6.991419196128845215e-02 -1.806629151105880737e-01 -1.658658087253570557e-01 1.555435657501220703e-01 -1.880749464035034180e-01 1.065815389156341553e-01 1.626422256231307983e-01 2.058738917112350464e-01 3.055971860885620117e-01 1.054292395710945129e-01
6.759781390428543091e-02 7.222589850425720215e-02 -2.050890214741230011e-02 -1.046150848269462585e-01 6.173563376069068909e-02 2.861548960208892822e-01 4.321037605404853821e-02 9.823346138000488281e-02 1.202243342995643616e-01 2.987977564334869385e-01 -1.548190880566835403e-02 -7.460928708314895630e-02 3.760015666484832764e-01 -3.275932073593139648e-01 -1.506641060113906860e-01 -1.938610076904296875e-01 -1.908032596111297607e-01 -1.981708854436874390e-01 -2.715236544609069824e-01 5.886857211589813232e-02 -2.649876773357391357e-01 -1.841199547052383423e-01 -1.059424951672554016e-01 1.826326400041580200e-01 5.089149251580238342e-02 -1.676995009183883667e-01 -8.256055414676666260e-02 -4.736139439046382904e-03 1.146380603313446045e-01 3.213468790054321289e-01 -6.693417578935623169e-02 5.582817643880844116e-02
-2.845678478479385376e-02 -3.700571507215499878e-02 -1.196078509092330933e-01 -2.424432337284088135e-01 -9.305199980735778809e-02 1.494332849979400635e-01 4.969116449356079102e-01 5.587745830416679382e-02 5.617048591375350952e-02 1.132254898548126221e-01 6.700634211301803589e-02 9.404632449150085449e-02 1.123905461281538010e-02 -1.868288516998291016e-01 -1.950823068618774414e-01 8.392287045717239380e-02 2.225326448678970337e-01 2.417673766613006592e-01 -2.699744887650012970e-02 -4.587486013770103455e-02 -3.107574284076690674e-01 1.071604564785957336e-01 -1.466199010610580444e-01 -1.334630101919174194e-01 -4.774557054042816162e-02 -1.555757410824298859e-02 -2.732098400592803955e-01 -1.519875526428222656e-01 3.047229051589965820e-01 -2.698643878102302551e-02 1.139128282666206360e-01 -2.631875276565551758e-01
-1.076117679476737976e-01 1.884641498327255249e-02 7.582969963550567627e-02 1.863715797662734985e-02 2.761511504650115967e-01 8.696319907903671265e-02 1.384210139513015747e-01 1.341468542814254761e-01 -2.572039887309074402e-02 -1.243843734264373779e-01 2.525529265403747559e-02 -7.497749477624893188e-02 1.269691139459609985e-01 1.102991849184036255e-01 -3.387604653835296631e-01 1.307659149169921875e-01 3.652695193886756897e-02 3.627268671989440918e-01 -1.820372790098190308e-01 4.793586581945419312e-02 -2.870990335941314697e-01 9.213341772556304932e-02 -1.539760828018188477e-02 1.578549593687057495e-01 -2.699644565582275391e-01 -1.925003677606582642e-01 -1.041803285479545593e-01 -2.229272425174713135e-01 1.079903542995452881e-02 3.463099300861358643e-01 2.917027473449707031e-01 1.357067376375198364e-01
-1.147910207509994507e-01 1.368621438741683960e-01 2.330075055360794067e-01 -2.964300476014614105e-02 -2.541500926017761230e-01 1.336574852466583252e-01 2.048507928848266602e-01 -1.073288545012474060e-01 -9.829474985599517822e-02 3.805132806301116943e-01 -1.836994290351867676e-01 -3.074172697961330414e-02 7.903823256492614746e-02 -9.024678915739059448e-02 -1.271571516990661621e-01 -2.238608896732330322e-01 4.403784871101379395e-02 6.688016653060913086e-02 -3.663668930530548096e-01 -7.025949656963348389e-02 -3.127555549144744873e-01 -1.515481155365705490e-02 -1.817680746316909790e-01 3.011619746685028076e-01 -1.555337850004434586e-02 1.138857379555702209e-01 -1.063740924000740051e-01 8.703300356864929199e-02 2.000748962163925171e-01 1.206905394792556763e-01 2.293618172407150269e-01 2.239274606108665466e-02
-2.231051176786422729e-01 2.264026924967765808e-02 2.335556745529174805e-01 -9.730864316225051880e-02 3.035574555397033691e-01 -2.493140250444412231e-01 2.418095618486404419e-01 -1.182909309864044189e-01 2.145297639071941376e-02 6.166142970323562622e-02 -1.002171188592910767e-01 2.404214255511760712e-02 -1.488159149885177612e-01 -4.898601397871971130e-02 2.956795394420623779e-01 1.134474277496337891e-01 1.267268955707550049e-01 -6.899906694889068604e-02 -2.522535026073455811e-01 1.572467572987079620e-02 -1.148954927921295166e-01 -2.340600937604904175e-01 -2.998546957969665527e-01 3.469803184270858765e-02 -3.890121877193450928e-01 -8.369275927543640137e-02 -1.854532957077026367e-01 -8.076164871454238892e-02 -4.525536671280860901e-02 2.179788500070571899e-01 -7.842226326465606689e-02 -1.429483741521835327e-01
1.862749084830284119e-02 1.425521224737167358e-01 1.325340121984481812e-01 8.356608450412750244e-02 9.360199794173240662e-03 -7.236956059932708740e-02 4.047074913978576660e-01 5.903671681880950928e-02 7.923197746276855469e-02 2.593271136283874512e-01 1.490588486194610596e-01 1.696112602949142456e-01 1.054411157965660095e-01 -1.933746188879013062e-01 -3.161932900547981262e-02 -9.263306856155395508e-02 1.680370867252349854e-01 2.622244879603385925e-03 -3.366568982601165771e-01 -1.709325984120368958e-02 3.679642081260681152e-02 1.930265277624130249e-01 -2.730584442615509033e-01 3.226659493520855904e-03 -1.975428313016891479e-01 -1.109253764152526855e-01 -1.838136315345764160e-01 -1.481425911188125610e-01 2.133507430553436279e-01 3.567610979080200195e-01 -2.286887466907501221e-01 1.111899986863136292e-01
6.569094955921173096e-02 -2.253778427839279175e-01 -1.768603734672069550e-02 -3.956967219710350037e-02 1.254263371229171753e-01 -8.247217535972595215e-02 3.419995009899139404e-01 1.556266546249389648e-01 1.211549863219261169e-01 4.133046790957450867e-02 -1.475251019001007080e-01 3.146897554397583008e-01 -3.426882624626159668e-02 -2.717052027583122253e-02 -2.003815472126007080e-01 -1.196781992912292480e-01 1.836682558059692383e-01 4.474506974220275879e-01 -4.871200397610664368e-02 2.063527107238769531e-01 -2.532548606395721436e-01 4.110449180006980896e-02 -2.909483313560485840e-01 1.801942139863967896e-01 -6.931835412979125977e-02 1.436818093061447144e-01 -1.598247289657592773e-01 -5.162922292947769165e-02 -5.518307909369468689e-02 8.282501995563507080e-02 2.064170241355895996e-01 1.330588161945343018e-01
-7.187815010547637939e-02 -3.229821100831031799e-02 -8.600992709398269653e-02 -1.505225300788879395e-01 8.341350406408309937e-02 -1.831038296222686768e-02 3.019820153713226318e-02 4.212288856506347656e-01 5.267025157809257507e-02 2.326385527849197388e-01 2.634583711624145508e-01 -1.416719751432538033e-04 3.345263004302978516e-01 1.623841077089309692e-01 -6.264287978410720825e-02 6.680645793676376343e-02 -6.395167112350463867e-02 7.260682433843612671e-02 -1.648596525192260742e-01 1.840711683034896851e-01 6.103780120611190796e-03 -8.976271376013755798e-03 -4.543443918228149414e-01 2.325842976570129395e-01 -1.734890043735504150e-01 7.543847709894180298e-02 -7.180827856063842773e-02 -1.130064353346824646e-01 -7.189126312732696533e-02 2.170027606189250946e-02 3.383940458297729492e-01 1.404931768774986267e-02
-2.969830110669136047e-02 3.682905435562133789e-02 1.619753837585449219e-01 -1.250014901161193848e-01 1.263609975576400757e-01 -1.884240657091140747e-01 3.582160770893096924e-01 4.656007513403892517e-02 -1.721307188272476196e-01 5.111462622880935669e-02 -2.124976813793182373e-01 4.114964976906776428e-02 2.278937846422195435e-01 -4.589622467756271362e-02 -1.273708194494247437e-01 2.009233385324478149e-01 -3.871764987707138062e-02 6.816340982913970947e-02 -4.656308144330978394e-02 1.093193665146827698e-01 -1.948367059230804443e-01 -5.106458067893981934e-02 -3.766822218894958496e-01 3.383528292179107666e-01 -3.076503872871398926e-01 -2.316684871912002563e-01 1.212866604328155518e-01 8.254960179328918457e-02 7.528957724571228027e-02 -1.127910986542701721e-01 2.355214357376098633e-01 -1.526670306921005249e-01
7.167690992355346680e-02 9.004672616720199585e-02 -7.129210233688354492e-02 -9.301340579986572266e-02 4.483054578304290771e-02 3.930519800633192062e-03 2.946234345436096191e-01 2.797060310840606689e-01 -1.523823663592338562e-02 2.978843152523040771e-01 -4.292424768209457397e-03 8.898480981588363647e-02 -1.063725426793098450e-01 -2.610656917095184326e-01 -1.335956305265426636e-01 -1.549704521894454956e-01 6.975121796131134033e-02 1.401195675134658813e-01 -4.865742027759552002e-01 -4.714557155966758728e-02 -1.748849898576736450e-01 2.164862900972366333e-01 -6.649029254913330078e-02 5.687620118260383606e-02 -1.417888700962066650e-01 -7.885929942131042480e-02 -2.436651885509490967e-01 7.380116730928421021e-02 4.416977986693382263e-03 3.528294861316680908e-01 -5.121292173862457275e-02 1.444377601146697998e-01
4.576446488499641418e-02 -1.600161641836166382e-01 7.024493813514709473e-02 -3.292904496192932129e-01 -1.780563592910766602e-01 -3.024680912494659424e-01 1.811385601758956909e-01 -1.172411218285560608e-01 -6.146780028939247131e-02 1.511540263891220093e-01 2.857862710952758789e-01 -1.836095303297042847e-01 -2.029499271884560585e-03 -1.080062761902809143e-01 -2.879531383514404297e-01 1.215137019753456116e-01 9.155868738889694214e-02 5.270537920296192169e-03 4.317298904061317444e-02 7.390388101339340210e-02 -1.988428235054016113e-01 9.820188581943511963e-02 -1.714888811111450195e-01 -5.479473248124122620e-02 -2.966186404228210449e-01 -1.633334606885910034e-01 -1.582855731248855591e-01 1.181354969739913940e-01 -1.186465844511985779e-01 3.973050117492675781e-01 -6.299147754907608032e-02 1.045256033539772034e-01
9.299761801958084106e-02 8.279889822006225586e-02 -8.249493688344955444e-02 -4.424918293952941895e-01 -9.956783801317214966e-02 -1.684969104826450348e-02 3.419204801321029663e-02 1.692001223564147949e-01 -7.454226166009902954e-02 3.273267447948455811e-01 1.304100751876831055e-01 -8.871980011463165283e-02 1.122683510184288025e-01 -2.140544205904006958e-01 -3.853810206055641174e-02 -1.652910113334655762e-01 2.775790095329284668e-01 1.499869376420974731e-01 -7.442986592650413513e-03 -3.378226235508918762e-02 -3.282827883958816528e-02 8.543235063552856445e-02 -1.095804050564765930e-01 1.809610426425933838e-01 -1.932573318481445312e-01 1.545559316873550415e-01 -3.232091069221496582e-01 2.359352111816406250e-01 1.119948029518127441e-01 1.561612933874130249e-01 -2.209815829992294312e-01 -2.368280440568923950e-01
6.572812329977750778e-03 5.804017931222915649e-02 -1.942007690668106079e-01 -2.767086327075958252e-01 -9.846813976764678955e-02 -5.780181288719177246e-02 -2.756798863410949707e-01 8.604259043931961060e-02 -9.598608314990997314e-02 1.560563147068023682e-01 3.705264255404472351e-02 -9.845150262117385864e-02 2.779926657676696777e-01 -5.178177729249000549e-02 -1.620536893606185913e-01 -3.503193333745002747e-02 3.142873048782348633e-01 2.526684999465942383e-01 -2.075631767511367798e-01 -1.680017709732055664e-01 -1.082653701305389404e-01 -2.312041521072387695e-01 -3.061197102069854736e-01 1.013814434409141541e-01 -2.667120099067687988e-01 4.252888634800910950e-02 -1.926085203886032104e-01 6.866009533405303955e-02 2.812535464763641357e-01 4.794553667306900024e-02 2.956134499981999397e-03 -1.858164668083190918e-01
2.625042498111724854e-01 -8.499673008918762207e-02 -5.322371143847703934e-03 -3.466754555702209473e-01 -1.237474903464317322e-01 1.825208403170108795e-02 1.270458549261093140e-01 1.379052847623825073e-01 -9.373789280652999878e-02 5.690837651491165161e-02 2.099778205156326294e-01 -2.616209685802459717e-01 3.419777452945709229e-01 -6.335927546024322510e-02 -9.477768093347549438e-02 2.823625504970550537e-01 8.555109798908233643e-02 -4.240850731730461121e-02 -3.126337826251983643e-01 -2.228034883737564087e-01 1.836615242063999176e-02 -1.156420484185218811e-01 -2.964775860309600830e-01 -2.622791752219200134e-02 -6.714991759508848190e-03 4.337773099541664124e-02 -1.608258187770843506e-01 -1.953614503145217896e-01 1.682182848453521729e-01 1.788197308778762817e-01 1.097027957439422607e-01 -1.468035727739334106e-01
-3.507752716541290283e-02 -1.913247704505920410e-01 -1.998373866081237793e-02 -2.131165862083435059e-01 2.380020916461944580e-02 -2.675700485706329346e-01 4.353750646114349365e-01 2.042217552661895752e-01 1.549613624811172485e-01 3.010580837726593018e-01 -7.516098767518997192e-02 1.441428363323211670e-01 3.170633018016815186e-01 6.061699241399765015e-02 -1.002886965870857239e-01 4.651297256350517273e-02 3.469679504632949829e-02 1.397268921136856079e-01 -7.385188341140747070e-02 1.673097759485244751e-01 -2.805866897106170654e-01 1.860919594764709473e-01 -3.954842388629913330e-01 -8.995547890663146973e-02 -1.825786754488945007e-02 2.031574398279190063e-02 -3.059162572026252747e-02 -1.077173352241516113e-01 -3.358576074242591858e-02 5.262683331966400146e-02 -7.881622016429901123e-02 7.476606406271457672e-04
-1.461790055036544800e-01 2.375551164150238037e-01 2.189736813306808472e-01 -1.205367147922515869e-01 1.811290234327316284e-01 -3.777449727058410645e-01 1.319197118282318115e-01 -7.543638348579406738e-02 8.988495916128158569e-02 2.392126917839050293e-01 2.673275470733642578e-01 -3.379359543323516846e-01 -3.800511360168457031e-03 -2.579375505447387695e-01 -4.076202958822250366e-02 9.069784544408321381e-03 2.341003268957138062e-01 -1.162678226828575134e-01 -1.049568504095077515e-01 7.400526106357574463e-02 -1.372972279787063599e-01 9.811920672655105591e-02 -1.605154871940612793e-01 7.173014432191848755e-02 -2.117246836423873901e-01 -1.134697124361991882e-01 -1.567438393831253052e-01 1.965595185756683350e-01 1.296359151601791382e-01 2.446329593658447266e-01 -7.162622176110744476e-03 -7.758751977235078812e-03
1.711333543062210083e-01 -2.229776382446289062e-01 9.494376927614212036e-02 -4.619095101952552795e-02 6.820641458034515381e-02 9.593416005373001099e-02 3.442595899105072021e-02 -2.518910765647888184e-01 3.728487193584442139e-01 2.731617689132690430e-01 -9.187524765729904175e-02 -2.514176368713378906e-01 1.618900299072265625e-01 -9.877920150756835938e-02 3.297332301735877991e-02 5.275601893663406372e-02 1.703200303018093109e-02 -3.616294637322425842e-02 -1.609231680631637573e-01 1.601657569408416748e-01 -2.327547371387481689e-01 -1.543255448341369629e-01 -3.381374180316925049e-01 1.139803156256675720e-01 -1.119114272296428680e-02 1.507158726453781128e-01 2.323427004739642143e-03 -4.504130408167839050e-02 1.332131475210189819e-01 2.471230924129486084e-01 3.749982714653015137e-01 5.877421051263809204e-02
-2.202352583408355713e-01 -3.371918573975563049e-02 1.165972724556922913e-01 -2.626206874847412109e-01 1.091742701828479767e-02 -7.580676674842834473e-02 2.299436330795288086e-01 6.312136352062225342e-02 -3.118971362709999084e-02 3.770181238651275635e-01 1.685705333948135376e-01 -1.253853142261505127e-01 3.320350348949432373e-01 -1.358484327793121338e-01 -1.725094625726342201e-03 -2.492707073688507080e-01 1.143596023321151733e-01 6.412026472389698029e-03 -1.220034137368202209e-01 -9.199196845293045044e-02 -1.033433228731155396e-01 -9.377793967723846436e-02 4.426684603095054626e-02 -1.050474569201469421e-01 4.972010105848312378e-02 -5.313153937458992004e-02 -1.033068727701902390e-02 1.976310610771179199e-01 1.058645471930503845e-01 2.904218137264251709e-01 4.406570494174957275e-01 1.544377505779266357e-01
-2.349147014319896698e-02 8.794534206390380859e-02 2.818375229835510254e-01 -5.958584323525428772e-02 4.220747388899326324e-03 -1.425787210464477539e-01 3.426165580749511719e-01 8.925510942935943604e-02 1.458382457494735718e-01 2.105808407068252563e-01 7.509430497884750366e-02 1.505283117294311523e-01 4.166471958160400391e-02 -2.040331214666366577e-01 -8.437269926071166992e-02 9.052856330526992679e-05 1.026738286018371582e-01 7.715512812137603760e-02 -2.999570071697235107e-01 -1.377979516983032227e-01 -3.885488584637641907e-02 8.835419267416000366e-02 -6.815674901008605957e-02 3.025527484714984894e-02 -6.721138954162597656e-02 -2.167247086763381958e-01 -3.350667655467987061e-01 -1.003899648785591125e-01 1.067394614219665527e-01 4.352114796638488770e-01 -7.192480564117431641e-02 3.138344883918762207e-01
-1.115008071064949036e-01 -1.328915357589721680e-01 5.642858147621154785e-02 -2.460540831089019775e-01 1.943255588412284851e-02 -2.157601714134216309e-01 1.973775029182434082e-01 -1.017887517809867859e-01 2.928538918495178223e-01 1.632385998964309692e-01 1.781685054302215576e-01 -6.770393997430801392e-02 2.568055093288421631e-01 -1.064760684967041016e-01 -1.963198482990264893e-01 -2.151401042938232422e-01 2.896600961685180664e-01 2.904158830642700195e-01 -6.275199353694915771e-02 -8.583786338567733765e-02 -1.452293097972869873e-01 -1.197346020489931107e-02 -8.100872486829757690e-02 3.229275345802307129e-01 -1.543226093053817749e-01 -3.227583765983581543e-01 -1.171073541045188904e-01 -1.323179155588150024e-01 -6.490183621644973755e-02 -1.762404851615428925e-02 9.158665686845779419e-02 -1.238120570778846741e-01
2.983811199665069580e-01 7.495644688606262207e-02 1.228062883019447327e-01 -7.926156371831893921e-02 -1.166639104485511780e-02 -9.509533643722534180e-02 4.387510120868682861e-01 5.476541817188262939e-02 -1.704071611166000366e-01 2.071902006864547729e-01 -1.522253602743148804e-01 1.208376809954643250e-01 2.033137530088424683e-01 -9.014923870563507080e-02 -1.542468369007110596e-01 5.191105976700782776e-02 3.423000276088714600e-01 -1.402528285980224609e-01 1.285024732351303101e-01 2.728742957115173340e-01 -1.300140470266342163e-01 1.041843146085739136e-01 -1.648023873567581177e-01 2.023665308952331543e-01 -1.339018642902374268e-01 4.548131674528121948e-02 -1.679690033197402954e-01 1.715628355741500854e-01 1.308005601167678833e-01 1.943610310554504395e-01 1.225405111908912659e-01 -1.496136188507080078e-01
4.620610177516937256e-02 1.745127439498901367e-01 -1.162788867950439453e-01 -7.014577090740203857e-02 9.757651388645172119e-02 2.474332153797149658e-01 1.139702741056680679e-02 5.807146057486534119e-02 1.267947703599929810e-01 2.256558686494827271e-01 -1.345260068774223328e-02 -1.117432937026023865e-01 3.548807501792907715e-01 -3.875083923339843750e-01 -1.813886314630508423e-01 -2.488063573837280273e-01 -1.144345700740814209e-01 -1.115572899580001831e-01 -1.425586193799972534e-01 2.352500408887863159e-01 -2.102607637643814087e-01 -2.346769422292709351e-01 -3.005309998989105225e-01 1.525286138057708740e-01 -1.018308326601982117e-01 -1.245793923735618591e-01 -1.869833171367645264e-01 -3.122325055301189423e-02 8.546956628561019897e-02 1.374747455120086670e-01 -1.034681126475334167e-01 1.064809709787368774e-01
-1.217597797513008118e-01 1.181768327951431274e-01 -1.690149456262588501e-01 -2.011989504098892212e-01 9.370930492877960205e-02 -2.238511592149734497e-01 1.407202780246734619e-01 -1.453837156295776367e-01 -1.184293907135725021e-02 4.628401100635528564e-01 2.409325540065765381e-01 6.892032176256179810e-02 2.413183003664016724e-01 1.674017459154129028e-01 -1.889490187168121338e-01 -1.659592539072036743e-01 1.919389367103576660e-01 2.155357003211975098e-01 -2.945251166820526123e-01 -9.993322938680648804e-02 1.612044870853424072e-02 1.151971220970153809e-01 5.670836195349693298e-02 1.419777572154998779e-01 -3.580226004123687744e-01 8.319741487503051758e-02 -7.720093429088592529e-02 -7.871600799262523651e-03 1.248190179467201233e-01 1.895933784544467926e-02 3.311905264854431152e-02 -2.405796758830547333e-02
4.178183898329734802e-02 -1.290663331747055054e-01 -6.638774275779724121e-02 -2.664613723754882812e-01 1.203590910881757736e-02 -2.186187356710433960e-01 1.298987716436386108e-01 4.948128014802932739e-02 9.260587394237518311e-02 2.495325058698654175e-01 -2.041430324316024780e-01 1.083016395568847656e-02 5.527714267373085022e-02 -2.287745177745819092e-01 -3.003407716751098633e-01 -2.435562014579772949e-02 1.741975396871566772e-01 2.051200121641159058e-01 6.660098582506179810e-02 3.414863646030426025e-01 -2.059464901685714722e-01 2.993625998497009277e-01 -1.977914422750473022e-01 4.545152187347412109e-02 1.658743061125278473e-02 -1.958089768886566162e-01 -2.945290803909301758e-01 -1.105846166610717773e-01 -6.491334736347198486e-02 2.500872015953063965e-01 -9.472231566905975342e-02 -9.581006132066249847e-03
-2.905308902263641357e-01 -2.063451409339904785e-01 -5.599268525838851929e-02 1.979991421103477478e-02 1.664891093969345093e-01 -1.811970621347427368e-01 2.146979421377182007e-02 -1.367503404617309570e-01 -2.397016994655132294e-02 2.599404752254486084e-01 3.526838123798370361e-01 -2.305584400892257690e-01 2.363001108169555664e-01 -6.213973090052604675e-02 1.778803579509258270e-02 2.072360552847385406e-02 1.389686912298202515e-01 -4.870063811540603638e-02 -2.935476303100585938e-01 8.435632288455963135e-02 -2.609007954597473145e-01 -4.946496710181236267e-02 2.455190196633338928e-02 3.149136006832122803e-01 -3.098934590816497803e-01 1.573063731193542480e-01 -1.650213450193405151e-01 -7.115268707275390625e-02 8.496864698827266693e-03 5.647897720336914062e-02 -4.930933937430381775e-02 1.990344971418380737e-01
-2.387434095144271851e-01 -8.657830953598022461e-02 1.775080114603042603e-01 2.334932610392570496e-02 -4.129618778824806213e-02 1.407206356525421143e-01 2.769389152526855469e-01 -2.017999142408370972e-01 -1.643613129854202271e-01 1.624478250741958618e-01 -2.276686280965805054e-01 6.053320690989494324e-02 -3.319514915347099304e-02 -1.244445741176605225e-01 -1.728278845548629761e-01 -8.733808994293212891e-02 1.778591237962245941e-02 7.192380726337432861e-02 -3.671496510505676270e-01 5.024301260709762573e-02 -2.776652872562408447e-01 7.483081519603729248e-02 -9.670916944742202759e-02 2.761920392513275146e-01 -9.921214729547500610e-02 1.693491041660308838e-01 -6.945405900478363037e-02 8.692048490047454834e-02 3.075375556945800781e-01 2.700304388999938965e-01 2.674221098423004150e-01 2.195285633206367493e-02
-2.829462289810180664e-01 -1.076440587639808655e-01 -1.286429613828659058e-01 -3.176780641078948975e-01 1.695417612791061401e-01 4.324660822749137878e-02 1.002703905105590820e-01 3.749259412288665771e-01 1.878342181444168091e-01 -6.353335827589035034e-02 -2.008310556411743164e-01 -7.559890300035476685e-02 -9.485883265733718872e-02 1.270005404949188232e-01 -1.705362945795059204e-01 3.007485996931791306e-03 1.875452697277069092e-01 1.629570722579956055e-01 -4.941380396485328674e-02 1.972266845405101776e-02 -1.500857770442962646e-01 -1.594227552413940430e-01 -1.010136604309082031e-01 9.706906974315643311e-02 -6.213126331567764282e-02 1.813678741455078125e-01 -1.266267448663711548e-01 -2.490599006414413452e-01 1.676013469696044922e-01 3.826972246170043945e-01 1.819179803133010864e-01 1.243960782885551453e-01
-4.206294938921928406e-02 -1.259392946958541870e-01 8.725711703300476074e-02 -2.126812785863876343e-01 -7.706800103187561035e-02 -3.198294341564178467e-02 2.056490778923034668e-01 1.790531426668167114e-01 6.596423685550689697e-02 3.343372642993927002e-01 -1.045858487486839294e-01 -7.488114386796951294e-02 2.051656246185302734e-01 -1.474451925605535507e-02 5.380498245358467102e-02 -1.982196420431137085e-01 5.313633754849433899e-02 3.648348450660705566e-01 -2.928974330425262451e-01 5.615832284092903137e-02 -3.493541479110717773e-02 2.538765966892242432e-01 -2.321271747350692749e-01 -1.249253898859024048e-01 -9.831331670284271240e-02 1.606475561857223511e-02 -2.824618220329284668e-01 7.861807197332382202e-02 -1.847558915615081787e-01 2.488302290439605713e-01 -2.538650333881378174e-01 1.208836585283279419e-01
1.030269861221313477e-01 -5.779987946152687073e-02 -2.924642525613307953e-02 -3.377041816711425781e-01 4.609920457005500793e-02 -2.268560677766799927e-01 1.656659990549087524e-01 2.458535581827163696e-01 9.603850543498992920e-02 1.906509548425674438e-01 -9.160652011632919312e-02 3.753299638628959656e-02 -1.038208007812500000e-01 -1.085074618458747864e-02 -3.116687238216400146e-01 -8.822889626026153564e-02 4.732887074351310730e-02 1.244479864835739136e-01 -1.571422368288040161e-01 2.367145866155624390e-01 -1.840953528881072998e-01 4.006878659129142761e-02 -2.106737047433853149e-01 2.873956561088562012e-01 1.091206446290016174e-02 1.061295494437217712e-01 -1.225950196385383606e-01 1.313579976558685303e-01 -4.913249611854553223e-02 2.394902855157852173e-01 -1.640996783971786499e-01 -4.088777601718902588e-01
-5.275936052203178406e-02 2.813133597373962402e-01 2.353592365980148315e-01 -1.627514213323593140e-01 1.680141873657703400e-02 -1.895268410444259644e-01 1.544008553028106689e-01 1.804309785366058350e-01 2.063297778367996216e-01 2.414316534996032715e-01 1.059953272342681885e-01 -2.151006311178207397e-01 -2.381986705586314201e-03 -4.331647157669067383e-01 -1.608073860406875610e-01 1.041977852582931519e-01 3.957594931125640869e-01 -4.763561487197875977e-02 -2.203595638275146484e-01 1.401531323790550232e-02 -6.242668628692626953e-02 9.502647817134857178e-02 -1.458252370357513428e-01 8.315521478652954102e-02 1.334589812904596329e-02 1.118917912244796753e-01 -1.078815236687660217e-01 1.721256822347640991e-01 1.039272025227546692e-01 2.140528112649917603e-01 3.675211220979690552e-02 1.383516006171703339e-02
-2.587310038506984711e-02 -2.266947925090789795e-01 1.339558959007263184e-01 -2.629116177558898926e-01 2.664546668529510498e-02 -9.787612408399581909e-02 3.419551253318786621e-01 4.021915141493082047e-03 -5.437100678682327271e-02 1.881487667560577393e-01 -2.155068516731262207e-01 1.289740949869155884e-01 -3.161228029057383537e-03 -1.123452559113502502e-01 -1.385286450386047363e-01 8.299003541469573975e-02 7.734555006027221680e-02 1.183699164539575577e-02 1.199632287025451660e-01 -1.577899158000946045e-01 -2.901049256324768066e-01 -1.476099789142608643e-01 -3.802112638950347900e-01 2.721463516354560852e-02 -2.835991084575653076e-01 1.052783206105232239e-01 -1.551513820886611938e-01 -3.459166288375854492e-01 9.974100440740585327e-02 1.354898959398269653e-01 -1.438643783330917358e-01 -1.121799275279045105e-01
1.957817375659942627e-02 -7.983005791902542114e-02 -1.399763971567153931e-01 -2.914302051067352295e-01 3.871482610702514648e-02 4.526437073945999146e-02 1.032264009118080139e-01 -2.470063976943492889e-02 -3.581953421235084534e-02 2.336528748273849487e-01 -1.115778367966413498e-02 -3.171208873391151428e-02 3.576532006263732910e-01 -1.769127100706100464e-01 -2.262720912694931030e-01 -1.147761754691600800e-02 6.188249588012695312e-02 -3.352383151650428772e-02 1.154889166355133057e-01 -9.587956964969635010e-02 -1.855270564556121826e-01 -2.767674624919891357e-01 -1.790121793746948242e-01 -5.475671961903572083e-02 1.884132996201515198e-02 3.295027464628219604e-02 -3.355753421783447266e-01 4.143340289592742920e-01 1.390204429626464844e-01 1.979217827320098877e-01 2.591752111911773682e-01 -1.463220119476318359e-01
-2.199553996324539185e-01 -3.725031390786170959e-02 3.000952005386352539e-01 -1.854044497013092041e-01 -5.670555308461189270e-02 -1.241192966699600220e-01 2.683858014643192291e-02 1.906134784221649170e-01 1.478077620267868042e-01 -1.116352230310440063e-01 8.639319241046905518e-02 -1.678805947303771973e-01 4.771023616194725037e-02 -2.515618456527590752e-03 -1.867413967847824097e-01 3.715495392680168152e-02 8.483989536762237549e-02 1.404586881399154663e-01 -1.106484681367874146e-01 2.271481454372406006e-01 -4.055291712284088135e-01 3.306694328784942627e-02 -6.546376645565032959e-02 8.732139319181442261e-02 5.073153600096702576e-02 1.014600917696952820e-01 -3.778876364231109619e-01 -1.732078194618225098e-01 2.727910876274108887e-02 3.498938679695129395e-01 1.922718584537506104e-01 2.181801795959472656e-01
1.837745755910873413e-01 3.888893872499465942e-02 -3.755463659763336182e-02 -2.193580120801925659e-01 -1.049123611301183701e-02 -2.667455971240997314e-01 2.871757447719573975e-01 1.325114667415618896e-01 1.309291124343872070e-01 1.282904297113418579e-01 -2.114352136850357056e-01 5.325090885162353516e-02 8.297359943389892578e-02 2.681313827633857727e-02 -2.926716506481170654e-01 -4.231351427733898163e-03 -2.517055254429578781e-03 8.750247955322265625e-02 3.779366984963417053e-02 1.321872025728225708e-01 -2.413989305496215820e-01 7.455085217952728271e-02 -4.272976219654083252e-01 1.565997898578643799e-01 4.235066473484039307e-03 -9.604150056838989258e-02 -2.246378213167190552e-01 -2.234008163213729858e-01 -1.213653832674026489e-01 2.706045806407928467e-01 -2.245696783065795898e-01 -1.548273712396621704e-01
1.190939173102378845e-01 1.584091484546661377e-01 -1.023806706070899963e-01 -1.741339825093746185e-02 -7.139175385236740112e-02 -1.602367162704467773e-01 3.104125261306762695e-01 3.503128886222839355e-01 1.512883603572845459e-01 2.924263775348663330e-01 2.292626351118087769e-02 -1.011431962251663208e-02 1.089983880519866943e-01 -1.196475550532341003e-01 -1.102794036269187927e-01 -1.915336847305297852e-01 2.304630130529403687e-01 2.926559448242187500e-01 -7.015433162450790405e-02 2.096105962991714478e-01 -2.158224284648895264e-01 1.708079725503921509e-01 -2.694460153579711914e-01 5.096977576613426208e-02 3.688107058405876160e-02 3.131307289004325867e-02 -2.039899863302707672e-02 1.082933396100997925e-01 7.351813465356826782e-02 3.717279434204101562e-01 -4.700135812163352966e-02 1.310181915760040283e-01
2.920601069927215576e-01 -2.887778170406818390e-02 6.976895034313201904e-03 -1.953924894332885742e-01 -2.315043099224567413e-02 -1.656021475791931152e-01 -2.170132473111152649e-02 1.430658251047134399e-01 -1.994946505874395370e-03 2.430413812398910522e-01 3.398502469062805176e-01 -7.845246791839599609e-02 2.282926142215728760e-01 -2.019214481115341187e-01 -1.003964766860008240e-01 -2.781417965888977051e-01 6.036775186657905579e-02 7.794230431318283081e-02 -4.332596361637115479e-01 -2.049905434250831604e-02 -3.095882236957550049e-01 -2.792475745081901550e-02 -2.432161755859851837e-02 1.796333193778991699e-01 -5.240513756871223450e-02 -1.828254908323287964e-01 6.298930197954177856e-02 3.640319406986236572e-02 -9.772808104753494263e-02 2.625616192817687988e-01 1.352663934230804443e-01 -9.728920646011829376e-03
-3.442348167300224304e-02 -1.974067650735378265e-02 -2.764657326042652130e-02 -1.423429697751998901e-01 8.250829763710498810e-03 -1.201749220490455627e-01 2.193302661180496216e-01 4.244243353605270386e-02 3.071699142456054688e-01 1.724572107195854187e-02 1.930499449372291565e-02 -6.090702489018440247e-02 2.934228479862213135e-01 8.917249739170074463e-02 -4.508096352219581604e-02 2.732160985469818115e-01 1.081501469016075134e-01 1.059402599930763245e-01 -2.504804432392120361e-01 -1.191007718443870544e-01 -4.898111224174499512e-01 -2.164123207330703735e-01 -1.076707988977432251e-02 4.315035045146942139e-02 7.091969251632690430e-02 2.731256559491157532e-02 -1.987487524747848511e-01 2.535939216613769531e-01 2.067106217145919800e-01 1.644638776779174805e-01 -9.702027775347232819e-03 2.747556269168853760e-01
1.659138202667236328e-01 1.889823079109191895e-01 -3.041337989270687103e-02 -1.155418381094932556e-01 1.158757656812667847e-01 1.238478869199752808e-01 4.176190495491027832e-01 5.177159607410430908e-02 -1.273282170295715332e-01 2.510187625885009766e-01 4.035741984844207764e-01 -1.215236037969589233e-01 2.396018207073211670e-01 -3.125153481960296631e-02 -1.850826106965541840e-02 -1.397428810596466064e-01 1.262090504169464111e-01 6.788434088230133057e-02 -1.675425022840499878e-01 -3.826972842216491699e-02 -1.861472576856613159e-01 -3.797199130058288574e-01 3.958052024245262146e-02 4.497440159320831299e-02 -1.705127954483032227e-02 -5.982374772429466248e-02 -1.920125633478164673e-01 -1.316446065902709961e-01 1.484261304140090942e-01 2.016290277242660522e-01 1.285270303487777710e-01 -1.083549037575721741e-01
2.229550331830978394e-01 1.812702603638172150e-02 -5.709645897150039673e-02 -1.578651666641235352e-01 5.926327034831047058e-02 -3.968662582337856293e-03 4.014525413513183594e-01 3.664410412311553955e-01 -5.735988169908523560e-02 1.874758899211883545e-01 7.781447470188140869e-02 7.542070001363754272e-02 -3.153484687209129333e-02 1.376637071371078491e-01 -4.692312702536582947e-02 1.149247959256172180e-01 3.520347550511360168e-02 4.561877995729446411e-02 -7.238503545522689819e-02 -1.705054938793182373e-01 -3.284972012042999268e-01 -1.012264005839824677e-02 -1.552897095680236816e-01 6.256414949893951416e-02 -2.730452418327331543e-01 4.796205088496208191e-02 -2.858330309391021729e-01 -3.153305649757385254e-01 2.199787460267543793e-02 2.267692536115646362e-01 1.079409420490264893e-01 2.050672918558120728e-01
-1.661820709705352783e-02 4.248262848705053329e-03 2.045199833810329437e-02 -2.272095531225204468e-03 -6.539896130561828613e-02 7.970725186169147491e-03 2.812341451644897461e-01 4.529909044504165649e-02 -9.170073270797729492e-02 -3.124212659895420074e-02 2.562588453292846680e-01 -5.638126283884048462e-02 -9.375991672277450562e-02 -2.041711509227752686e-01 -1.351642310619354248e-01 -7.051490992307662964e-02 1.351793706417083740e-01 1.980647211894392967e-03 1.826287433505058289e-02 -1.472007855772972107e-02 -3.485928773880004883e-01 2.440638281404972076e-02 -5.184274911880493164e-01 1.709979474544525146e-01 -1.967314332723617554e-01 -1.550588458776473999e-01 -2.219586968421936035e-01 -2.931096255779266357e-01 4.368106648325920105e-02 1.867064684629440308e-01 -2.332060784101486206e-01 -1.839037984609603882e-01
-5.054141581058502197e-02 -1.632697880268096924e-01 2.458185516297817230e-02 -2.588558495044708252e-01 1.468786504119634628e-03 1.126854270696640015e-01 2.093522846698760986e-01 1.571957021951675415e-01 3.427043557167053223e-01 3.358474969863891602e-01 -1.444710195064544678e-01 1.448667347431182861e-01 6.957094371318817139e-02 -1.298251152038574219e-01 1.936962641775608063e-02 -1.013484522700309753e-01 7.913786917924880981e-03 3.812843263149261475e-01 -5.434563010931015015e-02 2.168482393026351929e-01 -3.585254848003387451e-01 6.182722002267837524e-02 -1.760928034782409668e-01 -6.088860798627138138e-03 -2.323646843433380127e-02 2.825107984244823456e-02 -1.630130261182785034e-01 7.357078045606613159e-02 1.004198417067527771e-01 2.938148975372314453e-01 4.694073647260665894e-02 1.635081470012664795e-01
-5.622320994734764099e-02 -4.295153543353080750e-02 -9.014658629894256592e-02 -1.270273327827453613e-01 -2.223880775272846222e-02 1.670194566249847412e-01 2.906140685081481934e-01 1.802770495414733887e-01 7.705035805702209473e-02 -9.012795635499060154e-04 7.693050056695938110e-02 2.466261088848114014e-01 -9.794804267585277557e-03 -1.706232428550720215e-01 -4.128442108631134033e-01 1.926416903734207153e-01 1.599543243646621704e-01 4.212877750396728516e-01 -1.456120759248733521e-01 -2.200997807085514069e-02 -3.080084919929504395e-01 -1.083968058228492737e-01 -1.629853248596191406e-01 -1.982851512730121613e-02 -5.322746559977531433e-02 9.407237917184829712e-02 -1.914220303297042847e-01 -2.598502635955810547e-01 5.855446681380271912e-02 1.893341392278671265e-01 -5.038903560489416122e-03 4.964143782854080200e-02
-2.028331160545349121e-01 -9.712406992912292480e-02 1.089019104838371277e-01 -1.064845733344554901e-02 1.743255853652954102e-01 -1.993270367383956909e-01 1.641945391893386841e-01 -8.722206577658653259e-03 -1.194911971688270569e-01 1.277520805597305298e-01 4.007135331630706787e-02 6.648939847946166992e-02 -2.590614259243011475e-01 -2.807357609272003174e-01 6.150400266051292419e-02 1.207558065652847290e-01 -4.037327691912651062e-02 -9.719257801771163940e-02 -9.934385120868682861e-02 -7.516717165708541870e-02 2.909512072801589966e-02 -9.675073623657226562e-02 -4.324140548706054688e-01 3.452805057168006897e-02 -3.976467549800872803e-01 8.661971986293792725e-02 -2.761740386486053467e-01 -3.141855597496032715e-01 3.398548811674118042e-02 1.343429237604141235e-01 2.117691785097122192e-01 -9.871087223291397095e-02
5.146606639027595520e-02 -1.375799775123596191e-01 2.858558893203735352e-01 -3.236069381237030029e-01 -3.440515324473381042e-02 -5.951334908604621887e-02 1.600419431924819946e-01 -2.461401671171188354e-01 -4.109215736389160156e-02 7.863507419824600220e-02 -2.617284357547760010e-01 5.577706731855869293e-03 2.580193579196929932e-01 -3.292011618614196777e-01 -8.425219357013702393e-02 -3.498258292675018311e-01 9.228221024386584759e-04 -7.583025377243757248e-03 -1.560525596141815186e-01 6.535068154335021973e-02 -8.330395817756652832e-02 -1.240892484784126282e-01 -1.552977412939071655e-01 1.676665395498275757e-01 -6.281374394893646240e-02 -1.695494204759597778e-01 -3.070090115070343018e-01 2.322838455438613892e-02 8.811904489994049072e-02 2.202709019184112549e-01 1.720863580703735352e-01 6.001675128936767578e-02
-1.444205045700073242e-01 -1.082236841320991516e-01 1.269427686929702759e-01 2.342091314494609833e-02 -1.308148205280303955e-01 7.813403010368347168e-02 1.447764635086059570e-01 -1.425300240516662598e-01 -1.710391342639923096e-01 1.230562403798103333e-01 -1.505407392978668213e-01 9.550882875919342041e-02 1.500937193632125854e-01 -4.623766057193279266e-03 -2.118441909551620483e-01 -1.944143921136856079e-01 5.215951800346374512e-02 3.636586293578147888e-02 -4.377051293849945068e-01 -8.795171976089477539e-02 -3.464254438877105713e-01 5.027822405099868774e-02 -2.434277832508087158e-01 3.313157260417938232e-01 -1.085768863558769226e-01 1.883203387260437012e-01 2.606416121125221252e-02 1.946081966161727905e-02 2.982505857944488525e-01 1.489534080028533936e-01 2.199369668960571289e-01 4.598135128617286682e-02
3.794826939702033997e-02 -1.591100730001926422e-02 -6.026539020240306854e-03 -2.609559595584869385e-01 8.102652430534362793e-02 -7.620285451412200928e-02 5.670663341879844666e-02 -2.644179761409759521e-02 -2.070681750774383545e-02 5.457488819956779480e-02 7.244218140840530396e-02 -3.447849154472351074e-01 3.741601109504699707e-01 -2.160402238368988037e-01 -2.182130366563796997e-01 1.108226776123046875e-01 1.673783659934997559e-01 -1.018556579947471619e-01 -2.522609010338783264e-02 -4.840772598981857300e-02 -1.938390135765075684e-01 -2.897368371486663818e-01 -3.720047175884246826e-01 -3.157170116901397705e-02 1.656845957040786743e-01 -1.020970419049263000e-01 -1.438757032155990601e-01 2.580544948577880859e-01 -3.640764951705932617e-02 1.126935631036758423e-01 3.134989142417907715e-01 -6.046749185770750046e-03
2.894138097763061523e-01 6.653601676225662231e-02 -5.107826739549636841e-02 -9.150214493274688721e-02 1.404407918453216553e-01 -3.621250018477439880e-02 2.284122705459594727e-01 -1.668738722801208496e-01 -7.198155391961336136e-03 3.552441298961639404e-01 7.286386936902999878e-02 7.699397206306457520e-02 1.777251660823822021e-01 -2.515461482107639313e-02 4.280642047524452209e-02 9.180484712123870850e-02 1.908541619777679443e-01 1.221208274364471436e-01 -2.763219177722930908e-01 -2.487080246210098267e-01 -3.912018537521362305e-01 2.417889237403869629e-01 -2.766210585832595825e-02 9.137796610593795776e-02 -8.191166818141937256e-02 -2.868496775627136230e-01 -1.393411308526992798e-01 -2.156664989888668060e-02 -3.111466765403747559e-02 2.217525988817214966e-01 1.592112183570861816e-01 -1.590029895305633545e-01
7.016813009977340698e-02 -2.667112834751605988e-02 4.501770436763763428e-02 -1.099731549620628357e-01 1.465117335319519043e-01 -7.499229907989501953e-02 4.729275107383728027e-01 5.737901106476783752e-02 5.242503806948661804e-02 -5.558335408568382263e-02 1.326718777418136597e-01 -2.288735099136829376e-02 -1.943686306476593018e-01 1.083061471581459045e-01 -1.748447865247726440e-01 5.248548090457916260e-02 2.736525535583496094e-01 1.076919659972190857e-01 -2.983317077159881592e-01 1.613838523626327515e-01 -2.277490794658660889e-01 1.403672737069427967e-03 -7.524502277374267578e-02 -1.937477663159370422e-02 -3.272902965545654297e-01 -2.341834455728530884e-01 -2.483153045177459717e-01 2.232385128736495972e-01 6.142811849713325500e-02 2.194522619247436523e-01 1.810361593961715698e-01 -4.244619235396385193e-02
-1.125606745481491089e-01 2.018040418624877930e-01 3.776026144623756409e-02 -1.091175451874732971e-01 2.294109463691711426e-01 -2.081263065338134766e-01 1.546165198087692261e-01 -1.243084222078323364e-01 -6.014358997344970703e-02 2.223365157842636108e-01 2.005144506692886353e-01 -4.264336526393890381e-01 1.551610380411148071e-01 -2.569842338562011719e-01 -2.278291136026382446e-01 -1.209469512104988098e-01 1.967364102602005005e-01 -1.514042466878890991e-01 -1.177985593676567078e-01 1.121292542666196823e-02 -2.736603915691375732e-01 2.377670705318450928e-01 -1.069764718413352966e-01 -1.037995703518390656e-02 -2.177114039659500122e-01 1.032249629497528076e-01 -3.718718141317367554e-02 2.017718106508255005e-01 8.773699402809143066e-02 1.631159782409667969e-01 -1.114022061228752136e-01 2.731905505061149597e-02
-8.512077480554580688e-02 -3.119398467242717743e-02 -1.223164424300193787e-01 -4.766995459794998169e-02 1.052030622959136963e-01 -3.308807685971260071e-02 1.544507406651973724e-02 -1.718388870358467102e-02 5.556634441018104553e-02 2.145462334156036377e-01 -1.386495977640151978e-01 -6.206037104129791260e-02 -7.341001764871180058e-04 -3.339009881019592285e-01 2.576342225074768066e-02 -6.241890788078308105e-02 -6.835808046162128448e-03 1.471753865480422974e-01 2.394662648439407349e-01 1.084544211626052856e-01 -2.810618579387664795e-01 -2.822921872138977051e-01 -5.157667994499206543e-01 3.219150006771087646e-01 -1.374482810497283936e-01 1.726014614105224609e-01 -2.030546367168426514e-01 1.604763567447662354e-01 4.286015406250953674e-02 1.755096018314361572e-01 -6.118868291378021240e-02 4.912530630826950073e-02
-7.158657163381576538e-02 3.627698123455047607e-02 5.325735360383987427e-02 3.714626282453536987e-02 1.883448809385299683e-01 -3.696236386895179749e-02 3.380775153636932373e-01 7.272083312273025513e-02 -1.368460953235626221e-01 1.870898604393005371e-01 -1.733473390340805054e-01 -2.069901376962661743e-01 2.574643492698669434e-01 -8.805346442386507988e-04 1.689673662185668945e-01 -6.389755010604858398e-02 1.859576553106307983e-01 2.419813871383666992e-01 -2.423034794628620148e-02 7.573461532592773438e-02 -2.351659089326858521e-01 -1.197726354002952576e-01 -1.787013113498687744e-01 6.761595606803894043e-02 -3.388839364051818848e-01 -4.169080257415771484e-01 1.789938658475875854e-02 -4.464030265808105469e-02 1.448820680379867554e-01 6.905710697174072266e-02 2.844820618629455566e-01 -6.405415385961532593e-02
4.231859147548675537e-01 1.055534929037094116e-01 -2.784213237464427948e-02 -2.308513037860393524e-03 1.225496921688318253e-02 -1.223705708980560303e-01 2.281863987445831299e-01 -6.095306202769279480e-02 -1.595501787960529327e-02 2.800446152687072754e-01 -1.697828434407711029e-02 2.206182330846786499e-01 2.150617390871047974e-01 1.361966431140899658e-01 -3.492742776870727539e-01 7.816766202449798584e-02 2.767716646194458008e-01 -1.680686622858047485e-01 -2.486197203397750854e-01 -1.351169198751449585e-01 -1.448494493961334229e-01 -1.498549729585647583e-01 -1.717165708541870117e-01 2.735669314861297607e-01 -2.256575822830200195e-01 -9.121961146593093872e-02 3.744183573871850967e-03 7.333865761756896973e-02 3.802663413807749748e-03 8.471050113439559937e-02 1.137227192521095276e-01 -9.966298937797546387e-03
3.410915657877922058e-02 -1.049275323748588562e-02 -1.045414507389068604e-01 -3.829825222492218018e-01 -1.366192698478698730e-01 1.442847251892089844e-01 1.498987618833780289e-02 -1.333968043327331543e-01 7.373176515102386475e-02 2.604386508464813232e-01 -1.020819321274757385e-02 -2.715813228860497475e-03 2.971745133399963379e-01 -2.633180618286132812e-01 -2.747428715229034424e-01 -1.398476213216781616e-01 7.314053922891616821e-02 4.834356531500816345e-02 -1.833786368370056152e-01 1.753163486719131470e-01 -3.634251281619071960e-02 -3.985577225685119629e-01 -1.531870812177658081e-01 -5.320216342806816101e-02 5.883159115910530090e-02 -2.495247637853026390e-03 -2.879767119884490967e-01 2.293582856655120850e-01 6.598739326000213623e-02 1.737958341836929321e-01 1.019467711448669434e-01 -1.228075027465820312e-01
7.336522638797760010e-02 -1.119599640369415283e-01 1.323436498641967773e-01 -5.243139266967773438e-01 -1.608237773180007935e-01 -1.716394126415252686e-01 -1.499268691986799240e-02 1.239829957485198975e-01 -2.036020718514919281e-02 -1.108972448855638504e-02 -8.726184070110321045e-02 6.017552223056554794e-03 -1.210005283355712891e-01 -1.226666793227195740e-01 -9.453094750642776489e-02 7.186249829828739166e-03 5.017106533050537109e-01 8.842061460018157959e-02 -2.677288651466369629e-02 1.576366275548934937e-01 -8.697499334812164307e-02 -9.297023713588714600e-02 -1.874586641788482666e-01 2.620092928409576416e-01 -2.233182936906814575e-01 1.992171406745910645e-01 -1.767475008964538574e-01 -6.088220700621604919e-02 -1.486668288707733154e-01 7.229126244783401489e-02 5.981655418872833252e-02 1.066354513168334961e-01
-2.579963505268096924e-01 -1.334363222122192383e-01 -3.008174896240234375e-01 -2.900883853435516357e-01 -2.682619988918304443e-01 -3.466719985008239746e-01 -8.311442285776138306e-02 -1.735589355230331421e-01 6.340717431157827377e-03 2.406905293464660645e-01 -9.535437077283859253e-02 -9.917754679918289185e-02 2.905321121215820312e-02 -1.506503522396087646e-01 7.009041309356689453e-02 -1.685462296009063721e-01 1.320812553167343140e-01 1.199152097105979919e-01 -1.595530658960342407e-01 -4.640522226691246033e-02 -1.655423045158386230e-01 -1.929011754691600800e-02 -3.969510197639465332e-01 -6.950484961271286011e-02 -6.268165260553359985e-02 1.142652612179517746e-02 8.991277217864990234e-02 -1.141836941242218018e-01 1.508508920669555664e-01 2.080591768026351929e-01 1.625020503997802734e-01 -1.039529815316200256e-01
-3.228640854358673096e-01 -1.066882014274597168e-01 6.417639553546905518e-02 -3.237091898918151855e-01 2.770282328128814697e-01 6.059519201517105103e-02 2.386412769556045532e-02 -1.616595685482025146e-01 1.460932642221450806e-01 -5.411167442798614502e-02 6.067487969994544983e-02 -2.547495067119598389e-01 3.571890890598297119e-01 -1.513382494449615479e-01 -1.398603767156600952e-01 4.957616329193115234e-02 8.945732563734054565e-02 -8.033750951290130615e-02 -2.068173140287399292e-01 6.570006161928176880e-02 -1.586661338806152344e-01 -7.460800558328628540e-02 -4.268695414066314697e-02 1.208764985203742981e-01 -2.707358300685882568e-01 -8.991826325654983521e-02 -1.698871254920959473e-01 4.562557116150856018e-02 7.916531525552272797e-03 2.312930673360824585e-01 -2.060964852571487427e-01 -2.931070625782012939e-01
-5.635058507323265076e-02 -2.236848920583724976e-01 3.713754564523696899e-02 -2.123024314641952515e-01 1.221733018755912781e-01 -9.771953523159027100e-02 4.452207684516906738e-01 -1.141433864831924438e-01 4.515699401963502169e-05 3.378493338823318481e-02 1.437439620494842529e-01 4.579426348209381104e-02 -2.507047653198242188e-01 1.036907285451889038e-01 -2.701030671596527100e-02 -6.376618146896362305e-02 2.138869613409042358e-01 1.344835460186004639e-01 -2.780752480030059814e-01 1.216782331466674805e-01 -2.154322564601898193e-01 -6.638177484273910522e-02 -4.676460474729537964e-02 3.221328556537628174e-02 -3.405856788158416748e-01 -3.164853453636169434e-01 -2.240938991308212280e-01 8.646633476018905640e-02 -2.640311047434806824e-02 1.257014125585556030e-01 2.199577242136001587e-01 1.164853498339653015e-01
4.978225380182266235e-02 -6.335208564996719360e-02 1.284328252077102661e-01 5.468960385769605637e-03 1.854661703109741211e-01 -3.543398529291152954e-02 3.760606050491333008e-01 1.184939295053482056e-01 -1.252515912055969238e-01 9.679302573204040527e-02 -1.173540055751800537e-01 -1.800625771284103394e-01 5.409503728151321411e-02 -1.383319646120071411e-01 2.876534759998321533e-01 -4.634620249271392822e-02 1.526218801736831665e-01 1.870898753404617310e-01 7.124080508947372437e-02 2.566209295764565468e-03 -3.512059748172760010e-01 -1.739567369222640991e-01 -1.337873339653015137e-01 -1.008215919137001038e-02 -3.607277870178222656e-01 -2.582178115844726562e-01 -9.001561254262924194e-02 -1.978973895311355591e-01 9.215341508388519287e-02 9.862152487039566040e-02 3.038145601749420166e-01 -1.344908773899078369e-01
7.795029878616333008e-02 9.690394997596740723e-02 7.670272886753082275e-02 -1.640603244304656982e-01 1.751857995986938477e-01 7.347168773412704468e-02 3.096424341201782227e-01 3.480718433856964111e-01 1.692262664437294006e-02 -4.426176100969314575e-02 -1.883410215377807617e-01 -8.059166371822357178e-02 -1.277035623788833618e-01 -1.131926551461219788e-01 4.008317738771438599e-02 9.700533002614974976e-03 4.580517858266830444e-02 -2.711332775652408600e-02 -2.841167449951171875e-01 1.322197169065475464e-01 -2.663874030113220215e-01 -1.016648113727569580e-01 -2.121405750513076782e-01 1.499424129724502563e-01 1.384217739105224609e-01 -2.962931394577026367e-01 -8.058783411979675293e-02 1.077858656644821167e-01 -9.181401878595352173e-02 3.128346502780914307e-01 3.254912495613098145e-01 -1.909320205450057983e-01
4.075448587536811829e-02 -8.432167582213878632e-03 1.793352663516998291e-01 -2.683220505714416504e-01 1.383755356073379517e-01 -2.022320777177810669e-01 7.501188665628433228e-02 1.490530073642730713e-01 1.661377698183059692e-01 -1.008395329117774963e-01 1.721203327178955078e-01 -4.523793980479240417e-02 -1.613245308399200439e-01 -2.870376110076904297e-01 9.850160777568817139e-02 -1.291766762733459473e-01 4.088973701000213623e-01 4.599519446492195129e-02 -1.079721078276634216e-01 1.227332279086112976e-01 -2.095128744840621948e-01 -1.659177839756011963e-01 -8.187692612409591675e-02 1.242332160472869873e-01 -2.015966027975082397e-01 2.633982896804809570e-01 -3.844460248947143555e-01 7.018744945526123047e-03 -8.551345765590667725e-02 1.201505511999130249e-01 4.581154137849807739e-02 -1.751060038805007935e-01
-1.115998327732086182e-01 -2.205227166414260864e-01 -9.773024916648864746e-02 -2.673752009868621826e-01 1.785823144018650055e-02 7.885578274726867676e-02 4.194220900535583496e-02 1.389077901840209961e-01 9.060486406087875366e-02 -1.608140766620635986e-01 1.765635013580322266e-01 1.435470879077911377e-01 -1.134728938341140747e-01 -3.205900788307189941e-01 -2.174471169710159302e-01 1.421712338924407959e-01 2.603556811809539795e-01 1.913320869207382202e-01 -1.831558197736740112e-01 -3.094406984746456146e-02 -2.293000519275665283e-01 4.324308410286903381e-02 -1.257829815149307251e-01 1.873934715986251831e-01 -1.096755638718605042e-01 -3.394939750432968140e-02 -6.137431785464286804e-02 -4.204590618610382080e-02 3.709791004657745361e-01 3.913538753986358643e-01 4.496449232101440430e-02 -7.401458919048309326e-02
1.796810775995254517e-01 -9.373168647289276123e-02 1.125971898436546326e-01 -2.109607011079788208e-01 9.795066714286804199e-02 -1.794003695249557495e-01 6.571840494871139526e-02 3.002479672431945801e-01 2.170492857694625854e-01 -1.637158542871475220e-02 5.151128768920898438e-02 -3.709259629249572754e-01 1.806672215461730957e-01 1.530071254819631577e-02 -2.173946611583232880e-02 9.378442913293838501e-02 1.521401405334472656e-01 -2.353052608668804169e-03 -1.770214438438415527e-01 1.100372821092605591e-01 -3.496866673231124878e-02 1.543209701776504517e-01 -3.373308181762695312e-01 2.367086112499237061e-01 -1.736960560083389282e-01 2.406985461711883545e-01 1.111722271889448166e-02 -2.263516932725906372e-01 1.052849665284156799e-01 3.046520054340362549e-01 1.685259640216827393e-01 5.017704516649246216e-02
-3.348704576492309570e-01 1.050083860754966736e-01 2.214114367961883545e-02 -3.057735860347747803e-01 2.600767314434051514e-01 -9.543947130441665649e-02 2.314247786998748779e-01 1.130856722593307495e-01 -1.659928113222122192e-01 1.331314593553543091e-01 -2.054375596344470978e-03 -9.382852911949157715e-02 3.952496945858001709e-01 5.205103382468223572e-02 7.558177411556243896e-02 1.474737375974655151e-02 -5.392305180430412292e-02 1.560227870941162109e-01 -1.950300186872482300e-01 -9.780870378017425537e-02 -3.246847093105316162e-01 -9.520064294338226318e-02 -2.548501491546630859e-01 -4.662411287426948547e-02 -4.306739196181297302e-02 2.460728883743286133e-01 -4.363649338483810425e-02 -2.468695044517517090e-01 -1.658202707767486572e-01 -5.189646780490875244e-02 9.433224797248840332e-02 1.452453667297959328e-03
-2.741938829421997070e-01 -2.364513874053955078e-01 7.646753638982772827e-02 -2.491237521171569824e-01 3.189325034618377686e-01 1.500850468873977661e-01 1.674899160861968994e-01 -1.600162833929061890e-01 -1.311601512134075165e-02 2.232492864131927490e-01 -2.269837111234664917e-01 -5.998731032013893127e-02 2.674628794193267822e-02 5.492361262440681458e-02 -1.494959890842437744e-01 3.634994477033615112e-02 1.876227408647537231e-01 2.812746465206146240e-01 -9.437268227338790894e-02 -2.873307466506958008e-02 -1.632428169250488281e-01 2.129165269434452057e-02 -1.579638421535491943e-01 -1.159970611333847046e-01 -4.522227048873901367e-01 -1.034742891788482666e-01 -8.314792998135089874e-03 7.585778832435607910e-02 -2.604593709111213684e-02 2.676693797111511230e-01 -8.719173818826675415e-02 -6.318391300737857819e-03
7.616249471902847290e-02 1.723317056894302368e-01 2.215080261230468750e-01 -1.972857415676116943e-01 1.107513681054115295e-01 -4.569132253527641296e-02 3.488561511039733887e-01 1.601125895977020264e-01 -4.591600969433784485e-02 1.142551824450492859e-01 6.048439443111419678e-02 7.396574318408966064e-02 -1.994280666112899780e-01 -1.944590508937835693e-01 -1.881455071270465851e-02 -2.447357475757598877e-01 1.976900100708007812e-01 8.020713925361633301e-02 -1.176791191101074219e-01 3.949581459164619446e-02 -4.124576225876808167e-02 -1.231709420680999756e-01 -2.501372806727886200e-02 1.258010268211364746e-01 -2.375774830579757690e-01 2.007702291011810303e-01 -4.535311162471771240e-01 -1.891676485538482666e-01 -1.784736961126327515e-01 2.308868020772933960e-01 1.767884343862533569e-01 6.170058995485305786e-02
-2.001471072435379028e-01 -1.858815997838973999e-01 -1.215878054499626160e-01 -2.474512010812759399e-01 -7.414514571428298950e-02 -1.579988300800323486e-01 2.058559954166412354e-01 2.439781129360198975e-01 7.836748659610748291e-02 1.232998073101043701e-01 1.457604318857192993e-01 9.691718965768814087e-02 -1.181104704737663269e-01 -8.790940046310424805e-02 -2.848631143569946289e-01 1.085150167346000671e-01 6.054922938346862793e-02 4.013313651084899902e-01 -1.059849262237548828e-01 -6.421157717704772949e-02 -8.214912563562393188e-02 1.363870948553085327e-01 -3.223572671413421631e-01 3.062129914760589600e-01 5.522062629461288452e-02 1.496867369860410690e-02 -9.562069177627563477e-02 -5.377171561121940613e-03 1.021107286214828491e-01 2.994694411754608154e-01 -7.222148776054382324e-02 -1.718629449605941772e-01
1.244828104972839355e-01 1.532828956842422485e-01 4.517517611384391785e-02 -5.820580571889877319e-02 1.438772976398468018e-01 -3.926144912838935852e-02 1.671992242336273193e-01 1.011176407337188721e-01 -1.921631209552288055e-02 2.720691263675689697e-01 -1.903780549764633179e-01 -6.542540341615676880e-02 1.973389238119125366e-01 -1.994123756885528564e-01 -9.933689236640930176e-02 -2.649423182010650635e-01 3.824440389871597290e-02 1.652724295854568481e-01 -3.640149235725402832e-01 1.560647189617156982e-01 -2.323764562606811523e-01 -1.131019517779350281e-01 -1.823714673519134521e-01 -1.827313154935836792e-01 -3.134683966636657715e-01 2.759288810193538666e-02 -1.072300672531127930e-01 4.848749935626983643e-02 1.962052732706069946e-01 7.218064740300178528e-03 3.501856327056884766e-01 -1.683406531810760498e-01
-1.541839987039566040e-01 -2.831345498561859131e-01 1.671679504215717316e-02 -8.848574012517929077e-02 5.251364037394523621e-02 4.130797460675239563e-02 -8.963341265916824341e-02 1.593586802482604980e-02 -4.226721450686454773e-02 -8.035578578710556030e-02 7.493028789758682251e-02 -3.037412166595458984e-01 3.291743993759155273e-01 -1.525366753339767456e-01 -2.056838124990463257e-01 6.672838330268859863e-02 1.278072148561477661e-01 -3.471363335847854614e-02 -6.376998964697122574e-03 1.401626020669937134e-01 -3.807284235954284668e-01 -2.373751550912857056e-01 -4.797514677047729492e-01 3.085133992135524750e-02 -4.832185804843902588e-02 -1.490722149610519409e-01 -5.299724172800779343e-03 -4.365754500031471252e-02 1.317213522270321846e-03 7.991594821214675903e-02 2.221053540706634521e-01 1.971071660518646240e-01
2.790210023522377014e-02 -2.108241431415081024e-03 -2.597044706344604492e-01 -2.081732004880905151e-01 7.447887957096099854e-02 4.424966406077146530e-03 1.457181423902511597e-01 -8.951548486948013306e-02 -9.680601954460144043e-02 1.306163817644119263e-01 1.553142666816711426e-01 -1.100434139370918274e-01 1.378770023584365845e-01 -3.165011703968048096e-01 -2.252517789602279663e-01 -1.384306997060775757e-01 2.635232508182525635e-01 1.692321598529815674e-01 -1.955810934305191040e-02 -1.840672940015792847e-01 -1.012589186429977417e-01 -1.077273264527320862e-01 -3.165699541568756104e-01 1.446970105171203613e-01 -1.291982829570770264e-01 -1.901597231626510620e-01 -2.158450782299041748e-01 3.678593337535858154e-01 1.972520351409912109e-01 7.605474442243576050e-02 -5.071759223937988281e-03 -2.168681621551513672e-01
-2.232886850833892822e-02 -1.648593246936798096e-01 1.496375948190689087e-01 -7.277395576238632202e-02 -1.029820069670677185e-01 1.631854176521301270e-01 1.215193942189216614e-01 -1.487571299076080322e-01 -1.065624803304672241e-01 2.149534374475479126e-01 -1.715253144502639771e-01 3.318562731146812439e-02 4.194073006510734558e-02 -1.037610173225402832e-01 -2.704952657222747803e-01 -1.824228316545486450e-01 -7.257568649947643280e-03 -5.598159972578287125e-03 -3.425093591213226318e-01 1.871288008987903595e-02 -3.951488137245178223e-01 1.078377142548561096e-01 -1.322634816169738770e-01 3.527391850948333740e-01 -1.900546103715896606e-01 1.945638805627822876e-01 -8.074432611465454102e-02 1.542348265647888184e-01 2.658416330814361572e-01 1.350245922803878784e-01 2.068935185670852661e-01 4.695970565080642700e-03
1.781483292579650879e-01 2.819099090993404388e-02 -6.461433321237564087e-02 -5.959507822990417480e-02 1.512070447206497192e-01 -6.203942373394966125e-02 3.295148611068725586e-01 -6.990016996860504150e-02 -2.289646863937377930e-02 2.631740868091583252e-01 1.274918466806411743e-01 1.814966201782226562e-01 -1.810352504253387451e-02 -1.728107780218124390e-01 6.666035205125808716e-02 -4.808280989527702332e-02 1.414536535739898682e-01 -2.885347045958042145e-02 -2.406719177961349487e-01 -2.357041537761688232e-01 -4.252519011497497559e-01 -1.273040324449539185e-01 4.911198467016220093e-02 -1.675226725637912750e-02 -1.694727391004562378e-01 -2.537057101726531982e-01 -6.445192545652389526e-02 -6.448293477296829224e-02 -6.178558617830276489e-02 2.703900635242462158e-01 3.877433538436889648e-01 -3.007591515779495239e-02
-1.682670563459396362e-01 1.964468136429786682e-02 1.348423212766647339e-01 -3.694353103637695312e-01 1.323330681771039963e-02 -1.363843828439712524e-01 1.260483711957931519e-01 -2.812852859497070312e-01 8.425592631101608276e-02 2.645875811576843262e-01 -1.948975026607513428e-01 -7.729220390319824219e-02 2.046436071395874023e-01 -4.136103391647338867e-01 -7.138600200414657593e-02 -1.425413042306900024e-01 -4.072298109531402588e-02 2.090624123811721802e-01 -2.315136045217514038e-01 1.395440250635147095e-01 -1.265217214822769165e-01 -2.370074987411499023e-01 9.027882479131221771e-03 5.686333030462265015e-02 -1.549497693777084351e-01 -1.679273843765258789e-01 -6.806258112192153931e-02 1.263616979122161865e-01 1.663916110992431641e-01 3.116636723279953003e-02 1.806855797767639160e-01 -1.239889040589332581e-01
3.341663181781768799e-01 -7.919400185346603394e-02 7.810273766517639160e-02 -2.837824225425720215e-01 -2.929039858281612396e-02 -1.869057863950729370e-01 2.455631196498870850e-01 -6.334212608635425568e-03 -3.982903808355331421e-02 2.203756123781204224e-01 1.150895431637763977e-01 9.642983973026275635e-02 1.927188932895660400e-01 1.076054200530052185e-01 -2.609419524669647217e-01 1.691701710224151611e-01 9.944269806146621704e-02 1.862891949713230133e-02 -8.457116782665252686e-02 2.377498298883438110e-01 -3.114360570907592773e-01 -1.775130778551101685e-01 -6.742466241121292114e-02 3.862186968326568604e-01 -2.225717008113861084e-01 -1.414902806282043457e-01 -6.378135085105895996e-02 4.561233893036842346e-02 -6.167904660105705261e-02 -1.256208587437868118e-02 1.986534297466278076e-01 -7.688727974891662598e-02
2.278057485818862915e-01 -1.005206033587455750e-01 4.151024669408798218e-02 -1.449900716543197632e-01 2.639973163604736328e-01 -2.580122053623199463e-01 2.422297298908233643e-01 6.878266483545303345e-02 -1.540529578924179077e-01 2.546426355838775635e-01 -1.159666925668716431e-01 9.063159674406051636e-02 -4.391126334667205811e-02 1.525842100381851196e-01 -3.434671163558959961e-01 1.468175090849399567e-02 4.003044590353965759e-02 -7.880534045398235321e-03 -2.325287312269210815e-01 7.491569221019744873e-02 -4.756081998348236084e-01 -1.662705242633819580e-01 -1.491375453770160675e-02 1.780918091535568237e-01 -3.129184711724519730e-03 -1.195430457592010498e-01 2.176385931670665741e-02 4.819211736321449280e-02 -9.084421396255493164e-02 1.036969870328903198e-01 6.649526208639144897e-02 -2.725661695003509521e-01
-1.351610273122787476e-01 -1.088580489158630371e-02 7.434079796075820923e-02 -9.337151050567626953e-02 9.215526282787322998e-02 -3.759491741657257080e-01 1.946410387754440308e-01 2.204822748899459839e-01 2.055059224367141724e-01 -7.563178241252899170e-02 1.992515921592712402e-01 -2.875465750694274902e-01 2.847621142864227295e-01 -7.882946729660034180e-02 -3.844532668590545654e-01 1.129421498626470566e-02 9.700867347419261932e-03 -8.651277422904968262e-02 -2.657275646924972534e-02 1.849991977214813232e-01 -2.405303120613098145e-01 1.124825626611709595e-01 -1.155822575092315674e-01 1.624660789966583252e-01 -1.188307628035545349e-01 2.118917740881443024e-02 -2.815884947776794434e-01 -6.310731172561645508e-03 -1.498228758573532104e-01 2.288551330566406250e-01 -5.881299078464508057e-02 -2.268451079726219177e-02
7.115653157234191895e-02 -3.977570682764053345e-02 8.648592978715896606e-03 -2.468156069517135620e-01 -9.753326885402202606e-03 -5.913932248950004578e-02 2.086714357137680054e-01 1.383853852748870850e-01 -7.239060848951339722e-02 4.386510848999023438e-01 -2.151039391756057739e-01 1.561346054077148438e-01 8.369525521993637085e-02 -2.694948911666870117e-01 -2.466121613979339600e-01 2.686019241809844971e-01 1.442645341157913208e-01 5.610484257340431213e-02 -1.638241559267044067e-01 -2.791213244199752808e-02 -1.910248845815658569e-01 5.124178156256675720e-02 -3.679738044738769531e-01 -9.587485343217849731e-02 -1.837115585803985596e-01 -1.422663182020187378e-01 -8.850163966417312622e-02 -1.662526428699493408e-01 -1.872460916638374329e-02 1.669725030660629272e-01 -1.793818026781082153e-01 -3.791893599554896355e-03
8.157184720039367676e-02 -5.514245852828025818e-02 -1.880729198455810547e-02 8.977115154266357422e-02 -1.438507903367280960e-02 -2.199136093258857727e-02 3.420871496200561523e-01 -2.032866925001144409e-01 -3.744895756244659424e-02 2.715195417404174805e-01 -3.406712114810943604e-01 -2.533298134803771973e-01 2.080031484365463257e-01 -2.495073974132537842e-01 4.901069402694702148e-02 -2.302825450897216797e-02 1.505446135997772217e-01 2.174508869647979736e-01 -3.362315297126770020e-01 1.089371442794799805e-01 -1.194115653634071350e-01 1.985673978924751282e-02 -5.288056563585996628e-03 -1.464427113533020020e-01 -3.064645230770111084e-01 6.710423529148101807e-02 -2.205605804920196533e-01 -1.229323521256446838e-01 2.213879860937595367e-02 1.975914686918258667e-01 1.595478951930999756e-01 2.963498793542385101e-02
-2.311503700911998749e-02 -1.603361666202545166e-01 5.599549785256385803e-02 5.417045671492815018e-03 1.295620948076248169e-01 -5.356116965413093567e-02 6.781736761331558228e-02 3.365205600857734680e-02 -1.185907572507858276e-01 1.826687753200531006e-01 -9.400372207164764404e-02 -1.415704488754272461e-01 3.771966397762298584e-01 3.287858143448829651e-02 1.549923121929168701e-01 -1.740559190511703491e-01 1.042312458157539368e-01 8.112770318984985352e-02 3.326568752527236938e-02 3.209486007690429688e-01 -2.247885428369045258e-02 -3.452524244785308838e-01 -2.714477777481079102e-01 2.271099090576171875e-01 -2.101741582155227661e-01 1.452615112066268921e-01 1.291881222277879715e-02 -7.799857109785079956e-02 -2.820059284567832947e-02 3.812153041362762451e-01 2.950357496738433838e-01 5.848896107636392117e-04
7.087019830942153931e-02 -3.181754350662231445e-01 4.509009420871734619e-01 -7.113273441791534424e-02 -3.197686001658439636e-02 -1.088165491819381714e-01 1.664206087589263916e-01 -1.687205880880355835e-01 2.131087332963943481e-01 1.346909105777740479e-01 -6.298184394836425781e-02 -1.136353611946105957e-01 1.499608904123306274e-01 -1.096674874424934387e-01 -9.815128147602081299e-02 -1.722025573253631592e-01 5.080361152067780495e-04 -8.437601476907730103e-02 -1.747248470783233643e-01 -1.923407614231109619e-01 -1.479975730180740356e-01 7.207787595689296722e-03 -1.995702981948852539e-01 2.339887022972106934e-01 -3.397900462150573730e-01 -1.186047494411468506e-01 5.423247069120407104e-02 4.049510881304740906e-02 -1.226647868752479553e-01 2.472541481256484985e-01 1.292418390512466431e-01 -2.096121460199356079e-01
-4.278362169861793518e-02 1.451868563890457153e-01 2.218207120895385742e-01 -1.561158597469329834e-01 -2.323658764362335205e-01 -1.492568254470825195e-01 1.030900552868843079e-01 -2.301349788904190063e-01 -8.418200910091400146e-02 2.959811091423034668e-01 -7.577776908874511719e-02 -1.541297286748886108e-01 2.409876435995101929e-01 -5.096638947725296021e-02 -1.017560958862304688e-01 -2.072895914316177368e-01 -1.874316483736038208e-01 2.014527022838592529e-01 -1.724612116813659668e-01 3.800074011087417603e-02 -2.326291948556900024e-01 -7.393459975719451904e-02 -1.489326953887939453e-01 2.035424113273620605e-01 4.539295285940170288e-02 -9.541085362434387207e-02 -2.824713587760925293e-01 2.309435978531837463e-02 2.253376841545104980e-01 2.803363502025604248e-01 2.669505774974822998e-01 5.707767978310585022e-02
1.117550656199455261e-01 -1.385936699807643890e-02 -2.052967995405197144e-01 -1.229222267866134644e-01 3.965203836560249329e-02 5.772750452160835266e-02 4.175812304019927979e-01 1.826516091823577881e-01 1.674192585051059723e-02 4.656154289841651917e-02 -5.830110237002372742e-02 2.182728648185729980e-01 2.674711868166923523e-02 -7.358107715845108032e-02 -1.126705035567283630e-01 2.548034489154815674e-01 2.743880152702331543e-01 1.988805979490280151e-01 3.010326996445655823e-03 1.750270873308181763e-01 -2.447425872087478638e-01 5.490426719188690186e-02 -2.058439552783966064e-01 8.780487626791000366e-02 -5.218406021595001221e-02 -4.679960012435913086e-02 -1.789561808109283447e-01 -2.215282171964645386e-01 1.042624339461326599e-01 8.376689255237579346e-02 4.236818253993988037e-01 -1.956897079944610596e-01
1.329408288002014160e-01 -2.668902836740016937e-02 1.718934327363967896e-01 -2.390092313289642334e-01 -6.283062696456909180e-02 -1.645084284245967865e-02 1.602959930896759033e-01 2.677055001258850098e-01 2.018837817013263702e-02 3.139709830284118652e-01 1.632203464396297932e-03 8.966451510787010193e-03 -9.030916541814804077e-02 -1.714475005865097046e-01 -1.221731901168823242e-01 -1.335866600275039673e-01 7.636408507823944092e-02 1.951531469821929932e-01 -1.068429723381996155e-01 2.957863509654998779e-01 -3.281922340393066406e-01 1.198667809367179871e-01 -1.224942505359649658e-01 1.127077564597129822e-01 1.436524540185928345e-01 8.921553194522857666e-02 -4.175428748130798340e-01 -1.632191687822341919e-01 -1.012610550969839096e-02 2.470618635416030884e-01 -1.034360975027084351e-01 -1.730479598045349121e-01
5.552311241626739502e-02 1.926310211420059204e-01 -6.041003018617630005e-02 -1.983370482921600342e-01 5.782421305775642395e-02 -5.205953866243362427e-02 7.343967258930206299e-02 -7.118143141269683838e-02 -2.674345374107360840e-01 7.806696742773056030e-02 1.700420677661895752e-01 -1.950429826974868774e-01 4.525265395641326904e-01 -3.309265375137329102e-01 -2.138154059648513794e-01 -8.851063251495361328e-02 3.672895133495330811e-01 8.434060215950012207e-02 -1.936131715774536133e-01 -1.577958315610885620e-01 -2.433051168918609619e-02 -2.668220698833465576e-01 -4.828044399619102478e-02 6.392456591129302979e-02 -1.895813345909118652e-01 -5.433365702629089355e-02 -8.747220039367675781e-02 -4.625871405005455017e-02 4.372361674904823303e-02 1.927797347307205200e-01 2.917565405368804932e-02 1.291461139917373657e-01
-6.612750887870788574e-02 5.617397651076316833e-02 -9.045494347810745239e-02 -1.254643946886062622e-01 1.760028153657913208e-01 1.371831148862838745e-01 2.182734310626983643e-01 2.738803066313266754e-02 1.446417719125747681e-01 1.877044886350631714e-01 -1.074855625629425049e-01 1.170382555574178696e-02 1.467964798212051392e-01 -2.386068999767303467e-01 1.329027563333511353e-01 8.919368684291839600e-02 3.383098170161247253e-02 -1.212884904816746712e-03 -6.568431854248046875e-02 -1.154371201992034912e-01 -2.330892086029052734e-01 -2.388892769813537598e-01 -3.338040411472320557e-01 5.545393824577331543e-01 -2.925328016281127930e-01 -1.087465509772300720e-02 1.267754733562469482e-01 -2.140312083065509796e-02 8.482091128826141357e-02 -3.943207114934921265e-02 4.456936847418546677e-03 1.956937015056610107e-01
1.182691156864166260e-01 -1.064660698175430298e-01 3.616786375641822815e-02 -2.940348386764526367e-01 4.457568377256393433e-02 -3.628926351666450500e-02 4.328010082244873047e-01 2.242898195981979370e-01 2.696924507617950439e-01 3.357490301132202148e-01 1.647961139678955078e-02 1.825600713491439819e-01 -1.178127825260162354e-01 -1.433224827051162720e-01 -9.850671142339706421e-02 -2.496076524257659912e-01 2.446458861231803894e-02 1.852763593196868896e-01 -1.162394881248474121e-01 1.564338505268096924e-01 -3.327322304248809814e-01 -1.192559674382209778e-01 -8.207739144563674927e-02 6.495422124862670898e-02 5.474399402737617493e-02 6.600976735353469849e-02 -2.698406279087066650e-01 -6.620837002992630005e-02 -9.079441428184509277e-03 1.096266210079193115e-01 2.726288884878158569e-02 1.195971444249153137e-01
-1.633605211973190308e-01 -6.323841959238052368e-02 -7.372299581766128540e-02 -2.549871206283569336e-01 2.048839330673217773e-01 -1.861834824085235596e-01 1.195787936449050903e-01 6.848403066396713257e-02 1.875662058591842651e-01 -1.113616228103637695e-01 -9.162027388811111450e-02 1.890267245471477509e-02 1.947901695966720581e-01 -3.533230423927307129e-01 -5.412793904542922974e-02 1.054429411888122559e-01 2.946474254131317139e-01 1.980988383293151855e-01 -9.479227662086486816e-02 -2.494446700438857079e-03 4.291152209043502808e-02 -1.074490472674369812e-01 -9.991765022277832031e-03 3.261786401271820068e-01 -1.915990859270095825e-01 -2.519713640213012695e-01 -3.270373940467834473e-01 1.824829727411270142e-01 1.860607117414474487e-01 1.297246068716049194e-01 5.942866951227188110e-02 -1.403720974922180176e-01
-9.190034121274948120e-02 -9.818388149142265320e-03 -1.901322603225708008e-02 -5.821662545204162598e-01 1.362043768167495728e-01 -8.188664168119430542e-02 -1.686880481429398060e-03 -1.117434427142143250e-01 4.361969232559204102e-02 8.863238245248794556e-02 -1.252927631139755249e-01 -8.953906595706939697e-02 2.825097143650054932e-01 -4.408628642559051514e-01 -1.104028820991516113e-01 -1.973241567611694336e-01 4.899059236049652100e-02 1.743874847888946533e-01 -9.783171117305755615e-02 -1.087965071201324463e-01 -3.966628760099411011e-02 7.983386516571044922e-02 -4.538125358521938324e-03 1.058028861880302429e-01 -1.995039284229278564e-01 7.170507218688726425e-03 -2.614918053150177002e-01 6.831022351980209351e-02 6.283635646104812622e-02 2.207985818386077881e-01 1.274414062500000000e-01 -2.100619487464427948e-02
-1.147862896323204041e-01 -1.347984075546264648e-01 2.583452463150024414e-01 9.248528629541397095e-02 -1.151864305138587952e-01 -1.181351603008806705e-03 1.629449725151062012e-01 -1.559228003025054932e-01 -9.972186386585235596e-02 1.649541556835174561e-01 -7.916007936000823975e-02 1.552881598472595215e-01 4.098232835531234741e-02 -3.627108782529830933e-02 -1.753841191530227661e-01 -2.905939519405364990e-01 1.020260676741600037e-01 1.069213226437568665e-01 -3.947104215621948242e-01 -7.464733719825744629e-02 -2.935917079448699951e-01 3.642969205975532532e-02 -1.635724157094955444e-01 2.367551773786544800e-01 -1.588371843099594116e-01 2.420887351036071777e-01 -7.002509199082851410e-03 7.021705806255340576e-02 3.148348033428192139e-01 1.950397193431854248e-01 2.484255284070968628e-01 -4.750104993581771851e-02
-1.153649613261222839e-01 -1.258887350559234619e-01 -4.982835799455642700e-02 -9.136485308408737183e-02 -9.881538897752761841e-02 2.982544898986816406e-01 2.539180517196655273e-01 3.346748650074005127e-02 -1.623083353042602539e-01 1.585948318243026733e-01 1.215214878320693970e-01 -8.382649719715118408e-02 1.419246047735214233e-01 -3.199080005288124084e-02 3.910486772656440735e-02 5.763133615255355835e-02 1.891169995069503784e-01 3.102018497884273529e-02 -6.481765955686569214e-02 2.384131029248237610e-02 5.652384459972381592e-02 -4.107365608215332031e-01 -3.231520950794219971e-01 2.939492166042327881e-01 -2.455688714981079102e-01 -1.713405251502990723e-01 8.633323013782501221e-02 1.434977818280458450e-02 2.168368361890316010e-02 3.249373435974121094e-01 2.244451940059661865e-01 1.959837079048156738e-01
-1.015344560146331787e-01 -1.479679048061370850e-01 1.384462267160415649e-01 3.450804203748703003e-02 -7.632720470428466797e-02 2.411898970603942871e-02 8.922959119081497192e-02 -1.796977370977401733e-01 5.090647190809249878e-02 2.465899586677551270e-01 -1.934962272644042969e-01 1.035628914833068848e-01 1.658256053924560547e-01 -1.214667335152626038e-01 -1.540437638759613037e-01 -8.063799887895584106e-02 2.264041639864444733e-02 1.016463115811347961e-01 -4.072727859020233154e-01 -1.559612303972244263e-01 -4.220081269741058350e-01 7.548538595438003540e-02 1.940861158072948456e-02 2.243993282318115234e-01 -1.994915753602981567e-01 8.211873471736907959e-02 -5.189288407564163208e-02 1.050925478339195251e-01 3.205312788486480713e-01 2.043719738721847534e-01 2.729062736034393311e-01 -4.364448413252830505e-02
-7.966403663158416748e-02 2.227359684184193611e-03 -1.197553356178104877e-03 -2.606297731399536133e-01 -3.867241740226745605e-02 -1.155936047434806824e-01 3.122928738594055176e-01 8.162750600604340434e-05 7.886260747909545898e-03 3.390680551528930664e-01 -5.386394634842872620e-02 5.527337267994880676e-02 -1.619293540716171265e-02 -3.022016584873199463e-01 -4.402493685483932495e-02 1.660421676933765411e-02 -1.516451537609100342e-01 3.574165105819702148e-01 -7.544481754302978516e-02 6.909108906984329224e-02 -2.959825694561004639e-01 1.197182089090347290e-01 -1.266966164112091064e-01 -3.058611601591110229e-02 -8.372943848371505737e-02 -2.960499525070190430e-01 -3.136796057224273682e-01 8.133543282747268677e-02 -2.771829813718795776e-02 1.343665271997451782e-01 -2.514761872589588165e-02 3.151056170463562012e-01
-6.465394049882888794e-02 2.071164548397064209e-02 6.965839117765426636e-02 3.991282731294631958e-02 -3.305345773696899414e-02 -1.109832003712654114e-01 3.224644660949707031e-01 5.275567527860403061e-03 -1.684394776821136475e-01 1.562226712703704834e-01 -9.982512891292572021e-02 -2.023969590663909912e-01 5.708102881908416748e-02 -1.536667644977569580e-01 3.105673007667064667e-02 -1.258810162544250488e-01 2.169203460216522217e-01 1.204444468021392822e-01 -1.728788763284683228e-01 1.632625907659530640e-01 -3.131495416164398193e-01 -5.665050074458122253e-02 -1.978051476180553436e-02 -8.191730082035064697e-02 -4.584889113903045654e-01 -3.782105445861816406e-01 -5.249774083495140076e-03 -1.964057981967926025e-02 4.825053364038467407e-02 1.447915881872177124e-01 3.471820652484893799e-01 1.273038331419229507e-02
1.717402487993240356e-01 -1.915228962898254395e-01 1.845052838325500488e-01 -2.468156516551971436e-01 5.553923174738883972e-02 6.081934645771980286e-02 1.035558283329010010e-01 -1.729356199502944946e-01 -1.011672616004943848e-01 8.951761573553085327e-02 -1.737955808639526367e-01 1.699358820915222168e-01 2.938080728054046631e-01 -1.553289294242858887e-01 -2.092260569334030151e-01 -4.380997717380523682e-01 1.431017667055130005e-01 -8.142238855361938477e-02 -2.492845952510833740e-01 3.919973224401473999e-02 -4.904172942042350769e-02 -2.812588214874267578e-01 -1.257694065570831299e-01 2.455956786870956421e-01 -5.775433406233787537e-02 -9.488774836063385010e-02 -2.941217720508575439e-01 -1.603600755333900452e-02 2.412761561572551727e-02 6.923542171716690063e-02 1.197934001684188843e-01 -2.640783973038196564e-02
2.437100932002067566e-02 4.899805411696434021e-02 -2.273449301719665527e-01 -1.932078003883361816e-01 6.436685472726821899e-02 2.735253870487213135e-01 3.611621856689453125e-01 5.792436748743057251e-02 3.068458288908004761e-02 8.183223009109497070e-02 5.225074291229248047e-02 4.764744639396667480e-02 7.059405092149972916e-03 -6.516605615615844727e-02 -1.672661751508712769e-01 5.506772175431251526e-02 1.883794218301773071e-01 1.932943910360336304e-01 -1.990189403295516968e-01 -1.566607505083084106e-02 -1.823430210351943970e-01 2.472517788410186768e-01 -1.856187917292118073e-02 2.943671345710754395e-01 -4.578224718570709229e-01 2.821958363056182861e-01 -1.996588557958602905e-01 -5.389356240630149841e-02 -8.694323897361755371e-02 6.083466485142707825e-02 -9.592726826667785645e-02 -2.727206610143184662e-02
1.542126238346099854e-01 -9.011366963386535645e-02 -1.037129908800125122e-01 -3.961255028843879700e-02 -6.983318924903869629e-02 1.190118491649627686e-02 8.613924682140350342e-02 4.931148886680603027e-02 -2.690014801919460297e-02 1.215058118104934692e-01 -4.016895890235900879e-01 -3.376000374555587769e-02 1.845438033342361450e-01 -2.123150974512100220e-01 7.866649888455867767e-03 -3.570345789194107056e-02 2.539256215095520020e-01 1.331753376871347427e-02 -3.711607158184051514e-01 8.220645040273666382e-02 -4.598099887371063232e-01 3.579933568835258484e-02 -3.071514070034027100e-01 -6.584352813661098480e-03 -3.148494660854339600e-01 3.144886344671249390e-02 -1.443886850029230118e-02 -4.816027730703353882e-02 -1.826670579612255096e-02 -9.961909800767898560e-02 2.254876047372817993e-01 4.934458807110786438e-02
-5.958389490842819214e-02 2.272849157452583313e-02 1.600067317485809326e-01 -2.291901409626007080e-01 3.090777667239308357e-03 5.580630153417587280e-02 1.036750152707099915e-01 -1.546205878257751465e-01 1.730700880289077759e-01 2.950259447097778320e-01 -2.513420283794403076e-01 7.235904037952423096e-02 4.485997557640075684e-01 -1.564747840166091919e-01 -5.993074178695678711e-02 -1.519704014062881470e-01 2.303498610854148865e-02 -1.283162552863359451e-02 -3.245841860771179199e-01 4.457457363605499268e-02 -1.422687917947769165e-01 -1.083953753113746643e-01 -2.991175353527069092e-01 6.282856315374374390e-02 9.452373720705509186e-03 2.848107516765594482e-01 1.569340191781520844e-02 -1.355726122856140137e-01 1.990417391061782837e-01 2.108858823776245117e-01 -1.557057350873947144e-01 2.438775449991226196e-02
-6.116476282477378845e-02 1.077687889337539673e-01 -3.922898322343826294e-02 -1.741050034761428833e-01 -4.953968524932861328e-02 2.783033996820449829e-02 3.850198090076446533e-01 2.995558381080627441e-01 -5.905287340283393860e-02 3.563350141048431396e-01 -8.309925347566604614e-02 -4.872506484389305115e-02 5.736891180276870728e-02 -1.954481750726699829e-01 -6.665495783090591431e-02 -2.195722907781600952e-01 8.322855830192565918e-02 1.270615458488464355e-01 -3.006448745727539062e-01 -6.260669231414794922e-02 -1.490261107683181763e-01 2.094247490167617798e-01 -1.439416408538818359e-01 6.193362642079591751e-04 5.406059790402650833e-03 -2.147346735000610352e-02 -3.272601366043090820e-01 1.232050582766532898e-01 -7.509431988000869751e-02 2.401016652584075928e-01 -2.032528519630432129e-01 2.148689925670623779e-01
-5.070377886295318604e-02 -9.470073878765106201e-02 -2.255510538816452026e-02 -3.535297513008117676e-01 -1.569207757711410522e-02 -2.919899821281433105e-01 3.939559757709503174e-01 9.120617806911468506e-02 1.190338060259819031e-01 1.775689125061035156e-01 1.305882818996906281e-02 1.067971717566251755e-02 2.303280234336853027e-01 2.180048972368240356e-01 1.509670447558164597e-02 5.778408143669366837e-03 1.265342682600021362e-01 1.219242885708808899e-01 1.093036755919456482e-01 8.798629976809024811e-03 -2.642209827899932861e-01 1.806335523724555969e-02 -1.722849160432815552e-01 3.236570656299591064e-01 5.040824040770530701e-02 -2.458972781896591187e-01 -4.347917810082435608e-02 -3.361278446391224861e-03 -1.479717046022415161e-01 3.877328336238861084e-02 2.525869309902191162e-01 -2.598812580108642578e-01
-9.195515513420104980e-02 -2.902071457356214523e-03 1.459398567676544189e-01 -6.648442149162292480e-02 6.544564664363861084e-02 -4.114066362380981445e-01 1.613028943538665771e-01 2.329795807600021362e-01 2.453675419092178345e-01 -9.826785326004028320e-02 2.173426747322082520e-01 -3.271405398845672607e-01 1.915630251169204712e-01 -2.153957188129425049e-01 -1.373055130243301392e-01 8.680622279644012451e-02 2.641202211380004883e-01 -1.500649452209472656e-01 -1.656755246222019196e-02 2.839531190693378448e-02 -2.780914008617401123e-01 -5.154671519994735718e-02 -8.786076307296752930e-02 1.143959015607833862e-01 -2.722187638282775879e-01 5.122162774205207825e-02 -2.280884683132171631e-01 3.335602814331650734e-03 -4.113356769084930420e-02 1.940870136022567749e-01 -1.243625804781913757e-01 -2.514736726880073547e-02
-1.950348466634750366e-01 -1.848384290933609009e-01 1.357519179582595825e-01 -2.781403362751007080e-01 2.402414530515670776e-01 1.542528569698333740e-01 1.816856414079666138e-01 -1.891111731529235840e-01 -4.716116189956665039e-02 2.706085443496704102e-01 -1.193469688296318054e-01 -6.787074357271194458e-02 -1.169034279882907867e-02 -8.048126101493835449e-02 6.526489555835723877e-02 1.671039611101150513e-01 2.842220366001129150e-01 -5.358169227838516235e-02 -2.083926349878311157e-01 4.756731167435646057e-02 -3.033276796340942383e-01 -1.158398911356925964e-01 -1.339193135499954224e-01 5.043629184365272522e-02 -3.020362257957458496e-01 -1.196576729416847229e-01 -6.657058000564575195e-02 -2.020749002695083618e-01 -3.110787831246852875e-02 2.172097116708755493e-01 -2.856949269771575928e-01 -1.131165772676467896e-01
5.033723637461662292e-02 7.666262984275817871e-02 2.954659759998321533e-01 -3.416244685649871826e-01 -8.410267531871795654e-02 -1.887620985507965088e-01 1.494425698183476925e-03 -9.807151556015014648e-02 -4.142398387193679810e-02 1.218018606305122375e-01 2.469345331192016602e-01 -1.536648124456405640e-01 8.910808712244033813e-02 -1.326056420803070068e-01 -3.010568395256996155e-02 -2.522706389427185059e-01 2.915977239608764648e-01 1.173577383160591125e-01 1.626717001199722290e-01 1.854734867811203003e-02 -1.423906981945037842e-01 4.936011880636215210e-02 -1.618463546037673950e-01 3.284106850624084473e-01 -2.059316039085388184e-01 2.580687999725341797e-01 -2.585734724998474121e-01 -1.053796336054801941e-01 -1.129009723663330078e-01 2.012296468019485474e-01 1.375901401042938232e-01 -5.033503472805023193e-02
-3.393966257572174072e-01 -4.198326542973518372e-02 2.457952499389648438e-01 -1.498050838708877563e-01 -4.515691474080085754e-02 5.024121608585119247e-03 1.581087857484817505e-01 1.289404928684234619e-01 -1.772308051586151123e-01 1.926385909318923950e-01 -5.451545491814613342e-02 -8.930490165948867798e-02 1.433375924825668335e-01 -2.879362702369689941e-01 6.356378551572561264e-03 -3.191424012184143066e-01 1.475810110569000244e-01 6.124934181571006775e-02 1.609191149473190308e-01 -1.058664452284574509e-02 -2.594456672668457031e-01 1.509948521852493286e-01 -5.903534591197967529e-02 4.106835648417472839e-02 7.503798231482505798e-03 2.719554305076599121e-01 -3.145891129970550537e-01 1.729912310838699341e-01 9.971866756677627563e-02 2.246002703905105591e-01 2.477336525917053223e-01 1.406304258853197098e-02
-2.434866130352020264e-02 -2.296159416437149048e-01 1.753094345331192017e-01 7.420879602432250977e-02 8.721305429935455322e-02 2.008962333202362061e-01 4.084293544292449951e-01 1.568244211375713348e-02 9.693011641502380371e-03 -4.234984982758760452e-03 6.255697458982467651e-02 -2.080109342932701111e-02 1.623816788196563721e-01 -1.663542836904525757e-01 -2.536148950457572937e-02 -1.791407167911529541e-01 3.450191318988800049e-01 6.692105531692504883e-02 -1.063375920057296753e-01 -5.409717187285423279e-02 -1.581302657723426819e-02 -3.811625540256500244e-01 -1.469436883926391602e-01 3.217326104640960693e-01 -3.245867490768432617e-01 -1.483739316463470459e-01 6.424777954816818237e-02 4.537698253989219666e-02 1.543253287672996521e-02 2.397958040237426758e-01 4.093259200453758240e-02 -5.309882760047912598e-02
9.493262623436748981e-04 -3.033848106861114502e-01 8.212468773126602173e-02 2.291328087449073792e-02 1.675266474485397339e-01 -4.512658342719078064e-02 1.616532355546951294e-01 -8.061257004737854004e-02 -1.471169590950012207e-01 -1.669739373028278351e-02 6.311746686697006226e-02 -3.067004978656768799e-01 3.888115286827087402e-01 -1.742312908172607422e-01 -2.313624471426010132e-01 -1.009917706251144409e-01 -4.015246778726577759e-02 -5.760117247700691223e-02 -5.171318352222442627e-02 1.273104995489120483e-01 -1.426081806421279907e-01 2.792450366541743279e-03 -3.262685537338256836e-01 1.570016518235206604e-02 -2.048566788434982300e-01 -9.955560415983200073e-02 -8.560325205326080322e-02 -5.514254420995712280e-02 1.443222761154174805e-01 1.212407201528549194e-01 4.709695577621459961e-01 -4.778954759240150452e-02
-1.764468476176261902e-02 1.061905100941658020e-01 -4.390267655253410339e-02 -2.725683748722076416e-01 -1.812076754868030548e-02 1.841827183961868286e-01 4.469626545906066895e-01 1.227242946624755859e-01 8.618390560150146484e-02 3.496065735816955566e-02 7.957680523395538330e-02 7.531101256608963013e-02 -5.309111997485160828e-02 -7.949116080999374390e-02 -1.300349533557891846e-01 1.052510440349578857e-01 1.860149949789047241e-01 -6.056366255506873131e-04 -2.726362645626068115e-01 -1.999014057219028473e-02 -1.253887861967086792e-01 2.014367133378982544e-01 4.939081612974405289e-03 1.204547286033630371e-01 -3.703106343746185303e-01 4.103213548660278320e-01 -2.377192527055740356e-01 -8.462215214967727661e-02 -4.751520976424217224e-02 1.792858690023422241e-01 -1.672329939901828766e-02 -1.459915339946746826e-01
1.937211453914642334e-01 -1.533685177564620972e-01 7.452671974897384644e-02 -3.725011274218559265e-02 4.833044484257698059e-02 -5.444058403372764587e-02 2.745810151100158691e-01 2.082971483469009399e-01 -1.695907860994338989e-01 -2.304936647415161133e-01 -2.012526094913482666e-01 -1.776880919933319092e-01 2.711759209632873535e-01 1.194025427103042603e-01 -1.121003925800323486e-01 -3.210655152797698975e-01 8.763226866722106934e-02 5.879177898168563843e-02 -1.581960916519165039e-01 1.621097475290298462e-01 -4.171734210103750229e-03 -2.039717137813568115e-01 -2.696853578090667725e-01 -1.033864170312881470e-01 -2.174136787652969360e-01 1.954102963209152222e-01 -2.293917834758758545e-01 -1.738123781979084015e-02 2.631224878132343292e-02 3.341805934906005859e-01 3.627166897058486938e-02 1.047667115926742554e-01
-3.273257287219166756e-03 -1.101024597883224487e-01 1.542322039604187012e-01 -3.086402714252471924e-01 1.588942706584930420e-01 1.606894470751285553e-02 1.869027018547058105e-01 3.208630979061126709e-01 2.045054733753204346e-01 2.554367482662200928e-01 -1.333500891923904419e-01 2.253380566835403442e-01 1.888941675424575806e-01 -4.134600237011909485e-02 -1.116704493761062622e-01 8.159071207046508789e-02 -4.961423948407173157e-02 2.340527623891830444e-01 -5.690884217619895935e-02 2.278496921062469482e-01 -2.840967178344726562e-01 2.405604720115661621e-02 -3.469940125942230225e-01 2.048263847827911377e-01 -1.242647543549537659e-01 -5.547405034303665161e-02 -1.037640422582626343e-01 -1.834722161293029785e-01 1.746706068515777588e-01 1.179537326097488403e-01 -8.410051465034484863e-02 5.284595862030982971e-02
1.293848361819982529e-02 -1.543079018592834473e-01 2.708177864551544189e-01 2.140302024781703949e-02 -9.218035638332366943e-02 4.603155702352523804e-02 1.774892807006835938e-01 -1.708392649888992310e-01 1.242136657238006592e-01 2.305998653173446655e-01 -1.748568564653396606e-02 5.830249562859535217e-02 1.010393723845481873e-01 -2.016106247901916504e-02 -1.955282092094421387e-01 -2.362549901008605957e-01 -2.508940175175666809e-02 7.087085396051406860e-02 -3.249063789844512939e-01 -1.253555119037628174e-01 -4.441228806972503662e-01 -1.015173345804214478e-01 -1.238405425101518631e-02 9.989628195762634277e-02 -1.404733359813690186e-01 1.320771872997283936e-01 1.481053512543439865e-02 1.365199983119964600e-01 2.335668355226516724e-01 2.532314062118530273e-01 3.472857177257537842e-01 -1.183563619852066040e-01
-2.695226669311523438e-01 -2.392487823963165283e-01 -3.720169067382812500e-01 -3.079283833503723145e-01 -2.006713114678859711e-02 -1.648196280002593994e-01 3.108555637300014496e-02 2.474059760570526123e-01 -8.614531904458999634e-02 1.586992293596267700e-02 6.042890623211860657e-02 -1.579896807670593262e-01 -3.165842732414603233e-03 -2.467118054628372192e-01 -2.180907279253005981e-01 9.754553437232971191e-02 2.526595890522003174e-01 -3.402918344363570213e-03 -1.135098263621330261e-01 -2.825804986059665680e-02 -3.704930189996957779e-03 -5.682747811079025269e-03 -2.088823765516281128e-01 1.356465518474578857e-01 -2.227545231580734253e-01 1.185933053493499756e-01 -3.331446647644042969e-01 7.270228862762451172e-02 2.400705516338348389e-01 1.160287335515022278e-01 -1.121154613792896271e-02 -4.614914208650588989e-02
1.094915643334388733e-01 -1.080800071358680725e-01 -2.723319828510284424e-01 -2.323427200317382812e-01 -3.195311725139617920e-01 -1.122213378548622131e-01 -1.678348146378993988e-02 -4.720046371221542358e-02 -2.354177534580230713e-01 2.412726543843746185e-02 9.453782439231872559e-02 -1.391223669052124023e-01 6.903894990682601929e-02 -1.041596904397010803e-01 -7.848092168569564819e-02 -1.661631315946578979e-01 2.807270288467407227e-01 2.325155884027481079e-01 -1.067397966980934143e-01 -1.638374775648117065e-01 -3.964628279209136963e-02 5.513538792729377747e-02 -4.898043572902679443e-01 -8.767750859260559082e-02 -1.335024237632751465e-01 -7.708982378244400024e-02 -1.035832911729812622e-01 -1.130729839205741882e-01 7.010786980390548706e-02 2.774356901645660400e-01 1.567883938550949097e-01 1.422471106052398682e-01
9.042286872863769531e-02 -1.248406916856765747e-01 1.434248387813568115e-01 -1.736076325178146362e-01 9.390648454427719116e-02 1.391134858131408691e-01 7.755518704652786255e-02 2.780991494655609131e-01 1.050578132271766663e-01 3.287636339664459229e-01 -1.442675143480300903e-01 9.592404961585998535e-02 -1.544493529945611954e-02 -7.052717357873916626e-02 -7.364885509014129639e-02 -4.965755715966224670e-02 4.474188759922981262e-02 7.884289324283599854e-02 2.133278176188468933e-02 2.169033735990524292e-01 -1.856943815946578979e-01 -6.519511342048645020e-02 -1.990427672863006592e-01 2.869897782802581787e-01 3.294664993882179260e-02 -2.440672367811203003e-01 -4.466286003589630127e-01 -1.647844761610031128e-01 1.602500230073928833e-01 3.407728075981140137e-01 -7.949969585752114654e-05 -7.898007333278656006e-02
1.455304771661758423e-01 9.096119552850723267e-02 -1.076388135552406311e-01 -1.281270682811737061e-01 1.585090011358261108e-01 2.309426367282867432e-01 9.197576344013214111e-02 -1.471489388495683670e-02 2.273422777652740479e-01 1.127109583467245102e-02 3.112616715952754021e-03 -1.509245038032531738e-01 1.753444522619247437e-01 -1.222440972924232483e-01 -2.877471596002578735e-02 9.916272014379501343e-02 8.715739846229553223e-02 -4.886666312813758850e-02 -4.364863783121109009e-02 -2.142356187105178833e-01 -1.707466691732406616e-02 1.424319446086883545e-01 -4.788857400417327881e-01 8.206492662429809570e-02 -1.053299456834793091e-01 -2.896926924586296082e-02 -2.265838086605072021e-01 -2.604835331439971924e-01 3.211832344532012939e-01 3.651248514652252197e-01 1.287225037813186646e-01 -1.608034223318099976e-01
-1.076028645038604736e-01 1.290222853422164917e-01 -1.389819830656051636e-01 -9.579483419656753540e-02 2.444199658930301666e-02 -5.991701409220695496e-02 4.967809915542602539e-01 5.393292382359504700e-02 -8.500147610902786255e-02 -2.339876592159271240e-01 2.142041474580764771e-01 -1.747783869504928589e-01 2.293970286846160889e-01 1.223694719374179840e-02 8.147629350423812866e-02 -5.471949651837348938e-02 2.379200607538223267e-02 -1.053457036614418030e-01 -2.362546473741531372e-01 -6.592506915330886841e-02 -2.133509516716003418e-01 -1.263101398944854736e-01 -9.974119812250137329e-02 1.714999079704284668e-01 -1.484506130218505859e-01 2.757170498371124268e-01 -3.130099177360534668e-01 1.512597352266311646e-01 9.088410437107086182e-02 2.197193950414657593e-01 1.792720407247543335e-01 9.130325168371200562e-02
3.037932701408863068e-02 -1.191824525594711304e-01 -1.552672386169433594e-01 -2.189830541610717773e-01 1.138340532779693604e-01 -1.984255164861679077e-01 4.285916388034820557e-01 -1.241398006677627563e-01 1.590576618909835815e-01 -5.423444136977195740e-02 -5.700728669762611389e-02 -2.884703576564788818e-01 1.743211895227432251e-01 1.978053152561187744e-01 -1.116685494780540466e-01 1.077163293957710266e-01 5.724875628948211670e-02 1.985273510217666626e-01 -1.971893012523651123e-01 1.356098800897598267e-01 -3.742661327123641968e-02 -9.145766496658325195e-02 1.458258032798767090e-01 4.386460036039352417e-02 -3.189013004302978516e-01 7.394452113658189774e-03 -2.499450743198394775e-01 -1.923220977187156677e-02 -1.518599241971969604e-01 3.575195074081420898e-01 -6.581365317106246948e-02 -1.894048601388931274e-02
4.013755172491073608e-02 -1.692003756761550903e-01 1.360970735549926758e-01 -2.482606172561645508e-01 1.052272617816925049e-01 1.441033631563186646e-01 2.971388399600982666e-01 1.049171239137649536e-01 2.500152587890625000e-01 3.978299498558044434e-01 -1.819728910923004150e-01 2.401741892099380493e-01 1.081418469548225403e-01 -5.422358214855194092e-02 -2.600329183042049408e-02 1.106940805912017822e-01 -1.065151765942573547e-02 2.379170954227447510e-01 2.524460479617118835e-02 1.740636974573135376e-01 -3.980860412120819092e-01 -1.242544949054718018e-01 -1.773889809846878052e-01 1.076403707265853882e-01 -4.532719030976295471e-02 3.555216826498508453e-04 -2.057752758264541626e-01 -3.570469096302986145e-02 1.229040473699569702e-01 1.701369583606719971e-01 -8.950099349021911621e-03 1.578129082918167114e-01
-5.041994526982307434e-02 3.619175404310226440e-02 -7.293834537267684937e-02 -7.039498537778854370e-02 2.914967536926269531e-01 -1.988325864076614380e-01 -1.641531474888324738e-02 5.456948280334472656e-02 -6.068947911262512207e-02 1.394703239202499390e-01 1.716022640466690063e-01 -2.559336125850677490e-01 4.087553918361663818e-01 -2.291157543659210205e-01 -9.395074844360351562e-02 2.240005321800708771e-02 1.997067481279373169e-01 6.978977471590042114e-02 1.371945068240165710e-02 1.334821134805679321e-01 -2.700394093990325928e-01 2.048506401479244232e-02 7.924953103065490723e-02 1.293625086545944214e-01 -3.790041208267211914e-01 -8.187612146139144897e-02 -2.049862742424011230e-01 2.625585794448852539e-01 2.729408815503120422e-02 1.838971078395843506e-01 1.147323846817016602e-01 2.073312103748321533e-01
-2.871073484420776367e-01 -3.607613965868949890e-02 -5.448295176029205322e-02 -2.971846759319305420e-01 1.137696430087089539e-01 -1.669800281524658203e-01 -8.316072076559066772e-02 3.968391939997673035e-02 5.384754016995429993e-02 5.651950463652610779e-02 1.055357162840664387e-03 -3.857518546283245087e-03 2.641941010951995850e-01 -3.717263340950012207e-01 -1.148047372698783875e-01 -5.217542871832847595e-02 2.267959862947463989e-01 2.576776742935180664e-01 -2.457638084888458252e-02 1.652253977954387665e-02 -8.665514737367630005e-02 -1.503583639860153198e-01 -9.281900525093078613e-02 1.756958812475204468e-01 -2.070035189390182495e-01 -3.105575144290924072e-01 -3.059867024421691895e-01 2.151891887187957764e-01 2.234097197651863098e-02 1.039286628365516663e-01 2.104472965002059937e-01 -1.501382738351821899e-01
-1.586338877677917480e-01 2.549498379230499268e-01 3.201632201671600342e-01 -2.172192335128784180e-01 2.677737176418304443e-01 -1.605681329965591431e-02 8.203200250864028931e-02 1.442313194274902344e-01 -3.387942910194396973e-02 3.026423454284667969e-01 1.263343244791030884e-01 -1.790296882390975952e-01 1.012471541762351990e-01 -4.315805733203887939e-01 -1.472027897834777832e-01 -1.715696007013320923e-01 2.120463997125625610e-01 7.848588377237319946e-02 -6.746332347393035889e-02 -1.634517908096313477e-01 -1.009430363774299622e-01 1.234573032706975937e-02 -1.900840699672698975e-01 1.574169099330902100e-01 5.543311708606779575e-04 8.630072325468063354e-02 -6.556453555822372437e-02 1.791062206029891968e-01 5.099339783191680908e-02 2.604471743106842041e-01 -4.339221119880676270e-02 4.997606575489044189e-02
-1.118762698024511337e-02 5.901126191020011902e-02 -4.338750988245010376e-02 -4.101419150829315186e-01 1.056504547595977783e-01 9.979954361915588379e-02 4.214515686035156250e-01 6.627790164202451706e-03 -8.067017048597335815e-02 2.701763212680816650e-01 -1.333764344453811646e-01 9.183356910943984985e-02 -1.544877607375383377e-02 -7.721231877803802490e-02 -6.029620300978422165e-03 -1.021502763032913208e-01 2.064243853092193604e-01 3.898400962352752686e-01 -9.460334666073322296e-03 3.066551983356475830e-01 3.273985162377357483e-02 -5.851479992270469666e-02 -1.878707110881805420e-01 4.476682096719741821e-02 -1.397666186094284058e-01 2.699095904827117920e-01 9.883840568363666534e-03 2.473891340196132660e-02 2.715823985636234283e-02 2.441523671150207520e-01 -8.817515522241592407e-02 -1.156814917922019958e-01
-2.934877276420593262e-01 -7.244605105370283127e-03 -1.107133552432060242e-01 -8.879639208316802979e-02 -2.573646903038024902e-01 -9.515962004661560059e-02 -1.307424753904342651e-01 3.286623582243919373e-02 -9.433089196681976318e-02 -7.824811153113842010e-03 -2.337392419576644897e-01 -8.660859428346157074e-03 2.157600522041320801e-01 4.295371472835540771e-02 1.150242835283279419e-01 -5.229036509990692139e-02 4.276889562606811523e-01 1.193279698491096497e-01 -8.930787444114685059e-02 1.474401727318763733e-02 -3.876966834068298340e-01 -5.548714101314544678e-02 -3.537079691886901855e-01 8.574848622083663940e-02 4.298431798815727234e-02 7.997740805149078369e-02 -2.926900684833526611e-01 -2.541875839233398438e-01 6.550213694572448730e-02 1.074349209666252136e-01 -8.132145553827285767e-02 2.195238368585705757e-03
-3.440605849027633667e-02 3.289839997887611389e-02 7.706459611654281616e-02 -1.457237601280212402e-01 -1.407043486833572388e-01 1.867989897727966309e-01 3.294916749000549316e-01 2.988691926002502441e-01 -3.077906928956508636e-02 2.810309529304504395e-01 1.847337931394577026e-01 1.091096550226211548e-01 8.294947445392608643e-03 -1.388822644948959351e-01 9.100979194045066833e-03 -1.616668887436389923e-02 1.860442459583282471e-01 -1.915700137615203857e-01 -1.851962804794311523e-01 7.815194875001907349e-02 -1.979140341281890869e-01 1.159150525927543640e-01 -6.068344414234161377e-02 -1.290847510099411011e-01 -1.533645242452621460e-01 1.293649971485137939e-01 -4.923874735832214355e-01 -7.058537006378173828e-02 2.198821865022182465e-02 3.043884336948394775e-01 6.457122415304183960e-02 5.161825567483901978e-02
-2.310536503791809082e-01 -6.605818867683410645e-02 2.967894673347473145e-01 -2.751147150993347168e-01 3.884600475430488586e-02 2.116732597351074219e-01 2.542456686496734619e-01 3.661513328552246094e-02 6.107456237077713013e-02 1.253396570682525635e-01 -2.036274410784244537e-02 -2.505205273628234863e-01 2.868951261043548584e-01 -9.583093971014022827e-02 6.013035401701927185e-02 -1.619641333818435669e-01 -2.922595851123332977e-02 -9.965910017490386963e-02 -4.036795794963836670e-01 1.155168469995260239e-02 -7.773666828870773315e-02 2.830518223345279694e-02 6.420344859361648560e-02 1.334234029054641724e-01 -3.348082900047302246e-01 -1.182131394743919373e-01 -5.192055180668830872e-02 1.119013875722885132e-01 1.435122489929199219e-01 4.163334891200065613e-02 -1.023382917046546936e-01 -2.923885285854339600e-01
-4.225638136267662048e-02 -9.306533634662628174e-02 1.557812839746475220e-01 -5.507540702819824219e-01 5.420671775937080383e-02 -5.376596003770828247e-02 -1.437760144472122192e-01 -2.007591873407363892e-01 -8.732039481401443481e-03 2.189996242523193359e-01 -7.932985574007034302e-02 -1.243423856794834137e-02 3.561918139457702637e-01 -3.335484266281127930e-01 -1.890658140182495117e-01 -1.456996947526931763e-01 5.057619139552116394e-02 9.610680490732192993e-02 -2.340970635414123535e-01 -1.171047165989875793e-01 -6.516025960445404053e-02 1.821534708142280579e-02 -1.130882054567337036e-01 1.056329607963562012e-01 -2.126696258783340454e-01 1.061501055955886841e-01 -6.523233652114868164e-02 7.960274070501327515e-02 -6.472576409578323364e-02 2.472507059574127197e-01 4.360653832554817200e-02 4.916849359869956970e-02
3.836359083652496338e-02 -3.345984518527984619e-01 -1.459753792732954025e-02 -1.219310984015464783e-01 1.461261659860610962e-01 -3.489810600876808167e-02 4.489918947219848633e-01 1.379320621490478516e-01 7.649023085832595825e-02 2.048326283693313599e-01 -1.527644097805023193e-01 3.516411185264587402e-01 -3.726050630211830139e-02 3.900938481092453003e-02 -2.244127094745635986e-01 -1.243068054318428040e-01 1.955154538154602051e-01 2.923649847507476807e-01 -5.155551061034202576e-02 8.805042505264282227e-02 -2.362961918115615845e-01 -7.988936267793178558e-03 -1.451124697923660278e-01 1.318873167037963867e-01 -1.917132292874157429e-03 1.666093766689300537e-01 -2.323254495859146118e-01 3.799612075090408325e-02 -2.836693264544010162e-02 2.253841795027256012e-02 2.185228019952774048e-01 6.380546838045120239e-02
-1.139697730541229248e-01 -6.629323214292526245e-02 -4.880828410387039185e-02 -1.911243200302124023e-01 -4.563145339488983154e-02 -9.692213684320449829e-02 2.162937819957733154e-01 -2.594735026359558105e-01 1.904017925262451172e-01 3.180220425128936768e-01 2.458638697862625122e-01 -1.681809574365615845e-01 3.575185686349868774e-02 -3.402665257453918457e-01 -2.424396425485610962e-01 1.553705632686614990e-01 -8.372798562049865723e-02 1.362689584493637085e-01 8.261196315288543701e-02 -1.812396794557571411e-01 -1.868756860494613647e-01 4.824796319007873535e-02 -2.807255685329437256e-01 -3.218782693147659302e-02 -3.505330085754394531e-01 -8.285422623157501221e-02 -1.401712149381637573e-01 -1.237639784812927246e-01 -1.281804293394088745e-01 1.248191744089126587e-01 -1.125608161091804504e-01 -1.700923964381217957e-02
-1.876254081726074219e-01 -1.019188314676284790e-01 -1.604279875755310059e-01 -3.027645125985145569e-02 -9.099159389734268188e-02 1.237715035676956177e-01 1.288795322179794312e-01 5.360469687730073929e-03 -2.202481180429458618e-01 1.862582713365554810e-01 6.888391822576522827e-02 -1.486623138189315796e-01 1.309881359338760376e-01 -8.672368526458740234e-02 -1.395280063152313232e-01 1.602228283882141113e-01 1.662072986364364624e-01 -2.195102721452713013e-01 -1.922405511140823364e-02 2.084942162036895752e-01 1.741778552532196045e-01 -4.044795408844947815e-02 -3.978805840015411377e-01 2.941389083862304688e-01 -2.548520267009735107e-01 -2.018633484840393066e-01 -1.054653972387313843e-01 -1.463146805763244629e-01 1.361605376005172729e-01 2.806479632854461670e-01 2.510518729686737061e-01 -1.124441623687744141e-01
-2.970430552959442139e-01 9.471533447504043579e-02 1.733125932514667511e-02 -2.184081971645355225e-01 1.759593039751052856e-01 -1.441152691841125488e-01 1.167351603507995605e-01 6.393190473318099976e-02 8.709611371159553528e-03 3.515944480895996094e-01 7.280015945434570312e-02 4.536186903715133667e-02 2.456229925155639648e-01 2.074643373489379883e-01 -1.476781666278839111e-01 -3.480829894542694092e-01 2.105463594198226929e-01 2.340690493583679199e-01 -2.662523090839385986e-01 -1.370519399642944336e-01 1.113904267549514771e-01 -2.433913201093673706e-02 -8.929114043712615967e-02 3.350224494934082031e-01 -2.463992238044738770e-01 1.894206739962100983e-02 7.521932572126388550e-02 -2.394932880997657776e-02 1.043644249439239502e-01 -7.239845115691423416e-03 6.801977753639221191e-02 -5.543645843863487244e-02
-4.564106091856956482e-02 -2.731580659747123718e-02 1.303699463605880737e-01 -8.201502263545989990e-02 -7.754106819629669189e-02 2.048402428627014160e-01 2.904883325099945068e-01 1.536085158586502075e-01 1.226440742611885071e-01 1.224459335207939148e-01 -1.412924937903881073e-02 2.059245109558105469e-01 -1.285989135503768921e-01 -2.744335830211639404e-01 -3.777873814105987549e-01 1.961285024881362915e-01 2.950569689273834229e-01 8.235261589288711548e-02 -2.301584482192993164e-01 9.951519966125488281e-02 -1.751188039779663086e-01 -1.027930062264204025e-02 -2.771572172641754150e-01 -1.379093080759048462e-01 -1.942533552646636963e-01 -3.586053848266601562e-02 -8.046043664216995239e-02 -2.709701955318450928e-01 1.031755805015563965e-01 1.601759940385818481e-01 2.305755391716957092e-02 -1.809428930282592773e-01
-1.418416649103164673e-01 2.419458329677581787e-01 -4.295607283711433411e-02 -1.637946218252182007e-01 1.117062792181968689e-01 5.254579009488224983e-04 2.040581256151199341e-01 3.641778528690338135e-01 2.492559514939785004e-02 2.709965705871582031e-01 1.760624498128890991e-01 7.382942736148834229e-02 1.862869262695312500e-01 -1.104180216789245605e-01 -2.409822046756744385e-01 -1.233940050005912781e-01 2.523192465305328369e-01 -8.560422062873840332e-02 -2.569863796234130859e-01 2.542109927162528038e-03 -1.271688640117645264e-01 2.090186625719070435e-01 -8.838582038879394531e-02 -4.636250436305999756e-02 4.644386470317840576e-02 -3.611420467495918274e-02 -3.644734621047973633e-01 1.328116189688444138e-02 -4.809294268488883972e-02 3.577300906181335449e-01 2.229184471070766449e-02 -3.316385671496391296e-02
-2.899599075317382812e-02 1.275520622730255127e-01 2.580700814723968506e-01 -1.203966140747070312e-01 4.207259789109230042e-02 -4.493069350719451904e-01 1.454197019338607788e-01 1.945469230413436890e-01 1.816159635782241821e-01 -1.371430754661560059e-01 1.405429989099502563e-01 -2.480454742908477783e-01 2.098511457443237305e-01 -1.374439001083374023e-01 -1.931639015674591064e-01 4.645829275250434875e-02 1.996957361698150635e-01 -1.496927440166473389e-01 2.842232771217823029e-02 1.123837605118751526e-01 -2.611543536186218262e-01 4.019545763731002808e-02 -1.363565921783447266e-01 2.098807543516159058e-01 -1.689968407154083252e-01 7.617408782243728638e-02 -2.675991356372833252e-01 4.869911819696426392e-02 6.076801940798759460e-02 2.391871660947799683e-01 -1.112377196550369263e-01 -1.177986040711402893e-01
3.178082779049873352e-02 -1.356334537267684937e-01 1.510473527014255524e-02 -1.624576300382614136e-01 -4.728368949145078659e-03 8.136784657835960388e-03 2.777418494224548340e-01 -1.472509205341339111e-01 1.547890007495880127e-01 1.754573881626129150e-01 2.712650597095489502e-01 -7.161751389503479004e-02 2.285906076431274414e-01 2.280441112816333771e-02 -3.133264482021331787e-01 -3.934827446937561035e-02 3.281340599060058594e-01 9.617780148983001709e-02 -9.406418353319168091e-02 1.550146471709012985e-02 -2.818077206611633301e-01 2.316710911691188812e-02 -1.497531235218048096e-01 3.758881688117980957e-01 -8.424309641122817993e-02 -3.547401130199432373e-01 9.296812862157821655e-02 -9.025264531373977661e-02 -1.000811830163002014e-01 4.538000002503395081e-02 5.505973100662231445e-02 -1.859912872314453125e-01
-9.726999700069427490e-02 1.285398602485656738e-01 -1.793770864605903625e-02 -2.109076082706451416e-01 -3.258017078042030334e-02 -2.497376799583435059e-01 2.172858268022537231e-01 -2.070214599370956421e-02 -5.956026911735534668e-02 -2.477748245000839233e-01 5.764704197645187378e-02 -2.284278422594070435e-01 2.575704157352447510e-01 2.508669346570968628e-02 1.181166619062423706e-01 6.121789291501045227e-02 2.727596163749694824e-01 2.964017689228057861e-01 -1.313795987516641617e-02 -1.261650770902633667e-01 -4.194410741329193115e-01 -5.792463943362236023e-02 -2.889618873596191406e-01 9.240595996379852295e-02 1.529719680547714233e-01 1.325219124555587769e-01 -1.156787052750587463e-01 8.191812783479690552e-02 3.040771116502583027e-04 3.009891808032989502e-01 7.301541417837142944e-02 7.987807691097259521e-02
-1.111606732010841370e-01 4.408197849988937378e-02 -2.419163100421428680e-02 -7.880322635173797607e-03 -1.037336662411689758e-01 4.558039829134941101e-02 2.119134664535522461e-01 1.444068104028701782e-01 2.431116104125976562e-01 4.574577510356903076e-02 -1.675636619329452515e-01 3.049308620393276215e-02 6.727562099695205688e-02 -1.205417215824127197e-01 -2.731466889381408691e-01 -1.399768143892288208e-01 2.879395782947540283e-01 2.333846688270568848e-01 -1.876025944948196411e-01 -4.080386161804199219e-01 -1.295423507690429688e-01 5.508970469236373901e-02 -2.152465879917144775e-01 4.419917464256286621e-01 -1.099699884653091431e-01 -1.486432366073131561e-02 -2.162863761186599731e-01 -1.150635629892349243e-01 7.017854601144790649e-02 6.277705729007720947e-02 -6.582130491733551025e-02 -1.299522072076797485e-01
-4.130912199616432190e-02 -1.773164868354797363e-01 -1.387030929327011108e-01 -1.849983483552932739e-01 -1.059961542487144470e-01 2.859974801540374756e-01 2.780081331729888916e-01 2.624218463897705078e-01 1.895514428615570068e-01 -4.727535694837570190e-02 2.237944006919860840e-01 2.262043021619319916e-02 1.710085570812225342e-02 6.815543770790100098e-02 -2.969760894775390625e-01 -3.613643348217010498e-02 3.062247335910797119e-01 3.652168437838554382e-02 -1.306897103786468506e-01 1.561733777634799480e-03 -1.625631600618362427e-01 -6.772182136774063110e-02 -8.083722740411758423e-02 -7.325488328933715820e-02 -1.027557998895645142e-01 3.298966214060783386e-02 -1.788249313831329346e-01 -2.021812647581100464e-02 4.284961521625518799e-01 3.285543918609619141e-01 -1.066303253173828125e-02 -1.410850696265697479e-02
-1.602418869733810425e-01 -2.477294206619262695e-01 -6.057254597544670105e-02 -1.458765119314193726e-01 1.010071933269500732e-01 1.706036627292633057e-01 2.166604548692703247e-01 -2.493094094097614288e-02 -8.423013985157012939e-02 -1.846665591001510620e-01 6.278847157955169678e-02 -2.370103597640991211e-01 3.063204288482666016e-01 8.483775891363620758e-03 -9.529862552881240845e-02 8.177050948143005371e-02 2.173025012016296387e-01 -7.064440101385116577e-02 -2.409584969282150269e-01 2.369319051504135132e-01 -1.414669305086135864e-01 -2.006639689207077026e-01 -4.702265262603759766e-01 -5.950009822845458984e-02 -4.196892306208610535e-02 -1.770146936178207397e-01 5.306079983711242676e-02 6.100359186530113220e-02 3.002314269542694092e-02 1.007425785064697266e-01 2.759574949741363525e-01 1.094116196036338806e-01
-2.666376531124114990e-01 -1.486458778381347656e-01 -1.918040961027145386e-01 -1.666768193244934082e-01 -1.426285952329635620e-01 -1.342129707336425781e-01 3.413442894816398621e-02 -1.408711224794387817e-01 2.284020744264125824e-02 2.335431575775146484e-01 -2.211892455816268921e-01 -4.834165796637535095e-02 1.086815670132637024e-01 -1.100285127758979797e-01 1.652817428112030029e-01 -2.271461337804794312e-01 3.126900792121887207e-01 -1.475259102880954742e-02 -2.991482019424438477e-01 -1.463058963418006897e-02 -1.865687966346740723e-01 -1.969504356384277344e-02 -5.219079256057739258e-01 -1.476796269416809082e-01 9.320644289255142212e-02 -4.324102401733398438e-02 2.163377776741981506e-02 -4.212655872106552124e-02 1.236372143030166626e-01 5.639474838972091675e-02 1.405905783176422119e-01 7.479570806026458740e-02
-6.011629849672317505e-02 -9.867984801530838013e-02 -9.523012489080429077e-02 -3.125596642494201660e-01 -1.148944646120071411e-01 -2.239317148923873901e-01 2.778199315071105957e-01 -8.824730291962623596e-03 1.160498559474945068e-01 -9.697407484054565430e-02 2.174837701022624969e-02 -1.577854342758655548e-02 -1.006719619035720825e-01 -1.107900068163871765e-01 -8.152085542678833008e-02 -1.117316782474517822e-01 1.381805837154388428e-01 -1.091714128851890564e-01 -4.435092806816101074e-01 -2.044422924518585205e-01 -6.477836519479751587e-02 1.781511604785919189e-01 -3.524760603904724121e-01 2.640942931175231934e-01 -2.120246551930904388e-02 2.632495164871215820e-01 -2.481793761253356934e-01 -1.520774513483047485e-01 8.928017318248748779e-02 -5.619740113615989685e-02 9.414355456829071045e-02 1.594763994216918945e-02
-6.898372620344161987e-02 -3.568705543875694275e-02 2.031537294387817383e-01 2.050145342946052551e-02 -6.007118523120880127e-02 8.071468770503997803e-02 2.245178073644638062e-01 2.741540223360061646e-02 -7.816452998667955399e-04 4.069698154926300049e-01 -2.497928589582443237e-01 -2.782453596591949463e-02 8.152469247579574585e-02 -5.886906757950782776e-02 -5.208396539092063904e-02 -1.981416158378124237e-02 1.352412551641464233e-01 9.091707319021224976e-02 -2.299907207489013672e-01 2.860344052314758301e-01 -3.848766386508941650e-01 -1.855787038803100586e-01 -2.117308974266052246e-01 2.678263783454895020e-01 -1.625831723213195801e-01 1.663570404052734375e-01 6.520973145961761475e-02 2.637236146256327629e-03 2.948682010173797607e-01 8.156376332044601440e-02 1.866137236356735229e-01 4.230872169137001038e-02
-1.865004301071166992e-01 -5.546208471059799194e-02 3.825165331363677979e-02 9.010871499776840210e-02 -8.951872587203979492e-03 -9.341280162334442139e-02 2.585607171058654785e-01 3.382544219493865967e-02 2.417990714311599731e-01 -1.041163280606269836e-01 -2.958718687295913696e-02 -1.418545544147491455e-01 -1.275563091039657593e-01 -8.748625218868255615e-02 -2.531668543815612793e-01 2.248239219188690186e-01 9.272760897874832153e-02 4.023836553096771240e-01 -2.257584929466247559e-01 -1.878447085618972778e-02 -1.156720072031021118e-01 2.248942665755748749e-02 -1.263810247182846069e-01 7.248952239751815796e-02 -2.252840101718902588e-01 -6.134242191910743713e-02 -1.803875714540481567e-01 -1.943522840738296509e-01 1.451391279697418213e-01 3.063353300094604492e-01 3.700800836086273193e-01 1.151021048426628113e-01
5.797763913869857788e-02 -4.226990044116973877e-02 -2.192656099796295166e-01 -1.936080455780029297e-01 -9.739113599061965942e-02 -1.144298687577247620e-01 -1.279287338256835938e-01 1.310463696718215942e-01 -6.460813432931900024e-02 2.827719449996948242e-01 -1.355680078268051147e-01 2.741656452417373657e-02 -1.677607893943786621e-01 7.782972604036331177e-02 -6.740427762269973755e-02 -2.426107041537761688e-02 3.246980607509613037e-01 -3.791879862546920776e-02 -3.321750089526176453e-02 -1.287605613470077515e-01 -2.776772975921630859e-01 -3.666520118713378906e-01 -3.824105858802795410e-01 7.655770331621170044e-02 -1.362040638923645020e-01 -2.044996321201324463e-01 -3.211217224597930908e-01 -8.723214268684387207e-02 1.491274535655975342e-01 1.405864059925079346e-01 -4.564378783106803894e-02 8.485722541809082031e-02
1.368217822164297104e-02 2.008242718875408173e-02 2.220907658338546753e-01 -5.197934508323669434e-01 3.896893933415412903e-02 -3.146804869174957275e-01 -1.068590730428695679e-01 -1.187353115528821945e-02 -6.921696662902832031e-02 4.237582534551620483e-02 -7.470955699682235718e-02 -1.017836406826972961e-01 -2.633922919631004333e-02 -3.492619097232818604e-01 -3.204268217086791992e-02 -4.360023885965347290e-03 2.409665435552597046e-01 1.694108694791793823e-01 7.615119218826293945e-02 -6.413597613573074341e-02 -1.082418039441108704e-01 2.879886515438556671e-02 -1.367957592010498047e-01 2.822067439556121826e-01 -6.693004630506038666e-03 2.275479584932327271e-01 -2.326869964599609375e-01 -9.968610107898712158e-02 -1.376849263906478882e-01 2.671042382717132568e-01 -6.731365341693162918e-03 -8.785834908485412598e-02
1.706746034324169159e-02 -5.892895162105560303e-02 -1.656451374292373657e-01 -1.225902363657951355e-01 4.672212302684783936e-01 1.641763597726821899e-01 2.416716665029525757e-01 -1.532611157745122910e-02 2.999746501445770264e-01 1.559864580631256104e-01 1.399152427911758423e-01 -2.438040077686309814e-02 3.095400929450988770e-01 -1.710470616817474365e-01 1.239071637392044067e-01 1.370171457529067993e-01 1.509203612804412842e-01 1.159475594758987427e-01 -1.827342659235000610e-01 2.377263307571411133e-01 -4.660281166434288025e-02 7.094605267047882080e-02 -2.665330767631530762e-01 2.069231122732162476e-01 -1.147294975817203522e-02 7.265617698431015015e-02 5.331442132592201233e-02 -9.209004044532775879e-02 1.030588969588279724e-01 1.486023068428039551e-01 1.163215190172195435e-01 -2.145624905824661255e-01
-1.090395376086235046e-01 -2.593254297971725464e-02 1.499539762735366821e-01 -5.425903201103210449e-01 2.218117415904998779e-01 -8.422776311635971069e-02 3.642575442790985107e-02 -2.069171816110610962e-01 2.245639078319072723e-02 7.597141712903976440e-02 -2.381783276796340942e-01 6.623476743698120117e-02 2.540307343006134033e-01 -2.821397781372070312e-01 -1.529494859278202057e-02 -2.356842011213302612e-01 5.034017842262983322e-03 1.388674676418304443e-01 -8.292142301797866821e-03 -1.671384721994400024e-01 -6.456287205219268799e-02 -6.982070952653884888e-02 -8.638807386159896851e-02 2.941812276840209961e-01 -1.212575063109397888e-01 2.241424471139907837e-02 -2.753388583660125732e-01 -6.555265933275222778e-02 1.988909691572189331e-01 1.290673464536666870e-01 2.827253751456737518e-02 -1.057382300496101379e-02
-4.040804505348205566e-02 8.905494213104248047e-02 5.329264095053076744e-04 -2.935498654842376709e-01 1.227082684636116028e-01 7.257745414972305298e-02 2.477099597454071045e-01 3.306116908788681030e-02 8.813097327947616577e-02 -2.648401260375976562e-01 -7.840977609157562256e-02 -1.115304883569478989e-02 2.777404189109802246e-01 -1.298172473907470703e-01 -2.107220739126205444e-01 1.084068268537521362e-01 1.611785590648651123e-01 1.886851638555526733e-01 1.210821643471717834e-01 1.160973161458969116e-01 -2.431842386722564697e-01 -1.368239372968673706e-01 -3.242517113685607910e-01 1.627082973718643188e-01 4.017198830842971802e-02 -1.332872956991195679e-01 1.703864485025405884e-01 -1.396199688315391541e-02 1.610108613967895508e-01 2.147684693336486816e-01 9.453052282333374023e-02 3.979625105857849121e-01
-1.475129872560501099e-01 -3.951913863420486450e-02 1.907434761524200439e-01 3.754539787769317627e-02 -1.410659402608871460e-01 8.391702920198440552e-02 1.150034889578819275e-01 -1.702299863100051880e-01 -7.421902567148208618e-02 3.696844279766082764e-01 -8.123683184385299683e-02 3.269874956458806992e-03 1.836051344871520996e-01 -8.501863479614257812e-02 -2.034849077463150024e-01 -2.793377339839935303e-01 6.701247394084930420e-02 1.267986893653869629e-01 -4.051281511783599854e-01 1.862490433268249035e-03 -3.309849798679351807e-01 1.035250872373580933e-01 2.226604335010051727e-02 2.840080559253692627e-01 -2.023833394050598145e-01 4.372670873999595642e-02 -1.027892976999282837e-01 6.586467474699020386e-02 2.521187365055084229e-01 1.501953005790710449e-01 1.729640513658523560e-01 -2.530809305608272552e-02
-1.447416394948959351e-01 -1.046759337186813354e-01 9.032225608825683594e-02 -1.898259520530700684e-01 2.405200153589248657e-02 -1.397892683744430542e-01 9.752329438924789429e-02 -1.626408100128173828e-01 1.749399863183498383e-02 3.946660086512565613e-02 -1.403940767049789429e-01 5.317727476358413696e-02 1.354979276657104492e-01 -2.201544195413589478e-01 -2.752297520637512207e-01 -2.339164018630981445e-01 2.839172482490539551e-01 2.140699187293648720e-03 -1.847397685050964355e-01 9.617701172828674316e-02 9.202584624290466309e-02 -2.759211659431457520e-01 -4.582995921373367310e-02 1.454030573368072510e-01 -3.590986877679824829e-02 7.193458825349807739e-02 1.816433388739824295e-03 -2.372704446315765381e-02 1.717545986175537109e-01 4.804260432720184326e-01 1.397630572319030762e-01 -3.569475114345550537e-01
-5.381525680422782898e-02 4.960065707564353943e-02 2.203438580036163330e-01 1.377815008163452148e-01 -5.767229944467544556e-02 6.213281303644180298e-02 1.967178732156753540e-01 -1.154689192771911621e-01 -2.587660774588584900e-02 3.149288594722747803e-01 -2.546047568321228027e-01 -9.910986572504043579e-02 3.167074918746948242e-01 -2.007760340347886086e-03 -1.616286784410476685e-01 -2.398751825094223022e-01 4.086563736200332642e-02 1.474190503358840942e-01 -3.104676008224487305e-01 1.753734052181243896e-02 -1.705437749624252319e-01 -4.044958576560020447e-02 -1.399778574705123901e-01 2.454429119825363159e-01 4.504179581999778748e-02 1.445605605840682983e-01 -1.904946416616439819e-01 -4.335914552211761475e-02 3.461333513259887695e-01 2.221911847591400146e-01 2.013731300830841064e-01 8.912316709756851196e-02
-1.458192020654678345e-01 9.898237884044647217e-02 9.498799219727516174e-03 -2.925328314304351807e-01 1.626219004392623901e-01 -4.497193545103073120e-02 3.667876124382019043e-01 1.418580301105976105e-02 6.445755064487457275e-02 3.774488866329193115e-01 -7.080227136611938477e-02 1.283456385135650635e-01 -1.824266463518142700e-01 -1.433945447206497192e-02 -7.852244377136230469e-02 -8.905536681413650513e-02 2.080542892217636108e-01 3.971820771694183350e-01 -1.538027822971343994e-02 3.421072065830230713e-01 -2.929459558799862862e-03 -7.161944359540939331e-02 -2.706881165504455566e-01 1.655328571796417236e-01 -4.382768273353576660e-02 9.436531364917755127e-02 -3.775051236152648926e-02 3.492079302668571472e-02 1.290113180875778198e-01 2.203264087438583374e-01 -3.372929245233535767e-02 2.145725302398204803e-02
-6.549831479787826538e-02 5.902962759137153625e-02 1.575084328651428223e-01 -2.794189155101776123e-01 -1.219976171851158142e-01 -1.370027959346771240e-01 6.417273730039596558e-02 -2.318037003278732300e-01 2.597477100789546967e-02 1.024150922894477844e-01 1.469839662313461304e-01 -4.775418713688850403e-02 2.545509934425354004e-01 -4.195670783519744873e-01 -1.624076664447784424e-01 -2.114118933677673340e-01 1.685069054365158081e-01 5.723372846841812134e-02 -2.356355935335159302e-01 8.067940175533294678e-02 1.191891208291053772e-01 -2.614802718162536621e-01 -1.600452810525894165e-01 2.255885899066925049e-01 -1.354542076587677002e-01 1.019730344414710999e-01 -1.061026453971862793e-01 -2.250803261995315552e-01 3.212805837392807007e-02 1.994852423667907715e-01 -9.386159479618072510e-03 -2.579124867916107178e-01
-1.420463770627975464e-01 7.476118206977844238e-02 3.149270117282867432e-01 -2.413604408502578735e-01 -6.790854036808013916e-02 -1.758105754852294922e-01 1.523484289646148682e-01 -3.449487090110778809e-01 -1.681662797927856445e-01 1.044388115406036377e-02 -6.443526595830917358e-02 7.628134917467832565e-03 1.769674569368362427e-01 7.985709817148745060e-04 4.867860674858093262e-02 -1.925667673349380493e-01 -6.801927089691162109e-02 2.511572837829589844e-02 4.899366199970245361e-02 -2.763034717645496130e-04 -1.013126075267791748e-01 -6.046181544661521912e-02 -4.156967699527740479e-01 2.725707888603210449e-01 2.725351788103580475e-02 -1.916410923004150391e-01 -3.226842582225799561e-01 -1.134587675333023071e-01 2.364600896835327148e-01 1.644438207149505615e-01 1.688421368598937988e-01 -3.322669118642807007e-02
6.775660812854766846e-02 1.477717012166976929e-01 -1.690289229154586792e-01 -1.827760636806488037e-01 -1.601564735174179077e-01 -3.390939533710479736e-02 8.730003982782363892e-02 -1.712294518947601318e-01 -1.575810089707374573e-02 1.976012885570526123e-01 2.551259100437164307e-01 -1.121655404567718506e-01 3.461897373199462891e-01 -2.497709542512893677e-01 -8.527813851833343506e-02 -2.798475027084350586e-01 1.139403805136680603e-01 1.694774478673934937e-01 -4.398429393768310547e-02 -2.508496642112731934e-01 -2.086393833160400391e-01 -1.000829488039016724e-01 -3.003801107406616211e-01 1.728228479623794556e-01 -1.624876856803894043e-01 -4.122465848922729492e-02 -5.460607260465621948e-02 1.981611847877502441e-01 5.952754989266395569e-02 2.095717787742614746e-01 6.755571812391281128e-02 -2.459312677383422852e-01
7.698422297835350037e-03 -2.378852292895317078e-02 6.999579071998596191e-02 -1.267904192209243774e-01 1.120129693299531937e-02 -1.591667532920837402e-01 -1.624964550137519836e-02 -1.363852471113204956e-01 -4.638579860329627991e-02 3.807387650012969971e-01 -1.917931437492370605e-01 -2.214472293853759766e-01 1.860157400369644165e-01 1.041790544986724854e-01 -1.679675579071044922e-01 -2.973211705684661865e-01 -2.031548172235488892e-01 2.536235451698303223e-01 -3.826431632041931152e-01 1.184085682034492493e-01 -4.207117855548858643e-02 -1.146505996584892273e-01 -1.566402912139892578e-01 7.048693299293518066e-02 7.538895588368177414e-03 -1.321908086538314819e-01 -2.905930578708648682e-01 -1.679076626896858215e-02 1.922185420989990234e-01 2.718667685985565186e-01 1.244966536760330200e-01 1.134491758421063423e-03
-7.877924479544162750e-03 -2.727369070053100586e-01 -9.086117148399353027e-02 -7.570035010576248169e-02 -1.827974170446395874e-01 -2.135503739118576050e-01 2.249530404806137085e-01 1.397821158170700073e-01 1.490453332662582397e-01 4.919500648975372314e-02 -1.766252815723419189e-01 5.271030217409133911e-02 1.162736956030130386e-02 -8.391347527503967285e-02 -1.849279999732971191e-01 -2.340669482946395874e-01 9.181066602468490601e-02 2.086975984275341034e-02 8.961114287376403809e-02 -2.734716832637786865e-01 -1.456028968095779419e-01 -2.953397855162620544e-02 -3.798438012599945068e-01 2.732935547828674316e-01 -1.454545855522155762e-01 -4.004457592964172363e-02 -3.772298693656921387e-01 -2.721646726131439209e-01 2.586995251476764679e-03 2.641876600682735443e-02 1.082800235599279404e-02 -1.869481503963470459e-01
-6.297232955694198608e-02 -5.385664850473403931e-02 -3.315465524792671204e-03 -1.757403463125228882e-01 5.358758568763732910e-02 7.295840978622436523e-02 1.214554309844970703e-01 1.182796880602836609e-01 1.336285769939422607e-01 -1.066504344344139099e-01 -4.248468950390815735e-02 -2.824027240276336670e-01 -1.974405162036418915e-02 -1.077825669199228287e-02 -3.357847407460212708e-02 1.098017618060112000e-01 8.657379448413848877e-02 9.179888665676116943e-02 -2.072840780019760132e-01 -1.572243310511112213e-02 -3.654794692993164062e-01 -2.188738733530044556e-01 -1.241691559553146362e-01 2.321808785200119019e-01 -2.088506221771240234e-01 -3.277866244316101074e-01 -3.024351298809051514e-01 1.856927275657653809e-01 -1.244674623012542725e-01 2.408082336187362671e-01 -5.969320982694625854e-02 3.699010908603668213e-01
-2.016016244888305664e-01 -1.892181634902954102e-01 4.239989444613456726e-02 -1.922813504934310913e-01 -3.835976123809814453e-02 -1.839215606451034546e-01 1.559124886989593506e-01 -2.188156545162200928e-02 1.811008602380752563e-01 1.510478258132934570e-01 1.396414190530776978e-01 -1.211865395307540894e-01 1.580647379159927368e-01 8.807104080915451050e-02 -3.094015643000602722e-02 -1.145117729902267456e-01 3.040335178375244141e-01 2.958366572856903076e-01 -4.179307073354721069e-02 1.384987235069274902e-01 -3.301731348037719727e-01 3.680647015571594238e-01 -2.251749932765960693e-01 1.698468029499053955e-01 -1.590601801872253418e-01 6.146997585892677307e-02 2.054120786488056183e-02 1.878724619746208191e-02 -6.751626729965209961e-02 1.389890909194946289e-02 2.354381233453750610e-01 -2.704236209392547607e-01
-6.761942803859710693e-02 -2.466668784618377686e-01 -1.640332788228988647e-01 -2.254419177770614624e-01 -2.852926552295684814e-01 2.234886139631271362e-01 3.352221474051475525e-02 -6.003690883517265320e-02 -4.297543689608573914e-02 1.682793945074081421e-01 2.150341272354125977e-01 -7.089187949895858765e-02 1.590809971094131470e-01 2.872544340789318085e-02 -3.540371954441070557e-01 -3.861286491155624390e-02 2.310405075550079346e-01 7.256332784891128540e-02 1.712456531822681427e-02 -2.723553776741027832e-01 -2.898080945014953613e-01 1.194262132048606873e-01 -1.837004423141479492e-01 8.494318276643753052e-02 -6.122931838035583496e-02 1.996045410633087158e-01 -1.576819121837615967e-01 -1.956853419542312622e-01 2.344319373369216919e-01 2.253270596265792847e-01 -8.794599212706089020e-03 3.880355134606361389e-02
-1.305438429117202759e-01 -2.848568260669708252e-01 1.325740516185760498e-01 1.032379567623138428e-01 -9.937754273414611816e-02 2.136655002832412720e-01 3.787007331848144531e-01 -2.056357078254222870e-02 -1.080053113400936127e-02 1.186707168817520142e-01 3.951823711395263672e-02 -6.536363810300827026e-02 1.417059004306793213e-01 -1.215383484959602356e-01 5.929546803236007690e-02 -1.373955756425857544e-01 3.601907789707183838e-01 -5.252350866794586182e-02 -1.094250008463859558e-02 -8.158530294895172119e-02 6.584301590919494629e-02 -2.603570222854614258e-01 -1.922168433666229248e-01 2.889044582843780518e-01 -3.746460080146789551e-01 -1.267342567443847656e-01 -6.116327643394470215e-02 9.551817178726196289e-02 2.726612798869609833e-02 2.973371148109436035e-01 8.169844746589660645e-02 4.059430677443742752e-03
-8.210324496030807495e-02 -4.772344976663589478e-02 -5.439936742186546326e-02 -4.354182183742523193e-01 5.215786024928092957e-02 7.473213225603103638e-02 4.335586726665496826e-01 8.530321717262268066e-02 1.006932556629180908e-01 4.226375520229339600e-01 -1.004373654723167419e-01 2.105516754090785980e-02 -1.778579205274581909e-01 4.668826237320899963e-02 2.995667420327663422e-02 -1.500936448574066162e-01 1.910200417041778564e-01 2.896264195442199707e-01 -1.062353551387786865e-01 2.747432291507720947e-01 -9.574774652719497681e-02 -1.958898082375526428e-02 -1.323673129081726074e-01 6.582077592611312866e-02 7.006323337554931641e-02 2.420842498540878296e-01 -5.886667594313621521e-02 -3.593617677688598633e-02 9.246568381786346436e-02 1.223108842968940735e-01 -1.308379881083965302e-02 8.859225362539291382e-02
5.433944240212440491e-02 -1.725209653377532959e-01 -9.730085730552673340e-02 -1.434645801782608032e-01 -1.262087374925613403e-01 -1.738308221101760864e-01 2.190440148115158081e-01 2.586678415536880493e-02 2.719443738460540771e-01 3.080223686993122101e-02 -7.413542270660400391e-02 -6.876292079687118530e-02 9.567739069461822510e-02 2.635651640594005585e-02 -6.734570860862731934e-02 -2.391148805618286133e-01 2.850552499294281006e-01 1.621497911401093006e-03 -2.842186987400054932e-01 -2.244683951139450073e-01 -8.984822034835815430e-02 1.792834997177124023e-01 -8.212244510650634766e-02 4.650305807590484619e-01 -9.209234267473220825e-02 -1.909401826560497284e-02 -3.321551382541656494e-01 -1.995830833911895752e-01 -2.310033515095710754e-02 6.622944027185440063e-02 2.141722738742828369e-01 -1.783052086830139160e-02
-2.949671819806098938e-02 -2.739142477512359619e-01 3.185942023992538452e-02 -1.868460560217499733e-03 1.136969476938247681e-01 -3.780228644609451294e-02 1.004163622856140137e-01 -2.458319254219532013e-02 6.939498707652091980e-03 7.755297422409057617e-02 1.362855881452560425e-01 -2.206850498914718628e-01 8.437363058328628540e-02 -3.316384255886077881e-01 -3.561353385448455811e-01 -1.565203666687011719e-01 2.494923919439315796e-01 1.394328027963638306e-01 -1.634040474891662598e-01 -3.214452266693115234e-01 -1.529804915189743042e-01 -2.105596214532852173e-01 -3.054533302783966064e-01 1.408046036958694458e-01 -2.581306695938110352e-01 -1.110927090048789978e-01 -1.556635648012161255e-01 1.715340018272399902e-01 8.794936537742614746e-02 -8.082213252782821655e-02 -8.781018108129501343e-02 -9.528201818466186523e-02
-1.445101108402013779e-02 1.022502034902572632e-01 2.368608266115188599e-01 -1.830995082855224609e-01 1.694409698247909546e-01 1.015044227242469788e-01 2.198328673839569092e-01 7.555276155471801758e-02 -2.370091229677200317e-01 1.141484081745147705e-01 -1.435687988996505737e-01 -2.127545773983001709e-01 2.525628805160522461e-01 -4.957672581076622009e-02 5.297335330396890640e-03 -1.065797433257102966e-01 2.813668549060821533e-02 7.079283893108367920e-02 -6.903179734945297241e-02 -1.640352979302406311e-02 -4.242165684700012207e-01 -6.675514578819274902e-02 -1.212832555174827576e-01 -1.900086849927902222e-01 -2.636986970901489258e-01 -2.763850390911102295e-01 -5.924096703529357910e-02 9.888244420289993286e-02 1.669881790876388550e-01 8.752489089965820312e-02 3.790597319602966309e-01 -9.713416546583175659e-02
-1.750383228063583374e-01 1.667726039886474609e-01 1.723992228507995605e-01 4.379235208034515381e-02 -6.437101960182189941e-02 -5.364884156733751297e-03 9.772641211748123169e-02 -4.084126278758049011e-02 -1.373623162508010864e-01 3.123896718025207520e-01 -1.884206980466842651e-01 -1.285983175039291382e-01 3.780200779438018799e-01 -4.518664255738258362e-02 2.013260126113891602e-02 -2.840007841587066650e-02 -2.341489791870117188e-01 2.134526073932647705e-01 -3.550518453121185303e-01 4.378461837768554688e-02 -1.169991493225097656e-01 -2.186417393386363983e-02 -2.295437306165695190e-01 3.815611999016255140e-04 1.836195774376392365e-02 -1.189706102013587952e-01 -4.121172726154327393e-01 -4.824668914079666138e-02 5.898796766996383667e-02 2.245076000690460205e-01 1.563993394374847412e-01 -1.401511281728744507e-01
5.606045573949813843e-02 -3.680383414030075073e-02 1.742003858089447021e-01 -1.152497678995132446e-01 -1.697645150125026703e-02 -2.986826002597808838e-01 1.391572598367929459e-02 -1.600316911935806274e-01 -2.468846589326858521e-01 2.365555763244628906e-01 8.452630788087844849e-02 -1.865105628967285156e-01 4.000082015991210938e-01 -1.062918901443481445e-01 -1.358818858861923218e-01 -1.101188510656356812e-01 -4.085961263626813889e-03 1.016654446721076965e-01 -2.607813179492950439e-01 -1.175973415374755859e-01 -1.683645844459533691e-01 -8.125814795494079590e-02 -1.582547277212142944e-01 1.479942351579666138e-01 1.834355443716049194e-01 -1.449089846573770046e-03 -9.901180863380432129e-02 -2.581568993628025055e-02 1.229736432433128357e-01 4.217402935028076172e-01 2.542460858821868896e-01 -1.067995326593518257e-03
-2.692465670406818390e-02 -1.435701102018356323e-01 1.075339317321777344e-01 -2.436978816986083984e-01 2.091136276721954346e-01 -2.324431836605072021e-01 2.736971378326416016e-01 2.426718324422836304e-01 1.559231281280517578e-01 -1.743052452802658081e-01 -1.566108614206314087e-01 -3.790253102779388428e-01 2.164106369018554688e-01 -2.831653133034706116e-02 -1.327792108058929443e-01 -1.082403138279914856e-01 1.789542585611343384e-01 2.708652243018150330e-02 -1.933055669069290161e-01 1.116916388273239136e-01 -1.789220720529556274e-01 1.243491172790527344e-01 -6.156103685498237610e-02 2.885947525501251221e-01 -8.283836394548416138e-02 3.248844742774963379e-01 1.022410094738006592e-01 8.814404904842376709e-02 5.199331045150756836e-02 1.500800400972366333e-01 5.700984969735145569e-02 4.921969957649707794e-03
-8.357434719800949097e-02 8.965845406055450439e-02 1.537992656230926514e-01 -1.461091786623001099e-01 -1.041801199316978455e-01 -8.333030343055725098e-02 1.710891723632812500e-01 -2.473513931035995483e-01 -7.085160911083221436e-02 3.484528064727783203e-01 -2.045875042676925659e-01 3.577242046594619751e-02 1.715945452451705933e-01 -1.862712204456329346e-01 -1.356316208839416504e-01 -2.752413451671600342e-01 -1.317524015903472900e-01 -2.589674107730388641e-02 -3.048009276390075684e-01 8.071030676364898682e-02 -1.239102333784103394e-01 1.389799267053604126e-02 -3.671994805335998535e-02 1.156731992959976196e-01 -2.806313931941986084e-01 4.470764473080635071e-02 -2.080820500850677490e-01 1.593529246747493744e-03 2.467445731163024902e-01 1.592660993337631226e-01 3.601068854331970215e-01 1.270864307880401611e-01
1.661635935306549072e-02 -9.375790506601333618e-02 -7.927370816469192505e-02 -5.060469508171081543e-01 -1.048581092618405819e-03 5.368151888251304626e-02 1.447197496891021729e-01 -2.404407113790512085e-01 9.613631409592926502e-04 1.809073537588119507e-01 -1.085431128740310669e-01 1.138135418295860291e-02 3.633854985237121582e-01 -1.619399636983871460e-01 -2.566659748554229736e-01 1.869123429059982300e-02 -5.273667722940444946e-02 1.102903932332992554e-01 3.556320816278457642e-02 8.466807752847671509e-02 -1.407477557659149170e-01 -2.011217772960662842e-01 6.265741586685180664e-02 -6.888695061206817627e-02 -4.816033691167831421e-02 8.899163454771041870e-02 -3.220698535442352295e-01 2.142730951309204102e-01 1.348176896572113037e-01 8.255640417337417603e-02 3.166819810867309570e-01 1.783238165080547333e-02
1.194815635681152344e-01 -1.615766733884811401e-01 -1.340921372175216675e-01 -3.998730797320604324e-03 1.548337042331695557e-01 -2.336930036544799805e-01 2.821810245513916016e-01 6.403106264770030975e-03 -5.814678594470024109e-02 3.219315037131309509e-02 8.318531513214111328e-02 5.744386836886405945e-02 -4.086852073669433594e-03 -1.423741579055786133e-01 -1.563130915164947510e-01 -6.087622046470642090e-02 5.368086323142051697e-02 -5.189581960439682007e-02 -2.030860632658004761e-01 -1.926971226930618286e-01 -5.258522629737854004e-01 2.544253468513488770e-01 -2.428093403577804565e-01 1.524562388658523560e-01 -9.878116846084594727e-02 -2.652568221092224121e-01 -1.996918916702270508e-01 -1.553806066513061523e-01 -1.400657445192337036e-01 1.574273407459259033e-01 1.218140199780464172e-01 -9.757592529058456421e-02
-6.076841801404953003e-02 -2.296536564826965332e-01 1.897547692060470581e-01 -1.693774461746215820e-01 -6.095701083540916443e-02 -4.931654408574104309e-02 6.903207302093505859e-02 -2.144005745649337769e-01 -5.459303036332130432e-02 -2.319301292300224304e-02 -3.013840131461620331e-02 -3.457691892981529236e-02 1.600934118032455444e-01 -3.421990275382995605e-01 -1.302655488252639771e-01 -2.915649116039276123e-01 1.983657926321029663e-01 2.202656418085098267e-01 -2.173882275819778442e-01 9.840105473995208740e-02 7.296385616064071655e-02 -3.642199933528900146e-01 -1.980950534343719482e-01 1.504239439964294434e-01 -5.196901410818099976e-02 1.999269723892211914e-01 -2.479299306869506836e-01 -1.485729068517684937e-01 7.490842044353485107e-02 2.188603579998016357e-01 4.314046353101730347e-03 -2.173899710178375244e-01
-1.479221731424331665e-01 -7.421615719795227051e-02 6.335821747779846191e-02 6.813085079193115234e-02 -1.699278205633163452e-01 -1.024723947048187256e-01 2.285833209753036499e-01 1.034859940409660339e-01 2.388208508491516113e-01 -2.371359169483184814e-01 5.868803244084119797e-03 -1.512145847082138062e-01 -5.022717639803886414e-02 1.441923230886459351e-01 -2.370473444461822510e-01 -7.346986234188079834e-02 1.854534000158309937e-01 3.014401495456695557e-01 -9.790205210447311401e-02 2.819886505603790283e-01 -3.897946476936340332e-01 -5.010885372757911682e-02 -2.518166601657867432e-01 7.013629376888275146e-02 -2.518585026264190674e-01 5.540674552321434021e-02 -4.788728058338165283e-02 -5.879908055067062378e-02 1.096627116203308105e-02 2.874130904674530029e-01 1.281454414129257202e-01 1.788927018642425537e-01
-7.083664089441299438e-02 1.123264953494071960e-01 -1.698667705059051514e-01 -9.324128180742263794e-02 1.031401678919792175e-01 1.723979599773883820e-02 3.328430950641632080e-01 1.311508938670158386e-02 8.583170920610427856e-02 2.065398991107940674e-01 -2.326835691928863525e-01 -4.081305861473083496e-02 1.160804033279418945e-01 -2.696597278118133545e-01 1.682752519845962524e-01 9.407111257314682007e-02 -8.890334866009652615e-04 1.979425549507141113e-01 -2.222230657935142517e-02 -2.082455605268478394e-01 -2.577302455902099609e-01 -9.800907224416732788e-02 -3.663308322429656982e-01 4.505949020385742188e-01 -1.096660047769546509e-01 -1.314390450716018677e-01 1.422438621520996094e-01 7.868260890245437622e-02 -3.881457075476646423e-02 1.873989999294281006e-01 -5.232540145516395569e-02 4.835039749741554260e-02
-1.175446212291717529e-01 -4.331208765506744385e-02 -6.052846089005470276e-02 2.432634122669696808e-02 1.299547106027603149e-01 8.548359572887420654e-02 1.537889614701271057e-02 -1.276695430278778076e-01 9.956444054841995239e-02 3.123556077480316162e-01 -4.769148528575897217e-01 -1.339883804321289062e-01 2.656493484973907471e-01 -1.772645413875579834e-01 2.176255546510219574e-02 -2.483311109244823456e-03 2.487010806798934937e-01 4.617028683423995972e-02 -2.405414879322052002e-01 1.589300483465194702e-01 -3.519214987754821777e-01 -5.942436680197715759e-02 -3.115132749080657959e-01 -4.640281200408935547e-02 6.954001262784004211e-03 1.945426166057586670e-01 -4.492792859673500061e-02 -1.183296218514442444e-01 3.758815303444862366e-02 1.514174193143844604e-01 1.713228672742843628e-01 -5.181239172816276550e-02
5.871649459004402161e-02 -4.925927892327308655e-02 8.724638074636459351e-02 9.312278777360916138e-02 1.499782800674438477e-01 -6.186371669173240662e-02 2.732861638069152832e-01 1.376123726367950439e-02 -1.978216022253036499e-01 -5.853333324193954468e-02 7.158632576465606689e-02 -2.209072001278400421e-02 -1.092824414372444153e-01 -1.572909653186798096e-01 -1.883563995361328125e-01 -1.865860521793365479e-01 -6.840398907661437988e-02 8.557812310755252838e-03 9.045341983437538147e-03 -1.629780977964401245e-02 -4.949193596839904785e-01 9.414774924516677856e-02 -4.931762218475341797e-01 1.904522776603698730e-01 -1.001428812742233276e-01 1.017869561910629272e-01 -3.307867050170898438e-01 -8.899480104446411133e-02 5.710628256201744080e-02 4.434132575988769531e-02 -1.242408305406570435e-01 -1.571730524301528931e-01
1.637493669986724854e-01 -1.003218963742256165e-01 1.430378574877977371e-02 -2.364153861999511719e-01 1.614728868007659912e-01 -2.024454921483993530e-01 1.346092075109481812e-01 3.042640388011932373e-01 1.947804689407348633e-01 -8.272051811218261719e-02 -3.499663621187210083e-02 -4.469641447067260742e-01 2.710684835910797119e-01 3.285824134945869446e-02 -2.393890023231506348e-01 7.110858708620071411e-02 2.293611764907836914e-01 7.936894893646240234e-03 -4.641066119074821472e-02 -2.170401252806186676e-02 -2.050830721855163574e-01 -9.250674396753311157e-02 -5.576604977250099182e-02 2.905498743057250977e-01 -1.931646466255187988e-01 2.652345597743988037e-01 -3.790111467242240906e-02 1.022145338356494904e-02 1.426109820604324341e-01 1.258302927017211914e-01 1.318931020796298981e-02 8.704854547977447510e-02
-1.669504642486572266e-01 -9.093827009201049805e-02 -1.889373809099197388e-01 -7.001952081918716431e-02 3.086592629551887512e-02 -8.759926259517669678e-02 -3.559849038720130920e-02 2.687420248985290527e-01 1.056537851691246033e-01 -1.144874468445777893e-02 -4.382162168622016907e-02 7.748343050479888916e-02 -9.295092895627021790e-03 -1.582687795162200928e-01 2.228084206581115723e-02 1.148390173912048340e-01 -2.500412799417972565e-02 5.379788577556610107e-02 -2.244814485311508179e-01 -3.561897203326225281e-02 -1.985001116991043091e-01 -1.737256348133087158e-01 -3.267149031162261963e-01 1.794521510601043701e-01 5.950743332505226135e-02 7.172530516982078552e-03 -5.786772072315216064e-02 -3.900253474712371826e-01 1.286927014589309692e-01 4.967617094516754150e-01 2.085499912500381470e-01 -2.313168197870254517e-01
3.795534744858741760e-02 7.977329194545745850e-03 6.305859237909317017e-02 -5.714206695556640625e-01 7.414663583040237427e-02 1.619160547852516174e-02 1.825671344995498657e-01 -1.672123968601226807e-01 1.253579854965209961e-01 -7.647001743316650391e-02 -3.188595771789550781e-01 1.475649923086166382e-01 2.966439127922058105e-01 -3.004317283630371094e-01 -6.984157115221023560e-02 -2.009199708700180054e-01 5.344270914793014526e-02 1.181862652301788330e-01 3.607694059610366821e-02 -5.340237542986869812e-02 -1.495115756988525391e-01 -1.553489714860916138e-01 -7.781424373388290405e-02 2.546907663345336914e-01 -1.256883293390274048e-01 1.995121873915195465e-02 -1.280024200677871704e-01 -5.312684923410415649e-02 1.477615833282470703e-01 1.832477152347564697e-01 -5.223480612039566040e-02 -2.243717201054096222e-02
-1.716485619544982910e-01 -2.570908367633819580e-01 -7.286777347326278687e-02 -3.450941443443298340e-01 2.626419961452484131e-01 6.499883532524108887e-02 1.873822659254074097e-01 3.223656211048364639e-03 4.550448432564735413e-02 1.354978233575820923e-01 -1.508350223302841187e-01 -1.240684017539024353e-01 1.736749522387981415e-02 -4.944857675582170486e-03 -2.702276408672332764e-01 -3.490768000483512878e-02 1.865228563547134399e-01 -2.794921584427356720e-02 1.663035340607166290e-02 -1.929495781660079956e-01 -4.142873287200927734e-01 2.117583155632019043e-01 -2.630180418491363525e-01 4.940314963459968567e-02 -3.279473185539245605e-01 -1.398622542619705200e-01 -1.281065940856933594e-01 -8.834808319807052612e-02 7.739693671464920044e-02 6.445325165987014771e-02 -7.675796002149581909e-02 -1.001721546053886414e-01
8.488851785659790039e-02 -9.781170636415481567e-02 -3.068532608449459076e-02 -2.837859094142913818e-01 7.464167475700378418e-02 2.131398767232894897e-02 3.017012774944305420e-01 -1.856196671724319458e-02 -2.787629514932632446e-02 2.972022593021392822e-01 -1.740331790642812848e-04 -5.957100167870521545e-02 -6.729855388402938843e-02 -3.625832870602607727e-02 1.363330781459808350e-01 -3.419237136840820312e-01 3.727833926677703857e-01 5.107372254133224487e-02 -1.220690608024597168e-01 -1.017424836754798889e-02 -4.529591202735900879e-01 -1.525100320577621460e-02 -3.239951282739639282e-02 1.281484067440032959e-01 -1.121140122413635254e-01 -2.164890468120574951e-01 -1.432682871818542480e-01 -1.983969360589981079e-01 2.559670433402061462e-02 -8.050768822431564331e-02 9.225128591060638428e-02 -2.364987730979919434e-01
-1.321714967489242554e-01 -8.475353568792343140e-02 1.016678959131240845e-01 -1.028084009885787964e-02 4.100570827722549438e-02 1.427066475152969360e-01 4.398318827152252197e-01 -4.247436299920082092e-02 3.657719492912292480e-02 9.583587199449539185e-02 2.695568092167377472e-02 1.344195455312728882e-01 -6.861881166696548462e-02 -7.769221812486648560e-02 -7.394362986087799072e-02 2.256285399198532104e-02 5.947490036487579346e-02 -2.173608541488647461e-01 -2.081527560949325562e-02 6.476364284753799438e-02 -3.940503895282745361e-01 -1.352614313364028931e-01 -4.104730784893035889e-01 -5.315556749701499939e-02 -3.180679678916931152e-01 5.460940301418304443e-03 -6.437148898839950562e-02 -6.141601875424385071e-02 1.919408589601516724e-01 2.328865975141525269e-01 -3.175257742404937744e-01 -1.598370447754859924e-02
[truncated: 3,276,668 more chars]
