# Supplementary material for: The Language of Innovation
Source: PLoS One. 2020 Apr 30;15(4):e0230107. doi: 10.1371/journal.pone.0230107 (PMC7194493; doi:10.1371/journal.pone.0230107)
Supplement: S21 File — (GZ) [file pone.0230107.s021.tar.gz › 1999-2003/V2Run_0_VS_4500_embeddings1999-2003ED32.txt]

-3.358766809105873108e-02 2.819908559322357178e-01 -3.360747992992401123e-01 -7.170948386192321777e-02 -8.286783099174499512e-02 1.057548001408576965e-01 2.128778696060180664e-01 1.200350001454353333e-01 4.059257507324218750e-01 2.032058387994766235e-01 2.860939204692840576e-01 2.932209754362702370e-03 -1.458009630441665649e-01 1.064530387520790100e-01 -2.507393248379230499e-03 -1.075492147356271744e-02 1.133103743195533752e-01 -1.632182896137237549e-01 -2.144703119993209839e-01 1.103750392794609070e-01 -3.205783069133758545e-01 -7.584913074970245361e-02 -2.107072323560714722e-01 -1.764525845646858215e-02 -1.399909108877182007e-01 -6.482893228530883789e-02 -1.097915228456258774e-03 -5.503587424755096436e-02 1.486866623163223267e-01 -1.247619241476058960e-01 2.827637791633605957e-01 -8.659268170595169067e-02
1.211476698517799377e-01 3.430246114730834961e-01 -4.025637805461883545e-01 -3.157335892319679260e-02 8.184749633073806763e-02 3.977922201156616211e-01 2.299448400735855103e-01 1.677258759737014771e-01 -1.327571272850036621e-01 -2.206828892230987549e-01 -1.072787865996360779e-01 -8.261288516223430634e-03 -2.034018933773040771e-01 -7.379313558340072632e-02 -1.515433192253112793e-01 1.258229371160268784e-02 2.287770248949527740e-02 -4.738175123929977417e-02 -1.472644954919815063e-01 1.091093868017196655e-01 -9.770521521568298340e-02 1.403232216835021973e-01 -2.725066244602203369e-01 1.104420796036720276e-01 5.615723133087158203e-02 -1.305402964353561401e-01 -1.866476237773895264e-01 -6.039204448461532593e-02 -7.559601217508316040e-02 -1.939836293458938599e-01 1.391977220773696899e-01 -1.932902634143829346e-01
-4.585267044603824615e-03 3.206911385059356689e-01 -2.305309623479843140e-01 -2.505511343479156494e-01 3.890636190772056580e-02 3.571787476539611816e-01 2.280637770891189575e-01 1.366070508956909180e-01 2.443445622920989990e-01 -1.220352873206138611e-01 -5.046966299414634705e-02 1.575733572244644165e-01 6.146742403507232666e-02 4.048109054565429688e-02 -6.795342266559600830e-02 -9.630423784255981445e-02 1.089816913008689880e-01 -4.909745603799819946e-02 -1.833072155714035034e-01 -9.887276589870452881e-02 9.006489068269729614e-02 1.255378276109695435e-01 -2.562142908573150635e-01 9.308154135942459106e-02 -1.323820203542709351e-01 -1.120587214827537537e-01 -1.789728105068206787e-01 -1.346237808465957642e-01 4.617114365100860596e-01 4.703758656978607178e-02 -5.670522898435592651e-02 7.402280718088150024e-02
-9.094040840864181519e-02 -3.799102455377578735e-02 -2.988729476928710938e-01 -9.965645521879196167e-02 2.827184833586215973e-02 2.519858479499816895e-01 2.342275977134704590e-01 -1.155157759785652161e-01 2.027718275785446167e-01 -4.027985408902168274e-02 -2.508109621703624725e-02 4.188667982816696167e-02 9.687969833612442017e-02 1.395125985145568848e-01 8.399294689297676086e-03 4.032800197601318359e-01 -1.301812008023262024e-02 -2.218697071075439453e-01 -1.177935972809791565e-01 -7.283834367990493774e-02 -3.766012787818908691e-01 -2.317794710397720337e-01 -1.971505768597126007e-02 1.330605894327163696e-01 1.508796513080596924e-01 -2.042813748121261597e-01 -2.061194032430648804e-01 -2.556764483451843262e-01 1.594038754701614380e-01 8.619175106287002563e-02 -1.800779253244400024e-01 4.485444352030754089e-02
-1.448747608810663223e-02 2.727071642875671387e-01 -1.510356962680816650e-01 -3.478580713272094727e-01 1.745142936706542969e-01 2.595946490764617920e-01 7.425315678119659424e-02 1.953912377357482910e-01 2.055380195379257202e-01 2.513484954833984375e-01 -1.550929546356201172e-01 3.769380450248718262e-01 8.070524781942367554e-02 1.693956553936004639e-01 -4.186735674738883972e-02 8.471979945898056030e-02 -1.143803671002388000e-01 -2.938994765281677246e-01 -2.631276845932006836e-01 -8.259979635477066040e-02 -2.440020591020584106e-01 -1.256275689229369164e-03 4.701005294919013977e-02 -1.479642279446125031e-02 2.988582290709018707e-02 -1.875597983598709106e-02 2.602085843682289124e-02 2.187876850366592407e-01 5.198362050577998161e-04 3.450338495895266533e-03 1.734654009342193604e-01 -8.362368494272232056e-02
-9.812610596418380737e-02 3.022609837353229523e-02 -2.700269818305969238e-01 -3.661172688007354736e-01 5.478315427899360657e-02 3.057339489459991455e-01 3.078615069389343262e-01 2.425451129674911499e-01 2.349929660558700562e-01 1.228730231523513794e-01 -7.653739303350448608e-02 2.149043232202529907e-01 4.533087369054555893e-03 -5.364393442869186401e-02 2.874788343906402588e-01 -3.608419001102447510e-02 -1.462336182594299316e-01 7.703232020139694214e-02 -1.978014707565307617e-01 -2.198419272899627686e-01 -5.412022769451141357e-02 1.323668360710144043e-01 -2.567783594131469727e-01 2.510347031056880951e-02 1.094865873456001282e-01 -1.877913475036621094e-01 -9.301733225584030151e-02 1.550102084875106812e-01 1.510581076145172119e-01 -4.918894730508327484e-03 1.354362666606903076e-01 1.749269664287567139e-02
-7.096840441226959229e-02 -3.882216662168502808e-02 -3.907603025436401367e-01 -1.853882521390914917e-01 4.127330705523490906e-02 2.430879324674606323e-01 3.532829284667968750e-01 2.501183152198791504e-01 1.571598351001739502e-01 -5.165947228670120239e-02 -1.978720873594284058e-01 3.019382059574127197e-01 9.022342413663864136e-02 1.390963196754455566e-01 5.720787495374679565e-02 -3.168503567576408386e-02 -4.546289145946502686e-02 -2.003846019506454468e-01 -7.373435050249099731e-02 3.093834966421127319e-02 -3.488560020923614502e-01 1.869377791881561279e-01 4.143928643316030502e-03 -4.279585927724838257e-02 -1.945051848888397217e-01 1.389401257038116455e-01 2.938074991106987000e-02 -8.533486723899841309e-02 1.880239695310592651e-01 1.757312938570976257e-02 2.424528002738952637e-01 4.405850917100906372e-02
-4.630728811025619507e-02 1.663908809423446655e-01 -3.407023549079895020e-01 -4.568220973014831543e-01 1.402618587017059326e-01 1.247006580233573914e-01 1.561128199100494385e-01 1.797364950180053711e-01 1.687901467084884644e-01 -1.594945192337036133e-01 -8.004408329725265503e-03 4.337637126445770264e-01 -7.744537200778722763e-03 1.227979362010955811e-01 4.999723285436630249e-02 -8.236192166805267334e-03 -1.067351102828979492e-01 1.961724832653999329e-02 -3.955740481615066528e-02 -7.228229939937591553e-02 -3.274752497673034668e-01 -8.795745670795440674e-03 -1.391769498586654663e-01 -1.206561625003814697e-01 -1.290507316589355469e-01 1.579555124044418335e-01 -1.688636839389801025e-01 1.816777139902114868e-01 1.196593046188354492e-01 -1.119373962283134460e-01 -6.217562407255172729e-02 1.573699410073459148e-03
-1.008314490318298340e-01 8.351372089236974716e-04 -3.103623092174530029e-01 -2.606737911701202393e-01 -4.738293646369129419e-04 5.085197091102600098e-01 2.897987514734268188e-02 -8.788590878248214722e-02 1.654215157032012939e-01 1.275463700294494629e-01 -6.300086528062820435e-02 1.450118720531463623e-01 3.202340006828308105e-02 5.570110306143760681e-02 7.782116532325744629e-02 -7.594458013772964478e-02 -2.210076898336410522e-02 2.049574702978134155e-01 -3.321792185306549072e-01 3.825074061751365662e-02 -2.324883788824081421e-01 3.268360197544097900e-01 -6.205907464027404785e-02 6.309811025857925415e-02 -1.101006641983985901e-01 2.174947969615459442e-02 -5.851094424724578857e-02 -4.650108143687248230e-02 3.065011203289031982e-01 -9.665869921445846558e-02 1.291550695896148682e-01 1.125313341617584229e-01
-3.210360407829284668e-01 2.432447671890258789e-01 -3.464069664478302002e-01 -1.080627366900444031e-01 9.767254441976547241e-02 3.244067728519439697e-01 1.140922978520393372e-01 -4.307085648179054260e-02 -1.109852641820907593e-01 -1.159059926867485046e-01 1.200960576534271240e-01 -1.411810144782066345e-02 1.365785449743270874e-01 4.336911812424659729e-02 1.939204707741737366e-02 2.192733883857727051e-01 7.781793177127838135e-02 9.565801173448562622e-02 3.480182960629463196e-02 -8.907829225063323975e-02 -2.208909839391708374e-01 3.258177936077117920e-01 -3.162857890129089355e-01 -1.116111874580383301e-01 -3.796512633562088013e-02 -2.137269675731658936e-01 -1.707593351602554321e-01 1.061507016420364380e-01 2.075963914394378662e-01 -1.127512827515602112e-01 1.495306342840194702e-01 -9.779085218906402588e-02
-1.892828196287155151e-01 7.069741934537887573e-02 -3.688246309757232666e-01 1.573799364268779755e-02 -5.366970226168632507e-02 1.564529389142990112e-01 3.647840619087219238e-01 4.641459882259368896e-02 5.808784160763025284e-03 2.086378335952758789e-01 7.659606635570526123e-02 1.394513398408889771e-01 3.475824743509292603e-02 1.803468167781829834e-01 -1.243480369448661804e-01 1.224540024995803833e-01 -2.892635390162467957e-02 -1.007290259003639221e-01 -2.506767511367797852e-01 -1.256366521120071411e-01 -4.125736951828002930e-01 -1.327979862689971924e-01 -8.624250441789627075e-02 -1.506205499172210693e-01 1.161566302180290222e-01 2.262827605009078979e-01 -2.767492234706878662e-01 -1.488254219293594360e-01 -5.521450936794281006e-02 -1.859839856624603271e-01 -1.331585943698883057e-01 -2.930867299437522888e-02
-2.363611906766891479e-01 2.008616179227828979e-01 -3.948536515235900879e-01 -4.960263669490814209e-01 1.615229249000549316e-01 2.978653013706207275e-01 1.152626499533653259e-01 3.136851489543914795e-01 1.129398643970489502e-01 -3.507453948259353638e-02 -2.662812471389770508e-01 8.891578018665313721e-02 -3.387557715177536011e-02 4.794662445783615112e-02 6.265644729137420654e-02 -4.103996604681015015e-02 -9.749779105186462402e-02 1.785491965711116791e-02 -1.323646456003189087e-01 -8.184993267059326172e-02 -1.966971457004547119e-01 -2.682147733867168427e-02 -9.439580142498016357e-02 -2.252646349370479584e-02 -1.690416224300861359e-02 2.657346427440643311e-02 3.639423474669456482e-02 1.284376624971628189e-02 2.454761713743209839e-01 1.135418415069580078e-01 -9.938129782676696777e-02 7.145036011934280396e-02
-3.247786313295364380e-02 5.562804639339447021e-02 -4.056781530380249023e-01 -2.649891078472137451e-01 3.282913267612457275e-01 2.977918684482574463e-01 1.647073030471801758e-01 -5.292190238833427429e-02 2.054466903209686279e-01 -6.691744923591613770e-02 -2.289064973592758179e-01 4.314205646514892578e-01 -2.914083749055862427e-02 -6.523863971233367920e-02 -2.706297487020492554e-02 -1.911802100948989391e-03 -1.295848637819290161e-01 8.340568281710147858e-03 5.914534628391265869e-02 -3.893213346600532532e-02 -2.239336520433425903e-01 7.297278940677642822e-02 -1.300568133592605591e-01 1.541067212820053101e-01 5.618206039071083069e-02 -1.902232766151428223e-01 -8.986739814281463623e-02 -1.056022271513938904e-01 2.089109718799591064e-01 6.100426241755485535e-02 -8.905772864818572998e-02 1.083802580833435059e-01
-1.076894924044609070e-01 1.322569102048873901e-01 -2.740209698677062988e-01 -4.378689527511596680e-01 1.518685519695281982e-01 3.663070201873779297e-01 2.900311350822448730e-01 1.976849138736724854e-01 -1.985175907611846924e-01 3.171147033572196960e-02 -7.377209514379501343e-02 2.752601727843284607e-02 1.917719491757452488e-03 1.770747005939483643e-01 -3.179586529731750488e-01 1.887480318546295166e-01 2.107999473810195923e-01 8.198220282793045044e-02 8.192992210388183594e-02 -4.921160638332366943e-03 -1.752193719148635864e-01 8.110764622688293457e-02 -8.626163005828857422e-02 -1.242907717823982239e-02 1.863261312246322632e-01 -6.887400150299072266e-02 -1.569021940231323242e-01 -6.506781093776226044e-03 1.481560319662094116e-01 9.995932132005691528e-02 -5.334384739398956299e-02 -8.529351651668548584e-02
8.763737976551055908e-02 3.303393349051475525e-02 -3.392778635025024414e-01 -1.153582055121660233e-02 -1.026910729706287384e-02 2.785795927047729492e-01 2.833411097526550293e-01 1.111125349998474121e-01 -4.800311103463172913e-02 2.319485694169998169e-01 2.176311239600181580e-02 1.519532650709152222e-01 2.526040971279144287e-01 -1.402511894702911377e-01 -2.675024271011352539e-01 1.120645850896835327e-01 -2.014734148979187012e-01 -9.714863449335098267e-02 -1.898165643215179443e-01 8.871020749211311340e-03 -4.144232869148254395e-01 5.587262287735939026e-02 -1.544437408447265625e-01 1.537138074636459351e-01 1.475105732679367065e-01 3.559155017137527466e-02 -1.101336404681205750e-01 -2.308633737266063690e-02 -1.399822682142257690e-01 -2.656357586383819580e-01 -1.497041136026382446e-01 4.046808555722236633e-02
-8.928614109754562378e-02 3.382852673530578613e-01 -3.742071688175201416e-01 -3.762297630310058594e-01 1.993871107697486877e-02 1.982143968343734741e-01 2.089860439300537109e-01 2.594020403921604156e-02 7.989107072353363037e-02 1.068784743547439575e-01 -1.877164542675018311e-01 2.555684447288513184e-01 6.641802936792373657e-02 1.102720946073532104e-01 9.539516270160675049e-02 2.985934540629386902e-02 -3.116540908813476562e-01 -1.343413740396499634e-01 -2.252154797315597534e-01 1.126988977193832397e-01 -7.499271631240844727e-02 7.182085514068603516e-02 -1.397420912981033325e-01 -9.305856376886367798e-02 3.940211609005928040e-02 2.608217000961303711e-01 -5.699576810002326965e-02 6.533044576644897461e-02 2.066828012466430664e-01 1.015729382634162903e-01 1.377676576375961304e-01 -1.935353688895702362e-02
-2.108059823513031006e-01 2.365047484636306763e-01 -6.493495702743530273e-01 -1.338476389646530151e-01 -8.966556936502456665e-02 2.520850002765655518e-01 -8.480942808091640472e-03 2.128253430128097534e-01 -1.487097237259149551e-02 -8.306976407766342163e-02 -7.831957191228866577e-02 -2.916964888572692871e-01 -4.821570962667465210e-02 1.939975619316101074e-01 -2.048712074756622314e-01 3.405327349901199341e-02 -5.586565285921096802e-02 1.594534814357757568e-01 -4.735362157225608826e-02 -2.020283788442611694e-02 -7.754094898700714111e-02 2.324074506759643555e-01 1.425258964300155640e-01 -1.266057640314102173e-01 -8.259893208742141724e-02 -1.028269380331039429e-01 2.094932645559310913e-02 2.102121338248252869e-02 2.286962606012821198e-02 -3.560707345604896545e-02 7.089287042617797852e-02 -9.492158144712448120e-02
3.106994554400444031e-02 2.678569257259368896e-01 -2.829216420650482178e-01 -1.241991743445396423e-01 9.561043977737426758e-02 3.438501954078674316e-01 2.338462769985198975e-01 2.152003049850463867e-01 2.214983403682708740e-01 4.809179529547691345e-02 -5.768257007002830505e-02 2.091651260852813721e-01 -3.704563528299331665e-02 1.102576497942209244e-02 7.714404165744781494e-02 1.623472869396209717e-01 -3.428094685077667236e-01 -1.964677423238754272e-01 -2.615906000137329102e-01 -3.156652674078941345e-02 -2.571717798709869385e-01 1.121202930808067322e-01 -6.609007716178894043e-02 -1.805307865142822266e-01 -4.710296634584665298e-03 -1.163265854120254517e-02 5.360337346792221069e-02 2.597356736660003662e-01 1.975453644990921021e-01 1.244754195213317871e-01 -4.460420832037925720e-02 5.460122227668762207e-02
-2.630396187305450439e-02 1.755618900060653687e-01 -4.394495189189910889e-01 -2.909282147884368896e-01 1.074445992708206177e-01 2.761352956295013428e-01 2.716821432113647461e-01 2.754143476486206055e-01 1.156284958124160767e-01 8.461178839206695557e-02 -2.550875842571258545e-01 2.818660140037536621e-01 2.650945484638214111e-01 -6.961743533611297607e-02 1.001506000757217407e-01 -4.752335324883460999e-02 4.951253067702054977e-03 1.097910031676292419e-01 -2.232057154178619385e-01 3.255369514226913452e-02 -2.328035086393356323e-01 1.358035504817962646e-01 -1.477445960044860840e-01 2.067961916327476501e-02 -2.673866786062717438e-02 -5.626607686281204224e-03 -7.542358338832855225e-02 1.392393112182617188e-01 5.956737697124481201e-02 9.567432105541229248e-02 2.936227992177009583e-02 5.976614356040954590e-02
-1.159330904483795166e-01 2.774674594402313232e-01 -3.867271542549133301e-01 -2.715355753898620605e-01 2.885598540306091309e-01 3.010715246200561523e-01 4.551380872726440430e-02 1.158056557178497314e-01 8.417434990406036377e-02 -5.198020488023757935e-02 -2.243543863296508789e-01 1.764534562826156616e-01 -4.000035114586353302e-03 8.333083987236022949e-02 1.209936365485191345e-01 -1.208414584398269653e-01 -1.887088641524314880e-02 -5.878522619605064392e-02 -1.703292876482009888e-01 -2.787451632320880890e-02 -3.476272523403167725e-01 -9.721030294895172119e-02 -2.090859264135360718e-01 -3.286332190036773682e-01 -6.217373162508010864e-02 -4.642378166317939758e-02 -1.057731881737709045e-01 9.663242101669311523e-02 1.148628592491149902e-01 -6.190440431237220764e-02 6.564430147409439087e-02 7.703947275876998901e-02
-4.977726563811302185e-02 2.189968079328536987e-01 -3.800989389419555664e-01 -1.500309407711029053e-01 -2.262998186051845551e-02 2.879872322082519531e-01 1.584632098674774170e-01 -3.450506925582885742e-02 -1.806177645921707153e-01 7.713340222835540771e-02 -3.088873028755187988e-01 -8.593448996543884277e-02 -8.837397396564483643e-02 1.902179419994354248e-01 1.034024581313133240e-01 9.493140503764152527e-03 -1.713594794273376465e-02 2.177550941705703735e-01 -1.784828752279281616e-01 -9.231589734554290771e-02 1.200712006539106369e-02 -1.175781860947608948e-01 8.127857744693756104e-02 1.105134636163711548e-01 7.420609146356582642e-02 -1.179317682981491089e-01 -2.598054409027099609e-01 1.400286704301834106e-01 7.042635232210159302e-02 -3.297844231128692627e-01 1.685137301683425903e-01 3.273705244064331055e-01
-1.240309700369834900e-01 2.542077600955963135e-01 -3.332414925098419189e-01 -3.743964731693267822e-01 2.900958061218261719e-01 1.726881563663482666e-01 2.271169573068618774e-01 8.373162150382995605e-02 4.023371636867523193e-01 -2.363548614084720612e-02 6.181240826845169067e-02 3.993974998593330383e-02 1.487535834312438965e-01 1.147600859403610229e-01 5.133773013949394226e-02 -1.113109886646270752e-01 -5.255795270204544067e-02 1.028393283486366272e-01 1.266347914934158325e-01 1.389429122209548950e-01 -4.853152856230735779e-02 -1.462535858154296875e-01 -1.470711231231689453e-01 1.253326795995235443e-02 -2.325760871171951294e-01 -6.676923483610153198e-02 3.391367942094802856e-02 1.246486529707908630e-01 2.854055166244506836e-01 8.377348631620407104e-02 1.203593611717224121e-01 7.496188580989837646e-02
-2.720278501510620117e-01 1.859253495931625366e-01 -3.260868787765502930e-01 -1.774814724922180176e-01 -4.358911141753196716e-02 2.642612755298614502e-01 3.761802613735198975e-01 3.221641182899475098e-01 1.155407056212425232e-01 9.705422073602676392e-02 -1.099037304520606995e-01 -1.751053333282470703e-01 -1.884358674287796021e-01 5.831306055188179016e-02 -2.450435608625411987e-01 1.323695629835128784e-01 1.689085960388183594e-01 -5.426332727074623108e-02 1.253101974725723267e-01 2.376056276261806488e-02 -7.887668162584304810e-02 1.900046020746231079e-01 -5.554524809122085571e-02 -9.783903509378433228e-02 1.921291500329971313e-01 -2.258642464876174927e-01 -4.979820922017097473e-02 -1.528686136007308960e-01 4.038643557578325272e-03 1.306786686182022095e-01 -9.922287613153457642e-02 -1.055477336049079895e-01
-1.594397276639938354e-01 -1.854234039783477783e-01 -3.671511709690093994e-01 -1.115676835179328918e-01 3.942004870623350143e-03 2.765696942806243896e-01 1.205331683158874512e-01 -1.999291032552719116e-02 2.217690646648406982e-01 1.744267344474792480e-01 2.137479744851589203e-02 7.696465402841567993e-02 3.248106315732002258e-02 1.814436167478561401e-01 -1.037602648138999939e-01 5.749404802918434143e-02 -1.688362509012222290e-01 -1.248589679598808289e-01 -7.652226090431213379e-02 1.184963993728160858e-02 -5.194464921951293945e-01 -2.009673863649368286e-01 -1.268559843301773071e-01 7.272589206695556641e-02 9.188541769981384277e-02 1.697026379406452179e-02 -1.064189895987510681e-01 -2.810114920139312744e-01 -9.996622800827026367e-02 -2.538004517555236816e-01 7.564780861139297485e-02 -8.149167150259017944e-02
6.897151470184326172e-04 5.153562873601913452e-02 -3.818212747573852539e-01 -1.538860332220792770e-02 5.684526264667510986e-02 2.168057858943939209e-01 1.366629302501678467e-01 -4.218139871954917908e-02 2.105435580015182495e-01 4.386899247765541077e-02 -1.437726244330406189e-02 1.104636862874031067e-01 3.291019201278686523e-01 2.480733245611190796e-01 -2.096873670816421509e-01 2.516962587833404541e-01 2.088094502687454224e-02 -1.524462550878524780e-01 -1.678059846162796021e-01 5.365355312824249268e-02 -4.736742079257965088e-01 -2.249367982149124146e-01 -1.226688399910926819e-01 1.483916938304901123e-01 -1.050071567296981812e-01 8.564898371696472168e-02 -1.866269856691360474e-01 -1.129627078771591187e-01 8.170028775930404663e-02 -6.665806472301483154e-02 -7.678602705709636211e-04 -3.131603077054023743e-02
-1.755830198526382446e-01 3.712642490863800049e-01 -2.562446296215057373e-01 -2.657676041126251221e-01 8.953501284122467041e-02 3.025751113891601562e-01 3.053658902645111084e-01 -2.446420723572373390e-03 -2.632962167263031006e-02 1.148229986429214478e-01 1.455181688070297241e-01 1.672548204660415649e-01 -8.711568266153335571e-02 2.710736542940139771e-02 1.897335499525070190e-01 1.676909625530242920e-02 3.035623133182525635e-01 1.165358126163482666e-01 -2.237325012683868408e-01 -1.511303633451461792e-01 -1.284622699022293091e-01 -6.380331516265869141e-02 -5.444582924246788025e-02 2.738008797168731689e-01 1.574798971414566040e-01 7.010223716497421265e-02 1.191320568323135376e-01 9.632889181375503540e-02 3.501060605049133301e-02 -1.325728446245193481e-01 1.672355234622955322e-01 1.322842240333557129e-01
-3.991299867630004883e-02 1.763533055782318115e-01 -3.922422528266906738e-01 -3.100386559963226318e-01 7.079275697469711304e-02 2.066333740949630737e-01 2.662713527679443359e-01 3.118883073329925537e-01 -8.034548163414001465e-02 1.397291570901870728e-01 -1.147837713360786438e-01 2.917797267436981201e-01 8.808785676956176758e-02 2.045942246913909912e-01 2.160015851259231567e-01 -4.663212969899177551e-02 -1.191686242818832397e-01 1.138542070984840393e-01 -1.067154482007026672e-01 1.922483742237091064e-01 -2.297256290912628174e-01 6.148951128125190735e-02 -2.581649124622344971e-01 -1.136025637388229370e-01 -4.583328589797019958e-02 -1.224209666252136230e-01 -7.671892642974853516e-02 4.205488041043281555e-02 1.563103944063186646e-01 8.508114516735076904e-02 -8.952421694993972778e-02 -5.153122171759605408e-02
-9.222826361656188965e-02 4.801082541234791279e-04 -4.577510356903076172e-01 -3.419332206249237061e-01 3.489188849925994873e-01 1.255511790513992310e-01 3.015268146991729736e-01 -7.261379808187484741e-02 2.242057919502258301e-01 -3.635698184370994568e-02 -6.679369509220123291e-02 2.654203772544860840e-01 -7.928683608770370483e-02 -1.026296317577362061e-01 -1.335388869047164917e-01 -4.602512344717979431e-02 -4.149698652327060699e-03 4.209538549184799194e-02 -9.925673902034759521e-02 -1.308704167604446411e-01 -1.593034863471984863e-01 -1.637277752161026001e-01 -1.810792982578277588e-01 -2.051430791616439819e-01 -6.485597044229507446e-02 1.314508616924285889e-01 -3.820237936452031136e-03 4.708267003297805786e-02 2.836978435516357422e-01 -7.071988284587860107e-02 -9.776153601706027985e-03 5.428428202867507935e-02
-7.999949157238006592e-02 1.521020848304033279e-02 -2.364339530467987061e-01 1.030374914407730103e-01 -7.260241359472274780e-02 3.495565056800842285e-01 3.609335422515869141e-01 5.639752373099327087e-02 1.707333773374557495e-01 2.960195839405059814e-01 -6.115308962762355804e-03 6.371247023344039917e-02 1.693130135536193848e-01 2.502481937408447266e-01 -6.207030266523361206e-02 1.299728602170944214e-01 -1.360672116279602051e-01 -7.620771974325180054e-02 -2.029191106557846069e-01 4.987284913659095764e-02 -4.543177485466003418e-01 4.807082563638687134e-02 -5.138395726680755615e-02 -8.837175369262695312e-02 6.814685463905334473e-02 -7.514680176973342896e-02 -2.734310030937194824e-01 1.367876492440700531e-02 -1.335491836071014404e-01 -1.876852661371231079e-01 7.934757322072982788e-02 3.570894151926040649e-02
-1.938852667808532715e-01 1.053291484713554382e-01 -4.964191913604736328e-01 -4.383665919303894043e-01 1.145492643117904663e-01 9.553139656782150269e-02 2.374970465898513794e-01 -1.673137210309505463e-02 8.812075108289718628e-02 1.630661040544509888e-01 -9.033409878611564636e-03 2.889106273651123047e-01 -5.145113915205001831e-02 9.514474868774414062e-02 -8.754424005746841431e-02 -2.298406064510345459e-01 3.084754385054111481e-02 8.056148886680603027e-02 8.847300708293914795e-02 -1.979919373989105225e-01 -8.697751164436340332e-02 -5.290035903453826904e-02 -1.845961660146713257e-01 -1.447990089654922485e-01 -2.263509929180145264e-01 4.482666961848735809e-03 -9.894261509180068970e-02 -2.075354009866714478e-01 7.779352366924285889e-02 7.497580349445343018e-02 -2.553824149072170258e-02 8.584902435541152954e-02
-3.320031464099884033e-01 2.176461666822433472e-01 -2.943406701087951660e-01 -3.303889632225036621e-01 2.958402736112475395e-03 1.583105027675628662e-01 1.901317201554775238e-02 1.025888547301292419e-01 -1.856305599212646484e-01 -7.287251204252243042e-02 -6.226793676614761353e-02 -1.267109662294387817e-01 1.133212819695472717e-01 6.936302781105041504e-02 -1.881489157676696777e-02 3.173647820949554443e-01 1.180001944303512573e-01 -1.990639269351959229e-01 -2.127640098333358765e-01 -1.492841541767120361e-01 -3.163948059082031250e-01 -3.333778381347656250e-01 -3.419984132051467896e-02 2.984419837594032288e-02 -9.193941950798034668e-02 1.004711464047431946e-01 -1.496083587408065796e-01 6.668954342603683472e-02 3.385917097330093384e-02 -1.722117885947227478e-02 -2.075982391834259033e-01 8.885535597801208496e-02
-2.420516610145568848e-01 1.445905268192291260e-01 -4.956024587154388428e-01 -2.965793907642364502e-01 1.070950701832771301e-01 2.492985278367996216e-01 2.205868512392044067e-01 8.889799565076828003e-02 -1.563952118158340454e-01 -1.246927585452795029e-02 2.804403305053710938e-01 -5.367750674486160278e-02 -2.770878076553344727e-01 1.987906247377395630e-01 -1.280777007341384888e-01 -4.438640177249908447e-02 -1.091680154204368591e-01 1.103935018181800842e-01 4.881779197603464127e-03 1.268805116415023804e-01 9.149767458438873291e-02 5.288330838084220886e-02 2.303814515471458435e-02 1.777019165456295013e-02 6.161317601799964905e-02 -5.108347907662391663e-02 -2.092258036136627197e-01 1.124327257275581360e-01 -5.868223309516906738e-02 -2.046287506818771362e-01 1.523371338844299316e-01 -1.798420697450637817e-01
-1.427623480558395386e-01 1.694788187742233276e-01 -3.386709392070770264e-01 -1.733557134866714478e-01 1.104280352592468262e-02 2.318832278251647949e-01 2.848237752914428711e-01 -1.007604226469993591e-01 3.154304251074790955e-02 1.720993220806121826e-01 -5.510084703564643860e-02 -2.281464338302612305e-01 2.156194895505905151e-01 8.611381798982620239e-02 1.139650680124759674e-02 3.800162971019744873e-01 -8.658920973539352417e-02 -2.481507137417793274e-02 5.297854170203208923e-02 2.354743704199790955e-02 -2.542855143547058105e-01 -3.667633533477783203e-01 -2.821810916066169739e-02 -1.660873554646968842e-02 -9.651882946491241455e-02 -1.549012213945388794e-01 8.537120185792446136e-03 1.795305311679840088e-02 -1.780402958393096924e-01 -2.223787605762481689e-01 -2.185552865266799927e-01 4.981100186705589294e-02
-6.710221618413925171e-02 6.292497739195823669e-03 -2.961915433406829834e-01 -2.857591509819030762e-01 5.739614740014076233e-02 4.330994784832000732e-01 1.222599297761917114e-01 2.238190770149230957e-01 1.248404979705810547e-01 -2.078195102512836456e-02 1.881340704858303070e-02 2.627924382686614990e-01 1.000166460871696472e-01 -7.252085953950881958e-02 -7.579377293586730957e-02 8.017959445714950562e-02 -1.240818798542022705e-01 -2.056769281625747681e-01 -7.359673082828521729e-02 4.450754076242446899e-02 -1.324595808982849121e-01 2.404726296663284302e-01 -2.438183575868606567e-01 1.677214056253433228e-01 1.603218913078308105e-01 -7.576388865709304810e-02 -6.682242453098297119e-02 1.469088196754455566e-01 2.323049008846282959e-01 -7.967057824134826660e-02 1.515607535839080811e-01 2.974382340908050537e-01
-2.120159715414047241e-01 3.387221097946166992e-01 -1.803976297378540039e-01 -2.447580695152282715e-01 -1.518354713916778564e-01 3.172039985656738281e-01 1.829533874988555908e-01 7.425341010093688965e-02 -1.575148552656173706e-01 -2.432000786066055298e-01 1.224799752235412598e-01 -3.783685714006423950e-02 -2.447835728526115417e-02 1.674491912126541138e-01 9.354404173791408539e-03 1.684231497347354889e-02 5.089714191854000092e-03 -1.803310215473175049e-01 -2.440442293882369995e-01 -6.336981058120727539e-02 -2.808178365230560303e-01 2.008126378059387207e-01 5.841693840920925140e-03 2.058256268501281738e-01 2.456587702035903931e-01 -1.491536945104598999e-01 2.447026316076517105e-03 6.493405438959598541e-03 3.208363652229309082e-01 2.449258416891098022e-02 9.287870675325393677e-02 -5.746623128652572632e-02
7.387620210647583008e-02 5.965569987893104553e-02 -5.111321210861206055e-01 -2.149815857410430908e-01 2.981783449649810791e-01 1.370096951723098755e-01 2.277573943138122559e-01 3.261760771274566650e-01 -3.213167563080787659e-02 3.983101248741149902e-02 2.952047856524586678e-03 8.994191139936447144e-02 -4.774131998419761658e-02 2.375652194023132324e-01 1.316206008195877075e-01 -6.900772452354431152e-02 2.580902725458145142e-02 7.245985418558120728e-02 -4.241715744137763977e-02 -2.619125247001647949e-01 -9.279404580593109131e-02 1.719866320490837097e-02 3.435650467872619629e-02 -6.919205933809280396e-02 -7.470586150884628296e-02 -1.389629095792770386e-01 -1.873108297586441040e-01 -4.024077951908111572e-02 3.967278301715850830e-01 1.229950860142707825e-01 -8.841306902468204498e-03 2.570411935448646545e-02
-1.235207617282867432e-01 1.445788145065307617e-01 -4.804336726665496826e-01 -2.630946636199951172e-01 5.888515710830688477e-02 2.273545563220977783e-01 1.041154563426971436e-01 2.853833138942718506e-01 1.482524871826171875e-01 3.281347453594207764e-02 -1.498908549547195435e-01 2.499000132083892822e-01 1.206964347511529922e-02 2.070020288228988647e-01 1.463181823492050171e-01 -5.793812125921249390e-02 -1.358168125152587891e-01 -8.092591539025306702e-03 -1.678374111652374268e-01 -7.781470566987991333e-02 -3.947967290878295898e-01 2.030733376741409302e-01 -1.917811632156372070e-01 -4.122073948383331299e-02 3.847079724073410034e-02 7.467418164014816284e-02 9.696900844573974609e-02 1.479442864656448364e-01 5.221903696656227112e-02 -2.771432511508464813e-03 1.053796485066413879e-01 1.113460399210453033e-02
-1.045345216989517212e-01 2.574272453784942627e-01 -3.387173116207122803e-01 3.725509345531463623e-02 -3.550398349761962891e-02 3.389531075954437256e-01 2.801024541258811951e-02 -2.076140791177749634e-01 -4.398113116621971130e-02 6.976630538702011108e-03 -2.404964566230773926e-01 2.174631133675575256e-02 -8.605865389108657837e-02 -2.419196255505084991e-02 4.667846020311117172e-03 8.101657032966613770e-02 -9.999155998229980469e-02 -1.173280626535415649e-01 -3.054983615875244141e-01 1.188537999987602234e-01 -1.808124780654907227e-01 -3.407046496868133545e-01 -3.288707882165908813e-02 -1.253265608102083206e-02 -2.288833707571029663e-01 3.194494172930717468e-02 -4.022204279899597168e-01 -2.316361814737319946e-01 -6.680414080619812012e-02 -1.100022643804550171e-01 4.202630370855331421e-03 -7.155697792768478394e-02
-5.217505618929862976e-02 1.111571714282035828e-01 -3.438433110713958740e-01 -3.146489262580871582e-01 1.385893672704696655e-01 2.031709700822830200e-01 3.881466090679168701e-01 -2.415137887001037598e-01 -5.056462809443473816e-02 -1.454181820154190063e-01 2.365534156560897827e-01 -1.246266737580299377e-01 -2.259262949228286743e-01 5.996821820735931396e-02 -3.725307434797286987e-02 8.913536369800567627e-02 -6.172035261988639832e-02 -1.645854115486145020e-02 -1.539819315075874329e-02 -1.340686529874801636e-01 -5.409770458936691284e-02 3.280451595783233643e-01 -3.905591368675231934e-02 -7.193268835544586182e-02 -1.595392674207687378e-01 -2.523777782917022705e-01 -1.777243167161941528e-01 5.199343711137771606e-02 5.618856474757194519e-02 -2.228028923273086548e-01 -5.604410916566848755e-02 1.419355124235153198e-01
-2.540126740932464600e-01 8.548336103558540344e-03 -2.953399419784545898e-01 -1.295976899564266205e-02 5.629954114556312561e-02 2.065783143043518066e-01 2.395521849393844604e-01 -4.487054049968719482e-02 2.256830483675003052e-01 1.370215564966201782e-01 4.715497046709060669e-02 3.153830394148826599e-02 2.646621465682983398e-01 6.398141384124755859e-02 -6.147085502743721008e-02 1.832249611616134644e-01 2.315215067937970161e-03 -1.150492578744888306e-01 -2.041629254817962646e-01 -1.138173416256904602e-01 -4.853898286819458008e-01 -2.960536479949951172e-01 -2.077041268348693848e-01 1.123447567224502563e-01 7.726005278527736664e-04 -2.303877025842666626e-01 -1.852464675903320312e-01 -8.361741900444030762e-02 1.614818163216114044e-02 -4.167468100786209106e-02 -1.140528991818428040e-01 -4.547046869993209839e-02
-1.923688799142837524e-01 2.137345671653747559e-01 -3.406467139720916748e-01 -1.709197163581848145e-01 -1.856748163700103760e-01 -5.981024354696273804e-02 3.505728840827941895e-01 1.768382042646408081e-01 2.443299070000648499e-02 1.775830388069152832e-01 -1.414743661880493164e-01 -2.880466282367706299e-01 1.231141760945320129e-01 -1.930051147937774658e-01 1.104917377233505249e-01 -8.582958020269870758e-03 -1.504340302199125290e-02 -1.062052920460700989e-01 2.262228578329086304e-01 6.272747367620468140e-02 -3.596981167793273926e-01 2.511938102543354034e-02 9.273076057434082031e-02 3.270610794425010681e-02 -1.137987077236175537e-01 9.213704615831375122e-02 -3.642976880073547363e-01 1.817840896546840668e-02 1.217775791883468628e-02 -1.258761435747146606e-01 -5.454401671886444092e-02 1.652998849749565125e-02
-3.273930847644805908e-01 2.990472316741943359e-01 -3.668537437915802002e-01 -1.758296489715576172e-01 -9.343683719635009766e-02 3.472059965133666992e-01 1.701502799987792969e-01 -1.017617732286453247e-01 -1.010965183377265930e-01 -1.614240705966949463e-01 -5.469742044806480408e-02 8.550876379013061523e-02 -1.182023510336875916e-01 -1.247664615511894226e-01 -1.802788674831390381e-01 3.009358048439025879e-01 1.922292634844779968e-02 -3.866163268685340881e-02 4.092940315604209900e-02 -7.124599069356918335e-02 1.570597477257251740e-02 9.854423999786376953e-02 -5.640463903546333313e-02 4.727841541171073914e-02 -1.446470152586698532e-02 -2.469243258237838745e-01 3.023757413029670715e-02 -1.258774995803833008e-01 2.320983558893203735e-01 -3.248851895332336426e-01 9.320959448814392090e-02 -8.736590854823589325e-03
9.497532248497009277e-02 1.291438490152359009e-01 -1.958430111408233643e-01 -2.930950522422790527e-01 -3.285720478743314743e-03 2.802591919898986816e-01 2.982464730739593506e-01 1.161117702722549438e-01 1.157226040959358215e-01 1.237456649541854858e-01 -1.032224223017692566e-01 -1.167416647076606750e-01 -3.017324022948741913e-02 2.284871190786361694e-01 9.841605275869369507e-02 3.161265328526496887e-02 5.953270196914672852e-02 1.515252590179443359e-01 -3.463038802146911621e-01 8.038120716810226440e-02 -5.236041918396949768e-02 -5.941209569573402405e-02 -9.211406111717224121e-02 9.137753397226333618e-02 -1.721570789813995361e-01 -2.124069444835186005e-02 -1.664580851793289185e-01 2.927472591400146484e-01 1.345526427030563354e-01 -1.391040533781051636e-01 2.985741496086120605e-01 3.258319497108459473e-01
-9.367848187685012817e-02 1.200761795043945312e-01 -4.187162220478057861e-01 -2.599808275699615479e-01 -1.332603953778743744e-02 1.049233451485633850e-01 2.847376167774200439e-01 2.331217937171459198e-02 -1.236789748072624207e-01 9.603894501924514771e-02 2.226610332727432251e-01 -2.571538984775543213e-01 -2.974994853138923645e-02 1.292200684547424316e-01 -3.242848068475723267e-02 1.438827961683273315e-01 1.437024325132369995e-01 -3.207694590091705322e-01 -2.330145835876464844e-01 1.048559993505477905e-01 -8.619333803653717041e-02 -1.136012598872184753e-01 -4.052631184458732605e-02 -5.439352616667747498e-02 -1.352749317884445190e-01 -2.315973788499832153e-01 -1.872058659791946411e-01 -6.014064326882362366e-02 1.013002917170524597e-01 3.138884156942367554e-02 3.075277209281921387e-01 1.770170032978057861e-01
3.664975240826606750e-02 2.691971659660339355e-01 -2.257260382175445557e-01 -4.670424461364746094e-01 2.136572003364562988e-01 1.940723657608032227e-01 2.578478157520294189e-01 4.466664791107177734e-02 1.898640096187591553e-01 1.087866798043251038e-01 -1.802640110254287720e-01 2.134888619184494019e-01 -8.534786105155944824e-02 -4.510509222745895386e-02 1.226883381605148315e-03 3.401069343090057373e-02 -9.190256148576736450e-02 6.642553489655256271e-03 1.809678273275494576e-03 -1.605497598648071289e-01 -2.011670619249343872e-01 -1.673568971455097198e-02 -3.009651005268096924e-01 -1.161793246865272522e-01 -1.315143555402755737e-01 3.941901400685310364e-02 -2.509400844573974609e-01 9.905546903610229492e-02 1.160892248153686523e-01 1.815709769725799561e-01 6.893841922283172607e-02 2.166948616504669189e-01
1.416253745555877686e-01 2.720111310482025146e-01 -4.644562304019927979e-01 -2.895254194736480713e-01 -1.026430055499076843e-01 1.916462182998657227e-01 2.034604102373123169e-01 1.404525786638259888e-01 -7.584529370069503784e-02 2.544399201869964600e-01 1.696711480617523193e-01 -1.559606790542602539e-01 1.419303119182586670e-01 2.941735088825225830e-03 -4.630425199866294861e-02 2.467597573995590210e-01 6.332159042358398438e-02 -5.800325050950050354e-02 -3.910857066512107849e-02 2.238303571939468384e-01 -2.480529062449932098e-02 -5.302316695451736450e-02 1.224194839596748352e-01 4.220089316368103027e-02 -1.471105366945266724e-01 -1.902172267436981201e-01 1.201817691326141357e-01 5.750432610511779785e-02 2.379537224769592285e-01 -1.877157837152481079e-01 2.106478065252304077e-01 -1.501077879220247269e-02
-3.343571722507476807e-02 1.556499674916267395e-02 -1.176690384745597839e-01 -1.295272111892700195e-01 -1.300846785306930542e-01 5.145551562309265137e-01 3.500252962112426758e-01 2.157371956855058670e-03 3.655277192592620850e-02 1.900299638509750366e-02 1.917054355144500732e-01 3.171204924583435059e-01 6.691646575927734375e-02 1.576886698603630066e-02 -1.984243988990783691e-01 -6.192065775394439697e-02 -5.702434852719306946e-02 -1.928581893444061279e-01 1.708081364631652832e-02 -1.278519779443740845e-01 -4.010480642318725586e-01 1.093946844339370728e-01 3.522484004497528076e-02 1.760829538106918335e-01 5.788826197385787964e-02 -3.996182233095169067e-02 -1.423609405755996704e-01 -1.573344692587852478e-02 1.065175831317901611e-01 -1.278779208660125732e-01 2.187501341104507446e-01 1.170883700251579285e-01
-1.110705807805061340e-01 1.056432127952575684e-01 -3.104492127895355225e-01 -8.640301413834095001e-03 3.686198033392429352e-03 3.023416399955749512e-01 1.624855250120162964e-01 -1.250843852758407593e-01 2.338852286338806152e-01 2.455448806285858154e-01 -2.834817580878734589e-02 -9.242250025272369385e-02 1.520008444786071777e-01 1.168732419610023499e-01 -5.512871313840150833e-03 2.751587033271789551e-01 2.786750718951225281e-02 -8.579652756452560425e-02 -2.155631929636001587e-01 -2.095597982406616211e-01 -4.681509733200073242e-01 -1.634806692600250244e-01 -2.195250540971755981e-01 1.933586150407791138e-01 7.678198814392089844e-02 -3.357344865798950195e-02 -2.004292011260986328e-01 -1.725892424583435059e-01 -3.730375086888670921e-03 -3.288908675312995911e-02 -3.966769576072692871e-02 9.491402655839920044e-03
-1.010032892227172852e-01 2.368859499692916870e-01 -2.853880226612091064e-01 -3.805884122848510742e-01 6.436557322740554810e-02 3.167212009429931641e-01 2.964477837085723877e-01 4.968933016061782837e-02 1.167568489909172058e-01 8.217538893222808838e-02 -1.290887012146413326e-04 -2.120450697839260101e-02 1.084168776869773865e-01 -7.199187576770782471e-02 2.043080888688564301e-02 2.645855024456977844e-02 1.764810234308242798e-01 2.925426326692104340e-02 1.659961938858032227e-01 1.584761776030063629e-02 -1.318278461694717407e-01 2.511636614799499512e-01 -1.298476904630661011e-01 2.197870910167694092e-01 -2.920624017715454102e-01 -9.139472246170043945e-02 6.285515427589416504e-02 -1.511960523203015327e-03 2.557374835014343262e-01 -5.229682847857475281e-02 1.980461329221725464e-01 -2.515824139118194580e-01
2.258107997477054596e-02 2.939907014369964600e-01 -3.753929436206817627e-01 -4.385151565074920654e-01 -3.758615255355834961e-02 6.323869526386260986e-02 -5.147844552993774414e-03 -5.316329188644886017e-03 -3.151840344071388245e-02 -7.143493741750717163e-02 1.807484328746795654e-01 -1.159848421812057495e-01 5.538954585790634155e-02 1.049722284078598022e-01 -8.119405806064605713e-02 8.197296410799026489e-03 1.028166562318801880e-01 -2.920261621475219727e-01 -1.924472004175186157e-01 7.541558146476745605e-02 -1.122436672449111938e-01 -8.766258507966995239e-02 -1.636501103639602661e-01 7.254011929035186768e-02 -6.771781295537948608e-02 -1.803197264671325684e-01 -1.259966939687728882e-01 -2.143540233373641968e-01 1.177108138799667358e-01 6.669115740805864334e-03 4.178300201892852783e-01 1.520035862922668457e-01
8.868265897035598755e-02 1.255723834037780762e-01 -4.062519669532775879e-01 -4.903544485569000244e-01 -1.442562192678451538e-01 3.633104264736175537e-01 1.285101473331451416e-01 2.716720700263977051e-01 -2.971484512090682983e-02 -8.951728814281523228e-04 -1.778311282396316528e-01 2.819405496120452881e-01 -3.460951894521713257e-02 -2.365439385175704956e-02 1.152580752968788147e-01 -1.075409576296806335e-01 -2.713991105556488037e-01 -7.615233212709426880e-02 -1.150617524981498718e-01 -6.099279224872589111e-02 -2.188240289688110352e-01 2.434871345758438110e-02 -6.075145676732063293e-02 -5.623010918498039246e-02 -1.450814157724380493e-01 -9.475027024745941162e-02 3.866781294345855713e-02 -1.668798550963401794e-02 3.574697673320770264e-02 2.617100812494754791e-02 5.808254331350326538e-02 1.635065115988254547e-02
-1.436807811260223389e-01 8.234144002199172974e-02 -4.646413028240203857e-01 -1.254108548164367676e-01 3.047451563179492950e-02 2.264277786016464233e-01 1.407246291637420654e-01 9.425005316734313965e-02 -4.425442963838577271e-02 1.453796923160552979e-01 -1.274348348379135132e-01 2.686093747615814209e-01 1.023660376667976379e-01 1.285917777568101883e-02 2.717199921607971191e-01 1.168999895453453064e-01 1.858128583990037441e-03 2.644026577472686768e-01 -1.333630084991455078e-01 8.234956860542297363e-02 -1.904541701078414917e-01 4.820061102509498596e-02 -3.559603169560432434e-02 9.579879045486450195e-02 -1.013412922620773315e-01 -5.164309591054916382e-02 -4.112540557980537415e-02 2.647759914398193359e-01 2.947244644165039062e-01 -1.187324710190296173e-02 2.427626848220825195e-01 2.761408686637878418e-01
-1.848826259374618530e-01 1.037659570574760437e-01 -2.764480412006378174e-01 -1.573615223169326782e-01 -2.687765359878540039e-01 -1.108693554997444153e-01 9.700721502304077148e-02 1.530454158782958984e-01 1.627605259418487549e-01 1.293479800224304199e-01 -2.143070399761199951e-01 2.286310866475105286e-02 1.133771985769271851e-01 -2.971687018871307373e-01 -3.916530311107635498e-02 1.679802089929580688e-01 6.631121784448623657e-02 7.476705312728881836e-02 -3.447102382779121399e-02 7.119580358266830444e-02 -4.863917231559753418e-01 9.261430799961090088e-02 1.616379469633102417e-01 2.640432491898536682e-02 -8.557315170764923096e-02 -9.948976337909698486e-02 -1.657882928848266602e-01 1.964765340089797974e-01 -8.873569220304489136e-02 -1.952817589044570923e-01 2.915950119495391846e-01 1.155105009675025940e-01
-1.291946973651647568e-02 3.027377724647521973e-01 -4.187001287937164307e-01 -2.209044545888900757e-01 -2.475667148828506470e-01 1.061071082949638367e-01 2.361482828855514526e-01 1.247419714927673340e-01 -1.082396507263183594e-02 1.591554433107376099e-01 1.460410207509994507e-01 -1.781396269798278809e-01 1.306594610214233398e-01 -1.025240961462259293e-02 -1.614570319652557373e-01 5.664836987853050232e-02 1.417817622423171997e-01 -2.673682570457458496e-01 -1.187147796154022217e-01 2.171161025762557983e-02 -3.261811658740043640e-02 -9.618952870368957520e-02 -7.270842045545578003e-02 1.166628897190093994e-01 -1.304432004690170288e-01 -3.051939606666564941e-01 -2.404973143711686134e-03 -3.346944227814674377e-02 1.363515108823776245e-01 -1.470388174057006836e-01 3.582850992679595947e-01 2.273273887112736702e-03
-2.896275818347930908e-01 1.815404742956161499e-01 -4.213568270206451416e-01 -3.266350552439689636e-02 1.172564551234245300e-01 3.214078247547149658e-01 2.950573861598968506e-01 1.067487243562936783e-02 2.752010226249694824e-01 1.630758792161941528e-01 -8.903723955154418945e-02 -7.909996807575225830e-02 2.321674227714538574e-01 1.267375946044921875e-01 -5.240933224558830261e-02 -9.549861401319503784e-02 -2.850815653800964355e-01 -2.051417529582977295e-02 6.040640920400619507e-02 -9.284900128841400146e-02 -9.751976281404495239e-02 1.531231850385665894e-01 9.985243529081344604e-02 2.280837483704090118e-02 6.846959143877029419e-02 -7.398848235607147217e-02 -8.364818245172500610e-02 -2.518661133944988251e-02 -2.015100419521331787e-02 -4.043681174516677856e-02 -1.667431890964508057e-01 3.419546782970428467e-01
-2.220576703548431396e-01 2.011996954679489136e-01 -3.070952892303466797e-01 -1.749869436025619507e-01 5.918902903795242310e-02 3.565868735313415527e-02 4.416027665138244629e-01 3.056855797767639160e-01 1.223015040159225464e-01 7.569503784179687500e-02 5.769961327314376831e-02 7.962705194950103760e-02 3.975444938987493515e-03 1.638676784932613373e-02 -1.278264671564102173e-01 -2.738301157951354980e-01 -1.416176278144121170e-02 2.806641459465026855e-01 -7.084319368004798889e-03 -1.480576694011688232e-01 -3.107437193393707275e-01 2.081441581249237061e-01 -1.222359687089920044e-01 -1.781255565583705902e-02 2.415558248758316040e-01 -6.086317449808120728e-02 -3.719138726592063904e-02 8.186855912208557129e-02 1.579281687736511230e-01 1.199085041880607605e-01 5.726945772767066956e-02 -3.547774255275726318e-02
-2.310470938682556152e-01 1.443021893501281738e-01 -2.653388679027557373e-01 -3.600362539291381836e-01 -7.240587845444679260e-03 2.199607789516448975e-01 -5.312989279627799988e-02 -7.641141302883625031e-03 -3.700541704893112183e-02 -1.366363614797592163e-01 -1.687535196542739868e-01 -1.914210468530654907e-01 1.655826717615127563e-01 -4.203563556075096130e-02 -3.216271698474884033e-01 -5.621590092778205872e-02 -1.631224602460861206e-01 8.818343281745910645e-02 -2.150223217904567719e-02 -1.838007569313049316e-01 -4.980745539069175720e-02 -2.876478731632232666e-01 -6.971626728773117065e-02 2.716744504868984222e-02 2.345234602689743042e-01 -5.795487016439437866e-02 -1.635416597127914429e-01 1.736668050289154053e-01 2.994806766510009766e-01 -2.016602456569671631e-02 1.945045441389083862e-01 -2.255106270313262939e-01
-7.556802034378051758e-02 7.776441425085067749e-02 -2.944060266017913818e-01 -5.063687562942504883e-01 2.530322074890136719e-01 8.002971857786178589e-02 2.658423483371734619e-01 1.111216917634010315e-01 2.947371304035186768e-01 8.635567128658294678e-02 -1.937293261289596558e-01 -6.111532822251319885e-02 6.326784938573837280e-02 1.135693192481994629e-01 1.024797037243843079e-01 8.477146923542022705e-02 -6.996364146471023560e-02 -3.105049487203359604e-03 -1.458286046981811523e-01 -9.520416706800460815e-02 -1.635809689760208130e-01 -2.418522350490093231e-02 -1.462980061769485474e-01 -3.448678553104400635e-01 -1.601694524288177490e-01 3.237185999751091003e-02 -1.971562951803207397e-01 1.275889575481414795e-01 1.136395037174224854e-01 -8.573774248361587524e-02 -6.420522183179855347e-02 1.112268790602684021e-01
-9.555912762880325317e-02 2.572160959243774414e-01 -6.088162660598754883e-01 -2.992923855781555176e-01 -1.637028995901346207e-03 1.694175899028778076e-01 5.965351313352584839e-02 1.601987779140472412e-01 -1.298819333314895630e-01 -2.158230841159820557e-01 1.361341923475265503e-01 2.551327832043170929e-02 -5.468429625034332275e-02 -3.606842458248138428e-02 -2.614437341690063477e-01 -2.591621875762939453e-02 5.056247115135192871e-02 2.558099292218685150e-02 -5.984094738960266113e-02 -2.334380745887756348e-01 -1.093131396919488907e-02 1.442901045083999634e-01 5.736906547099351883e-03 -3.221538849174976349e-03 7.741938531398773193e-02 -1.468235850334167480e-01 6.004216894507408142e-02 2.262893170118331909e-01 1.712694317102432251e-01 -7.592312991619110107e-02 2.072812169790267944e-01 -8.891747146844863892e-02
-1.111967861652374268e-01 4.323662258684635162e-03 -4.615172743797302246e-01 -3.310071825981140137e-01 -1.020813807845115662e-01 7.085239142179489136e-02 2.170154452323913574e-01 4.076174460351467133e-03 -1.170662641525268555e-01 -6.199968606233596802e-02 -1.880149245262145996e-01 4.093136191368103027e-01 3.686037957668304443e-01 1.850720793008804321e-01 -4.909752402454614639e-03 3.494705259799957275e-02 -1.101527549326419830e-02 -1.409827359020709991e-02 -1.024604141712188721e-01 -5.735749006271362305e-02 -8.180050551891326904e-02 -4.217653349041938782e-02 -3.374240398406982422e-01 -4.677446559071540833e-03 -9.615144878625869751e-02 -7.758869975805282593e-02 7.865286618471145630e-02 -2.369258552789688110e-03 2.036104947328567505e-01 -1.030540391802787781e-01 -2.598953805863857269e-02 -5.742261186242103577e-03
-1.675930321216583252e-01 1.397329270839691162e-01 -3.254553675651550293e-01 1.177618280053138733e-01 2.351456205360591412e-04 2.368120700120925903e-01 1.915834993124008179e-01 -3.542202711105346680e-02 1.932886391878128052e-01 1.774491071701049805e-01 1.025380659848451614e-02 -6.593888252973556519e-02 1.888645440340042114e-02 1.272060573101043701e-01 -1.617345772683620453e-02 2.080662399530410767e-01 2.614757604897022247e-02 -1.736690849065780640e-01 -4.283414781093597412e-02 -2.262267619371414185e-01 -5.443465113639831543e-01 -2.523514330387115479e-01 -1.610190421342849731e-01 1.137470826506614685e-01 -9.386959671974182129e-02 -1.302359104156494141e-01 -1.450222283601760864e-01 -2.445388138294219971e-01 -3.369461372494697571e-02 1.138613373041152954e-01 4.074532538652420044e-02 -9.223440662026405334e-03
-3.484769761562347412e-01 2.397136762738227844e-02 -2.985524833202362061e-01 -3.249628841876983643e-01 1.175523828715085983e-02 2.308813780546188354e-01 1.501458287239074707e-01 1.215927898883819580e-01 2.653433382511138916e-01 2.603454589843750000e-01 6.353217363357543945e-02 3.260541260242462158e-01 -2.690620124340057373e-01 -7.103729993104934692e-02 -8.606150001287460327e-02 -6.383252888917922974e-02 -8.871316164731979370e-02 -1.593975275754928589e-01 -8.477158844470977783e-03 -2.909511327743530273e-02 -1.231983229517936707e-01 8.702502399682998657e-02 -1.738141663372516632e-02 -5.465029273182153702e-03 4.728208482265472412e-02 6.272005289793014526e-02 3.352997079491615295e-02 -1.653184369206428528e-02 2.838137149810791016e-01 3.129413425922393799e-01 -2.907609194517135620e-02 1.041698828339576721e-01
-2.033416181802749634e-01 -8.912694454193115234e-02 -3.256216645240783691e-01 -1.222762688994407654e-01 -2.042715996503829956e-01 1.418884843587875366e-01 2.136878967285156250e-01 5.118455737829208374e-02 6.886433064937591553e-02 4.039502441883087158e-01 -7.641874835826456547e-04 3.870272263884544373e-02 1.189577803015708923e-01 -7.143047172576189041e-03 -9.574769437313079834e-02 2.662512660026550293e-01 -5.771973356604576111e-02 -1.901786327362060547e-01 -1.374695003032684326e-01 -1.216100305318832397e-01 -2.907897531986236572e-01 -6.998275965452194214e-02 -1.426447182893753052e-01 6.195946130901575089e-03 -1.003776639699935913e-01 2.026321738958358765e-02 -3.435597419738769531e-01 -6.070005521178245544e-02 -2.007265090942382812e-01 -1.234181448817253113e-01 -1.642550081014633179e-01 -2.411945611238479614e-01
6.408881396055221558e-02 1.878141164779663086e-01 -3.744831979274749756e-01 -3.302893936634063721e-01 -1.047648210078477859e-02 2.601765394210815430e-01 3.377875983715057373e-01 -1.955092549324035645e-01 -1.957314312458038330e-01 -1.187273561954498291e-01 8.822333067655563354e-02 6.396511942148208618e-02 5.689000338315963745e-02 2.226834446191787720e-01 6.607563048601150513e-02 9.712592512369155884e-02 -1.776157133281230927e-02 1.069269143044948578e-02 -2.901998758316040039e-01 -4.070769250392913818e-02 6.727414578199386597e-02 1.992971003055572510e-01 -1.583350002765655518e-01 -1.367243826389312744e-01 1.348825842142105103e-01 -3.397513329982757568e-01 -5.506952479481697083e-02 1.016030833125114441e-02 2.633625268936157227e-02 -1.037296503782272339e-01 -1.688881516456604004e-01 -9.596786648035049438e-02
-1.687904596328735352e-01 3.743178024888038635e-02 -3.498666882514953613e-01 6.905297189950942993e-02 -5.653479695320129395e-02 1.577299982309341431e-01 3.331035971641540527e-01 -4.142909124493598938e-02 2.523384094238281250e-01 1.849978566169738770e-01 2.687400579452514648e-01 1.779129952192306519e-01 2.255655825138092041e-02 1.762195527553558350e-01 -7.333509624004364014e-02 1.638783663511276245e-01 -2.681152224540710449e-01 -1.125707551836967468e-01 -2.334629446268081665e-01 -9.309986233711242676e-02 -3.562796115875244141e-01 -1.425047516822814941e-01 -3.458544611930847168e-02 1.648218035697937012e-01 -5.878972634673118591e-02 2.926243282854557037e-02 -1.708801984786987305e-01 -1.226411238312721252e-01 -2.029711306095123291e-01 -6.680960208177566528e-02 1.121856458485126495e-02 -1.376203894615173340e-01
-7.228717952966690063e-02 6.185116618871688843e-02 -3.426609933376312256e-01 -3.282014727592468262e-01 7.791679352521896362e-02 2.692339718341827393e-01 3.975795805454254150e-01 2.056839168071746826e-01 2.608358487486839294e-02 -9.167810529470443726e-02 -2.950514554977416992e-01 1.461377292871475220e-01 -6.956173107028007507e-03 1.377601325511932373e-01 3.562255948781967163e-02 -1.993470042943954468e-01 -1.320009976625442505e-01 3.468864038586616516e-02 -1.308424025774002075e-01 1.636971384286880493e-01 -2.434881180524826050e-01 1.539581455290317535e-02 -1.772033274173736572e-01 -1.033656224608421326e-01 -8.519594371318817139e-02 -3.210039436817169189e-02 3.926174715161323547e-02 2.240127474069595337e-01 1.604414880275726318e-01 -1.180099472403526306e-01 -3.769816085696220398e-02 -2.099942117929458618e-01
-1.282479912042617798e-01 1.358483135700225830e-01 -2.345378994941711426e-01 -3.412809222936630249e-02 4.549979045987129211e-02 2.810125052928924561e-01 1.176424026489257812e-01 -1.349969059228897095e-01 1.917456239461898804e-01 1.985155194997787476e-01 -3.758306801319122314e-02 -1.024023592472076416e-01 1.828054785728454590e-01 2.517792209982872009e-02 -1.035727187991142273e-01 2.434600740671157837e-01 1.936655142344534397e-03 -1.467554867267608643e-01 -2.079483419656753540e-01 -1.624249517917633057e-01 -4.575544893741607666e-01 -2.005539089441299438e-01 -3.809188008308410645e-01 1.224985495209693909e-01 8.923586457967758179e-02 -1.454601734876632690e-01 -1.773140579462051392e-01 -1.040367856621742249e-01 6.079250574111938477e-02 1.170676350593566895e-01 -1.177277043461799622e-01 1.424677018076181412e-02
-1.745988279581069946e-01 1.318745315074920654e-01 -3.669585585594177246e-01 9.239608049392700195e-02 4.715657606720924377e-02 3.195874989032745361e-01 1.332212239503860474e-01 -1.180759221315383911e-01 2.559006512165069580e-01 1.091470792889595032e-01 2.151669561862945557e-02 -1.910263486206531525e-02 1.679196804761886597e-01 4.292740672826766968e-02 1.072339247912168503e-03 1.674565523862838745e-01 -3.183219954371452332e-02 -1.056289076805114746e-01 -2.443012148141860962e-01 -7.810976356267929077e-02 -4.526951611042022705e-01 -3.143796324729919434e-01 -1.694863438606262207e-01 1.522770971059799194e-01 1.394527107477188110e-01 -1.366574913263320923e-01 -4.339081048965454102e-02 -1.088569760322570801e-01 1.365036666393280029e-01 2.768944576382637024e-02 -1.751203238964080811e-01 -3.181365877389907837e-02
2.970206439495086670e-01 3.319533765316009521e-01 -4.793010056018829346e-01 -1.956225484609603882e-01 1.529980003833770752e-01 -1.086250394582748413e-01 -1.582867503166198730e-01 -8.091781288385391235e-03 1.015976443886756897e-02 3.499616682529449463e-01 2.484846115112304688e-02 7.188270241022109985e-02 1.988004706799983978e-02 2.387615889310836792e-01 -2.873755693435668945e-01 2.422677427530288696e-01 -1.385682970285415649e-01 2.366854064166545868e-02 -6.705406308174133301e-02 1.297724694013595581e-01 -2.298833578824996948e-01 4.657880589365959167e-02 7.436590641736984253e-02 -1.935420371592044830e-02 3.519523888826370239e-02 3.795679658651351929e-02 -6.468959897756576538e-02 -7.108845282346010208e-03 8.489304035902023315e-02 -5.596898868680000305e-02 9.359941631555557251e-02 -1.348489224910736084e-01
9.954082220792770386e-02 5.480799451470375061e-02 -4.754578769207000732e-01 -2.495524436235427856e-01 3.175044804811477661e-02 1.502415388822555542e-01 8.306151628494262695e-02 6.268718838691711426e-02 3.895448055118322372e-03 2.332674711942672729e-01 1.941088587045669556e-01 4.999231547117233276e-02 4.577676579356193542e-02 1.003986820578575134e-01 -2.917349338531494141e-01 -1.401342898607254028e-01 -1.340730041265487671e-01 3.144768476486206055e-01 -3.300948068499565125e-02 -2.828699648380279541e-01 -2.079875767230987549e-01 2.860486321151256561e-02 7.486660033464431763e-03 9.440780431032180786e-02 -1.576744467020034790e-01 -2.455710917711257935e-01 6.566493213176727295e-02 2.937228083610534668e-01 6.521300971508026123e-02 -3.351961076259613037e-02 4.329818859696388245e-02 -1.370701342821121216e-01
-3.667668998241424561e-01 1.116267070174217224e-01 -2.942815721035003662e-01 -3.166314959526062012e-01 7.857046276330947876e-02 2.195973843336105347e-01 4.003258347511291504e-01 2.094660252332687378e-01 -1.625708863139152527e-02 9.380742162466049194e-02 -2.375060468912124634e-01 4.795569181442260742e-02 1.106414012610912323e-02 -9.376890212297439575e-02 -3.014726005494594574e-02 7.577061653137207031e-02 1.680050641298294067e-01 1.034158691763877869e-01 7.513790577650070190e-02 -1.672530919313430786e-01 9.762385743670165539e-04 1.253607571125030518e-01 -9.191711246967315674e-02 1.161547154188156128e-01 -2.187376767396926880e-01 -7.438852638006210327e-02 -1.953614354133605957e-01 -2.433768473565578461e-02 2.394088208675384521e-01 -2.079916596412658691e-01 -3.183682262897491455e-02 -1.427143961191177368e-01
1.863906346261501312e-02 2.546340823173522949e-01 -3.473513722419738770e-01 -1.870906203985214233e-01 6.733642518520355225e-02 2.679545879364013672e-01 9.474938362836837769e-02 -1.323037780821323395e-02 1.017995830625295639e-02 1.540071964263916016e-01 8.429251611232757568e-02 -2.253220230340957642e-02 2.237372547388076782e-01 8.091221004724502563e-02 -8.677030354738235474e-02 1.755195856094360352e-01 -2.491505816578865051e-02 -2.103486806154251099e-01 -1.516990065574645996e-01 -5.564431101083755493e-02 -4.641540944576263428e-01 -4.078325331211090088e-01 -6.268195807933807373e-02 1.559196412563323975e-01 5.135688185691833496e-02 -1.605986952781677246e-01 -9.029986709356307983e-02 -1.816484928131103516e-01 -1.103134974837303162e-01 -3.166156262159347534e-02 -1.535429619252681732e-03 -5.966378375887870789e-02
-2.744165956974029541e-01 1.659070998430252075e-01 -3.213160634040832520e-01 -6.435387581586837769e-02 9.685514867305755615e-02 3.385231196880340576e-01 1.190601661801338196e-01 3.529447615146636963e-01 6.749962270259857178e-02 7.219401001930236816e-02 -1.122097223997116089e-01 3.030214607715606689e-01 1.706686466932296753e-01 1.768220961093902588e-01 -1.051776185631752014e-01 2.984065189957618713e-02 -2.306827306747436523e-01 -2.053934931755065918e-01 -8.364731818437576294e-02 1.787042710930109024e-03 -2.885064780712127686e-01 4.767114296555519104e-03 -1.138537973165512085e-01 3.450717777013778687e-02 1.360108554363250732e-01 2.670276165008544922e-01 -9.121306985616683960e-02 4.171481728553771973e-02 1.096731871366500854e-01 1.113723143935203552e-01 1.190197765827178955e-01 4.753386974334716797e-02
-1.504733115434646606e-01 1.471343636512756348e-01 -2.604533135890960693e-01 -4.189469516277313232e-01 1.712457239627838135e-01 4.345076084136962891e-01 2.507430911064147949e-01 1.724437773227691650e-01 1.514280773699283600e-02 1.979159414768218994e-01 -1.985283493995666504e-01 1.000272557139396667e-01 4.222139250487089157e-03 3.319718316197395325e-02 1.219734102487564087e-01 3.726374357938766479e-02 1.203403025865554810e-01 -1.796273738145828247e-01 -7.520456612110137939e-02 1.086726877838373184e-02 -1.057742610573768616e-01 2.116990685462951660e-01 -2.664126455783843994e-01 1.129317060112953186e-01 -2.105604261159896851e-01 -1.317101269960403442e-01 -4.591798875480890274e-03 1.218349561095237732e-01 1.008550599217414856e-01 3.509189933538436890e-02 9.638799726963043213e-02 -7.696390151977539062e-02
-2.189580723643302917e-02 -1.593186706304550171e-01 -4.565685689449310303e-01 2.591788396239280701e-02 -3.294075839221477509e-03 1.643167585134506226e-01 2.750053107738494873e-01 -1.778442412614822388e-01 1.836895942687988281e-01 2.463092058897018433e-01 9.976164996623992920e-02 1.466470360755920410e-01 9.902234375476837158e-02 1.271684616804122925e-01 -8.588111400604248047e-02 1.661510020494461060e-01 -8.009918965399265289e-03 -2.224321365356445312e-01 -7.858218997716903687e-02 -3.692641854286193848e-02 -4.829034507274627686e-01 -2.049171626567840576e-01 -1.438679546117782593e-01 1.182182654738426208e-01 1.555230375379323959e-02 7.787682861089706421e-02 -2.318050563335418701e-01 -2.491496130824089050e-02 -8.088538050651550293e-02 -8.347632735967636108e-02 2.944275736808776855e-02 4.403922706842422485e-02
-1.171639189124107361e-01 2.787073254585266113e-01 -1.966901719570159912e-01 -2.861081957817077637e-01 1.669814437627792358e-01 1.385986953973770142e-01 2.109286189079284668e-01 1.267776917666196823e-02 1.164084374904632568e-01 -9.941866248846054077e-02 -1.322854608297348022e-01 -1.894211769104003906e-02 4.910200089216232300e-02 1.947716325521469116e-01 -3.332731723785400391e-01 1.769411265850067139e-01 -8.555508404970169067e-02 2.802102267742156982e-01 2.965414430946111679e-03 1.373598426580429077e-01 -2.581386566162109375e-01 2.050871849060058594e-01 -4.045893251895904541e-02 1.062855273485183716e-01 1.290954202413558960e-01 -2.186121642589569092e-01 -4.515498504042625427e-02 -2.153060138225555420e-01 1.631458997726440430e-01 1.166973635554313660e-01 3.046738207340240479e-01 5.406158044934272766e-03
-1.252782046794891357e-01 7.298662513494491577e-02 -2.641909420490264893e-01 -9.736328572034835815e-02 1.746854372322559357e-02 3.302490413188934326e-01 3.116794526576995850e-01 -1.211453303694725037e-01 1.400724202394485474e-01 1.029799655079841614e-01 8.416128158569335938e-02 1.419106125831604004e-02 1.504217088222503662e-01 9.584905952215194702e-02 2.689040079712867737e-02 1.464768648147583008e-01 -9.342512115836143494e-03 -1.391761302947998047e-01 -6.778870522975921631e-02 -4.525961354374885559e-02 -5.969682335853576660e-01 -2.515483498573303223e-01 -2.618488967418670654e-01 1.331849247217178345e-01 -4.175177216529846191e-02 -3.469401597976684570e-02 -8.357428759336471558e-02 -1.516210138797760010e-01 1.320076361298561096e-02 -7.329812645912170410e-02 -1.236368715763092041e-01 3.471389785408973694e-02
-1.641780585050582886e-01 1.627781391143798828e-01 -5.069983601570129395e-01 -2.310482263565063477e-01 -1.183314770460128784e-01 3.740927949547767639e-02 1.115264222025871277e-01 1.155534237623214722e-01 -1.072271019220352173e-01 1.214649006724357605e-01 2.005620449781417847e-01 -1.022801101207733154e-01 2.349476814270019531e-01 6.953417509794235229e-02 -9.152546525001525879e-02 1.875756382942199707e-01 1.262886822223663330e-01 -2.511805295944213867e-01 -2.610216438770294189e-01 9.153681248426437378e-02 -9.002130478620529175e-02 -5.096506327390670776e-02 -3.416946157813072205e-02 4.880038276314735413e-02 -1.578328013420104980e-01 -1.454497575759887695e-01 -1.922680884599685669e-01 -1.133582144975662231e-01 8.321321010589599609e-02 -1.100645810365676880e-01 3.546145260334014893e-01 6.256954371929168701e-02
1.519302874803543091e-01 1.356781721115112305e-01 -4.235669970512390137e-01 -4.632093012332916260e-01 -1.722049899399280548e-02 2.879455685615539551e-01 1.765821576118469238e-01 1.695042997598648071e-01 1.427402198314666748e-01 1.028966531157493591e-01 -7.410001009702682495e-02 1.908264160156250000e-01 8.707043528556823730e-02 1.573438346385955811e-01 1.737603694200515747e-01 -1.086222752928733826e-01 -1.400612145662307739e-01 3.005351638421416283e-03 -6.677041947841644287e-02 3.617211477831006050e-03 -3.006329238414764404e-01 6.480844318866729736e-02 -4.789079725742340088e-02 -1.870468258857727051e-01 1.045298874378204346e-01 -3.680419176816940308e-02 1.758314967155456543e-01 -9.119174629449844360e-02 1.260646581649780273e-01 1.018544510006904602e-01 -3.585731238126754761e-02 1.979718655347824097e-01
-2.605913281440734863e-01 -1.367372572422027588e-01 -3.647519052028656006e-01 -1.039028465747833252e-01 -2.045474499464035034e-01 2.793332040309906006e-01 1.290827691555023193e-01 -3.163993731141090393e-02 4.621091112494468689e-02 1.563760042190551758e-01 7.991889119148254395e-02 2.163591682910919189e-01 -3.298553451895713806e-02 1.879401318728923798e-02 -4.099708795547485352e-02 1.166514158248901367e-01 -5.238981917500495911e-02 -2.462574243545532227e-01 -2.039390504360198975e-01 -3.709535673260688782e-02 -5.204797387123107910e-01 -3.745166957378387451e-02 -1.475658416748046875e-01 5.605113226920366287e-03 -1.405308991670608521e-01 -6.413701921701431274e-02 -1.149377897381782532e-01 -2.150566428899765015e-01 -1.677858382463455200e-01 -9.318668395280838013e-02 -8.809426426887512207e-02 -8.441558480262756348e-02
-1.181119009852409363e-01 1.281239986419677734e-01 -3.438168466091156006e-01 -1.713081449270248413e-01 -1.340396404266357422e-01 2.474193423986434937e-01 -9.920617192983627319e-02 8.300451189279556274e-02 8.426606655120849609e-03 9.316247887909412384e-04 -4.070993661880493164e-01 6.635507103055715561e-03 -1.840781271457672119e-01 -6.476858258247375488e-02 -3.251927196979522705e-01 7.108604907989501953e-02 6.769510358572006226e-02 -1.817951947450637817e-01 1.439634058624505997e-02 -1.806774139404296875e-01 -3.686439692974090576e-01 3.773254901170730591e-02 -8.692987263202667236e-02 6.942724436521530151e-02 2.077989876270294189e-01 1.844532191753387451e-01 2.278167754411697388e-02 2.823587059974670410e-01 1.219364032149314880e-01 -9.784086048603057861e-02 -9.663118422031402588e-02 -4.806128330528736115e-03
-1.648251265287399292e-01 1.501704752445220947e-01 -3.474506139755249023e-01 -1.463459059596061707e-02 6.270630657672882080e-02 2.669956386089324951e-01 1.513619720935821533e-01 -1.496579796075820923e-01 1.800623238086700439e-01 3.131602890789508820e-03 1.393505092710256577e-02 -6.208363920450210571e-02 1.054541915655136108e-01 2.892136760056018829e-02 -2.002693898975849152e-02 2.870238125324249268e-01 -4.155316576361656189e-02 6.825689226388931274e-02 -2.018762975931167603e-01 -3.329402767121791840e-03 -4.479113519191741943e-01 -3.221165239810943604e-01 -1.513215154409408569e-01 2.858015894889831543e-01 1.249156892299652100e-01 -9.480631351470947266e-02 -1.246771663427352905e-01 -1.483621895313262939e-01 1.226305263116955757e-03 -2.451330609619617462e-02 -2.224865555763244629e-01 -9.607966244220733643e-02
-3.288649022579193115e-01 4.121673107147216797e-02 -4.005540609359741211e-01 -1.625700742006301880e-01 -1.532893329858779907e-01 2.392240464687347412e-01 7.986471056938171387e-02 3.987151384353637695e-02 1.791043281555175781e-01 -9.430567920207977295e-02 1.016172543168067932e-01 1.018415838479995728e-01 6.124263629317283630e-02 -8.127941936254501343e-02 -1.151760760694742203e-02 3.962609171867370605e-01 -1.242130398750305176e-01 1.669703871011734009e-01 -3.140616714954376221e-01 3.598294034600257874e-02 3.129031881690025330e-02 -7.382068783044815063e-02 -2.623902633786201477e-03 1.644573807716369629e-01 6.188903003931045532e-02 -8.117981255054473877e-02 1.113706231117248535e-01 -1.621556282043457031e-01 2.575215697288513184e-01 -1.972088813781738281e-01 2.294058054685592651e-01 4.156004264950752258e-02
-2.371223270893096924e-01 2.166263200342655182e-02 -3.739353418350219727e-01 -3.216968104243278503e-02 -1.794729977846145630e-01 1.661128848791122437e-01 2.627359330654144287e-01 -9.855657815933227539e-02 8.050339668989181519e-02 2.659201323986053467e-01 -1.000978052616119385e-01 1.131363734602928162e-01 1.283369362354278564e-01 3.171492516994476318e-01 -1.024980247020721436e-01 2.066203206777572632e-01 -1.082124635577201843e-01 -1.304088979959487915e-01 -1.486580669879913330e-01 -1.012787036597728729e-02 -4.546409845352172852e-01 -2.017225772142410278e-01 -7.562218233942985535e-03 2.221657335758209229e-01 8.745317347347736359e-03 8.564928174018859863e-02 -3.349605947732925415e-02 -1.768654733896255493e-01 -2.688330970704555511e-02 -5.209313705563545227e-02 -2.197472751140594482e-02 -4.658093303442001343e-02
-1.803579628467559814e-01 1.669337302446365356e-01 -2.068443000316619873e-01 -9.637648612260818481e-02 -2.158809825778007507e-02 2.325926125049591064e-01 2.043477296829223633e-01 -1.619252562522888184e-01 2.025702595710754395e-01 1.741565763950347900e-01 -1.061988174915313721e-01 -4.813319444656372070e-02 2.266190648078918457e-01 -2.853082492947578430e-02 -8.015131205320358276e-02 2.785789668560028076e-01 1.591885811649262905e-03 -1.624612063169479370e-01 -1.475634127855300903e-01 -1.224012207239866257e-02 -4.780964553356170654e-01 -1.967071592807769775e-01 -2.897129952907562256e-01 8.513575792312622070e-02 6.157842651009559631e-02 -1.027285084128379822e-01 -2.220086008310317993e-01 -2.055223286151885986e-01 1.091129854321479797e-01 1.161634456366300583e-02 -1.361500322818756104e-01 -2.459455095231533051e-02
-2.467869371175765991e-01 1.014407351613044739e-01 -2.554382979869842529e-01 -1.837200671434402466e-01 1.407811641693115234e-01 1.608624905347824097e-01 1.676433235406875610e-01 -1.657328605651855469e-01 1.079382300376892090e-01 1.718286052346229553e-02 5.971800163388252258e-02 -1.002558469772338867e-01 1.275503635406494141e-01 1.966084986925125122e-01 7.409854233264923096e-02 2.492754757404327393e-01 -7.493402063846588135e-02 -1.885285526514053345e-01 -1.479087471961975098e-01 4.441155586391687393e-03 -5.169987678527832031e-01 -2.770355343818664551e-01 -1.057073324918746948e-01 2.951808869838714600e-01 -8.755151927471160889e-02 -1.667765378952026367e-01 -1.550574451684951782e-01 -2.481466904282569885e-02 -2.829673513770103455e-02 -2.533373236656188965e-02 -1.094944328069686890e-01 -3.812386095523834229e-02
1.568143218755722046e-01 2.887707650661468506e-01 -4.869445264339447021e-01 -2.648658156394958496e-01 4.303343966603279114e-02 1.315348595380783081e-01 7.155606895685195923e-02 2.312017977237701416e-01 1.613759100437164307e-01 1.240262091159820557e-01 1.675963215529918671e-02 1.567738354206085205e-01 -1.384642422199249268e-01 2.326567843556404114e-02 5.186377465724945068e-02 -1.440105736255645752e-01 8.822336047887802124e-02 1.662436127662658691e-01 8.044822514057159424e-02 -2.498571425676345825e-01 -9.511167556047439575e-02 2.135662436485290527e-01 -2.222575806081295013e-02 9.971614927053451538e-02 -6.978411227464675903e-02 -2.799710333347320557e-01 -1.247348785400390625e-01 1.809945851564407349e-01 -2.661730162799358368e-02 8.478069305419921875e-02 2.838417589664459229e-01 -9.027308225631713867e-02
7.871654629707336426e-02 3.159310519695281982e-01 -3.604742884635925293e-01 -4.641424119472503662e-02 5.170620977878570557e-02 7.602825760841369629e-02 3.964622318744659424e-01 -6.325016915798187256e-02 2.757673561573028564e-01 9.868019819259643555e-02 1.398221254348754883e-01 6.113019585609436035e-02 1.417495012283325195e-01 2.634199559688568115e-01 1.421067416667938232e-01 9.242352098226547241e-02 -1.803022474050521851e-01 -1.974254846572875977e-01 8.719588071107864380e-02 -1.017189845442771912e-01 -3.374514728784561157e-02 -1.274904701858758926e-02 -7.010442763566970825e-02 2.120920568704605103e-01 4.416262358427047729e-02 -2.398758679628372192e-01 -2.783082127571105957e-01 -3.131837770342826843e-02 -1.540611535310745239e-01 -2.466723509132862091e-02 -1.499590426683425903e-01 1.989323496818542480e-01
-2.123060226440429688e-01 1.866405308246612549e-01 -3.772270083427429199e-01 -1.517403870820999146e-01 -1.074429899454116821e-01 1.310327053070068359e-01 1.795980893075466156e-02 1.190365776419639587e-01 -2.365285530686378479e-02 -1.196666732430458069e-01 -1.192377880215644836e-01 2.041821926832199097e-02 1.146965399384498596e-01 6.729839369654655457e-03 2.795765697956085205e-01 2.800402641296386719e-01 -4.440560191869735718e-02 -1.660587191581726074e-01 -1.727051883935928345e-01 1.822122139856219292e-04 -3.673769831657409668e-01 -3.512220680713653564e-01 -2.815896570682525635e-01 9.050512313842773438e-02 -1.077369153499603271e-01 -1.273875236511230469e-01 -1.212813556194305420e-01 -4.921144619584083557e-02 -1.022977828979492188e-01 -1.599235832691192627e-01 -4.147580638527870178e-02 1.560530364513397217e-01
-2.481650793924927711e-03 3.990009427070617676e-02 -4.528311789035797119e-01 -2.555365860462188721e-01 8.474311232566833496e-02 4.151891469955444336e-01 1.746534258127212524e-01 2.072580903768539429e-01 2.161577157676219940e-02 1.341680139303207397e-01 2.831448800861835480e-02 4.382794499397277832e-01 7.899874448776245117e-02 -2.793412096798419952e-02 -1.461431011557579041e-02 1.824499107897281647e-02 -9.826131910085678101e-02 -1.366009414196014404e-01 -9.192875772714614868e-02 5.994478613138198853e-02 -1.219262331724166870e-01 2.347912937402725220e-01 -1.871545165777206421e-01 9.796421974897384644e-02 -1.532956585288047791e-02 -2.904937602579593658e-02 -9.182973951101303101e-02 2.203514426946640015e-02 1.250903774052858353e-02 -5.612269043922424316e-02 5.834861472249031067e-02 2.905392944812774658e-01
-1.468337513506412506e-02 1.436489075422286987e-01 -5.406231880187988281e-01 -3.244540691375732422e-01 2.942040562629699707e-01 2.404669970273971558e-01 1.090776771306991577e-01 9.589852392673492432e-02 3.440978229045867920e-01 -1.284803170710802078e-02 -1.373125612735748291e-01 2.012463659048080444e-01 -2.985792607069015503e-02 -4.355879500508308411e-02 -2.394006215035915375e-02 8.280328661203384399e-02 2.413278259336948395e-02 -2.214669622480869293e-02 -4.115094617009162903e-02 -1.915221661329269409e-02 -9.421482682228088379e-02 -3.450897708535194397e-02 -1.051102131605148315e-01 -3.124476671218872070e-01 -9.857359528541564941e-02 1.725659519433975220e-01 -2.082759439945220947e-01 3.028458915650844574e-02 1.270245909690856934e-01 4.213109612464904785e-02 3.717584162950515747e-02 5.507163703441619873e-02
1.521188467741012573e-01 3.831550851464271545e-02 -4.732423722743988037e-01 -2.438407391309738159e-01 -3.559151291847229004e-02 2.640225291252136230e-01 1.372095942497253418e-01 9.845118969678878784e-03 -8.238209038972854614e-02 -3.659230768680572510e-01 -2.501167543232440948e-02 1.235009059309959412e-01 1.601385176181793213e-01 1.835283190011978149e-01 -1.083702221512794495e-01 3.345676660537719727e-01 -7.810631394386291504e-02 2.119154669344425201e-02 -1.461944133043289185e-01 5.177199095487594604e-02 8.392488211393356323e-02 1.559478640556335449e-01 -1.712291389703750610e-01 -1.665924340486526489e-01 1.019143611192703247e-01 -2.447378635406494141e-01 -1.508486121892929077e-01 1.497474610805511475e-01 -1.057735085487365723e-01 -9.774962812662124634e-02 -8.157203346490859985e-02 -2.465337142348289490e-02
-7.960449904203414917e-02 1.524560749530792236e-01 -2.732680439949035645e-01 -7.907713949680328369e-02 4.396416619420051575e-02 5.037201642990112305e-01 1.775533705949783325e-01 1.649987250566482544e-01 1.102246567606925964e-01 -1.184660270810127258e-01 -7.801744155585765839e-03 -1.146016418933868408e-01 1.446992456912994385e-01 -7.005164027214050293e-02 -1.327686160802841187e-01 3.532182872295379639e-01 1.667649149894714355e-01 5.856193602085113525e-02 -1.722564175724983215e-02 -2.017681449651718140e-01 -1.102223396301269531e-01 8.632142841815948486e-02 -1.473995298147201538e-01 9.745071083307266235e-02 9.087014198303222656e-02 -2.466319203376770020e-01 -2.006258815526962280e-01 -5.851308256387710571e-02 2.762816548347473145e-01 6.163899600505828857e-02 1.716476976871490479e-01 -1.484500020742416382e-01
-2.113988101482391357e-01 5.148660019040107727e-02 -3.828248679637908936e-01 -5.963409692049026489e-02 -1.862816959619522095e-01 3.590233922004699707e-01 3.666805922985076904e-01 3.587815910577774048e-02 4.596234485507011414e-02 1.236722096800804138e-01 5.417310819029808044e-02 2.607057392597198486e-01 -1.191022396087646484e-01 4.955155029892921448e-02 -1.781312376260757446e-01 -4.255882650613784790e-02 1.488593034446239471e-02 -7.641908526420593262e-02 4.490194097161293030e-02 1.836852282285690308e-01 -9.162361174821853638e-02 4.118995964527130127e-01 -6.031518429517745972e-02 -1.072719842195510864e-01 -5.719964858144521713e-03 -1.232851147651672363e-01 -1.529310494661331177e-01 1.075797006487846375e-01 9.513070434331893921e-02 -1.277830600738525391e-01 -3.243454918265342712e-02 2.303753942251205444e-01
-1.587355732917785645e-01 1.237598955631256104e-01 -2.979708611965179443e-01 -5.628573149442672729e-02 -1.096995361149311066e-02 2.199837714433670044e-01 2.615035474300384521e-01 -1.802025288343429565e-01 2.423198521137237549e-01 -1.413482055068016052e-02 -1.310732513666152954e-01 -2.812038175761699677e-02 1.851439327001571655e-01 1.455474197864532471e-01 -1.061949357390403748e-01 1.905372142791748047e-01 -1.367984246462583542e-02 -5.966872349381446838e-02 -1.728348731994628906e-01 -1.367834359407424927e-01 -4.806429743766784668e-01 -3.129639327526092529e-01 -2.177278846502304077e-01 1.512944698333740234e-01 6.013103947043418884e-02 -1.335776746273040771e-01 -1.192159503698348999e-01 -1.724059879779815674e-01 8.408015221357345581e-02 2.307951636612415314e-02 -1.156655773520469666e-01 1.623355597257614136e-02
-1.265606731176376343e-01 2.604515105485916138e-02 -3.605101406574249268e-01 1.619140617549419403e-02 4.453675821423530579e-02 2.019467353820800781e-01 1.644286513328552246e-01 -7.335808128118515015e-02 1.983643770217895508e-01 1.384786963462829590e-01 -7.226815912872552872e-03 -3.645778819918632507e-02 9.160515666007995605e-02 1.156533211469650269e-01 -1.087813153862953186e-01 3.083202540874481201e-01 1.040279772132635117e-02 -1.347594112157821655e-01 -7.801458984613418579e-02 -3.338592126965522766e-02 -6.019973754882812500e-01 -2.621544897556304932e-01 -2.315771430730819702e-01 7.922424376010894775e-02 6.737789511680603027e-02 -7.539779692888259888e-02 -6.087057292461395264e-02 -1.288310140371322632e-01 -4.311257228255271912e-02 2.334421128034591675e-02 -1.904612779617309570e-01 6.013407930731773376e-02
1.166138797998428345e-01 1.751072257757186890e-01 -5.783500671386718750e-01 -1.771607846021652222e-01 4.410165175795555115e-02 3.724611401557922363e-01 3.053682446479797363e-01 2.972436547279357910e-01 1.072905734181404114e-01 9.849482029676437378e-02 2.556355111300945282e-02 2.043435126543045044e-01 1.317588984966278076e-01 -5.288776382803916931e-02 -6.557319313287734985e-02 2.854074537754058838e-02 -1.387913972139358521e-01 4.705086350440979004e-02 -1.237577348947525024e-01 4.118246433790773153e-04 3.569648414850234985e-02 -4.328942392021417618e-03 6.599602103233337402e-02 -1.801176071166992188e-01 -1.100920978933572769e-02 -5.768839269876480103e-02 1.382669806480407715e-01 2.797491103410720825e-02 1.561972647905349731e-01 3.604705259203910828e-02 2.274606674909591675e-01 5.500214546918869019e-02
2.136235497891902924e-02 2.807183563709259033e-01 -2.502014636993408203e-01 -8.938603848218917847e-02 -2.500767707824707031e-01 2.741653919219970703e-01 2.327640205621719360e-01 5.437803268432617188e-02 2.036709785461425781e-01 -1.464117020368576050e-01 2.755683101713657379e-02 -2.147027105093002319e-01 5.283764004707336426e-02 1.739874929189682007e-01 -2.785991728305816650e-01 1.954140514135360718e-01 2.465147525072097778e-01 6.003357097506523132e-02 -9.590528160333633423e-02 5.522165074944496155e-02 -2.717935144901275635e-01 1.942939460277557373e-01 1.100055947899818420e-01 -2.269942313432693481e-02 5.397941544651985168e-02 -5.817767605185508728e-02 -2.176437824964523315e-01 4.503909125924110413e-02 1.662553250789642334e-01 -3.995016962289810181e-02 1.445485949516296387e-01 -2.999674379825592041e-01
-1.099581792950630188e-01 4.160336777567863464e-02 -2.752796113491058350e-01 -2.355299890041351318e-01 1.402004156261682510e-02 4.909529089927673340e-01 3.160523176193237305e-01 1.113285347819328308e-01 -1.730263978242874146e-02 2.164348363876342773e-01 2.091209776699542999e-02 3.264554440975189209e-01 8.307085931301116943e-02 4.246259853243827820e-02 -3.775563836097717285e-02 -2.569125033915042877e-02 -8.073441684246063232e-02 -1.338345408439636230e-01 9.444434195756912231e-02 2.208125591278076172e-01 -2.045987844467163086e-01 1.321337223052978516e-01 -2.912458181381225586e-01 7.314764708280563354e-02 1.341081857681274414e-01 -3.231174498796463013e-02 -4.188388958573341370e-02 4.735657572746276855e-02 1.826069951057434082e-01 -1.518387719988822937e-02 -6.889000535011291504e-02 2.086084634065628052e-01
-3.490315675735473633e-01 2.058430463075637817e-01 -2.724675834178924561e-01 -1.996354609727859497e-01 -1.834777146577835083e-01 1.404477865435183048e-03 1.771034598350524902e-01 8.940322697162628174e-02 2.031688243150711060e-01 -6.369211524724960327e-02 1.880700290203094482e-01 -1.028421893715858459e-01 2.319663017988204956e-01 -2.481065690517425537e-01 -2.440945357084274292e-01 -1.072419956326484680e-01 4.950333759188652039e-02 4.570283368229866028e-02 -2.155641168355941772e-01 -2.823951840400695801e-01 -1.064943298697471619e-01 -1.650293320417404175e-01 7.043754309415817261e-02 -8.776288479566574097e-02 1.962722688913345337e-01 -1.703572422266006470e-01 -8.837176114320755005e-02 1.533903330564498901e-01 2.909273505210876465e-01 -2.607370167970657349e-02 5.005139485001564026e-02 -4.752634838223457336e-02
-5.275930464267730713e-02 5.476435273885726929e-02 -3.872007429599761963e-01 -2.992551326751708984e-01 -2.684403397142887115e-02 3.766187280416488647e-02 1.489244103431701660e-01 -1.041083261370658875e-01 8.289209753274917603e-02 -1.261660922318696976e-02 -2.117030918598175049e-01 6.414704769849777222e-02 1.213250160217285156e-01 4.983346909284591675e-02 4.331144317984580994e-02 1.906123608350753784e-01 -9.291408956050872803e-02 -4.753490537405014038e-02 -1.358284950256347656e-01 4.923964291810989380e-02 -4.061054289340972900e-01 -4.771845340728759766e-01 -2.879338106140494347e-03 1.710114628076553345e-01 -1.827840656042098999e-01 2.426995430141687393e-03 -1.167638078331947327e-01 -1.869815587997436523e-01 -1.363649219274520874e-01 8.144082874059677124e-02 -2.157334536314010620e-01 -2.793980017304420471e-02
-1.158833801746368408e-01 1.624453216791152954e-01 -4.083216786384582520e-01 -2.211890518665313721e-01 -2.297123670578002930e-01 3.336437046527862549e-01 9.955082088708877563e-03 -1.074727475643157959e-01 7.379245012998580933e-02 2.464017085731029510e-02 1.780273467302322388e-01 1.153682768344879150e-01 3.018356561660766602e-01 3.229251131415367126e-03 1.089546531438827515e-01 1.784033179283142090e-01 -3.119324706494808197e-02 4.102487862110137939e-02 -3.631591796875000000e-02 1.306228190660476685e-01 -7.245945930480957031e-02 6.102384533733129501e-03 2.133044898509979248e-01 -8.903052657842636108e-02 -7.799626141786575317e-02 -2.984285354614257812e-01 -2.228084057569503784e-01 8.375908434391021729e-02 5.994208529591560364e-02 3.138007819652557373e-01 -1.190988048911094666e-01 -1.874171048402786255e-01
-1.882582753896713257e-01 2.797068655490875244e-02 -2.017275989055633545e-01 -1.973049342632293701e-01 1.880835443735122681e-01 2.805976867675781250e-01 2.525715827941894531e-01 1.250938773155212402e-01 1.755796968936920166e-01 6.085068732500076294e-02 -2.400450967252254486e-02 -3.483514785766601562e-01 2.660530060529708862e-02 1.241068542003631592e-02 -4.463264346122741699e-02 3.127486705780029297e-01 1.874875859357416630e-03 1.745846122503280640e-01 -1.642788052558898926e-01 7.474370300769805908e-02 -8.369345963001251221e-02 2.108979225158691406e-01 -1.944897174835205078e-01 -1.485152635723352432e-02 3.865725919604301453e-02 -2.387543767690658569e-01 -9.592960774898529053e-02 3.152438253164291382e-02 3.276027739048004150e-01 -8.562147617340087891e-02 1.835291236639022827e-01 -2.527082562446594238e-01
-2.413506992161273956e-02 2.270344048738479614e-01 -3.594764769077301025e-01 -3.629660308361053467e-01 2.023389488458633423e-01 2.227377593517303467e-01 2.393127679824829102e-01 -5.053261294960975647e-02 3.587583303451538086e-01 1.074739843606948853e-01 -2.312236428260803223e-01 2.578167915344238281e-01 -2.455408498644828796e-02 -1.146554946899414062e-02 6.177851557731628418e-02 -3.204760374501347542e-03 -6.898737698793411255e-02 -8.041895925998687744e-02 7.143709063529968262e-02 -1.217504870146512985e-02 -2.425981312990188599e-01 -1.670354902744293213e-01 -1.451063305139541626e-01 -1.962475776672363281e-01 -1.146372109651565552e-01 2.130697071552276611e-01 -9.761922806501388550e-02 1.178274378180503845e-01 1.076436117291450500e-01 4.977277293801307678e-02 -5.879332870244979858e-02 -9.746076911687850952e-02
-4.820704460144042969e-03 4.855258390307426453e-02 -3.685565888881683350e-01 -3.135225176811218262e-02 -2.916212752461433411e-02 1.447815597057342529e-01 2.710326015949249268e-01 1.351649407297372818e-02 1.397061198949813843e-01 1.723780930042266846e-01 -1.646132208406925201e-02 5.502965673804283142e-02 2.379969358444213867e-01 8.253970742225646973e-02 9.346288442611694336e-02 -9.654944762587547302e-03 3.542454540729522705e-02 -2.827686667442321777e-01 -6.794542074203491211e-02 5.512369051575660706e-02 -5.019938945770263672e-01 -2.693868875503540039e-01 3.741513565182685852e-02 2.278369814157485962e-01 -4.932058602571487427e-02 -6.641183048486709595e-02 -1.142732203006744385e-01 -1.494531780481338501e-01 2.076704241335391998e-02 -2.258074432611465454e-01 -2.821840941905975342e-01 -2.242740988731384277e-02
-2.024445682764053345e-01 3.699489310383796692e-02 -2.723182141780853271e-01 -1.007928699254989624e-01 1.371951494365930557e-02 1.842658072710037231e-01 2.599409222602844238e-01 1.850659549236297607e-01 2.228476339951157570e-03 1.799526661634445190e-01 3.799965605139732361e-02 7.744131237268447876e-02 2.378681898117065430e-01 1.435044314712285995e-02 -3.707612752914428711e-01 -5.332484096288681030e-02 -1.440270803868770599e-02 -8.343607187271118164e-02 6.412666290998458862e-02 1.150767281651496887e-01 -4.222863912582397461e-01 1.896777935326099396e-02 -1.061707586050033569e-01 9.132691472768783569e-02 -4.729562252759933472e-02 2.302102148532867432e-01 -2.247949987649917603e-01 1.595188826322555542e-01 -1.099793612957000732e-01 -2.031112462282180786e-01 2.533722817897796631e-01 1.698959916830062866e-01
-1.449285596609115601e-01 2.055218964815139771e-01 -2.963640689849853516e-01 -9.516946226358413696e-02 1.275852322578430176e-01 -5.744567606598138809e-03 2.895629107952117920e-01 6.622182577848434448e-02 -1.939220167696475983e-02 3.736357688903808594e-01 -1.483363378793001175e-02 1.614750027656555176e-01 -9.247143752872943878e-04 -2.165826261043548584e-01 -2.397629618644714355e-01 -1.874877661466598511e-01 1.840847432613372803e-01 -2.809022068977355957e-01 -6.432563811540603638e-02 6.518638879060745239e-02 6.724453717470169067e-02 -6.290315091609954834e-02 -1.599909663200378418e-01 1.645926684141159058e-01 -1.754776686429977417e-01 -1.619894355535507202e-01 -2.898497320711612701e-02 2.703562378883361816e-01 2.644232809543609619e-01 1.425008662045001984e-02 -1.201769933104515076e-01 1.778369545936584473e-01
-3.560133650898933411e-02 8.091227151453495026e-03 -4.457790255546569824e-01 -1.336783170700073242e-01 1.229247525334358215e-01 1.856357455253601074e-01 1.138330996036529541e-01 -1.227158010005950928e-01 1.886087954044342041e-01 -1.099653691053390503e-01 1.712580770254135132e-02 -1.472961604595184326e-01 1.137789338827133179e-01 -2.452580481767654419e-01 6.028157472610473633e-02 2.519831657409667969e-01 1.284378618001937866e-01 -8.149509876966476440e-02 -3.522564768791198730e-01 -2.242214083671569824e-01 -3.861970901489257812e-01 7.535191625356674194e-02 -7.958007603883743286e-02 2.208932302892208099e-02 1.888164132833480835e-01 -1.014236733317375183e-02 -2.299392223358154297e-01 9.399469941854476929e-03 -7.135824859142303467e-02 1.278990358114242554e-01 1.298996359109878540e-01 9.178540110588073730e-02
-2.881119549274444580e-01 1.970400512218475342e-01 -3.672449290752410889e-01 -1.858851909637451172e-01 -8.448987454175949097e-02 5.124333128333091736e-02 1.383547578006982803e-02 5.196000915020704269e-03 1.002350673079490662e-01 -3.347676992416381836e-02 -1.812584251165390015e-01 -2.114167213439941406e-01 -4.355126246809959412e-02 -1.252795159816741943e-01 -1.865312904119491577e-01 -2.968819439411163330e-02 -2.321669906377792358e-01 4.807709902524948120e-02 5.489145591855049133e-02 -2.189111262559890747e-01 -5.612267926335334778e-02 -1.118558943271636963e-01 1.068654060363769531e-01 1.397548019886016846e-01 3.436416387557983398e-01 -1.941332817077636719e-01 -2.402985394001007080e-01 1.632539927959442139e-01 8.388956636190414429e-02 -1.488536298274993896e-01 3.654163479804992676e-01 -1.084856409579515457e-02
-1.273660510778427124e-01 3.416176438331604004e-01 -4.316581189632415771e-01 -2.141285240650177002e-01 -4.498555362224578857e-01 1.821727156639099121e-01 -7.126596570014953613e-02 1.526382714509963989e-01 -5.480828881263732910e-02 6.239228323101997375e-02 9.183350205421447754e-02 7.011269778013229370e-02 -9.777957946062088013e-02 2.215088009834289551e-01 -1.149000003933906555e-01 -4.607185348868370056e-02 -4.840791970491409302e-02 -1.612936854362487793e-01 1.423574686050415039e-01 1.186594292521476746e-01 3.526776283979415894e-02 -2.725204452872276306e-02 -3.008640930056571960e-02 2.776869200170040131e-02 5.743714794516563416e-02 -4.036321341991424561e-01 1.850651763379573822e-02 -5.737798754125833511e-03 1.637706309556961060e-01 -3.507387265563011169e-02 1.100717410445213318e-01 6.030153110623359680e-02
-7.227502763271331787e-02 1.886983215808868408e-01 -4.895208775997161865e-01 -2.813604176044464111e-01 -9.185300022363662720e-02 -8.307886868715286255e-02 2.373138666152954102e-01 2.203339040279388428e-01 -2.051389664411544800e-01 -9.132516570389270782e-03 2.351042926311492920e-01 -7.079571485519409180e-02 6.706302985548973083e-03 -2.750472351908683777e-02 -5.508502572774887085e-02 4.145053029060363770e-01 6.779906153678894043e-02 2.202008664608001709e-02 8.750648051500320435e-02 -8.875601738691329956e-02 -2.105835527181625366e-01 -1.296481788158416748e-01 -1.127905696630477905e-01 2.392995730042457581e-02 1.484260708093643188e-01 2.178482711315155029e-02 -4.173026978969573975e-02 -1.567580997943878174e-01 1.885150074958801270e-01 -1.289037466049194336e-01 2.145448178052902222e-01 1.105782808735966682e-03
6.848227977752685547e-02 3.297353386878967285e-01 -8.554819971323013306e-02 -2.929252684116363525e-01 -8.994388580322265625e-02 -8.379165083169937134e-02 2.302133440971374512e-01 1.521774232387542725e-01 4.554767161607742310e-02 3.194855749607086182e-01 1.196320503950119019e-01 5.334829166531562805e-02 -1.956606656312942505e-02 -1.548850685358047485e-01 1.111087352037429810e-01 -6.973057240247726440e-02 2.168792299926280975e-02 -2.952850162982940674e-01 -2.036028951406478882e-01 -1.577767729759216309e-02 -4.804124832153320312e-01 7.317044585943222046e-02 -5.908669531345367432e-02 6.652182433754205704e-03 5.623061209917068481e-02 -1.311773806810379028e-01 -2.096043527126312256e-01 4.071349743753671646e-03 -1.520528346300125122e-01 -5.975216999650001526e-02 1.657954901456832886e-01 -2.275080382823944092e-01
-1.693260371685028076e-01 1.803671866655349731e-01 -2.390003651380538940e-01 -4.030169844627380371e-01 -4.272666573524475098e-02 2.830884456634521484e-01 2.797774672508239746e-01 5.893997848033905029e-02 1.510418951511383057e-01 4.159761965274810791e-02 -6.450164318084716797e-02 2.745707333087921143e-01 -4.285077378153800964e-02 1.607929728925228119e-02 1.690546125173568726e-01 -2.980948984622955322e-02 1.356812864542007446e-01 -6.429591029882431030e-02 4.356721788644790649e-02 -5.654546245932579041e-02 -5.669952556490898132e-02 2.436442375183105469e-01 -1.978027969598770142e-01 1.126247718930244446e-01 -4.597882181406021118e-02 -2.579756081104278564e-01 -2.332336008548736572e-01 -2.944878935813903809e-01 2.406913638114929199e-01 -1.471882872283458710e-02 1.255714707076549530e-02 9.880539774894714355e-02
-7.385517656803131104e-02 -6.470003724098205566e-02 -3.846114873886108398e-01 7.274286821484565735e-03 -1.675198525190353394e-01 2.877931892871856689e-01 1.506642997264862061e-01 -3.124414011836051941e-02 1.191668212413787842e-01 3.421950340270996094e-01 5.088619142770767212e-02 1.357442140579223633e-01 9.817689657211303711e-02 1.867815852165222168e-01 -2.198176234960556030e-01 1.127346083521842957e-01 -2.382305450737476349e-02 -1.366676092147827148e-01 -2.188320457935333252e-01 7.190064061433076859e-03 -4.801819324493408203e-01 -1.311593353748321533e-01 -9.210146218538284302e-02 -5.573906749486923218e-02 5.389441177248954773e-02 2.800229936838150024e-02 -2.187446057796478271e-01 -2.499126791954040527e-01 3.602805314585566521e-03 2.251132205128669739e-02 -5.638347193598747253e-02 -7.551735639572143555e-02
-1.964315026998519897e-02 3.415699899196624756e-01 -1.452536135911941528e-01 -2.831968367099761963e-01 1.237302124500274658e-01 1.983300298452377319e-01 4.411092400550842285e-01 -2.025217711925506592e-01 3.172571212053298950e-02 9.197646431857720017e-05 -1.534500867128372192e-01 7.271558046340942383e-02 -5.195914953947067261e-02 6.847785413265228271e-02 -2.454348802566528320e-01 -5.133649706840515137e-02 1.041841804981231689e-01 3.726445510983467102e-02 -4.961332306265830994e-03 -1.487300246953964233e-01 -3.412192165851593018e-01 1.271667033433914185e-01 -6.242837384343147278e-02 -1.791874170303344727e-01 -2.900870144367218018e-01 -1.952953934669494629e-01 1.250674873590469360e-01 8.499443531036376953e-02 1.168123558163642883e-01 -2.732853591442108154e-02 -3.422269597649574280e-02 1.661012917757034302e-01
-3.541203960776329041e-02 1.334181576967239380e-01 -5.540941357612609863e-01 -2.563911676406860352e-01 -7.781184464693069458e-02 1.631420254707336426e-01 2.696867100894451141e-03 -1.081466823816299438e-01 -1.050448939204216003e-01 1.575253307819366455e-01 1.789730973541736603e-02 5.169723182916641235e-03 7.298959791660308838e-02 -2.571268752217292786e-02 -1.396989524364471436e-01 2.479706257581710815e-01 1.952067576348781586e-02 -2.812600135803222656e-01 -1.085924655199050903e-01 1.155872866511344910e-01 9.260608255863189697e-02 -1.933608204126358032e-01 -6.501200795173645020e-02 1.770878881216049194e-01 -1.072793081402778625e-02 -2.189047187566757202e-01 -1.567338705062866211e-01 -5.288185551762580872e-03 4.396457225084304810e-02 1.231033205986022949e-01 4.042945206165313721e-01 3.557102009654045105e-02
-5.493048951029777527e-02 3.955510556697845459e-01 -2.771243751049041748e-01 -1.086866855621337891e-01 -1.566381305456161499e-01 3.766461089253425598e-02 3.562537431716918945e-01 1.442708224058151245e-01 2.556944787502288818e-01 -1.499382853507995605e-01 6.066161766648292542e-02 -1.089362800121307373e-01 3.057086467742919922e-01 1.595677249133586884e-02 -2.481519430875778198e-01 1.856513023376464844e-01 3.558523952960968018e-01 1.338270902633666992e-01 -1.237738970667123795e-02 1.447465829551219940e-02 -1.051608622074127197e-01 1.991364508867263794e-01 -6.945200264453887939e-02 3.870139271020889282e-02 8.967234939336776733e-02 -4.793507978320121765e-02 -8.391149342060089111e-02 1.158572435379028320e-01 1.898923218250274658e-01 -7.947728037834167480e-02 8.539001457393169403e-03 -9.934580326080322266e-02
-1.514241695404052734e-01 -6.546960771083831787e-02 -3.972619771957397461e-01 -2.921420931816101074e-01 2.823124825954437256e-01 6.156616657972335815e-02 3.590081632137298584e-01 1.741353720426559448e-01 2.222046256065368652e-01 1.067629158496856689e-01 -7.898632436990737915e-03 2.827265560626983643e-01 -1.251954138278961182e-01 -5.355975776910781860e-02 -9.674751013517379761e-02 5.161477252840995789e-02 -2.873682416975498199e-02 -3.563578724861145020e-01 7.295186514966189861e-04 8.239900320768356323e-02 -2.073959819972515106e-02 4.630461707711219788e-02 -2.244371175765991211e-01 -2.785035595297813416e-02 -6.005677580833435059e-02 1.349405497312545776e-01 -1.526367813348770142e-01 1.190953627228736877e-01 2.085635960102081299e-01 1.376348733901977539e-01 -5.519126355648040771e-02 -4.968534037470817566e-02
-5.570756271481513977e-02 4.156574308872222900e-01 -4.797485470771789551e-01 -2.028252482414245605e-01 -2.641517817974090576e-01 3.515986502170562744e-01 -1.106543093919754028e-01 -4.836642742156982422e-02 9.823682904243469238e-02 1.286473423242568970e-01 -2.829568274319171906e-02 1.001946702599525452e-01 2.286008447408676147e-01 -1.985470205545425415e-02 1.344770789146423340e-01 6.801807135343551636e-02 1.521303057670593262e-01 -1.895041577517986298e-02 1.432437449693679810e-01 1.524808704853057861e-01 -1.164580658078193665e-01 -1.255600899457931519e-01 5.758402124047279358e-02 -1.415765732526779175e-01 -1.319012790918350220e-01 5.820102244615554810e-02 -1.820435672998428345e-01 -1.489050686359405518e-01 -2.137839794158935547e-02 -9.524738043546676636e-02 1.358204782009124756e-01 -9.170831739902496338e-02
-8.499987423419952393e-02 3.641715645790100098e-01 -3.968321084976196289e-01 -2.877500951290130615e-01 -4.074116051197052002e-02 2.532564699649810791e-01 3.182545006275177002e-01 1.298051178455352783e-01 7.147707790136337280e-02 1.920507252216339111e-01 3.021191358566284180e-01 2.161497324705123901e-01 9.087580442428588867e-02 8.438557386398315430e-02 1.347079128026962280e-01 -2.690210379660129547e-02 -2.560003101825714111e-01 9.294921159744262695e-02 -8.162296563386917114e-02 2.674724720418453217e-02 2.558010630309581757e-02 -4.313074424862861633e-02 -7.028770633041858673e-03 -1.121505647897720337e-01 2.730068191885948181e-02 -4.105301573872566223e-02 1.930599212646484375e-01 -6.780590116977691650e-02 1.375592350959777832e-01 1.134366318583488464e-01 2.198571562767028809e-01 2.413613535463809967e-02
-4.255023226141929626e-02 3.096315264701843262e-01 -3.496086597442626953e-01 -2.349703609943389893e-01 -1.569499671459197998e-01 -1.129244267940521240e-01 1.510083973407745361e-01 -3.525074943900108337e-02 1.094135418534278870e-01 -1.831898242235183716e-01 9.562776982784271240e-02 1.824398636817932129e-01 9.855294972658157349e-02 1.101979240775108337e-01 -3.402854204177856445e-01 -5.454571172595024109e-02 2.807352840900421143e-01 -4.288551211357116699e-02 -1.245445683598518372e-01 -3.462740033864974976e-02 -2.455214262008666992e-01 -1.313719246536493301e-02 1.502970159053802490e-01 2.391986548900604248e-01 -4.843847081065177917e-02 9.445233643054962158e-02 -2.329740226268768311e-01 -1.653952747583389282e-01 -9.730832278728485107e-02 -6.514608114957809448e-02 2.722618877887725830e-01 -1.284711658954620361e-01
-5.345428735017776489e-02 -1.885911263525485992e-02 -4.440616965293884277e-01 -4.896879792213439941e-01 -7.404930889606475830e-02 1.274121999740600586e-01 1.763681024312973022e-01 1.012472510337829590e-01 1.670342683792114258e-01 3.021833114326000214e-02 -8.604659885168075562e-02 3.424918949604034424e-01 1.445899307727813721e-01 1.965410560369491577e-01 6.585052609443664551e-02 5.354686453938484192e-02 -5.995038151741027832e-02 -1.536800563335418701e-01 -1.729890853166580200e-01 4.813848063349723816e-02 1.158963888883590698e-01 6.502027064561843872e-02 -2.102395445108413696e-01 1.128495559096336365e-01 -4.848873242735862732e-02 -1.112729460000991821e-01 1.562432795763015747e-01 -6.129491701722145081e-02 1.601784080266952515e-01 -2.028505951166152954e-01 -1.604620516300201416e-01 -8.346746861934661865e-02
-2.075579166412353516e-01 2.990192472934722900e-01 -2.294562757015228271e-01 -4.243059456348419189e-02 -1.467047035694122314e-01 1.803545355796813965e-01 1.601113229990005493e-01 2.398833781480789185e-01 1.238855421543121338e-01 1.713777706027030945e-02 -7.695955783128738403e-02 6.560030742548406124e-04 -8.587486110627651215e-03 -6.311295926570892334e-02 -9.593155980110168457e-02 2.088408172130584717e-01 1.525432616472244263e-01 -1.065220460295677185e-01 -1.762470901012420654e-01 -7.994151115417480469e-02 -4.862422943115234375e-01 1.630422174930572510e-01 2.820598185062408447e-01 -4.390873387455940247e-02 2.506998479366302490e-01 -5.426600575447082520e-02 -2.158780246973037720e-01 1.031002681702375412e-02 -1.065221726894378662e-01 -1.500688493251800537e-01 1.841888576745986938e-01 2.280251123011112213e-02
6.839057803153991699e-02 1.696399748325347900e-01 -5.339462161064147949e-01 -2.418356388807296753e-01 -4.669931530952453613e-02 3.446207940578460693e-01 1.451348662376403809e-01 2.197990715503692627e-01 8.780629187822341919e-02 -3.347437363117933273e-03 2.739669010043144226e-02 3.953749239444732666e-01 3.085745498538017273e-02 -1.421104278415441513e-02 -2.253375574946403503e-02 8.387973904609680176e-02 -3.581028580665588379e-01 1.496621035039424896e-02 6.179564818739891052e-02 -1.438119262456893921e-01 3.335077688097953796e-02 -1.254878491163253784e-01 7.395347929559648037e-04 -3.126099705696105957e-02 1.768376864492893219e-02 7.956268638372421265e-02 8.919244259595870972e-02 1.380002200603485107e-01 1.290253549814224243e-01 -1.711869984865188599e-02 1.938892900943756104e-01 -1.325288228690624237e-02
-4.679822549223899841e-02 -2.171941334381699562e-03 -4.713101983070373535e-01 -6.168311089277267456e-02 -2.803349681198596954e-02 1.770263016223907471e-01 2.204795181751251221e-01 -7.073172926902770996e-02 1.810609996318817139e-01 3.232885003089904785e-01 5.197608470916748047e-02 1.817538291215896606e-01 1.693415343761444092e-01 1.322593837976455688e-01 -6.725189834833145142e-02 2.119571566581726074e-01 -9.517447650432586670e-02 -7.738403975963592529e-02 -1.667153835296630859e-01 3.641995787620544434e-02 -4.141273796558380127e-01 -2.186440080404281616e-01 -1.572325229644775391e-01 1.120500341057777405e-01 3.975251317024230957e-02 4.181473329663276672e-02 -1.241351887583732605e-01 -1.927134692668914795e-01 -1.722379177808761597e-01 -1.246858946979045868e-02 1.726365648210048676e-02 1.752981245517730713e-01
-1.053280085325241089e-01 6.592686474323272705e-02 -3.411265015602111816e-01 9.584040939807891846e-02 -2.333385646343231201e-01 3.359202444553375244e-01 2.805674374103546143e-01 2.488417923450469971e-02 1.628310382366180420e-01 1.331905871629714966e-01 6.409662961959838867e-02 1.462664753198623657e-01 7.805196195840835571e-02 4.793197289109230042e-02 -1.472563743591308594e-01 2.983640730381011963e-01 -5.385197699069976807e-02 -1.823257505893707275e-01 -1.614032089710235596e-01 -8.322080969810485840e-02 -4.756614565849304199e-01 3.996216133236885071e-02 -2.358274161815643311e-01 -9.029050916433334351e-02 3.084111586213111877e-02 8.415949344635009766e-02 3.334534540772438049e-02 -1.159752011299133301e-01 -1.088731139898300171e-01 -9.572528302669525146e-02 -7.261932361871004105e-03 -1.382994949817657471e-01
-2.611181735992431641e-01 8.719802647829055786e-02 -2.919378280639648438e-01 -7.082502543926239014e-02 1.243319641798734665e-02 8.679856359958648682e-02 3.642686605453491211e-01 3.767981529235839844e-01 1.918639242649078369e-01 1.840126700699329376e-02 -2.239293456077575684e-01 8.250150829553604126e-02 -3.196514770388603210e-02 1.990994364023208618e-01 -5.430234968662261963e-02 -7.932391762733459473e-02 -2.485402226448059082e-01 5.990224331617355347e-02 -1.526286303997039795e-01 2.763880789279937744e-01 -8.065488189458847046e-02 8.588435500860214233e-02 1.413309127092361450e-01 -9.537629783153533936e-02 8.372469991445541382e-02 -1.894129067659378052e-01 -4.899710044264793396e-02 2.646480500698089600e-01 2.765794694423675537e-01 7.622353266924619675e-03 -1.960087381303310394e-02 8.570147305727005005e-02
5.504269525408744812e-02 6.868836283683776855e-02 -3.434930741786956787e-01 -3.208540380001068115e-01 -1.409472376108169556e-01 2.610437870025634766e-01 1.046344265341758728e-01 2.007057964801788330e-01 1.291393339633941650e-01 1.322089582681655884e-01 -1.337349116802215576e-01 2.878166735172271729e-01 7.486494630575180054e-02 8.043371140956878662e-02 -8.102896809577941895e-02 1.875700801610946655e-01 -2.528768181800842285e-01 -6.064307317137718201e-02 -3.214317262172698975e-01 -8.373989909887313843e-02 -2.081587314605712891e-01 -9.293909370899200439e-02 7.349072396755218506e-02 -2.951904237270355225e-01 -6.831114739179611206e-02 1.478679329156875610e-01 -3.063925728201866150e-02 4.997644200921058655e-02 2.481611371040344238e-01 9.647399932146072388e-02 1.131838187575340271e-01 8.510956913232803345e-02
-2.492950558662414551e-01 1.360816508531570435e-01 -3.177095353603363037e-01 -4.584258794784545898e-01 -3.339758515357971191e-02 -1.784465275704860687e-02 1.051480025053024292e-01 8.195999264717102051e-02 1.894349157810211182e-01 -1.327829957008361816e-01 -4.363226890563964844e-02 2.915625870227813721e-01 1.385606527328491211e-01 2.929079718887805939e-02 -2.206079810857772827e-01 -1.511523425579071045e-01 -7.348705828189849854e-02 8.738548308610916138e-02 -1.472336500883102417e-01 8.436930924654006958e-02 -3.098547160625457764e-01 7.979831099510192871e-02 -2.386714965105056763e-01 -2.743718326091766357e-01 -4.990218207240104675e-02 -8.280659466981887817e-02 4.077221453189849854e-02 8.369538187980651855e-02 1.597349047660827637e-01 1.108784154057502747e-01 -1.535383909940719604e-01 -3.434375673532485962e-02
-9.525269269943237305e-02 3.380505442619323730e-01 -3.683988749980926514e-01 8.964573964476585388e-03 1.087982431054115295e-01 3.618994355201721191e-02 2.519353032112121582e-01 9.671024233102798462e-02 2.246508300304412842e-01 2.503025233745574951e-01 1.628197133541107178e-01 -1.116685289889574051e-02 2.450499087572097778e-01 2.406134605407714844e-01 -1.495272014290094376e-02 -6.289370357990264893e-02 5.237289145588874817e-02 -2.317721098661422729e-01 -4.594578873366117477e-03 1.707107871770858765e-01 -1.822223067283630371e-01 -9.845438599586486816e-02 -1.087477058172225952e-02 1.464547514915466309e-01 4.796296730637550354e-02 -1.406271606683731079e-01 -4.747546464204788208e-02 -1.579525917768478394e-01 2.161593921482563019e-02 -2.893565893173217773e-01 -1.686369031667709351e-01 2.846041023731231689e-01
-1.118175089359283447e-01 7.896966487169265747e-02 -3.826576173305511475e-01 -2.074503153562545776e-01 1.914327777922153473e-02 1.420592963695526123e-01 3.513746857643127441e-01 -3.670095698907971382e-03 -8.673055469989776611e-02 6.246394664049148560e-02 1.676639169454574585e-01 -1.670433878898620605e-01 -1.653197966516017914e-02 -8.239976316690444946e-02 2.794940024614334106e-03 2.632122337818145752e-01 -1.374440174549818039e-02 -3.396199941635131836e-01 -1.323239132761955261e-02 1.254627406597137451e-01 -2.642011344432830811e-01 5.730816628783941269e-03 -8.674673736095428467e-04 3.065475225448608398e-01 2.198275476694107056e-01 -2.121043354272842407e-01 6.986009888350963593e-03 -1.887356117367744446e-02 4.407630860805511475e-02 -9.960867464542388916e-02 3.127428591251373291e-01 7.306957989931106567e-02
5.253017693758010864e-02 3.534756600856781006e-02 -5.626857876777648926e-01 -1.359395235776901245e-01 1.072948984801769257e-02 1.008423119783401489e-01 2.541805803775787354e-01 1.554300170391798019e-02 3.637078404426574707e-01 1.062114909291267395e-01 1.002337932586669922e-01 1.486905962228775024e-01 8.874403685331344604e-02 -2.881416119635105133e-02 -1.532374471426010132e-01 -9.366717189550399780e-02 3.172477707266807556e-02 -5.107282102108001709e-02 2.470806092023849487e-01 -9.403647482395172119e-02 -1.190693229436874390e-01 -9.741946123540401459e-03 -5.627296492457389832e-02 -2.765580117702484131e-01 -1.863627433776855469e-01 1.180304959416389465e-01 1.415068060159683228e-01 3.392249345779418945e-03 1.725147962570190430e-01 -1.311488300561904907e-01 2.676114439964294434e-01 -1.199019029736518860e-01
-3.224618434906005859e-01 2.935709655284881592e-01 -2.496394813060760498e-01 -1.086908653378486633e-01 9.057619422674179077e-02 2.489843070507049561e-01 3.195735514163970947e-01 -1.074495762586593628e-01 2.037098109722137451e-01 -3.367397934198379517e-02 -3.960831090807914734e-02 1.188294142484664917e-01 -4.748430103063583374e-02 5.600155144929885864e-02 1.983504742383956909e-02 1.955860555171966553e-01 -7.457471918314695358e-03 8.088313043117523193e-03 6.427049636840820312e-02 1.143733188509941101e-01 -1.864428371191024780e-01 2.978897094726562500e-01 -1.367747187614440918e-01 1.153535768389701843e-01 1.378423441201448441e-02 -2.860166728496551514e-01 2.011550813913345337e-01 -4.883542656898498535e-02 3.182799816131591797e-01 -1.843153089284896851e-01 -8.235632441937923431e-03 1.282190233469009399e-01
3.583818674087524414e-02 3.313061594963073730e-01 -3.635097444057464600e-01 -3.018071353435516357e-01 -1.578684151172637939e-01 6.340613961219787598e-02 2.060806602239608765e-01 2.390018701553344727e-01 -7.907217741012573242e-02 8.691373467445373535e-02 2.408414185047149658e-01 -1.346581131219863892e-01 -1.640667952597141266e-02 -3.139052912592887878e-02 1.958158612251281738e-02 3.152217864990234375e-01 1.373278647661209106e-01 1.824352294206619263e-01 7.366412132978439331e-02 8.455967158079147339e-02 -1.741762757301330566e-01 -1.159359291195869446e-01 2.646877057850360870e-02 1.816797703504562378e-01 2.767513394355773926e-01 -1.785199642181396484e-01 -6.150586158037185669e-02 -1.302674296312034130e-03 1.758005172014236450e-01 -2.399942874908447266e-01 5.039816722273826599e-02 -2.740692161023616791e-02
-1.363156586885452271e-01 -9.854166954755783081e-02 -4.108481109142303467e-01 -3.995385169982910156e-01 9.953913837671279907e-02 3.365030288696289062e-01 7.030024379491806030e-02 3.401326835155487061e-01 -1.040989905595779419e-01 1.214704513549804688e-01 -1.869339197874069214e-01 2.954207956790924072e-01 -1.285508461296558380e-02 6.211994215846061707e-02 -9.829132817685604095e-03 -1.328565776348114014e-01 -2.936896122992038727e-02 -1.238736584782600403e-01 -2.262623310089111328e-01 1.823546737432479858e-02 -2.197418212890625000e-01 3.642373532056808472e-02 -1.458590626716613770e-01 -9.283268451690673828e-02 9.702103585004806519e-02 -8.838360756635665894e-02 -2.923013409599661827e-03 1.513896435499191284e-01 -1.579240895807743073e-02 7.065896689891815186e-02 -1.681877970695495605e-01 -9.488421678543090820e-02
-6.593819707632064819e-02 6.027295812964439392e-02 -3.080560564994812012e-01 -3.567076027393341064e-01 3.623600676655769348e-02 2.661064565181732178e-01 2.899219393730163574e-01 -2.397897392511367798e-01 2.107708156108856201e-01 1.025986969470977783e-01 -7.476884871721267700e-02 2.708026580512523651e-02 7.650366425514221191e-02 1.833422333002090454e-01 -5.177271086722612381e-03 -5.634881928563117981e-02 -2.738255448639392853e-02 6.338255479931831360e-04 1.653427630662918091e-01 -1.162757575511932373e-01 5.227371305227279663e-02 5.935674160718917847e-02 -3.717611357569694519e-02 1.014307606965303421e-02 1.533783227205276489e-01 -7.794944196939468384e-02 -7.562291622161865234e-02 -1.374578773975372314e-01 5.446986556053161621e-01 -4.363411571830511093e-03 2.041467726230621338e-01 1.014980003237724304e-01
-1.677853316068649292e-01 2.177283614873886108e-01 -2.523806989192962646e-01 -7.926815748214721680e-02 -1.513316296041011810e-02 2.067968398332595825e-01 2.862839698791503906e-01 3.376994654536247253e-02 9.952646493911743164e-02 -1.803395301103591919e-01 2.325814589858055115e-02 1.664099395275115967e-01 -1.871837377548217773e-01 1.911042034626007080e-01 -4.295159578323364258e-01 2.868065536022186279e-01 1.156296283006668091e-01 1.689618527889251709e-01 -2.080131322145462036e-01 -2.547243610024452209e-02 -2.000606954097747803e-01 2.027530521154403687e-01 -1.555791124701499939e-02 1.579453609883785248e-02 -2.122122198343276978e-01 -9.544529765844345093e-02 -6.367078423500061035e-02 -1.303528845310211182e-01 1.466974467039108276e-01 -3.145995363593101501e-02 7.429631054401397705e-02 2.207437455654144287e-01
-1.727613210678100586e-01 2.208160012960433960e-01 -4.534863531589508057e-01 -1.623503267765045166e-01 -3.024878539144992828e-02 6.452999264001846313e-02 4.380790144205093384e-02 1.064213514328002930e-01 1.010857671499252319e-01 1.461205333471298218e-01 -4.841122031211853027e-02 -9.967322647571563721e-02 2.560646235942840576e-01 -1.753483712673187256e-01 -1.056132689118385315e-01 -2.237218469381332397e-01 -2.215147204697132111e-02 2.005652785301208496e-01 -6.330653280019760132e-02 -1.864385306835174561e-01 7.161090523004531860e-02 -1.481162607669830322e-01 -1.202384531497955322e-01 -6.298742443323135376e-02 6.570444256067276001e-02 -1.592740416526794434e-01 -2.459197938442230225e-01 2.055507451295852661e-01 2.987493872642517090e-01 -2.020390033721923828e-01 2.805743813514709473e-01 -5.926065146923065186e-02
1.439884863793849945e-02 2.125317417085170746e-02 -5.366724729537963867e-01 -1.037918627262115479e-01 1.737225800752639771e-02 4.959945008158683777e-02 -4.718497861176729202e-03 -2.879595197737216949e-02 5.164880305528640747e-02 -1.104733645915985107e-01 -1.087991073727607727e-01 -3.752794489264488220e-02 -2.612907290458679199e-01 -3.797988295555114746e-01 -1.596870720386505127e-01 -2.983512543141841888e-02 1.385074853897094727e-02 -7.950672879815101624e-03 -1.722986549139022827e-01 5.504108965396881104e-02 -3.959516584873199463e-01 -3.154022246599197388e-02 6.924476008862257004e-03 4.567611217498779297e-02 -1.435273420065641403e-02 8.822663128376007080e-02 -1.186762303113937378e-01 3.649519085884094238e-01 -1.278508305549621582e-01 -1.700431555509567261e-01 1.820842176675796509e-01 5.790213868021965027e-02
-1.467647105455398560e-01 1.088055148720741272e-01 -3.211122751235961914e-01 -2.275395579636096954e-02 1.569662988185882568e-01 1.261913627386093140e-01 1.771306991577148438e-01 -1.299925446510314941e-01 1.520352363586425781e-01 1.880346834659576416e-01 -4.519968107342720032e-02 1.195751316845417023e-02 1.304800212383270264e-01 6.906758993864059448e-02 -6.130592897534370422e-02 2.839449942111968994e-01 -7.244574278593063354e-02 -9.371543675661087036e-02 -1.327049434185028076e-01 -4.327264800667762756e-02 -5.438183546066284180e-01 -2.658244073390960693e-01 -1.986072808504104614e-01 2.414379119873046875e-01 6.200566142797470093e-02 -1.794394254684448242e-01 -3.192837908864021301e-02 -1.026933267712593079e-01 8.264020085334777832e-02 1.887981966137886047e-02 -2.292654216289520264e-01 -4.805253073573112488e-02
4.358961433172225952e-02 1.039539277553558350e-01 -3.577636778354644775e-01 -1.355415433645248413e-01 -1.117119118571281433e-01 2.809215486049652100e-01 3.799678087234497070e-01 2.975678741931915283e-01 5.493042990565299988e-02 -1.077393591403961182e-01 -1.878230720758438110e-01 -1.043711379170417786e-01 4.460318759083747864e-02 3.189357221126556396e-01 -4.984516650438308716e-02 1.492477655410766602e-01 5.129199102520942688e-02 2.560836263000965118e-02 1.063203886151313782e-01 -5.249213799834251404e-02 -2.840429544448852539e-01 8.474928885698318481e-02 -2.750856578350067139e-01 -2.686312496662139893e-01 5.887765064835548401e-02 -6.226775422692298889e-02 1.293353736400604248e-01 4.249929916113615036e-03 1.131756305694580078e-01 -5.214911699295043945e-02 -3.761759027838706970e-02 -1.823923289775848389e-01
-1.873498857021331787e-01 2.299889624118804932e-01 -3.622393012046813965e-01 -2.016972154378890991e-01 -1.019082143902778625e-01 2.198085188865661621e-01 2.080863267183303833e-01 -1.665208637714385986e-01 1.117080897092819214e-01 -2.198837138712406158e-02 -1.282662153244018555e-01 2.427375167608261108e-01 3.885706141591072083e-02 4.682984948158264160e-02 -1.942492127418518066e-01 1.996273100376129150e-01 1.908318996429443359e-01 6.839581578969955444e-02 2.056070417165756226e-01 1.354756802320480347e-01 1.880149915814399719e-02 3.379474282264709473e-01 -1.644673943519592285e-01 4.091964662075042725e-02 1.517363786697387695e-01 -9.487848728895187378e-02 -9.458352625370025635e-02 -2.821620553731918335e-02 3.042122721672058105e-01 -1.384177953004837036e-01 -4.544436559081077576e-02 2.005162984132766724e-01
-2.198895215988159180e-01 2.072958797216415405e-01 -3.678878545761108398e-01 -5.403140187263488770e-01 5.237474665045738220e-02 9.803674370050430298e-02 1.033579036593437195e-01 -1.023509260267019272e-02 5.435685068368911743e-02 -1.377226412296295166e-01 -1.532524973154067993e-01 2.338567674160003662e-01 -8.017618954181671143e-02 -2.620693296194076538e-02 -9.128005476668477058e-04 -1.680170595645904541e-01 1.482072025537490845e-01 -9.336665272712707520e-02 -3.068015724420547485e-02 -5.527414381504058838e-02 -2.985344529151916504e-01 1.096225827932357788e-01 -1.705956906080245972e-01 -3.063406646251678467e-01 -1.350974589586257935e-01 -1.145400255918502808e-01 4.046277329325675964e-02 6.703446805477142334e-02 8.109450340270996094e-02 2.286493591964244843e-02 -1.363560259342193604e-01 2.917515300214290619e-02
-2.918705344200134277e-02 2.466156780719757080e-01 -3.039177954196929932e-01 -1.287989169359207153e-01 -3.719907402992248535e-01 -2.679891139268875122e-02 3.209305703639984131e-01 4.680742323398590088e-02 -1.163850948214530945e-01 -5.731289088726043701e-02 1.258130520582199097e-01 -4.374012351036071777e-02 3.296650201082229614e-02 1.134980767965316772e-01 -8.699819445610046387e-02 3.574696481227874756e-01 1.452976316213607788e-01 -1.808278113603591919e-01 -6.805861741304397583e-02 7.017746567726135254e-02 -2.827447056770324707e-01 -5.709132924675941467e-02 -1.285499781370162964e-01 1.474431008100509644e-01 -1.659401953220367432e-01 -1.327539533376693726e-01 -2.341163009405136108e-01 -7.101714611053466797e-02 1.053174771368503571e-02 1.248337402939796448e-01 3.091678619384765625e-01 -8.270977064967155457e-03
-1.847340017557144165e-01 1.360585242509841919e-01 -1.738626360893249512e-01 -2.003105282783508301e-01 -1.718077361583709717e-01 4.138522446155548096e-01 1.723600029945373535e-01 3.107805037871003151e-03 1.923708021640777588e-01 -1.616062819957733154e-01 2.781616337597370148e-02 1.585552543401718140e-01 -1.974854618310928345e-01 1.385882794857025146e-01 -2.200709283351898193e-02 3.458523154258728027e-01 6.370407342910766602e-02 3.150760894641280174e-03 4.324629157781600952e-02 -1.867182403802871704e-01 -1.024286672472953796e-01 2.304860800504684448e-01 -2.276981025934219360e-01 8.224999159574508667e-02 9.816561639308929443e-02 -2.628265619277954102e-01 6.330510973930358887e-02 1.507755964994430542e-01 4.313768073916435242e-02 -1.332231462001800537e-01 8.578008413314819336e-02 2.893199920654296875e-01
-4.529289901256561279e-02 1.537165939807891846e-01 -2.869386076927185059e-01 -3.960488364100456238e-02 2.958191372454166412e-02 3.085243105888366699e-01 1.535142958164215088e-01 -1.330340355634689331e-01 1.845898181200027466e-01 1.852715313434600830e-01 -5.789173021912574768e-02 -1.488243341445922852e-01 5.294200405478477478e-02 1.508560627698898315e-01 -1.392546445131301880e-01 2.669084072113037109e-01 4.071180522441864014e-02 -1.814582757651805878e-02 -1.446881890296936035e-01 -1.024179756641387939e-01 -5.058133006095886230e-01 -3.430293202400207520e-01 -1.247679665684700012e-01 2.218060046434402466e-01 9.899418056011199951e-02 -8.297567814588546753e-02 -1.065958142280578613e-01 -1.002928689122200012e-01 2.857328206300735474e-02 8.448109962046146393e-03 -1.709125936031341553e-01 5.569457635283470154e-02
-2.752535939216613770e-01 -1.428728830069303513e-02 -3.399886190891265869e-01 -5.718483775854110718e-02 -2.126135164871811867e-03 2.499484568834304810e-01 4.917394369840621948e-02 1.293331533670425415e-01 -7.104451209306716919e-02 -1.539305150508880615e-01 -6.327794492244720459e-02 -1.554613560438156128e-01 -2.301762253046035767e-02 -1.319736838340759277e-01 1.911723613739013672e-02 2.167535275220870972e-01 -4.783136025071144104e-02 -1.773773878812789917e-01 -1.161727532744407654e-01 7.491292431950569153e-03 -3.387661576271057129e-01 -4.794053733348846436e-01 -1.752517670392990112e-01 1.836446672677993774e-01 -1.380579471588134766e-01 -1.891742795705795288e-01 -1.637919098138809204e-01 5.232453346252441406e-02 7.379508018493652344e-02 -5.415995419025421143e-02 3.311792761087417603e-02 2.260856330394744873e-01
5.606911145150661469e-04 -3.898808360099792480e-02 -3.353279232978820801e-01 -2.274100780487060547e-01 -1.891396045684814453e-01 1.031602397561073303e-01 1.325607448816299438e-01 1.871851980686187744e-01 8.361708372831344604e-02 -1.547408401966094971e-01 -3.689967691898345947e-01 8.792378753423690796e-02 -2.131249457597732544e-01 -1.932080239057540894e-01 -3.367514312267303467e-01 -8.518207073211669922e-02 -7.272665947675704956e-02 -2.418916076421737671e-01 -6.251686811447143555e-02 -7.106440514326095581e-02 -3.538564145565032959e-01 8.661253750324249268e-02 -2.309681922197341919e-01 6.468023359775543213e-02 1.701289862394332886e-01 1.302676927298307419e-02 2.334890421479940414e-03 1.691889762878417969e-01 1.684925407171249390e-01 2.591456100344657898e-02 -5.581166595220565796e-02 6.428635865449905396e-02
-1.841774135828018188e-01 7.871316373348236084e-02 -2.313526719808578491e-01 -3.207698464393615723e-01 4.776600748300552368e-02 4.491294026374816895e-01 6.848789006471633911e-02 -4.072133079171180725e-02 4.117546230554580688e-02 -1.008887514472007751e-01 1.561351269483566284e-01 -1.288998872041702271e-01 -2.267289608716964722e-01 -5.681652575731277466e-02 -3.036932945251464844e-01 2.328121066093444824e-01 6.689031422138214111e-02 2.098445892333984375e-01 -1.250293105840682983e-02 -3.171943500638008118e-02 -2.280093431472778320e-01 2.344408631324768066e-01 -1.242078319191932678e-01 3.621245035901665688e-03 9.229410439729690552e-02 -2.705506980419158936e-01 -5.658677965402603149e-02 1.465927995741367340e-02 2.350882738828659058e-01 1.501054018735885620e-01 4.424390196800231934e-02 -4.726274684071540833e-02
-1.716638207435607910e-01 3.987827897071838379e-02 -2.341693341732025146e-01 -2.540144026279449463e-01 -1.906935870647430420e-01 1.732408106327056885e-01 1.713712662458419800e-01 8.168938755989074707e-02 1.984974741935729980e-01 2.085346356034278870e-02 -1.544899046421051025e-01 -5.884825251996517181e-03 -3.337790723890066147e-03 -7.421024143695831299e-03 -1.612093150615692139e-01 -2.962659299373626709e-01 -1.168851256370544434e-01 -4.855173639953136444e-03 -5.555937811732292175e-02 -3.627796173095703125e-01 -2.657822519540786743e-02 -1.260845512151718140e-01 -1.927101463079452515e-01 -1.629366874694824219e-01 -1.181228011846542358e-01 -8.659008145332336426e-02 -2.696116864681243896e-01 6.464155018329620361e-02 3.738315403461456299e-01 -6.522201001644134521e-02 2.927931249141693115e-01 -1.134735345840454102e-01
-2.824461460113525391e-01 4.848180338740348816e-02 -3.457954823970794678e-01 -4.200850427150726318e-01 -2.509285137057304382e-02 -1.706705614924430847e-02 2.680348753929138184e-01 2.085323818027973175e-02 2.404943555593490601e-01 -9.178923070430755615e-02 -1.955893486738204956e-01 2.214588671922683716e-01 1.520004682242870331e-02 8.691426366567611694e-02 -1.569596976041793823e-01 -9.425855427980422974e-02 -4.815167561173439026e-02 4.908480495214462280e-02 -2.123234793543815613e-02 -1.911600977182388306e-01 -1.692523807287216187e-01 -1.775008440017700195e-01 -1.133735403418540955e-01 -2.494912147521972656e-01 -2.123073637485504150e-01 -2.054543197154998779e-01 1.346920877695083618e-01 -7.710080593824386597e-02 1.179219558835029602e-01 -1.157126128673553467e-01 -1.744620203971862793e-01 8.765576779842376709e-02
-9.683900326490402222e-02 -5.574694648385047913e-02 -3.063465952873229980e-01 -1.137854084372520447e-01 -3.264176249504089355e-01 7.480639219284057617e-02 2.311873286962509155e-01 2.510110847651958466e-02 2.393365055322647095e-01 1.985962688922882080e-01 -1.817611977458000183e-02 1.017534807324409485e-01 1.252187043428421021e-02 1.552307233214378357e-02 -1.023170650005340576e-01 1.721528321504592896e-01 -6.017217412590980530e-02 -1.245660558342933655e-01 -2.030402868986129761e-01 -6.555990874767303467e-02 -3.821148276329040527e-01 -7.231536507606506348e-02 -1.600633114576339722e-01 1.799747347831726074e-02 -2.487958669662475586e-01 1.665488332509994507e-01 -3.094506561756134033e-01 -2.880337834358215332e-01 -1.882004290819168091e-01 -1.113702431321144104e-01 -4.067143797874450684e-02 -8.308586478233337402e-02
-3.806927055120468140e-02 4.380896389484405518e-01 -4.700731337070465088e-01 -4.749602079391479492e-02 -2.140079289674758911e-01 -5.898466706275939941e-02 1.277741044759750366e-01 -9.517370164394378662e-02 3.011127375066280365e-02 2.524432837963104248e-01 1.860080063343048096e-01 1.566030979156494141e-01 1.749182939529418945e-01 7.699009031057357788e-02 -7.293853908777236938e-02 2.444071471691131592e-01 -2.827977761626243591e-02 -5.832244828343391418e-02 6.347811222076416016e-02 9.543283283710479736e-02 -7.139079272747039795e-02 -1.151054129004478455e-01 1.510234773159027100e-01 8.563681691884994507e-02 -2.196983247995376587e-01 -9.566638618707656860e-02 -3.146805241703987122e-02 1.344828605651855469e-01 2.411451488733291626e-01 -1.503338813781738281e-01 2.444411516189575195e-01 2.409561350941658020e-02
-2.656044065952301025e-02 1.269617825746536255e-01 -2.981216907501220703e-01 -4.080942869186401367e-01 -2.679709792137145996e-01 1.340581625699996948e-01 1.840856857597827911e-02 2.432563155889511108e-02 2.533074617385864258e-01 -6.774171255528926849e-03 -4.150263965129852295e-01 -1.649100631475448608e-01 -1.073164641857147217e-01 2.055792808532714844e-01 -2.172133773565292358e-01 -5.397458001971244812e-02 -8.391128852963447571e-03 -4.414230212569236755e-02 -5.776126682758331299e-02 1.101826652884483337e-01 -6.224926188588142395e-02 -5.081940069794654846e-02 1.723450720310211182e-01 2.077783346176147461e-01 1.643535941839218140e-01 1.520456820726394653e-01 -7.969561219215393066e-02 1.516165733337402344e-01 2.821435332298278809e-01 9.348139911890029907e-02 -3.875849023461341858e-02 5.811232328414916992e-02
-6.924026459455490112e-02 -1.031951233744621277e-01 -4.252794682979583740e-01 -3.151626288890838623e-01 9.864575415849685669e-02 -3.727977722883224487e-02 3.095080852508544922e-01 3.747327998280525208e-02 8.786711096763610840e-02 5.302769690752029419e-02 -1.201211363077163696e-01 8.601281046867370605e-02 -1.106575652956962585e-01 -1.515797078609466553e-01 -1.642245650291442871e-01 -2.154411375522613525e-01 -6.409721821546554565e-02 3.770049428567290306e-03 -2.327308990061283112e-02 -3.427520021796226501e-02 -3.526717796921730042e-02 -3.236447274684906006e-02 -1.571061909198760986e-01 2.609393596649169922e-01 -1.560918986797332764e-01 -5.818783119320869446e-02 2.364203799515962601e-03 3.132837712764739990e-01 3.449337780475616455e-01 2.054976075887680054e-01 2.588569521903991699e-01 7.738346699625253677e-03
-1.088610589504241943e-01 9.614551067352294922e-02 -5.308813452720642090e-01 -1.178779974579811096e-01 -1.878108680248260498e-01 4.424313828349113464e-02 8.116163313388824463e-02 -2.135613411664962769e-01 1.533714234828948975e-01 -1.281641274690628052e-01 1.728564351797103882e-01 -1.339530348777770996e-01 -1.741976737976074219e-01 2.679219245910644531e-01 1.277053952217102051e-01 -4.831181094050407410e-02 1.889662295579910278e-01 -2.154421508312225342e-01 -1.959245353937149048e-01 -1.190095618367195129e-01 9.557371586561203003e-02 6.667464226484298706e-02 -1.544619798660278320e-01 6.115485355257987976e-02 2.362328022718429565e-01 -9.624896943569183350e-02 -2.193154692649841309e-01 2.101597487926483154e-01 -2.454267255961894989e-02 -1.311928629875183105e-01 -6.748970597982406616e-02 -1.721959412097930908e-01
-1.044427677989006042e-01 2.119968086481094360e-01 -3.292610645294189453e-01 -1.373323351144790649e-01 1.963675394654273987e-02 -1.025457084178924561e-01 2.212952077388763428e-01 1.019099801778793335e-01 1.765352934598922729e-01 -8.505363762378692627e-02 -1.630774587392807007e-01 -1.219422817230224609e-01 3.572468459606170654e-02 -2.356637269258499146e-01 -1.668033897876739502e-01 2.832249701023101807e-01 5.054563283920288086e-02 -5.684384331107139587e-02 -2.862670421600341797e-01 -9.635950624942779541e-02 -4.669963121414184570e-01 -1.554505228996276855e-01 2.488965243101119995e-01 -7.562834769487380981e-02 1.090176329016685486e-01 -7.439953088760375977e-02 -7.004699204117059708e-03 1.511760801076889038e-01 6.608030200004577637e-02 5.333304032683372498e-02 1.708008199930191040e-01 -1.351085305213928223e-01
-1.536076068878173828e-01 1.586250513792037964e-01 -2.963755130767822266e-01 -3.355678319931030273e-01 1.048904582858085632e-01 3.692103922367095947e-01 3.262357711791992188e-01 3.347160294651985168e-02 -1.074641123414039612e-01 1.799434423446655273e-01 -1.718080937862396240e-01 2.607372999191284180e-01 -2.923458255827426910e-02 8.284666389226913452e-02 -8.144843578338623047e-02 1.573699712753295898e-01 -3.286826610565185547e-01 -6.770373135805130005e-02 -2.640514373779296875e-01 3.918827697634696960e-02 -2.461638897657394409e-01 -1.399202048778533936e-01 8.228228241205215454e-02 -1.282845437526702881e-01 -4.885446652770042419e-02 5.720295757055282593e-02 3.851289302110671997e-02 5.321439728140830994e-02 7.555103302001953125e-02 1.103142201900482178e-01 -1.205765735357999802e-02 -1.046973187476396561e-02
-2.569447159767150879e-01 1.819299459457397461e-01 -2.583941519260406494e-01 -1.160932779312133789e-01 -1.047071292996406555e-01 3.513841927051544189e-01 1.313402950763702393e-01 -7.878945767879486084e-02 6.733839958906173706e-02 6.297873705625534058e-02 -1.601811125874519348e-02 1.053711548447608948e-01 2.808264493942260742e-01 4.550904501229524612e-03 -1.930504888296127319e-01 8.130141347646713257e-02 -9.187196195125579834e-02 -2.079216986894607544e-01 9.105450659990310669e-02 2.405193448066711426e-01 -3.721736371517181396e-01 1.866303980350494385e-01 1.057092566043138504e-02 -2.787910960614681244e-02 1.558181494474411011e-01 1.572111099958419800e-01 -3.225397765636444092e-01 2.051618397235870361e-01 -7.297439128160476685e-02 -1.601946353912353516e-01 4.436502233147621155e-02 9.121031616814434528e-04
-7.240349799394607544e-02 2.048432528972625732e-01 -4.852215647697448730e-01 -3.344254195690155029e-01 2.395910918712615967e-01 1.985263675451278687e-01 2.919648885726928711e-01 8.150841295719146729e-02 3.272897899150848389e-01 3.230889514088630676e-02 -7.492170482873916626e-02 1.903021931648254395e-01 -4.730343073606491089e-02 -1.806049421429634094e-02 -9.631854481995105743e-03 -2.945357374846935272e-02 -7.537043094635009766e-02 4.995382949709892273e-02 2.579908631742000580e-02 -1.735293269157409668e-01 -1.254582107067108154e-01 -3.985149785876274109e-02 -1.678149402141571045e-01 -2.749014198780059814e-01 -2.192618250846862793e-01 7.167062908411026001e-02 -2.415035665035247803e-02 1.176880523562431335e-01 1.528485268354415894e-01 4.825185239315032959e-02 -9.848204255104064941e-02 -1.573813706636428833e-02
-1.124651283025741577e-01 8.422123640775680542e-02 -2.555564939975738525e-01 -4.244727492332458496e-01 2.171372920274734497e-01 4.965375736355781555e-02 6.524360179901123047e-02 1.360185146331787109e-01 3.010639846324920654e-01 2.452231496572494507e-01 -2.370840162038803101e-01 1.169567778706550598e-01 -1.391223669052124023e-01 1.259123086929321289e-01 -1.078372225165367126e-01 -1.059123352169990540e-01 -2.261287271976470947e-01 1.078762486577033997e-01 6.893309205770492554e-02 1.016814112663269043e-01 -2.028483599424362183e-01 1.890033036470413208e-01 -8.642106503248214722e-02 -1.388173997402191162e-01 -1.844058372080326080e-02 -1.564751863479614258e-01 -1.610787212848663330e-01 1.457042098045349121e-01 2.976405322551727295e-01 -8.152322471141815186e-02 8.599049597978591919e-02 1.660769730806350708e-01
-3.937805593013763428e-01 9.795049577951431274e-02 -1.702470034360885620e-01 -3.330360651016235352e-01 5.953092500567436218e-02 2.236201465129852295e-01 -1.004064362496137619e-02 1.353530138731002808e-01 6.408058851957321167e-02 -5.557236075401306152e-02 1.180621087551116943e-01 9.325128793716430664e-02 -1.080137770622968674e-02 -1.210410371422767639e-01 -2.375864088535308838e-01 4.292436689138412476e-02 2.706111669540405273e-01 4.448363929986953735e-02 -2.216070517897605896e-02 2.118612974882125854e-01 -1.119182333350181580e-01 6.964670121669769287e-02 -9.219472110271453857e-02 1.905825547873973846e-02 -1.372874155640602112e-02 -1.495837271213531494e-01 -3.498093783855438232e-01 -1.373333949595689774e-02 2.090310454368591309e-01 -3.900122046470642090e-01 3.583504259586334229e-02 -1.776411682367324829e-01
2.495303303003311157e-01 -9.600688703358173370e-03 -3.168559372425079346e-01 -2.440779805183410645e-01 -2.704854682087898254e-02 -5.008885636925697327e-02 1.110695004463195801e-01 1.349762082099914551e-01 4.496535062789916992e-01 -1.840033084154129028e-01 2.849208414554595947e-01 -3.492715954780578613e-02 5.311046540737152100e-02 1.888841688632965088e-01 -1.376922279596328735e-01 -1.892951726913452148e-01 2.186074405908584595e-01 -1.867721825838088989e-01 -1.156404167413711548e-01 8.492727577686309814e-02 -1.649682223796844482e-01 -1.003858149051666260e-01 -4.131514951586723328e-02 -5.966776609420776367e-02 1.071108430624008179e-01 -9.437588602304458618e-02 -2.371928989887237549e-01 -6.687537580728530884e-02 1.273159384727478027e-01 -2.692078053951263428e-01 1.014081463217735291e-01 -7.902326434850692749e-02
-1.659251302480697632e-01 -1.079502105712890625e-01 -2.939152717590332031e-01 -2.842593789100646973e-01 -1.527921203523874283e-02 4.775078296661376953e-01 1.898974478244781494e-01 2.213720530271530151e-01 2.909663915634155273e-01 9.487441182136535645e-02 2.650250680744647980e-02 1.944667994976043701e-01 6.965098902583122253e-03 1.680528372526168823e-02 3.538633510470390320e-02 8.174735307693481445e-02 -6.509021669626235962e-02 -6.668062508106231689e-02 -4.516873043030500412e-03 8.977647870779037476e-02 -8.058230578899383545e-02 1.243261322379112244e-01 -2.454175204038619995e-01 2.125739008188247681e-01 7.947219163179397583e-02 -1.167804449796676636e-01 -7.781838625669479370e-02 -5.516559630632400513e-02 1.925839036703109741e-01 -1.295817792415618896e-01 8.312291651964187622e-02 3.254091441631317139e-01
-1.271417289972305298e-01 -5.621594190597534180e-02 -1.784948706626892090e-01 -1.731578558683395386e-01 -2.834174335002899170e-01 2.615694403648376465e-01 5.589566379785537720e-02 2.962634861469268799e-01 -1.099429652094841003e-01 -1.111257150769233704e-01 1.292886794544756413e-03 9.602268110029399395e-04 1.661177724599838257e-01 6.416615843772888184e-02 -1.023990102112293243e-02 2.879334986209869385e-01 -1.532171200960874557e-02 -2.301811128854751587e-01 -1.863351017236709595e-01 -4.807649180293083191e-03 -4.134589731693267822e-01 -2.514557838439941406e-01 -4.230942204594612122e-02 1.702528074383735657e-02 -2.394312322139739990e-01 -2.435442358255386353e-01 -1.637158840894699097e-01 1.226346865296363831e-01 4.878940805792808533e-02 -1.552702337503433228e-01 9.190216660499572754e-02 -1.496316492557525635e-01
1.921073645353317261e-01 2.396238297224044800e-01 -6.236459612846374512e-01 -1.254348754882812500e-01 -1.191440448164939880e-01 9.482128173112869263e-02 2.983401902019977570e-02 1.951366662979125977e-01 1.829606443643569946e-01 -9.474395774304866791e-03 2.998019158840179443e-01 -1.119200959801673889e-01 9.414474666118621826e-02 5.702631175518035889e-02 -1.071757897734642029e-01 1.810662746429443359e-01 1.429044455289840698e-01 1.061459779739379883e-01 -5.227447487413883209e-03 1.243277937173843384e-01 -5.367761850357055664e-02 -4.795994237065315247e-02 1.067418754100799561e-01 -1.922396942973136902e-02 -9.437654167413711548e-03 -2.015305906534194946e-01 -2.111675404012203217e-02 -1.318354345858097076e-02 1.491259485483169556e-01 -2.355637401342391968e-01 2.358639091253280640e-01 -8.770227432250976562e-02
6.096242368221282959e-02 3.826250731945037842e-01 -2.161379903554916382e-01 -1.551061570644378662e-01 1.221458800137042999e-02 1.722714453935623169e-01 2.305489331483840942e-01 -2.030376940965652466e-01 3.922770172357559204e-02 9.444332122802734375e-02 1.663053035736083984e-01 9.862735867500305176e-02 3.834964334964752197e-01 1.883785873651504517e-01 6.134847179055213928e-02 1.942366808652877808e-01 -1.707821711897850037e-02 -3.431015312671661377e-01 -1.027822270989418030e-01 8.016108721494674683e-02 -2.301642894744873047e-01 -2.826339304447174072e-01 6.747557222843170166e-02 -1.157119404524564743e-02 -9.338732063770294189e-02 2.500821277499198914e-02 -2.762410417199134827e-02 2.086352556943893433e-01 1.753858774900436401e-01 -7.608474791049957275e-02 -4.295263066887855530e-02 1.357803642749786377e-01
1.595731009729206562e-03 2.097170203924179077e-01 -2.952283620834350586e-01 -3.211910426616668701e-01 -1.805039346218109131e-01 1.081115826964378357e-01 2.743119895458221436e-01 2.616000473499298096e-01 -1.323989219963550568e-02 -2.144351601600646973e-02 2.109470367431640625e-01 -2.083311602473258972e-02 4.186665266752243042e-02 -1.949142664670944214e-02 5.298051983118057251e-02 3.430694341659545898e-01 1.505581140518188477e-01 1.485302895307540894e-01 8.716182410717010498e-02 1.852477341890335083e-01 -2.149119526147842407e-01 -4.647024720907211304e-02 9.108571708202362061e-02 2.359122931957244873e-01 2.624813020229339600e-01 -8.018139004707336426e-02 -3.432614728808403015e-02 6.240410357713699341e-02 2.593581378459930420e-01 -2.488676458597183228e-01 1.966264657676219940e-02 2.470045164227485657e-02
1.627729535102844238e-01 1.075597554445266724e-01 -3.380854725837707520e-01 -2.613999545574188232e-01 -2.021195739507675171e-01 1.192374899983406067e-01 1.345692425966262817e-01 -9.917277097702026367e-02 1.303330957889556885e-01 1.233204826712608337e-02 -1.887826770544052124e-01 1.023473218083381653e-01 -2.241638600826263428e-01 3.597257137298583984e-01 1.284870654344558716e-01 -2.142976671457290649e-01 1.221641749143600464e-01 -1.095449626445770264e-01 3.146719932556152344e-02 -2.591177523136138916e-01 -1.589544415473937988e-01 -7.032052427530288696e-02 -3.386924564838409424e-01 1.292365044355392456e-01 8.217782527208328247e-02 -8.680796623229980469e-02 -2.415721416473388672e-01 1.403301954269409180e-01 5.863834917545318604e-02 9.616988897323608398e-02 1.691709458827972412e-01 2.502439729869365692e-02
-1.946506649255752563e-01 1.195221468806266785e-01 -1.652048379182815552e-01 -3.282940089702606201e-01 1.040312647819519043e-01 1.850130707025527954e-01 3.608612716197967529e-01 -1.664481759071350098e-01 9.096140414476394653e-02 1.650590598583221436e-01 -4.367943108081817627e-02 1.757795363664627075e-01 -9.952332079410552979e-02 1.360705643892288208e-01 1.544578280299901962e-02 1.913636773824691772e-01 6.839441508054733276e-02 -6.554002314805984497e-02 -6.499446462839841843e-03 -8.002934604883193970e-02 -2.877040766179561615e-02 1.903943717479705811e-01 -1.064673736691474915e-01 1.918473839759826660e-01 -1.587011069059371948e-01 -3.106664419174194336e-01 -7.372616231441497803e-02 -1.054245606064796448e-01 4.079265892505645752e-01 -2.088685333728790283e-01 1.199339181184768677e-01 -1.134526282548904419e-01
1.702817827463150024e-01 1.383804231882095337e-01 -5.982542037963867188e-01 -2.762546576559543610e-02 -6.133396923542022705e-02 4.165791347622871399e-02 -1.285317838191986084e-01 -1.641335152089595795e-02 -4.326743632555007935e-02 3.429265320301055908e-02 -1.083210185170173645e-01 2.045110464096069336e-01 -1.613545604050159454e-02 2.486059218645095825e-01 -4.402532428503036499e-02 -1.957817934453487396e-02 2.614198625087738037e-01 -2.262551933526992798e-01 -2.305946052074432373e-01 -7.461844384670257568e-02 -7.268206030130386353e-02 -2.582086808979511261e-02 -9.192148596048355103e-02 2.187901437282562256e-01 4.822200164198875427e-02 1.359636783599853516e-01 -1.020674854516983032e-01 6.190681457519531250e-02 2.611002326011657715e-01 -1.537292599678039551e-01 2.768133282661437988e-01 -7.660763710737228394e-02
-1.774324327707290649e-01 2.513496279716491699e-01 -3.007534444332122803e-01 -4.103892147541046143e-01 -1.877425312995910645e-01 7.341003417968750000e-02 1.640662997961044312e-01 -6.647646892815828323e-03 -1.469851136207580566e-01 1.312019973993301392e-01 1.160346344113349915e-01 -9.478788077831268311e-02 5.484410747885704041e-02 6.932006776332855225e-02 -1.608296930789947510e-01 1.783557385206222534e-01 1.116639450192451477e-01 -3.068338334560394287e-01 -1.303363144397735596e-01 7.261396944522857666e-02 -1.188836470246315002e-01 -2.404552251100540161e-01 -3.822099044919013977e-02 1.404388546943664551e-01 4.733053222298622131e-02 -2.235987931489944458e-01 -1.415052562952041626e-01 -1.300330460071563721e-01 -7.104617543518543243e-03 -1.102280169725418091e-01 3.209663033485412598e-01 1.603508740663528442e-01
4.743042215704917908e-02 1.458002924919128418e-01 -3.964694738388061523e-01 1.441870070993900299e-02 -3.710440993309020996e-01 8.341363631188869476e-03 -1.408268958330154419e-01 -4.602282308042049408e-03 3.788111209869384766e-01 -4.520248249173164368e-02 -1.122799739241600037e-01 -1.053533852100372314e-01 -1.820580475032329559e-02 1.625583320856094360e-01 1.979019939899444580e-01 4.645599052309989929e-02 -2.063599228858947754e-01 6.368134170770645142e-03 -1.405369304120540619e-02 -1.228575110435485840e-01 -1.841246634721755981e-01 1.077089309692382812e-01 -1.238488405942916870e-01 6.234653294086456299e-02 -8.553546667098999023e-02 -2.383904457092285156e-01 -2.247694879770278931e-01 3.651287257671356201e-01 4.695694893598556519e-02 -2.997429296374320984e-02 1.864065974950790405e-01 -1.252605915069580078e-01
-2.306955009698867798e-01 2.038695365190505981e-01 -3.467663526535034180e-01 -1.478050947189331055e-01 -2.577775530517101288e-02 9.817798621952533722e-03 9.947911649942398071e-02 -1.708554178476333618e-01 1.097200363874435425e-01 -8.777757175266742706e-04 3.105000779032707214e-02 8.503247983753681183e-03 1.627972573041915894e-01 -1.715215742588043213e-01 -1.122495830059051514e-01 2.433807104825973511e-01 -1.640150696039199829e-01 -3.134868443012237549e-01 -1.447553783655166626e-01 -6.538270413875579834e-02 -3.795231878757476807e-01 -5.076612159609794617e-02 3.042677640914916992e-01 -2.465912885963916779e-02 -2.704235166311264038e-02 4.207434877753257751e-02 -2.462278455495834351e-01 1.281005889177322388e-01 2.834034338593482971e-02 -2.226500213146209717e-01 1.747598797082901001e-01 -1.782690286636352539e-01
-8.115098625421524048e-02 -2.299570664763450623e-02 -2.468518167734146118e-01 -1.497856825590133667e-01 -1.088434010744094849e-01 2.698261439800262451e-01 4.548325836658477783e-01 -9.497325122356414795e-02 1.198622807860374451e-01 1.697267144918441772e-01 1.201888471841812134e-01 -2.234134227037429810e-01 2.356009781360626221e-01 1.397538632154464722e-01 3.973928466439247131e-02 1.173114255070686340e-01 2.295746468007564545e-02 -3.368908166885375977e-02 -2.276998311281204224e-01 -1.280979067087173462e-01 -3.040934801101684570e-01 -1.754552423954010010e-01 -2.175005525350570679e-01 9.397412091493606567e-02 3.365285322070121765e-02 -1.832349598407745361e-01 5.451972130686044693e-03 -1.165663152933120728e-01 2.246807664632797241e-01 2.192901819944381714e-01 -1.074553430080413818e-01 -5.745237320661544800e-02
-3.301278054714202881e-01 1.427708473056554794e-02 -4.109667539596557617e-01 -2.785428464412689209e-01 -1.723952740430831909e-01 2.140081524848937988e-01 8.251242339611053467e-02 1.198241338133811951e-01 -1.553147137165069580e-01 1.167316287755966187e-01 2.526250183582305908e-01 -9.516264498233795166e-02 -1.180071011185646057e-01 -2.175944149494171143e-01 -3.310662135481834412e-02 3.455811142921447754e-01 5.569264665246009827e-02 1.334895640611648560e-01 -3.220641314983367920e-01 -4.401097446680068970e-02 1.583214104175567627e-02 1.845195144414901733e-02 -7.858962565660476685e-02 1.979065984487533569e-01 -2.474077418446540833e-02 -8.150518685579299927e-02 -1.209438219666481018e-01 -8.410836011171340942e-02 7.156982272863388062e-02 -5.868423730134963989e-02 -9.627106040716171265e-02 1.895192861557006836e-01
1.822690069675445557e-01 1.507556531578302383e-02 -5.124399662017822266e-01 -2.388410568237304688e-01 -1.800766773521900177e-02 3.661022335290908813e-02 9.815932065248489380e-02 -2.018546685576438904e-02 -7.515308260917663574e-02 2.908856868743896484e-01 9.290615096688270569e-03 -4.630224779248237610e-02 -1.092664618045091629e-02 8.039303869009017944e-02 -2.351124733686447144e-01 -6.357348174788057804e-04 -1.925104260444641113e-01 1.682947278022766113e-01 1.938677579164505005e-01 -1.591209620237350464e-01 -1.717758774757385254e-01 1.440701186656951904e-01 3.057153080590069294e-04 3.688075244426727295e-01 -2.498722970485687256e-01 -1.293833106756210327e-01 -1.580926924943923950e-01 8.569112420082092285e-02 9.587338566780090332e-02 1.585663110017776489e-01 1.373634040355682373e-01 -3.955296799540519714e-02
1.098650544881820679e-01 1.142843812704086304e-01 -5.016023516654968262e-01 -6.713262945413589478e-02 -1.089830473065376282e-01 1.406095176935195923e-01 6.196829304099082947e-02 2.716389950364828110e-03 -3.370540142059326172e-01 1.582153886556625366e-01 2.398019880056381226e-01 -1.119822114706039429e-01 -1.956155709922313690e-02 1.404683440923690796e-01 -1.761963516473770142e-01 2.905936241149902344e-01 -1.774211227893829346e-01 -6.146252527832984924e-02 -1.975640952587127686e-01 -5.430398508906364441e-02 -2.642904222011566162e-01 -4.709475208073854446e-03 -1.692378707230091095e-02 1.546292752027511597e-01 2.470600791275501251e-02 -1.770976632833480835e-01 -1.133859604597091675e-01 -9.146626293659210205e-02 1.411013156175613403e-01 -8.933702111244201660e-02 1.804427802562713623e-01 2.324300259351730347e-01
-2.498050928115844727e-01 4.950810968875885010e-02 -2.994154691696166992e-01 -2.043738812208175659e-01 -1.929205805063247681e-01 2.972179353237152100e-01 4.640161246061325073e-02 4.229515045881271362e-02 1.363115757703781128e-01 1.899787634611129761e-01 2.261672019958496094e-01 5.301294103264808655e-02 2.053438276052474976e-01 -8.396336436271667480e-02 -1.441561132669448853e-01 8.942625671625137329e-02 -1.323461681604385376e-01 -1.033642068505287170e-01 -1.754255592823028564e-01 6.615961343050003052e-02 -3.703974485397338867e-01 2.108913660049438477e-01 -5.124620627611875534e-03 1.090742833912372589e-02 1.127070933580398560e-01 2.068328410387039185e-01 -3.223209083080291748e-01 -7.460320368409156799e-03 -1.846853494644165039e-01 -1.898296922445297241e-01 -7.215623557567596436e-02 -8.749385923147201538e-02
1.324228644371032715e-01 3.522254228591918945e-01 -4.401971101760864258e-01 -1.748332381248474121e-01 -7.061338424682617188e-02 2.379875779151916504e-01 2.770917415618896484e-01 -4.169624298810958862e-02 1.434664055705070496e-02 1.430601626634597778e-01 2.319831550121307373e-01 -1.972169149667024612e-03 1.650313585996627808e-01 -6.652136892080307007e-02 -1.145079508423805237e-01 3.229044973850250244e-01 1.957820057868957520e-01 1.559291686862707138e-02 3.031194955110549927e-02 1.204687356948852539e-01 1.289794780313968658e-02 -1.929592527449131012e-02 6.642334908246994019e-02 2.628649584949016571e-02 -2.191215604543685913e-01 -1.210786476731300354e-01 5.412157997488975525e-02 -4.064861685037612915e-03 2.900591790676116943e-01 -1.484453678131103516e-01 1.947908550500869751e-01 -3.171306848526000977e-02
-6.944993138313293457e-02 6.692882627248764038e-02 -2.826802730560302734e-01 -1.308335363864898682e-01 7.058550417423248291e-02 3.173016011714935303e-01 4.312726557254791260e-01 2.217474393546581268e-02 2.322783768177032471e-01 -1.938568353652954102e-01 2.346517331898212433e-02 3.751772269606590271e-02 1.536082476377487183e-03 6.837907433509826660e-02 -2.146536260843276978e-01 -1.285720989108085632e-02 1.818805336952209473e-01 -6.624455004930496216e-02 4.758420214056968689e-02 3.371277153491973877e-01 -2.280359417200088501e-01 1.224400624632835388e-01 1.829500794410705566e-01 -1.398971974849700928e-01 7.897730916738510132e-02 1.302220225334167480e-01 -1.973407566547393799e-01 1.788092032074928284e-02 1.745960563421249390e-01 -2.665393352508544922e-01 1.168676316738128662e-01 -7.774583995342254639e-02
-1.490265876054763794e-01 3.089436590671539307e-01 -4.210878610610961914e-01 -3.787362948060035706e-02 7.173427939414978027e-02 -5.404371302574872971e-03 -4.865594208240509033e-03 -7.452635467052459717e-02 3.333916887640953064e-02 2.820779383182525635e-01 7.076355069875717163e-02 8.368480950593948364e-02 1.086294874548912048e-01 4.863523691892623901e-02 8.267112076282501221e-02 -1.831799000501632690e-01 6.070308014750480652e-02 -1.513797640800476074e-01 2.650566697120666504e-01 -5.528623610734939575e-02 -2.886700630187988281e-01 -1.129923760890960693e-02 -2.400634586811065674e-01 9.747140109539031982e-02 -1.353623420000076294e-01 -1.268929839134216309e-01 -9.642054140567779541e-02 4.555807411670684814e-01 1.667819470167160034e-01 -4.645377397537231445e-02 -8.032134175300598145e-02 8.599185943603515625e-02
-1.701397635042667389e-02 1.606530398130416870e-01 -5.220293998718261719e-01 -3.888581991195678711e-01 -1.289059966802597046e-01 1.573321223258972168e-01 -2.546620555222034454e-02 3.296628594398498535e-02 -8.158636838197708130e-02 1.118102148175239563e-01 1.010431647300720215e-01 -1.231062486767768860e-01 1.298005133867263794e-01 1.088658124208450317e-01 -2.450451627373695374e-02 2.204489260911941528e-01 2.627264894545078278e-02 -2.556305229663848877e-01 -2.477209866046905518e-01 5.140358582139015198e-02 1.212641783058643341e-02 -1.152633056044578552e-01 -7.559963315725326538e-02 -9.521268308162689209e-02 -9.143284708261489868e-02 -2.724581956863403320e-01 -1.873373426496982574e-02 -1.130821257829666138e-01 -5.760914832353591919e-02 -2.654433548450469971e-01 2.310171872377395630e-01 5.925144627690315247e-02
-2.466504424810409546e-01 2.185166031122207642e-01 -2.791081666946411133e-01 -1.093588992953300476e-01 3.567373007535934448e-02 1.066181883215904236e-01 1.373029947280883789e-01 -6.152218207716941833e-02 1.441865414381027222e-01 1.851958334445953369e-01 1.652625501155853271e-01 4.525796324014663696e-02 -2.804172933101654053e-01 -7.188870012760162354e-02 -2.442706376314163208e-01 3.215024471282958984e-01 3.549020737409591675e-03 1.469771564006805420e-01 1.320821344852447510e-01 -1.720182150602340698e-01 -2.121907770633697510e-01 1.023889556527137756e-01 -2.154148072004318237e-01 1.433568447828292847e-01 -2.040782719850540161e-01 9.570334851741790771e-02 -5.959665030241012573e-02 -1.109574339352548122e-03 3.588245809078216553e-01 -6.876409053802490234e-02 3.885545581579208374e-02 -2.335116118192672729e-01
-6.728505343198776245e-02 1.164178848266601562e-01 -2.942763566970825195e-01 2.174714021384716034e-02 -5.066568031907081604e-03 2.230719327926635742e-01 1.740466654300689697e-01 -2.158232033252716064e-01 1.832197457551956177e-01 2.066147029399871826e-01 4.921913146972656250e-02 -4.425591323524713516e-03 1.307328939437866211e-01 1.063250079751014709e-01 -1.404356062412261963e-01 2.436819225549697876e-01 -2.212403714656829834e-02 -1.374843716621398926e-01 -2.021746188402175903e-01 -1.235202252864837646e-01 -4.755390882492065430e-01 -1.999343782663345337e-01 -2.543225586414337158e-01 5.924005433917045593e-02 5.759086087346076965e-02 -2.017683833837509155e-01 -2.411477267742156982e-01 -1.867311447858810425e-01 -5.180612578988075256e-02 2.666526474058628082e-02 -1.699131280183792114e-01 5.340463668107986450e-02
-1.836574822664260864e-01 4.012477993965148926e-01 -2.274670153856277466e-01 -1.868036389350891113e-01 6.339851766824722290e-02 1.977012306451797485e-01 2.739975750446319580e-01 -1.102326586842536926e-01 -4.724773019552230835e-02 -1.550522893667221069e-01 4.896974191069602966e-02 5.240270867943763733e-02 3.032773733139038086e-02 8.208442479372024536e-02 -1.471414864063262939e-01 4.547701179981231689e-01 4.367539286613464355e-02 -1.777884811162948608e-01 1.082366257905960083e-01 1.692112721502780914e-02 -8.970668166875839233e-02 3.813474252820014954e-02 -1.729075610637664795e-01 -1.920167705975472927e-04 9.678669273853302002e-02 -3.237488269805908203e-01 -1.641964912414550781e-02 -7.074542343616485596e-02 1.714981198310852051e-01 -2.077761590480804443e-01 2.026618868112564087e-01 -5.228907242417335510e-02
-2.133093923330307007e-01 3.265643715858459473e-01 -2.250807285308837891e-01 -1.377740055322647095e-01 1.310209333896636963e-01 3.265811800956726074e-01 1.596740484237670898e-01 -6.738146394491195679e-02 1.976033896207809448e-01 8.221717923879623413e-02 5.428741872310638428e-02 1.791139133274555206e-02 2.312243431806564331e-01 3.370330333709716797e-01 -4.522605612874031067e-02 4.878152906894683838e-02 -2.695689797401428223e-01 -2.492953687906265259e-01 2.075238525867462158e-01 5.544548854231834412e-02 3.398416563868522644e-03 -4.863188043236732483e-02 3.377006202936172485e-02 1.376309096813201904e-01 1.058746352791786194e-01 -1.556064486503601074e-01 -2.327505201101303101e-01 -1.920568570494651794e-02 2.113274931907653809e-01 -1.390399485826492310e-01 -2.055588066577911377e-01 6.459634751081466675e-02
-3.244563192129135132e-02 3.354083299636840820e-01 -3.469258844852447510e-01 5.570939555764198303e-02 -1.465192586183547974e-01 2.370050102472305298e-01 2.355755865573883057e-01 1.120012905448675156e-02 1.774697899818420410e-01 -6.003651022911071777e-02 1.756178587675094604e-01 3.161935210227966309e-01 -2.251091897487640381e-01 1.770511716604232788e-01 -1.523476094007492065e-01 1.975546963512897491e-02 1.686078310012817383e-01 1.357334852218627930e-01 -1.443557739257812500e-01 -1.209480036050081253e-02 -1.399594396352767944e-01 9.890272468328475952e-02 1.743494123220443726e-01 2.747986316680908203e-01 1.462618727236986160e-02 -3.115243315696716309e-01 -9.068205952644348145e-03 6.023492664098739624e-02 2.624461799860000610e-02 -2.030644863843917847e-01 9.935460239648818970e-02 4.794962331652641296e-02
2.068067044019699097e-01 1.803307235240936279e-01 -4.730715751647949219e-01 -4.040426313877105713e-01 1.009460538625717163e-01 2.620256245136260986e-01 6.461187452077865601e-02 9.026145935058593750e-02 2.128223776817321777e-01 1.073509603738784790e-01 2.881390601396560669e-02 6.959164049476385117e-03 3.006603009998798370e-02 1.302959471940994263e-01 -1.980566233396530151e-02 -9.238912910223007202e-02 2.814887324348092079e-03 1.590097248554229736e-01 8.270803093910217285e-02 -1.779834479093551636e-01 6.529940664768218994e-02 1.095695942640304565e-01 -7.286057341843843460e-03 8.024833351373672485e-02 -3.439860418438911438e-02 -2.128825485706329346e-01 -7.745064795017242432e-02 2.321504801511764526e-01 3.015590012073516846e-01 1.167108044028282166e-01 2.526581585407257080e-01 -2.503359690308570862e-02
-1.376232951879501343e-01 -3.132299706339836121e-02 -3.347905576229095459e-01 -2.391583621501922607e-01 -6.126917526125907898e-02 -1.169949769973754883e-02 9.070314466953277588e-02 1.946165561676025391e-01 3.684711875393986702e-03 2.280720174312591553e-01 -1.728826165199279785e-01 -5.581733956933021545e-02 -3.129652440547943115e-01 2.173688262701034546e-01 -5.281473323702812195e-02 -2.012764811515808105e-01 1.873744428157806396e-01 -7.817107439041137695e-02 -9.097608178853988647e-02 8.049853146076202393e-02 -2.930511236190795898e-01 -1.311023384332656860e-01 -1.737264096736907959e-01 7.720344583503901958e-04 7.862063497304916382e-02 -3.678037226200103760e-02 -1.634652316570281982e-01 1.350397318601608276e-01 3.076643347740173340e-01 -1.719060093164443970e-01 -3.279432058334350586e-01 1.174738854169845581e-01
-1.062475964426994324e-01 2.521667182445526123e-01 -3.618401587009429932e-01 -3.749164044857025146e-01 2.306696176528930664e-01 1.820636838674545288e-01 2.339174598455429077e-01 -1.387682408094406128e-01 1.202528253197669983e-01 -2.225651890039443970e-01 -1.665863394737243652e-01 3.801316954195499420e-03 -1.401532292366027832e-01 9.261582046747207642e-03 1.711595244705677032e-02 4.671669378876686096e-02 -7.638099044561386108e-02 1.210765242576599121e-01 1.038343831896781921e-02 4.331323876976966858e-02 -3.647201061248779297e-01 8.448657393455505371e-02 -1.735255271196365356e-01 -1.699923127889633179e-01 -2.676838040351867676e-01 1.013067066669464111e-01 -1.386965364217758179e-01 1.144001111388206482e-01 1.123211383819580078e-01 1.558867096900939941e-01 1.693040691316127777e-02 7.904312759637832642e-02
8.147231303155422211e-03 4.136971235275268555e-01 -2.294690757989883423e-01 -1.806831359863281250e-01 2.425178512930870056e-02 1.006259918212890625e-01 -1.376068498939275742e-02 1.090896409004926682e-02 -4.909858573228120804e-03 1.065916419029235840e-01 9.309134329669177532e-04 -4.159443452954292297e-02 -6.395496428012847900e-02 -2.528352737426757812e-01 1.615734547376632690e-01 2.267991602420806885e-01 -2.634869888424873352e-02 -2.431227713823318481e-01 1.412097662687301636e-01 -1.507292836904525757e-01 -4.770192205905914307e-01 -1.748944669961929321e-01 6.970586627721786499e-02 8.409565314650535583e-03 -2.675787806510925293e-01 7.625719159841537476e-02 -1.875223815441131592e-01 -5.308390408754348755e-02 7.334502786397933960e-02 -6.517564505338668823e-02 2.706476449966430664e-01 9.993062168359756470e-02
-1.188267115503549576e-02 1.572269797325134277e-01 -3.722509145736694336e-01 -3.878343403339385986e-01 1.128876730799674988e-01 3.309343159198760986e-01 2.311573177576065063e-01 -5.863536521792411804e-02 1.514685750007629395e-01 5.453608185052871704e-02 -1.830189079046249390e-01 5.452466011047363281e-02 2.976529859006404877e-02 1.125488728284835815e-01 -5.507418420165777206e-03 6.081040948629379272e-03 -8.271703124046325684e-02 9.008567780256271362e-02 5.923257395625114441e-02 1.342847850173711777e-02 4.009073600172996521e-02 8.154473453760147095e-02 -2.661119699478149414e-01 1.372741609811782837e-01 1.669304668903350830e-01 5.046365037560462952e-02 -4.069022834300994873e-02 -1.258087158203125000e-01 4.623895287513732910e-01 -1.733926385641098022e-01 8.719497919082641602e-02 1.228089407086372375e-01
-4.929412901401519775e-02 1.328200846910476685e-01 -3.196410536766052246e-01 -2.356625050306320190e-01 -1.337020695209503174e-01 -5.795837566256523132e-02 1.000460162758827209e-01 3.132286295294761658e-02 1.848283112049102783e-01 -1.473632901906967163e-01 3.292174264788627625e-02 -2.727796696126461029e-02 3.343002125620841980e-02 -3.224202990531921387e-01 -2.117041945457458496e-01 4.312258362770080566e-01 -7.502515614032745361e-02 1.164485048502683640e-02 -1.177136600017547607e-01 -6.175378710031509399e-02 -4.286344349384307861e-01 5.808841437101364136e-02 2.558653950691223145e-01 -6.321249157190322876e-02 3.452619165182113647e-02 -1.549580544233322144e-01 -5.566119030117988586e-02 6.930892914533615112e-02 1.369955986738204956e-01 -1.280487775802612305e-01 2.150154113769531250e-01 -4.407592490315437317e-02
-2.667583525180816650e-02 1.446685940027236938e-01 -1.456157565116882324e-01 -2.935307323932647705e-01 -4.539241194725036621e-01 2.131649106740951538e-01 3.906218111515045166e-01 2.799498736858367920e-01 -2.327089570462703705e-02 -1.845308691263198853e-01 1.678996533155441284e-02 6.637617945671081543e-02 -1.255112886428833008e-01 8.979711681604385376e-02 1.218122243881225586e-01 1.007717698812484741e-01 1.861566863954067230e-02 -9.223045408725738525e-02 9.451317787170410156e-02 1.224497407674789429e-01 -3.226353824138641357e-01 6.145193800330162048e-02 7.337009161710739136e-02 1.758567988872528076e-01 -1.696454733610153198e-01 -1.452610939741134644e-01 -2.120766192674636841e-01 8.385816961526870728e-02 -3.428400028496980667e-03 -4.598584026098251343e-02 -9.479080885648727417e-02 -1.024783924221992493e-01
-7.360097020864486694e-02 3.485229909420013428e-01 -1.463995426893234253e-01 -1.640761792659759521e-01 -2.236287593841552734e-01 1.190041601657867432e-01 -6.914217770099639893e-02 8.754926174879074097e-02 1.537864059209823608e-01 1.748249679803848267e-01 1.525512784719467163e-01 -7.871836423873901367e-02 1.708026230335235596e-01 1.348898112773895264e-01 -1.556854099035263062e-01 4.397333413362503052e-02 1.009795591235160828e-01 4.360228478908538818e-01 1.031397655606269836e-01 1.080070286989212036e-01 -4.397328794002532959e-01 1.622313261032104492e-01 -1.015595719218254089e-02 7.786027342081069946e-02 -1.288293153047561646e-01 -1.142314076423645020e-01 -1.569941788911819458e-01 1.522423326969146729e-01 7.051961123943328857e-02 5.994834378361701965e-02 1.537800580263137817e-01 1.810235232114791870e-01
-7.210226729512214661e-03 2.821072936058044434e-01 -3.209668695926666260e-01 -2.657730877399444580e-01 -3.349704444408416748e-01 8.322911709547042847e-02 -1.328994426876306534e-02 -1.017657741904258728e-01 -7.603482156991958618e-02 2.473471313714981079e-01 1.271462440490722656e-02 3.824479505419731140e-02 1.886355578899383545e-01 2.908113598823547363e-02 -2.775202393531799316e-01 1.393264085054397583e-01 -2.707214094698429108e-03 -1.438611298799514771e-01 -9.932193905115127563e-03 2.995022237300872803e-01 -1.517937779426574707e-01 -1.286818832159042358e-01 -9.853432327508926392e-02 1.233238577842712402e-01 1.639650762081146240e-02 -3.510203063488006592e-01 -9.330480545759201050e-02 4.679733887314796448e-02 9.277963638305664062e-02 -1.359825283288955688e-01 2.810053825378417969e-01 1.155918277800083160e-02
-2.077215313911437988e-01 1.664347052574157715e-01 -2.828001976013183594e-01 -3.932630717754364014e-01 -2.792643755674362183e-02 1.181261613965034485e-01 2.080096006393432617e-01 1.018892452120780945e-01 2.516593039035797119e-01 5.241197347640991211e-02 5.590384081006050110e-02 2.790172398090362549e-01 -5.357041582465171814e-02 8.343562483787536621e-02 1.700277440249919891e-02 -1.495691835880279541e-01 1.268514245748519897e-01 2.606418430805206299e-01 -6.781882047653198242e-02 -1.437955200672149658e-01 -2.497244477272033691e-01 6.885070353746414185e-03 -2.562656104564666748e-01 -2.220720797777175903e-01 -7.424627244472503662e-02 -2.429716140031814575e-01 9.380239993333816528e-02 7.218533754348754883e-02 1.848978400230407715e-01 3.263427689671516418e-02 -2.136522084474563599e-01 -2.081171609461307526e-02
-4.414397478103637695e-02 3.243890106678009033e-01 -4.483177065849304199e-01 -2.322703003883361816e-01 -7.116174697875976562e-02 2.820208370685577393e-01 2.761284708976745605e-01 -1.049902886152267456e-01 -2.939355093985795975e-03 1.256219018250703812e-02 4.104869067668914795e-01 -4.802538827061653137e-02 -3.053613181691616774e-05 9.091734141111373901e-02 -1.330975443124771118e-01 2.530250847339630127e-01 -6.862559169530868530e-02 -7.839189469814300537e-02 -1.098359078168869019e-01 1.421403735876083374e-01 2.202182635664939880e-02 -5.231404304504394531e-02 6.218405440449714661e-02 4.760352149605751038e-02 -1.473320126533508301e-01 2.394314296543598175e-02 1.192361786961555481e-01 2.896780520677566528e-02 1.960147321224212646e-01 2.020412981510162354e-01 1.263807713985443115e-01 -1.414635479450225830e-01
3.295070305466651917e-02 -1.231520026922225952e-01 -2.987202107906341553e-01 -3.482138216495513916e-01 -1.529846638441085815e-01 2.149021998047828674e-02 1.780901998281478882e-01 -6.497984379529953003e-02 2.446492016315460205e-01 -8.724131435155868530e-02 -5.470164492726325989e-02 1.885897368192672729e-01 1.361135542392730713e-01 5.044883489608764648e-01 -1.790263131260871887e-02 -1.389168482273817062e-02 -4.471860080957412720e-02 -1.541822999715805054e-01 -1.444219350814819336e-01 -4.557356610894203186e-02 -5.441801995038986206e-02 1.469229012727737427e-01 -9.716320782899856567e-02 9.074383415281772614e-04 -1.582408440299332142e-03 -2.958586812019348145e-01 1.518305391073226929e-01 1.813005805015563965e-01 2.955017089843750000e-01 -7.051032967865467072e-03 1.321510970592498779e-01 5.382548272609710693e-02
-1.949803680181503296e-01 7.266283780336380005e-02 -3.328295648097991943e-01 -9.578683972358703613e-02 5.502241849899291992e-02 4.016219079494476318e-01 1.168776601552963257e-01 5.575939267873764038e-02 2.398858368396759033e-01 2.271256148815155029e-01 -8.363005518913269043e-02 3.158130943775177002e-01 -2.739951014518737793e-01 -5.251361429691314697e-02 1.506625488400459290e-02 1.355411857366561890e-01 -5.866289883852005005e-02 -3.580308556556701660e-01 -7.707544416189193726e-02 3.656974434852600098e-02 4.623195156455039978e-03 1.022342406213283539e-02 -2.812539339065551758e-01 -1.059425249695777893e-01 -1.358756273984909058e-01 1.107157394289970398e-01 -1.995709240436553955e-01 9.453202039003372192e-02 1.162756606936454773e-01 1.376941651105880737e-01 1.905555278062820435e-02 -4.093536734580993652e-02
-8.261026442050933838e-02 3.473897278308868408e-02 -3.671366274356842041e-01 -2.306464500725269318e-02 8.791171759366989136e-02 2.240756303071975708e-01 1.885475069284439087e-01 -1.904443949460983276e-01 1.745802015066146851e-01 1.055136173963546753e-01 -1.220201980322599411e-02 -6.993991136550903320e-02 1.602783352136611938e-01 5.619015172123908997e-02 -1.530382186174392700e-01 1.841468214988708496e-01 -2.478993870317935944e-02 -1.163094341754913330e-01 -1.497542709112167358e-01 -9.089580923318862915e-02 -4.830505549907684326e-01 -2.442997097969055176e-01 -2.445002049207687378e-01 1.191011369228363037e-01 4.853159561753273010e-02 -2.089220434427261353e-01 -1.264020800590515137e-01 -2.020041346549987793e-01 1.171037778258323669e-01 7.264675945043563843e-02 -2.407029271125793457e-01 5.028569325804710388e-02
-2.312172800302505493e-01 3.547394871711730957e-01 -2.439442574977874756e-01 -3.418230414390563965e-01 2.890765108168125153e-02 2.021384537220001221e-01 1.510435044765472412e-01 -8.262030780315399170e-02 2.167959511280059814e-01 1.204808205366134644e-01 4.151077568531036377e-02 1.982483640313148499e-02 1.675142198801040649e-01 1.087821424007415771e-01 -1.136026382446289062e-01 -7.895940542221069336e-02 -2.763631045818328857e-01 -1.067493706941604614e-01 1.768299639225006104e-01 3.105487301945686340e-02 -4.752137139439582825e-02 1.019555106759071350e-01 -4.614601284265518188e-02 1.687373965978622437e-01 -2.655341476202011108e-02 -1.304457187652587891e-01 -1.411276012659072876e-01 -2.159946411848068237e-01 9.460192173719406128e-02 -3.173995614051818848e-01 -9.084010869264602661e-02 2.912865281105041504e-01
-5.911985412240028381e-03 8.827064931392669678e-02 -4.552627801895141602e-01 -1.321363896131515503e-01 6.547681242227554321e-02 2.691805064678192139e-01 1.258289217948913574e-01 2.380858212709426880e-01 -2.455446496605873108e-02 1.312014311552047729e-01 2.280471026897430420e-01 6.788862496614456177e-02 -2.956244051456451416e-01 2.373634725809097290e-01 -2.617263793945312500e-01 4.947373643517494202e-02 1.588024646043777466e-01 1.066436320543289185e-01 -1.367927528917789459e-02 -1.686777472496032715e-01 -2.423122972249984741e-01 2.275086790323257446e-01 1.376129570417106152e-03 -1.790981180965900421e-02 3.721995651721954346e-02 -1.072222292423248291e-01 -5.888753011822700500e-02 -1.303500086069107056e-01 2.096543908119201660e-01 6.726208329200744629e-02 2.217672169208526611e-01 -1.484654396772384644e-01
-1.394019369035959244e-02 2.145242393016815186e-01 -4.316715598106384277e-01 -2.973747849464416504e-01 -1.433903872966766357e-01 3.559996783733367920e-01 2.051840126514434814e-01 3.519435599446296692e-02 -4.885461553931236267e-02 1.108282655477523804e-01 -2.049705833196640015e-01 3.134030103683471680e-01 2.437646090984344482e-01 -1.100221555680036545e-02 -7.221034914255142212e-02 1.250901669263839722e-01 -2.370789796113967896e-01 -5.210761725902557373e-02 -8.504419028759002686e-02 -1.394004821777343750e-01 -9.450234472751617432e-02 -8.479288965463638306e-02 4.528437554836273193e-02 -2.577956616878509521e-01 -3.998114541172981262e-02 -8.420028723776340485e-03 7.326653599739074707e-02 2.148473709821701050e-01 6.345768272876739502e-02 1.519389748573303223e-01 -1.511081960052251816e-02 4.811580106616020203e-02
8.622021228075027466e-02 1.357696056365966797e-01 -2.462375760078430176e-01 -4.672142565250396729e-01 -2.672418057918548584e-01 4.497700631618499756e-01 -1.148882210254669189e-01 5.295655876398086548e-02 1.605654656887054443e-01 7.560350000858306885e-02 1.651690453290939331e-01 1.358480155467987061e-01 1.426130086183547974e-01 -8.166213333606719971e-02 1.349946856498718262e-01 9.112168103456497192e-02 8.506856858730316162e-02 4.411576688289642334e-02 8.866252005100250244e-02 1.596750468015670776e-01 -2.605206668376922607e-01 -2.563666999340057373e-01 -4.009056836366653442e-03 9.363443404436111450e-02 -5.451765656471252441e-02 6.098017841577529907e-02 -1.513570249080657959e-01 1.562461405992507935e-01 -1.139305010437965393e-01 -1.398959103971719742e-02 -2.750615123659372330e-03 1.503818929195404053e-01
-5.502881854772567749e-02 -9.466949850320816040e-03 -2.955430746078491211e-01 -4.748310744762420654e-01 -7.958633452653884888e-02 2.067372798919677734e-01 2.608040571212768555e-01 9.481178969144821167e-02 7.400234788656234741e-02 -5.391948856413364410e-03 3.778380155563354492e-02 2.454033493995666504e-01 1.714671589434146881e-02 -1.354447156190872192e-01 1.493335366249084473e-01 -1.288139373064041138e-01 -4.464551806449890137e-02 -5.760481953620910645e-02 -9.722286462783813477e-02 7.341800630092620850e-02 -1.319030523300170898e-01 2.747693099081516266e-02 -5.021308660507202148e-01 -1.943011209368705750e-02 -1.136927157640457153e-01 -1.512057036161422729e-01 4.733515903353691101e-02 -7.004560530185699463e-02 -1.165517978370189667e-02 -1.314578056335449219e-01 -1.388804316520690918e-01 2.506783902645111084e-01
1.000071540474891663e-01 8.364536799490451813e-03 -2.009997218847274780e-01 -2.457866370677947998e-01 -9.903519600629806519e-02 2.381924986839294434e-01 4.325662553310394287e-01 3.190685212612152100e-01 7.867894321680068970e-02 2.203375101089477539e-01 5.041435360908508301e-02 -4.539118334650993347e-02 2.451490461826324463e-01 3.528349995613098145e-01 -2.132143080234527588e-01 -1.777918934822082520e-01 -2.136989682912826538e-02 -2.272109985351562500e-01 -1.953865215182304382e-02 -3.716981783509254456e-02 5.211431160569190979e-02 7.091796398162841797e-02 -2.148107886314392090e-01 2.501037158071994781e-02 -2.397537790238857269e-02 -6.133454665541648865e-02 -2.769127190113067627e-01 -3.110271319746971130e-02 -6.745082885026931763e-02 -1.290803253650665283e-01 -1.541519910097122192e-02 2.932196855545043945e-02
-2.248984128236770630e-01 5.868612974882125854e-02 -2.373648434877395630e-01 -2.654789686203002930e-01 -7.267419248819351196e-02 3.861492127180099487e-02 8.569025248289108276e-02 2.765524089336395264e-01 2.462339699268341064e-01 3.172581270337104797e-02 -2.117821425199508667e-01 1.258544027805328369e-01 -2.998160123825073242e-01 2.848039567470550537e-01 -1.208945214748382568e-01 -7.193797826766967773e-02 1.115648373961448669e-01 2.288172990083694458e-01 2.650428377091884613e-02 -2.191614955663681030e-01 -2.322441637516021729e-01 -1.093801930546760559e-01 -7.243341207504272461e-02 1.165595948696136475e-01 -5.073510482907295227e-02 -7.021892815828323364e-02 -1.227266266942024231e-01 -9.301288425922393799e-02 9.158597886562347412e-02 -1.420224159955978394e-01 3.934184014797210693e-01 -5.108740180730819702e-02
-2.991081215441226959e-02 1.933319717645645142e-01 -3.998119831085205078e-01 -7.136472314596176147e-02 -3.622652888298034668e-01 1.012298092246055603e-02 1.646492779254913330e-01 1.224212199449539185e-01 -3.599788621068000793e-02 2.565056085586547852e-01 6.999048590660095215e-02 -1.425687074661254883e-01 -3.293373435735702515e-02 -1.078362762928009033e-01 4.082679748535156250e-02 -4.887897521257400513e-02 -1.710894256830215454e-01 -2.788117229938507080e-01 -2.685059905052185059e-01 8.714834600687026978e-02 -3.569023013114929199e-01 5.293866619467735291e-02 1.306330710649490356e-01 1.577794849872589111e-01 -2.100887708365917206e-02 1.438920348882675171e-01 -3.283718526363372803e-01 8.651302009820938110e-02 -9.614321589469909668e-02 9.193993359804153442e-02 -1.586795225739479065e-02 -3.193313628435134888e-02
-7.109935581684112549e-02 2.702282965183258057e-01 -4.237522780895233154e-01 -1.775897890329360962e-01 -2.153443694114685059e-01 1.643396317958831787e-01 6.500335037708282471e-02 -1.607374101877212524e-01 1.553763449192047119e-01 1.691914945840835571e-01 2.604455053806304932e-01 2.269980125129222870e-02 9.061861038208007812e-02 1.702228635549545288e-01 2.388166822493076324e-02 9.994010627269744873e-02 -1.840589493513107300e-01 -2.127573639154434204e-01 1.193658858537673950e-01 -1.496666073799133301e-01 -2.100928723812103271e-01 -1.237657964229583740e-01 3.083827495574951172e-01 9.530901908874511719e-02 3.424552083015441895e-02 -1.008998788893222809e-02 1.719837337732315063e-01 -3.100810199975967407e-02 2.453024387359619141e-01 -1.172070875763893127e-01 -1.139954030513763428e-01 2.009017020463943481e-01
-5.733425170183181763e-02 -3.297964110970497131e-02 -4.325527846813201904e-01 -3.254826962947845459e-01 9.101425111293792725e-02 3.335122168064117432e-01 2.087566107511520386e-01 1.380474716424942017e-01 1.340315770357847214e-02 2.326970994472503662e-01 -9.968596696853637695e-02 2.596445977687835693e-01 -7.160150259733200073e-02 1.239418461918830872e-01 1.886729300022125244e-01 1.469707340002059937e-01 -2.672003023326396942e-02 1.511116921901702881e-01 -3.170123398303985596e-01 -4.508790001273155212e-02 -5.557811260223388672e-02 4.783534631133079529e-02 -1.221269145607948303e-01 2.090743929147720337e-01 -1.282681822776794434e-01 -4.478207230567932129e-02 -4.401899501681327820e-02 1.221535801887512207e-01 1.770799160003662109e-01 -1.044179499149322510e-01 1.022953763604164124e-01 1.815006881952285767e-01
-2.630965411663055420e-01 2.100410163402557373e-01 -2.524338960647583008e-01 -1.492931842803955078e-01 -3.273987770080566406e-02 2.206643521785736084e-01 3.365794420242309570e-01 1.460997294634580612e-02 2.184597402811050415e-01 -1.663284897804260254e-01 1.148084998130798340e-01 1.481485962867736816e-01 -2.802501618862152100e-01 4.717098176479339600e-02 -1.231177672743797302e-01 1.238237321376800537e-01 1.167314592748880386e-02 8.133625239133834839e-02 7.141885161399841309e-02 -1.027293428778648376e-01 -3.022718727588653564e-01 1.739344149827957153e-01 -1.986584439873695374e-02 5.026624724268913269e-02 -3.019500896334648132e-02 -4.164798259735107422e-01 8.904799073934555054e-02 -8.774113655090332031e-02 -6.433217972517013550e-02 -1.746848523616790771e-01 -4.297341406345367432e-02 2.053516805171966553e-01
8.456775546073913574e-02 -9.778736531734466553e-02 -2.778649926185607910e-01 -3.781250715255737305e-01 -7.908331602811813354e-02 4.047993943095207214e-02 2.403934858739376068e-02 2.945092320442199707e-02 -7.038269191980361938e-02 2.156583964824676514e-01 -1.912661045789718628e-01 2.254025638103485107e-01 7.699431478977203369e-02 -9.393618255853652954e-02 -1.954343616962432861e-01 -5.125241354107856750e-02 -1.376607865095138550e-01 -1.836830824613571167e-01 1.024274751543998718e-01 2.162830531597137451e-02 -1.029404252767562866e-01 -1.749480068683624268e-01 2.330425009131431580e-02 -1.446865051984786987e-01 -6.807168573141098022e-02 -3.293721079826354980e-01 -2.482273876667022705e-01 2.330278754234313965e-01 3.967433869838714600e-01 1.954127401113510132e-01 -5.457575246691703796e-02 -7.346520572900772095e-02
-2.934974133968353271e-01 2.311622053384780884e-01 -5.460023880004882812e-01 -1.833104193210601807e-01 2.541145496070384979e-02 1.550253331661224365e-01 2.009045332670211792e-01 5.131364986300468445e-02 1.510020941495895386e-01 1.829815655946731567e-01 -2.102781236171722412e-01 8.002281934022903442e-02 8.481979370117187500e-02 1.088288892060518265e-02 2.025735974311828613e-01 3.729418292641639709e-02 -1.499819457530975342e-01 -2.369210422039031982e-01 -1.663334220647811890e-01 -2.282229512929916382e-01 2.837028168141841888e-02 2.766223251819610596e-01 -1.050452794879674911e-02 -3.591725230216979980e-02 -2.054914981126785278e-01 -2.457855828106403351e-02 4.786309972405433655e-02 1.957692019641399384e-02 6.507602334022521973e-02 1.183900907635688782e-01 -1.365986280143260956e-02 -5.776681005954742432e-02
1.037899553775787354e-01 3.466048240661621094e-01 -1.580217182636260986e-01 -1.621922105550765991e-02 -1.418100893497467041e-01 2.666165530681610107e-01 3.568334281444549561e-01 1.322213858366012573e-01 2.425430566072463989e-01 1.707725785672664642e-02 1.015653088688850403e-01 -5.805892869830131531e-03 3.163352236151695251e-02 -2.487467415630817413e-02 2.600458562374114990e-01 1.507110595703125000e-01 -1.182982400059700012e-01 -1.629702597856521606e-01 6.229984387755393982e-02 -1.192191913723945618e-01 -2.916116118431091309e-01 -5.030970275402069092e-02 2.032992839813232422e-01 1.384000480175018311e-01 -2.260953336954116821e-01 -3.298393636941909790e-02 -3.760440349578857422e-01 -1.337744146585464478e-01 2.886693924665451050e-02 -8.180837333202362061e-02 1.426354199647903442e-01 -1.849907822906970978e-02
-1.335376501083374023e-01 3.664876818656921387e-01 -5.022827386856079102e-01 -3.036031723022460938e-01 3.029610589146614075e-02 -2.894076108932495117e-01 1.877195984125137329e-01 -2.315497100353240967e-01 -1.638225167989730835e-01 6.171234697103500366e-02 3.114576451480388641e-02 3.331035748124122620e-02 3.608246520161628723e-02 7.717474550008773804e-02 -2.918537519872188568e-02 1.392187476158142090e-01 -1.553059220314025879e-01 3.708574548363685608e-02 -1.965269893407821655e-01 1.246344521641731262e-01 -3.301106691360473633e-01 8.618576824665069580e-02 1.195969134569168091e-01 5.156990513205528259e-02 1.073612794280052185e-01 1.499012764543294907e-02 -5.707969516515731812e-02 -8.918327093124389648e-02 1.381467375904321671e-02 1.104364246129989624e-01 -9.332884848117828369e-02 -1.121148467063903809e-01
1.802450045943260193e-02 1.709945946931838989e-01 -3.221741020679473877e-01 -2.972964346408843994e-01 1.544304639101028442e-01 3.771691322326660156e-01 2.320170104503631592e-01 2.596360864117741585e-03 2.418603599071502686e-01 1.185758635401725769e-01 -1.309947967529296875e-01 -1.215378418564796448e-01 5.418582633137702942e-02 2.591041624546051025e-01 -4.481874778866767883e-02 -3.513140545692294836e-04 -8.030644804239273071e-02 -2.260114103555679321e-01 2.390679717063903809e-02 1.536240875720977783e-01 -6.339876353740692139e-02 2.669564187526702881e-01 2.869739755988121033e-02 1.456039696931838989e-01 -4.163721203804016113e-02 4.770321026444435120e-02 -1.672604680061340332e-01 -2.629389166831970215e-01 -1.941946893930435181e-02 -1.416793465614318848e-01 9.546404331922531128e-02 2.684138119220733643e-01
-1.107004359364509583e-01 3.258023560047149658e-01 -1.459612697362899780e-01 -1.876579672098159790e-01 -3.356545567512512207e-01 -8.602472394704818726e-02 3.141068220138549805e-01 3.739845007658004761e-02 5.352916941046714783e-02 2.727063000202178955e-01 4.896359518170356750e-02 -3.401868790388107300e-02 -4.755164682865142822e-02 -1.361275911331176758e-01 -5.114399828016757965e-03 4.271138086915016174e-02 -1.865058988332748413e-01 -1.325260400772094727e-01 -1.562640219926834106e-01 -6.408444046974182129e-02 -3.976722061634063721e-01 3.655105456709861755e-02 -8.604157716035842896e-02 1.981595754623413086e-01 6.623355671763420105e-03 8.321469277143478394e-02 -3.519863486289978027e-01 1.244243979454040527e-02 -2.469382481649518013e-03 2.226301282644271851e-02 9.594464302062988281e-02 -2.716130018234252930e-01
3.821877390146255493e-02 1.103802844882011414e-01 -5.257091522216796875e-01 -3.723754361271858215e-02 -5.755704827606678009e-03 -2.206554412841796875e-01 9.400568157434463501e-02 -1.636315323412418365e-02 1.539744734764099121e-01 2.439256906509399414e-01 1.464794855564832687e-02 7.784877717494964600e-02 9.838780015707015991e-02 -1.970257759094238281e-01 -1.698853075504302979e-01 -3.278542775660753250e-03 1.255950629711151123e-01 -1.741397678852081299e-01 1.930766403675079346e-01 7.026685029268264771e-02 -1.189759969711303711e-01 2.863063011318445206e-03 -1.411160677671432495e-01 1.448208987712860107e-01 1.954789161682128906e-01 -1.881378144025802612e-01 -9.178527444601058960e-02 2.417974323034286499e-01 4.293669164180755615e-01 8.617509156465530396e-02 -1.329401414841413498e-02 8.997687697410583496e-02
-1.411258876323699951e-01 1.679096072912216187e-01 -3.554560542106628418e-01 -3.476833403110504150e-01 1.302977502346038818e-01 -3.512379154562950134e-02 3.067080676555633545e-01 2.628165483474731445e-01 1.825662851333618164e-01 4.365957900881767273e-02 -9.957166016101837158e-02 2.892793118953704834e-01 -6.678710877895355225e-02 6.537473946809768677e-02 -1.537360399961471558e-01 -4.903414845466613770e-02 1.004719883203506470e-01 1.614223122596740723e-01 -8.946921676397323608e-02 -8.578753098845481873e-03 -2.199183255434036255e-01 4.957148432731628418e-02 -2.414998114109039307e-01 -1.230911612510681152e-01 -2.899124920368194580e-01 -2.391341775655746460e-01 1.036264002323150635e-01 3.455824777483940125e-02 -3.413064405322074890e-02 -4.832103848457336426e-02 -1.856678873300552368e-01 -5.631514824926853180e-03
-1.346115767955780029e-01 6.856910139322280884e-02 -3.060338199138641357e-01 -2.510988712310791016e-02 -2.641114890575408936e-01 1.311624199151992798e-01 5.062624812126159668e-03 1.856009662151336670e-01 1.318183541297912598e-02 1.445998847484588623e-01 1.548551619052886963e-01 -1.875373423099517822e-01 4.730765148997306824e-02 1.353161633014678955e-01 2.540276944637298584e-01 2.597772181034088135e-01 -1.669293493032455444e-01 -3.836926445364952087e-02 -1.544459611177444458e-01 -7.140484452247619629e-02 -4.623074531555175781e-01 -2.177947759628295898e-01 7.655072957277297974e-02 -1.337606459856033325e-01 -1.181822568178176880e-01 -1.186486333608627319e-01 -1.871306598186492920e-01 -1.559128910303115845e-01 2.905976772308349609e-01 -8.298428356647491455e-02 8.216977864503860474e-02 1.453718170523643494e-03
-1.328269988298416138e-01 9.848883748054504395e-02 -2.674268484115600586e-01 4.152351245284080505e-02 -9.081355296075344086e-03 1.474430710077285767e-01 3.428292870521545410e-01 -2.055192738771438599e-02 1.799353212118148804e-01 1.176301538944244385e-01 -4.769418016076087952e-02 -6.275481730699539185e-02 1.864036619663238525e-01 1.636515259742736816e-01 -4.896271973848342896e-02 1.850126534700393677e-01 -8.816470950841903687e-02 -2.013954967260360718e-01 -1.392717063426971436e-01 -7.874508947134017944e-02 -4.430193603038787842e-01 -2.752192914485931396e-01 -2.925226092338562012e-01 2.410841882228851318e-01 3.606430068612098694e-02 -1.897664368152618408e-01 1.354055665433406830e-02 -1.451415419578552246e-01 1.114028617739677429e-01 1.713082194328308105e-02 -2.134833484888076782e-01 5.083228647708892822e-02
-3.345538675785064697e-02 2.276424467563629150e-01 -4.141202270984649658e-01 -2.807186543941497803e-01 -3.018707633018493652e-01 5.134778022766113281e-01 -1.040560379624366760e-01 -1.644554138183593750e-01 1.879426240921020508e-01 6.962326169013977051e-02 9.745080769062042236e-02 1.678151190280914307e-01 1.412628442049026489e-01 -1.166516989469528198e-01 1.012374982237815857e-01 1.330529898405075073e-01 1.748780533671379089e-02 -1.268560998141765594e-02 4.999149963259696960e-02 1.935891211032867432e-01 -5.420218035578727722e-02 -1.698361188173294067e-01 5.671686306595802307e-02 -1.350164692848920822e-02 -1.215918213129043579e-01 -1.151574775576591492e-01 -2.169778943061828613e-01 -5.881502479314804077e-02 -1.749341003596782684e-02 1.793848909437656403e-02 1.646483317017555237e-02 -9.824473410844802856e-02
-6.527508376166224480e-04 3.301723003387451172e-01 -3.931356072425842285e-01 -2.092223167419433594e-01 -2.141165137290954590e-01 1.843683123588562012e-01 2.884468436241149902e-01 7.916031777858734131e-02 -1.191621795296669006e-01 2.264480292797088623e-02 2.058282643556594849e-01 2.777666039764881134e-02 1.147940456867218018e-01 -3.968137502670288086e-02 -8.720475435256958008e-02 2.876760065555572510e-01 1.996179521083831787e-01 -1.574247926473617554e-01 7.953614741563796997e-02 4.895607940852642059e-03 -1.322492361068725586e-01 -1.379522085189819336e-01 -1.834766822867095470e-03 7.927203923463821411e-02 6.752450764179229736e-02 -1.933263540267944336e-01 -7.610340416431427002e-02 -8.365949243307113647e-02 1.015421822667121887e-01 -2.272709310054779053e-01 3.521065115928649902e-01 7.701865583658218384e-02
-8.039823174476623535e-02 -4.157831519842147827e-02 -3.541256189346313477e-01 -2.168797254562377930e-01 8.008264005184173584e-02 4.124650955200195312e-01 2.111147046089172363e-01 1.919168084859848022e-01 2.211896032094955444e-01 2.536182403564453125e-01 3.534523537382483482e-03 2.043508589267730713e-01 -8.387628011405467987e-03 -3.193027526140213013e-02 1.681427359580993652e-01 1.165391355752944946e-01 4.110227897763252258e-02 -1.484965085983276367e-01 -2.116614580154418945e-02 -3.420719504356384277e-02 -1.065789535641670227e-01 2.455618679523468018e-01 -2.178523987531661987e-01 9.126725792884826660e-02 1.305019557476043701e-01 -8.104118704795837402e-02 -7.278192043304443359e-02 -6.160357594490051270e-02 2.621862590312957764e-01 -1.083839535713195801e-01 3.200415149331092834e-02 3.105638921260833740e-01
-2.191368192434310913e-01 3.502400815486907959e-01 -1.359822452068328857e-01 -2.053575068712234497e-01 6.284203380346298218e-02 1.760975718498229980e-01 2.245261520147323608e-01 -7.138550747185945511e-03 2.134506106376647949e-01 4.887613281607627869e-02 6.649424880743026733e-02 -5.306518077850341797e-02 -2.129638195037841797e-01 1.356892473995685577e-02 -1.800577938556671143e-01 2.971126139163970947e-01 -1.600433886051177979e-01 3.956110030412673950e-02 1.998213827610015869e-01 -8.128304034471511841e-02 -1.974581480026245117e-01 9.219215810298919678e-02 -1.603378355503082275e-01 2.258695662021636963e-01 -2.135035693645477295e-01 -1.795403100550174713e-02 -3.946830332279205322e-02 8.866003155708312988e-02 4.208368659019470215e-01 -1.371368765830993652e-01 8.143628388643264771e-02 -7.751335948705673218e-02
-1.883848756551742554e-01 -1.369265746325254440e-02 -3.538402915000915527e-01 -7.225770503282546997e-02 -1.987289488315582275e-01 1.704144775867462158e-01 1.138447225093841553e-01 -3.394791856408119202e-02 1.130641326308250427e-01 2.877845801413059235e-02 3.080990910530090332e-01 -2.008794844150543213e-01 1.649188101291656494e-01 4.071487858891487122e-02 2.097541242837905884e-01 2.455972135066986084e-01 -7.482381910085678101e-02 2.925257384777069092e-02 -1.172974854707717896e-01 -2.394960373640060425e-01 -3.763991296291351318e-01 -1.999623626470565796e-01 -1.378733813762664795e-01 -5.842551216483116150e-02 -5.555731710046529770e-03 -6.691264361143112183e-02 -3.135669827461242676e-01 -1.477663367986679077e-01 2.267662286758422852e-01 2.522124536335468292e-02 1.835771836340427399e-02 -1.023402959108352661e-01
2.119728624820709229e-01 5.171036347746849060e-02 -4.269551038742065430e-01 -1.487382352352142334e-01 -2.263635396957397461e-01 4.701984301209449768e-02 1.466013044118881226e-01 2.068342082202434540e-02 1.534017771482467651e-01 -4.797240719199180603e-02 -1.160055864602327347e-02 -2.825379930436611176e-02 -1.619113236665725708e-02 3.975857794284820557e-01 1.502284854650497437e-01 -6.249157339334487915e-02 4.004549235105514526e-03 -1.639695651829242706e-02 -1.426091697067022324e-02 -1.343641132116317749e-01 -5.854347720742225647e-02 -6.190367788076400757e-02 -4.258188903331756592e-01 1.117096468806266785e-01 1.962138339877128601e-02 -3.086575679481029510e-02 -2.734223306179046631e-01 3.671847879886627197e-01 1.042515486478805542e-01 -1.481903530657291412e-02 1.032048538327217102e-01 -9.364039450883865356e-02
-7.491312921047210693e-02 -1.785207092761993408e-01 -3.664969205856323242e-01 -2.098916918039321899e-01 -1.084733083844184875e-01 3.465877100825309753e-02 6.267288327217102051e-02 2.561692297458648682e-01 1.202738285064697266e-01 2.411111146211624146e-01 -1.230967566370964050e-01 1.181098148226737976e-01 -2.240563035011291504e-01 -1.079465001821517944e-01 -1.815777420997619629e-01 -1.022780165076255798e-01 1.037731841206550598e-01 -2.400690317153930664e-01 -1.291214525699615479e-01 -1.011901050806045532e-01 -2.143882215023040771e-01 -9.444139897823333740e-02 -2.405214607715606689e-01 9.680774807929992676e-02 1.334455311298370361e-01 1.496214866638183594e-01 -1.601658463478088379e-01 2.691697776317596436e-01 3.353192806243896484e-01 -1.522645503282546997e-01 3.939422592520713806e-02 4.176920279860496521e-02
1.123541370034217834e-01 2.143180966377258301e-01 -4.047623574733734131e-01 -2.115016728639602661e-01 -1.462511438876390457e-02 -1.535947918891906738e-01 6.010779365897178650e-02 -7.136218994855880737e-02 2.355128675699234009e-01 1.547022610902786255e-01 -4.519541189074516296e-02 6.016878783702850342e-02 -2.761166989803314209e-01 5.030013620853424072e-02 8.384000509977340698e-02 1.985927671194076538e-01 -1.172428727149963379e-01 -2.808985672891139984e-02 4.636139795184135437e-02 1.038435399532318115e-01 -1.876739561557769775e-01 1.371009647846221924e-01 1.279808580875396729e-01 -5.837424099445343018e-02 -1.997738629579544067e-01 -3.049336746335029602e-02 -3.468122482299804688e-01 2.527389824390411377e-01 1.426295042037963867e-01 2.172397822141647339e-02 2.917773127555847168e-01 2.405210286378860474e-01
-3.057281672954559326e-02 3.607213124632835388e-02 -4.813740849494934082e-01 -3.486151695251464844e-01 -2.677397727966308594e-01 -1.002965401858091354e-02 -2.068353816866874695e-02 1.744004637002944946e-01 1.204072609543800354e-01 5.594849959015846252e-02 -1.798433624207973480e-02 -1.112381964921951294e-01 -7.469453266821801662e-04 4.881340563297271729e-01 2.771175280213356018e-02 -7.718197256326675415e-02 3.594494611024856567e-02 -1.399176754057407379e-02 -1.925440281629562378e-01 -1.612541228532791138e-01 -1.593647897243499756e-01 -8.622325211763381958e-02 -1.563475728034973145e-01 -4.553303495049476624e-02 4.957987368106842041e-02 -4.496330861002206802e-03 -1.107062697410583496e-01 3.015362918376922607e-01 -1.537337303161621094e-01 4.637516289949417114e-02 -5.395878106355667114e-02 -9.103900939226150513e-02
-8.369935303926467896e-02 -2.276434153318405151e-01 -3.679221272468566895e-01 -2.452064007520675659e-01 -1.233727391809225082e-02 -3.816314414143562317e-02 2.422629743814468384e-01 1.924352049827575684e-01 5.218244716525077820e-02 1.956249326467514038e-01 -2.869529426097869873e-01 9.886275976896286011e-03 -2.637416422367095947e-01 4.284944385290145874e-02 -1.362598240375518799e-01 -1.444482058286666870e-01 2.287779748439788818e-01 -2.264146655797958374e-01 -8.286939933896064758e-03 -7.438101619482040405e-02 -2.706800401210784912e-01 -2.391061484813690186e-01 -5.468662083148956299e-02 9.164154529571533203e-02 2.067431807518005371e-01 2.368159592151641846e-02 -1.679908186197280884e-01 1.474462449550628662e-01 2.162565588951110840e-01 -1.229067817330360413e-01 3.949918597936630249e-02 7.974318414926528931e-02
-1.041722446680068970e-01 4.053108096122741699e-01 -3.141281902790069580e-01 -1.047337129712104797e-01 -1.911038756370544434e-01 4.588747769594192505e-02 1.058816015720367432e-01 1.537595838308334351e-01 -9.870870411396026611e-02 1.027381569147109985e-01 7.473037391901016235e-02 -1.359965372830629349e-02 4.726517200469970703e-02 1.496533602476119995e-01 -1.093553528189659119e-01 -5.468474328517913818e-02 8.623575419187545776e-02 7.373245060443878174e-02 -1.276910398155450821e-02 3.776930272579193115e-01 -1.496198624372482300e-01 4.038184136152267456e-02 -2.245850116014480591e-01 -1.438010483980178833e-01 8.324187248945236206e-02 -4.867525100708007812e-01 4.482515528798103333e-02 4.547867178916931152e-02 1.450451463460922241e-01 -1.550025213509798050e-02 -1.708187609910964966e-01 1.639659106731414795e-01
2.542304247617721558e-02 1.978639811277389526e-01 -3.400703072547912598e-01 -1.826715171337127686e-01 -1.364607810974121094e-01 -6.839634478092193604e-02 -1.414984315633773804e-01 2.471382915973663330e-01 1.712812930345535278e-01 1.253698617219924927e-01 -1.708166152238845825e-01 7.613940979354083538e-04 -1.006930246949195862e-01 -1.064325422048568726e-01 -4.646653309464454651e-02 -2.162990905344486237e-02 7.896440476179122925e-02 -3.154162690043449402e-02 -1.766583509743213654e-02 -4.590956494212150574e-02 -2.083788812160491943e-01 1.457063108682632446e-01 -2.012445181608200073e-01 3.019580841064453125e-01 4.874681308865547180e-02 -2.616234719753265381e-01 -2.859944999217987061e-01 3.244861066341400146e-01 2.115618586540222168e-01 1.669525504112243652e-01 4.769952222704887390e-02 2.639437317848205566e-01
-1.364300101995468140e-01 5.191307887434959412e-02 -4.172355234622955322e-01 -2.967271506786346436e-01 1.738767176866531372e-01 3.614492416381835938e-01 -1.843360625207424164e-02 2.508730813860893250e-02 9.347624331712722778e-02 1.066124439239501953e-01 -2.273633629083633423e-01 1.807073950767517090e-01 -1.177401989698410034e-01 1.012094840407371521e-01 -1.372922770678997040e-02 1.276150345802307129e-01 -2.961112856864929199e-01 -1.250193268060684204e-01 -1.091736853122711182e-01 3.079083003103733063e-02 -1.276054885238409042e-02 2.724580653011798859e-02 -4.161809086799621582e-01 -1.132797636091709137e-02 -2.283220142126083374e-01 3.427855670452117920e-02 -1.716671288013458252e-01 1.246659308671951294e-01 -3.839107975363731384e-02 7.468918338418006897e-03 -7.453799992799758911e-02 1.177143976092338562e-01
2.465849816799163818e-01 2.782825529575347900e-01 -1.566859483718872070e-01 -2.856956124305725098e-01 -3.304987549781799316e-01 1.503471881151199341e-01 2.275839895009994507e-01 8.914264291524887085e-02 1.791356317698955536e-02 2.346107363700866699e-01 -1.283389925956726074e-01 -1.332341730594635010e-01 -2.744095921516418457e-01 6.942795217037200928e-02 -2.586646191775798798e-02 1.317417901009321213e-02 -3.244037032127380371e-01 -1.485417783260345459e-01 -1.054413020610809326e-01 2.392014563083648682e-01 -1.490368098020553589e-01 1.138773746788501740e-02 2.015676647424697876e-01 2.220588624477386475e-01 -1.072445884346961975e-01 -1.241375580430030823e-01 -1.414644569158554077e-01 -5.627254489809274673e-03 8.950681239366531372e-02 5.938375368714332581e-02 -1.472606956958770752e-01 7.321859151124954224e-02
-2.797887921333312988e-01 7.298773527145385742e-02 -2.365748137235641479e-01 -2.925418317317962646e-01 2.459108084440231323e-01 2.165741324424743652e-01 3.801058605313301086e-02 1.268142610788345337e-01 1.386868059635162354e-01 2.569817304611206055e-01 -1.198362782597541809e-01 2.349785417318344116e-01 2.694215439260005951e-02 -7.605321705341339111e-02 -2.500344216823577881e-01 -2.028601244091987610e-02 -1.743263155221939087e-01 -9.246093779802322388e-02 9.249161183834075928e-02 1.307778642512857914e-03 -1.596281826496124268e-01 -6.926741451025009155e-02 7.961909286677837372e-04 -2.087506353855133057e-01 -1.764863580465316772e-01 -9.002178162336349487e-02 -3.164827823638916016e-01 1.922294497489929199e-01 2.633322179317474365e-01 -4.064928367733955383e-02 -1.640198379755020142e-01 1.733097285032272339e-01
-1.693000197410583496e-01 1.766052991151809692e-01 -3.863066136837005615e-01 1.001013442873954773e-01 1.272396892309188843e-01 2.494455426931381226e-01 2.126762568950653076e-01 -2.003186643123626709e-01 1.035073623061180115e-01 1.694099456071853638e-01 -4.581509158015251160e-02 -4.197834990918636322e-03 1.751273274421691895e-01 1.714526303112506866e-02 -7.827404886484146118e-02 2.105993926525115967e-01 -1.237833350896835327e-01 -6.964223086833953857e-02 -1.336014717817306519e-01 -5.883864313364028931e-02 -4.134231805801391602e-01 -2.847133576869964600e-01 -1.321157515048980713e-01 3.017144799232482910e-01 7.718986272811889648e-02 -1.614911556243896484e-01 -9.121447801589965820e-02 -1.453469097614288330e-01 9.016487747430801392e-02 8.354084938764572144e-02 -1.249312311410903931e-01 -4.711679648607969284e-04
3.196864272467792034e-04 2.724502980709075928e-01 -4.865417182445526123e-01 -1.760206222534179688e-01 -3.107642382383346558e-02 3.262534141540527344e-01 4.352016448974609375e-01 5.108603090047836304e-02 1.479590535163879395e-01 7.842800021171569824e-02 8.882900699973106384e-03 3.483579754829406738e-01 -6.083080545067787170e-03 4.691049829125404358e-02 -3.468276932835578918e-02 -1.388977319002151489e-01 -2.813785672187805176e-01 9.712300449609756470e-02 -1.638283394277095795e-02 -1.219342947006225586e-01 -1.810668222606182098e-02 5.952211841940879822e-02 3.031683154404163361e-02 5.736110731959342957e-03 -3.833210468292236328e-02 -2.343715727329254150e-02 1.240196600556373596e-01 4.528475180268287659e-02 8.597909659147262573e-02 -5.395606532692909241e-02 2.026094049215316772e-01 8.407703787088394165e-02
4.436818510293960571e-02 3.785433173179626465e-01 -4.115005135536193848e-01 -3.216006457805633545e-01 -1.626603156328201294e-01 2.883595228195190430e-01 -8.681909739971160889e-02 -1.345938444137573242e-01 1.347859352827072144e-01 -1.274901442229747772e-02 1.644313633441925049e-01 4.678667709231376648e-02 1.067481860518455505e-01 -1.182064712047576904e-01 2.193184383213520050e-02 2.692558765411376953e-01 1.497848182916641235e-01 -1.464472264051437378e-01 -5.365400761365890503e-02 1.644097417593002319e-01 1.054974086582660675e-02 -2.974728345870971680e-01 9.580142796039581299e-03 -2.024598717689514160e-01 -1.928902976214885712e-02 -1.571298688650131226e-01 -7.603500783443450928e-02 -3.654462471604347229e-02 7.741790264844894409e-02 -5.724192410707473755e-02 1.739476472139358521e-01 -1.600888818502426147e-01
-1.112810745835304260e-01 1.155754271894693375e-02 -2.769599556922912598e-01 -3.571729362010955811e-01 -7.538478076457977295e-02 3.087071180343627930e-01 1.484504342079162598e-01 -1.796847283840179443e-01 -1.762568950653076172e-01 -3.442285582423210144e-02 -1.679120399057865143e-02 2.823316752910614014e-01 -1.405892372131347656e-01 1.116757690906524658e-01 1.091690035536885262e-03 5.844321846961975098e-02 1.909622177481651306e-02 1.852211356163024902e-01 -2.765771150588989258e-01 1.586332172155380249e-01 -1.601273119449615479e-01 -1.862137764692306519e-01 5.274594947695732117e-02 6.378455460071563721e-02 1.320913583040237427e-01 -1.344951242208480835e-01 -1.151678636670112610e-01 1.896012723445892334e-01 2.024541199207305908e-01 7.946800440549850464e-02 2.485905140638351440e-01 2.874913215637207031e-01
-2.795448005199432373e-01 5.996648967266082764e-02 -3.903847932815551758e-01 -2.816079556941986084e-01 -1.718351840972900391e-01 1.149606034159660339e-01 2.330642379820346832e-02 1.400254964828491211e-01 2.421230226755142212e-01 -1.022327914834022522e-01 -1.118739992380142212e-01 8.305028080940246582e-02 -8.842723816633224487e-02 -5.303628742694854736e-03 -2.854101359844207764e-01 2.240233123302459717e-01 2.926371693611145020e-01 1.556335687637329102e-01 -1.577120721340179443e-01 -2.170949056744575500e-02 1.156685426831245422e-01 1.890102028846740723e-01 -2.150007486343383789e-01 2.776205241680145264e-01 -1.876834034919738770e-02 9.544200263917446136e-03 -1.081043183803558350e-01 2.198116481304168701e-01 -1.255647987127304077e-01 -3.789241984486579895e-02 4.207960516214370728e-02 -9.303461760282516479e-02
-6.657165288925170898e-02 -3.754765167832374573e-02 -2.400531917810440063e-01 -2.490762919187545776e-01 2.103340998291969299e-02 2.972879111766815186e-01 3.238754272460937500e-01 3.787806928157806396e-01 1.429989486932754517e-01 1.329945474863052368e-01 -1.492457836866378784e-01 2.541641704738140106e-02 -9.730658680200576782e-02 1.739481538534164429e-01 -2.333660870790481567e-01 5.181771703064441681e-04 1.210462525486946106e-01 2.049026787281036377e-01 1.433906853199005127e-01 -8.125230669975280762e-02 -2.922172844409942627e-01 1.100180074572563171e-01 -2.733261585235595703e-01 -4.025463014841079712e-02 -1.487232595682144165e-01 -2.776633203029632568e-01 -5.247450899332761765e-03 4.460917040705680847e-02 1.087734326720237732e-01 2.926239743828773499e-02 6.404273957014083862e-02 8.008170127868652344e-02
1.191412284970283508e-02 3.365660607814788818e-01 -5.081175565719604492e-01 -2.531185746192932129e-01 9.889304637908935547e-02 -8.522383868694305420e-02 -1.082326285541057587e-02 -3.419711813330650330e-02 -1.271105706691741943e-01 2.313515841960906982e-01 5.473136901855468750e-02 -2.882144041359424591e-02 -6.125520914793014526e-03 -7.377526909112930298e-02 -3.113184310495853424e-02 3.416858315467834473e-01 1.593736559152603149e-02 1.531283408403396606e-01 -2.933585457503795624e-02 2.691569328308105469e-01 -1.357778310775756836e-01 7.794696837663650513e-02 6.070172786712646484e-02 1.517450809478759766e-01 -2.459932863712310791e-02 -4.503697529435157776e-02 -1.989884823560714722e-01 -7.542606443166732788e-02 3.161586821079254150e-01 -8.470333367586135864e-02 7.700598239898681641e-02 -2.002074569463729858e-01
1.482232362031936646e-01 1.350005418062210083e-01 -4.332796931266784668e-01 -6.460933387279510498e-02 -3.755418360233306885e-01 4.623353481292724609e-02 5.359410122036933899e-02 -5.738148838281631470e-02 2.740112841129302979e-01 6.260401010513305664e-02 -6.212853267788887024e-02 -1.235262975096702576e-01 -5.947512015700340271e-02 1.114010736346244812e-01 3.840466588735580444e-02 1.159060373902320862e-02 2.508179843425750732e-01 -1.326909363269805908e-01 1.420929431915283203e-01 1.240484043955802917e-01 -1.235658898949623108e-01 1.337097138166427612e-01 -8.098853379487991333e-02 3.310765027999877930e-01 1.205099895596504211e-01 -4.162679612636566162e-02 -2.086227089166641235e-01 -8.374026976525783539e-03 1.023178026080131531e-01 3.746980568394064903e-03 3.764412403106689453e-01 -1.594851315021514893e-01
2.837988734245300293e-01 2.433303296566009521e-01 -3.905038535594940186e-01 -2.657967805862426758e-01 5.910270661115646362e-02 -6.662233173847198486e-02 -2.046483568847179413e-02 2.019592374563217163e-02 -1.437874417752027512e-02 2.658078372478485107e-01 -1.474090814590454102e-01 1.775020956993103027e-01 -1.661639660596847534e-02 -1.435688883066177368e-01 -4.689370468258857727e-02 9.803425520658493042e-02 -2.497874759137630463e-02 4.097383096814155579e-02 -1.993705630302429199e-01 1.014824211597442627e-01 -2.884027659893035889e-01 1.013692021369934082e-01 4.476160928606987000e-02 2.144801169633865356e-01 -1.674073636531829834e-01 -2.180450707674026489e-01 -2.120805531740188599e-02 -3.775214031338691711e-02 3.235858678817749023e-01 -6.247858703136444092e-02 7.915439456701278687e-02 -2.922777831554412842e-01
-1.253206431865692139e-01 1.206306144595146179e-01 -3.030053377151489258e-01 -3.362314403057098389e-01 -3.293457254767417908e-02 1.469855848699808121e-02 1.519671231508255005e-01 1.792205423116683960e-01 -1.933927685022354126e-01 -5.644185468554496765e-03 6.915072351694107056e-02 -1.039625629782676697e-01 3.843131242319941521e-03 2.742790579795837402e-01 3.506133705377578735e-02 2.731312513351440430e-01 1.792175322771072388e-01 -2.023362219333648682e-01 -5.359747260808944702e-02 5.207815393805503845e-02 -2.265574783086776733e-01 -1.875821053981781006e-01 -7.072020322084426880e-02 1.738828420639038086e-01 -1.935138404369354248e-01 -3.376479744911193848e-01 -1.764481514692306519e-01 -6.212067976593971252e-02 -9.480138868093490601e-02 3.209993988275527954e-02 2.990087866783142090e-01 1.341712325811386108e-01
7.873696088790893555e-02 1.391169875860214233e-01 -4.536437988281250000e-01 -1.872292309999465942e-01 -1.961474865674972534e-01 2.056744247674942017e-01 3.331194221973419189e-01 2.864707112312316895e-01 -1.276689320802688599e-01 -4.849346727132797241e-02 -2.263929545879364014e-01 2.789937555789947510e-01 -4.949982836842536926e-02 1.059682667255401611e-01 1.543290563859045506e-03 1.302382349967956543e-01 7.480541616678237915e-02 1.619504094123840332e-01 3.038683673366904259e-03 -4.723152890801429749e-02 -1.841616481542587280e-01 1.269599199295043945e-01 -3.488810360431671143e-01 -1.541127562522888184e-01 -7.721508294343948364e-02 6.354007124900817871e-02 -6.843173503875732422e-02 -5.171680450439453125e-02 7.234586030244827271e-02 1.095328107476234436e-01 -1.375053264200687408e-02 -1.306108683347702026e-01
-8.854580228216946125e-04 1.275539100170135498e-01 -3.068387806415557861e-01 -2.842022776603698730e-01 -4.981207475066184998e-02 3.899813890457153320e-01 3.843455612659454346e-01 -3.032342717051506042e-02 3.578351065516471863e-02 1.243350654840469360e-02 2.499908767640590668e-02 2.269267439842224121e-01 -1.880709230899810791e-01 4.472834058105945587e-03 1.970202773809432983e-01 9.504962712526321411e-02 1.363508999347686768e-01 1.638097167015075684e-01 3.960289806127548218e-02 2.360979318618774414e-01 -1.271607279777526855e-01 1.684402674436569214e-01 -2.939130365848541260e-02 6.509169936180114746e-02 3.978553786873817444e-02 5.450651422142982483e-02 -1.532972753047943115e-01 -5.145565792918205261e-02 2.744095921516418457e-01 -2.990950271487236023e-02 1.889189928770065308e-01 2.717299461364746094e-01
1.482406910508871078e-02 2.133337035775184631e-02 -5.535335540771484375e-01 -3.480650186538696289e-01 -1.982541680335998535e-01 2.056678682565689087e-01 5.986863374710083008e-02 -1.518087089061737061e-02 1.182536780834197998e-01 7.461336906999349594e-03 -9.314021468162536621e-02 2.116481363773345947e-01 2.037131935358047485e-01 2.836644351482391357e-01 7.910416275262832642e-02 -2.149233072996139526e-01 -2.034903876483440399e-02 -6.991529371589422226e-03 2.741627953946590424e-02 -6.961383391171693802e-03 1.428772360086441040e-01 8.717284537851810455e-03 1.092614419758319855e-02 1.759531944990158081e-01 -2.622911334037780762e-01 -2.262638211250305176e-01 2.165049314498901367e-02 6.503647658973932266e-03 1.233689561486244202e-01 -8.429572731256484985e-02 9.870751202106475830e-02 -1.975607872009277344e-01
1.497392542660236359e-02 1.806965619325637817e-01 -4.315963387489318848e-01 -2.261726856231689453e-01 -3.432099223136901855e-01 2.660716138780117035e-02 1.166648510843515396e-02 -4.937034845352172852e-02 -2.180783897638320923e-01 2.713179886341094971e-01 2.714560739696025848e-02 -3.909496217966079712e-02 -1.656547002494335175e-02 6.398812681436538696e-02 -2.269994467496871948e-01 2.959913574159145355e-02 -4.255381226539611816e-02 -2.244382724165916443e-02 -6.503958255052566528e-02 2.220278531312942505e-01 -1.021597906947135925e-01 -1.506656706333160400e-01 -7.879617065191268921e-02 -6.564970314502716064e-02 -4.866704810410737991e-03 -4.653012454509735107e-01 2.781615033745765686e-02 7.376021891832351685e-02 2.076168805360794067e-01 -1.252163201570510864e-01 1.621219515800476074e-01 1.452680677175521851e-01
-1.042350158095359802e-01 3.034438937902450562e-02 -4.151317477226257324e-01 1.211741343140602112e-01 -2.681865692138671875e-01 1.038460433483123779e-01 3.867388367652893066e-01 1.759876757860183716e-01 -2.496138811111450195e-01 -4.635176807641983032e-02 1.464529931545257568e-01 8.635015226900577545e-03 2.629935182631015778e-02 1.784269809722900391e-01 -1.817163974046707153e-01 2.305957525968551636e-01 1.885694116353988647e-01 -1.257538497447967529e-01 -9.552986174821853638e-02 1.332702189683914185e-01 -9.604869782924652100e-02 -3.667056187987327576e-02 -1.254255026578903198e-01 7.450468838214874268e-02 -1.114666536450386047e-01 -5.260418355464935303e-02 -3.105546534061431885e-01 2.363970279693603516e-01 1.416193693876266479e-01 1.744445860385894775e-01 -4.994628578424453735e-02 -5.133239924907684326e-02
3.931754268705844879e-03 3.764092326164245605e-01 -5.210440754890441895e-01 -1.730608642101287842e-01 -1.846851706504821777e-01 3.771332800388336182e-01 -1.090265735983848572e-01 -3.023841045796871185e-02 1.022640466690063477e-01 2.116479575634002686e-01 7.421167939901351929e-02 -5.201652273535728455e-02 1.628919243812561035e-01 -1.979048401117324829e-01 7.521563768386840820e-02 1.451618224382400513e-01 2.259651124477386475e-01 -1.202912777662277222e-01 1.404806599020957947e-02 7.781972736120223999e-02 4.931486770510673523e-02 -1.454492360353469849e-01 -8.587398380041122437e-02 -7.777921110391616821e-02 5.466696619987487793e-02 -2.291296869516372681e-01 -1.967319250106811523e-01 -1.338235335424542427e-03 1.183935068547725677e-02 -8.851011842489242554e-02 2.864742465317249298e-02 6.729834247380495071e-03
1.886875927448272705e-01 3.552360832691192627e-01 -3.611937761306762695e-01 -5.613903328776359558e-02 -3.517782986164093018e-01 3.189574480056762695e-01 1.173497438430786133e-01 2.524716220796108246e-02 1.284431517124176025e-01 1.029774472117424011e-01 6.384235620498657227e-02 4.099011048674583435e-02 -1.619048602879047394e-02 3.964827954769134521e-02 -1.637026816606521606e-01 1.420019418001174927e-01 -3.677974455058574677e-03 1.701844297349452972e-02 -3.470761328935623169e-02 2.784384191036224365e-01 -1.015532240271568298e-01 -8.181843161582946777e-02 4.878271371126174927e-02 1.521754413843154907e-01 -4.023009166121482849e-02 -3.117792010307312012e-01 2.767545878887176514e-01 1.454588919878005981e-01 1.627562344074249268e-01 -1.118668839335441589e-01 1.340422928333282471e-01 8.898703753948211670e-02
-1.447084099054336548e-01 9.699566289782524109e-03 -2.566677331924438477e-01 -2.477442026138305664e-01 7.906807959079742432e-02 1.778110414743423462e-01 3.263853490352630615e-01 -5.734694376587867737e-02 9.025894105434417725e-02 1.523615866899490356e-01 -5.596924945712089539e-02 -4.678953066468238831e-02 1.762619055807590485e-02 2.955268919467926025e-01 -2.993807196617126465e-01 -1.239911541342735291e-01 4.828723147511482239e-02 -4.746360704302787781e-02 -5.897596105933189392e-02 6.864567101001739502e-02 -1.050683856010437012e-01 2.148710638284683228e-01 -4.216066896915435791e-01 8.064518868923187256e-02 8.617103844881057739e-02 -1.782413274049758911e-01 1.324215810745954514e-02 3.666290640830993652e-01 1.283093448728322983e-02 -3.497663140296936035e-02 -3.248355537652969360e-02 2.102921307086944580e-01
1.610693782567977905e-01 7.260760664939880371e-02 -4.973101317882537842e-01 -3.076449036598205566e-01 -3.737921267747879028e-02 4.286611080169677734e-02 1.343590915203094482e-01 4.711128771305084229e-02 8.146071434020996094e-02 -7.665736973285675049e-02 2.458111047744750977e-01 1.471037119626998901e-01 -4.818315058946609497e-02 2.099010907113552094e-02 -2.497153133153915405e-01 -1.217204183340072632e-01 -2.043507099151611328e-01 1.979444175958633423e-01 1.163253486156463623e-01 -2.540749311447143555e-01 -2.106279581785202026e-01 5.654320120811462402e-02 -6.513633579015731812e-02 3.746113777160644531e-01 -4.022095724940299988e-02 -9.419236332178115845e-02 -5.913161486387252808e-02 1.521533727645874023e-01 7.046969234943389893e-02 -6.534968316555023193e-02 1.146150678396224976e-01 -1.346480399370193481e-01
-2.815120816230773926e-01 2.884736061096191406e-01 -5.228495597839355469e-01 -5.037351325154304504e-02 -8.058262616395950317e-02 5.189185589551925659e-02 -2.178074270486831665e-01 -1.112087666988372803e-01 -2.378077805042266846e-02 3.194108307361602783e-01 -1.208682507276535034e-01 6.333988159894943237e-02 2.384623140096664429e-02 1.475964933633804321e-01 2.662954665720462799e-02 -6.189103797078132629e-02 -6.607031822204589844e-02 -2.615404874086380005e-02 1.637281030416488647e-01 -7.553619146347045898e-02 -2.540485262870788574e-01 -4.871991649270057678e-02 -5.779347568750381470e-02 2.142409831285476685e-01 -2.806348204612731934e-01 -1.641266793012619019e-01 -1.438243221491575241e-02 1.797129213809967041e-01 5.015367642045021057e-02 5.392906069755554199e-02 -2.021043747663497925e-01 7.965876907110214233e-02
-4.907562583684921265e-02 -9.538103640079498291e-02 -3.854602575302124023e-01 -3.239755630493164062e-01 7.705331593751907349e-02 2.122699469327926636e-01 4.597781971096992493e-02 -1.332801878452301025e-01 -9.697975963354110718e-02 1.490413397550582886e-01 1.443959474563598633e-01 -1.410466432571411133e-01 2.224716730415821075e-02 -2.170251160860061646e-01 -7.866367697715759277e-02 2.677400112152099609e-01 7.206315547227859497e-02 -2.420478463172912598e-01 -4.819467663764953613e-02 8.708913624286651611e-02 -3.248969614505767822e-01 1.473813969641923904e-02 -5.693520978093147278e-02 1.719098240137100220e-01 2.166034281253814697e-01 -2.945316135883331299e-01 7.094042957760393620e-04 1.377877891063690186e-01 -2.070850692689418793e-02 1.357600539922714233e-01 2.819621562957763672e-01 -5.458174273371696472e-02
-1.545531302690505981e-01 -1.669000339461490512e-04 -2.793484032154083252e-01 -2.702991068363189697e-01 1.217342987656593323e-01 4.046219885349273682e-01 3.248929381370544434e-01 2.244458198547363281e-01 2.280670553445816040e-01 1.567446887493133545e-01 9.225619025528430939e-03 2.795687615871429443e-01 -5.083967000246047974e-02 2.257885411381721497e-02 9.923463314771652222e-02 1.468929201364517212e-01 -2.469639852643013000e-02 -2.088745236396789551e-01 -1.201922893524169922e-01 4.279555752873420715e-02 -1.017738729715347290e-01 2.258315086364746094e-01 -2.174831032752990723e-01 2.638626098632812500e-01 7.000556588172912598e-02 1.152679324150085449e-01 1.736986800096929073e-03 3.012454323470592499e-02 1.822298914194107056e-01 6.564451754093170166e-02 -6.891208887100219727e-02 3.224094584584236145e-02
-2.308081984519958496e-01 7.108373939990997314e-02 -2.725074887275695801e-01 -2.345469743013381958e-01 1.636854000389575958e-02 1.385481059551239014e-01 2.244383692741394043e-01 1.346629261970520020e-01 2.705768048763275146e-01 -7.188253104686737061e-02 -1.256493628025054932e-01 2.196260690689086914e-01 -4.356266930699348450e-02 9.254021942615509033e-02 -3.928803205490112305e-01 1.775902658700942993e-01 1.667545735836029053e-01 2.754994630813598633e-01 5.522897467017173767e-02 -4.303380101919174194e-02 -1.826734244823455811e-01 -3.792553767561912537e-02 -3.322571814060211182e-01 1.998113282024860382e-02 1.069594174623489380e-02 -1.634009331464767456e-01 4.820891469717025757e-02 -1.792994588613510132e-01 3.074310347437858582e-02 2.420315295457839966e-01 2.179377898573875427e-02 1.008855178952217102e-01
2.512466348707675934e-02 1.090237423777580261e-01 -3.828263878822326660e-01 -3.716172873973846436e-01 1.701196581125259399e-01 2.685555815696716309e-01 1.135442405939102173e-01 2.537847124040126801e-02 3.660074174404144287e-01 4.959432408213615417e-02 -2.229110002517700195e-01 2.635703682899475098e-01 -1.075380370020866394e-01 4.600160941481590271e-02 -4.239877685904502869e-02 -9.913402609527111053e-03 1.384528586640954018e-03 5.442355945706367493e-02 -5.479851737618446350e-02 4.311770945787429810e-02 -2.516104578971862793e-01 -1.926022768020629883e-01 -1.133086159825325012e-01 -3.119850158691406250e-01 -1.105553656816482544e-01 1.253425627946853638e-01 -1.140252202749252319e-01 5.326095968484878540e-02 1.822357028722763062e-01 8.213160932064056396e-02 -3.620120231062173843e-03 1.221831291913986206e-01
-2.536708116531372070e-01 1.605101078748703003e-01 -1.988183259963989258e-01 -2.801425457000732422e-01 1.598191112279891968e-01 2.908983528614044189e-01 1.763281971216201782e-01 -3.721603006124496460e-02 1.027029529213905334e-01 1.465526521205902100e-01 5.813512206077575684e-02 -2.183589786291122437e-01 1.121405884623527527e-01 3.772984445095062256e-02 -3.094734251499176025e-02 2.756887376308441162e-01 2.369011938571929932e-01 3.398758172988891602e-02 -2.590759098529815674e-01 -1.899437159299850464e-01 -9.068262577056884766e-02 1.799249202013015747e-01 4.581762850284576416e-02 1.696176230907440186e-01 6.432321667671203613e-02 -1.499825995415449142e-02 -3.550517857074737549e-01 -1.985560804605484009e-01 1.059278622269630432e-01 -8.377302438020706177e-02 9.695483744144439697e-02 -2.139203995466232300e-01
-9.860739856958389282e-02 1.806405931711196899e-01 -2.596063613891601562e-01 -9.860459715127944946e-02 -1.272738277912139893e-01 1.689752377569675446e-02 2.501266598701477051e-01 1.662629842758178711e-01 4.489572346210479736e-01 6.781018525362014771e-02 -2.545658499002456665e-02 -1.222392991185188293e-01 -4.433725029230117798e-02 -4.040388464927673340e-01 -1.651864200830459595e-01 2.516173385083675385e-02 1.184594109654426575e-01 -9.535517543554306030e-02 -2.050739079713821411e-01 -1.290977150201797485e-01 -2.397523373365402222e-01 -1.818778514862060547e-01 1.841464191675186157e-01 5.984400212764739990e-02 7.693278789520263672e-02 -2.265094518661499023e-01 -9.277918934822082520e-02 1.789013147354125977e-01 -1.176856309175491333e-01 -5.888295918703079224e-02 1.830997020006179810e-01 1.928608305752277374e-02
-1.827186197042465210e-01 1.125567778944969177e-01 -3.616013824939727783e-01 -7.830969989299774170e-02 3.308588638901710510e-02 2.518775165081024170e-01 3.261430263519287109e-01 1.887914957478642464e-03 3.137429058551788330e-01 2.889849543571472168e-01 -1.630273088812828064e-02 2.983225286006927490e-01 -2.159710973501205444e-01 -3.662222623825073242e-02 -3.962612748146057129e-01 -2.625143155455589294e-02 1.832345314323902130e-02 -1.209459826350212097e-01 7.929325848817825317e-02 -1.143765971064567566e-01 8.183579891920089722e-02 -8.488824218511581421e-02 -1.434899419546127319e-01 8.644809573888778687e-02 -1.161704305559396744e-02 9.851945796981453896e-04 1.204230487346649170e-01 -1.281557679176330566e-01 1.350596733391284943e-02 -2.178857177495956421e-01 1.787307113409042358e-02 1.179189085960388184e-01
-5.529885739088058472e-02 3.410569429397583008e-01 -3.521142303943634033e-01 -3.074954450130462646e-01 -4.494386538863182068e-02 3.379692137241363525e-01 -5.143784731626510620e-02 -2.033598124980926514e-01 1.731641888618469238e-01 2.215319424867630005e-01 8.845028281211853027e-02 2.625326514244079590e-01 1.065609753131866455e-01 -1.534481346607208252e-01 1.937840133905410767e-01 7.133239507675170898e-02 1.869507879018783569e-01 1.222641542553901672e-01 -7.264427095651626587e-02 1.519087404012680054e-01 -5.707219615578651428e-02 -1.879385858774185181e-01 8.317033946514129639e-02 3.478519991040229797e-02 -2.293176017701625824e-03 -2.896974980831146240e-01 -1.542162001132965088e-01 -9.711589664220809937e-02 -4.839002341032028198e-02 1.381127089262008667e-01 6.242161989212036133e-02 -3.277187421917915344e-02
-1.954550389200448990e-03 2.635945677757263184e-01 -3.821296691894531250e-01 -1.983669549226760864e-01 8.525071665644645691e-03 4.297778904438018799e-01 1.050023734569549561e-01 7.441868633031845093e-02 3.510501608252525330e-02 3.435668945312500000e-01 3.572636544704437256e-01 9.305788576602935791e-02 2.027712464332580566e-01 -8.905962854623794556e-02 7.956802845001220703e-02 2.127492576837539673e-01 -2.169795930385589600e-01 3.319904953241348267e-02 -7.301506400108337402e-02 6.217928975820541382e-02 1.253555566072463989e-01 3.986426070332527161e-02 -9.600530564785003662e-02 -7.850789278745651245e-02 -1.076575927436351776e-02 -1.506066769361495972e-01 -6.410347670316696167e-02 1.371329575777053833e-01 1.945302933454513550e-01 3.853900730609893799e-02 8.104752004146575928e-02 -7.690907269716262817e-02
-3.459091112017631531e-02 6.316287070512771606e-02 -2.261247336864471436e-01 -1.970197558403015137e-01 -1.242653280496597290e-01 3.145475685596466064e-01 1.717000156641006470e-01 3.552008867263793945e-01 2.003968060016632080e-01 1.341480761766433716e-01 -1.731263995170593262e-01 1.341664493083953857e-01 -2.445807121694087982e-02 2.266573011875152588e-01 -2.808925807476043701e-01 4.471212625503540039e-02 2.063706517219543457e-01 2.010616064071655273e-01 7.680381834506988525e-02 -2.954962253570556641e-01 -1.665007025003433228e-01 -1.204330250620841980e-01 -1.045374646782875061e-01 2.020532265305519104e-02 7.672774791717529297e-02 -8.226550370454788208e-02 4.753571934998035431e-03 -5.849238857626914978e-02 2.770361602306365967e-01 -3.404453024268150330e-02 2.668755650520324707e-01 -2.847740985453128815e-02
-5.520083010196685791e-03 3.206981718540191650e-01 -3.168629705905914307e-01 -3.170830309391021729e-01 -1.584709733724594116e-01 1.175883635878562927e-01 2.624401152133941650e-01 2.320711165666580200e-01 -8.520589768886566162e-02 -7.641979958862066269e-03 2.348923534154891968e-01 -5.679444968700408936e-02 -3.978810459375381470e-02 -8.561329916119575500e-03 6.232121493667364120e-03 2.615436613559722900e-01 8.588567376136779785e-02 1.958042979240417480e-01 2.456323616206645966e-02 1.737909466028213501e-01 -2.439523786306381226e-01 -2.526140585541725159e-02 -2.454081363976001740e-02 1.332607269287109375e-01 3.271295130252838135e-01 -1.124237030744552612e-01 -1.710943579673767090e-01 4.268839582800865173e-02 2.214225977659225464e-01 -1.759961694478988647e-01 1.132281273603439331e-01 -9.074294008314609528e-03
4.248348996043205261e-02 1.851523965597152710e-01 -2.852394878864288330e-01 -4.955674409866333008e-01 2.963797152042388916e-01 -2.762761712074279785e-02 1.702060401439666748e-01 1.377404015511274338e-02 3.252984881401062012e-01 -1.359942089766263962e-02 -1.071654334664344788e-01 2.704876065254211426e-01 6.145402416586875916e-02 -6.462174002081155777e-03 -6.370156258344650269e-02 -2.441312745213508606e-02 -1.001416966319084167e-01 -3.023474812507629395e-01 -7.220827788114547729e-02 -1.125177219510078430e-01 -1.250053942203521729e-01 4.892627894878387451e-02 -1.996378302574157715e-01 -1.603629738092422485e-01 5.741477385163307190e-02 -1.132745742797851562e-01 4.347031190991401672e-02 -1.337203383445739746e-01 2.595735192298889160e-01 -1.065796613693237305e-01 1.364238094538450241e-02 4.844270274043083191e-02
-1.978195905685424805e-01 1.005597971379756927e-02 -2.934761345386505127e-01 -1.561099737882614136e-01 -1.140213757753372192e-01 1.250247061252593994e-01 1.964321285486221313e-01 2.095524519681930542e-01 2.980717122554779053e-01 1.780510395765304565e-01 1.342082172632217407e-01 -7.012180238962173462e-02 -1.261483728885650635e-01 5.192113108932971954e-03 1.124784946441650391e-01 2.476136088371276855e-01 3.285663947463035583e-02 -1.142381653189659119e-01 -2.237683832645416260e-01 2.227261811494827271e-01 -1.630243808031082153e-01 -8.767788857221603394e-02 -1.403188705444335938e-02 1.243598107248544693e-02 -2.206154167652130127e-01 1.316615045070648193e-01 -3.107391893863677979e-01 -2.508862018585205078e-01 -1.186748892068862915e-01 2.815281506627798080e-03 -2.906748950481414795e-01 -1.823140680789947510e-01
-1.869981549680233002e-02 2.274278849363327026e-01 -6.246282458305358887e-01 -3.082600235939025879e-02 1.113364472985267639e-01 6.327997148036956787e-02 1.946000158786773682e-01 1.744955629110336304e-01 -1.478991359472274780e-01 4.843089357018470764e-02 2.237854599952697754e-01 -1.569225192070007324e-01 -3.162647038698196411e-02 1.315291970968246460e-01 -5.256418511271476746e-02 1.820390522480010986e-01 1.563577651977539062e-01 -1.805966198444366455e-01 -2.687365114688873291e-01 -1.695483457297086716e-03 -1.769068539142608643e-01 1.301391720771789551e-01 -1.014716774225234985e-01 -2.898385189473628998e-02 5.335193127393722534e-02 -1.621116697788238525e-01 4.232622683048248291e-02 -1.140704303979873657e-01 -4.599213227629661560e-02 2.766393870115280151e-02 2.883636057376861572e-01 -1.881651021540164948e-02
-2.218769490718841553e-01 2.949847579002380371e-01 -2.823892533779144287e-01 -1.687383949756622314e-01 1.063692346215248108e-01 1.287086457014083862e-01 3.030437231063842773e-01 -1.116851344704627991e-01 1.463045924901962280e-01 -7.000407576560974121e-02 -1.700637787580490112e-01 1.194176003336906433e-01 6.677309423685073853e-02 -6.568241864442825317e-02 -3.678530454635620117e-03 -3.955680876970291138e-02 3.644523397088050842e-02 2.402500957250595093e-01 7.833805680274963379e-02 -2.845593355596065521e-02 -5.504171252250671387e-01 1.471886783838272095e-01 -1.271021813154220581e-01 -1.466547101736068726e-01 -2.859474420547485352e-01 -8.515813201665878296e-02 3.408261388540267944e-02 -8.330405689775943756e-03 1.031487733125686646e-01 4.939533397555351257e-02 -4.277096688747406006e-02 1.003544926643371582e-01
-1.210379302501678467e-01 2.189423292875289917e-01 -3.725523054599761963e-01 -1.928686797618865967e-01 1.948698423802852631e-02 3.606630861759185791e-02 2.265494912862777710e-01 -6.649884581565856934e-02 1.388957351446151733e-01 1.217101886868476868e-01 -4.103020951151847839e-02 -5.840567499399185181e-02 3.626158535480499268e-01 3.978736232966184616e-03 3.835410997271537781e-02 2.006750553846359253e-01 -1.011320427060127258e-01 -1.263568401336669922e-01 -1.413932740688323975e-01 -2.940279059112071991e-02 -3.565960824489593506e-01 -4.023964405059814453e-01 3.303438192233443260e-03 1.739806979894638062e-01 -2.717778831720352173e-02 -2.857408486306667328e-02 -1.701166182756423950e-01 -1.116180121898651123e-01 1.383475959300994873e-02 -5.685117468237876892e-02 -2.573846876621246338e-01 1.118375062942504883e-01
1.061684414744377136e-01 3.874382674694061279e-01 -4.726628065109252930e-01 -2.648206353187561035e-01 -1.278813928365707397e-01 4.299938380718231201e-01 8.736020326614379883e-02 -5.633144080638885498e-02 9.197710454463958740e-02 2.254049777984619141e-01 1.473653316497802734e-01 3.833770006895065308e-02 7.367486506700515747e-02 -2.290091216564178467e-01 1.050922572612762451e-01 1.219078674912452698e-01 2.065355889499187469e-02 3.676453977823257446e-02 1.463292986154556274e-01 6.974472850561141968e-02 -4.304382950067520142e-02 -1.103783398866653442e-01 1.367124468088150024e-01 1.117915008217096329e-02 3.193275304511189461e-03 -2.350386530160903931e-01 -1.447105854749679565e-01 7.842831313610076904e-02 -1.385518349707126617e-02 1.327940374612808228e-01 -7.282033562660217285e-02 2.032915130257606506e-02
-1.632462837733328342e-03 3.786624642089009285e-03 -3.345587551593780518e-01 -2.666923999786376953e-01 -1.318562477827072144e-01 1.457554847002029419e-01 3.947292268276214600e-01 -7.495817542076110840e-02 8.981348574161529541e-02 -5.543059669435024261e-03 -8.524810522794723511e-02 -2.888046801090240479e-01 -1.616103388369083405e-02 -1.950533986091613770e-01 8.667037636041641235e-02 3.047086596488952637e-01 2.714997828006744385e-01 -1.520448476076126099e-01 -3.398366272449493408e-01 1.177699654363095760e-03 -2.719337940216064453e-01 4.506754688918590546e-03 -9.796926379203796387e-02 -2.397104538977146149e-02 -5.322887748479843140e-02 -1.727105826139450073e-01 -9.580044075846672058e-03 -1.966342329978942871e-01 -2.838431298732757568e-02 -7.990902662277221680e-02 3.865832090377807617e-02 5.351435765624046326e-02
-9.660063683986663818e-02 3.707015216350555420e-01 -3.245424032211303711e-01 -6.154850497841835022e-02 -3.191867470741271973e-01 8.107619732618331909e-02 1.438647657632827759e-01 7.990866899490356445e-02 -6.041407957673072815e-02 2.301903218030929565e-01 1.309201270341873169e-01 -1.785195320844650269e-01 1.108154132962226868e-01 4.175297170877456665e-02 -2.663113474845886230e-01 6.652829051017761230e-02 -5.166642367839813232e-02 -1.447170376777648926e-01 -1.392542272806167603e-01 1.587720364332199097e-01 -1.433479636907577515e-01 -2.147761136293411255e-01 8.771141059696674347e-03 2.217288911342620850e-01 -8.508154749870300293e-02 -2.340995967388153076e-01 -3.024782240390777588e-02 -3.906160965561866760e-02 1.112476065754890442e-01 8.245489746332168579e-02 3.465400040149688721e-01 1.603150367736816406e-01
-2.795398831367492676e-01 3.185437619686126709e-01 -1.328363418579101562e-01 -1.578940898180007935e-01 2.014112658798694611e-02 2.037660330533981323e-01 1.953419744968414307e-01 -8.548116683959960938e-02 3.872067108750343323e-02 2.561231851577758789e-01 1.244514882564544678e-01 5.068342760205268860e-02 -1.933425366878509521e-01 -6.023507937788963318e-02 -1.702900826930999756e-01 1.434700042009353638e-01 -7.194701582193374634e-02 -2.816497534513473511e-02 8.385284245014190674e-02 -2.830211222171783447e-01 -1.552491635084152222e-01 1.095612794160842896e-01 -7.161801308393478394e-02 1.984796524047851562e-01 -2.539864480495452881e-01 -3.836632370948791504e-01 -1.023270040750503540e-01 2.704099752008914948e-02 3.064208328723907471e-01 -7.230982184410095215e-02 7.707435637712478638e-02 -1.138837710022926331e-01
2.756275609135627747e-02 2.844497263431549072e-01 -3.695298433303833008e-01 -2.703770399093627930e-01 -8.796244859695434570e-03 3.620854616165161133e-01 1.008014939725399017e-02 7.219205051660537720e-02 -3.509178012609481812e-02 1.514866799116134644e-01 -1.459732204675674438e-01 3.456028699874877930e-01 1.115427687764167786e-01 -2.323033660650253296e-01 7.311060279607772827e-02 1.729981154203414917e-01 -2.351080179214477539e-01 -9.511574357748031616e-02 -3.849840909242630005e-02 -1.549350172281265259e-01 -2.038531750440597534e-01 -1.374429836869239807e-02 -2.042032182216644287e-01 3.769254684448242188e-02 5.665504187345504761e-02 1.020442545413970947e-01 4.152741283178329468e-02 -1.565713318996131420e-03 2.315270006656646729e-01 2.198404818773269653e-01 8.964127302169799805e-02 -7.464652508497238159e-02
-1.752723753452301025e-01 1.221562847495079041e-01 -2.175716459751129150e-01 -4.022954702377319336e-01 -1.529219150543212891e-01 2.377923727035522461e-01 -1.025876868516206741e-02 -3.281941264867782593e-02 -1.783143430948257446e-01 1.087190359830856323e-01 1.638869196176528931e-01 -7.046084851026535034e-03 2.429381385445594788e-02 2.211635746061801910e-02 -1.450617797672748566e-02 4.590641334652900696e-02 2.193452715873718262e-01 1.352749764919281006e-01 -3.211878836154937744e-01 -9.972638636827468872e-02 -3.276609182357788086e-01 -5.429904162883758545e-02 -8.789978921413421631e-02 -3.561697527766227722e-02 1.969130337238311768e-01 7.657007873058319092e-02 -2.371185123920440674e-01 6.085827946662902832e-02 3.314127773046493530e-02 -3.117315769195556641e-01 2.071298360824584961e-01 2.134853899478912354e-01
6.556555628776550293e-03 2.804504036903381348e-01 -3.578637540340423584e-01 -2.130090743303298950e-01 -1.486989408731460571e-01 -8.101004175841808319e-03 2.631902694702148438e-01 2.345497310161590576e-01 -4.008836671710014343e-02 2.992024458944797516e-02 2.547319233417510986e-01 -2.432276378385722637e-04 8.713883161544799805e-02 -1.216695904731750488e-01 -5.648412182927131653e-02 3.383710682392120361e-01 7.332014292478561401e-02 2.226143032312393188e-01 3.542662784457206726e-02 5.437418073415756226e-02 -1.352930516004562378e-01 -1.589751243591308594e-01 1.212447229772806168e-02 1.935504227876663208e-01 1.982235312461853027e-01 -2.361596077680587769e-01 -1.383088976144790649e-01 -1.120593224186450243e-04 3.027240335941314697e-01 -1.222577691078186035e-01 1.802950948476791382e-01 1.771224662661552429e-02
-1.295814812183380127e-01 4.242419302463531494e-01 -2.325636148452758789e-01 -1.287692226469516754e-02 -1.919966489076614380e-01 1.072165220975875854e-01 1.826871782541275024e-01 1.313444226980209351e-01 2.309226840734481812e-01 6.133892759680747986e-02 6.745299696922302246e-02 -1.777811497449874878e-01 2.273139953613281250e-01 8.080660551786422729e-02 -2.763363998383283615e-03 3.887521103024482727e-02 -2.512415349483489990e-01 -3.428913056850433350e-01 1.572141945362091064e-01 -4.718811542261391878e-04 -2.590235471725463867e-01 -1.307550668716430664e-01 -1.103039160370826721e-01 1.185204088687896729e-01 1.530473977327346802e-01 -6.181847304105758667e-02 -7.065346091985702515e-02 1.837320625782012939e-01 -9.871457517147064209e-02 -1.794027090072631836e-01 -1.569025367498397827e-01 2.206070572137832642e-01
5.365345627069473267e-02 2.174537330865859985e-01 -1.293310075998306274e-01 -1.543809771537780762e-01 -1.926739960908889771e-01 1.504341065883636475e-01 -1.169830337166786194e-01 1.935998499393463135e-01 2.750437557697296143e-01 3.000302985310554504e-02 1.009369641542434692e-01 1.209703758358955383e-01 1.073667779564857483e-02 9.629909694194793701e-02 -1.909320056438446045e-01 5.343072488903999329e-02 1.489546243101358414e-02 3.969041109085083008e-01 -4.190239310264587402e-02 2.854336798191070557e-01 -4.518916606903076172e-01 -5.156733468174934387e-02 -1.992332488298416138e-01 -4.994326829910278320e-02 -1.644473522901535034e-01 -1.089703515172004700e-01 -1.703209877014160156e-01 7.736097555607557297e-03 -1.004484146833419800e-01 -4.177989810705184937e-02 2.771202027797698975e-01 4.039219394326210022e-02
-1.543075740337371826e-01 -7.312728464603424072e-02 -3.750759959220886230e-01 -1.422784477472305298e-01 -1.368252933025360107e-01 -1.191600318998098373e-02 2.099584937095642090e-01 2.593151032924652100e-01 1.317025572061538696e-01 2.095959708094596863e-02 -2.270746976137161255e-01 -2.443098276853561401e-02 -1.040211841464042664e-01 -6.856834888458251953e-02 -1.482899785041809082e-01 -3.274689614772796631e-01 1.508950591087341309e-01 -5.549134686589241028e-02 -6.306380778551101685e-02 -2.329612225294113159e-01 -1.911639273166656494e-01 -3.037208914756774902e-01 -1.929171569645404816e-02 -8.869912475347518921e-02 2.073376066982746124e-02 -1.824312843382358551e-02 -2.041556239128112793e-01 3.237397670745849609e-01 2.699460983276367188e-01 -4.307332262396812439e-02 1.466101855039596558e-01 2.091084234416484833e-02
-1.093082427978515625e-01 2.522019147872924805e-01 -5.365048646926879883e-01 2.946756593883037567e-02 -4.748082906007766724e-02 -3.071924485266208649e-02 1.102104634046554565e-01 3.901394084095954895e-03 -1.076079159975051880e-01 9.293332695960998535e-02 1.567281782627105713e-01 -1.956381276249885559e-02 2.546028196811676025e-01 2.698191702365875244e-01 -8.389097452163696289e-02 1.975129395723342896e-01 -3.716181032359600067e-03 -1.457243561744689941e-01 5.974612385034561157e-02 1.025423333048820496e-01 -3.182224035263061523e-01 -4.702210798859596252e-02 -1.740216277539730072e-02 1.447307020425796509e-01 7.773480564355850220e-02 -2.251452803611755371e-01 -1.991197615861892700e-01 -1.648393124341964722e-01 -1.551721692085266113e-01 -2.164339572191238403e-01 -1.071167364716529846e-01 1.597923338413238525e-01
-5.802879109978675842e-02 2.691918909549713135e-01 -4.655737578868865967e-01 -2.780338227748870850e-01 -1.113166958093643188e-01 -1.091792713850736618e-03 1.623931676149368286e-01 2.597857117652893066e-01 -1.173413451761007309e-02 -8.196453750133514404e-02 3.336450159549713135e-01 -8.516725152730941772e-02 4.957289621233940125e-02 -9.660667181015014648e-02 2.250483445823192596e-02 4.920460283756256104e-01 1.405370142310857773e-02 4.383048415184020996e-02 -4.010560363531112671e-02 -6.369091570377349854e-02 -1.221355497837066650e-01 -8.910213410854339600e-02 -1.156113147735595703e-01 1.704682558774948120e-01 8.161260187625885010e-02 6.392037123441696167e-02 -1.096123158931732178e-01 -1.312708556652069092e-01 1.112181171774864197e-01 -2.825783938169479370e-02 1.164821311831474304e-01 6.500022113323211670e-02
2.353518158197402954e-01 3.218091130256652832e-01 -1.591506749391555786e-01 -2.153184115886688232e-01 1.700951159000396729e-02 -6.875289976596832275e-02 2.032129615545272827e-01 1.045130491256713867e-01 1.475308984518051147e-01 1.945658326148986816e-01 -2.257891744375228882e-01 -5.706050433218479156e-03 1.880354732275009155e-01 7.085468620061874390e-02 -1.080612987279891968e-01 1.990888565778732300e-01 4.701983928680419922e-02 -8.603224903345108032e-02 1.019815914332866669e-02 2.458777874708175659e-01 -1.663222759962081909e-01 9.203344583511352539e-02 6.227576732635498047e-02 -7.435476779937744141e-02 -1.264446079730987549e-01 -3.719797432422637939e-01 -9.157842397689819336e-02 7.486485689878463745e-02 4.490048587322235107e-01 -6.435281783342361450e-02 5.922779813408851624e-02 -1.283798515796661377e-01
1.352284848690032959e-01 3.653277754783630371e-01 -3.332098126411437988e-01 -1.421795636415481567e-01 2.327212132513523102e-02 1.189963817596435547e-01 1.859724521636962891e-01 -2.157002314925193787e-02 2.282115817070007324e-01 1.298320591449737549e-01 1.157638654112815857e-01 -2.618671394884586334e-03 1.996460705995559692e-01 3.118171095848083496e-01 2.380853705108165741e-02 2.685716189444065094e-02 -1.450561732053756714e-01 -7.836097478866577148e-02 2.060805261135101318e-01 1.062965914607048035e-01 -1.722160279750823975e-01 -1.330913901329040527e-01 -1.542744040489196777e-01 1.055493578314781189e-01 2.103115767240524292e-01 -1.529508680105209351e-01 -1.781624704599380493e-01 -1.898128911852836609e-02 -8.212434500455856323e-02 -2.177823483943939209e-01 -6.289918720722198486e-02 3.541338443756103516e-01
-2.010327205061912537e-02 7.353637367486953735e-02 -4.420015811920166016e-01 -1.900256425142288208e-01 1.571938581764698029e-02 6.590797752141952515e-02 7.484736293554306030e-02 5.209683626890182495e-02 1.737032830715179443e-01 -4.762643948197364807e-02 -5.908637121319770813e-02 -4.982126504182815552e-02 9.876189380884170532e-02 -3.574491143226623535e-01 -2.731654345989227295e-01 3.527924716472625732e-01 3.532914072275161743e-02 3.005352057516574860e-02 -2.052434682846069336e-01 -4.500263929367065430e-02 -4.198376834392547607e-01 -2.759122103452682495e-02 2.156125903129577637e-01 5.535601824522018433e-02 1.736974567174911499e-01 -3.973739966750144958e-02 -1.079673320055007935e-01 -8.327511139214038849e-03 5.703803151845932007e-02 2.126137539744377136e-02 2.302825599908828735e-01 -4.116697609424591064e-02
-2.238624691963195801e-01 -6.222610920667648315e-02 -4.062212109565734863e-01 -9.069830924272537231e-02 8.933094330132007599e-03 2.702808678150177002e-01 4.005213379859924316e-01 -1.852743327617645264e-02 7.693272083997726440e-02 4.451260901987552643e-03 -1.797350682318210602e-02 -1.706133484840393066e-01 1.278126537799835205e-01 4.682060331106185913e-02 9.179276227951049805e-02 1.618411540985107422e-01 1.846476495265960693e-01 9.279924631118774414e-02 -2.394156455993652344e-01 -1.406803727149963379e-01 -3.441965281963348389e-01 -1.952488869428634644e-01 -2.490930110216140747e-01 -1.903187297284603119e-02 9.206352382898330688e-02 -1.518364846706390381e-01 -1.746557280421257019e-02 -1.648514717817306519e-01 9.053362905979156494e-02 1.649798452854156494e-01 -1.267033517360687256e-01 -3.260021284222602844e-02
-6.296934932470321655e-02 -9.918230026960372925e-02 -4.732384681701660156e-01 -1.427716016769409180e-01 -7.020506262779235840e-02 -7.575582712888717651e-02 1.540346741676330566e-01 -1.414966732263565063e-01 -4.515088163316249847e-03 1.214931532740592957e-01 -2.861663997173309326e-01 3.095284663140773773e-02 -1.638078987598419189e-01 1.061748117208480835e-01 -6.377194821834564209e-02 -1.635322421789169312e-01 2.701217532157897949e-01 -1.606386154890060425e-01 -7.387614995241165161e-02 -1.363543421030044556e-01 -2.105364203453063965e-01 -2.394494414329528809e-01 -1.197317987680435181e-01 1.334033757448196411e-01 2.708697021007537842e-01 -1.332687586545944214e-01 -2.595957517623901367e-01 8.017444610595703125e-02 2.569264471530914307e-01 8.822970837354660034e-02 -1.596964895725250244e-01 -5.966287571936845779e-03
-3.014101684093475342e-01 2.871968150138854980e-01 -3.368817567825317383e-01 -2.018809467554092407e-01 -1.673107594251632690e-02 3.731809556484222412e-01 3.404846489429473877e-01 1.101020202040672302e-01 -7.226890325546264648e-02 -1.498647779226303101e-01 1.406146138906478882e-01 6.791576743125915527e-02 -2.071886509656906128e-02 2.930082753300666809e-02 6.596799194812774658e-02 -4.100738093256950378e-02 1.326650660485029221e-02 -1.141602247953414917e-01 -6.654956936836242676e-02 4.090647995471954346e-01 -1.753309816122055054e-01 2.734006345272064209e-01 -1.359387338161468506e-01 2.394361421465873718e-02 1.127457693219184875e-01 -1.558361947536468506e-02 -1.129179596900939941e-01 1.097755227237939835e-02 8.454228937625885010e-02 6.048582959920167923e-03 5.203212797641754150e-02 -1.451080013066530228e-02
-6.778256595134735107e-02 2.085775882005691528e-01 -4.395900666713714600e-01 -2.621508538722991943e-01 1.028195116668939590e-02 1.573215574026107788e-01 1.771714985370635986e-01 1.778395771980285645e-01 6.491402629762887955e-03 -5.427065119147300720e-02 2.816003859043121338e-01 -2.148947715759277344e-01 2.469531148672103882e-01 -9.100985527038574219e-02 -3.660511374473571777e-01 -2.303426526486873627e-02 5.945902690291404724e-02 1.853425055742263794e-02 -2.112944275140762329e-01 -1.425099670886993408e-01 -9.184855967760086060e-02 -9.368425607681274414e-02 -9.602271765470504761e-02 1.434093713760375977e-01 -6.115091219544410706e-02 -1.519071310758590698e-01 -1.942068338394165039e-01 7.790690660476684570e-02 9.885069727897644043e-02 -9.920033812522888184e-02 2.469480037689208984e-01 -5.270566791296005249e-02
-2.213245928287506104e-01 1.935106068849563599e-01 -2.815888226032257080e-01 -3.154135048389434814e-01 1.547611951828002930e-01 9.974129498004913330e-02 7.880437374114990234e-02 4.295865446329116821e-02 -5.875676497817039490e-02 -7.490445673465728760e-02 -2.394197881221771240e-02 -1.950207501649856567e-01 4.306804016232490540e-02 -8.331781625747680664e-02 1.285363435745239258e-01 3.008964657783508301e-01 1.528218090534210205e-01 -2.019765824079513550e-01 -5.516513437032699585e-02 -1.647450216114521027e-02 -2.809939682483673096e-01 -3.826867043972015381e-01 -2.357633411884307861e-01 2.167451083660125732e-01 -1.387227922677993774e-01 -5.045625194907188416e-02 -2.267642915248870850e-01 6.237905472517013550e-02 -2.064551413059234619e-02 -1.003885641694068909e-01 8.322378993034362793e-02 1.983518302440643311e-01
1.269188802689313889e-02 3.290420770645141602e-01 -2.556276917457580566e-01 -7.026393711566925049e-02 -5.355792865157127380e-02 1.964485347270965576e-01 7.230911403894424438e-02 1.639552116394042969e-01 1.450823545455932617e-01 5.956460535526275635e-02 9.936498850584030151e-02 5.837753415107727051e-02 3.396853106096386909e-03 -9.639020264148712158e-02 -1.799933146685361862e-03 2.161073386669158936e-01 1.241208240389823914e-02 -1.796114742755889893e-01 -3.712835162878036499e-02 2.117941230535507202e-01 -3.161266148090362549e-01 -2.449443638324737549e-01 1.687034033238887787e-02 -1.826919764280319214e-01 -3.215437233448028564e-01 -2.943096496164798737e-02 -4.547424018383026123e-01 -2.124899327754974365e-01 -9.187330305576324463e-02 9.684839844703674316e-02 3.391408547759056091e-02 -8.010537922382354736e-02
1.034320741891860962e-01 8.965218812227249146e-02 -5.794520974159240723e-01 -1.070391237735748291e-01 3.684427961707115173e-02 9.219993650913238525e-02 2.060528397560119629e-01 1.321844458580017090e-01 1.804360151290893555e-01 7.860180921852588654e-03 2.611446678638458252e-01 1.063769310712814331e-01 7.501495629549026489e-02 -1.642567291855812073e-02 -1.240213364362716675e-01 -1.100947409868240356e-01 -2.939509749412536621e-01 2.928862869739532471e-01 -7.573253475129604340e-03 -4.672216251492500305e-02 -2.193851917982101440e-01 1.511132121086120605e-01 -4.033324122428894043e-02 1.852045208215713501e-01 -1.608670204877853394e-01 -1.170356348156929016e-01 1.654741168022155762e-02 1.426978558301925659e-01 1.149659827351570129e-01 3.987856209278106689e-03 2.517133057117462158e-01 -2.440336905419826508e-02
8.843501657247543335e-02 5.191342532634735107e-02 -3.455880284309387207e-01 -4.498143494129180908e-01 1.481788903474807739e-01 2.649740278720855713e-01 9.640061855316162109e-02 8.520907908678054810e-02 3.336010575294494629e-01 -3.202736750245094299e-02 -1.643683910369873047e-01 1.917312443256378174e-01 -5.228546634316444397e-02 -1.488718204200267792e-03 3.972994908690452576e-02 3.166438266634941101e-02 5.255634896457195282e-04 -5.490218475461006165e-02 -6.412691622972488403e-02 3.578156232833862305e-02 -2.686884105205535889e-01 -2.061383426189422607e-01 -1.709190905094146729e-01 -2.962949275970458984e-01 -1.268197745084762573e-01 1.096197739243507385e-01 -1.785919666290283203e-01 1.972613334655761719e-01 8.864628523588180542e-02 1.249678954482078552e-01 -1.192740797996520996e-01 2.969948388636112213e-02
1.071582287549972534e-01 3.447761237621307373e-01 -2.878453731536865234e-01 -2.851276397705078125e-01 -7.539336383342742920e-02 -1.385690271854400635e-01 2.684960328042507172e-02 -6.586311012506484985e-02 -5.775504186749458313e-02 2.542609274387359619e-01 1.273248940706253052e-01 2.486973851919174194e-01 -9.465229511260986328e-02 1.523473020642995834e-02 -2.045536637306213379e-01 2.053039819002151489e-01 -1.191695034503936768e-01 2.500337548553943634e-02 -1.787258237600326538e-01 1.074495315551757812e-01 -2.984660118818283081e-02 -8.013446629047393799e-02 7.876470685005187988e-02 2.038061469793319702e-01 -1.881994307041168213e-01 -2.441692911088466644e-02 -2.860096693038940430e-01 -1.685376465320587158e-01 3.132905662059783936e-01 -1.830949932336807251e-01 1.931585073471069336e-01 -8.800833672285079956e-02
1.138219260610640049e-03 2.796711623668670654e-01 -1.194698810577392578e-01 -3.422017395496368408e-01 -4.088367894291877747e-02 -5.081016570329666138e-02 4.989134892821311951e-02 3.097222447395324707e-01 1.508996039628982544e-01 1.735202968120574951e-02 -1.867953985929489136e-01 5.111817643046379089e-02 -1.691799312829971313e-01 9.405662119388580322e-02 -1.345548126846551895e-02 9.750591218471527100e-02 -1.769616901874542236e-01 -1.288774609565734863e-01 -1.633918136358261108e-01 -1.880147308111190796e-01 -1.975779086351394653e-01 4.774713143706321716e-02 1.090191211551427841e-02 3.983972221612930298e-02 -2.375559359788894653e-01 -9.405365213751792908e-03 -4.074826240539550781e-01 2.906977236270904541e-01 1.916312426328659058e-01 5.247393622994422913e-02 1.947795599699020386e-01 2.062168568372726440e-01
-1.677279546856880188e-02 2.051045186817646027e-02 -3.332391381263732910e-01 -2.106647193431854248e-01 -1.367584615945816040e-01 1.539807617664337158e-01 -2.574722655117511749e-02 2.176906764507293701e-01 2.633042037487030029e-01 -4.880918189883232117e-02 -1.978909671306610107e-01 -9.186460077762603760e-02 -3.284233808517456055e-01 -2.582517564296722412e-01 -1.595287322998046875e-01 3.611576557159423828e-02 3.000171110033988953e-02 -1.472540795803070068e-01 3.805617569014430046e-03 1.898433417081832886e-01 -3.429957628250122070e-01 -1.258523315191268921e-01 -6.215788051486015320e-02 1.705445647239685059e-01 2.023782134056091309e-01 -1.765759289264678955e-02 1.622908934950828552e-02 3.090740442276000977e-01 8.191744238138198853e-02 -1.539032608270645142e-01 3.834306076169013977e-02 1.969399452209472656e-01
-2.088743895292282104e-01 -5.235583335161209106e-02 -4.661387503147125244e-01 -2.915478870272636414e-02 8.797474950551986694e-02 1.700321733951568604e-01 2.775065600872039795e-01 1.457635462284088135e-01 1.572943031787872314e-01 3.029351830482482910e-01 9.323281794786453247e-02 3.571730554103851318e-01 -1.965669095516204834e-01 4.766972362995147705e-02 -2.572709619998931885e-01 8.940484374761581421e-02 -2.383036166429519653e-02 -1.022994369268417358e-01 1.438780874013900757e-01 -1.305897086858749390e-01 -7.713268697261810303e-02 -1.198582234792411327e-03 -7.021984457969665527e-02 -2.468692362308502197e-01 2.900221943855285645e-02 2.190773375332355499e-02 -4.423678666353225708e-02 1.949965804815292358e-01 1.071733981370925903e-01 -1.645899564027786255e-01 -4.048090800642967224e-02 1.748967617750167847e-01
-1.360222995281219482e-01 1.885202378034591675e-01 -3.215096890926361084e-01 -1.687085628509521484e-01 -1.816836446523666382e-01 -1.420523375272750854e-01 4.836247302591800690e-03 1.155704781413078308e-01 5.543639883399009705e-02 4.712491855025291443e-02 -1.033537015318870544e-01 3.421825915575027466e-02 -1.117278784513473511e-01 -1.621100604534149170e-01 -2.832005545496940613e-02 1.799201667308807373e-01 -1.194565817713737488e-01 7.946920581161975861e-03 1.065288111567497253e-01 2.165769934654235840e-01 -5.475519895553588867e-01 -4.078170750290155411e-03 7.655540108680725098e-02 1.193196922540664673e-01 -1.082977950572967529e-01 -8.267020434141159058e-02 -9.057287126779556274e-02 4.470383822917938232e-01 -1.982240937650203705e-02 -6.974758207798004150e-02 1.845348179340362549e-01 6.436327472329139709e-03
9.400052577257156372e-02 1.466747224330902100e-01 -2.354875952005386353e-01 -3.069747090339660645e-01 5.642656702548265457e-03 -9.948644787073135376e-02 -1.880954392254352570e-02 2.447407692670822144e-01 1.517284363508224487e-01 1.470373272895812988e-01 -4.275717586278915405e-02 7.903248071670532227e-02 -2.908137142658233643e-01 3.006065823137760162e-02 4.596943780779838562e-02 3.414553701877593994e-01 -1.363512277603149414e-01 -1.781003773212432861e-01 2.344461344182491302e-02 -1.831445544958114624e-01 -2.045651972293853760e-01 3.344205394387245178e-02 1.269953250885009766e-01 1.972666978836059570e-01 -4.673739150166511536e-02 -2.538746297359466553e-01 -3.902605175971984863e-01 2.201263457536697388e-01 9.064459800720214844e-02 7.441385090351104736e-02 1.581072360277175903e-01 6.577790528535842896e-02
-1.875625550746917725e-01 2.120787948369979858e-01 -1.959129273891448975e-01 -1.838907897472381592e-01 7.715699821710586548e-02 9.288129210472106934e-02 2.545182406902313232e-01 1.255320850759744644e-02 1.876076310873031616e-01 2.651490271091461182e-01 7.736343890428543091e-02 4.207158461213111877e-02 -2.072798609733581543e-01 -1.561932265758514404e-01 -2.755462825298309326e-01 3.985007852315902710e-02 4.888573661446571350e-02 -1.035211831331253052e-01 2.329097390174865723e-01 -1.380977928638458252e-01 -6.600166112184524536e-02 4.192028939723968506e-02 -2.576860487461090088e-01 1.885735988616943359e-01 1.245340704917907715e-02 -4.983037710189819336e-02 4.535428062081336975e-02 2.249940186738967896e-01 4.825434982776641846e-01 1.173340380191802979e-01 -6.253834068775177002e-02 -9.824946522712707520e-02
-6.929419934749603271e-02 3.040225505828857422e-01 -1.438230127096176147e-01 -1.712837070226669312e-01 5.792816169559955597e-03 1.025091409683227539e-01 3.435719013214111328e-01 -1.984457522630691528e-01 1.630413532257080078e-01 -9.170678257942199707e-02 -2.782344119623303413e-03 1.159910634160041809e-01 -1.067173033952713013e-01 -8.157187700271606445e-02 -6.670459359884262085e-02 -4.884489253163337708e-02 -7.950927317142486572e-02 8.764810115098953247e-02 -1.224323213100433350e-01 -1.194511577486991882e-01 -4.487485885620117188e-01 2.650812566280364990e-01 -2.096767723560333252e-01 -2.864882647991180420e-01 -2.676823437213897705e-01 -2.570616900920867920e-01 2.807252295315265656e-02 -2.716058120131492615e-02 8.961859345436096191e-02 -6.820854544639587402e-02 7.016458362340927124e-02 1.167757287621498108e-01
-6.440085172653198242e-02 2.701137661933898926e-01 -3.950905203819274902e-01 -3.138200342655181885e-01 -1.643438078463077545e-02 -5.279696360230445862e-02 2.148974686861038208e-01 2.787090539932250977e-01 -6.195591017603874207e-02 -8.340133726596832275e-02 3.107325732707977295e-01 4.061163961887359619e-02 1.638682000339031219e-02 -8.530461043119430542e-02 4.727297648787498474e-02 4.682532250881195068e-01 -4.109324514865875244e-02 -3.205253183841705322e-02 -9.983821958303451538e-02 -1.031374484300613403e-01 -1.854677349328994751e-01 -1.323230564594268799e-01 -1.233005225658416748e-01 1.250174194574356079e-01 7.622172683477401733e-02 -9.032270312309265137e-02 -1.344117820262908936e-01 -1.337918639183044434e-01 1.121286526322364807e-01 -2.984287403523921967e-02 1.741621792316436768e-01 5.969164147973060608e-02
-1.930728107690811157e-01 2.024134695529937744e-01 -4.301475286483764648e-01 -3.154379725456237793e-01 -1.433976292610168457e-01 7.673101872205734253e-02 3.005028069019317627e-01 5.769284442067146301e-02 -1.935958117246627808e-01 1.072023622691631317e-02 1.735019534826278687e-01 -1.972328871488571167e-01 7.388571649789810181e-02 1.367612462490797043e-02 -2.109873853623867035e-02 2.398224472999572754e-01 -2.936373697593808174e-03 -3.503554761409759521e-01 -3.627276048064231873e-02 1.780064254999160767e-01 -8.259455859661102295e-02 -1.433112174272537231e-01 -4.921476170420646667e-02 1.690735369920730591e-01 -4.630305990576744080e-02 -1.714376211166381836e-01 3.144841268658638000e-02 -2.385340863838791847e-03 1.943794190883636475e-01 4.693603888154029846e-02 2.159974277019500732e-01 1.167923212051391602e-01
2.208280190825462341e-02 2.277133911848068237e-01 -6.699521541595458984e-01 -1.751776337623596191e-01 -3.945488110184669495e-02 6.686197966337203979e-02 1.670256406068801880e-01 1.182445660233497620e-01 -1.563326716423034668e-01 -5.695799365639686584e-02 1.190591230988502502e-01 -1.612258404493331909e-01 -1.189013719558715820e-01 1.076036766171455383e-01 -2.060005962848663330e-01 7.375676184892654419e-02 -4.883809760212898254e-02 -3.022741675376892090e-01 -1.655313670635223389e-01 4.054355248808860779e-02 -1.899725990369915962e-03 1.925899460911750793e-02 4.482473712414503098e-03 1.154958363622426987e-02 -3.446150198578834534e-02 -6.747048348188400269e-02 -7.715447247028350830e-02 -2.050313204526901245e-01 9.664627164602279663e-02 -2.806918928399682045e-03 2.916736602783203125e-01 8.546464890241622925e-02
-1.779614984989166260e-01 2.274323254823684692e-01 -2.609865069389343262e-01 -3.054112792015075684e-01 -1.369450800120830536e-02 2.064568698406219482e-01 1.464951038360595703e-01 -5.278896912932395935e-02 1.285923868417739868e-01 3.176250755786895752e-01 3.444417845457792282e-03 1.952793896198272705e-01 -5.488630011677742004e-02 -5.539497360587120056e-02 -3.109286539256572723e-02 -3.719347296282649040e-03 2.487375773489475250e-02 1.084164679050445557e-01 1.357012987136840820e-01 -7.921084016561508179e-02 -6.701377220451831818e-03 1.885994076728820801e-01 -3.052478134632110596e-01 -2.585225738584995270e-02 2.453752458095550537e-01 6.048874929547309875e-02 -1.610397696495056152e-01 -1.470254659652709961e-01 4.550290703773498535e-01 -1.099298447370529175e-01 9.183110296726226807e-02 1.414809376001358032e-01
-1.154042314738035202e-02 2.494504898786544800e-01 -4.806185960769653320e-01 -1.811351329088211060e-01 -1.416441947221755981e-01 -2.941739000380039215e-02 -3.428538888692855835e-02 -5.749859288334846497e-02 -6.674087140709161758e-03 2.857550680637359619e-01 8.584874868392944336e-02 1.973663866519927979e-01 9.901217184960842133e-03 -2.458125352859497070e-02 -1.512200683355331421e-01 2.057969272136688232e-01 -2.700510248541831970e-02 -1.527070403099060059e-01 2.094285786151885986e-01 7.879271358251571655e-02 2.117786370217800140e-02 -3.686555102467536926e-02 -1.808429807424545288e-01 9.821639955043792725e-02 5.618941038846969604e-02 -1.640287786722183228e-01 1.235538572072982788e-01 3.210149109363555908e-01 3.950438499450683594e-01 5.023097991943359375e-02 1.502596139907836914e-01 -8.164478093385696411e-02
-3.168681263923645020e-01 -1.225092634558677673e-02 -3.008500933647155762e-01 -1.610476672649383545e-01 -6.357227265834808350e-02 -6.560109555721282959e-02 2.762963473796844482e-01 -1.661303788423538208e-01 2.204489111900329590e-01 3.063028752803802490e-01 -7.311529666185379028e-02 -6.008081603795289993e-03 -1.870978921651840210e-01 3.015993833541870117e-01 -2.583177201449871063e-02 -2.099241167306900024e-01 2.442635148763656616e-01 -1.527831554412841797e-01 -1.901398152112960815e-01 1.866803690791130066e-02 1.672165119089186192e-03 1.574196815490722656e-01 -1.211618185043334961e-01 6.387841701507568359e-02 4.207725450396537781e-02 -1.163293495774269104e-01 -2.802267372608184814e-01 2.346268594264984131e-01 1.787518262863159180e-01 6.090071797370910645e-02 5.258974060416221619e-02 -4.300240799784660339e-02
5.811295006424188614e-03 -2.010292559862136841e-01 -2.808389961719512939e-01 -3.079333007335662842e-01 -1.737208366394042969e-01 2.496165931224822998e-01 6.548006832599639893e-02 1.261879652738571167e-01 -1.512721627950668335e-01 -2.105425000190734863e-01 6.246820837259292603e-02 -2.599406242370605469e-02 -2.821624092757701874e-02 -5.022026970982551575e-02 8.460650593042373657e-02 6.273923069238662720e-02 3.358870977535843849e-03 -2.990087568759918213e-01 -1.354185193777084351e-01 -1.335651278495788574e-01 -4.430220425128936768e-01 -1.906315833330154419e-01 1.280811429023742676e-02 9.912115335464477539e-02 -2.079810649156570435e-01 -2.519274950027465820e-01 -2.085657864809036255e-01 -2.657061815261840820e-02 1.092916727066040039e-01 -1.983826905488967896e-01 5.647067353129386902e-02 -1.155323907732963562e-01
7.582097500562667847e-02 1.342159956693649292e-01 -3.092767894268035889e-01 -2.731215655803680420e-01 1.666003912687301636e-01 2.622506618499755859e-01 2.351438105106353760e-01 1.633324474096298218e-01 1.179793626070022583e-01 4.690425097942352295e-01 -6.447216868400573730e-02 1.747037321329116821e-01 7.457935065031051636e-02 -1.427626758813858032e-01 -2.547891736030578613e-01 -1.140721589326858521e-01 -5.483269691467285156e-02 1.844450132921338081e-03 3.318694978952407837e-02 -2.660526707768440247e-02 -2.301597408950328827e-02 6.541552394628524780e-02 4.594741761684417725e-02 -2.391373664140701294e-01 -6.011321768164634705e-02 -1.796520501375198364e-01 -1.206331998109817505e-01 1.298895776271820068e-01 2.207568138837814331e-01 -1.931250095367431641e-01 6.057407334446907043e-02 1.705258041620254517e-01
-4.123030304908752441e-01 8.906617760658264160e-02 -3.427234888076782227e-01 -2.747472822666168213e-01 -1.050748378038406372e-01 4.942026734352111816e-02 3.705032914876937866e-02 -5.135377123951911926e-02 1.407493948936462402e-01 1.599265784025192261e-01 -1.342944055795669556e-01 2.549474500119686127e-02 -1.249957010149955750e-01 -1.068594586104154587e-02 -2.574613988399505615e-01 -2.194251418113708496e-01 1.477259695529937744e-01 -1.953395307064056396e-01 -2.360636554658412933e-02 1.030237302184104919e-01 -7.940929383039474487e-02 -4.183921590447425842e-02 -4.150933921337127686e-01 1.128919124603271484e-01 1.110082045197486877e-01 1.801795065402984619e-01 -2.167269736528396606e-01 1.505202949047088623e-01 1.062997877597808838e-01 1.047637164592742920e-01 -9.113183617591857910e-02 -9.023191034793853760e-02
-2.411775849759578705e-02 -4.231965541839599609e-02 -3.585324287414550781e-01 -2.404453158378601074e-01 -4.084132611751556396e-02 2.179665863513946533e-01 4.064200818538665771e-01 -6.776951998472213745e-02 9.969202429056167603e-02 2.277518436312675476e-02 -4.763305932283401489e-02 -1.620493233203887939e-01 2.355446517467498779e-01 -7.294075191020965576e-02 1.593879051506519318e-02 2.654866874217987061e-01 1.750779151916503906e-01 2.359375916421413422e-02 -2.338914722204208374e-01 -1.128941625356674194e-01 -4.106330275535583496e-01 -1.463444381952285767e-01 -2.579165101051330566e-01 6.149851158261299133e-02 -2.418668381869792938e-02 -1.234681755304336548e-01 -5.755692720413208008e-02 -1.712590157985687256e-01 9.686612337827682495e-02 1.274156570434570312e-02 9.943678975105285645e-03 -6.841785460710525513e-02
-7.381796836853027344e-02 9.120904840528964996e-03 -3.074928522109985352e-01 -8.484997600317001343e-02 -1.040122881531715393e-01 3.359238207340240479e-01 1.915511488914489746e-01 -4.106045141816139221e-02 6.724603474140167236e-02 1.003650352358818054e-01 -8.589027822017669678e-02 3.530225455760955811e-01 -1.108969449996948242e-01 5.459548905491828918e-02 -3.074549883604049683e-02 7.274831645190715790e-03 -2.407870292663574219e-01 5.441941320896148682e-02 -2.167361043393611908e-02 2.912255525588989258e-01 -2.618912160396575928e-01 -8.538971841335296631e-02 1.773323714733123779e-01 3.133264556527137756e-02 3.108829855918884277e-01 -2.932551503181457520e-01 -1.406428664922714233e-01 -1.777404546737670898e-02 1.562156365253031254e-03 2.153814882040023804e-01 1.652451902627944946e-01 -1.919146925210952759e-01
3.390105813741683960e-02 3.792036697268486023e-02 -4.369492828845977783e-01 -1.922776848077774048e-01 -1.665213555097579956e-01 3.112324774265289307e-01 2.643416225910186768e-01 3.442336916923522949e-01 2.084904350340366364e-02 -1.291090846061706543e-01 -1.968013942241668701e-01 7.001230027526617050e-03 4.283481463789939880e-02 3.073270618915557861e-01 1.056434353813529015e-03 1.243763715028762817e-01 4.584539309144020081e-02 2.031358033418655396e-01 1.053128018975257874e-02 6.580577790737152100e-02 -2.801431417465209961e-01 1.017566099762916565e-01 -2.430602461099624634e-01 -8.476550132036209106e-02 -5.185863003134727478e-02 2.001562863588333130e-01 5.891299992799758911e-02 -5.396878346800804138e-02 1.454650461673736572e-01 -6.789378076791763306e-02 3.913592547178268433e-02 -9.781896322965621948e-02
-1.622606515884399414e-01 -8.843443356454372406e-03 -4.184684455394744873e-01 -2.957218289375305176e-01 1.026353314518928528e-01 2.371183484792709351e-01 3.304301798343658447e-01 -2.391520515084266663e-02 3.146270811557769775e-01 7.107488065958023071e-02 -6.232546269893646240e-02 3.295961022377014160e-01 -2.569420635700225830e-01 3.571786731481552124e-02 -1.346838474273681641e-01 -5.601213499903678894e-02 -5.806151777505874634e-02 -2.729710638523101807e-01 8.706772327423095703e-02 4.890097677707672119e-02 -2.600739523768424988e-02 -8.358667045831680298e-02 -8.601094037294387817e-02 -2.329326868057250977e-01 -1.710816919803619385e-01 1.282770335674285889e-01 -9.954612702131271362e-03 6.807915121316909790e-02 1.071187630295753479e-01 9.316965006291866302e-03 -9.100469946861267090e-02 -4.362312704324722290e-02
1.001018658280372620e-01 3.590629398822784424e-01 -5.211286246776580811e-02 -2.410150170326232910e-01 -1.100645437836647034e-01 5.414457619190216064e-02 -5.614898353815078735e-02 2.159229665994644165e-01 2.910052239894866943e-01 7.300192862749099731e-02 -2.754949927330017090e-01 -1.144112125039100647e-01 -6.268125772476196289e-02 -5.358626693487167358e-02 -1.387883275747299194e-01 -7.854441553354263306e-02 -1.428012996912002563e-01 -1.223890110850334167e-02 -2.682667970657348633e-01 -2.180906534194946289e-01 -1.683118343353271484e-01 -1.270324084907770157e-02 3.234714642167091370e-02 -2.575138583779335022e-02 -8.308359980583190918e-02 -1.327062249183654785e-01 -3.981162607669830322e-01 2.054850570857524872e-02 3.269927203655242920e-01 -1.663662046194076538e-01 -9.226074814796447754e-02 1.654584854841232300e-01
7.007551938295364380e-02 4.611066877841949463e-01 -2.585235536098480225e-01 -1.858660131692886353e-01 -4.991997405886650085e-02 2.962594032287597656e-01 2.313427031040191650e-01 9.972986765205860138e-03 2.510086894035339355e-01 1.959076970815658569e-01 -8.169297873973846436e-02 -8.002269268035888672e-02 2.672668397426605225e-01 1.064161360263824463e-01 -1.001672223210334778e-01 -1.360812485218048096e-01 -1.600959748029708862e-01 -2.029367834329605103e-01 -8.518443442881107330e-03 1.028518378734588623e-01 -8.242535591125488281e-02 -1.905105859041213989e-01 -8.433194458484649658e-02 1.511586755514144897e-01 6.478308141231536865e-02 2.478337287902832031e-02 -1.051269695162773132e-01 7.206680625677108765e-02 -1.506395637989044189e-01 -6.715749949216842651e-02 -1.383256316184997559e-01 3.058299720287322998e-01
-2.034585177898406982e-01 2.581699378788471222e-02 -3.786631822586059570e-01 -1.339457184076309204e-01 -7.550010830163955688e-02 3.216066360473632812e-01 3.003613948822021484e-01 2.808422744274139404e-01 4.127187654376029968e-02 4.104739055037498474e-02 -1.121833845973014832e-01 4.702610895037651062e-02 -1.414212882518768311e-01 3.195403814315795898e-01 -1.604263484477996826e-01 2.734636701643466949e-02 -1.100879628211259842e-03 1.443275511264801025e-01 -3.055542148649692535e-02 -3.250146284699440002e-02 -2.476670593023300171e-01 1.516299992799758911e-01 -3.437348902225494385e-01 -2.123606801033020020e-01 -1.415357440710067749e-01 -8.035433292388916016e-02 -2.723621763288974762e-02 -5.346579104661941528e-02 6.387306749820709229e-02 1.998953372240066528e-01 2.305354364216327667e-02 -8.095202594995498657e-02
-1.972100697457790375e-02 2.141034416854381561e-02 -3.922626674175262451e-01 -3.103044331073760986e-01 -2.925129830837249756e-01 4.655086994171142578e-02 2.884551286697387695e-01 9.156147390604019165e-02 1.562094390392303467e-01 -1.454525142908096313e-01 1.444503199309110641e-03 2.486096769571304321e-01 1.582634299993515015e-01 3.695785105228424072e-01 -7.118752598762512207e-02 -6.057905778288841248e-02 1.131571009755134583e-01 -1.177424192428588867e-01 -2.986014783382415771e-01 -5.644770711660385132e-02 1.026238426566123962e-01 1.156505569815635681e-01 -1.958049833774566650e-01 1.941973268985748291e-01 -9.840213507413864136e-02 -1.771275848150253296e-01 1.882089488208293915e-02 1.160725876688957214e-01 1.067232564091682434e-01 -4.525191336870193481e-02 -6.808515638113021851e-02 -2.929511247202754021e-04
1.944040805101394653e-01 2.014693468809127808e-01 -5.884091258049011230e-01 -3.241694271564483643e-01 1.604557186365127563e-01 -5.026696994900703430e-02 4.413842037320137024e-02 1.764672845602035522e-01 1.078395545482635498e-01 -1.120565757155418396e-01 9.799680858850479126e-02 -3.675469011068344116e-02 1.884705871343612671e-01 3.386472165584564209e-02 -1.066648438572883606e-01 5.208143219351768494e-02 5.611015483736991882e-02 5.129979550838470459e-02 -3.687645122408866882e-02 -3.639782965183258057e-02 4.496564343571662903e-02 1.988831609487533569e-01 -3.344602882862091064e-02 -7.653219997882843018e-02 -2.554181814193725586e-01 -7.264748960733413696e-02 -1.109360679984092712e-01 1.207880899310112000e-01 2.122103720903396606e-01 -2.300065010786056519e-01 2.654604017734527588e-01 1.452057994902133942e-02
8.606345206499099731e-02 3.154296576976776123e-01 -4.836478829383850098e-01 -3.172990977764129639e-01 1.145212203264236450e-01 -2.407550066709518433e-01 9.364579617977142334e-02 1.353460643440485001e-02 -2.729367115534842014e-04 2.686042487621307373e-01 4.901221767067909241e-02 6.285159289836883545e-02 -1.281744148582220078e-02 -7.597911357879638672e-02 -2.197519689798355103e-01 8.818261325359344482e-02 2.949383109807968140e-02 8.028085529804229736e-02 -1.848379969596862793e-01 3.540687859058380127e-01 -1.056491434574127197e-01 1.131651271134614944e-02 1.514216810464859009e-01 6.948526948690414429e-03 -1.381787657737731934e-01 -1.210101321339607239e-01 -6.943155825138092041e-02 -1.030763015151023865e-01 2.494192123413085938e-01 -1.592516452074050903e-01 -5.314375273883342743e-03 -8.627267554402351379e-03
9.446758031845092773e-02 1.353322714567184448e-01 -1.885898858308792114e-01 -1.930098384618759155e-01 4.172093048691749573e-02 4.289573058485984802e-02 9.888238459825515747e-02 2.234541475772857666e-01 1.916223913431167603e-01 1.364653557538986206e-01 -2.963864803314208984e-02 -4.860893264412879944e-02 -2.520163357257843018e-01 -2.878263778984546661e-02 9.847941994667053223e-02 3.156691491603851318e-01 -1.263991147279739380e-01 -7.656950503587722778e-02 -9.575584530830383301e-02 8.288603276014328003e-02 -3.738383650779724121e-01 2.177702933549880981e-01 2.219327092170715332e-01 1.161395162343978882e-01 -2.104537189006805420e-01 -4.297664389014244080e-02 -2.186171561479568481e-01 3.226188123226165771e-01 2.139205634593963623e-01 1.010255217552185059e-01 2.479485571384429932e-01 -3.348912298679351807e-02
-8.897090703248977661e-02 2.357705384492874146e-01 -2.768181860446929932e-01 -4.537546634674072266e-01 4.466626048088073730e-02 1.710743755102157593e-01 9.690049290657043457e-02 -7.662845402956008911e-02 2.844213247299194336e-01 1.766632497310638428e-02 -1.721009314060211182e-01 4.500760436058044434e-01 1.127182766795158386e-01 -7.026358693838119507e-02 -1.384548842906951904e-03 -5.112253874540328979e-02 -1.139830127358436584e-01 -1.850997060537338257e-01 -3.550388664007186890e-02 -1.213590353727340698e-01 -1.346974074840545654e-01 -2.305782772600650787e-02 -1.968582719564437866e-01 -4.831786453723907471e-02 -1.176214497536420822e-02 -7.239821553230285645e-02 1.079297959804534912e-01 -5.213449150323867798e-02 3.001682758331298828e-01 -7.549494504928588867e-02 -1.340519040822982788e-01 -1.314415186643600464e-01
7.360015809535980225e-02 5.266760289669036865e-02 -4.571211338043212891e-01 -4.566256701946258545e-01 -1.212674975395202637e-01 3.502349928021430969e-02 2.752759158611297607e-01 1.783687919378280640e-01 3.193305339664220810e-03 -1.404362618923187256e-01 1.213669627904891968e-01 2.155915647745132446e-02 1.491788774728775024e-01 3.340542316436767578e-01 -2.011624574661254883e-01 -9.975977241992950439e-02 8.015063405036926270e-02 6.638555228710174561e-02 1.058620400726795197e-02 1.156571879982948303e-01 -5.747474730014801025e-02 -7.349168509244918823e-02 -1.332944184541702271e-01 -1.741999089717864990e-01 1.653000414371490479e-01 -2.817520312964916229e-02 -1.379238218069076538e-01 3.179998695850372314e-02 -7.928177714347839355e-02 -2.991036772727966309e-01 5.589127540588378906e-02 -5.885231867432594299e-02
-1.715107709169387817e-01 2.050497680902481079e-01 -4.272868931293487549e-01 -4.736680537462234497e-02 -1.126245036721229553e-02 8.838476985692977905e-02 1.843004077672958374e-01 5.688700452446937561e-02 9.233125299215316772e-02 1.686376705765724182e-02 -1.745501458644866943e-01 6.371265649795532227e-02 1.651643365621566772e-01 -2.249425202608108521e-01 -3.904704377055168152e-02 1.913168430328369141e-01 -9.565343707799911499e-02 -1.873120665550231934e-01 -2.146045118570327759e-01 1.806317418813705444e-01 -1.997273266315460205e-01 -3.936024606227874756e-01 3.667303547263145447e-02 2.608558721840381622e-02 -1.269131451845169067e-01 -4.730203375220298767e-02 -3.007289767265319824e-01 -3.077169880270957947e-02 -1.181753277778625488e-01 -1.808436587452888489e-02 -2.595735788345336914e-01 -1.675716042518615723e-01
-3.158960938453674316e-01 2.395599931478500366e-01 -2.127329409122467041e-01 -1.361609101295471191e-01 1.056949570775032043e-01 -8.662776648998260498e-02 3.395056426525115967e-01 7.683297246694564819e-02 1.460033208131790161e-01 6.795866042375564575e-02 9.868363291025161743e-02 -6.656192988157272339e-02 6.459881365299224854e-02 -1.354857832193374634e-01 -2.473822683095932007e-01 3.991804644465446472e-02 1.291572451591491699e-01 -3.357237437739968300e-04 -2.447592765092849731e-01 1.066313162446022034e-01 -3.373713791370391846e-01 -1.038724780082702637e-01 1.914580315351486206e-01 4.973182082176208496e-02 1.939468085765838623e-02 -2.278370112180709839e-01 -2.175847142934799194e-01 -3.675387054681777954e-02 -4.644013196229934692e-02 -2.316261529922485352e-01 2.915720939636230469e-01 -1.423325091600418091e-01
-5.350582301616668701e-02 1.706697642803192139e-01 -3.005826175212860107e-01 -2.097582966089248657e-01 -2.075022161006927490e-01 2.402925193309783936e-01 1.513939350843429565e-01 3.497040569782257080e-01 -4.352001100778579712e-02 -2.797141671180725098e-01 -1.130014881491661072e-01 1.430683583021163940e-01 4.435163736343383789e-02 2.268185913562774658e-01 -2.454826384782791138e-01 3.856792673468589783e-02 -1.532045751810073853e-01 6.864561140537261963e-02 -8.704476058483123779e-02 -4.904890805482864380e-02 -2.710874378681182861e-01 3.493899852037429810e-02 -2.940662503242492676e-01 -4.674058035016059875e-02 -4.896026104688644409e-02 5.252605304121971130e-02 -4.850917309522628784e-02 -7.902368903160095215e-02 2.058411240577697754e-01 1.468145847320556641e-01 -1.006365492939949036e-01 -2.641454041004180908e-01
-1.718609184026718140e-01 2.290103584527969360e-01 -2.022394984960556030e-01 -1.655854284763336182e-01 -1.557942479848861694e-01 3.115805983543395996e-01 1.880351006984710693e-01 -6.796444952487945557e-02 -7.095121592283248901e-02 -6.997124850749969482e-02 3.989500924944877625e-02 1.774332523345947266e-01 -1.529487520456314087e-01 6.254240125417709351e-02 -1.304577887058258057e-01 2.622024118900299072e-01 3.520645201206207275e-02 3.601975739002227783e-02 1.290508508682250977e-01 1.535061597824096680e-01 -1.677593141794204712e-01 1.730215698480606079e-01 -2.864096462726593018e-01 3.888504207134246826e-02 -7.377555966377258301e-02 -4.038635492324829102e-01 -2.160016074776649475e-02 -2.467889636754989624e-01 2.361697852611541748e-01 -2.257203608751296997e-01 6.004590541124343872e-02 8.752628415822982788e-02
8.471075445413589478e-02 3.901573717594146729e-01 -2.841072380542755127e-01 -1.478652954101562500e-01 1.515819281339645386e-01 2.141762822866439819e-01 8.584339916706085205e-02 1.412115544080734253e-01 1.534601897001266479e-01 -4.373651370406150818e-02 1.489710360765457153e-01 -5.722801014780998230e-02 2.088931798934936523e-01 2.540181279182434082e-01 -2.093949466943740845e-01 -3.104050271213054657e-02 -3.515118360519409180e-01 -1.416743844747543335e-01 -4.494589939713478088e-02 -2.699000239372253418e-01 -2.086693495512008667e-01 -1.712272912263870239e-01 -6.168266758322715759e-02 1.697552204132080078e-01 -1.861388832330703735e-01 -5.887729302048683167e-02 -1.642192453145980835e-01 8.067208342254161835e-03 -1.451296731829643250e-02 -1.216566935181617737e-01 -8.730260655283927917e-03 1.836962997913360596e-01
-1.336047351360321045e-01 -7.806077599525451660e-02 -1.767087876796722412e-01 -3.566337823867797852e-01 -3.683037161827087402e-01 2.881467938423156738e-01 4.000805690884590149e-02 1.394867151975631714e-01 -7.855322211980819702e-02 -2.179438024759292603e-01 1.150727421045303345e-01 4.572669044137001038e-02 -4.516297206282615662e-02 -3.494087979197502136e-02 8.114019036293029785e-02 1.973280459642410278e-01 1.124585047364234924e-01 -2.295381575822830200e-01 -9.758596122264862061e-02 9.200870245695114136e-02 -3.346826732158660889e-01 -2.993067204952239990e-01 -6.701486557722091675e-02 -4.204753413796424866e-02 -2.273835092782974243e-01 -9.940975904464721680e-02 -2.742941379547119141e-01 5.476490408182144165e-02 1.098859012126922607e-01 -1.057604327797889709e-01 6.601131055504083633e-03 -7.628013938665390015e-02
-2.334166765213012695e-01 -4.054908826947212219e-02 -1.417584717273712158e-01 -3.983452320098876953e-01 1.008456945419311523e-01 2.946881055831909180e-01 -2.361605875194072723e-02 2.138960212469100952e-01 2.170348167419433594e-01 -6.323716789484024048e-02 1.801306605339050293e-01 7.859632372856140137e-02 3.072991222143173218e-02 1.349087655544281006e-01 -2.747287750244140625e-01 2.544076144695281982e-01 2.198214232921600342e-01 -1.110819280147552490e-01 1.429869979619979858e-02 1.371881961822509766e-01 -3.382005542516708374e-02 -4.752467852085828781e-03 -6.817045062780380249e-02 5.938751273788511753e-04 -5.491898208856582642e-02 -2.748077511787414551e-01 -9.500387310981750488e-02 4.914993047714233398e-02 1.502037048339843750e-01 -3.760215640068054199e-01 -9.863108396530151367e-03 -1.821522265672683716e-01
-2.636792510747909546e-02 2.051540464162826538e-02 -3.984423875808715820e-01 -2.711489796638488770e-01 -2.844278328120708466e-02 2.158817797899246216e-01 1.165093109011650085e-01 3.051507845520973206e-02 3.324097096920013428e-01 6.931679323315620422e-03 -2.994794547557830811e-01 2.521535456180572510e-01 9.310776740312576294e-02 1.239891499280929565e-01 6.945861130952835083e-02 8.171640336513519287e-02 -1.983162760734558105e-01 5.292439088225364685e-02 -1.839241385459899902e-01 1.993149146437644958e-02 -1.131408065557479858e-01 -2.147966064512729645e-03 -3.664134740829467773e-01 -1.056307107210159302e-01 -2.454777657985687256e-01 -1.655657589435577393e-01 -1.315934956073760986e-02 -2.269913628697395325e-02 8.112099766731262207e-02 -7.817484438419342041e-02 -1.637281477451324463e-01 2.071030139923095703e-01
1.607654541730880737e-01 3.829533234238624573e-02 -3.844070136547088623e-01 -2.018000930547714233e-01 2.237501554191112518e-02 -1.607261784374713898e-02 4.003963246941566467e-02 -6.655056495219469070e-03 4.034451544284820557e-01 2.376547828316688538e-02 1.400444656610488892e-01 -9.170853346586227417e-02 -1.246990170329809189e-02 2.921455800533294678e-01 1.873059943318367004e-02 -8.239135891199111938e-02 2.644374668598175049e-01 5.662719532847404480e-02 -8.902633935213088989e-02 1.556412726640701294e-01 -2.732729017734527588e-01 5.279501900076866150e-02 -6.773066520690917969e-02 -5.946093425154685974e-02 1.895036920905113220e-02 -3.833806514739990234e-01 -1.794319152832031250e-01 1.078931689262390137e-01 -1.344160437583923340e-01 -2.597726881504058838e-01 -8.191219717264175415e-02 -1.532399356365203857e-01
-1.062144115567207336e-01 -4.986488819122314453e-02 -4.268720149993896484e-01 -6.367261707782745361e-02 -6.760227680206298828e-02 2.847269475460052490e-01 2.229955941438674927e-01 -2.960695885121822357e-02 -1.984030567109584808e-02 1.325816214084625244e-01 -3.082303144037723541e-02 -2.006559073925018311e-01 2.682462334632873535e-01 1.569080799818038940e-01 -3.469331189990043640e-03 1.786004602909088135e-01 -1.396232843399047852e-02 9.072048962116241455e-02 -2.009543478488922119e-01 5.576420109719038010e-03 -2.639811635017395020e-01 -1.651074290275573730e-01 -2.920010089874267578e-01 -1.201808173209428787e-02 1.317893117666244507e-01 -2.128151506185531616e-01 -8.989765495061874390e-02 -2.393790632486343384e-01 2.544999122619628906e-01 1.698595136404037476e-01 -1.499032080173492432e-01 -2.671747654676437378e-02
-1.762855052947998047e-02 4.144638776779174805e-03 -5.295828580856323242e-01 5.054289102554321289e-02 -9.634464979171752930e-02 -5.386403203010559082e-02 1.649038046598434448e-01 1.784723252058029175e-02 3.886884748935699463e-01 1.015019342303276062e-01 -3.565308451652526855e-01 9.802368283271789551e-02 -6.643116474151611328e-02 -6.567706912755966187e-02 2.131128683686256409e-02 -8.013468235731124878e-02 -1.282427925616502762e-03 7.127627730369567871e-03 6.979982554912567139e-02 1.172724515199661255e-01 -1.627534776926040649e-01 9.292405098676681519e-02 -5.471751466393470764e-02 1.495264470577239990e-01 7.023790851235389709e-03 8.645172417163848877e-02 -2.419172227382659912e-02 1.944818347692489624e-01 4.640687108039855957e-01 9.761758893728256226e-02 -1.128767505288124084e-01 -2.329093404114246368e-02
-7.410508394241333008e-02 9.529933333396911621e-02 -3.318155109882354736e-01 -2.258787155151367188e-01 -1.360107362270355225e-01 2.230262458324432373e-01 1.214204803109169006e-01 2.045203447341918945e-01 1.864597052335739136e-01 -2.840247750282287598e-02 -6.212471053004264832e-04 4.136516153812408447e-01 1.933121308684349060e-02 1.268985867500305176e-01 -1.073401942849159241e-01 5.599338561296463013e-02 1.600309014320373535e-01 1.795252710580825806e-01 3.249469771981239319e-02 -2.482074052095413208e-01 -2.779791951179504395e-01 6.808660924434661865e-02 -2.388974726200103760e-01 -1.437486857175827026e-01 -1.282459348440170288e-01 -2.656637430191040039e-01 3.219210729002952576e-02 -3.873351588845252991e-02 -3.678680956363677979e-02 8.390738815069198608e-02 -2.233498990535736084e-01 -1.835515499114990234e-01
3.023534081876277924e-02 3.283717110753059387e-02 -3.656506240367889404e-01 -4.262416362762451172e-01 1.856055296957492828e-02 1.256922334432601929e-01 -2.040867228060960770e-03 -6.373246666043996811e-03 3.605216145515441895e-01 1.397504210472106934e-01 1.915469649247825146e-03 1.381898224353790283e-01 2.629102766513824463e-01 1.860928237438201904e-01 -2.195444107055664062e-01 1.494366824626922607e-01 -1.483914554119110107e-01 8.505117148160934448e-02 7.449237257242202759e-02 -2.059301882982254028e-01 9.825326502323150635e-02 -1.222470868378877640e-02 -2.832094132900238037e-01 1.597066372632980347e-01 -1.813247054815292358e-01 3.602796047925949097e-02 -8.943238854408264160e-02 1.109147816896438599e-01 2.152272909879684448e-01 2.624338492751121521e-02 -1.512898057699203491e-01 8.027390390634536743e-02
6.928263604640960693e-02 -8.766100555658340454e-02 -4.584549367427825928e-01 -5.165210366249084473e-01 -8.592572063207626343e-02 4.134142026305198669e-02 1.102907508611679077e-01 1.408091336488723755e-01 1.275067329406738281e-01 -7.063701003789901733e-02 2.052447060123085976e-03 5.145319178700447083e-02 -1.947704143822193146e-02 2.604342699050903320e-01 -2.506582438945770264e-01 4.709012433886528015e-02 8.685807883739471436e-02 2.509529590606689453e-01 1.572470366954803467e-01 -4.974045976996421814e-02 -2.306618243455886841e-01 -1.166815385222434998e-01 -1.481943391263484955e-02 -4.567374661564826965e-02 3.116548061370849609e-02 -1.330515146255493164e-01 -1.085632219910621643e-01 -9.369572997093200684e-02 -1.469977647066116333e-01 -1.465906798839569092e-01 2.508764266967773438e-01 1.351694855839014053e-02
-1.858119517564773560e-01 1.731595993041992188e-01 -3.128113150596618652e-01 -1.792118102312088013e-01 5.729660391807556152e-02 3.424217998981475830e-01 2.791494429111480713e-01 1.586459726095199585e-01 1.080892607569694519e-01 2.481118142604827881e-01 -1.027971804141998291e-01 2.661150693893432617e-01 8.498442918062210083e-02 2.233488298952579498e-02 4.103552922606468201e-02 2.362254559993743896e-01 -2.675042450428009033e-01 -3.256024420261383057e-02 -7.455339282751083374e-02 -7.885944843292236328e-02 -1.124490574002265930e-01 -1.214754134416580200e-01 1.633974313735961914e-01 -2.475766241550445557e-01 1.135872527956962585e-01 -6.801325082778930664e-02 9.096617810428142548e-03 1.926418393850326538e-01 2.350538074970245361e-01 2.050911188125610352e-01 8.238708972930908203e-02 5.871094763278961182e-02
-1.138172373175621033e-01 1.799985915422439575e-01 -3.732116818428039551e-01 -2.346209883689880371e-01 -1.823052763938903809e-01 -8.943959325551986694e-02 5.570075660943984985e-02 -1.491568088531494141e-01 1.115271821618080139e-02 -5.205520894378423691e-03 1.871237307786941528e-01 4.478260874748229980e-03 5.080942064523696899e-02 1.689401827752590179e-02 -1.295204460620880127e-01 2.777095735073089600e-01 -1.644688397645950317e-01 -1.907792389392852783e-01 -7.353209704160690308e-02 6.611654162406921387e-02 -1.988634020090103149e-01 -2.896318435668945312e-01 2.095893472433090210e-01 1.240124925971031189e-01 -2.556058168411254883e-01 -2.061172723770141602e-01 9.235622361302375793e-03 2.697955369949340820e-01 2.830156683921813965e-01 -2.033974379301071167e-01 3.267546370625495911e-02 5.079777538776397705e-02
-2.057551443576812744e-01 -6.784885376691818237e-02 -4.154941737651824951e-01 -1.910506635904312134e-01 -2.705886363983154297e-01 -4.390105977654457092e-02 1.663368791341781616e-01 9.592577069997787476e-02 1.781682949513196945e-03 6.257392466068267822e-02 -2.227846235036849976e-01 -2.861816668882966042e-03 -2.677077054977416992e-01 5.789338052272796631e-02 -9.484081715345382690e-02 -2.905690371990203857e-01 7.296997308731079102e-02 -8.053756505250930786e-02 -1.178750991821289062e-01 -1.466165482997894287e-01 -3.108831942081451416e-01 -2.019564807415008545e-01 -9.804256260395050049e-02 -3.262047097086906433e-02 1.414637267589569092e-01 -7.197494804859161377e-02 -1.084873303771018982e-01 1.514689326286315918e-01 3.421808481216430664e-01 3.101047687232494354e-02 1.348547488451004028e-01 1.358432173728942871e-01
7.615993916988372803e-02 1.726922541856765747e-01 -4.043961763381958008e-01 -3.273851871490478516e-01 1.606504321098327637e-01 2.529840171337127686e-01 1.208541467785835266e-01 1.216093301773071289e-01 2.854022681713104248e-01 6.990910321474075317e-02 -1.992384195327758789e-01 2.310932129621505737e-01 1.300239562988281250e-01 2.270455062389373779e-01 6.054092943668365479e-02 1.513358056545257568e-01 -2.859923839569091797e-01 -8.735353499650955200e-02 -1.701132059097290039e-01 -1.013574376702308655e-01 3.751217201352119446e-02 1.885358244180679321e-02 -2.544594407081604004e-01 -1.817052252590656281e-02 -1.880710572004318237e-01 1.897242665290832520e-02 -7.750806212425231934e-02 -1.114360988140106201e-01 2.021265029907226562e-01 -3.327209502458572388e-02 -8.676899969577789307e-02 2.943389862775802612e-02
-1.291494816541671753e-01 -2.381855249404907227e-02 -2.802065312862396240e-01 -3.605642616748809814e-01 3.551962971687316895e-02 1.341415196657180786e-01 1.629088222980499268e-01 2.169955521821975708e-01 2.889131903648376465e-01 4.241018369793891907e-02 -4.646866768598556519e-02 6.882010400295257568e-02 -5.521484836935997009e-02 1.589787006378173828e-01 -4.223271608352661133e-01 4.673025757074356079e-02 1.142364963889122009e-01 1.125074997544288635e-01 -4.672060161828994751e-02 1.146977320313453674e-01 -2.208935469388961792e-01 -4.052951186895370483e-02 -3.130297660827636719e-01 -1.166590228676795959e-01 -3.084847927093505859e-01 -1.704348474740982056e-01 1.002603322267532349e-01 -1.759844571352005005e-01 6.137083098292350769e-02 -1.102533843368291855e-02 5.306298285722732544e-02 7.280158251523971558e-02
-3.045874834060668945e-01 1.903372108936309814e-01 -1.171155199408531189e-01 -3.068798780441284180e-01 -4.182744026184082031e-02 2.258074283599853516e-01 2.185338884592056274e-01 -1.911203414201736450e-01 7.664836198091506958e-02 -2.318058609962463379e-01 -4.971423745155334473e-02 -1.951359510421752930e-01 -1.259802132844924927e-01 5.254508554935455322e-02 -4.244250953197479248e-01 2.268921136856079102e-01 2.429778575897216797e-01 6.221475452184677124e-02 -8.956439793109893799e-02 1.899381875991821289e-01 -3.141845166683197021e-01 5.058104917407035828e-02 -4.931861162185668945e-02 -9.154053032398223877e-02 -9.230870008468627930e-02 2.743370272219181061e-02 -1.449624747037887573e-01 -2.740086428821086884e-02 7.072994112968444824e-02 4.598539322614669800e-02 6.069926172494888306e-02 -1.214393451809883118e-01
1.405218094587326050e-01 7.802186161279678345e-02 -3.172629177570343018e-01 -1.646013855934143066e-01 -2.913367450237274170e-01 2.875146642327308655e-02 9.710449725389480591e-02 -1.772242635488510132e-01 1.437909603118896484e-01 -1.933858394622802734e-01 -1.355267763137817383e-01 2.137470990419387817e-01 -3.594588637351989746e-01 -9.252692759037017822e-02 -1.675960570573806763e-01 8.587630093097686768e-02 1.988528966903686523e-01 -9.948204457759857178e-02 -9.214212000370025635e-02 -3.932503238320350647e-02 -3.921172022819519043e-01 -2.014723718166351318e-01 -2.514699101448059082e-01 -3.462243825197219849e-02 1.105098202824592590e-01 9.929165989160537720e-02 5.718632042407989502e-02 8.333678543567657471e-02 1.957578063011169434e-01 -3.143199160695075989e-02 -1.640787348151206970e-02 1.854385584592819214e-01
-5.596186220645904541e-02 4.497353732585906982e-01 -1.131044477224349976e-01 -1.018347293138504028e-01 -9.392509609460830688e-02 2.264973223209381104e-01 3.807898163795471191e-01 1.346406191587448120e-01 2.114441841840744019e-01 -5.897790566086769104e-02 1.064867749810218811e-01 -2.747164480388164520e-02 -2.900322340428829193e-02 -4.898958653211593628e-02 -2.641010284423828125e-01 2.753022499382495880e-02 2.942292094230651855e-01 -9.848778694868087769e-02 1.390534639358520508e-01 1.959796249866485596e-01 -3.737085759639739990e-01 9.955355525016784668e-02 7.918437570333480835e-02 -2.308198511600494385e-01 7.690198719501495361e-02 -4.124616831541061401e-02 -1.408922523260116577e-01 9.622769802808761597e-02 3.714356198906898499e-02 -6.545323878526687622e-02 5.107714328914880753e-03 -9.281730651855468750e-02
-2.019080370664596558e-01 1.727586537599563599e-01 -2.638591229915618896e-01 -1.034191995859146118e-01 6.901592761278152466e-02 8.354248851537704468e-02 1.018809676170349121e-01 3.838389515876770020e-01 1.964446604251861572e-01 -8.255515247583389282e-03 -3.001683354377746582e-01 1.492070853710174561e-01 2.483749389648437500e-02 5.511583760380744934e-02 -2.473611384630203247e-01 -1.250471323728561401e-01 -1.580532640218734741e-01 -5.877568572759628296e-02 -1.816576421260833740e-01 3.734776005148887634e-02 -3.029808402061462402e-01 2.180292755365371704e-01 -6.061367318034172058e-02 1.036402806639671326e-01 -6.811886280775070190e-02 7.554586231708526611e-02 -1.723596900701522827e-01 3.190177977085113525e-01 2.862108647823333740e-01 7.112597674131393433e-02 6.793893873691558838e-03 5.182670429348945618e-02
-7.364321034401655197e-03 2.813608050346374512e-01 -3.901392817497253418e-01 -1.601076219230890274e-03 1.663642562925815582e-02 3.424820899963378906e-01 2.808093130588531494e-01 1.617485433816909790e-01 -1.317052692174911499e-01 2.042615115642547607e-01 -8.452587574720382690e-02 1.524945944547653198e-01 -1.221487205475568771e-02 -1.191782802343368530e-01 8.425872027873992920e-02 -7.021600008010864258e-02 -1.830337494611740112e-01 -1.098140031099319458e-01 -1.443423479795455933e-01 -1.550487726926803589e-01 -3.701821714639663696e-02 -7.353422790765762329e-02 -1.122757717967033386e-01 3.545397892594337463e-02 -2.218904346227645874e-01 2.579960040748119354e-02 -1.268876791000366211e-01 -4.392744973301887512e-02 3.124461472034454346e-01 2.598441541194915771e-01 2.242824435234069824e-01 -1.888962090015411377e-01
-1.801278889179229736e-01 1.348311305046081543e-01 -3.833115398883819580e-01 -3.819603025913238525e-01 5.199565738439559937e-02 -3.577451407909393311e-02 1.768244802951812744e-01 7.206580042839050293e-02 3.905678093433380127e-01 -1.879338473081588745e-01 -2.588639501482248306e-03 2.649809420108795166e-01 -2.117771655321121216e-02 6.485816091299057007e-02 -1.473475992679595947e-01 -1.417298465967178345e-01 1.124304607510566711e-01 5.763268470764160156e-02 -4.473020508885383606e-02 7.949150353670120239e-02 -1.737758517265319824e-01 -1.493644863367080688e-01 -2.555716633796691895e-01 -2.943697869777679443e-01 -1.477534919977188110e-01 -3.989151120185852051e-02 5.085870251059532166e-02 1.722729951143264771e-02 2.041654884815216064e-01 6.167611852288246155e-02 -1.020701527595520020e-01 2.449527569115161896e-02
1.136162430047988892e-01 -1.091373413801193237e-01 -4.611948430538177490e-01 -1.634186655282974243e-01 1.342405080795288086e-01 1.825102120637893677e-01 6.792914122343063354e-02 1.269487142562866211e-01 6.554777920246124268e-02 2.888498604297637939e-01 -6.777903437614440918e-02 2.030356675386428833e-01 -1.288432925939559937e-01 -1.214243471622467041e-01 -2.438618540763854980e-01 -2.069657444953918457e-01 -1.410589963197708130e-01 4.131942056119441986e-03 1.197980567812919617e-01 8.262296766042709351e-02 -2.034772336483001709e-01 -1.305617392063140869e-01 -2.006020992994308472e-01 -1.159440651535987854e-01 -7.956177741289138794e-02 -9.738925844430923462e-02 -6.669269502162933350e-02 2.636460959911346436e-01 2.956976890563964844e-01 1.106080859899520874e-01 -6.456976383924484253e-02 2.228859513998031616e-01
-5.928738787770271301e-02 1.014081984758377075e-01 -3.165076375007629395e-01 3.271656855940818787e-02 -4.660832509398460388e-02 2.510660886764526367e-01 3.185778558254241943e-01 1.911156624555587769e-01 2.274686247110366821e-01 3.190336227416992188e-01 -1.881750822067260742e-01 2.292798161506652832e-01 -1.605692356824874878e-01 5.123133212327957153e-02 1.975204795598983765e-02 -3.696171939373016357e-02 -1.975145190954208374e-01 -4.751978814601898193e-02 -3.717589378356933594e-02 3.308442533016204834e-01 -1.204907819628715515e-01 4.091255739331245422e-02 1.814923137426376343e-01 -4.449680820107460022e-02 2.658256702125072479e-02 -1.502451002597808838e-01 -2.161601185798645020e-02 5.612963065505027771e-02 6.429095566272735596e-02 3.166125118732452393e-01 2.176979184150695801e-01 -1.678535044193267822e-01
-1.210863441228866577e-01 6.159120053052902222e-02 -4.284280240535736084e-01 -2.114344686269760132e-01 -1.024155467748641968e-01 1.883710622787475586e-01 3.037002086639404297e-01 -2.669941075146198273e-02 -8.477532863616943359e-02 7.474505901336669922e-02 2.566351294517517090e-01 -1.052906513214111328e-01 1.638650149106979370e-02 -1.240491047501564026e-01 -5.980320274829864502e-02 1.691814363002777100e-01 3.757306188344955444e-02 -4.250215888023376465e-01 -5.615137517452239990e-02 4.196685925126075745e-02 -1.680891513824462891e-01 -1.402831822633743286e-01 -4.716577753424644470e-02 1.787634789943695068e-01 1.079601496458053589e-01 -1.702705472707748413e-01 -4.795717820525169373e-02 -1.320020854473114014e-01 9.640231728553771973e-03 1.656651496887207031e-02 3.799250721931457520e-01 5.125970765948295593e-02
-1.570074260234832764e-01 -1.000294610857963562e-01 -3.347268402576446533e-01 -1.493754684925079346e-01 3.161584213376045227e-02 1.546208262443542480e-01 3.359888792037963867e-01 3.285989537835121155e-02 9.989128261804580688e-02 1.184531226754188538e-01 8.291269838809967041e-02 -2.055609375238418579e-01 1.662544310092926025e-01 1.740420050919055939e-02 2.355309017002582550e-02 9.763277322053909302e-02 -9.891024790704250336e-03 1.563798189163208008e-01 -1.775016188621520996e-01 -1.411612424999475479e-02 -3.842586576938629150e-01 -1.643503755331039429e-01 -3.084737956523895264e-01 1.091978922486305237e-01 1.253707259893417358e-01 -2.169192582368850708e-01 -7.296487689018249512e-02 -3.036904036998748779e-01 2.472340315580368042e-01 9.823612123727798462e-02 -1.083723604679107666e-01 9.746323339641094208e-03
-2.004550844430923462e-01 1.906853914260864258e-01 -3.902955949306488037e-01 -1.068718358874320984e-01 -2.795170545578002930e-01 -1.779165118932723999e-01 4.945998266339302063e-02 -3.478030860424041748e-02 5.542969703674316406e-02 5.024147033691406250e-02 2.973688393831253052e-02 3.726879134774208069e-02 8.633043617010116577e-02 -1.142750680446624756e-01 -4.988754540681838989e-02 2.120629400014877319e-01 -1.696773022413253784e-01 -1.063590422272682190e-01 1.215099319815635681e-01 1.572412550449371338e-01 -3.731302917003631592e-01 -1.543534994125366211e-01 1.846360713243484497e-01 1.043711081147193909e-01 -9.629087150096893311e-02 -6.563555449247360229e-03 -9.786638617515563965e-02 3.748717010021209717e-01 -1.645590923726558685e-02 -2.735735177993774414e-01 2.069584131240844727e-01 -7.368709146976470947e-02
1.269574910402297974e-01 7.087021949701011181e-04 -1.620435565710067749e-01 -3.906490504741668701e-01 9.909532964229583740e-02 4.169208407402038574e-01 2.642089724540710449e-01 1.778179854154586792e-01 3.070325553417205811e-01 1.245706826448440552e-01 1.118534617125988007e-02 -5.343879386782646179e-02 1.166489049792289734e-01 2.115610428154468536e-02 -2.529820203781127930e-01 1.862108707427978516e-01 7.877009361982345581e-02 -6.677405536174774170e-02 -1.691356301307678223e-02 1.507440060377120972e-01 -2.019850313663482666e-01 2.690953016281127930e-01 -1.651644892990589142e-02 4.370990023016929626e-02 1.452866569161415100e-02 9.211204946041107178e-02 -1.018644273281097412e-01 -2.789769768714904785e-01 6.626939028501510620e-02 -8.212350308895111084e-02 3.068731166422367096e-02 1.908056139945983887e-01
-9.175121784210205078e-02 -7.426223903894424438e-02 -3.470222949981689453e-01 -1.436969190835952759e-01 -1.321502178907394409e-01 3.596968054771423340e-01 2.973814904689788818e-01 -5.941059906035661697e-03 1.070247963070869446e-01 3.241924345493316650e-01 -4.252990707755088806e-03 6.308379024267196655e-02 3.771963715553283691e-02 2.610143423080444336e-01 -3.239077031612396240e-01 -2.572549581527709961e-01 5.928406491875648499e-02 -4.743253067135810852e-02 -1.123622059822082520e-01 9.468062967061996460e-02 -1.029651984572410583e-01 2.803324759006500244e-01 -1.681496798992156982e-01 6.644262373447418213e-02 1.178390607237815857e-01 -1.033618897199630737e-01 -7.364548277109861374e-03 2.680796384811401367e-01 1.899785827845335007e-03 -4.747908189892768860e-02 1.633750647306442261e-02 1.517863105982542038e-02
-6.756834685802459717e-02 1.391804516315460205e-01 -3.432662785053253174e-01 -4.607146382331848145e-01 -6.419162452220916748e-02 -5.968818068504333496e-02 1.344712972640991211e-01 1.069015190005302429e-01 2.547034025192260742e-01 -1.493902951478958130e-01 1.897063404321670532e-01 -9.328553080558776855e-02 3.387178182601928711e-01 2.528551816940307617e-01 -2.092933505773544312e-01 3.002457320690155029e-02 1.569885313510894775e-01 1.933943852782249451e-02 5.074711516499519348e-02 5.653542280197143555e-02 -1.579476743936538696e-01 -5.553950369358062744e-02 -1.727624237537384033e-01 -1.623738855123519897e-01 -8.704676292836666107e-03 -4.726929590106010437e-02 -7.583306729793548584e-02 1.335994303226470947e-01 -1.124328896403312683e-01 -2.981120049953460693e-01 8.413410931825637817e-02 -6.318246573209762573e-02
-3.419436141848564148e-02 1.742531657218933105e-01 -1.810981184244155884e-01 -3.487103879451751709e-01 -3.151911199092864990e-01 4.439965188503265381e-01 -2.265140973031520844e-02 6.392803043127059937e-02 3.101003468036651611e-01 2.797586917877197266e-01 1.105012279003858566e-02 -2.193673513829708099e-02 1.811828017234802246e-01 -4.835218936204910278e-02 9.497120976448059082e-02 7.400367408990859985e-02 1.517738103866577148e-01 -9.206857532262802124e-02 -7.674577087163925171e-02 1.300863176584243774e-01 -1.299146413803100586e-01 -2.048002481460571289e-01 1.599375009536743164e-01 -2.373349070549011230e-01 -5.682352185249328613e-02 -1.759855747222900391e-01 4.159086942672729492e-02 8.131518959999084473e-02 1.682080924510955811e-01 -1.167416125535964966e-01 -9.304190427064895630e-02 -1.126525830477476120e-02
-8.013162016868591309e-02 2.705303728580474854e-01 -2.219249904155731201e-01 -4.944402351975440979e-02 -2.427478879690170288e-01 4.288518726825714111e-01 1.900516152381896973e-01 -2.472019754350185394e-03 5.488165467977523804e-02 9.202443063259124756e-02 7.769645005464553833e-02 1.881922781467437744e-01 2.032964527606964111e-01 -1.575059741735458374e-01 -1.516993939876556396e-01 1.344480216503143311e-01 1.105009987950325012e-01 -1.681437641382217407e-01 1.135153546929359436e-01 -3.418946871533989906e-03 -3.134226202964782715e-01 4.138569161295890808e-02 -1.790592074394226074e-01 -5.043957848101854324e-03 2.079609483480453491e-01 9.947111457586288452e-02 -2.999053299427032471e-01 1.518077105283737183e-01 -1.941177845001220703e-01 -1.375519633293151855e-01 1.118428707122802734e-01 9.441410005092620850e-02
-5.768710747361183167e-02 3.625185489654541016e-01 -2.756722867488861084e-01 -5.124339833855628967e-02 3.739500418305397034e-02 3.102306127548217773e-01 1.920331418514251709e-01 -9.372840635478496552e-03 3.107198774814605713e-01 -1.094345375895500183e-01 2.074913233518600464e-01 -1.469217389822006226e-01 1.283845603466033936e-01 1.927269548177719116e-01 -4.667410627007484436e-02 -8.863614872097969055e-03 -2.099558413028717041e-01 -5.566201172769069672e-03 -2.818599343299865723e-02 -8.729375153779983521e-02 -2.637836337089538574e-01 1.483414620161056519e-01 4.860994964838027954e-02 2.324885129928588867e-01 -1.736318767070770264e-01 -1.156262122094631195e-02 -1.324335485696792603e-01 -2.382775396108627319e-01 1.437135189771652222e-01 -1.225480884313583374e-01 -1.985048800706863403e-01 2.068344801664352417e-01
-1.298031210899353027e-01 1.756017506122589111e-01 -3.757739365100860596e-01 -2.348285168409347534e-01 -1.520864069461822510e-01 -6.159895285964012146e-02 7.210713624954223633e-02 -2.061252109706401825e-02 -2.105239480733871460e-01 1.441891491413116455e-02 3.384619355201721191e-01 1.605822741985321045e-01 5.667839571833610535e-02 -2.350700460374355316e-02 3.845748724415898323e-03 1.975996941328048706e-01 9.313316643238067627e-02 -2.387550473213195801e-01 -9.943284094333648682e-02 -2.475536055862903595e-02 -3.733252882957458496e-01 -2.704005241394042969e-01 -1.014856696128845215e-01 -1.345298904925584793e-02 -2.696669101715087891e-01 -7.699355483055114746e-02 -7.317224889993667603e-02 1.262484639883041382e-01 2.215947210788726807e-01 -1.599822938442230225e-01 9.764695167541503906e-02 1.113477125763893127e-01
7.417167723178863525e-02 -4.287797957658767700e-02 -3.274815082550048828e-01 -3.154577612876892090e-01 -3.347950801253318787e-02 -6.419862061738967896e-02 3.152269124984741211e-01 -3.513812124729156494e-01 -6.608936190605163574e-02 4.587312415242195129e-02 4.182460904121398926e-02 1.007408127188682556e-01 -1.599746942520141602e-01 7.462004572153091431e-02 -3.429376780986785889e-01 -1.957999728620052338e-02 -3.199236690998077393e-01 1.366976201534271240e-01 8.076442405581474304e-03 -7.017197553068399429e-03 -1.980875283479690552e-01 1.150378584861755371e-01 -9.026572853326797485e-02 2.190433442592620850e-01 -2.450748980045318604e-01 -2.601982355117797852e-01 -1.404637247323989868e-01 1.050077751278877258e-01 1.960138604044914246e-02 -2.816622518002986908e-02 -6.164203514344990253e-04 -2.919024229049682617e-02
2.033417969942092896e-01 7.207479327917098999e-02 -2.708480954170227051e-01 -4.252396523952484131e-01 -2.443980574607849121e-01 9.465045295655727386e-03 -2.203814983367919922e-01 1.843653735704720020e-03 1.132351458072662354e-01 2.151058167219161987e-01 -3.107210062444210052e-02 1.367465704679489136e-01 1.908225268125534058e-01 1.144850850105285645e-01 1.806870996952056885e-01 1.873854249715805054e-01 -1.026395633816719055e-01 -1.351524889469146729e-01 -3.984770271927118301e-03 -1.716486923396587372e-02 -2.989681959152221680e-01 3.205213323235511780e-02 1.142672915011644363e-02 -2.089769951999187469e-02 -7.474028039723634720e-03 -9.384685009717941284e-02 -4.849144816398620605e-02 -1.541588008403778076e-01 2.765214443206787109e-01 -1.523935049772262573e-01 2.546233832836151123e-01 -2.743189930915832520e-01
1.386902481317520142e-01 1.215290278196334839e-01 -3.575341403484344482e-01 -1.242738664150238037e-01 -1.609477251768112183e-01 2.098945230245590210e-01 -7.652752846479415894e-02 -1.421345919370651245e-01 5.765965208411216736e-02 -2.372039481997489929e-02 1.495063453912734985e-01 -1.336470693349838257e-01 8.280251920223236084e-02 2.831354439258575439e-01 8.779266849160194397e-03 -3.157014399766921997e-02 -9.625252336263656616e-03 1.478925943374633789e-01 -1.428615748882293701e-01 1.826254725456237793e-01 -2.472004890441894531e-01 -2.843658439815044403e-02 -1.290910840034484863e-01 3.684610873460769653e-02 2.174848914146423340e-01 -1.579334139823913574e-01 -2.103453725576400757e-01 1.979752480983734131e-01 2.124127298593521118e-01 -2.528780102729797363e-01 3.487837016582489014e-01 2.290024012327194214e-01
-1.847655326128005981e-01 2.670699171721935272e-02 -3.083629608154296875e-01 -5.268904939293861389e-02 -3.987058252096176147e-02 2.467282712459564209e-01 3.999273478984832764e-01 2.195463050156831741e-03 1.754593253135681152e-01 1.511725634336471558e-01 5.366895347833633423e-02 1.609608381986618042e-01 3.432666882872581482e-02 2.531135380268096924e-01 -2.869967818260192871e-01 -2.333343178033828735e-01 -1.382060907781124115e-02 -1.516681015491485596e-01 -2.166293412446975708e-01 2.977800071239471436e-01 -1.473584771156311035e-01 2.292069792747497559e-01 -1.415148824453353882e-01 1.231626421213150024e-01 1.097268238663673401e-01 -1.391353607177734375e-01 2.620684355497360229e-02 1.371398866176605225e-01 1.157561168074607849e-01 -2.909874357283115387e-02 7.702240347862243652e-02 1.451757252216339111e-01
-7.733329385519027710e-02 1.600800454616546631e-01 -1.896194219589233398e-01 -9.678095579147338867e-02 -1.774986386299133301e-01 4.900846779346466064e-01 3.174695074558258057e-01 6.156712397933006287e-02 9.920061379671096802e-02 1.054272204637527466e-01 8.363895118236541748e-02 2.375461757183074951e-01 1.796577125787734985e-01 -1.858717352151870728e-01 -1.301151365041732788e-01 1.502868812531232834e-02 -4.630382359027862549e-02 -8.372249454259872437e-02 -3.145733475685119629e-02 1.311995834112167358e-01 -3.545087575912475586e-01 5.546175315976142883e-02 -3.518800251185894012e-03 9.589442051947116852e-03 2.349569499492645264e-01 1.404616236686706543e-01 -2.901901304721832275e-01 1.878196746110916138e-01 -1.145900413393974304e-01 -1.081074252724647522e-01 3.950830083340406418e-03 5.456846579909324646e-02
-1.448648571968078613e-01 3.171038627624511719e-02 -2.611144781112670898e-01 -3.051595687866210938e-01 -3.500588983297348022e-02 2.873931825160980225e-01 2.890839576721191406e-01 2.192890048027038574e-01 8.549176901578903198e-02 1.574732959270477295e-01 -1.902061253786087036e-01 -1.027858778834342957e-01 -8.132346719503402710e-02 -3.460906213149428368e-03 -3.495090901851654053e-01 9.172348305583000183e-03 -1.800608038902282715e-01 -3.404845297336578369e-02 1.104365512728691101e-01 1.526712030172348022e-01 -1.261092275381088257e-01 -8.637668192386627197e-02 -7.585579901933670044e-02 9.354908019304275513e-02 -8.995129913091659546e-02 2.639966905117034912e-01 -2.123320400714874268e-01 1.782089173793792725e-01 -1.549486964941024780e-01 -2.371704131364822388e-01 -2.593423426151275635e-02 2.258222103118896484e-01
1.648259013891220093e-01 2.338467910885810852e-02 -6.161594390869140625e-01 -1.237202435731887817e-01 -1.118232235312461853e-01 8.874656260013580322e-02 2.405488938093185425e-01 -4.524533823132514954e-02 -9.791165590286254883e-02 -1.487873047590255737e-01 1.962844431400299072e-01 -1.715576276183128357e-02 2.001593122258782387e-03 7.803689688444137573e-02 -1.991558670997619629e-01 -1.237560287117958069e-01 -2.828187346458435059e-01 2.378374636173248291e-01 1.867117546498775482e-02 -1.465799510478973389e-01 -2.087010890245437622e-01 1.001741066575050354e-01 -9.491126239299774170e-02 1.236285939812660217e-01 7.466322183609008789e-02 -1.673656404018402100e-01 -1.556761413812637329e-01 2.402287125587463379e-01 1.123890802264213562e-01 -2.507594227790832520e-02 -8.652242831885814667e-03 -1.674450561404228210e-02
1.942026168107986450e-01 1.852849125862121582e-01 -4.435246586799621582e-01 -3.657876513898372650e-03 -1.097072437405586243e-01 -1.777096837759017944e-02 9.133024513721466064e-02 -3.736523538827896118e-02 9.849054366350173950e-02 1.404664814472198486e-01 -7.974219322204589844e-02 1.451053470373153687e-01 1.532026529312133789e-01 1.448563020676374435e-02 -2.578551769256591797e-01 -5.122923851013183594e-02 -4.835721105337142944e-02 -6.753925979137420654e-02 3.166347742080688477e-01 -2.135140448808670044e-02 -1.923687309026718140e-01 1.547362469136714935e-02 -1.812290251255035400e-01 -4.774836450815200806e-02 1.973557472229003906e-02 -2.429969012737274170e-01 -1.285499781370162964e-01 2.774754464626312256e-01 4.424299001693725586e-01 1.290765106678009033e-01 8.796472847461700439e-02 -8.011523634195327759e-02
-1.470982432365417480e-01 7.728773355484008789e-02 -2.762462496757507324e-01 -2.690210938453674316e-01 -2.552174627780914307e-01 -7.589630782604217529e-02 -7.036821544170379639e-02 1.660549938678741455e-01 3.754116594791412354e-01 7.637774944305419922e-02 -7.107122987508773804e-02 3.782808408141136169e-02 -1.760217547416687012e-01 4.973363131284713745e-02 2.938215853646397591e-03 1.578624695539474487e-01 -5.719460546970367432e-02 1.998936571180820465e-02 -1.698244065046310425e-01 -7.055737078189849854e-02 2.494476735591888428e-02 4.227539524435997009e-02 -3.248479589819908142e-02 9.562499821186065674e-03 5.947337299585342407e-02 -6.516564637422561646e-02 -5.338963866233825684e-01 4.067020863294601440e-02 1.675592660903930664e-01 2.875592708587646484e-01 1.513132005929946899e-01 1.986342221498489380e-01
-1.571391969919204712e-01 2.835942506790161133e-01 -5.557721108198165894e-02 -3.084269762039184570e-01 -1.433302462100982666e-01 1.322759897448122501e-03 1.342883408069610596e-01 -8.317112922668457031e-02 3.245081007480621338e-01 1.470324397087097168e-01 -7.861416041851043701e-02 2.432442456483840942e-02 -2.254951447248458862e-01 -1.905573457479476929e-01 8.009047247469425201e-03 -6.238658726215362549e-02 -1.565301865339279175e-01 5.436456296592950821e-03 -1.094236522912979126e-01 -1.120289638638496399e-01 -4.777906835079193115e-01 7.930106669664382935e-02 -8.229058235883712769e-02 -6.730384659022092819e-03 2.664084360003471375e-02 -2.514877319335937500e-01 -2.603538930416107178e-01 4.594853520393371582e-02 -2.431967556476593018e-01 -1.069911569356918335e-02 1.335994750261306763e-01 -1.579655557870864868e-01
-2.263456881046295166e-01 5.577079579234123230e-02 -3.540520668029785156e-01 -8.085976541042327881e-02 -8.514851331710815430e-03 3.617072999477386475e-01 2.048988193273544312e-01 -6.191471591591835022e-02 1.581549048423767090e-01 1.768601983785629272e-01 3.944904729723930359e-02 2.483030557632446289e-01 -1.892531812191009521e-01 4.420455917716026306e-02 1.913168132305145264e-01 2.270480841398239136e-01 5.490462854504585266e-02 2.967961728572845459e-01 -3.332693278789520264e-01 7.628540694713592529e-02 -1.309155393391847610e-02 -9.217084944248199463e-02 -6.665018945932388306e-02 2.217271327972412109e-01 8.303782343864440918e-02 -3.894601389765739441e-02 -3.900778293609619141e-02 2.291013002395629883e-01 1.720408350229263306e-01 -3.390757739543914795e-02 1.358634084463119507e-01 9.862817078828811646e-02
-2.444840967655181885e-01 6.663599982857704163e-03 -4.528387486934661865e-01 -1.004632189869880676e-01 -5.899970605969429016e-02 1.371403932571411133e-01 2.578397095203399658e-01 1.106442511081695557e-01 9.370665997266769409e-02 -1.552086174488067627e-01 1.021447032690048218e-01 1.522575020790100098e-01 1.299838721752166748e-01 -3.545840829610824585e-02 -3.721200823783874512e-01 -2.391948364675045013e-02 -1.409350633621215820e-01 2.155598700046539307e-01 4.674928262829780579e-02 -3.852635994553565979e-02 -2.149315476417541504e-01 1.801157295703887939e-01 -1.296003013849258423e-01 7.573997229337692261e-02 1.052745506167411804e-01 3.059448301792144775e-02 -8.639238029718399048e-02 2.406110018491744995e-01 1.937108486890792847e-01 8.134748786687850952e-02 1.241254061460494995e-01 -3.037056326866149902e-01
-9.143172949552536011e-02 1.863920837640762329e-01 -5.246437191963195801e-01 -2.197379469871520996e-01 1.242393851280212402e-01 5.426172912120819092e-02 7.938953489065170288e-02 5.248776171356439590e-03 1.238410770893096924e-01 2.671045660972595215e-01 -9.906343370676040649e-02 2.172671258449554443e-01 1.099012047052383423e-01 -5.588621646165847778e-02 -1.741866916418075562e-01 -1.413213461637496948e-02 2.865170873701572418e-02 -3.538719192147254944e-02 1.658038794994354248e-01 -8.979418873786926270e-02 1.304143220186233521e-01 -7.665532641112804413e-03 -3.008068799972534180e-01 8.933558315038681030e-02 -2.242325842380523682e-01 -9.060927480459213257e-02 -6.657446920871734619e-02 1.682926267385482788e-01 3.852349817752838135e-01 1.601274609565734863e-01 -1.948153041303157806e-02 1.948597654700279236e-02
-8.795776963233947754e-02 5.937729403376579285e-02 -3.235880732536315918e-01 8.032991737127304077e-02 -2.642101980745792389e-02 2.603942453861236572e-01 2.612636089324951172e-01 -1.911692023277282715e-01 3.360579907894134521e-02 2.787073552608489990e-01 -3.086800687015056610e-02 4.725455120205879211e-02 1.544896215200424194e-01 3.893183916807174683e-02 -2.684502899646759033e-01 2.647066414356231689e-01 -2.683840878307819366e-02 -2.100869566202163696e-01 -1.830229759216308594e-01 -7.936891168355941772e-02 -4.228084683418273926e-01 -1.724185794591903687e-01 -9.166760742664337158e-02 6.147593259811401367e-03 1.118099987506866455e-01 5.712536722421646118e-02 -2.289043068885803223e-01 -1.019730269908905029e-01 -2.892343560233712196e-03 -2.058813273906707764e-01 1.560234874486923218e-01 -8.870416134595870972e-02
4.200199909973889589e-04 2.285031974315643311e-01 -3.228074014186859131e-01 4.176183044910430908e-02 -4.659321606159210205e-01 1.780143380165100098e-02 1.675856858491897583e-01 3.435430303215980530e-02 8.033307641744613647e-02 1.891707479953765869e-01 -1.263488084077835083e-03 -1.627943813800811768e-01 -1.169530525803565979e-01 -1.507315337657928467e-01 1.519500464200973511e-01 1.426368504762649536e-01 -2.994259595870971680e-01 -5.869608372449874878e-02 1.182979624718427658e-02 2.554526031017303467e-01 -2.892835438251495361e-01 5.484801530838012695e-02 -4.664245620369911194e-02 -8.035928755998611450e-02 3.812099248170852661e-02 -1.215573027729988098e-02 -2.470480650663375854e-01 2.796930968761444092e-01 1.409158855676651001e-01 -1.710892319679260254e-01 -3.744245320558547974e-02 -3.703465685248374939e-02
6.482854485511779785e-02 4.049266874790191650e-01 -5.057844519615173340e-01 -1.371959149837493896e-01 -2.396393269300460815e-01 -3.015937749296426773e-03 1.556776762008666992e-01 -2.592535130679607391e-02 9.447781741619110107e-02 9.628853946924209595e-02 1.794375032186508179e-01 1.221378743648529053e-01 1.283892095088958740e-01 -5.508840084075927734e-03 -1.285271942615509033e-01 2.252288758754730225e-01 9.676599502563476562e-02 2.399593032896518707e-02 -2.719536423683166504e-02 1.899522244930267334e-01 -6.595477461814880371e-02 -2.976899780333042145e-02 1.993068456649780273e-01 9.586010873317718506e-02 -2.185732424259185791e-01 -1.598473787307739258e-01 1.177119165658950806e-01 -2.305637300014495850e-02 3.078307509422302246e-01 -1.481468975543975830e-01 1.426697969436645508e-01 -9.394374676048755646e-03
-1.703271269798278809e-01 -4.993499070405960083e-02 -4.269794821739196777e-01 -1.776296794414520264e-01 6.810640543699264526e-02 2.065195441246032715e-01 3.390838801860809326e-01 -1.397242844104766846e-01 -2.057087235152721405e-02 -3.375016152858734131e-02 6.505484133958816528e-02 -1.422151327133178711e-01 1.691546738147735596e-01 1.131118386983871460e-01 -7.680915296077728271e-04 9.487075358629226685e-02 -6.012044847011566162e-02 1.356922984123229980e-01 -1.383392363786697388e-01 -1.661043614149093628e-01 -3.543476462364196777e-01 -1.564861238002777100e-01 -3.134689331054687500e-01 1.143550053238868713e-01 1.085802987217903137e-01 -1.990365833044052124e-01 -8.760568499565124512e-02 -2.131811231374740601e-01 1.852896362543106079e-01 1.531932055950164795e-01 -6.000291183590888977e-02 1.847532391548156738e-02
-1.365990340709686279e-01 1.455200612545013428e-01 -2.393530756235122681e-01 -7.900388538837432861e-02 2.285961760208010674e-03 4.710554182529449463e-01 1.742442101240158081e-01 1.048969551920890808e-01 2.587193250656127930e-01 -2.404418028891086578e-02 4.635287076234817505e-02 -3.538338094949722290e-02 2.881145775318145752e-01 -3.976832702755928040e-02 -2.597051262855529785e-01 -1.476214826107025146e-01 -1.122904848307371140e-02 -1.042878851294517517e-01 -8.235716819763183594e-02 2.750471234321594238e-01 -2.700991928577423096e-01 2.777792513370513916e-01 1.408135797828435898e-02 1.654779911041259766e-01 9.385367482900619507e-02 1.346130073070526123e-01 -2.108819633722305298e-01 -9.076870232820510864e-02 1.880083531141281128e-01 -8.661364205181598663e-03 1.175878290086984634e-02 4.789292067289352417e-02
3.638068214058876038e-02 2.395223267376422882e-02 -4.512665271759033203e-01 -2.140881568193435669e-01 -1.910634636878967285e-01 1.986234635114669800e-01 5.487663298845291138e-02 -1.105163767933845520e-01 3.677752986550331116e-02 7.709822803735733032e-02 2.845606207847595215e-01 -1.777780354022979736e-01 1.184685006737709045e-01 -4.052762687206268311e-02 -2.636913396418094635e-02 2.361587882041931152e-01 8.870634436607360840e-02 -2.008463740348815918e-01 -2.869653999805450439e-01 -8.487975224852561951e-03 -1.555472910404205322e-01 -9.775958210229873657e-02 -1.658340990543365479e-01 -6.127208098769187927e-02 7.166527956724166870e-02 -2.798180878162384033e-01 -4.487862810492515564e-02 -1.070950180292129517e-01 -8.903212845325469971e-02 -3.592622578144073486e-01 1.309004276990890503e-01 1.368968188762664795e-01
-1.258038282394409180e-01 4.379114806652069092e-01 -3.457859158515930176e-01 -3.772578388452529907e-02 1.279589533805847168e-01 1.671311557292938232e-01 4.685972258448600769e-02 4.706145823001861572e-02 3.252767920494079590e-01 1.151768416166305542e-01 -1.022584456950426102e-02 9.866806864738464355e-02 1.983408629894256592e-01 2.309013754129409790e-01 -1.741813570261001587e-01 6.140524148941040039e-02 5.894815549254417419e-02 -1.927357539534568787e-02 -5.257372930645942688e-02 -1.888185441493988037e-01 -1.071486100554466248e-01 7.202339172363281250e-02 3.517529368400573730e-02 2.648581564426422119e-01 -9.279747493565082550e-03 -1.067024916410446167e-01 -1.290894150733947754e-01 -4.204482212662696838e-02 1.011920813471078873e-02 -2.541522383689880371e-01 -1.378707587718963623e-01 3.508538305759429932e-01
-7.412753254175186157e-02 1.047175154089927673e-01 -4.163828492164611816e-01 -1.458065807819366455e-01 7.604492455720901489e-02 2.841417789459228516e-01 1.914115697145462036e-01 3.278293088078498840e-02 3.102976679801940918e-01 2.048947811126708984e-01 -1.947720907628536224e-02 1.815865933895111084e-01 1.035053431987762451e-01 3.206482827663421631e-01 -2.352032959461212158e-01 5.718306079506874084e-02 -1.536695193499326706e-02 -1.658737212419509888e-01 -3.147207573056221008e-02 -1.572640985250473022e-01 7.289112359285354614e-02 5.397745966911315918e-02 -5.801173299551010132e-02 2.509957849979400635e-01 3.738678619265556335e-02 1.331143528223037720e-01 -1.496914327144622803e-01 -8.937498182058334351e-02 -6.334479153156280518e-02 -5.391991510987281799e-02 -1.596558392047882080e-01 3.330879509449005127e-01
-3.129965066909790039e-02 1.907486319541931152e-01 -2.560648918151855469e-01 -4.023451805114746094e-01 -1.662044674158096313e-01 -3.240452334284782410e-02 1.364162564277648926e-01 -9.156036376953125000e-02 7.899931073188781738e-02 -8.827473223209381104e-02 -3.339794650673866272e-02 1.512223333120346069e-01 6.507004797458648682e-02 4.378198981285095215e-01 1.371535509824752808e-01 -9.623429179191589355e-02 1.646864861249923706e-01 -4.030280187726020813e-02 -2.662841929122805595e-03 -2.588667273521423340e-01 -1.653395295143127441e-01 -1.056947559118270874e-01 -2.804233133792877197e-01 5.761480424553155899e-03 1.719184219837188721e-01 1.820265688002109528e-02 -2.883065342903137207e-01 2.466269284486770630e-01 7.603606581687927246e-02 5.415343493223190308e-02 1.109285131096839905e-01 -9.855150431394577026e-02
1.752789765596389771e-01 2.137686759233474731e-01 -4.778576195240020752e-01 -3.119186162948608398e-01 -3.961256239563226700e-03 3.180069625377655029e-01 2.566562592983245850e-01 9.501104056835174561e-02 -6.622167676687240601e-02 3.919179551303386688e-03 -2.737309038639068604e-01 3.157503306865692139e-01 1.153474748134613037e-01 7.102299481630325317e-02 5.710728466510772705e-02 -1.233524829149246216e-01 -2.721750736236572266e-01 -4.001305624842643738e-02 -8.799214661121368408e-02 4.848699609283357859e-04 -2.406392842531204224e-01 -1.256033629179000854e-01 -1.116554588079452515e-01 -7.541581243276596069e-02 -9.990675002336502075e-02 -6.098432838916778564e-02 4.948804900050163269e-02 -7.814761251211166382e-02 5.656708497554063797e-03 -3.894382715225219727e-02 4.037588089704513550e-02 7.310919463634490967e-02
-1.367880105972290039e-01 -1.523534357547760010e-01 -4.793722033500671387e-01 1.597618684172630310e-03 -3.701497241854667664e-02 2.118262946605682373e-01 1.994954496622085571e-01 7.779704034328460693e-02 2.319458276033401489e-01 9.836394339799880981e-02 2.244111746549606323e-01 4.865107685327529907e-02 7.743593305349349976e-02 -5.652545019984245300e-02 -1.136042103171348572e-01 1.389595717191696167e-01 -8.283323049545288086e-02 -3.274885416030883789e-01 -1.908463984727859497e-01 8.964341878890991211e-02 -3.126681149005889893e-01 -1.536537110805511475e-01 -1.528033018112182617e-01 4.390934109687805176e-02 1.940662786364555359e-02 1.746798455715179443e-01 -3.075727224349975586e-01 -7.384254038333892822e-02 -1.823073923587799072e-01 4.067630320787429810e-02 -6.297749280929565430e-02 -5.967407301068305969e-02
-9.433900564908981323e-02 2.196582257747650146e-01 -1.604875773191452026e-01 -3.445706963539123535e-01 -2.453154176473617554e-01 1.141971349716186523e-01 1.112435013055801392e-01 1.317845135927200317e-01 5.514975637197494507e-02 2.026905715465545654e-01 -1.557737141847610474e-01 -1.651970744132995605e-01 8.700358122587203979e-02 1.122201979160308838e-02 -7.911957800388336182e-02 2.980033159255981445e-01 2.393656782805919647e-02 -1.596834212541580200e-01 -3.132029622793197632e-02 1.173023730516433716e-01 -2.398748695850372314e-01 2.898212522268295288e-03 7.270245254039764404e-02 2.958975434303283691e-01 2.285782843828201294e-01 4.002482444047927856e-02 -4.611794352531433105e-01 -1.402377057820558548e-02 -1.143478527665138245e-01 -4.225100390613079071e-03 1.763171888887882233e-02 -1.600660234689712524e-01
-1.399039179086685181e-01 1.674892753362655640e-01 -2.771653831005096436e-01 -3.986521065235137939e-01 -2.634709775447845459e-01 2.446900904178619385e-01 3.207479715347290039e-01 -7.929365336894989014e-02 1.603023614734411240e-03 -1.310686618089675903e-01 1.312391608953475952e-01 2.747615426778793335e-02 7.629468291997909546e-02 -4.147012904286384583e-02 2.092450410127639771e-01 1.409073621034622192e-01 1.578532755374908447e-01 -2.821057289838790894e-02 -2.373625934123992920e-01 6.076876446604728699e-02 -6.766887009143829346e-02 5.725077167153358459e-02 8.111780509352684021e-03 -1.422741264104843140e-01 1.971249431371688843e-01 -6.364700943231582642e-02 -8.787044882774353027e-02 -3.161681294441223145e-01 1.992683708667755127e-01 -1.908209174871444702e-01 7.763281464576721191e-02 1.586888879537582397e-01
3.568214923143386841e-02 5.545189604163169861e-02 -4.558166265487670898e-01 -1.516201496124267578e-01 7.388794422149658203e-02 1.718622744083404541e-01 1.377027332782745361e-01 3.001011162996292114e-02 9.633687883615493774e-02 8.827910572290420532e-02 -1.035051047801971436e-01 -2.373598068952560425e-01 1.234586630016565323e-02 -2.386456280946731567e-01 -6.733675301074981689e-02 2.991073727607727051e-01 1.599348485469818115e-01 -1.479428857564926147e-01 -2.370051741600036621e-01 -1.214933618903160095e-01 -4.027006924152374268e-01 -1.439552456140518188e-01 1.093068569898605347e-01 7.895123213529586792e-02 1.638229936361312866e-01 -1.566002964973449707e-01 9.847401641309261322e-03 -1.314240694046020508e-01 2.195420116186141968e-02 8.595957607030868530e-02 2.805627584457397461e-01 4.145421553403139114e-03
-2.208079844713211060e-01 6.951645016670227051e-02 -1.677779108285903931e-01 -1.996783316135406494e-01 1.181437745690345764e-01 3.313379883766174316e-01 4.332700371742248535e-02 2.402795404195785522e-01 3.400531411170959473e-01 3.467447757720947266e-01 7.593189831823110580e-03 1.988346576690673828e-01 -5.306169856339693069e-03 -2.918682992458343506e-02 -3.202627599239349365e-01 -1.527950167655944824e-01 -1.878554821014404297e-01 -1.413342952728271484e-01 1.914625316858291626e-01 1.235325168818235397e-02 -2.487069070339202881e-01 -4.880470409989356995e-02 -2.877017669379711151e-02 7.219114806503057480e-03 -9.309922903776168823e-02 -2.309543639421463013e-02 -1.688745021820068359e-01 1.583051532506942749e-01 1.883969455957412720e-01 -4.370200634002685547e-02 -8.975553512573242188e-02 1.653753370046615601e-01
-2.059533894062042236e-01 1.485414803028106689e-01 -3.667291402816772461e-01 -4.588353335857391357e-01 1.823099702596664429e-01 4.370689019560813904e-02 1.567556709051132202e-01 4.521577060222625732e-02 1.940702348947525024e-01 3.038610564544796944e-03 -1.610123366117477417e-01 1.025016009807586670e-01 -4.537770152091979980e-02 7.344422489404678345e-02 -2.506096661090850830e-01 -1.372984796762466431e-01 -2.313454598188400269e-01 1.497980803251266479e-01 -8.699780702590942383e-02 -2.301049828529357910e-01 -1.454215496778488159e-01 6.039220094680786133e-02 -2.571285068988800049e-01 -8.957116305828094482e-02 -2.257820516824722290e-01 -1.413793116807937622e-01 -1.586786061525344849e-01 -4.896482825279235840e-02 8.343775570392608643e-02 4.086297750473022461e-02 -1.424987763166427612e-01 5.129976943135261536e-02
-5.643429234623908997e-02 4.152534604072570801e-01 -4.358567893505096436e-01 -1.621314585208892822e-01 -8.774276822805404663e-02 -2.208495885133743286e-01 1.215453371405601501e-01 1.293231993913650513e-01 -4.913058131933212280e-02 -1.815471649169921875e-01 9.379950165748596191e-02 1.369874030351638794e-01 -4.129606112837791443e-02 1.334026455879211426e-02 -1.869491040706634521e-01 2.883176803588867188e-01 8.722252398729324341e-02 4.750673100352287292e-02 -2.000368759036064148e-02 4.354804754257202148e-02 -3.296041786670684814e-01 4.003845900297164917e-02 8.332458138465881348e-02 2.099829465150833130e-01 4.431530833244323730e-02 -1.270355135202407837e-01 -1.406705826520919800e-01 -9.461343288421630859e-02 6.305861752480268478e-03 -6.278645247220993042e-02 1.721239238977432251e-01 -2.887282073497772217e-01
1.206085756421089172e-01 3.868734538555145264e-01 -2.928786575794219971e-01 -2.331387996673583984e-01 -2.822204828262329102e-01 4.939249157905578613e-01 -5.766512826085090637e-02 1.392004359513521194e-02 1.089879572391510010e-01 2.433609217405319214e-02 1.613116264343261719e-01 1.520564872771501541e-02 8.469998836517333984e-02 -1.628014296293258667e-01 -2.813842892646789551e-02 -4.413509368896484375e-02 1.512299329042434692e-01 -2.368883788585662842e-02 3.790370747447013855e-02 6.029428169131278992e-02 -9.646929055452346802e-02 -2.936908304691314697e-01 -4.656302183866500854e-02 9.410291910171508789e-02 7.258148863911628723e-03 5.307637900114059448e-02 -2.684797346591949463e-01 1.526878178119659424e-01 6.253450363874435425e-02 1.808893084526062012e-01 -1.227134093642234802e-01 9.131058305501937866e-02
-3.100906312465667725e-01 2.375430166721343994e-01 -3.980971276760101318e-01 -3.250993192195892334e-01 7.370788604021072388e-02 8.009997010231018066e-02 2.964188754558563232e-01 6.921048462390899658e-02 2.638232409954071045e-01 -2.345339022576808929e-02 -1.128350645303726196e-01 2.195551991462707520e-01 -2.184218354523181915e-02 -2.242268808186054230e-02 -2.588611841201782227e-01 -8.486355841159820557e-02 -9.997524321079254150e-03 1.443813145160675049e-01 5.280210450291633606e-02 -3.473594039678573608e-02 -2.339178770780563354e-01 2.598705329000949860e-02 -1.577687859535217285e-01 -2.796591818332672119e-01 -1.754651367664337158e-01 1.068108007311820984e-01 -1.543472521007061005e-03 1.672120839357376099e-01 1.170641928911209106e-02 -6.129467859864234924e-02 -8.373706787824630737e-02 8.924508094787597656e-02
-1.164364814758300781e-01 3.330894410610198975e-01 -3.855304121971130371e-01 -2.065751254558563232e-01 -3.684436380863189697e-01 8.074794709682464600e-02 -3.568847023416310549e-04 -3.008980862796306610e-02 -1.178914159536361694e-01 2.235562652349472046e-01 1.028961986303329468e-01 -7.548069208860397339e-02 -7.799388468265533447e-02 2.135920822620391846e-01 -1.751044243574142456e-01 -1.116394773125648499e-01 -1.876380108296871185e-02 5.146533250808715820e-02 1.570575982332229614e-01 2.165275514125823975e-01 -9.109389036893844604e-02 -9.186090528964996338e-02 -8.590129762887954712e-02 1.428368268534541130e-03 -1.448183599859476089e-02 -3.678508400917053223e-01 2.469133958220481873e-02 2.397933006286621094e-01 2.049921602010726929e-01 4.160474240779876709e-02 1.145094931125640869e-01 1.298104673624038696e-01
-1.128960475325584412e-01 2.459696978330612183e-01 -4.646509885787963867e-01 -2.540258169174194336e-01 -1.265147477388381958e-01 7.790379226207733154e-02 7.893580012023448944e-03 6.946771591901779175e-02 -6.584603339433670044e-02 -3.348220884799957275e-02 1.734561175107955933e-01 -1.386332213878631592e-01 -8.563880622386932373e-02 1.520759314298629761e-01 -2.061871737241744995e-01 8.560834079980850220e-02 8.690006285905838013e-02 -2.804400324821472168e-01 -3.400059640407562256e-01 2.532691694796085358e-02 2.068293839693069458e-02 -7.493130862712860107e-02 -1.298690587282180786e-01 1.675049774348735809e-02 -6.892703473567962646e-02 -1.775891929864883423e-01 -1.233333870768547058e-01 2.650777809321880341e-02 8.265495300292968750e-02 -1.395196914672851562e-01 4.181385040283203125e-01 7.295258343219757080e-02
-2.312586009502410889e-01 5.784501880407333374e-02 -3.323265910148620605e-01 -1.524780839681625366e-01 5.412465706467628479e-02 7.317399233579635620e-02 4.104143977165222168e-01 -1.447451263666152954e-01 1.125847324728965759e-01 -5.584817007184028625e-02 7.865048944950103760e-03 -1.796915829181671143e-01 1.995368599891662598e-01 1.369961500167846680e-01 -2.814402058720588684e-02 2.149030566215515137e-01 4.633693769574165344e-02 -5.598646029829978943e-02 -1.753013730049133301e-01 -1.576478630304336548e-01 -2.368959039449691772e-01 -9.185853600502014160e-02 -3.277332484722137451e-01 5.387747287750244141e-02 5.357281491160392761e-02 -1.408597826957702637e-01 -1.007951572537422180e-01 -2.478844970464706421e-01 2.613167464733123779e-01 1.755458861589431763e-01 -5.160499736666679382e-02 -1.621295511722564697e-01
1.626574248075485229e-02 2.271212935447692871e-01 -1.287743896245956421e-01 -3.807293772697448730e-01 -3.332896828651428223e-01 1.733955442905426025e-01 1.719923615455627441e-01 1.526221632957458496e-01 8.186855912208557129e-02 -4.173110798001289368e-02 -2.279637753963470459e-02 -3.787441924214363098e-02 -1.191658452153205872e-01 -5.740210041403770447e-02 1.320398449897766113e-01 2.320753633975982666e-01 1.158197745680809021e-01 3.607003390789031982e-02 1.958240270614624023e-01 2.683263970538973808e-03 -2.585952579975128174e-01 1.175148114562034607e-01 1.653950959444046021e-01 2.836302816867828369e-01 1.759958267211914062e-01 -7.657591998577117920e-02 -2.267479449510574341e-01 1.515171527862548828e-01 1.986990571022033691e-01 -1.299982815980911255e-01 -2.724505662918090820e-01 1.001523137092590332e-01
-4.830597341060638428e-02 -8.255988359451293945e-03 -2.619205415248870850e-01 -9.614084661006927490e-02 1.753351241350173950e-01 3.335613608360290527e-01 4.920120537281036377e-01 -6.935429573059082031e-02 -6.038071122020483017e-03 1.586866825819015503e-01 4.360856115818023682e-02 -2.544374465942382812e-01 3.587526455521583557e-02 1.214669868350028992e-01 -1.001482754945755005e-01 2.112097740173339844e-01 7.179709523916244507e-02 1.911573112010955811e-02 -2.026412039995193481e-01 -1.871172897517681122e-02 -3.456806242465972900e-01 -2.078532725572586060e-01 -3.008380830287933350e-01 4.410818591713905334e-02 5.916918814182281494e-02 -1.390551924705505371e-01 -1.169452443718910217e-01 -8.529295027256011963e-02 4.562292620539665222e-02 1.254418492317199707e-01 -4.646274447441101074e-02 4.977497085928916931e-02
-4.609241709113121033e-02 2.311772257089614868e-01 -3.395910263061523438e-01 -3.129342794418334961e-01 -1.457571983337402344e-01 -1.516973376274108887e-01 2.479596734046936035e-01 2.061680108308792114e-01 1.830889880657196045e-01 -5.295927822589874268e-02 -1.381153017282485962e-01 3.275344371795654297e-01 -2.011167816817760468e-02 1.107213497161865234e-01 -3.193105384707450867e-02 -1.747251302003860474e-01 -1.389106065034866333e-01 1.534810662269592285e-01 -1.759648919105529785e-01 6.389096379280090332e-02 -2.376039773225784302e-01 6.842660903930664062e-02 -3.305859565734863281e-01 -1.347799003124237061e-01 -3.754366561770439148e-02 -1.988169699907302856e-01 1.424164921045303345e-01 -6.929434835910797119e-02 1.284413039684295654e-01 -1.087749972939491272e-01 -5.240448191761970520e-02 1.116110458970069885e-01
-2.363446503877639771e-01 3.694448247551918030e-02 -2.019871771335601807e-01 5.267245694994926453e-02 -2.030040770769119263e-01 4.889002740383148193e-01 2.503402829170227051e-01 1.083234138786792755e-02 1.132182702422142029e-01 1.194571033120155334e-01 4.993508011102676392e-02 9.269454330205917358e-02 2.129934132099151611e-01 -7.110737264156341553e-02 -2.922955751419067383e-01 1.303989440202713013e-01 7.528975605964660645e-02 -2.038086503744125366e-01 -2.389936447143554688e-01 -8.423740416765213013e-02 -3.204283714294433594e-01 1.808013319969177246e-01 -8.219715207815170288e-02 1.159028410911560059e-01 1.202832162380218506e-01 -6.857345253229141235e-02 -2.325362116098403931e-01 6.165486946702003479e-02 -1.379718035459518433e-01 -2.470023185014724731e-02 3.505623713135719299e-02 1.582384109497070312e-02
-2.872954308986663818e-01 7.883106172084808350e-02 -4.168213307857513428e-01 -2.281878441572189331e-01 -1.351481080055236816e-01 1.404627412557601929e-01 3.045133650302886963e-01 -1.049947813153266907e-01 -2.494672536849975586e-01 -4.322900623083114624e-02 2.529664039611816406e-01 -5.545473098754882812e-02 1.886120252311229706e-02 -7.329416275024414062e-02 6.959768384695053101e-02 2.116877734661102295e-01 -6.150465458631515503e-02 -3.330094814300537109e-01 4.569554701447486877e-02 1.444194763898849487e-01 -3.019804954528808594e-01 -7.249010261148214340e-03 -4.229594394564628601e-02 1.952694356441497803e-01 1.342369709163904190e-02 -1.765097975730895996e-01 4.400597512722015381e-02 -9.247776865959167480e-02 6.861384958028793335e-02 6.562482099980115891e-03 2.007016986608505249e-01 -3.864401578903198242e-02
7.278705388307571411e-02 2.837808802723884583e-02 -4.455837607383728027e-01 -2.064588963985443115e-01 1.327942758798599243e-01 3.202807009220123291e-01 1.203831732273101807e-01 2.696605622768402100e-01 -1.135865878313779831e-02 1.340421587228775024e-01 5.109218508005142212e-02 -1.614817380905151367e-01 -4.056040942668914795e-02 3.063286654651165009e-02 2.757406607270240784e-02 1.011773347854614258e-01 8.648013696074485779e-03 -3.014174290001392365e-02 1.586398929357528687e-01 -8.817398548126220703e-02 -3.866145014762878418e-02 9.241671860218048096e-02 -3.287744224071502686e-01 1.166982576251029968e-01 -3.248006701469421387e-01 -9.332147240638732910e-02 -7.838933914899826050e-02 4.145756363868713379e-01 1.576037704944610596e-01 7.234710268676280975e-03 5.443300586193799973e-03 4.610451683402061462e-02
-1.421092450618743896e-01 -8.818385750055313110e-02 -3.264361619949340820e-01 -9.331582486629486084e-02 -7.568025588989257812e-02 1.936394125223159790e-01 1.634115725755691528e-01 -9.211812913417816162e-02 1.091703549027442932e-01 3.795330822467803955e-01 4.281146079301834106e-02 1.689514964818954468e-01 2.841010987758636475e-01 1.516755670309066772e-01 9.901501238346099854e-03 1.762191951274871826e-01 -1.813933700323104858e-01 -1.645172238349914551e-01 -1.069204136729240417e-02 4.057386144995689392e-02 -4.228247404098510742e-01 1.158094312995672226e-02 -1.414144635200500488e-01 1.064603179693222046e-01 -1.718774884939193726e-01 1.192192435264587402e-01 -2.913094162940979004e-01 -1.523071229457855225e-01 8.598276972770690918e-02 -1.081045344471931458e-01 -5.559404194355010986e-02 -1.057133451104164124e-01
-1.421046406030654907e-01 7.831191271543502808e-02 -2.783970832824707031e-01 -2.839082181453704834e-01 -1.134414970874786377e-02 6.127647683024406433e-02 8.183348178863525391e-02 -5.204434040933847427e-03 -3.687677159905433655e-02 -1.493143141269683838e-01 -3.435320407152175903e-02 -2.087147086858749390e-01 2.020996212959289551e-01 8.234879374504089355e-02 8.344825357198715210e-02 3.325712382793426514e-01 -1.189235970377922058e-02 -1.384549885988235474e-01 -1.041457727551460266e-01 6.525509804487228394e-02 -4.696217775344848633e-01 -3.206585943698883057e-01 -1.648354381322860718e-01 2.146854400634765625e-01 -1.283750981092453003e-01 -1.526309102773666382e-01 -2.673694193363189697e-01 7.225093990564346313e-02 -1.489384332671761513e-03 -4.224726185202598572e-02 2.843744866549968719e-02 1.457613408565521240e-01
-2.097365260124206543e-01 2.396374568343162537e-02 -3.368264436721801758e-01 -2.790126800537109375e-01 -1.795910596847534180e-01 2.625166475772857666e-01 2.428077906370162964e-01 2.168125510215759277e-01 9.830445796251296997e-02 -2.235990948975086212e-02 -1.122259423136711121e-01 2.038755118846893311e-01 -5.656868219375610352e-02 1.773983985185623169e-01 -8.494668453931808472e-02 -5.143903195858001709e-02 9.530711919069290161e-02 2.442641109228134155e-01 6.894017010927200317e-02 -1.340047866106033325e-01 -2.657426893711090088e-01 -2.765726763755083084e-03 -3.660541772842407227e-01 -1.655546277761459351e-01 -1.417642086744308472e-01 -2.606894075870513916e-01 6.800919026136398315e-02 4.168483987450599670e-02 -8.943502604961395264e-02 1.199191883206367493e-01 -7.990466803312301636e-02 -3.843099251389503479e-02
8.337954431772232056e-02 3.445747494697570801e-01 -1.109453588724136353e-01 -1.851577460765838623e-01 1.196458861231803894e-01 1.630530506372451782e-01 3.574758768081665039e-01 -1.686594039201736450e-01 2.780786156654357910e-01 1.656792014837265015e-01 -8.369306474924087524e-02 1.579793840646743774e-01 1.327451616525650024e-01 1.250305213034152985e-02 -2.543717995285987854e-02 -1.032351609319448471e-02 -7.697754539549350739e-03 -6.311593949794769287e-02 1.226915791630744934e-01 -8.632546663284301758e-02 -3.029040433466434479e-02 1.824018210172653198e-01 -2.068240642547607422e-01 1.332823634147644043e-01 7.357078790664672852e-02 -2.696041464805603027e-01 -1.566730737686157227e-01 -9.908940643072128296e-03 2.447773069143295288e-01 -3.783991932868957520e-01 -1.785688996315002441e-01 1.277020424604415894e-01
1.706788688898086548e-01 1.552522480487823486e-01 -4.553019702434539795e-01 -3.125270903110504150e-01 -2.469561100006103516e-01 1.431639939546585083e-01 -4.653339833021163940e-02 -3.586764261126518250e-02 1.145360153168439865e-02 -1.588447391986846924e-01 1.077567040920257568e-01 7.427935302257537842e-02 3.134758397936820984e-02 3.724094033241271973e-01 -1.120671629905700684e-01 -2.256063520908355713e-01 1.123896241188049316e-02 5.737844482064247131e-02 -1.678718775510787964e-01 -5.911917984485626221e-02 -1.886018067598342896e-01 -6.419847160577774048e-02 -2.717554867267608643e-01 -1.358839422464370728e-01 1.569251269102096558e-01 4.172614589333534241e-02 -2.076753377914428711e-01 1.898297220468521118e-01 -9.994599223136901855e-02 7.868286222219467163e-03 5.328710004687309265e-02 -1.603533923625946045e-01
-5.385979264974594116e-02 1.130871754139661789e-02 -2.276756167411804199e-01 -2.084762006998062134e-01 -8.378255367279052734e-02 3.520416617393493652e-01 1.924498230218887329e-01 -1.941586881875991821e-01 5.452196300029754639e-02 6.745819002389907837e-02 6.277903448790311813e-03 2.368545979261398315e-01 -1.840774863958358765e-01 1.370578259229660034e-01 1.255938857793807983e-01 1.914946883916854858e-01 -9.503355622291564941e-02 1.306040287017822266e-01 -2.268800884485244751e-01 1.368116587400436401e-01 -2.833668589591979980e-01 -1.591249555349349976e-01 8.697788417339324951e-02 -1.780026406049728394e-02 6.321128457784652710e-02 -1.050583198666572571e-01 -6.222428008913993835e-02 2.923984527587890625e-01 1.691526472568511963e-01 6.102258339524269104e-02 3.368736803531646729e-01 2.592431008815765381e-01
5.288529023528099060e-02 1.412663012742996216e-01 -3.910079002380371094e-01 -3.811841011047363281e-01 -3.158896788954734802e-02 1.211581230163574219e-01 3.050597906112670898e-01 -1.965184807777404785e-01 2.364004962146282196e-02 -2.197835147380828857e-01 1.779097616672515869e-01 -1.083367168903350830e-01 9.898995608091354370e-02 -1.198949068784713745e-01 -3.319287300109863281e-01 -4.398257937282323837e-03 3.362779971212148666e-03 7.714789360761642456e-02 -6.426935642957687378e-02 -1.397293657064437866e-01 6.969487760215997696e-03 -1.809125021100044250e-02 -9.088735096156597137e-03 1.817848831415176392e-01 -2.528242021799087524e-02 -2.286377847194671631e-01 -2.410286366939544678e-01 2.289886623620986938e-01 7.291226089000701904e-02 -1.320490390062332153e-01 2.359938174486160278e-01 -8.045795373618602753e-03
-3.211316466331481934e-01 2.578255534172058105e-01 -2.442072033882141113e-01 -2.352853864431381226e-01 -4.463920742273330688e-02 4.207494109869003296e-02 2.306735813617706299e-01 1.304932832717895508e-01 7.184969726949930191e-03 -1.729988679289817810e-02 -5.017286539077758789e-02 -1.938934624195098877e-01 1.535474509000778198e-01 7.847594097256660461e-03 -2.003674656152725220e-01 -1.744041889905929565e-01 -2.400712072849273682e-01 7.904225587844848633e-02 -9.607741236686706543e-02 -1.361833959817886353e-01 -9.403805434703826904e-02 -3.215824961662292480e-01 9.199220687150955200e-03 6.331740319728851318e-02 1.195558756589889526e-01 -3.565936684608459473e-01 -1.831960082054138184e-01 -4.297685809433460236e-03 2.590919137001037598e-01 -2.118216641247272491e-02 2.228893339633941650e-01 -8.023320883512496948e-02
-6.369303911924362183e-02 1.671947985887527466e-01 -1.597047448158264160e-01 -2.249868661165237427e-01 -2.483576089143753052e-01 1.412579268217086792e-01 3.846663534641265869e-01 2.639756798744201660e-01 3.176494315266609192e-02 -8.936506696045398712e-03 5.545960739254951477e-02 5.029012262821197510e-02 -5.724999122321605682e-03 -7.834595441818237305e-02 1.834045797586441040e-01 9.168039262294769287e-02 1.534260213375091553e-01 1.952615082263946533e-01 1.679401695728302002e-01 3.822148144245147705e-01 -2.312709093093872070e-01 -6.773249804973602295e-02 1.375800278037786484e-02 3.514004647731781006e-01 2.113087773323059082e-01 -1.428698599338531494e-01 -8.722432702779769897e-02 3.415411338210105896e-02 1.876596510410308838e-01 -8.618330210447311401e-02 -1.568659208714962006e-02 5.691277608275413513e-02
-3.965431079268455505e-02 1.818218231201171875e-01 -4.103356301784515381e-01 5.435155704617500305e-02 -2.723580002784729004e-01 1.293688267469406128e-01 2.070529013872146606e-01 1.907468438148498535e-01 8.107255399227142334e-02 1.791364699602127075e-02 9.234296157956123352e-03 -1.270057708024978638e-01 1.964403986930847168e-01 -3.132243454456329346e-01 -3.853137791156768799e-02 5.622486397624015808e-02 -2.679295837879180908e-01 -3.181394636631011963e-01 -7.759851217269897461e-02 4.833510518074035645e-02 -2.109412848949432373e-01 -1.830307096242904663e-01 4.625815153121948242e-02 2.179872542619705200e-01 9.941375255584716797e-02 6.178659945726394653e-02 -3.174741268157958984e-01 -1.552984677255153656e-02 7.555336505174636841e-02 -1.162462085485458374e-01 8.117447793483734131e-02 -9.930191934108734131e-02
4.042523726820945740e-02 4.197795316576957703e-02 -3.572196662425994873e-01 -3.086881935596466064e-01 6.929487735033035278e-02 8.977032452821731567e-02 3.452188968658447266e-01 3.110815882682800293e-01 1.563466191291809082e-01 4.183148220181465149e-02 -2.968310192227363586e-02 -8.397140353918075562e-02 -1.467611491680145264e-01 -5.015653558075428009e-03 1.032540295273065567e-02 -1.330409757792949677e-02 -1.396162360906600952e-01 9.943264722824096680e-02 1.724862605333328247e-01 -1.501408070325851440e-01 -1.119870766997337341e-01 -2.251576818525791168e-02 -2.392925918102264404e-01 2.508597075939178467e-01 -1.794106811285018921e-01 -2.576359212398529053e-01 4.800936579704284668e-02 3.499957919120788574e-01 2.213606983423233032e-01 2.015447244048118591e-02 3.463568910956382751e-02 -6.442628800868988037e-03
-1.916675418615341187e-01 8.776238560676574707e-02 -2.258993536233901978e-01 -1.263806521892547607e-01 -5.584796667098999023e-01 -2.237922698259353638e-01 3.047769069671630859e-01 -1.255300920456647873e-02 1.296652257442474365e-01 2.236609309911727905e-01 -9.432511031627655029e-02 -3.293339163064956665e-02 1.213546693325042725e-01 8.863459527492523193e-02 -1.193897277116775513e-01 2.513011395931243896e-01 -1.578239053487777710e-01 7.783145457506179810e-02 5.760324373841285706e-02 1.713395677506923676e-02 -2.205439209938049316e-01 1.080863997340202332e-01 -2.984646558761596680e-01 -1.339168846607208252e-02 7.327526062726974487e-02 6.339450925588607788e-02 -7.974417507648468018e-02 1.480409801006317139e-01 5.365380272269248962e-02 4.704057425260543823e-02 -1.700088754296302795e-02 1.718047112226486206e-01
7.646535336971282959e-02 1.816320568323135376e-01 -3.801766633987426758e-01 -4.811204671859741211e-01 1.574430018663406372e-01 2.909081578254699707e-01 1.584901362657546997e-01 -5.045752599835395813e-02 3.698123693466186523e-01 5.008513107895851135e-04 -1.375783383846282959e-01 2.221447974443435669e-01 -2.515098266303539276e-02 -1.573791843838989735e-03 3.717226535081863403e-02 -6.406220793724060059e-02 6.429262459278106689e-02 7.820754498243331909e-02 -2.746805734932422638e-02 4.436784610152244568e-02 -1.805018484592437744e-01 -1.435681730508804321e-01 -7.170747965574264526e-02 -2.773566842079162598e-01 -8.796411007642745972e-02 1.198740079998970032e-01 -1.478436738252639771e-01 1.056115701794624329e-01 1.740672141313552856e-01 1.716948486864566803e-02 -4.758475720882415771e-02 2.646502479910850525e-02
-1.489427089691162109e-01 8.800854533910751343e-02 -2.205434739589691162e-01 -1.347049325704574585e-01 1.858725249767303467e-01 2.326786667108535767e-01 4.984489381313323975e-01 -1.038570925593376160e-01 2.791949175298213959e-02 9.581218659877777100e-02 4.428524896502494812e-02 -1.556054651737213135e-01 2.061074078083038330e-01 1.664897203445434570e-01 6.565255671739578247e-02 2.514027357101440430e-01 7.763405889272689819e-02 8.535131812095642090e-02 -3.205163478851318359e-01 -1.962354220449924469e-02 -3.336454629898071289e-01 -1.020021364092826843e-01 -2.058816403150558472e-01 5.286407470703125000e-02 1.517638713121414185e-01 -6.720577180385589600e-02 -1.437222361564636230e-01 -1.460887938737869263e-01 1.385248005390167236e-01 4.356294497847557068e-02 1.086862199008464813e-02 8.618903905153274536e-02
1.445744782686233521e-01 2.816342711448669434e-01 -5.281319022178649902e-01 -3.810804337263107300e-02 3.929317463189363480e-03 -1.475113630294799805e-01 1.442141532897949219e-01 -2.751964516937732697e-02 1.541106104850769043e-01 3.272885084152221680e-01 -7.987944781780242920e-02 9.745640307664871216e-02 -5.689837411046028137e-02 9.105829894542694092e-02 -8.673545718193054199e-02 1.315308958292007446e-01 -3.635038807988166809e-02 1.375825107097625732e-01 5.511533841490745544e-02 6.675837188959121704e-02 6.866159383207559586e-03 1.084122061729431152e-01 -6.091292947530746460e-02 2.433193027973175049e-01 -1.473421603441238403e-01 -3.054067194461822510e-01 -1.240051537752151489e-01 1.814144998788833618e-01 2.827054858207702637e-01 6.097453460097312927e-02 1.042924262583255768e-02 -2.085567414760589600e-01
3.856123983860015869e-01 1.941742748022079468e-01 -1.867698729038238525e-01 -3.717392683029174805e-01 -1.319900304079055786e-01 -8.563081175088882446e-02 2.161002717912197113e-02 -1.702179573476314545e-02 -1.480286754667758942e-02 1.129799634218215942e-01 -1.175631582736968994e-01 -3.068487904965877533e-02 -4.759339150041341782e-03 -1.501450221985578537e-02 -1.877505779266357422e-01 3.216326534748077393e-01 -9.241887368261814117e-03 1.916269212961196899e-02 -2.687553763389587402e-01 -3.275299072265625000e-02 -1.452423185110092163e-01 2.704414427280426025e-01 -1.790189146995544434e-01 -9.470112621784210205e-02 -1.538413912057876587e-01 -2.766269631683826447e-02 -2.266775667667388916e-01 -1.021517589688301086e-01 3.517885208129882812e-01 -1.362872570753097534e-01 -7.422393560409545898e-02 -7.231882214546203613e-02
-1.248107198625802994e-02 4.988214001059532166e-02 -2.026159912347793579e-01 -5.520510077476501465e-01 2.352717518806457520e-01 1.672042012214660645e-01 8.084354549646377563e-02 -5.906716734170913696e-02 1.722919195890426636e-01 -7.305969297885894775e-02 -6.657537817955017090e-02 7.059516757726669312e-02 1.027164012193679810e-01 -1.756657287478446960e-02 3.182129561901092529e-02 1.066375896334648132e-01 -1.685873717069625854e-01 6.276889145374298096e-02 -2.278301306068897247e-02 -2.695724600926041603e-03 -4.919361770153045654e-01 -4.963677842170000076e-03 -2.734419703483581543e-01 -1.942284107208251953e-01 -1.098752915859222412e-01 -1.851267926394939423e-02 -1.289359927177429199e-01 1.864592432975769043e-01 1.115777865052223206e-01 1.636399179697036743e-01 -3.877087030559778214e-03 8.243231102824211121e-03
8.257552236318588257e-02 3.111518025398254395e-01 -5.063406825065612793e-01 -6.511633098125457764e-02 -8.569584041833877563e-02 1.818269863724708557e-02 3.654995560646057129e-02 1.928120553493499756e-01 1.518451720476150513e-01 2.039189822971820831e-02 -2.817274034023284912e-01 1.972145140171051025e-01 -1.958433771505951881e-03 -2.481648698449134827e-02 2.858264744281768799e-02 2.197213470935821533e-01 -7.228350639343261719e-02 -3.625055775046348572e-02 1.910780072212219238e-01 1.046685799956321716e-01 -9.191645681858062744e-02 1.733286119997501373e-02 1.555590033531188965e-01 -1.251345574855804443e-01 -1.707238107919692993e-01 -1.145243570208549500e-01 -3.802756369113922119e-01 -4.359632730484008789e-02 1.469475924968719482e-01 2.232177108526229858e-01 1.849939823150634766e-01 3.287008032202720642e-02
-1.223531365394592285e-01 1.966349184513092041e-01 -4.057782590389251709e-01 1.705202609300613403e-01 1.173260658979415894e-01 -4.134787246584892273e-02 2.259840443730354309e-02 -1.704928092658519745e-02 3.280546069145202637e-01 -1.103993207216262817e-01 -1.912155449390411377e-01 -2.184344828128814697e-01 -1.384620219469070435e-01 1.473028361797332764e-01 -3.987152501940727234e-02 7.588244974613189697e-02 -8.311019092798233032e-02 -5.575109273195266724e-02 1.730072647333145142e-01 2.909996733069419861e-02 -3.865289092063903809e-01 -5.660757422447204590e-03 -1.324922442436218262e-01 2.168644592165946960e-02 1.948316991329193115e-01 -2.231247425079345703e-01 -2.320670634508132935e-01 2.699314951896667480e-01 4.100060090422630310e-02 -1.212915107607841492e-01 2.116187065839767456e-01 -1.264632772654294968e-02
-3.158009797334671021e-02 -3.812868893146514893e-02 -3.690651059150695801e-01 -1.177162081003189087e-01 -2.117478549480438232e-01 2.094275206327438354e-01 1.301945745944976807e-01 -2.563582658767700195e-01 3.641579449176788330e-01 -8.442175574600696564e-03 -7.416556775569915771e-02 4.270998761057853699e-03 -8.320848643779754639e-02 3.870620429515838623e-01 -4.781650751829147339e-02 -1.813164800405502319e-01 1.810838282108306885e-01 -2.692145705223083496e-01 -2.726341597735881805e-02 3.266150131821632385e-02 -3.080597892403602600e-02 -8.950036764144897461e-02 -1.781864911317825317e-01 5.497874692082405090e-02 1.968524605035781860e-01 -2.875645458698272705e-01 -1.610149592161178589e-01 1.641081273555755615e-01 -4.577418044209480286e-02 3.968030586838722229e-02 -5.919402465224266052e-02 -1.171578615903854370e-01
-1.224325969815254211e-02 1.759298890829086304e-01 -4.187872111797332764e-01 -4.340561926364898682e-01 2.464090436697006226e-01 6.331626325845718384e-02 1.609784960746765137e-01 -3.481715172529220581e-02 3.914069533348083496e-01 -4.504594206809997559e-02 -1.784457862377166748e-01 2.365785986185073853e-01 -6.622470170259475708e-02 7.683248072862625122e-02 2.417660877108573914e-02 -7.077901810407638550e-02 1.079331040382385254e-01 1.161777134984731674e-02 -5.430404096841812134e-02 1.383138000965118408e-01 -3.169547915458679199e-01 -9.283696115016937256e-02 -4.833268746733665466e-02 -2.466220110654830933e-01 -4.149131849408149719e-02 9.592819213867187500e-02 -5.143385753035545349e-02 5.224439501762390137e-02 1.322174519300460815e-01 2.694093063473701477e-02 -6.911912560462951660e-02 9.460238367319107056e-02
-7.278751581907272339e-02 3.807392120361328125e-01 -4.565466940402984619e-01 -2.299920022487640381e-01 -2.184523046016693115e-01 -1.368411928415298462e-01 1.004879549145698547e-01 9.273259900510311127e-03 2.573951482772827148e-01 -2.246331572532653809e-01 -3.322573378682136536e-03 -2.106314338743686676e-02 2.048397213220596313e-01 1.714387834072113037e-01 -2.065532207489013672e-01 -7.920628413558006287e-03 -2.090319804847240448e-02 -1.510629430413246155e-03 -1.237303614616394043e-01 1.840316951274871826e-01 -7.308503240346908569e-02 -3.766234964132308960e-02 9.133884683251380920e-03 -7.503072917461395264e-02 2.727850675582885742e-01 -1.965976655483245850e-01 -1.784041076898574829e-01 9.109564870595932007e-02 -1.091246381402015686e-01 -7.493693381547927856e-02 2.708399295806884766e-02 -2.167906463146209717e-01
-8.356790244579315186e-02 3.574205636978149414e-01 -4.002129137516021729e-01 -1.313083469867706299e-01 -3.063455224037170410e-01 -7.919783890247344971e-02 1.199466288089752197e-01 9.341057389974594116e-02 -1.354809403419494629e-01 2.565500736236572266e-01 7.547783851623535156e-02 1.272265911102294922e-01 9.323117136955261230e-02 1.378122568130493164e-01 -1.709034591913223267e-01 -2.543283253908157349e-02 6.835559010505676270e-02 -3.777040168642997742e-02 -8.957165293395519257e-03 2.734081447124481201e-01 -1.595799028873443604e-01 -1.277413368225097656e-01 5.058781057596206665e-02 -2.308942005038261414e-02 -5.410310626029968262e-02 -4.351552724838256836e-01 2.470860630273818970e-02 -2.265429869294166565e-02 1.534021645784378052e-01 -1.814973503351211548e-01 1.515208035707473755e-01 4.874546080827713013e-02
-1.319263577461242676e-01 2.768864929676055908e-01 -5.631895661354064941e-01 -3.222328126430511475e-01 -9.167236089706420898e-02 5.779804661870002747e-03 1.869991570711135864e-01 1.754523366689682007e-01 4.449151828885078430e-02 -9.816753864288330078e-02 3.749928995966911316e-02 -5.390432476997375488e-02 1.386680603027343750e-01 5.883008614182472229e-02 -1.675336956977844238e-01 1.982627203688025475e-03 1.870634555816650391e-01 1.999294608831405640e-01 -1.236118674278259277e-01 -1.632993817329406738e-01 -5.101970583200454712e-02 1.802687533199787140e-02 -5.535671487450599670e-02 -2.037068456411361694e-02 5.418994650244712830e-02 -9.429518878459930420e-02 -6.367284804582595825e-02 6.074392702430486679e-03 -1.517395526170730591e-01 6.504258513450622559e-02 2.170309573411941528e-01 -3.611626327037811279e-01
5.787696316838264465e-02 9.734681993722915649e-02 -4.863397479057312012e-01 -9.681436419486999512e-02 1.781647056341171265e-01 2.314173877239227295e-01 8.566797524690628052e-02 8.198437094688415527e-02 2.934228181838989258e-01 2.260070443153381348e-01 2.162185460329055786e-01 1.704972535371780396e-01 -9.282082319259643555e-02 3.776905126869678497e-03 -1.013597995042800903e-01 -8.236580528318881989e-03 4.704186320304870605e-02 7.591126114130020142e-02 1.765276491641998291e-01 -1.492293775081634521e-01 -1.475140452384948730e-01 -2.759054005146026611e-01 -2.835647463798522949e-01 -2.372585684061050415e-01 -7.513454556465148926e-02 -1.705471724271774292e-01 8.517504669725894928e-03 6.213262304663658142e-02 -1.265466362237930298e-01 -1.463030725717544556e-01 1.873801201581954956e-01 5.257096886634826660e-02
3.367511332035064697e-01 1.201888993382453918e-01 -4.885628819465637207e-01 -3.978794813156127930e-01 -4.806964099407196045e-02 -1.634676605463027954e-01 1.570551395416259766e-01 9.154700487852096558e-02 -6.284655630588531494e-02 2.595353722572326660e-01 2.389894053339958191e-02 -6.199451908469200134e-02 -4.693049564957618713e-02 1.750061847269535065e-02 5.537493526935577393e-02 -2.853832393884658813e-02 -6.257094442844390869e-02 -1.783007681369781494e-01 -4.369204863905906677e-02 6.173622235655784607e-02 -2.057482451200485229e-01 3.374913036823272705e-01 4.327895492315292358e-02 1.220534089952707291e-02 2.424485981464385986e-02 1.165429502725601196e-02 -1.302374154329299927e-01 -1.202773004770278931e-01 1.988838911056518555e-01 -3.462802991271018982e-02 -2.367849647998809814e-01 -4.801286011934280396e-02
-5.899005755782127380e-02 2.407835796475410461e-02 -2.146205306053161621e-01 -2.252948880195617676e-01 7.714048027992248535e-02 -3.746840357780456543e-02 3.478540182113647461e-01 4.743863046169281006e-01 2.111700624227523804e-01 -4.455026611685752869e-02 -1.345117390155792236e-01 1.113557815551757812e-01 5.659554898738861084e-02 2.063910961151123047e-01 -1.797303408384323120e-01 -6.958108395338058472e-02 -1.297944784164428711e-01 9.221705794334411621e-02 4.032244533300399780e-02 -1.063760221004486084e-01 -3.145051300525665283e-01 -4.564317315816879272e-02 -2.969816923141479492e-01 1.186170279979705811e-01 -1.283845901489257812e-01 -7.101587951183319092e-02 -1.520993560552597046e-01 8.902221173048019409e-02 1.803099364042282104e-01 1.309251934289932251e-01 1.384482234716415405e-01 -1.508060246706008911e-01
-3.930740803480148315e-02 6.014504656195640564e-02 -1.866389065980911255e-01 -1.317150592803955078e-01 2.973241358995437622e-02 2.428406476974487305e-01 9.293965995311737061e-02 -4.362739622592926025e-03 -1.666427552700042725e-01 5.652012676000595093e-02 4.541207104921340942e-02 -8.838240802288055420e-02 7.777860760688781738e-02 -7.541839964687824249e-03 -5.398011952638626099e-02 1.186407133936882019e-01 2.452973574399948120e-01 2.552321851253509521e-01 -2.304790318012237549e-01 -3.198347985744476318e-02 -3.101757466793060303e-01 -6.949299573898315430e-02 -1.640117913484573364e-01 1.176907345652580261e-01 3.484862148761749268e-01 -1.922024190425872803e-01 -3.141784667968750000e-01 -1.709424192085862160e-03 2.630530595779418945e-01 -2.661668062210083008e-01 2.194232195615768433e-01 2.089914828538894653e-01
-1.979813873767852783e-01 2.644100785255432129e-01 -3.810556828975677490e-01 -3.714092075824737549e-01 -7.783414423465728760e-02 -4.126003757119178772e-02 2.080027908086776733e-01 3.501647338271141052e-02 -1.224050577729940414e-02 -5.900407955050468445e-02 2.393398582935333252e-01 -2.033449709415435791e-01 -4.472582042217254639e-02 1.025007292628288269e-01 -1.218054443597793579e-01 1.934422552585601807e-01 9.602633118629455566e-02 -1.387196183204650879e-01 -2.775390446186065674e-01 3.524098545312881470e-02 1.285409554839134216e-02 -1.817050427198410034e-01 -7.178241014480590820e-02 7.208877801895141602e-02 -1.553070843219757080e-01 -1.544445455074310303e-01 -1.854577362537384033e-01 5.945806205272674561e-02 1.167327072471380234e-02 -4.215358290821313858e-03 3.139405548572540283e-01 2.314776331186294556e-01
-1.961445957422256470e-01 9.090905636548995972e-02 -3.991164565086364746e-01 -1.494803577661514282e-01 1.811071187257766724e-01 2.699836790561676025e-01 2.999608516693115234e-01 7.816851884126663208e-02 3.666566312313079834e-01 1.353874206542968750e-01 6.837278604507446289e-02 3.007088601589202881e-01 -2.160844057798385620e-01 -3.781345486640930176e-02 -1.831728368997573853e-01 8.035078644752502441e-03 3.216091543436050415e-02 -2.121831923723220825e-01 -5.343088880181312561e-02 -7.584052626043558121e-03 -1.025731302797794342e-02 -9.234590083360671997e-02 -5.374734476208686829e-02 -1.320045441389083862e-01 -1.883058249950408936e-01 1.060415580868721008e-01 -3.784450516104698181e-02 1.313606947660446167e-01 1.415501930750906467e-03 9.914772957563400269e-02 -2.559746205806732178e-01 1.468940824270248413e-01
6.006273999810218811e-02 3.619995340704917908e-02 -4.805369675159454346e-01 -3.279199600219726562e-01 -1.539967954158782959e-02 3.059078454971313477e-01 2.311066389083862305e-01 1.662917062640190125e-02 5.975322425365447998e-02 -1.892147213220596313e-02 7.561179250478744507e-02 3.602586388587951660e-01 2.689940929412841797e-01 1.306845992803573608e-01 7.060273736715316772e-02 -9.964586049318313599e-02 4.751154035329818726e-02 6.472639739513397217e-02 -1.472280025482177734e-01 1.925349086523056030e-01 1.260565072298049927e-01 -1.295764744281768799e-01 -4.686390608549118042e-02 6.473828107118606567e-02 -1.539772897958755493e-01 -3.526882827281951904e-01 -3.437406197190284729e-02 1.565434969961643219e-02 5.670380592346191406e-02 -5.027674138545989990e-02 -3.545915707945823669e-02 -6.755546480417251587e-02
1.147185713052749634e-01 3.687774538993835449e-01 -1.925148516893386841e-01 -2.597346603870391846e-01 -2.191643565893173218e-01 8.319972455501556396e-02 -1.186593528836965561e-02 3.714637830853462219e-02 1.138444840908050537e-01 7.104095071554183960e-02 -5.704505741596221924e-02 -1.120151281356811523e-01 -7.929092645645141602e-02 7.323764264583587646e-02 -1.139468047767877579e-03 -1.197167932987213135e-01 -2.983784675598144531e-01 -1.564323008060455322e-01 3.204066678881645203e-02 3.781217709183692932e-02 -2.172191441059112549e-01 9.936942160129547119e-02 2.847234308719635010e-01 2.161497175693511963e-01 -2.009393870830535889e-01 -1.295795440673828125e-01 -2.751792669296264648e-01 -2.023579366505146027e-02 3.760777413845062256e-01 -1.318394243717193604e-01 -1.918690502643585205e-01 -1.776319742202758789e-02
-1.430824697017669678e-01 4.975445196032524109e-02 -1.192514225840568542e-01 -4.273992478847503662e-01 4.345818608999252319e-02 2.480195313692092896e-01 -1.675051520578563213e-03 2.855063974857330322e-01 1.110379621386528015e-01 -2.944765239953994751e-02 1.723023653030395508e-01 1.275012493133544922e-01 3.730079531669616699e-02 -3.999616019427776337e-03 -8.596777915954589844e-02 3.749687671661376953e-01 8.367469161748886108e-02 -1.254567652940750122e-01 9.480628184974193573e-03 1.533580869436264038e-01 -3.536276891827583313e-02 1.549098938703536987e-01 -1.678678393363952637e-01 1.562350094318389893e-01 3.650671243667602539e-02 -2.707459032535552979e-01 -2.529290020465850830e-01 1.145432740449905396e-01 4.366169869899749756e-02 -2.443812042474746704e-01 1.576510965824127197e-01 -2.535812258720397949e-01
1.338909119367599487e-01 4.308095946907997131e-02 -3.792360424995422363e-01 -2.190819829702377319e-01 9.592776745557785034e-02 4.159409701824188232e-01 2.047452032566070557e-01 1.363568603992462158e-01 -6.489160656929016113e-02 2.724873721599578857e-01 -1.183696240186691284e-01 1.806354820728302002e-01 7.254938781261444092e-02 -1.261472498299553990e-04 -2.141793221235275269e-01 -1.197084411978721619e-01 -2.882022559642791748e-01 -1.270932853221893311e-01 1.141688600182533264e-01 3.833232820034027100e-02 -1.849187165498733521e-01 -1.648443788290023804e-01 -1.426866203546524048e-01 -2.161072641611099243e-01 -2.350232191383838654e-02 -1.098284572362899780e-01 6.122360751032829285e-02 1.509126573801040649e-01 1.609646975994110107e-01 1.022064909338951111e-01 1.102412566542625427e-01 1.591108143329620361e-01
-1.409599483013153076e-01 1.062664762139320374e-01 -1.436707526445388794e-01 -2.630414068698883057e-01 -1.301259100437164307e-01 3.181162178516387939e-01 1.296858936548233032e-01 3.572157025337219238e-01 3.347581252455711365e-02 1.466137617826461792e-01 -1.580847203731536865e-01 7.967056334018707275e-02 -1.779141128063201904e-01 1.119157373905181885e-01 -1.860475838184356689e-01 -1.088352948427200317e-01 1.068533584475517273e-01 2.535620927810668945e-01 -3.768549486994743347e-02 -1.910168230533599854e-01 -3.115100860595703125e-01 -1.279125064611434937e-01 -1.950393468141555786e-01 -8.851858228445053101e-02 -8.443071693181991577e-02 -1.235993951559066772e-01 -1.460162848234176636e-01 -1.197830662131309509e-01 1.178819537162780762e-01 -1.836682297289371490e-02 3.460471034049987793e-01 -8.312877267599105835e-02
6.678183376789093018e-02 1.280633956193923950e-01 -4.702117443084716797e-01 -3.016526401042938232e-01 -2.948255836963653564e-01 -4.131067078560590744e-03 3.487768024206161499e-02 7.689891755580902100e-02 -3.396464884281158447e-02 4.162754048593342304e-04 2.519057504832744598e-02 4.064741730690002441e-02 -7.519242353737354279e-03 4.439147710800170898e-01 -1.918273419141769409e-02 -8.964435756206512451e-02 1.200133375823497772e-02 1.361261457204818726e-01 8.730815723538398743e-03 -1.511235833168029785e-01 -2.766023576259613037e-01 -7.595986127853393555e-02 -3.156606853008270264e-01 3.459539636969566345e-02 1.262539625167846680e-01 -9.478815644979476929e-02 -1.139447167515754700e-01 2.145860046148300171e-01 -2.193978130817413330e-01 5.684139207005500793e-02 6.057995185256004333e-02 1.783499680459499359e-02
-6.487099081277847290e-02 2.031174600124359131e-01 -3.437093198299407959e-01 -6.423083692789077759e-02 -1.668361574411392212e-01 1.974751204252243042e-01 3.028206825256347656e-01 -1.266224682331085205e-01 8.125658147037029266e-03 -1.256134212017059326e-01 -1.090182662010192871e-01 2.681651711463928223e-01 2.261001430451869965e-02 6.885810941457748413e-02 -5.660403147339820862e-02 2.644703388214111328e-01 7.269424945116043091e-02 7.747585326433181763e-02 1.408825516700744629e-01 2.125360220670700073e-01 -1.267574131488800049e-01 2.425393462181091309e-01 -1.080072298645973206e-01 1.334875375032424927e-01 -2.356144413352012634e-02 -8.336475491523742676e-02 -9.300181269645690918e-02 -1.182636395096778870e-01 4.041683375835418701e-01 -1.822874844074249268e-01 -9.166479110717773438e-02 2.527016103267669678e-01
1.806183457374572754e-01 3.198231384158134460e-02 -5.771272182464599609e-01 -2.767409570515155792e-02 -1.780826039612293243e-02 -2.037276625633239746e-01 1.746636480093002319e-01 4.685147479176521301e-02 1.897765994071960449e-01 -2.673758193850517273e-02 -1.946107298135757446e-01 -4.313495755195617676e-02 -2.648039460182189941e-01 -6.780856847763061523e-02 -2.377585023641586304e-01 9.723436087369918823e-02 4.854647070169448853e-02 -1.962493062019348145e-01 6.253528594970703125e-02 1.380349248647689819e-01 -3.197358846664428711e-01 -7.702481467276811600e-03 -6.483538448810577393e-02 1.584477722644805908e-03 -8.656855672597885132e-02 3.434430807828903198e-02 7.985994219779968262e-02 1.879649758338928223e-01 -1.026827022433280945e-01 -2.352773845195770264e-01 1.356890499591827393e-01 1.892012059688568115e-01
-1.872781813144683838e-01 3.515216112136840820e-01 -1.493306607007980347e-01 -2.886766791343688965e-01 1.320874392986297607e-01 1.733841300010681152e-01 2.092868685722351074e-01 9.296739846467971802e-02 8.890064805746078491e-02 3.848501741886138916e-01 1.288639456033706665e-01 -7.115743588656187057e-03 -6.778361648321151733e-02 -2.115358114242553711e-01 -1.136520057916641235e-01 3.054758906364440918e-01 3.530588373541831970e-02 1.140619739890098572e-01 -3.820942016318440437e-03 -7.467292249202728271e-02 -3.977581486105918884e-02 1.334032267332077026e-01 -1.595102697610855103e-01 1.204841285943984985e-01 -1.713399887084960938e-01 -1.265015602111816406e-01 8.669391274452209473e-02 2.475924789905548096e-01 2.918945550918579102e-01 1.421447992324829102e-01 6.863321363925933838e-02 -6.361531466245651245e-02
1.773933321237564087e-01 8.134242147207260132e-02 -1.172917038202285767e-01 -9.273701906204223633e-02 -1.628423333168029785e-01 2.308150567114353180e-02 2.049025446176528931e-01 6.031884998083114624e-02 1.589601188898086548e-01 2.131863683462142944e-01 -1.518470495939254761e-01 1.651821881532669067e-01 9.405026584863662720e-02 2.818009853363037109e-01 -2.409016937017440796e-01 -1.204144284129142761e-01 -1.961951702833175659e-02 -4.934750124812126160e-02 1.389846354722976685e-01 1.042949557304382324e-01 -3.887792229652404785e-01 2.588344924151897430e-02 -1.320889890193939209e-01 -3.973836544901132584e-03 -1.970638781785964966e-01 -1.644318699836730957e-01 -9.240053594112396240e-02 1.494185626506805420e-01 4.866271615028381348e-01 1.954033374786376953e-01 1.003532111644744873e-01 3.069343604147434235e-02
-2.162050828337669373e-02 2.229585647583007812e-01 -2.655728161334991455e-01 1.545313186943531036e-02 -5.140822529792785645e-01 6.835436075925827026e-02 1.396742612123489380e-01 5.220714211463928223e-02 1.884309202432632446e-01 5.361016839742660522e-02 -1.415232568979263306e-01 -2.080472745001316071e-02 -1.210930943489074707e-01 -1.520702242851257324e-01 -5.397321283817291260e-02 3.445529192686080933e-02 -2.670292258262634277e-01 -1.884599775075912476e-01 8.667926490306854248e-02 2.585609555244445801e-01 -2.517766952514648438e-01 3.244628384709358215e-02 -7.961740344762802124e-02 1.485305279493331909e-01 -8.494042605161666870e-02 9.800396114587783813e-02 -2.907913625240325928e-01 1.433476805686950684e-01 1.821551918983459473e-01 -2.392617017030715942e-01 3.180920844897627831e-03 2.716569043695926666e-02
5.716050788760185242e-02 8.666132390499114990e-02 -1.890222281217575073e-01 -3.237094283103942871e-01 -1.773996055126190186e-01 -1.575075648725032806e-02 -4.660125449299812317e-02 -5.032974109053611755e-02 1.696157753467559814e-01 3.355394676327705383e-02 2.127063572406768799e-01 1.126955971121788025e-01 7.395342737436294556e-02 1.673809587955474854e-01 2.276421338319778442e-01 2.834716439247131348e-01 -3.321432769298553467e-01 -1.686151921749114990e-01 -3.470191955566406250e-01 1.106848493218421936e-01 -3.853421211242675781e-01 1.167934834957122803e-01 -1.829386129975318909e-02 -7.431536912918090820e-02 4.772402346134185791e-02 7.194033358246088028e-03 -1.080318316817283630e-01 -4.017426446080207825e-02 1.764850318431854248e-01 -4.682267457246780396e-02 -4.645526036620140076e-02 -2.612615823745727539e-01
-1.171602755784988403e-01 1.690552532672882080e-01 -2.042807191610336304e-01 -2.735258340835571289e-01 9.471231698989868164e-02 4.319693148136138916e-02 8.068723976612091064e-02 -5.843282490968704224e-02 2.759748399257659912e-01 1.327564716339111328e-01 1.692404448986053467e-01 4.051532130688428879e-03 -2.449025362730026245e-01 -1.748770358972251415e-03 4.165365317021496594e-05 3.364771977066993713e-02 -1.560478955507278442e-01 1.626636534929275513e-01 3.388800472021102905e-02 -2.005904912948608398e-01 -2.906014621257781982e-01 9.357386827468872070e-02 -1.027433127164840698e-01 2.119347453117370605e-01 -1.287576705217361450e-01 -1.403897851705551147e-01 -1.154264882206916809e-01 9.051159769296646118e-02 4.693240225315093994e-01 1.813820563256740570e-02 -1.268469989299774170e-01 -3.185389935970306396e-01
-1.658785194158554077e-01 2.350865676999092102e-02 -3.071296215057373047e-01 9.235035628080368042e-02 3.988135233521461487e-02 3.097390234470367432e-01 2.159003466367721558e-01 -6.739372760057449341e-02 1.126953959465026855e-01 1.291859894990921021e-01 -8.566988632082939148e-03 1.727672107517719269e-02 1.525745838880538940e-01 1.592603772878646851e-01 -2.130427025258541107e-02 7.479777932167053223e-02 -1.849211007356643677e-02 -1.769898533821105957e-01 -3.382911384105682373e-01 -1.077494211494922638e-02 -4.652260243892669678e-01 -2.923785448074340820e-01 -1.904812455177307129e-01 1.374258995056152344e-01 8.453346043825149536e-02 -2.086679935455322266e-01 -3.020141087472438812e-02 -1.476291120052337646e-01 1.460474133491516113e-01 -6.732892990112304688e-02 -1.214127242565155029e-01 1.364753395318984985e-01
-2.358448654413223267e-01 -8.870501071214675903e-02 -3.432870507240295410e-01 -2.001409232616424561e-01 5.573887377977371216e-02 1.967013925313949585e-01 2.565991319715976715e-02 -2.654780820012092590e-02 8.877392858266830444e-02 2.453175485134124756e-01 -2.024077922105789185e-01 1.196887269616127014e-01 -7.425719499588012695e-02 -8.259655535221099854e-02 -4.843619093298912048e-02 -1.599677801132202148e-01 1.627383679151535034e-01 -2.920809388160705566e-01 2.075926661491394043e-01 1.014196872711181641e-01 -1.588995307683944702e-01 -2.344339191913604736e-01 -4.294108152389526367e-01 1.866195499897003174e-01 9.473394602537155151e-02 -4.434185475111007690e-02 -1.040680333971977234e-01 1.828582435846328735e-01 1.204059049487113953e-01 -7.220768835395574570e-03 7.950845174491405487e-03 -1.933689713478088379e-01
8.315443992614746094e-02 1.325739473104476929e-01 -3.683504462242126465e-01 -2.481889873743057251e-01 1.802083104848861694e-01 -2.084833197295665741e-02 2.393726706504821777e-01 -7.245060056447982788e-02 9.031724184751510620e-02 2.417288422584533691e-01 -5.621774867177009583e-02 1.733824461698532104e-01 6.887292861938476562e-02 -3.049124218523502350e-02 -1.194609776139259338e-01 1.297050807625055313e-02 -1.773594617843627930e-01 7.397031784057617188e-02 -2.306581586599349976e-01 4.448193609714508057e-01 -1.737895905971527100e-01 3.509816527366638184e-02 1.528446376323699951e-01 3.008277714252471924e-01 -6.846424192190170288e-02 1.679793000221252441e-01 7.598087657243013382e-03 -3.321213647723197937e-02 2.596589624881744385e-01 1.019995957612991333e-01 -1.060874685645103455e-01 -8.007302880287170410e-02
2.831584587693214417e-02 9.721956402063369751e-02 -4.654297232627868652e-01 -4.111417531967163086e-01 -1.813488602638244629e-01 5.637392401695251465e-02 1.810759305953979492e-01 -2.352759689092636108e-01 -1.083995103836059570e-01 1.507945954799652100e-01 4.877997189760208130e-02 -8.734471350908279419e-02 1.338571310043334961e-01 2.396597899496555328e-02 -3.718213438987731934e-01 4.143905267119407654e-02 -6.294772773981094360e-02 8.026064932346343994e-02 7.670962065458297729e-02 -2.983430325984954834e-01 -1.468957588076591492e-02 1.145574357360601425e-02 -3.222129866480827332e-02 1.346689313650131226e-01 -1.299180835485458374e-01 -1.288205105811357498e-02 -8.211494237184524536e-02 1.575018167495727539e-01 1.342757325619459152e-02 -1.732719689607620239e-02 2.976983487606048584e-01 1.199990957975387573e-01
-2.898436039686203003e-02 3.514351546764373779e-01 -1.840295493602752686e-01 -1.091877222061157227e-01 -6.230908632278442383e-02 1.628336906433105469e-01 4.468370229005813599e-02 1.457663029432296753e-01 3.211108148097991943e-01 1.185247898101806641e-01 -3.404080495238304138e-02 -3.447790071368217468e-02 -4.091470316052436829e-02 -1.525252461433410645e-01 -1.223405748605728149e-01 6.720605492591857910e-02 -1.264460198581218719e-02 3.980116546154022217e-01 1.079934164881706238e-01 1.996781229972839355e-01 -3.200303912162780762e-01 -2.577615380287170410e-01 2.093040151521563530e-03 -9.553973376750946045e-02 -2.537876069545745850e-01 -1.048513054847717285e-01 -3.064908981323242188e-01 4.316044226288795471e-02 7.125619798898696899e-02 -9.751799702644348145e-02 -1.837538927793502808e-01 -6.811199337244033813e-02
-2.247394025325775146e-01 1.100941747426986694e-01 -4.419786930084228516e-01 -3.586860299110412598e-01 -8.116568624973297119e-02 1.741719841957092285e-01 8.423525840044021606e-02 4.198336508125066757e-03 -1.709924191236495972e-01 4.026286676526069641e-02 1.007476006634533405e-03 -1.091352105140686035e-01 4.172741249203681946e-02 1.504752133041620255e-02 -1.395817250013351440e-01 2.451663613319396973e-01 7.705697417259216309e-02 -3.181615769863128662e-01 -2.070543617010116577e-01 2.456633448600769043e-01 3.903187438845634460e-02 -1.877062618732452393e-01 -1.352948099374771118e-01 5.577894300222396851e-02 1.258887797594070435e-01 -1.711881309747695923e-01 -1.022076532244682312e-01 1.173697337508201599e-01 1.754680126905441284e-01 3.405235707759857178e-02 2.677274942398071289e-01 -5.868509039282798767e-02
4.353571310639381409e-02 2.441778033971786499e-01 -3.522392809391021729e-01 -8.998434245586395264e-02 -3.728001713752746582e-01 1.062537208199501038e-01 1.386382132768630981e-01 -1.205153688788414001e-01 1.606051176786422729e-01 -1.487585715949535370e-02 -1.415385454893112183e-01 -1.191756054759025574e-01 -1.266773343086242676e-01 -1.912847310304641724e-01 6.261567585170269012e-03 -8.044911175966262817e-02 9.010168164968490601e-02 -1.669868677854537964e-01 -1.227095127105712891e-01 1.384531259536743164e-01 -2.251764386892318726e-01 -1.441988646984100342e-01 -1.576132625341415405e-01 1.699360460042953491e-01 -4.554792866110801697e-02 -2.851722389459609985e-02 -1.546838581562042236e-01 5.070491433143615723e-01 -3.489683941006660461e-02 7.062584906816482544e-02 -4.538044333457946777e-02 1.235788241028785706e-01
-1.057237908244132996e-01 -5.039598047733306885e-02 -2.230067998170852661e-01 -2.024454474449157715e-01 -7.532263640314340591e-03 3.118557035923004150e-01 3.524352908134460449e-01 -2.226527221500873566e-02 7.055690884590148926e-02 1.531381458044052124e-01 5.218136310577392578e-02 -2.050759643316268921e-01 1.616014093160629272e-01 5.508715286850929260e-02 -1.259596049785614014e-01 2.228551357984542847e-01 6.978712230920791626e-02 7.670579012483358383e-03 -3.678652048110961914e-01 -9.222484380006790161e-02 -4.122068285942077637e-01 -5.997636914253234863e-02 -2.691041529178619385e-01 8.160236477851867676e-02 -2.199875190854072571e-02 -2.149071246385574341e-01 -6.225338950753211975e-02 -1.771216839551925659e-01 1.179558187723159790e-01 8.398237079381942749e-02 -3.043241426348686218e-02 -2.246774360537528992e-02
-1.281409114599227905e-01 3.456541001796722412e-01 -3.958275318145751953e-01 -2.032335549592971802e-01 -1.853058338165283203e-01 3.559471294283866882e-02 4.445901140570640564e-02 2.040382474660873413e-01 -1.348673105239868164e-01 8.543684333562850952e-02 3.882547914981842041e-01 -1.039170473814010620e-01 -1.280840039253234863e-01 -3.018301911652088165e-02 -1.114840209484100342e-01 3.354797363281250000e-01 1.958228088915348053e-02 -5.234477575868368149e-03 1.688937842845916748e-02 6.621448695659637451e-02 -2.742817401885986328e-01 -8.141291141510009766e-02 -2.761509418487548828e-01 2.177014201879501343e-02 1.114054843783378601e-01 -4.143442586064338684e-02 6.209870427846908569e-02 -1.780565679073333740e-01 3.953174501657485962e-02 -1.804647035896778107e-03 4.374763369560241699e-02 2.018533796072006226e-01
-5.016233399510383606e-02 -3.043038025498390198e-02 -4.483824074268341064e-01 -1.413818746805191040e-01 7.165177911520004272e-02 1.114372834563255310e-01 2.957065105438232422e-01 -1.616417467594146729e-01 1.398693621158599854e-01 1.486266683787107468e-02 1.193799450993537903e-02 -3.404250144958496094e-01 7.151777297258377075e-02 -1.065989509224891663e-01 6.533323973417282104e-02 2.455795705318450928e-01 -2.011628635227680206e-02 -1.020281240344047546e-01 -2.658258974552154541e-01 -3.599519655108451843e-02 -4.190407991409301758e-01 -1.205606684088706970e-01 -1.758185327053070068e-01 -1.708020456135272980e-02 5.615651234984397888e-02 -1.425107568502426147e-01 -1.806185841560363770e-01 -2.294780611991882324e-01 3.257806971669197083e-02 8.586262911558151245e-02 4.964958131313323975e-02 -6.144282594323158264e-02
-8.628982305526733398e-02 1.081931591033935547e-01 -5.922679901123046875e-01 1.349558308720588684e-02 1.215747371315956116e-01 1.049885600805282593e-01 1.739262342453002930e-01 1.200201660394668579e-01 3.446199595928192139e-01 2.027000784873962402e-01 6.356170028448104858e-02 2.699288725852966309e-01 5.535666830837726593e-03 4.318655654788017273e-02 -1.146111711859703064e-01 -3.134429827332496643e-02 1.130108162760734558e-01 -1.565481722354888916e-02 1.972320377826690674e-01 -8.776108920574188232e-02 -1.729252487421035767e-01 -1.284659057855606079e-01 -1.786516457796096802e-01 -3.350030779838562012e-01 -8.044908195734024048e-02 -7.494036108255386353e-02 1.245313975960016251e-02 -3.715961426496505737e-02 -9.810730814933776855e-02 -7.219554483890533447e-02 1.529202312231063843e-01 6.815866380929946899e-02
2.418750524520874023e-02 3.604196012020111084e-01 -4.127478301525115967e-01 -2.823151946067810059e-01 1.643861271440982819e-02 8.758552372455596924e-03 1.422417312860488892e-01 1.919006109237670898e-01 -2.029595524072647095e-01 -1.159040182828903198e-01 2.249983549118041992e-01 -6.127029657363891602e-02 6.207164376974105835e-02 5.445105955004692078e-02 -1.413376163691282272e-02 4.405461251735687256e-01 1.722205579280853271e-01 -2.604648657143115997e-02 7.040466368198394775e-02 3.843930317088961601e-04 -3.544892072677612305e-01 -8.524388819932937622e-02 -4.782771691679954529e-02 1.174684427678585052e-02 5.471436679363250732e-02 -1.722304522991180420e-02 -2.212145365774631500e-02 1.162647549062967300e-02 1.360507756471633911e-01 2.834452874958515167e-02 1.628159284591674805e-01 1.776360422372817993e-01
-9.301601350307464600e-02 -2.837773784995079041e-02 -4.021715223789215088e-01 -2.973879277706146240e-01 -3.939938545227050781e-02 2.938602566719055176e-01 8.782637305557727814e-03 -8.419541269540786743e-02 9.060177206993103027e-02 2.387681156396865845e-01 -6.351331621408462524e-02 -2.647153139114379883e-01 1.111912727355957031e-01 -6.246489658951759338e-02 1.189732272177934647e-02 2.715903222560882568e-01 1.176257953047752380e-01 -1.983850002288818359e-01 6.191597133874893188e-02 -6.815707683563232422e-02 -2.751587927341461182e-01 5.288141779601573944e-03 1.477552801370620728e-01 1.458942592144012451e-01 2.529160976409912109e-01 -1.596330404281616211e-01 7.524305582046508789e-02 1.865983009338378906e-01 5.705279856920242310e-02 -1.595121622085571289e-02 3.190008401870727539e-01 -8.047809824347496033e-03
-9.872636757791042328e-03 2.987419664859771729e-01 -4.220324456691741943e-01 -2.975277304649353027e-01 -3.206203877925872803e-02 1.136095076799392700e-01 2.039153277873992920e-01 -5.249783396720886230e-02 3.944502398371696472e-02 -8.011652529239654541e-02 7.858543097972869873e-02 -4.242386668920516968e-02 1.426538228988647461e-01 -1.930662542581558228e-01 -1.339051872491836548e-01 4.310248792171478271e-01 2.999533712863922119e-01 5.553363356739282608e-03 1.303944922983646393e-02 1.181414276361465454e-01 -7.214708626270294189e-02 -3.830827027559280396e-02 1.134941428899765015e-01 1.472203060984611511e-02 -1.223165094852447510e-01 -1.850171089172363281e-01 -1.218332052230834961e-01 1.272448617964982986e-02 1.708082407712936401e-01 -1.705289632081985474e-01 1.397466063499450684e-01 -2.063439488410949707e-01
4.623910784721374512e-02 1.183234602212905884e-01 -4.595270454883575439e-01 -1.771081387996673584e-01 -1.541367024183273315e-01 2.081910371780395508e-01 8.818665891885757446e-02 -1.303638815879821777e-01 1.387366354465484619e-01 -1.460677385330200195e-01 -1.692666262388229370e-01 -1.740406453609466553e-01 7.224985957145690918e-02 -1.679397076368331909e-01 4.835220053791999817e-02 3.466857075691223145e-01 5.596895143389701843e-02 -1.923836469650268555e-01 -2.373824566602706909e-01 -1.047258898615837097e-01 -4.061974287033081055e-01 8.637449145317077637e-02 -1.256406158208847046e-01 -1.071538701653480530e-01 2.585470490157604218e-02 -8.099827170372009277e-02 4.466432705521583557e-02 -1.686053574085235596e-01 -1.115533336997032166e-01 -3.210054337978363037e-02 1.624554544687271118e-01 -9.629891067743301392e-02
-1.754451692104339600e-01 3.951186537742614746e-01 -1.156997904181480408e-01 -2.347619086503982544e-01 4.326979443430900574e-02 2.779132425785064697e-01 1.660600602626800537e-01 1.937624216079711914e-01 1.810381859540939331e-01 2.696771025657653809e-01 -9.508965164422988892e-02 2.117487043142318726e-01 -1.627451032400131226e-01 -2.483364567160606384e-02 8.256863802671432495e-02 3.191952705383300781e-01 -2.146603912115097046e-01 -2.661699801683425903e-02 -1.030916944146156311e-01 1.114007085561752319e-01 -7.243817299604415894e-02 1.740227937698364258e-01 -9.635118395090103149e-02 -5.658077448606491089e-02 -1.628349870443344116e-01 -4.191509634256362915e-02 7.282264530658721924e-02 8.032546378672122955e-03 3.482300043106079102e-01 2.237421646714210510e-02 9.167136996984481812e-02 -1.534172147512435913e-01
7.671480625867843628e-02 -8.460853248834609985e-03 -4.121562242507934570e-01 -5.755200982093811035e-02 -1.202277913689613342e-01 2.005167454481124878e-01 1.455838084220886230e-01 -6.451769173145294189e-02 2.133699655532836914e-01 -4.977595061063766479e-02 -5.530192330479621887e-02 -1.278624217957258224e-02 -3.210411965847015381e-01 4.158366471529006958e-02 -1.179471015930175781e-01 -7.148601114749908447e-02 1.845486909151077271e-01 3.735536476597189903e-03 -2.826634347438812256e-01 1.197872534394264221e-01 -2.498678416013717651e-01 -9.774532169103622437e-02 5.805262364447116852e-03 2.875563874840736389e-02 4.119776189327239990e-01 3.617826849222183228e-02 -3.846251219511032104e-02 2.339170128107070923e-01 1.837825030088424683e-01 -2.131320685148239136e-01 -2.233324050903320312e-01 9.119647741317749023e-02
7.812083512544631958e-02 1.273912489414215088e-01 -3.101449608802795410e-01 -2.277623116970062256e-01 -1.065702289342880249e-01 2.632414996623992920e-01 2.595154345035552979e-01 -2.145492285490036011e-01 2.394744902849197388e-01 6.470628082752227783e-02 -7.150776684284210205e-02 6.181647256016731262e-02 -1.743705384433269501e-02 1.815577037632465363e-02 -1.127255335450172424e-01 1.053218171000480652e-01 -1.248881742358207703e-01 -5.754575133323669434e-02 9.643238037824630737e-02 4.814599454402923584e-02 5.803668498992919922e-02 2.498292028903961182e-01 -3.766859471797943115e-01 -1.228687074035406113e-02 2.582861185073852539e-01 -9.353066980838775635e-02 -7.085832953453063965e-02 -7.325521856546401978e-02 4.018455445766448975e-01 -1.938352733850479126e-01 2.070319093763828278e-02 1.303362101316452026e-01
2.028331309556961060e-01 2.084063738584518433e-01 -2.391613125801086426e-01 -8.543543517589569092e-02 1.390579789876937866e-01 2.666577883064746857e-02 6.286140531301498413e-02 -2.573702856898307800e-02 1.025715842843055725e-01 8.713160455226898193e-02 -1.787857115268707275e-01 1.809226423501968384e-01 -3.320210427045822144e-02 1.293859928846359253e-01 -2.178508639335632324e-01 2.061297446489334106e-01 -8.356518298387527466e-02 -1.774584054946899414e-01 3.467331826686859131e-02 2.196895033121109009e-01 -2.203034460544586182e-01 7.871744781732559204e-02 -1.397748589515686035e-01 -6.603748351335525513e-02 -3.348932564258575439e-01 -2.518057525157928467e-01 -1.302473545074462891e-01 1.283987313508987427e-01 4.471469223499298096e-01 -1.424996852874755859e-01 1.833001077175140381e-01 -7.899542152881622314e-02
-7.617534697055816650e-02 2.006659507751464844e-01 -1.628638505935668945e-01 -3.929497897624969482e-01 -2.875904440879821777e-01 2.045883089303970337e-01 3.201749324798583984e-01 1.273740381002426147e-01 -8.801606483757495880e-03 -2.200050279498100281e-02 1.302655190229415894e-01 1.220583766698837280e-01 -4.508316889405250549e-02 -1.234209090471267700e-01 1.028605848550796509e-01 1.330167651176452637e-01 1.918689608573913574e-01 2.540508508682250977e-01 1.547998785972595215e-01 2.432083785533905029e-01 -1.925150305032730103e-01 -4.378625378012657166e-02 -3.342038765549659729e-02 3.676514029502868652e-01 1.704592108726501465e-01 -1.072608307003974915e-01 -9.055607020854949951e-02 2.387649193406105042e-02 1.332685947418212891e-01 -1.109044328331947327e-01 -5.567404255270957947e-02 -9.748556464910507202e-02
-1.621746867895126343e-01 2.252883315086364746e-01 -4.766297340393066406e-01 -1.469692140817642212e-01 5.159832164645195007e-02 1.400622427463531494e-01 1.609607338905334473e-01 2.627859450876712799e-02 3.780158758163452148e-01 1.698329895734786987e-01 2.241024374961853027e-02 3.456043303012847900e-01 -8.807478100061416626e-02 5.338711198419332504e-03 -2.219180762767791748e-01 -8.438368141651153564e-02 1.195985674858093262e-01 -1.147286966443061829e-02 1.455600112676620483e-01 -1.170626357197761536e-01 -8.329783380031585693e-02 -1.331333369016647339e-01 -2.515638470649719238e-01 -3.001651763916015625e-01 -4.863383620977401733e-02 2.953116595745086670e-02 -1.043948158621788025e-02 -7.290926575660705566e-02 -1.318501383066177368e-01 -6.253219395875930786e-02 1.094881445169448853e-01 1.159132644534111023e-02
-2.513648569583892822e-01 3.264330029487609863e-01 -9.266284853219985962e-02 -1.981662660837173462e-01 8.090238273143768311e-02 2.034602165222167969e-01 1.984129250049591064e-01 -9.469577111303806305e-03 2.422157526016235352e-01 2.289445251226425171e-01 1.539975255727767944e-01 1.387860327959060669e-01 -2.579017579555511475e-01 -9.497882425785064697e-02 -1.448511630296707153e-01 2.758093178272247314e-01 1.309955958276987076e-02 1.044922918081283569e-01 1.637544631958007812e-01 -1.717803627252578735e-01 -2.204884886741638184e-01 1.470345705747604370e-01 -9.887333214282989502e-02 2.204803973436355591e-01 -1.737261414527893066e-01 -1.313855499029159546e-01 -2.854225598275661469e-02 1.869181357324123383e-02 3.050256371498107910e-01 -1.585496068000793457e-01 -2.109896950423717499e-02 -7.132777571678161621e-02
-1.684432923793792725e-01 1.722161173820495605e-01 -4.187173843383789062e-01 -1.589566916227340698e-01 -1.054414659738540649e-01 1.742751449346542358e-01 1.986312121152877808e-01 2.087076753377914429e-01 -1.265792250633239746e-01 2.891902625560760498e-01 3.602516651153564453e-01 2.209393829107284546e-01 -1.142643317580223083e-01 -4.638344421982765198e-02 5.509552732110023499e-02 2.167634218931198120e-01 1.159588471055030823e-01 1.842854619026184082e-01 -1.488968878984451294e-01 1.478987187147140503e-01 -3.612172603607177734e-02 7.058434188365936279e-02 8.358723670244216919e-02 -1.932247355580329895e-02 -6.581832468509674072e-02 -1.479838490486145020e-01 -7.338516414165496826e-02 8.741627447307109833e-03 1.320739686489105225e-01 -2.383257001638412476e-01 -2.853067405521869659e-02 -2.480864673852920532e-01
-2.251934409141540527e-01 1.434119045734405518e-01 -1.714624017477035522e-01 -5.388538166880607605e-02 -7.006249576807022095e-02 1.782628595829010010e-01 3.614876866340637207e-01 -6.738498806953430176e-02 1.563079357147216797e-01 5.221679806709289551e-02 1.794601045548915863e-02 -1.626201206818223000e-03 3.679365515708923340e-01 -2.094938904047012329e-01 -3.122830986976623535e-01 -4.019103944301605225e-03 -1.368121057748794556e-01 -2.564099133014678955e-01 -5.370017513632774353e-02 8.749880641698837280e-02 -4.329698681831359863e-01 4.134242236614227295e-02 1.710258796811103821e-02 -8.853266946971416473e-03 1.816956549882888794e-01 -6.100597977638244629e-02 -8.651014417409896851e-02 1.048046350479125977e-01 5.252214521169662476e-02 -2.656716108322143555e-01 6.018072739243507385e-02 5.933893471956253052e-02
1.814563423395156860e-01 -3.967383503913879395e-02 -3.440493345260620117e-01 -2.842171788215637207e-01 -4.041941836476325989e-02 1.427353024482727051e-01 7.420378178358078003e-02 -7.672755420207977295e-02 1.438519656658172607e-01 -7.272281497716903687e-02 -1.203511878848075867e-01 -3.131114542484283447e-01 2.029546499252319336e-01 -2.142810523509979248e-01 -5.647249519824981689e-02 2.718056440353393555e-01 1.685265004634857178e-01 -1.055096462368965149e-01 -2.913667559623718262e-01 3.016018308699131012e-02 -4.143100678920745850e-01 5.705037713050842285e-02 -1.356132626533508301e-01 -1.947809457778930664e-01 7.199118286371231079e-02 3.721719980239868164e-02 -2.148959040641784668e-01 1.617757789790630341e-02 2.894280664622783661e-02 -1.075186803936958313e-01 -8.117970824241638184e-02 4.118785634636878967e-02
-3.588182851672172546e-02 5.302150174975395203e-02 -4.052944481372833252e-01 -2.686663269996643066e-01 2.262586541473865509e-02 -6.212843209505081177e-02 1.854526698589324951e-01 -4.640787374228239059e-03 7.696054130792617798e-02 -1.368639171123504639e-01 -3.040211508050560951e-03 7.540379464626312256e-02 -6.613631546497344971e-02 -2.809076905250549316e-01 -1.769976764917373657e-01 3.689040541648864746e-01 4.273061826825141907e-02 -8.527557551860809326e-02 -1.565301269292831421e-01 -7.288351655006408691e-02 -3.928428292274475098e-01 -1.482448279857635498e-01 3.214811384677886963e-01 -9.652291238307952881e-02 1.951168850064277649e-02 -1.639747172594070435e-01 -1.054014042019844055e-01 -3.598824143409729004e-02 1.623130403459072113e-02 -9.677620232105255127e-02 2.462082207202911377e-01 -4.263817518949508667e-02
-2.044838070869445801e-01 1.914741396903991699e-01 -3.586262464523315430e-01 -1.543968021869659424e-01 -1.228141039609909058e-01 -3.869356215000152588e-02 -4.612591490149497986e-02 4.493426159024238586e-02 4.044635295867919922e-01 -1.418738663196563721e-01 2.964755706489086151e-02 -1.363120526075363159e-01 -2.441582828760147095e-01 8.146535605192184448e-02 4.173320531845092773e-02 1.413970142602920532e-01 9.700457006692886353e-02 3.103376738727092743e-02 -1.863655894994735718e-01 8.123278617858886719e-02 -7.753451913595199585e-02 -1.825890243053436279e-01 -2.683284878730773926e-01 1.578849405050277710e-01 1.357277333736419678e-01 -1.483630836009979248e-01 -1.021509319543838501e-01 1.673134565353393555e-01 1.573610603809356689e-01 3.905122578144073486e-01 -9.825106710195541382e-03 1.139252707362174988e-01
-6.616051495075225830e-02 -4.367050528526306152e-02 -3.941429853439331055e-01 -1.768116503953933716e-01 -7.472177594900131226e-02 1.558652073144912720e-01 2.840142548084259033e-01 -3.521822392940521240e-02 3.145018965005874634e-02 4.077630490064620972e-02 -3.176171332597732544e-02 -3.365707397460937500e-01 1.886659860610961914e-01 7.865647226572036743e-02 -1.612800657749176025e-01 2.476055175065994263e-01 8.565023541450500488e-02 -1.032489463686943054e-01 -2.259175181388854980e-01 4.644280672073364258e-02 -4.022225439548492432e-01 -1.376216411590576172e-01 -1.588269695639610291e-02 1.159599125385284424e-01 8.659757673740386963e-02 -1.176940128207206726e-01 -1.285928040742874146e-01 -2.918492555618286133e-01 -6.474731490015983582e-03 9.518429636955261230e-02 2.070818990468978882e-01 9.284043312072753906e-02
-6.781406234949827194e-03 1.957249343395233154e-01 -3.060078918933868408e-01 -1.288092434406280518e-01 -5.007918924093246460e-02 2.156899310648441315e-02 -1.701201647520065308e-01 5.138004943728446960e-02 1.452844440937042236e-01 1.098227128386497498e-01 3.684156835079193115e-01 -3.032769262790679932e-02 1.790587306022644043e-01 -1.070355474948883057e-01 -3.789060190320014954e-02 8.452013880014419556e-02 -3.409449383616447449e-02 -3.659543693065643311e-01 -3.816522061824798584e-01 1.139126904308795929e-02 -2.551561295986175537e-01 -1.211016476154327393e-01 -7.418964803218841553e-02 1.489100456237792969e-01 -1.949539221823215485e-02 -1.407627910375595093e-01 1.340867485851049423e-02 1.923083066940307617e-01 1.686651259660720825e-01 -2.351564615964889526e-01 1.677341610193252563e-01 1.933471560478210449e-01
-7.492881268262863159e-02 7.897642999887466431e-02 -3.775170445442199707e-01 -6.224332749843597412e-02 3.886260837316513062e-02 4.607677459716796875e-01 2.295772135257720947e-01 9.076011180877685547e-02 1.653188616037368774e-01 1.838978528976440430e-01 -4.940680414438247681e-02 1.463361978530883789e-01 -3.422518447041511536e-02 3.541943430900573730e-02 2.639250755310058594e-01 2.420262247323989868e-02 -1.299495697021484375e-01 -2.994187772274017334e-01 -1.732758479192852974e-03 -1.428535580635070801e-01 -1.350295543670654297e-01 3.346682190895080566e-01 -3.137090802192687988e-01 1.735047101974487305e-01 -1.937182620167732239e-03 -4.804561287164688110e-02 -7.423724234104156494e-02 -2.390488982200622559e-02 1.080914884805679321e-01 4.520248994231224060e-02 -7.026799954473972321e-03 3.807684406638145447e-02
-5.860426649451255798e-02 2.581637501716613770e-01 -4.552448987960815430e-01 -3.100927174091339111e-01 -8.138617128133773804e-02 6.629641354084014893e-02 5.844303965568542480e-02 2.272513508796691895e-01 -1.679212152957916260e-01 -8.673532307147979736e-02 3.677164018154144287e-01 -1.148565411567687988e-01 -9.286896884441375732e-02 -6.542851775884628296e-02 -2.079448476433753967e-02 4.280794858932495117e-01 -6.790487468242645264e-02 -1.152713149785995483e-01 6.683298945426940918e-02 3.300899639725685120e-02 -2.255368530750274658e-01 -8.337192237377166748e-02 -9.010557085275650024e-02 4.170913621783256531e-02 1.403089761734008789e-01 1.604047417640686035e-02 3.131388500332832336e-02 -9.411340951919555664e-02 2.144736349582672119e-01 4.244368150830268860e-02 9.999029338359832764e-03 1.044161915779113770e-01
-1.501969099044799805e-01 -2.438017278909683228e-01 -3.056092858314514160e-01 -1.572097688913345337e-01 -1.750268787145614624e-01 1.979746967554092407e-01 1.475514620542526245e-01 1.757651865482330322e-01 2.432469837367534637e-02 2.963141202926635742e-01 -1.957934200763702393e-01 1.478864699602127075e-01 -1.767773628234863281e-01 8.526936918497085571e-02 -6.688322871923446655e-02 -2.127751857042312622e-01 1.340895146131515503e-01 -3.280301392078399658e-02 4.857764765620231628e-02 1.381029840558767319e-02 -2.376445978879928589e-01 -1.973940581083297729e-01 -2.167812585830688477e-01 2.076190859079360962e-01 -7.251247018575668335e-02 -1.090297773480415344e-01 -1.927760839462280273e-01 1.559566855430603027e-01 1.889455765485763550e-01 -1.644541025161743164e-01 -2.852353155612945557e-01 1.031903326511383057e-01
1.425316631793975830e-01 3.421494066715240479e-01 -3.186837136745452881e-01 -1.684793829917907715e-01 -1.552236080169677734e-01 5.440793037414550781e-01 -1.891255825757980347e-01 -2.609927020967006683e-02 2.627741992473602295e-01 6.678352504968643188e-02 1.147902086377143860e-01 -1.087093055248260498e-01 1.171447783708572388e-01 -2.092610746622085571e-01 -1.961776055395603180e-02 -4.071447066962718964e-03 -3.238842636346817017e-02 -9.390654042363166809e-03 -8.164872229099273682e-02 9.805411100387573242e-02 -9.089303016662597656e-02 -1.979688405990600586e-01 -2.656462043523788452e-02 1.263760477304458618e-01 9.239418059587478638e-02 -1.646923571825027466e-01 -2.420137971639633179e-01 7.061553746461868286e-02 7.946075499057769775e-02 1.290118098258972168e-01 -1.189492270350456238e-01 -4.261086881160736084e-02
-1.786214858293533325e-01 1.236957460641860962e-01 -2.042159289121627808e-01 -1.819212883710861206e-01 -7.230105251073837280e-02 2.320381402969360352e-01 9.246218949556350708e-02 -1.145030260086059570e-01 1.365392506122589111e-01 2.890095412731170654e-01 4.137666895985603333e-02 -7.974004000425338745e-02 2.551474608480930328e-02 -9.178224951028823853e-02 5.831646546721458435e-02 1.641475111246109009e-01 -1.914209723472595215e-01 -1.237235814332962036e-01 -3.524111211299896240e-01 2.087072432041168213e-01 -4.090214073657989502e-01 -2.630494236946105957e-01 -1.103676706552505493e-01 1.397183537483215332e-01 -1.316742449998855591e-01 4.891379922628402710e-02 -2.657063603401184082e-01 -1.786465048789978027e-01 1.080334931612014771e-02 -7.576015591621398926e-02 -1.293565183877944946e-01 -1.219534128904342651e-01
-3.628467917442321777e-01 2.980146408081054688e-01 -4.316530823707580566e-01 -8.421353250741958618e-02 9.224824607372283936e-03 1.870016604661941528e-01 6.197794899344444275e-02 7.845629006624221802e-02 1.339659988880157471e-01 2.853799462318420410e-01 -8.368518948554992676e-02 1.447659432888031006e-01 1.048385351896286011e-02 -1.173311397433280945e-01 1.167288273572921753e-01 -2.539435587823390961e-02 -2.101356685161590576e-01 -2.164312750101089478e-01 -3.405194878578186035e-01 -2.117744684219360352e-01 1.698645763099193573e-02 -3.907838836312294006e-02 -1.577290445566177368e-01 2.065953426063060760e-02 -1.744053661823272705e-01 -9.610640257596969604e-02 6.000611558556556702e-02 -8.777661621570587158e-02 5.560114234685897827e-02 1.895801723003387451e-01 8.683806657791137695e-02 -9.545456618070602417e-02
-1.709188669919967651e-01 2.765411436557769775e-01 -5.221878886222839355e-01 -1.684009581804275513e-01 -2.885847389698028564e-01 -3.863552957773208618e-02 -1.615428030490875244e-01 -1.813323423266410828e-02 2.960441410541534424e-01 -1.564437299966812134e-01 3.563543409109115601e-02 -4.019102826714515686e-02 -1.756977289915084839e-01 9.948199987411499023e-02 -2.406449802219867706e-02 -1.472556125372648239e-02 -1.102083474397659302e-01 2.009967900812625885e-02 -4.304707422852516174e-02 -9.357176721096038818e-02 -1.767786964774131775e-02 -1.328895837068557739e-01 -1.663599163293838501e-01 1.814822703599929810e-01 2.464562356472015381e-01 1.546837687492370605e-01 -1.862157732248306274e-01 1.833222061395645142e-01 -1.405461691319942474e-02 2.096775621175765991e-01 1.471615582704544067e-01 7.069252431392669678e-02
1.991835050284862518e-02 2.684414684772491455e-01 -4.120501875877380371e-01 -1.471963524818420410e-01 -1.166025325655937195e-01 -4.579400643706321716e-02 1.214402318000793457e-01 -1.315687783062458038e-02 4.847626760601997375e-02 3.468933701515197754e-01 -1.907223612070083618e-01 3.077020943164825439e-01 -6.686744838953018188e-02 -2.309074401855468750e-01 1.132402047514915466e-01 2.474560961127281189e-02 1.102393865585327148e-01 -1.939693093299865723e-01 6.141479313373565674e-02 -2.303706668317317963e-02 -1.828923374414443970e-01 -3.099484834820032120e-03 -7.485216110944747925e-02 -7.880520075559616089e-02 1.266803592443466187e-02 4.561748728156089783e-02 -2.386647015810012817e-01 2.854821085929870605e-01 5.530162155628204346e-02 2.706309556961059570e-01 -1.279376298189163208e-01 -2.186073064804077148e-01
-2.005186975002288818e-01 1.212926730513572693e-01 -4.165358543395996094e-01 -4.206846058368682861e-01 -1.001690402626991272e-01 1.545788794755935669e-01 9.240701049566268921e-02 4.577719420194625854e-02 -2.043917924165725708e-01 1.472540348768234253e-01 8.952777087688446045e-02 -2.259148359298706055e-01 -3.480285406112670898e-02 5.185645446181297302e-02 -4.634457081556320190e-02 2.537519633769989014e-01 3.167712688446044922e-02 -3.818243145942687988e-01 -9.669805318117141724e-02 1.269164681434631348e-01 6.097857281565666199e-02 -2.107752859592437744e-01 -1.038934811949729919e-01 7.580511271953582764e-02 1.297062188386917114e-01 -5.698125809431076050e-02 5.445713177323341370e-02 1.597138196229934692e-01 1.507561057806015015e-01 -9.268958237953484058e-04 2.209689021110534668e-01 -7.229819893836975098e-03
-1.169128939509391785e-01 1.287723332643508911e-02 -4.375469386577606201e-01 -3.353251516819000244e-01 9.763853251934051514e-02 3.735012710094451904e-01 7.970193028450012207e-02 -3.878108225762844086e-03 6.517897825688123703e-03 1.738598048686981201e-01 3.094836696982383728e-02 2.435670644044876099e-01 7.293733954429626465e-02 1.181710325181484222e-02 2.230143696069717407e-01 1.763168722391128540e-01 -1.149932891130447388e-01 4.281019791960716248e-02 -2.150719463825225830e-01 2.352239098399877548e-03 -6.875556707382202148e-02 5.285650119185447693e-02 -1.732262820005416870e-01 2.440768629312515259e-01 1.991645246744155884e-02 1.299878805875778198e-01 -1.014440804719924927e-01 2.624118924140930176e-01 1.562956571578979492e-01 -7.632692903280258179e-02 1.961309164762496948e-01 1.626369208097457886e-01
-3.560177981853485107e-01 2.568184137344360352e-01 -1.097545996308326721e-01 -1.002856269478797913e-01 4.375456273555755615e-02 3.519587814807891846e-01 2.791904509067535400e-01 7.795774191617965698e-02 1.578231807798147202e-03 8.873988687992095947e-02 9.037935733795166016e-02 2.424023151397705078e-01 -6.814091000705957413e-03 -3.459048643708229065e-02 -1.531858742237091064e-01 1.430592685937881470e-01 -1.103240251541137695e-01 2.560755051672458649e-02 -1.261100918054580688e-01 4.048686847090721130e-02 -2.763379514217376709e-01 2.638863623142242432e-01 -1.880405843257904053e-01 6.048196181654930115e-02 -9.859340265393257141e-03 -1.032583713531494141e-01 -2.739157676696777344e-01 -2.282018959522247314e-02 4.476118832826614380e-02 -1.968942880630493164e-01 6.272517144680023193e-02 3.301476538181304932e-01
3.348422795534133911e-02 1.892361491918563843e-01 -3.235510587692260742e-01 -1.445240527391433716e-01 -1.630503535270690918e-01 4.362387657165527344e-01 1.351180821657180786e-01 -5.524311959743499756e-02 -6.477084755897521973e-02 2.290521711111068726e-01 -1.253278255462646484e-01 1.912039220333099365e-01 -4.066973552107810974e-02 2.368582785129547119e-01 1.009901054203510284e-02 2.245620042085647583e-01 -1.845172792673110962e-01 -3.526394814252853394e-02 -2.162562757730484009e-01 -1.136019453406333923e-01 -1.282174885272979736e-01 -4.656783491373062134e-02 1.046678647398948669e-01 -1.453708261251449585e-01 4.471377003937959671e-03 8.984944969415664673e-02 -1.037002205848693848e-01 1.248359978199005127e-01 1.826926022768020630e-01 3.805996775627136230e-01 7.148081809282302856e-02 1.365798115730285645e-01
[truncated: 3,276,046 more chars]
