# Supplementary material for: The Language of Innovation
Source: PLoS One. 2020 Apr 30;15(4):e0230107. doi: 10.1371/journal.pone.0230107 (PMC7194493; doi:10.1371/journal.pone.0230107)
Supplement: S21 File — (GZ) [file pone.0230107.s021.tar.gz › 1999-2003/V2Run_28_VS_4500_embeddings1999-2003ED32.txt]

-5.753800272941589355e-02 1.257689893245697021e-01 3.167539536952972412e-01 -6.295572966337203979e-03 2.087264321744441986e-02 -1.128217056393623352e-01 1.334563642740249634e-01 -1.886468008160591125e-02 1.249896213412284851e-01 -3.795210213866084814e-04 1.929004192352294922e-01 -1.063582748174667358e-01 6.842707842588424683e-02 1.928977370262145996e-01 -1.757931336760520935e-02 9.058678895235061646e-02 3.055747449398040771e-01 -1.583308130502700806e-01 -3.602694869041442871e-01 1.192962229251861572e-01 2.554319500923156738e-01 1.295125335454940796e-01 -5.055102705955505371e-02 3.046449422836303711e-01 2.120729386806488037e-01 6.209495011717081070e-03 -2.283987998962402344e-01 -1.784251481294631958e-01 -1.639204174280166626e-01 3.526964783668518066e-01 -1.087096929550170898e-01 -5.162600427865982056e-02
-2.309063076972961426e-01 1.836659014225006104e-01 -2.480541355907917023e-02 -2.743456661701202393e-01 5.818125233054161072e-02 -2.541824989020824432e-02 1.828323490917682648e-02 -2.542418539524078369e-01 4.162927344441413879e-02 -1.264058798551559448e-01 2.630194090306758881e-02 -2.121191024780273438e-01 -4.074687510728836060e-02 -2.985989861190319061e-02 -2.214834690093994141e-01 -1.729844957590103149e-01 -7.026726752519607544e-02 -2.570185661315917969e-01 -2.517367005348205566e-01 3.233352601528167725e-01 1.294295787811279297e-01 3.529735803604125977e-01 9.383428841829299927e-02 3.164001703262329102e-01 5.023400485515594482e-02 2.775990404188632965e-02 1.313207894563674927e-01 -1.502498686313629150e-01 -7.972573488950729370e-02 1.949002295732498169e-01 1.800960749387741089e-01 -1.186387389898300171e-01
1.139161735773086548e-01 2.450034767389297485e-01 3.180881440639495850e-01 -3.223334997892379761e-02 2.798711061477661133e-01 8.450418710708618164e-02 -5.856915190815925598e-02 -1.882194280624389648e-01 1.465132236480712891e-01 6.383451074361801147e-02 -2.427341341972351074e-01 7.194893062114715576e-02 -3.525953739881515503e-02 -5.999612621963024139e-03 -3.802957832813262939e-01 2.300955541431903839e-02 4.121566563844680786e-02 -1.586153209209442139e-01 -1.224083304405212402e-01 1.821462661027908325e-01 -7.553578168153762817e-02 5.452059581875801086e-02 -3.381334245204925537e-02 1.843485087156295776e-01 2.158796191215515137e-01 1.258731354027986526e-02 -4.628884419798851013e-02 -3.115807771682739258e-01 -3.001577556133270264e-01 1.645731031894683838e-01 2.800448238849639893e-01 6.296415627002716064e-02
-5.316080059856176376e-03 3.492600619792938232e-01 4.636596515774726868e-02 -3.871792927384376526e-02 -1.824811398983001709e-01 -2.433488517999649048e-02 -5.617628991603851318e-02 -1.145958974957466125e-01 2.564876973628997803e-01 2.031412208452820778e-03 9.742335230112075806e-02 -5.001280084252357483e-02 -2.257090508937835693e-01 2.621511220932006836e-01 2.411835826933383942e-02 -8.410542272031307220e-03 -9.540541470050811768e-02 -2.706324458122253418e-01 2.441180637106299400e-03 4.142213985323905945e-02 -5.070221051573753357e-02 -7.522679120302200317e-02 2.836823761463165283e-01 4.483682215213775635e-01 4.549774806946516037e-03 9.551731497049331665e-02 -3.216111660003662109e-01 -2.022943049669265747e-01 4.094436019659042358e-02 2.127481698989868164e-01 1.893804669380187988e-01 1.262867301702499390e-01
6.957417726516723633e-02 4.243733584880828857e-01 9.681160002946853638e-02 4.250282794237136841e-02 -1.583106070756912231e-01 -9.598839282989501953e-02 2.620643377304077148e-01 -1.650579869747161865e-01 -8.824824541807174683e-02 -2.246162891387939453e-01 3.434517979621887207e-02 2.135972864925861359e-02 -3.353848457336425781e-01 1.640053987503051758e-01 -3.844240903854370117e-01 1.263258606195449829e-01 8.016277104616165161e-02 -5.702250078320503235e-02 6.198151409626007080e-02 3.281488269567489624e-02 1.767128705978393555e-01 1.247094273567199707e-01 -1.573992669582366943e-01 1.356945782899856567e-01 2.608003020286560059e-01 7.386224810034036636e-03 -9.960388392210006714e-02 -2.039298415184020996e-01 -1.657441556453704834e-01 6.595990806818008423e-02 1.946161850355565548e-03 2.339316755533218384e-01
-1.420789211988449097e-01 3.305326700210571289e-01 4.927865788340568542e-02 6.554484367370605469e-02 8.777490258216857910e-02 8.193484693765640259e-02 6.095126643776893616e-02 -1.402829736471176147e-01 2.479432672262191772e-01 -2.176720649003982544e-01 6.016864906996488571e-03 -7.244440913200378418e-02 1.272705476731061935e-02 -3.439523279666900635e-02 -4.936547875404357910e-01 1.524451225996017456e-01 4.814940318465232849e-02 -2.670019268989562988e-01 -1.341045200824737549e-01 -2.027282416820526123e-01 2.487558312714099884e-02 6.501721590757369995e-02 -1.657892614603042603e-01 2.550413906574249268e-01 1.338121891021728516e-01 1.817254349589347839e-02 1.332830488681793213e-01 -1.985078305006027222e-01 -1.754109561443328857e-01 2.806566357612609863e-01 7.166433334350585938e-02 1.531549841165542603e-01
-7.198947668075561523e-02 1.874699443578720093e-01 3.086292147636413574e-01 1.991843730211257935e-01 -5.859330762177705765e-03 -1.193621233105659485e-01 3.749204277992248535e-01 -7.015254348516464233e-02 2.892614156007766724e-02 -7.820536941289901733e-02 5.335989594459533691e-02 -1.085221096873283386e-01 -2.247169986367225647e-02 -4.806538671255111694e-02 -1.709037721157073975e-01 1.520870029926300049e-01 8.431052416563034058e-02 -7.770445197820663452e-02 -6.257947534322738647e-02 -6.461323052644729614e-02 3.262366354465484619e-02 5.554443970322608948e-02 -1.393761336803436279e-01 4.426374733448028564e-01 3.721790313720703125e-01 9.565457701683044434e-02 -1.422239281237125397e-02 -3.302530050277709961e-01 -2.194484919309616089e-01 1.274176985025405884e-01 1.616518944501876831e-01 6.772915367037057877e-03
-1.124586090445518494e-01 1.949978768825531006e-01 1.885355114936828613e-01 1.763486489653587341e-02 1.140340119600296021e-01 8.520811796188354492e-02 2.136478722095489502e-01 -2.238012477755546570e-02 4.266621544957160950e-02 -1.985249221324920654e-01 7.178105413913726807e-02 5.664526484906673431e-03 -1.114760488271713257e-01 2.609743364155292511e-02 -1.508953720331192017e-01 2.167767584323883057e-01 2.171405255794525146e-01 2.669542841613292694e-02 -1.209406331181526184e-01 -7.787952572107315063e-02 1.937368661165237427e-01 1.698894202709197998e-01 1.605627387762069702e-01 1.202750205993652344e-01 1.004496961832046509e-01 1.309788674116134644e-01 -1.878605186939239502e-01 -5.214048624038696289e-01 -2.911174297332763672e-01 1.636661738157272339e-01 1.858767569065093994e-01 2.491810172796249390e-01
-2.660469710826873779e-02 2.437851876020431519e-01 1.690390110015869141e-01 1.168649345636367798e-01 -1.775533892214298248e-02 1.763982623815536499e-01 -4.071858152747154236e-02 1.684630066156387329e-01 1.083065047860145569e-01 4.558110982179641724e-02 -6.196093559265136719e-02 2.902493812143802643e-02 -5.814218521118164062e-02 -1.696061044931411743e-01 -3.079393506050109863e-01 1.835886240005493164e-01 1.737312674522399902e-01 -4.237094521522521973e-01 -1.326460689306259155e-01 2.790087275207042694e-02 2.635227143764495850e-01 4.798525199294090271e-02 -1.433010101318359375e-01 2.887974679470062256e-01 1.654200255870819092e-01 8.457798510789871216e-02 -1.106308624148368835e-01 -1.905412599444389343e-02 -1.733893305063247681e-01 3.411768674850463867e-01 2.435701489448547363e-01 -1.758624240756034851e-02
-2.616034122183918953e-03 2.663408815860748291e-01 1.512697637081146240e-01 -3.467084839940071106e-02 1.940157115459442139e-01 -6.216191500425338745e-02 -3.338934481143951416e-02 6.087624002248048782e-03 2.486619055271148682e-01 -2.515755593776702881e-01 3.412165120244026184e-02 -3.197393715381622314e-01 3.188858926296234131e-01 -9.357155859470367432e-02 -6.864901632070541382e-02 5.476937443017959595e-02 6.466087698936462402e-02 -1.682801246643066406e-01 -1.384840607643127441e-01 1.373966336250305176e-01 2.938254922628402710e-02 1.969757527112960815e-01 -1.590883880853652954e-01 1.846363544464111328e-01 -1.487054079771041870e-01 2.605050206184387207e-01 -2.444328367710113525e-01 -2.448332905769348145e-01 -1.770745217800140381e-01 2.086535990238189697e-01 2.413257211446762085e-01 5.676295235753059387e-02
2.287513017654418945e-02 2.104103267192840576e-01 1.155061647295951843e-01 -6.084224209189414978e-02 -1.497143208980560303e-01 1.576195508241653442e-01 7.818818837404251099e-02 -1.228964254260063171e-01 3.467578291893005371e-01 -1.156670600175857544e-01 1.820564270019531250e-01 -1.881266981363296509e-01 1.078071370720863342e-01 1.609750539064407349e-01 2.869019508361816406e-01 -1.309733241796493530e-01 1.330904513597488403e-01 -1.379154622554779053e-01 -1.235458105802536011e-01 6.014981865882873535e-02 7.606710772961378098e-03 2.492024302482604980e-01 4.876498505473136902e-02 2.406402975320816040e-01 2.263787686824798584e-01 1.423683315515518188e-01 -2.316662222146987915e-01 -3.407998383045196533e-01 1.167702395468950272e-02 1.464705616235733032e-01 1.919110864400863647e-01 2.296019643545150757e-01
-2.968854308128356934e-01 3.843520879745483398e-01 2.625013589859008789e-01 7.280585914850234985e-02 1.734024435281753540e-01 1.283738166093826294e-01 2.591355443000793457e-01 -9.534492343664169312e-02 3.647195547819137573e-02 4.522397741675376892e-02 1.463351845741271973e-01 -3.723306208848953247e-02 -9.363009035587310791e-02 -4.357410967350006104e-02 -3.011543750762939453e-01 1.340806186199188232e-01 1.182540580630302429e-01 -6.968196481466293335e-02 -1.211863383650779724e-01 -4.444729536771774292e-03 4.241904988884925842e-02 1.964138448238372803e-01 -1.945079118013381958e-01 1.691732555627822876e-01 2.129838317632675171e-01 3.645785152912139893e-02 -1.554257888346910477e-02 -1.053419634699821472e-01 -1.515948921442031860e-01 2.041085213422775269e-01 2.126885801553726196e-01 3.366579115390777588e-01
-1.298238243907690048e-02 3.839856386184692383e-01 3.107400536537170410e-01 8.018275350332260132e-02 2.865132316946983337e-02 -4.408414475619792938e-03 1.126848980784416199e-01 -1.626061946153640747e-01 3.218748867511749268e-01 -1.571832746267318726e-01 -2.116145938634872437e-01 -1.696838065981864929e-02 -1.137545332312583923e-01 -1.691064387559890747e-01 -7.795418053865432739e-02 1.634536534547805786e-01 5.774615332484245300e-02 -1.579055041074752808e-01 -1.839457303285598755e-01 -1.241139918565750122e-01 -2.926996536552906036e-02 3.282482624053955078e-01 -1.284128874540328979e-01 -5.904640257358551025e-02 1.854264587163925171e-01 -1.200944930315017700e-02 -1.731548458337783813e-01 -2.011798918247222900e-01 -1.651047468185424805e-01 2.121764123439788818e-01 2.613714039325714111e-01 1.002176851034164429e-01
1.443263441324234009e-01 3.404199481010437012e-01 3.425984084606170654e-01 -2.203089445829391479e-01 -6.679002940654754639e-02 1.211977936327457428e-02 2.014153450727462769e-01 -2.128338664770126343e-01 1.415278911590576172e-01 -2.059262096881866455e-01 2.325765490531921387e-01 -1.706489175558090210e-01 1.337869167327880859e-01 -1.186832264065742493e-01 -1.521859616041183472e-01 -1.529692113399505615e-01 5.424635112285614014e-02 1.671784184873104095e-02 -2.004895955324172974e-01 -2.764141745865345001e-02 1.295249164104461670e-01 1.295197755098342896e-01 -1.479088235646486282e-02 2.137207835912704468e-01 -1.346668004989624023e-01 6.078063696622848511e-02 -7.028406951576471329e-03 -1.632802337408065796e-01 -5.613723769783973694e-02 2.013956606388092041e-01 4.060482680797576904e-01 4.417005553841590881e-02
8.389390259981155396e-02 3.096286654472351074e-01 8.345030248165130615e-02 3.265424072742462158e-02 -3.333734869956970215e-01 1.178991869091987610e-01 1.433386057615280151e-01 -1.648857742547988892e-01 3.125368058681488037e-01 4.498650878667831421e-02 -1.591508984565734863e-01 -1.392054110765457153e-01 -5.656624957919120789e-02 1.650808155536651611e-01 7.903523743152618408e-02 -8.424245566129684448e-02 1.411572378128767014e-02 -1.547851711511611938e-01 -2.727827616035938263e-02 1.575969606637954712e-01 7.773375511169433594e-02 3.244520723819732666e-01 -1.852421611547470093e-01 4.275307357311248779e-01 4.424800723791122437e-02 2.196467965841293335e-01 -1.916233822703361511e-02 -2.974088788032531738e-01 5.091061070561408997e-02 8.351385593414306641e-02 3.669894859194755554e-02 -1.658781431615352631e-03
-1.950880736112594604e-01 3.910183906555175781e-01 1.363197416067123413e-01 1.209139376878738403e-01 -8.422986418008804321e-02 5.356885120272636414e-02 2.477692812681198120e-01 -2.023176550865173340e-01 9.727970510721206665e-02 -5.478466302156448364e-02 2.386344522237777710e-01 1.219959855079650879e-01 -2.042414098978042603e-01 -6.123458966612815857e-02 -1.809667199850082397e-01 4.555054008960723877e-03 8.019234053790569305e-03 -2.080700248479843140e-01 -2.840280346572399139e-02 2.849051356315612793e-02 2.245560139417648315e-01 -7.665473967790603638e-02 -1.153510063886642456e-01 1.475716382265090942e-01 2.773796319961547852e-01 1.853065565228462219e-02 -6.001114472746849060e-02 -3.023509979248046875e-01 -3.037249147891998291e-01 2.479363381862640381e-01 -9.776527434587478638e-02 1.705505996942520142e-01
-2.921262383460998535e-01 1.157578751444816589e-01 1.558228433132171631e-01 -2.760756015777587891e-01 9.173945337533950806e-02 1.612949371337890625e-01 1.923393756151199341e-01 3.521115332841873169e-02 1.167901325970888138e-02 -3.318881094455718994e-01 7.654703408479690552e-02 1.799806766211986542e-02 1.011333614587783813e-01 -3.268380090594291687e-02 -1.426320225000381470e-01 -5.076442030258476734e-04 -1.239039525389671326e-01 1.308691408485174179e-02 -3.573805987834930420e-01 2.288279980421066284e-01 9.913742542266845703e-02 1.595761924982070923e-01 -2.891547679901123047e-01 3.829379081726074219e-01 -1.524632871150970459e-01 6.473051756620407104e-02 1.146519184112548828e-02 -2.362883687019348145e-01 -4.294740408658981323e-02 1.446941047906875610e-01 6.821268796920776367e-02 8.946366608142852783e-02
-1.861937344074249268e-01 2.375362366437911987e-01 2.179907709360122681e-01 4.714540019631385803e-02 -2.401041984558105469e-01 3.238444402813911438e-02 2.305276989936828613e-01 -2.969505488872528076e-01 8.428545296192169189e-02 -4.827814176678657532e-02 2.644895315170288086e-01 -1.410271599888801575e-02 -2.179686427116394043e-01 -3.054334968328475952e-02 -2.646310627460479736e-01 2.187613695859909058e-01 -5.473070219159126282e-02 -1.478298902511596680e-01 1.171377394348382950e-02 -9.746295958757400513e-02 1.479503214359283447e-01 2.014599442481994629e-01 -9.378905594348907471e-02 2.437385916709899902e-01 2.124636918306350708e-01 1.637153923511505127e-01 -1.100969389081001282e-01 -2.339012622833251953e-01 -3.910549730062484741e-02 3.156910240650177002e-01 -7.581455167382955551e-03 8.965900540351867676e-02
-7.467293646186590195e-03 2.869908511638641357e-01 2.669979929924011230e-01 -1.175387855619192123e-02 -8.122616447508335114e-03 8.190702646970748901e-02 2.216616570949554443e-01 -2.176964096724987030e-02 2.114721089601516724e-01 -3.315228223800659180e-02 1.821535080671310425e-01 3.449720889329910278e-02 -1.508861333131790161e-01 -1.632089614868164062e-01 -3.891549408435821533e-01 5.678083375096321106e-02 9.481957554817199707e-02 -2.065220624208450317e-01 -9.908837080001831055e-02 -1.210698485374450684e-01 8.843199349939823151e-03 5.270127579569816589e-02 -7.617716211825609207e-03 3.060112595558166504e-01 2.064941376447677612e-01 4.994504153728485107e-02 -3.402860462665557861e-02 -2.608357071876525879e-01 -1.097979173064231873e-01 1.182651072740554810e-01 2.598313987255096436e-01 3.534908890724182129e-01
-9.087570756673812866e-02 3.658401072025299072e-01 -2.102792821824550629e-02 -7.499772310256958008e-02 9.375423938035964966e-02 9.764016419649124146e-02 2.129898369312286377e-01 -9.247857332229614258e-02 -4.556385800242424011e-02 -4.391390457749366760e-02 2.839499153196811676e-02 -4.745516180992126465e-02 -3.128928542137145996e-01 -9.601841680705547333e-03 -2.078634202480316162e-01 2.583894431591033936e-01 1.007180777378380299e-03 -2.780404984951019287e-01 -2.289794534444808960e-01 -1.382594462484121323e-02 -5.934701301157474518e-03 1.821883320808410645e-01 3.825495392084121704e-02 1.828924119472503662e-01 1.533657908439636230e-01 2.935020998120307922e-02 -1.957863420248031616e-01 -2.653570175170898438e-01 -3.075705468654632568e-01 1.455547958612442017e-01 2.046972066164016724e-01 2.750982344150543213e-01
-2.026490271091461182e-01 7.153871655464172363e-02 2.022400125861167908e-02 -2.573152482509613037e-01 9.587731212377548218e-02 5.489324219524860382e-03 -2.286001890897750854e-01 -3.056158870458602905e-02 5.126958712935447693e-03 4.813147708773612976e-03 3.303539240732789040e-03 -2.509233951568603516e-01 -1.911356747150421143e-01 2.140975743532180786e-01 -4.261448681354522705e-01 6.118118390440940857e-02 2.625384032726287842e-01 -4.714951515197753906e-01 -2.203889787197113037e-01 1.120614111423492432e-01 -5.693380907177925110e-02 -9.983320534229278564e-02 -9.158804267644882202e-02 3.862753883004188538e-02 1.698710173368453979e-01 -2.572349272668361664e-02 -5.347419530153274536e-02 -1.239958256483078003e-01 -2.636037766933441162e-03 8.501962572336196899e-02 2.379422336816787720e-01 8.359852433204650879e-02
-2.240775674581527710e-01 4.455638825893402100e-01 2.154762297868728638e-01 1.316301338374614716e-02 2.739925980567932129e-01 9.315690398216247559e-02 9.340626746416091919e-02 -7.796865701675415039e-02 6.716905534267425537e-02 -9.088902920484542847e-02 -1.798826605081558228e-01 -2.241917252540588379e-01 -1.958705782890319824e-01 9.205827862024307251e-02 -2.579109072685241699e-01 2.137114852666854858e-01 -7.674223277717828751e-03 -8.127036690711975098e-02 -7.324120029807090759e-03 -4.907966777682304382e-02 2.852311134338378906e-01 -3.412729501724243164e-02 1.339737772941589355e-01 1.383963525295257568e-01 -1.070068106055259705e-01 -1.193626001477241516e-01 -2.655269391834735870e-02 -1.383891999721527100e-01 -3.349653482437133789e-01 7.846988737583160400e-02 1.866356283426284790e-01 1.555157750844955444e-01
1.063292026519775391e-01 2.172347903251647949e-01 9.970521181821823120e-02 -1.362164765596389771e-01 1.285457313060760498e-01 -3.053031489253044128e-02 1.631847918033599854e-01 -2.436593174934387207e-01 1.886993795633316040e-01 -7.554837316274642944e-02 1.930032968521118164e-01 -2.119960635900497437e-01 1.144657209515571594e-01 1.002592667937278748e-01 -1.661309450864791870e-01 -2.071095444262027740e-02 -1.461402922868728638e-01 1.786793619394302368e-01 -1.189965084195137024e-01 2.018174082040786743e-01 -7.423770613968372345e-03 1.778497099876403809e-01 -2.031446397304534912e-01 4.389170706272125244e-01 -2.340827323496341705e-02 -2.353245913982391357e-01 1.222215741872787476e-01 -2.770099043846130371e-01 -1.252964287996292114e-01 1.144779026508331299e-01 2.862874865531921387e-01 5.218105390667915344e-02
5.962277203798294067e-02 2.662070393562316895e-01 1.308444738388061523e-01 -6.007985770702362061e-02 -8.802451938390731812e-02 -4.829788953065872192e-02 1.308921128511428833e-01 -1.749800145626068115e-01 2.077033072710037231e-01 -1.556087136268615723e-01 4.921313375234603882e-02 -4.930206388235092163e-02 -1.818187385797500610e-01 3.922148346900939941e-01 2.072989940643310547e-01 1.041232645511627197e-01 4.616473987698554993e-02 -2.457394450902938843e-02 3.400499373674392700e-02 2.166337072849273682e-01 -1.036214083433151245e-01 2.581200599670410156e-01 6.021770834922790527e-02 3.652134239673614502e-01 1.547539681196212769e-01 1.213259398937225342e-01 -1.305435746908187866e-01 -2.693764865398406982e-01 8.458410203456878662e-02 3.686922788619995117e-02 2.419563233852386475e-01 2.712601423263549805e-01
-5.724936723709106445e-02 3.077088892459869385e-01 1.239971220493316650e-01 -2.805530652403831482e-02 -1.097029745578765869e-01 2.970262244343757629e-02 7.573869079351425171e-02 4.654730670154094696e-03 4.989091753959655762e-01 -3.215940669178962708e-02 2.006754279136657715e-02 4.071740433573722839e-02 -6.095407530665397644e-02 1.844449639320373535e-01 1.344700902700424194e-01 2.458001859486103058e-02 9.997527301311492920e-02 -1.603188961744308472e-01 -3.103959746658802032e-02 6.208353489637374878e-02 1.078980863094329834e-01 6.540578603744506836e-02 2.742134928703308105e-01 5.315145850181579590e-01 1.984226852655410767e-01 7.157752662897109985e-02 1.928541623055934906e-02 -1.398987472057342529e-01 1.724767386913299561e-01 1.137755364179611206e-01 1.417993605136871338e-01 1.319054663181304932e-01
-9.742774069309234619e-02 2.583484053611755371e-01 2.875479757785797119e-01 6.073551252484321594e-02 -3.994565457105636597e-02 9.524158388376235962e-02 -6.748488545417785645e-02 7.553382962942123413e-02 7.047878205776214600e-02 -9.008822590112686157e-02 2.719089388847351074e-01 -4.188080430030822754e-01 1.453317254781723022e-01 5.250943452119827271e-02 -2.203342765569686890e-01 -5.247767269611358643e-02 2.245258390903472900e-01 -3.548916876316070557e-01 -1.923755854368209839e-01 -3.182075917720794678e-02 5.498025938868522644e-02 -1.753830909729003906e-02 -6.289961934089660645e-02 1.063943132758140564e-01 5.992148816585540771e-02 -4.708980023860931396e-02 5.361307412385940552e-02 -2.103268802165985107e-01 -3.192323073744773865e-02 4.244255423545837402e-01 -1.028614938259124756e-01 -3.498471155762672424e-02
-2.973815985023975372e-02 3.685881197452545166e-01 1.683461964130401611e-01 3.582924976944923401e-02 1.035900115966796875e-01 1.289521306753158569e-01 1.674157083034515381e-01 -2.321446835994720459e-01 1.246145367622375488e-01 -2.372401654720306396e-01 2.450917363166809082e-01 4.745706915855407715e-02 1.145581901073455811e-02 8.526175952283665538e-05 -1.003385782241821289e-01 4.736987128853797913e-02 6.624203175306320190e-02 -3.515749573707580566e-01 -6.407985091209411621e-02 -3.618671372532844543e-02 4.203134775161743164e-02 1.775639802217483521e-01 9.034185111522674561e-02 1.664229780435562134e-01 2.486132532358169556e-01 6.626194715499877930e-02 -2.704900130629539490e-02 -2.323168963193893433e-01 -1.606738120317459106e-01 1.405170112848281860e-01 3.344623744487762451e-01 3.112688064575195312e-01
-2.404635846614837646e-01 3.766922652721405029e-01 1.902174204587936401e-01 -3.603863343596458435e-02 -1.671551913022994995e-01 -1.098977252840995789e-01 1.805695593357086182e-01 3.861958160996437073e-03 1.009994372725486755e-01 -9.330870211124420166e-02 -1.649817228317260742e-01 1.760781109333038330e-01 -1.820381917059421539e-02 -7.006252557039260864e-02 -2.866865694522857666e-01 3.152504563331604004e-01 1.076033413410186768e-01 -9.366761893033981323e-02 -5.106498673558235168e-02 -1.748677194118499756e-01 5.088419467210769653e-02 1.222903504967689514e-01 2.279322780668735504e-02 9.611155837774276733e-02 -4.867428913712501526e-02 5.059956759214401245e-02 -1.326888203620910645e-01 -1.568232923746109009e-01 -4.265316724777221680e-01 1.074811071157455444e-01 2.294698655605316162e-01 2.282794713973999023e-01
4.288472235202789307e-02 6.531208753585815430e-02 2.627884149551391602e-01 1.814651489257812500e-01 -1.898433566093444824e-01 -9.896299801766872406e-03 1.125025525689125061e-01 -1.264578849077224731e-02 1.504593193531036377e-01 -1.709969155490398407e-02 8.285247534513473511e-02 -8.013148605823516846e-02 -1.360620409250259399e-01 1.322998106479644775e-01 1.578917503356933594e-01 -6.266341358423233032e-02 2.634787857532501221e-01 -1.944870799779891968e-01 -5.153302848339080811e-02 1.975368857383728027e-01 -5.102428421378135681e-02 3.089114129543304443e-01 -1.239248141646385193e-01 4.351684153079986572e-01 2.314163893461227417e-01 1.144396513700485229e-01 -1.342934668064117432e-01 -2.838993668556213379e-01 1.376957446336746216e-01 2.593923807144165039e-01 1.114513278007507324e-01 1.619665473699569702e-01
-2.044779509305953979e-01 3.911590874195098877e-01 2.307882308959960938e-01 -3.354190289974212646e-01 -1.492011826485395432e-02 2.084797471761703491e-01 1.355454623699188232e-01 3.105379268527030945e-02 3.291713446378707886e-02 4.760054498910903931e-02 -9.492187201976776123e-02 4.816790297627449036e-02 1.188043355941772461e-01 8.651235140860080719e-03 -1.485733389854431152e-01 2.996200025081634521e-01 5.443466082215309143e-02 -2.367957681417465210e-01 -1.619958132505416870e-01 -1.589010804891586304e-01 2.184083312749862671e-01 1.542454063892364502e-01 -6.317954510450363159e-02 9.872330725193023682e-02 1.197793334722518921e-02 7.813947647809982300e-02 -6.479863077402114868e-02 -2.464156597852706909e-01 -3.178530037403106689e-01 2.113025486469268799e-01 1.515908837318420410e-01 9.408514015376567841e-03
1.064723432064056396e-01 3.924443125724792480e-01 -4.803555831313133240e-02 -1.873768121004104614e-01 7.746801525354385376e-02 -1.614374667406082153e-01 -1.314543336629867554e-01 1.770145595073699951e-01 2.783012688159942627e-01 -5.703875212930142879e-04 -8.931152522563934326e-02 -5.453266575932502747e-02 -1.376017481088638306e-01 2.851120233535766602e-01 -1.047104448080062866e-01 4.086771607398986816e-02 -5.773337185382843018e-02 -2.097721248865127563e-01 -1.476445645093917847e-01 2.521412074565887451e-01 1.506352424621582031e-01 3.759111166000366211e-01 1.921064704656600952e-01 1.088531166315078735e-01 4.203808680176734924e-02 4.450051486492156982e-02 -1.829774528741836548e-01 -1.703335791826248169e-01 1.420320719480514526e-01 2.319862097501754761e-01 2.581078745424747467e-02 1.700937449932098389e-01
-2.844173014163970947e-01 1.837004274129867554e-01 3.321892917156219482e-01 -2.077479362487792969e-01 -1.044781971722841263e-02 -2.950417436659336090e-02 -2.686812579631805420e-01 -1.909235715866088867e-01 -1.078138798475265503e-01 -1.703493297100067139e-01 2.884661592543125153e-02 -2.786824107170104980e-01 1.861291676759719849e-01 4.360413178801536560e-02 -1.840943247079849243e-01 -1.511663198471069336e-01 1.007407307624816895e-01 -1.125771552324295044e-01 -2.898274362087249756e-01 1.122641339898109436e-01 1.010512635111808777e-01 2.270575016736984253e-01 -2.116986550390720367e-02 3.335999846458435059e-01 -1.741423853673040867e-03 1.865109205245971680e-01 8.239714801311492920e-02 -1.798653751611709595e-01 -1.124952062964439392e-01 -1.048193201422691345e-01 5.161495506763458252e-02 1.289938092231750488e-01
-4.960976075381040573e-03 3.861767351627349854e-01 8.486723154783248901e-02 -1.529256105422973633e-01 6.757725775241851807e-02 -1.511901319026947021e-01 2.092641592025756836e-01 3.947595879435539246e-02 3.316917717456817627e-01 -2.079547569155693054e-02 1.250145882368087769e-01 -6.579169631004333496e-02 -2.689216732978820801e-01 1.574576348066329956e-01 1.383818984031677246e-01 -8.893439173698425293e-02 -4.861395061016082764e-02 -2.960067093372344971e-01 3.809139307122677565e-04 2.533457875251770020e-01 8.381240069866180420e-02 1.654044538736343384e-01 2.908740043640136719e-01 3.066355884075164795e-01 1.511307954788208008e-01 1.630126684904098511e-01 -6.215864792466163635e-02 -1.707253009080886841e-01 -1.174005791544914246e-01 6.613222509622573853e-02 -1.004617139697074890e-01 -1.226467713713645935e-01
1.141596958041191101e-02 3.067693114280700684e-01 1.980105638504028320e-01 1.859884560108184814e-01 -1.494123786687850952e-01 2.366208937019109726e-03 2.773807570338249207e-02 -9.569351375102996826e-02 1.814051717519760132e-01 -1.565987765789031982e-01 -1.147116795182228088e-01 -1.771451532840728760e-01 -2.100189924240112305e-01 1.527144666761159897e-02 -2.095601409673690796e-01 1.228147298097610474e-01 7.819297164678573608e-02 3.490211907774209976e-03 -4.346399754285812378e-02 6.876849383115768433e-02 1.560526341199874878e-01 -6.494453549385070801e-02 -2.548815608024597168e-01 8.338758349418640137e-02 1.327576190233230591e-01 1.620269566774368286e-01 1.276806294918060303e-01 -3.356240689754486084e-01 -1.820305585861206055e-01 3.172084689140319824e-01 4.020131826400756836e-01 1.138800531625747681e-01
-2.178699672222137451e-01 2.036187350749969482e-01 2.206995338201522827e-01 -1.493036895990371704e-01 -1.623540222644805908e-01 -1.611669063568115234e-01 -2.372727096080780029e-01 4.631989821791648865e-02 1.279755532741546631e-01 -5.922263115644454956e-02 -8.603675663471221924e-02 -2.867206931114196777e-03 2.123465389013290405e-01 -9.884634613990783691e-02 -2.898043096065521240e-01 -2.380407452583312988e-01 -1.422181725502014160e-02 -8.577767759561538696e-02 -1.255190521478652954e-01 7.479009032249450684e-02 -5.916702747344970703e-02 2.879978716373443604e-02 -1.242108941078186035e-01 3.698910176753997803e-01 -1.367986109107732773e-02 2.129761874675750732e-02 7.985072582960128784e-02 -3.732061684131622314e-01 -6.309026479721069336e-02 3.763742148876190186e-01 1.263068616390228271e-01 1.144987493753433228e-01
-9.569387882947921753e-02 3.727539777755737305e-01 1.433975249528884888e-01 1.178029365837574005e-02 3.790834844112396240e-01 8.484069257974624634e-02 1.017664223909378052e-01 -1.361491158604621887e-02 3.041819669306278229e-02 -1.945564895868301392e-02 2.153958976268768311e-01 -5.620494857430458069e-02 5.314894020557403564e-02 -9.172718040645122528e-03 -3.084827959537506104e-01 1.350756436586380005e-01 2.633996866643428802e-02 -2.336147278547286987e-01 -2.466211318969726562e-01 7.819372415542602539e-02 1.859091669321060181e-01 1.265075802803039551e-01 2.550831064581871033e-02 8.386332541704177856e-02 2.472613751888275146e-01 5.126739293336868286e-02 -6.922429800033569336e-02 -2.595426142215728760e-01 -1.502013504505157471e-01 -2.618736624717712402e-01 3.068643212318420410e-01 2.993986010551452637e-02
-1.202526316046714783e-01 2.317165583372116089e-01 9.712208807468414307e-02 -1.291856449097394943e-02 1.438530981540679932e-01 8.680017292499542236e-02 3.830070197582244873e-01 -4.636725410819053650e-02 1.427513211965560913e-01 -1.724297553300857544e-01 2.304642498493194580e-01 -9.322723001241683960e-02 -1.346969306468963623e-01 -1.085648983716964722e-01 -2.378424406051635742e-01 2.175877392292022705e-01 1.131600588560104370e-01 -1.288812458515167236e-01 -2.416058927774429321e-01 8.585991337895393372e-03 1.882785856723785400e-01 1.574205756187438965e-01 4.356789216399192810e-02 2.326304465532302856e-01 3.323715031147003174e-01 -6.030588597059249878e-02 1.014290302991867065e-01 -2.334672808647155762e-01 -1.416120827198028564e-01 2.115962654352188110e-01 1.001671254634857178e-01 2.038283646106719971e-01
-1.240355744957923889e-01 5.006080865859985352e-01 3.348671495914459229e-01 1.555985063314437866e-01 4.336905479431152344e-02 -3.277882561087608337e-02 -1.231657862663269043e-01 1.433753073215484619e-01 2.428875565528869629e-01 -4.395167902112007141e-02 2.145712263882160187e-02 1.019102036952972412e-01 -1.474825590848922729e-01 1.130660921335220337e-01 9.584006667137145996e-02 1.831872910261154175e-01 4.234082996845245361e-02 -4.749473556876182556e-02 -1.124344207346439362e-02 8.694278448820114136e-02 -7.646222366020083427e-05 1.842330694198608398e-01 4.670624807476997375e-02 1.817577779293060303e-01 1.534812152385711670e-01 2.286567352712154388e-02 -3.665451705455780029e-01 -3.571017384529113770e-01 1.217918097972869873e-01 7.685239426791667938e-03 -1.258920133113861084e-01 -1.110741645097732544e-01
1.030558999627828598e-02 2.304611504077911377e-01 -1.639414131641387939e-01 -2.808465063571929932e-01 -5.895971134305000305e-02 2.090482413768768311e-01 -1.776923090219497681e-01 -1.444860398769378662e-01 1.449372619390487671e-01 9.712712839245796204e-03 8.914823085069656372e-02 -1.670700870454311371e-02 1.088659316301345825e-01 -1.435901522636413574e-01 -1.125493422150611877e-01 1.715601086616516113e-01 5.324700474739074707e-02 -1.578755974769592285e-01 -1.900405287742614746e-01 3.058161139488220215e-01 4.025701805949211121e-02 -1.039930880069732666e-01 -4.624230787158012390e-02 3.619210422039031982e-01 -1.561539173126220703e-01 -1.402701735496520996e-01 -1.099935993552207947e-01 -4.124678373336791992e-01 -1.940192431211471558e-01 1.825167834758758545e-01 1.723611354827880859e-01 8.713445812463760376e-02
1.943899318575859070e-02 3.838362693786621094e-01 7.882151007652282715e-02 -3.626394271850585938e-02 -1.212698966264724731e-01 1.710082776844501495e-02 -1.007234454154968262e-01 8.852883242070674896e-03 2.550998330116271973e-01 2.120819129049777985e-02 7.009883970022201538e-02 -1.526871323585510254e-01 -3.339774906635284424e-01 2.035129815340042114e-01 5.705274268984794617e-02 -1.187032535672187805e-01 -4.319132491946220398e-02 -8.935387432575225830e-02 -9.103810880333185196e-04 9.769774228334426880e-02 1.829357147216796875e-01 7.252115011215209961e-02 1.880818903446197510e-01 5.366725325584411621e-01 1.766804456710815430e-01 9.030266851186752319e-02 -1.966497153043746948e-01 -1.936157494783401489e-01 -6.210068240761756897e-02 7.557402551174163818e-02 1.319138556718826294e-01 1.774109303951263428e-01
-1.544295102357864380e-01 4.838434755802154541e-01 2.602047286927700043e-02 -1.290399879217147827e-01 -8.922205120325088501e-02 -1.976587921380996704e-01 9.826412796974182129e-02 -9.125482290983200073e-03 -7.187870144844055176e-02 2.247390896081924438e-01 1.409613639116287231e-01 -3.704244270920753479e-02 -1.553695499897003174e-01 6.041367724537849426e-02 4.479110240936279297e-02 -2.433206588029861450e-01 1.497147977352142334e-01 -1.775706708431243896e-01 -2.907509207725524902e-01 7.140209525823593140e-02 -3.054514527320861816e-02 2.559594213962554932e-01 -2.683684527873992920e-01 1.003361046314239502e-01 1.729621887207031250e-01 1.264307554811239243e-02 -3.360283970832824707e-01 -1.547429710626602173e-01 -5.763319786638021469e-03 -5.350254476070404053e-03 -5.881366506218910217e-02 1.986408531665802002e-01
1.804668307304382324e-01 2.844373881816864014e-01 2.492638975381851196e-01 -2.373105883598327637e-01 -1.742449402809143066e-02 -3.967777825891971588e-03 -2.203927338123321533e-01 -9.794737398624420166e-02 2.007869631052017212e-01 -8.874524384737014771e-02 9.775666147470474243e-02 -2.700495719909667969e-01 2.231249064207077026e-01 -3.901540767401456833e-03 -2.243513017892837524e-01 1.673888862133026123e-01 4.878712072968482971e-02 -3.353025391697883606e-02 -8.532440662384033203e-02 3.516864478588104248e-01 1.373056620359420776e-01 2.542136609554290771e-01 -2.458251565694808960e-01 1.103742495179176331e-01 -3.606467694044113159e-02 -1.165423989295959473e-01 -6.993885338306427002e-02 -2.527117133140563965e-01 -6.735692918300628662e-02 2.633937299251556396e-01 -1.201009470969438553e-02 5.012680962681770325e-02
-1.438744217157363892e-01 1.390483379364013672e-01 4.190042912960052490e-01 -1.312597841024398804e-01 1.261908467859029770e-02 1.116035953164100647e-01 -9.603170305490493774e-02 -1.136531904339790344e-01 1.902821362018585205e-01 -5.496819317340850830e-02 2.239816933870315552e-01 -1.849384307861328125e-01 -1.483252495527267456e-01 -4.887001588940620422e-02 -3.239160478115081787e-01 -4.719960689544677734e-02 2.955152988433837891e-01 -2.909089028835296631e-01 -2.910581827163696289e-01 -8.544176816940307617e-02 8.573663234710693359e-02 -7.117138803005218506e-02 -2.268963605165481567e-01 5.290495231747627258e-02 2.171550691127777100e-01 2.823217771947383881e-02 -5.534326285123825073e-02 1.177418418228626251e-02 9.781720116734504700e-03 -1.625920459628105164e-02 3.040362894535064697e-01 -5.156679823994636536e-02
-4.533234983682632446e-03 2.756125628948211670e-01 8.446591347455978394e-02 -1.866252422332763672e-01 5.277866125106811523e-02 -1.693745255470275879e-01 -1.967702656984329224e-01 6.358599662780761719e-02 2.833554148674011230e-01 -2.133969515562057495e-01 2.270463109016418457e-01 -2.311059832572937012e-02 1.089374572038650513e-01 1.263380944728851318e-01 -9.250236302614212036e-02 -5.830064043402671814e-02 1.034488156437873840e-02 -3.364097177982330322e-01 -3.139575719833374023e-01 2.679958939552307129e-01 9.694273024797439575e-02 -1.590749621391296387e-01 -1.543614119291305542e-01 3.241837620735168457e-01 6.980237364768981934e-02 3.574359044432640076e-02 -2.283268272876739502e-01 -1.860665678977966309e-01 -8.913399651646614075e-03 -8.502956479787826538e-02 -9.975533187389373779e-02 1.807272136211395264e-01
-5.831917747855186462e-02 2.503712177276611328e-01 2.712952494621276855e-01 -3.102166205644607544e-02 1.471472997218370438e-02 9.931366145610809326e-02 6.891670823097229004e-02 -2.794328927993774414e-01 4.650222137570381165e-02 -7.996884733438491821e-02 -5.574170034378767014e-03 -8.383568376302719116e-02 -1.435165703296661377e-01 9.481061249971389771e-02 -2.836429774761199951e-01 2.011779844760894775e-01 1.246177330613136292e-01 -1.394647955894470215e-01 -1.684821248054504395e-01 -3.525944948196411133e-01 -3.912936151027679443e-02 -1.750212744809687138e-03 -7.001294195652008057e-02 1.169627532362937927e-01 1.530619990080595016e-02 -1.447821222245693207e-02 -2.455010563135147095e-01 -4.116307795047760010e-01 -2.871675491333007812e-01 1.632564812898635864e-01 9.825072251260280609e-03 2.305091619491577148e-01
2.555499784648418427e-02 4.631145596504211426e-01 3.895844146609306335e-02 -3.961124643683433533e-02 8.666092157363891602e-02 -1.043081507086753845e-01 -1.603676676750183105e-01 -5.283913388848304749e-02 1.306852102279663086e-01 -1.924022883176803589e-01 1.963659524917602539e-01 -1.955127418041229248e-01 -3.025974333286285400e-02 7.568771392107009888e-02 -7.518471032381057739e-02 2.833221852779388428e-01 1.776552349328994751e-01 -5.152960866689682007e-02 -3.294496834278106689e-01 1.742232888936996460e-01 -1.084205210208892822e-01 -1.593056917190551758e-01 -1.477968096733093262e-01 2.809008359909057617e-01 -7.786966115236282349e-02 1.049471795558929443e-01 8.423522114753723145e-02 -1.919677853584289551e-01 -1.116395145654678345e-01 1.469506770372390747e-01 -3.200486302375793457e-01 5.413484200835227966e-02
-6.027022376656532288e-02 4.425393044948577881e-01 1.935106664896011353e-01 1.692531108856201172e-01 -1.803392618894577026e-01 -9.151626378297805786e-02 1.085756048560142517e-01 -1.049908176064491272e-01 1.089467033743858337e-01 5.536044761538505554e-02 -2.244971543550491333e-01 -1.898975372314453125e-01 1.762030869722366333e-01 4.730599001049995422e-02 -4.989559575915336609e-02 -1.179120168089866638e-01 1.508096754550933838e-01 -1.015958786010742188e-01 -1.836844235658645630e-01 3.556653559207916260e-01 4.807398840785026550e-02 5.200053006410598755e-02 -8.922722190618515015e-02 1.706214249134063721e-01 1.760099679231643677e-01 -1.614819765090942383e-01 4.963816702365875244e-02 -2.874348163604736328e-01 2.270018607378005981e-01 1.754461228847503662e-01 2.044956535100936890e-01 1.341344267129898071e-01
-5.656789615750312805e-02 4.234278798103332520e-01 -7.607759535312652588e-02 4.824609681963920593e-02 -9.004386514425277710e-02 3.415019437670707703e-02 -3.968600183725357056e-02 6.584517657756805420e-02 2.588436603546142578e-01 -6.522125750780105591e-02 2.860688604414463043e-03 -1.461077183485031128e-01 -1.384313106536865234e-01 3.156965970993041992e-01 1.432434618473052979e-01 4.263389483094215393e-02 -3.837062418460845947e-02 -7.421858608722686768e-02 -5.315287783741950989e-02 1.171521693468093872e-01 -5.646290257573127747e-03 1.717146337032318115e-01 2.119089365005493164e-01 5.551117062568664551e-01 1.525233238935470581e-01 -8.990086615085601807e-03 -1.028259471058845520e-01 -1.629813611507415771e-01 -8.170097321271896362e-02 1.959217339754104614e-01 1.352299153804779053e-01 1.746564507484436035e-01
2.454448118805885315e-02 2.690381407737731934e-01 2.971814870834350586e-01 8.545666933059692383e-02 2.277391999959945679e-01 1.178757380694150925e-02 1.166254058480262756e-01 -1.195857450366020203e-01 1.492045670747756958e-01 -1.258092373609542847e-01 1.004527416080236435e-02 -8.849759399890899658e-02 1.179183050990104675e-01 -1.672185808420181274e-01 -2.856946289539337158e-01 2.639661133289337158e-01 1.347665786743164062e-01 7.468233257532119751e-02 -8.116307109594345093e-02 3.245463371276855469e-01 1.449519842863082886e-01 8.446510881185531616e-02 -1.822412759065628052e-01 3.819997608661651611e-01 -1.420595794916152954e-01 -6.295684725046157837e-03 -2.630669623613357544e-02 -2.084459550678730011e-02 -2.227732539176940918e-01 3.104667067527770996e-01 3.140717372298240662e-02 3.180378675460815430e-02
8.372031897306442261e-02 4.026016592979431152e-01 -6.685429718345403671e-03 -2.098616808652877808e-01 5.594472587108612061e-02 -1.006029024720191956e-01 -1.640479266643524170e-01 -4.738922417163848877e-02 3.036937117576599121e-01 -1.992501169443130493e-01 1.462760120630264282e-01 -1.243583187460899353e-01 1.466141641139984131e-01 2.758924663066864014e-01 -1.334734708070755005e-01 -2.294219657778739929e-02 -1.027971133589744568e-02 -2.499775886535644531e-01 -3.645955324172973633e-01 7.205488532781600952e-02 4.185038432478904724e-02 -6.893540173768997192e-02 -2.307861298322677612e-01 3.450720310211181641e-01 4.830943048000335693e-02 6.506809033453464508e-03 1.589943468570709229e-02 -2.456061393022537231e-01 1.019729152321815491e-01 -7.467359304428100586e-02 -2.376879192888736725e-02 -2.478642202913761139e-02
-1.310779154300689697e-01 3.038041591644287109e-01 3.236884772777557373e-01 2.122841179370880127e-01 8.796425163745880127e-02 5.901809409260749817e-02 1.656490117311477661e-01 -7.870637625455856323e-02 4.363802447915077209e-02 -2.489146441221237183e-01 1.264745555818080902e-02 1.145033612847328186e-01 -1.099404245615005493e-01 5.504720285534858704e-02 -1.197495758533477783e-01 2.741935253143310547e-01 -1.647264347411692142e-03 -2.089959532022476196e-01 -2.329010069370269775e-01 -4.695619642734527588e-02 1.122547406703233719e-02 1.037123352289199829e-01 -1.547903008759021759e-02 2.537921667098999023e-01 2.495055645704269409e-01 1.855821907520294189e-01 6.142225861549377441e-02 -2.324955016374588013e-01 -1.150408387184143066e-01 2.266558110713958740e-01 1.188205406069755554e-01 3.242627084255218506e-01
-1.320817321538925171e-01 2.192190438508987427e-01 2.777480483055114746e-01 2.011883705854415894e-01 1.102550625801086426e-01 2.331006713211536407e-02 -1.561081260442733765e-01 -1.049698293209075928e-01 3.345010057091712952e-02 -2.251626104116439819e-01 2.048674076795578003e-01 -1.711503565311431885e-01 -1.257309913635253906e-01 -2.442668378353118896e-02 -2.357275485992431641e-01 1.347252279520034790e-01 2.785576879978179932e-01 -2.935448586940765381e-01 -2.482307888567447662e-02 -4.375087469816207886e-02 2.221307009458541870e-01 -1.237999275326728821e-01 3.495137766003608704e-02 2.726484835147857666e-01 1.568764001131057739e-01 -5.225542699918150902e-04 -1.372990459203720093e-01 -2.708873152732849121e-02 -9.028861671686172485e-02 1.613276451826095581e-01 3.684218823909759521e-01 1.869655847549438477e-01
-9.860800951719284058e-02 1.203831881284713745e-01 7.376262545585632324e-02 6.933771818876266479e-02 1.138617247343063354e-01 -1.763550490140914917e-01 3.417855501174926758e-01 4.126081615686416626e-02 2.906323373317718506e-01 -1.273718178272247314e-01 -1.926691271364688873e-02 -1.747546717524528503e-02 -1.705998629331588745e-01 2.460114806890487671e-01 1.242857277393341064e-01 3.117280453443527222e-02 1.241650432348251343e-01 3.319350630044937134e-02 -3.056622743606567383e-01 1.148784011602401733e-01 -6.422858685255050659e-02 2.634272277355194092e-01 -4.613405466079711914e-01 2.126565724611282349e-01 -1.070865467190742493e-01 -2.542004734277725220e-02 -1.576252430677413940e-01 6.036815792322158813e-02 4.974415898323059082e-02 3.119202852249145508e-01 1.936460658907890320e-02 -8.272259496152400970e-03
2.259852550923824310e-02 2.643405795097351074e-01 9.028103947639465332e-02 -2.596509754657745361e-01 5.670991912484169006e-02 -1.633878238499164581e-02 -1.120861619710922241e-01 -6.630727648735046387e-02 2.065197080373764038e-01 -2.369786500930786133e-01 1.087733507156372070e-01 -2.126938104629516602e-02 8.203983306884765625e-02 8.058276027441024780e-02 -3.423004597425460815e-02 4.482360556721687317e-02 2.301485091447830200e-01 -2.505230903625488281e-01 -3.438238203525543213e-01 3.730511069297790527e-01 -1.071345433592796326e-01 -1.531451642513275146e-01 -1.159273684024810791e-01 3.961079716682434082e-01 -8.423814922571182251e-02 -7.157621905207633972e-03 -1.351063791662454605e-02 -9.348085522651672363e-02 1.002465635538101196e-01 1.126253530383110046e-01 -7.237857580184936523e-02 2.892713844776153564e-01
-1.325301174074411392e-02 1.641168445348739624e-01 6.374889612197875977e-02 3.026374382898211479e-03 -1.079693287611007690e-01 -5.315012484788894653e-02 2.121632844209671021e-01 -3.495811223983764648e-01 2.834767997264862061e-01 -8.802904933691024780e-02 -1.472115218639373779e-01 -2.775776684284210205e-01 -2.814280986785888672e-01 -2.558445334434509277e-01 1.672771573066711426e-01 1.756217181682586670e-01 1.961876004934310913e-01 -3.333088457584381104e-01 -2.269711494445800781e-01 -1.423875708132982254e-02 1.314085125923156738e-01 -5.690535064786672592e-03 -6.694494932889938354e-02 2.343690246343612671e-01 6.582544744014739990e-02 -7.773165404796600342e-02 -4.209317266941070557e-02 -1.978795975446701050e-01 -2.459103055298328400e-02 1.610967367887496948e-01 8.158557862043380737e-02 1.851278692483901978e-01
-1.484269201755523682e-01 3.036610782146453857e-01 -1.517222076654434204e-01 -8.557095378637313843e-02 8.356676250696182251e-02 -9.116373211145401001e-02 2.793683707714080811e-01 7.541407644748687744e-02 3.466721624135971069e-02 -3.419663757085800171e-02 -3.912886232137680054e-02 2.184258028864860535e-02 1.671462655067443848e-01 -6.567998975515365601e-02 -1.890450119972229004e-01 2.955168113112449646e-02 8.243876695632934570e-02 -2.400967329740524292e-01 -2.101667374372482300e-01 -5.702132824808359146e-03 2.482512295246124268e-01 1.567421853542327881e-01 -1.471931189298629761e-01 4.264627695083618164e-01 -7.688814401626586914e-02 4.583899304270744324e-02 1.119885444641113281e-01 -2.662402093410491943e-01 -9.065008163452148438e-02 -2.402869425714015961e-02 2.594535648822784424e-01 3.423728048801422119e-01
-1.981051638722419739e-02 1.503902524709701538e-01 3.603864014148712158e-01 -1.103499382734298706e-01 6.828390806913375854e-02 3.343500196933746338e-02 2.108712196350097656e-01 2.921203151345252991e-03 1.932185515761375427e-02 -1.334558576345443726e-01 -1.891425848007202148e-01 1.451075971126556396e-01 2.780466675758361816e-01 2.230002582073211670e-01 -1.099006384611129761e-01 2.059258520603179932e-02 2.080815881490707397e-01 -1.408434957265853882e-01 -1.140313819050788879e-01 1.867803931236267090e-01 4.284896254539489746e-01 2.495771050453186035e-01 4.500586539506912231e-03 3.833792507648468018e-01 2.508622361347079277e-03 1.438596192747354507e-02 -1.426696330308914185e-01 1.129523813724517822e-01 -1.163573414087295532e-01 -1.277101505547761917e-02 -1.307424902915954590e-01 -4.565335065126419067e-02
-1.906800717115402222e-01 1.326961368322372437e-01 2.029432356357574463e-01 -6.268236041069030762e-02 2.097903937101364136e-02 1.502670049667358398e-01 1.582584381103515625e-01 -1.636378839612007141e-02 1.206513270735740662e-01 -3.384609892964363098e-02 -3.836321085691452026e-02 -3.005295293405652046e-04 -2.455416619777679443e-01 -1.095689088106155396e-01 -1.686594784259796143e-01 3.663212060928344727e-01 8.090653270483016968e-02 -8.316078037023544312e-02 -1.106359139084815979e-01 -8.948984742164611816e-02 1.678662300109863281e-01 1.339392513036727905e-01 -1.176706776022911072e-01 4.052556157112121582e-01 9.013006091117858887e-02 5.612738430500030518e-02 -2.455595135688781738e-01 -3.466820716857910156e-01 -3.336569666862487793e-01 -5.487508140504360199e-03 1.573282876051962376e-03 1.986144185066223145e-01
-1.950839459896087646e-01 3.047173917293548584e-01 3.000829815864562988e-01 -1.919974535703659058e-01 8.078265190124511719e-02 3.514572232961654663e-02 6.121464446187019348e-02 -1.147918961942195892e-02 1.511955112218856812e-01 -2.233357131481170654e-01 -3.812237456440925598e-02 -9.162862598896026611e-02 2.528291940689086914e-01 -1.123405024409294128e-01 -1.591752022504806519e-01 -7.686665747314691544e-03 -3.994547587353736162e-04 -1.836369484663009644e-01 -5.060979127883911133e-01 9.530824422836303711e-02 2.378569692373275757e-01 6.967007648199796677e-04 1.748843677341938019e-02 2.319373339414596558e-01 -6.940686702728271484e-02 -6.609059125185012817e-02 1.766002029180526733e-01 -2.345281690359115601e-01 -1.752184778451919556e-01 -1.630629412829875946e-02 -1.858090423047542572e-02 -9.850046038627624512e-02
-2.589880675077438354e-02 4.619436264038085938e-01 3.967444002628326416e-01 -1.260965410619974136e-02 9.769243001937866211e-02 7.698662579059600830e-02 -5.752306804060935974e-02 3.897515311837196350e-02 4.625814035534858704e-02 -3.791789291426539421e-03 1.624744087457656860e-01 1.237226501107215881e-01 -7.620368897914886475e-02 5.537474993616342545e-03 4.848389327526092529e-02 2.393150031566619873e-01 9.011639654636383057e-02 -2.200462520122528076e-01 6.900933384895324707e-02 -6.702154129743576050e-02 -1.284504216164350510e-02 3.016770780086517334e-01 -1.287224739789962769e-01 2.598013877868652344e-01 1.781168878078460693e-01 -9.033951908349990845e-02 2.305238842964172363e-01 -1.911088824272155762e-01 -1.433212459087371826e-01 8.902383595705032349e-02 2.902796864509582520e-01 1.242538169026374817e-01
-7.375358045101165771e-02 4.033834636211395264e-01 5.775052681565284729e-02 1.492714583873748779e-01 6.733742076903581619e-03 -3.370006754994392395e-02 -9.506223350763320923e-02 -6.007687188684940338e-03 2.283235788345336914e-01 -5.913054198026657104e-02 2.247790098190307617e-01 -1.760054379701614380e-01 -2.511681616306304932e-01 2.375690639019012451e-01 2.301357686519622803e-01 5.428133904933929443e-02 -3.014346025884151459e-02 -1.188239827752113342e-01 -1.142504289746284485e-01 7.998172938823699951e-02 1.242186129093170166e-01 1.480373740196228027e-01 1.413383334875106812e-01 5.092048645019531250e-01 1.489820927381515503e-01 4.580698907375335693e-02 -1.779413223266601562e-01 -9.799204766750335693e-02 7.149150967597961426e-02 1.116278916597366333e-01 3.342185169458389282e-02 2.192448377609252930e-01
-1.793476343154907227e-01 1.082570701837539673e-01 4.331351071596145630e-02 -1.005555614829063416e-01 2.319699898362159729e-02 -6.559039000421762466e-03 2.184648960828781128e-01 -2.391864657402038574e-01 4.155237078666687012e-01 -1.122231855988502502e-01 -1.521920710802078247e-01 -3.590001165866851807e-02 1.719790548086166382e-01 1.500021517276763916e-01 -2.023118436336517334e-01 2.642691731452941895e-01 -7.930637151002883911e-02 -2.252679318189620972e-01 6.145473197102546692e-02 -5.202631931751966476e-03 2.289453744888305664e-01 -7.442346960306167603e-02 -2.282463163137435913e-01 7.955950498580932617e-02 2.439693361520767212e-01 -1.259078271687030792e-03 -2.062222957611083984e-01 -2.092570364475250244e-01 -1.107564643025398254e-01 3.085327446460723877e-01 8.778043091297149658e-02 1.668373346328735352e-01
1.048846356570720673e-02 4.320233166217803955e-01 2.231019735336303711e-01 -1.920112967491149902e-01 -1.880412250757217407e-01 2.329613715410232544e-01 7.066129893064498901e-02 -1.065588444471359253e-01 1.683619320392608643e-01 -2.959966100752353668e-02 6.259478628635406494e-02 -1.016176715493202209e-01 -1.767674535512924194e-01 3.799076080322265625e-01 3.434940278530120850e-01 5.915675312280654907e-02 1.453729867935180664e-01 -3.246720507740974426e-02 -1.300901174545288086e-01 9.560871869325637817e-03 1.012136600911617279e-02 1.630782634019851685e-01 -4.029512405395507812e-03 2.247001081705093384e-01 1.314051449298858643e-01 -5.716819316148757935e-02 -1.559637635946273804e-01 -1.215834170579910278e-01 1.489725559949874878e-01 2.748145163059234619e-01 3.335840627551078796e-02 7.223040610551834106e-02
-2.703383751213550568e-02 1.872575432062149048e-01 2.462398260831832886e-01 -1.200106963515281677e-01 -5.199884530156850815e-03 9.155932068824768066e-02 -1.260630786418914795e-01 -2.357007563114166260e-01 -1.946080178022384644e-01 -2.320560812950134277e-01 1.787275969982147217e-01 1.016357988119125366e-01 -1.174072250723838806e-01 2.152422070503234863e-02 -3.597128391265869141e-02 -3.939944785088300705e-03 1.524364482611417770e-02 -3.643016517162322998e-01 -9.246082603931427002e-02 2.446510940790176392e-01 -2.220676690340042114e-01 4.714852944016456604e-02 -1.555843502283096313e-01 2.541226446628570557e-01 -2.237782068550586700e-02 -3.699396923184394836e-02 6.753421574831008911e-02 -3.110924065113067627e-01 -2.577574849128723145e-01 3.737867772579193115e-01 4.291096329689025879e-02 -8.293826133012771606e-02
-2.283320762217044830e-02 2.115737050771713257e-01 2.783043086528778076e-01 7.404004037380218506e-02 -1.407652795314788818e-01 4.668374732136726379e-02 -3.400471061468124390e-02 -2.065856307744979858e-01 3.391542136669158936e-01 -1.206235140562057495e-01 8.417581021785736084e-02 -5.634894967079162598e-02 -2.595552429556846619e-02 2.307896465063095093e-01 3.935998380184173584e-01 -1.022756285965442657e-02 1.986731737852096558e-01 1.388959586620330811e-02 4.942402616143226624e-02 3.496954217553138733e-02 -6.776000559329986572e-02 1.095851361751556396e-01 1.184662058949470520e-01 4.621616303920745850e-01 1.817099750041961670e-02 5.834594834595918655e-03 -2.677451260387897491e-02 -3.113317489624023438e-01 -7.474101334810256958e-02 1.775790750980377197e-01 1.666474789381027222e-01 8.181966096162796021e-02
-1.149265989661216736e-01 3.078140020370483398e-01 1.478685140609741211e-01 1.670154333114624023e-01 -5.364260077476501465e-02 1.205815747380256653e-01 3.852896690368652344e-01 -1.495092958211898804e-01 5.542363598942756653e-02 -6.798604875802993774e-02 1.028186008334159851e-01 2.907847985625267029e-02 -4.908285662531852722e-02 -9.871492534875869751e-02 -2.481685876846313477e-01 1.995298117399215698e-01 2.496495544910430908e-01 -1.344525814056396484e-01 -2.848977744579315186e-01 6.970903277397155762e-02 -1.165133416652679443e-01 2.977281808853149414e-01 1.741580814123153687e-01 1.995101720094680786e-01 1.124056354165077209e-01 2.191982697695493698e-03 6.140000745654106140e-02 -1.884818375110626221e-01 -2.270400226116180420e-01 -3.055249899625778198e-02 2.256307750940322876e-01 1.652077734470367432e-01
-1.357194036245346069e-01 4.933750033378601074e-01 -5.607715249061584473e-02 8.479011803865432739e-02 -4.641042277216911316e-02 -1.895757392048835754e-02 -2.597210556268692017e-02 1.662401705980300903e-01 2.644673287868499756e-01 6.247090920805931091e-02 2.213898859918117523e-02 -7.967019826173782349e-02 -1.798326820135116577e-01 2.058968544006347656e-01 4.634624347090721130e-02 -8.324938826262950897e-03 -6.251034140586853027e-02 -5.833376944065093994e-02 -2.690653782337903976e-03 8.901025354862213135e-02 3.646308928728103638e-02 8.727815747261047363e-02 1.159143820405006409e-01 5.528882145881652832e-01 1.929184198379516602e-01 -2.665048278868198395e-02 -2.296826988458633423e-01 -1.997043341398239136e-01 -9.945656359195709229e-02 1.203093379735946655e-01 1.179546639323234558e-01 1.649793088436126709e-01
-8.629216253757476807e-02 4.766641855239868164e-01 7.700451463460922241e-02 3.661367297172546387e-02 1.226114388555288315e-02 2.763399295508861542e-02 -7.251783460378646851e-02 4.476371034979820251e-02 2.199618965387344360e-01 2.482788637280464172e-02 3.682284802198410034e-02 -4.737450554966926575e-02 -2.534390389919281006e-01 2.143491357564926147e-01 1.344162076711654663e-01 -1.502963341772556305e-02 -2.249243669211864471e-02 -4.314563795924186707e-02 5.766094475984573364e-02 1.635395586490631104e-01 9.319821745157241821e-02 -5.208563804626464844e-02 1.809205114841461182e-01 5.563223361968994141e-01 1.163784191012382507e-01 -3.436935320496559143e-02 -2.518672049045562744e-01 -1.799315512180328369e-01 -1.343058198690414429e-01 1.310104131698608398e-01 5.520665273070335388e-02 1.843297779560089111e-01
-2.359919846057891846e-01 1.698040515184402466e-01 6.907241791486740112e-02 -2.504808604717254639e-01 -5.900994315743446350e-02 -7.233443111181259155e-02 -5.267193540930747986e-03 -1.367236077785491943e-01 1.114371493458747864e-01 1.235760152339935303e-01 -3.020294383168220520e-02 1.072283312678337097e-01 2.486049756407737732e-02 1.826480627059936523e-01 -1.722747087478637695e-01 2.055618097074329853e-04 4.399329051375389099e-02 2.580060958862304688e-01 -3.971134722232818604e-01 6.364140659570693970e-02 2.649109363555908203e-01 -1.335336565971374512e-01 -2.321350276470184326e-01 1.096348762512207031e-01 -4.562405124306678772e-02 6.172183156013488770e-02 8.148536086082458496e-02 -1.808919459581375122e-01 -2.597379386425018311e-01 2.976557612419128418e-01 -2.919813394546508789e-01 2.145566344261169434e-01
-3.537837415933609009e-02 3.394032418727874756e-01 2.795338928699493408e-01 -9.759017266333103180e-03 -1.012347564101219177e-01 1.514436751604080200e-01 -2.099814079701900482e-02 -7.346589118242263794e-02 4.288630560040473938e-02 -6.769184768199920654e-02 8.277248591184616089e-02 -1.658249646425247192e-02 1.329464763402938843e-01 -1.312714070081710815e-01 -1.371568143367767334e-01 2.105675637722015381e-01 -5.746319890022277832e-02 -2.839613854885101318e-01 -5.175656080245971680e-01 4.127133265137672424e-02 2.530752122402191162e-01 1.382334083318710327e-01 5.610318109393119812e-02 1.541125029325485229e-01 -2.877324260771274567e-02 -1.633904427289962769e-01 -2.462747506797313690e-02 -2.368857562541961670e-01 8.224504417739808559e-04 -3.011039197444915771e-01 4.223883617669343948e-03 1.272673755884170532e-01
1.461168825626373291e-01 2.396209985017776489e-01 3.066149950027465820e-01 -4.418249428272247314e-02 1.946113258600234985e-01 1.166223734617233276e-02 9.969128295779228210e-03 -1.175024658441543579e-01 1.603284180164337158e-01 -1.231882907450199127e-02 1.504231542348861694e-01 -1.774074584245681763e-01 1.772683411836624146e-01 -7.727121561765670776e-02 -3.437041044235229492e-01 2.230891883373260498e-01 3.382778912782669067e-02 1.125555112957954407e-01 -2.009436339139938354e-01 5.488353967666625977e-02 2.181988358497619629e-01 3.269224762916564941e-01 4.158560931682586670e-02 1.802055686712265015e-01 -9.484534384682774544e-04 -7.206219434738159180e-02 5.440460890531539917e-02 -5.566320568323135376e-02 -1.708096116781234741e-01 4.236396551132202148e-01 1.198747158050537109e-01 8.906669169664382935e-02
2.349711805582046509e-01 3.945105671882629395e-01 1.045593172311782837e-01 -1.264291703701019287e-01 -2.867653593420982361e-02 -1.303294301033020020e-01 -6.360415369272232056e-03 1.089722216129302979e-01 3.919215202331542969e-01 -1.687045097351074219e-01 1.065231189131736755e-01 -6.094020232558250427e-02 -2.594018280506134033e-01 6.180847063660621643e-02 1.277254670858383179e-01 1.599746048450469971e-01 6.233250349760055542e-02 3.373002866283059120e-03 -1.034311950206756592e-01 2.042372971773147583e-01 1.216719597578048706e-01 5.031535401940345764e-02 1.912255287170410156e-01 4.125457704067230225e-01 2.606865949928760529e-02 1.278004795312881470e-02 -9.350793808698654175e-02 -3.011628091335296631e-01 1.336271613836288452e-01 1.093981117010116577e-01 5.750931054353713989e-02 9.245435893535614014e-02
-8.936669677495956421e-02 3.362334072589874268e-01 1.795447468757629395e-01 8.509555459022521973e-02 -9.404329955577850342e-02 -1.525040250271558762e-02 4.422013759613037109e-01 -3.308820128440856934e-01 1.220668181777000427e-01 -1.210701018571853638e-01 2.829849347472190857e-02 -1.016795560717582703e-01 -2.665075846016407013e-02 -3.189963474869728088e-02 -1.192243695259094238e-01 -1.233167424798011780e-01 2.004791200160980225e-01 -5.517223104834556580e-02 -5.285251513123512268e-02 7.963169366121292114e-02 1.081822514533996582e-01 6.766929477453231812e-02 3.932962566614151001e-02 2.622503638267517090e-01 3.934717774391174316e-01 2.798488736152648926e-02 2.917487360537052155e-02 -1.781983673572540283e-01 -1.036408096551895142e-01 1.024785265326499939e-01 1.079217717051506042e-01 3.057123124599456787e-01
2.079650610685348511e-01 3.524132966995239258e-01 1.177740171551704407e-01 1.239488571882247925e-01 2.466376684606075287e-02 9.435959160327911377e-02 9.836149215698242188e-02 -2.014426589012145996e-01 1.213016882538795471e-01 -1.087486594915390015e-01 6.986298412084579468e-02 -2.200472354888916016e-01 -6.267138570547103882e-02 -2.886136248707771301e-02 -3.469476401805877686e-01 2.274977415800094604e-01 1.101434528827667236e-01 -1.240685582160949707e-01 -1.312765479087829590e-01 8.782589435577392578e-02 -7.856769487261772156e-03 1.029239445924758911e-01 -1.483079493045806885e-01 2.477148920297622681e-01 1.083824336528778076e-01 -5.867905914783477783e-02 -2.373112738132476807e-02 7.358816266059875488e-02 -3.366445302963256836e-01 2.155523598194122314e-01 2.653155922889709473e-01 2.983068525791168213e-01
6.172422319650650024e-02 2.565968930721282959e-01 8.502954989671707153e-02 4.803238064050674438e-02 -1.392542719841003418e-01 1.008856520056724548e-01 3.491150215268135071e-02 -1.982526332139968872e-01 3.044375777244567871e-01 -1.303439736366271973e-01 1.381610184907913208e-01 7.624725997447967529e-02 -1.740871816873550415e-01 3.187709152698516846e-01 2.194406390190124512e-01 -3.607074916362762451e-02 4.948794469237327576e-02 -1.227887049317359924e-01 -1.971191912889480591e-01 6.802820414304733276e-02 -5.624346807599067688e-02 1.616039723157882690e-01 1.330918669700622559e-01 4.370958805084228516e-01 3.416894376277923584e-01 1.467442419379949570e-02 -9.185404330492019653e-02 -2.835952639579772949e-01 6.784342974424362183e-02 6.594054400920867920e-02 1.068484187126159668e-01 9.754319489002227783e-02
9.067481011152267456e-02 2.604117095470428467e-01 3.414557278156280518e-01 -3.674014285206794739e-02 1.413937211036682129e-01 5.445912014693021774e-03 1.551182866096496582e-01 -1.034487690776586533e-02 -7.014493644237518311e-02 -1.882458105683326721e-02 4.973224177956581116e-02 -2.214746922254562378e-01 3.929477557539939880e-02 8.800037950277328491e-02 -3.992671146988868713e-02 5.967121571302413940e-02 3.896414861083030701e-02 9.732576459646224976e-02 -2.152814343571662903e-02 2.224705815315246582e-01 3.661875128746032715e-01 -8.076385594904422760e-03 -2.711077332496643066e-01 3.078859150409698486e-01 -2.050169110298156738e-01 1.015617102384567261e-01 1.117536053061485291e-02 -3.935617804527282715e-01 2.696806006133556366e-02 2.100480496883392334e-01 2.643312811851501465e-01 -7.148390263319015503e-02
-1.031042188405990601e-01 4.477714598178863525e-01 5.637615919113159180e-02 -9.318082034587860107e-02 -3.054468892514705658e-02 -1.105531752109527588e-01 4.758457094430923462e-02 -4.502407833933830261e-02 3.562109470367431641e-01 7.960402965545654297e-02 9.735437482595443726e-02 -1.724751889705657959e-01 -1.559860706329345703e-01 1.593257784843444824e-01 1.625859439373016357e-01 2.807240374386310577e-02 -9.410181082785129547e-03 -4.406629875302314758e-02 1.877740258350968361e-03 1.268534660339355469e-01 4.877084866166114807e-02 6.916980445384979248e-02 1.973917186260223389e-01 4.796986281871795654e-01 2.474179118871688843e-01 2.872337214648723602e-02 -1.441438943147659302e-01 -2.284096181392669678e-01 3.310330584645271301e-02 1.576724946498870850e-01 7.963566482067108154e-02 2.202847003936767578e-01
7.521591335535049438e-02 3.014060258865356445e-01 9.442126005887985229e-02 -2.737465798854827881e-01 1.149131581187248230e-01 -2.438732236623764038e-01 -1.810291856527328491e-01 8.569296449422836304e-03 2.432596385478973389e-01 -2.585625946521759033e-01 2.061291188001632690e-01 -1.083312481641769409e-01 1.759208180010318756e-02 1.551901847124099731e-01 1.091211661696434021e-02 3.607301414012908936e-02 1.206238791346549988e-01 -1.198018640279769897e-01 -2.917578220367431641e-01 2.065313607454299927e-01 1.381704658269882202e-01 -1.824673116207122803e-01 -1.932878047227859497e-01 4.310613274574279785e-01 -2.664663270115852356e-02 4.268858209252357483e-02 -7.031296193599700928e-02 -1.701774746179580688e-01 1.160531938076019287e-01 1.093093305826187134e-01 -5.652191862463951111e-02 1.037471666932106018e-01
-1.544229537248611450e-01 3.733298778533935547e-01 1.855432838201522827e-01 6.371545046567916870e-02 9.789894521236419678e-02 1.656334996223449707e-01 3.929781913757324219e-01 -5.358900502324104309e-02 1.042338758707046509e-01 -1.230705156922340393e-01 5.034563317894935608e-02 8.753352612257003784e-02 3.752231597900390625e-02 6.935375928878784180e-02 -1.257743686437606812e-01 3.075965642929077148e-01 3.072647936642169952e-02 -3.146456480026245117e-01 -1.144719570875167847e-01 5.247890949249267578e-02 -8.206785470247268677e-02 -6.641685962677001953e-02 -8.388136327266693115e-02 1.722335815429687500e-01 1.634623557329177856e-01 9.092488139867782593e-02 -1.374753415584564209e-01 -3.322205245494842529e-01 3.405022993683815002e-02 2.539531588554382324e-01 1.410783231258392334e-01 1.940285563468933105e-01
1.706411093473434448e-01 4.194606840610504150e-01 2.544730007648468018e-01 -3.706404194235801697e-02 -1.680042743682861328e-01 -1.236927346326410770e-04 -9.019581228494644165e-02 -1.788829863071441650e-01 1.228147968649864197e-01 1.759544387459754944e-02 2.067072242498397827e-01 -2.034395784139633179e-01 -3.178132697939872742e-02 3.832926452159881592e-01 1.278477162122726440e-01 2.062601968646049500e-02 1.497548669576644897e-01 5.860878154635429382e-03 3.012168407440185547e-02 3.166705742478370667e-02 -1.483233552426099777e-02 2.507137060165405273e-01 1.188231334090232849e-01 3.010253310203552246e-01 1.873762309551239014e-01 -8.266660571098327637e-02 -1.403508186340332031e-01 -2.445578724145889282e-01 8.299277722835540771e-02 1.199988871812820435e-01 1.170361265540122986e-01 2.182267606258392334e-01
-1.530813872814178467e-01 -1.427863240242004395e-01 6.522861123085021973e-02 -2.586070261895656586e-02 -1.425427794456481934e-01 5.416845530271530151e-02 4.448555707931518555e-01 3.462192043662071228e-02 2.795901894569396973e-01 7.960121333599090576e-02 6.701484322547912598e-02 -1.576861143112182617e-01 -5.148844420909881592e-02 3.236768543720245361e-01 -1.799807846546173096e-01 7.871346920728683472e-02 1.889337599277496338e-01 -3.121908009052276611e-01 -2.933039367198944092e-01 -7.469098269939422607e-02 -1.237947270274162292e-01 4.383574053645133972e-02 1.256135404109954834e-01 1.949576884508132935e-01 -1.861279904842376709e-01 8.137661218643188477e-02 -1.415446400642395020e-01 -2.192100584506988525e-01 -1.963997632265090942e-01 -1.099332049489021301e-02 7.494357973337173462e-02 1.399080902338027954e-01
-1.413229554891586304e-01 3.869233429431915283e-01 6.193126738071441650e-02 -1.478961389511823654e-02 -9.709856659173965454e-02 -2.377277612686157227e-02 -6.642066873610019684e-03 3.496123105287551880e-02 2.650207877159118652e-01 6.643044948577880859e-02 -2.380971796810626984e-03 3.549052029848098755e-02 -2.913641631603240967e-01 2.095012813806533813e-01 2.273364663124084473e-01 -2.395928651094436646e-02 -1.140672117471694946e-01 -2.634186856448650360e-02 1.729360036551952362e-02 1.808088421821594238e-01 1.477854400873184204e-01 5.652295053005218506e-02 1.785450577735900879e-01 5.195864439010620117e-01 2.129920013248920441e-02 -2.358585968613624573e-02 -2.041351795196533203e-01 -2.752605080604553223e-01 -1.170233562588691711e-01 1.613918095827102661e-01 1.469786316156387329e-01 6.838288903236389160e-02
-5.419002380222082138e-03 5.596714019775390625e-01 2.278009355068206787e-01 -1.685517579317092896e-01 -1.133185252547264099e-01 -5.829380452632904053e-02 -2.406416833400726318e-01 1.061836406588554382e-01 2.166789323091506958e-01 -2.111385911703109741e-01 1.274497359991073608e-01 -1.166016533970832825e-01 4.054488986730575562e-02 1.201120316982269287e-01 -2.144386470317840576e-01 6.886774208396673203e-03 1.884903945028781891e-02 -2.590375244617462158e-01 8.754761517047882080e-02 2.374966889619827271e-01 1.620661914348602295e-01 7.689218968152999878e-02 -3.196602314710617065e-02 6.648932397365570068e-02 3.070329688489437103e-02 -1.900217309594154358e-02 2.182009369134902954e-01 2.156071066856384277e-01 -3.323546424508094788e-02 1.866552382707595825e-01 1.194314435124397278e-01 1.509504318237304688e-01
1.115820258855819702e-01 3.201770186424255371e-01 1.631269603967666626e-01 1.318589299917221069e-01 -2.705042064189910889e-02 -2.183990087360143661e-03 1.299586445093154907e-01 -3.097798675298690796e-02 3.994032144546508789e-01 3.373648598790168762e-02 1.383494436740875244e-01 -5.670722946524620056e-02 -2.188566476106643677e-01 3.149042129516601562e-01 2.142335921525955200e-01 -7.579336315393447876e-02 1.151241138577461243e-01 -8.902830630540847778e-02 2.629689639434218407e-03 1.580733209848403931e-01 1.193786859512329102e-01 1.202024966478347778e-01 1.206693425774574280e-01 2.598054707050323486e-01 1.703822612762451172e-01 -2.571687288582324982e-02 -1.056345999240875244e-01 -2.278662174940109253e-01 9.028659760951995850e-02 2.277684509754180908e-01 3.319887518882751465e-01 1.441502571105957031e-01
-8.065848797559738159e-02 4.356469213962554932e-01 2.917944267392158508e-02 -6.199338007718324661e-03 -1.129296943545341492e-01 9.030113369226455688e-02 -4.143685847520828247e-02 1.484527885913848877e-01 2.614599168300628662e-01 -1.013673027046024799e-03 1.765598729252815247e-02 -1.293668150901794434e-01 -2.609990537166595459e-01 2.747714221477508545e-01 4.056909307837486267e-02 -4.854093492031097412e-02 -1.374129205942153931e-02 -2.584687434136867523e-02 -3.495303541421890259e-02 1.047743409872055054e-01 -1.020806003361940384e-02 9.548511356115341187e-02 2.035366892814636230e-01 5.301417708396911621e-01 1.497388929128646851e-01 -8.603703230619430542e-02 -2.309096157550811768e-01 -2.580476999282836914e-01 -6.442912667989730835e-02 6.611078232526779175e-02 7.704909145832061768e-02 1.271851658821105957e-01
9.694360196590423584e-02 4.496112167835235596e-01 7.814139127731323242e-02 -1.453512459993362427e-01 9.115827828645706177e-02 -2.078058272600173950e-01 -1.863930560648441315e-02 2.303353697061538696e-02 2.897462546825408936e-01 8.430313318967819214e-02 5.018858611583709717e-02 2.062179893255233765e-02 -1.784035563468933105e-01 1.743067950010299683e-01 1.281368285417556763e-01 -3.079185821115970612e-02 -1.070690825581550598e-01 -9.461411833763122559e-02 -9.093085676431655884e-02 -1.298668887466192245e-02 2.064951062202453613e-01 1.234334558248519897e-01 3.137413859367370605e-01 3.962930738925933838e-01 1.031215563416481018e-01 5.407312884926795959e-02 -1.698132306337356567e-01 -2.865053415298461914e-01 -4.429471492767333984e-02 8.446635305881500244e-02 1.735212653875350952e-01 1.713741868734359741e-01
-1.385859102010726929e-01 3.400542736053466797e-01 8.408941328525543213e-02 1.237562522292137146e-01 2.312790900468826294e-01 1.621094346046447754e-01 6.463767495006322861e-03 -2.494738996028900146e-01 3.659771382808685303e-02 -2.710959315299987793e-01 -1.003236770629882812e-01 -1.431477516889572144e-01 -1.916542300023138523e-03 5.913940072059631348e-02 -1.323973387479782104e-01 6.345066428184509277e-02 -1.455124169588088989e-01 -1.442458014935255051e-02 -5.594287514686584473e-01 5.291452631354331970e-02 9.342198818922042847e-02 -1.472881436347961426e-01 1.751023717224597931e-02 2.788124978542327881e-01 -4.975086450576782227e-02 -4.543906077742576599e-02 3.468425944447517395e-02 -1.871588379144668579e-01 -2.210768908262252808e-01 -1.443849354982376099e-01 1.149944141507148743e-01 3.087619692087173462e-02
-5.044127255678176880e-02 2.471830844879150391e-01 -9.851339273154735565e-03 1.798533089458942413e-02 -2.677530646324157715e-01 -9.609639644622802734e-02 -6.359750777482986450e-02 -8.258479833602905273e-02 5.011869072914123535e-01 -3.685034438967704773e-02 -7.395146787166595459e-02 -2.387089133262634277e-01 -2.498872578144073486e-01 -1.068753078579902649e-01 1.279225349426269531e-01 1.925480365753173828e-01 1.153992488980293274e-01 -2.546780370175838470e-02 -2.158508636057376862e-03 1.941649168729782104e-01 1.831639185547828674e-02 6.401921808719635010e-02 1.479906290769577026e-01 1.536768674850463867e-01 -2.567711099982261658e-02 -1.102963164448738098e-01 9.178033471107482910e-02 -3.326909542083740234e-01 -3.793286979198455811e-01 1.404850333929061890e-01 1.218427438288927078e-02 -6.718899309635162354e-02
1.122973263263702393e-01 3.612072765827178955e-01 1.512953191995620728e-01 -6.617084890604019165e-02 3.844499588012695312e-02 -1.222681999206542969e-01 -7.967726886272430420e-02 1.579128056764602661e-01 3.104424476623535156e-01 1.738785356283187866e-01 1.783700734376907349e-01 1.176970675587654114e-01 -4.361743107438087463e-02 2.421255037188529968e-02 8.191084861755371094e-02 4.191301390528678894e-02 -7.573564350605010986e-02 -2.660498917102813721e-01 -2.572347223758697510e-01 2.702328860759735107e-01 1.494777053594589233e-01 2.431324571371078491e-01 2.021172940731048584e-01 3.231685757637023926e-01 -2.541595138609409332e-02 -4.326155409216880798e-03 -2.833570539951324463e-01 -1.217577904462814331e-01 4.022431746125221252e-02 1.005692109465599060e-01 -1.479537785053253174e-01 1.638363748788833618e-01
7.151316851377487183e-02 3.151949346065521240e-01 2.576976716518402100e-01 6.343668699264526367e-02 -2.422714233398437500e-01 1.075587868690490723e-01 7.703436911106109619e-02 -8.485259115695953369e-02 2.276472896337509155e-01 -6.912644207477569580e-02 -2.307495661079883575e-02 -2.739423811435699463e-01 -9.162564575672149658e-02 -6.044115126132965088e-02 -1.444642245769500732e-01 1.516746580600738525e-01 6.809202581644058228e-02 -1.933706998825073242e-01 -5.765541270375251770e-02 8.443871140480041504e-02 1.129299551248550415e-01 6.833697110414505005e-02 -2.118373662233352661e-01 6.903664767742156982e-02 2.720831036567687988e-01 1.398155242204666138e-01 1.190687641501426697e-01 -4.100528359413146973e-01 -9.569002687931060791e-02 1.978167295455932617e-01 2.609219551086425781e-01 2.044293582439422607e-01
-2.321525365114212036e-01 3.409214317798614502e-01 2.094733566045761108e-01 -7.624588906764984131e-02 6.663813441991806030e-02 8.614064007997512817e-02 2.558528780937194824e-01 -1.482923179864883423e-01 2.296654582023620605e-01 -9.065384417772293091e-02 -3.350654989480972290e-02 5.501534044742584229e-02 -1.017814502120018005e-02 -2.885160734876990318e-03 -1.926465332508087158e-01 2.888552248477935791e-01 1.019753292202949524e-01 -1.198817342519760132e-01 -1.975611411035060883e-02 -9.930250048637390137e-02 1.306361854076385498e-01 3.735480830073356628e-02 8.846806734800338745e-02 1.750639379024505615e-01 6.853410601615905762e-02 1.249884720891714096e-02 -3.937479257583618164e-01 -1.532196104526519775e-01 -4.282517433166503906e-01 6.138565391302108765e-02 1.477214843034744263e-01 1.038457378745079041e-01
1.282189786434173584e-01 2.965538203716278076e-01 2.800955772399902344e-01 -3.015464246273040771e-01 -1.181118860840797424e-01 6.818822026252746582e-02 1.044184248894453049e-02 -2.091550529003143311e-01 5.357374995946884155e-02 -3.823555707931518555e-01 1.196861118078231812e-01 6.742674857378005981e-02 -1.552695035934448242e-01 3.165728598833084106e-02 -9.830676019191741943e-02 1.947303488850593567e-02 -1.613921672105789185e-02 -2.094645798206329346e-01 -1.912691295146942139e-01 1.800101697444915771e-01 -1.518286764621734619e-01 2.412629574537277222e-01 -1.439889669418334961e-01 1.466660499572753906e-01 5.046262219548225403e-02 -1.673365831375122070e-01 2.867842018604278564e-01 -1.227722391486167908e-01 -1.576301306486129761e-01 1.289514601230621338e-01 9.608212858438491821e-02 -2.132724523544311523e-01
6.817927211523056030e-02 2.455571591854095459e-01 1.560770422220230103e-01 5.950440466403961182e-02 1.307542920112609863e-01 -4.780156537890434265e-02 -6.005043163895606995e-02 -1.432887762784957886e-01 1.031064242124557495e-01 -6.657245755195617676e-02 1.753911077976226807e-01 -2.485771924257278442e-01 1.202000007033348083e-01 1.302130371332168579e-01 -3.400670588016510010e-01 3.986249119043350220e-02 -7.251062989234924316e-02 -1.048828735947608948e-01 -9.776571765542030334e-03 2.234145104885101318e-01 -9.725417941808700562e-02 1.978032439947128296e-01 -2.087232321500778198e-01 4.995998740196228027e-01 -1.453430652618408203e-01 1.652958393096923828e-01 -1.769752949476242065e-01 2.238365821540355682e-03 6.923408806324005127e-02 1.509372293949127197e-01 2.811549603939056396e-01 1.138666123151779175e-01
2.092076689004898071e-01 6.697773933410644531e-02 6.740339100360870361e-02 8.122185617685317993e-02 -3.582139909267425537e-01 -1.495855003595352173e-01 -2.091159671545028687e-02 -7.783622294664382935e-02 7.239552587270736694e-02 -1.462507396936416626e-01 -9.435734897851943970e-02 -1.421746015548706055e-01 1.285970658063888550e-01 -1.076300814747810364e-01 -1.691852360963821411e-01 9.618272632360458374e-02 1.140381395816802979e-01 -1.088225990533828735e-01 -3.332715034484863281e-01 2.157201617956161499e-01 2.044938802719116211e-01 7.220302522182464600e-02 -2.466057986021041870e-01 2.215092927217483521e-01 2.198714464902877808e-01 -4.934032261371612549e-02 -7.810058444738388062e-02 -3.660287261009216309e-01 -2.011703699827194214e-01 9.291686862707138062e-02 1.977879852056503296e-01 2.079228013753890991e-01
-7.125150412321090698e-02 3.226031064987182617e-01 9.631343930959701538e-02 5.334079265594482422e-02 1.274237781763076782e-02 -5.262457206845283508e-02 -1.482955552637577057e-02 9.982189536094665527e-02 3.102461993694305420e-01 4.172369092702865601e-02 -2.083070762455463409e-02 -1.610495597124099731e-01 -1.906522661447525024e-01 3.162914514541625977e-01 1.009835079312324524e-01 1.485514827072620392e-02 -4.954078793525695801e-02 -4.051207751035690308e-02 2.198628149926662445e-02 8.681604266166687012e-02 9.886736422777175903e-02 -5.444998666644096375e-02 2.039928436279296875e-01 5.764278769493103027e-01 8.742506802082061768e-02 8.984687924385070801e-02 -2.277346700429916382e-01 -2.462553083896636963e-01 -8.430464565753936768e-02 1.523447632789611816e-01 1.519650965929031372e-01 1.186341792345046997e-01
2.543144626542925835e-03 3.989789187908172607e-01 -1.661676354706287384e-02 -5.600750818848609924e-02 -9.266569465398788452e-02 5.479575693607330322e-02 9.824507869780063629e-03 -2.361457608640193939e-02 2.157444655895233154e-01 -4.624904692173004150e-02 1.612697243690490723e-01 -5.718145519495010376e-02 -2.309258729219436646e-01 2.509451210498809814e-01 1.081043481826782227e-01 4.758220538496971130e-02 -6.689177453517913818e-02 -9.366957843303680420e-02 6.489648949354887009e-03 1.048431321978569031e-01 1.708986461162567139e-01 1.171813532710075378e-01 1.591401100158691406e-01 5.686193108558654785e-01 1.702332198619842529e-01 3.991122171282768250e-02 -2.737485468387603760e-01 -1.753223687410354614e-01 -1.551500428467988968e-02 1.854469031095504761e-01 9.577083587646484375e-02 1.449615955352783203e-01
-2.128576785326004028e-01 5.107277035713195801e-01 3.519474864006042480e-01 9.573942981660366058e-03 -6.055181473493576050e-02 -1.351564079523086548e-01 1.922762542963027954e-01 -2.223588079214096069e-01 -6.254436913877725601e-03 -2.363259643316268921e-01 5.236295610666275024e-02 -7.431689649820327759e-02 -3.249230980873107910e-02 -1.114044040441513062e-01 -2.004559040069580078e-01 2.671593725681304932e-01 3.516792086884379387e-03 -2.777848839759826660e-01 -6.113457679748535156e-02 9.852787852287292480e-02 9.125104546546936035e-02 -1.509142816066741943e-01 2.398934401571750641e-02 1.702464818954467773e-01 6.482891738414764404e-02 9.562233090400695801e-02 1.423946321010589600e-01 -2.377853989601135254e-01 -1.058850213885307312e-01 -4.639234393835067749e-02 1.149329170584678650e-01 -6.591072678565979004e-02
-1.521686315536499023e-01 1.069515272974967957e-01 7.800274342298507690e-02 5.590201541781425476e-02 5.798609554767608643e-02 -2.210324704647064209e-01 1.202221140265464783e-01 -4.808386787772178650e-02 4.176338668912649155e-03 4.373322799801826477e-02 2.369429171085357666e-01 -8.799786120653152466e-02 4.195642098784446716e-02 7.214639335870742798e-02 -3.795056939125061035e-01 -4.954158142209053040e-02 2.417109161615371704e-01 7.921545766294002533e-03 -2.076671868562698364e-01 3.025364279747009277e-01 -2.796011567115783691e-01 1.219982430338859558e-01 -1.345834136009216309e-01 5.127436518669128418e-01 -5.792113393545150757e-02 1.005331426858901978e-02 -1.019143089652061462e-01 -1.719262152910232544e-01 -9.058985859155654907e-02 5.359721183776855469e-02 1.462937742471694946e-01 -1.576431244611740112e-01
8.236489444971084595e-02 2.689697146415710449e-01 3.311825692653656006e-01 1.329183578491210938e-01 -2.069717645645141602e-01 -2.201185934245586395e-02 2.200029194355010986e-01 -4.336579516530036926e-02 1.316488981246948242e-01 -1.346060037612915039e-01 -1.706031113862991333e-01 -1.981274038553237915e-01 -9.195996820926666260e-02 -1.998589141294360161e-03 -8.805771172046661377e-02 3.084596805274486542e-02 5.960159003734588623e-02 -1.072750389575958252e-01 -1.259194761514663696e-01 9.827123582363128662e-02 1.993923932313919067e-01 3.378373757004737854e-02 -2.321138978004455566e-01 3.992360085248947144e-02 1.642773598432540894e-01 -5.849071312695741653e-03 1.231441125273704529e-01 -2.527324259281158447e-01 -1.249618157744407654e-01 3.938839435577392578e-01 1.430722326040267944e-01 3.804081082344055176e-01
3.097961544990539551e-01 1.955305784940719604e-01 2.940472662448883057e-01 -1.952991336584091187e-01 -5.106401816010475159e-02 -1.246985048055648804e-01 1.450043469667434692e-01 1.261145472526550293e-01 -1.335992962121963501e-01 -1.650262922048568726e-01 3.063916228711605072e-02 4.662477225065231323e-02 -1.773160398006439209e-01 1.959934234619140625e-01 -2.271209210157394409e-01 -5.527345929294824600e-03 4.152977168560028076e-01 -2.340888977050781250e-01 -2.386547774076461792e-01 1.066845357418060303e-01 1.454088836908340454e-01 1.391032785177230835e-01 -2.767918704194016755e-05 3.238258063793182373e-01 -9.090474247932434082e-02 1.366212870925664902e-02 -2.281569838523864746e-01 9.443444013595581055e-02 -4.947962984442710876e-02 -2.878067828714847565e-02 1.208673324435949326e-02 5.124029889702796936e-02
1.288174744695425034e-02 1.722767651081085205e-01 1.606856733560562134e-01 -1.522661745548248291e-01 5.130301415920257568e-02 -1.123053655028343201e-01 -5.898161977529525757e-02 1.434222459793090820e-01 3.936106264591217041e-01 6.986109912395477295e-02 1.513097286224365234e-01 1.302963346242904663e-01 -2.979363501071929932e-01 5.994887650012969971e-02 1.303848922252655029e-01 -2.474252507090568542e-02 7.030125707387924194e-02 -6.017256900668144226e-02 -2.063121832907199860e-02 1.291134804487228394e-01 4.608669504523277283e-02 1.871441006660461426e-01 2.458243966102600098e-01 2.486943602561950684e-01 1.395673863589763641e-02 1.627982407808303833e-01 -3.769370317459106445e-01 -3.486047983169555664e-01 -1.381136775016784668e-01 1.776008605957031250e-01 7.652352750301361084e-02 2.008486092090606689e-01
-2.467240691184997559e-01 4.374644756317138672e-01 -4.795314371585845947e-02 2.731862664222717285e-02 2.099811583757400513e-01 -1.618226766586303711e-01 -8.569679409265518188e-02 -4.891561344265937805e-03 5.727507546544075012e-02 -3.372085988521575928e-01 2.145950496196746826e-01 2.414170503616333008e-01 3.145594149827957153e-02 -2.607877738773822784e-02 -1.068082600831985474e-01 1.088332012295722961e-01 2.691049873828887939e-01 5.875841155648231506e-02 -1.531636342406272888e-02 1.802347898483276367e-01 1.148861050605773926e-01 1.442525684833526611e-01 7.883197069168090820e-02 2.627098560333251953e-01 -2.800248563289642334e-02 3.003990352153778076e-01 -1.120785027742385864e-01 -2.879535555839538574e-01 -1.168380603194236755e-01 -4.306844994425773621e-02 3.112417832016944885e-02 -2.987812971696257591e-03
4.357964731752872467e-03 1.833143681287765503e-01 2.181928306818008423e-01 1.175857409834861755e-01 1.659290343523025513e-01 -1.239144057035446167e-01 2.570458501577377319e-02 -1.419706195592880249e-01 1.889746487140655518e-01 -1.630428135395050049e-01 -8.382053673267364502e-02 -3.155296146869659424e-01 5.266894027590751648e-02 1.494489908218383789e-01 -2.017182260751724243e-01 1.343382298946380615e-01 -2.759017646312713623e-01 4.067423287779092789e-03 -1.241913512349128723e-01 6.937694549560546875e-02 -2.446757070720195770e-02 -5.832128971815109253e-02 -6.380125135183334351e-02 4.283770918846130371e-01 -2.416890561580657959e-01 2.420230396091938019e-02 -9.560763090848922729e-02 -5.845250934362411499e-02 -1.115358248353004456e-01 3.980837166309356689e-01 2.376129031181335449e-01 -4.041404277086257935e-02
-9.025415778160095215e-02 2.291046679019927979e-01 2.123629897832870483e-01 -5.577391386032104492e-02 -1.083798147737979889e-02 -1.153483837842941284e-01 2.413609623908996582e-01 -6.397470831871032715e-02 9.262939542531967163e-02 -4.053012281656265259e-02 -1.328946836292743683e-02 1.134810689836740494e-02 -1.301369667053222656e-01 2.796717733144760132e-02 -1.724081486463546753e-01 1.804098337888717651e-01 -1.657540537416934967e-02 -2.302288711071014404e-01 -5.379777401685714722e-02 -2.708073556423187256e-01 2.833667099475860596e-01 2.637049369513988495e-02 -6.641517579555511475e-02 1.095393970608711243e-01 3.247082978487014771e-02 1.296723634004592896e-01 -3.574910759925842285e-01 -3.059871196746826172e-01 -4.293142557144165039e-01 1.680575162172317505e-01 2.906647138297557831e-02 2.127403765916824341e-01
5.407448112964630127e-02 3.909832537174224854e-01 8.072617650032043457e-02 -1.317217648029327393e-01 -2.605586647987365723e-01 -1.813627965748310089e-02 6.010812707245349884e-03 -4.144518822431564331e-02 3.584751486778259277e-01 2.294962108135223389e-01 1.522101461887359619e-01 -1.400793250650167465e-02 -1.983288675546646118e-01 1.566440612077713013e-01 1.775486767292022705e-01 1.259807199239730835e-01 1.612500995397567749e-01 1.421901490539312363e-02 -6.806839257478713989e-02 1.850320994853973389e-01 -3.376651555299758911e-02 1.151022240519523621e-01 2.637793123722076416e-01 3.259038925170898438e-01 1.576782166957855225e-01 1.870720088481903076e-01 -1.157848387956619263e-01 -2.885403633117675781e-01 -8.346794173121452332e-03 8.531336486339569092e-02 6.262554228305816650e-02 1.073217764496803284e-01
9.061039239168167114e-02 2.250767350196838379e-01 5.964084714651107788e-02 1.205370575189590454e-01 -1.270414441823959351e-01 -3.842395916581153870e-02 2.225475460290908813e-01 -1.353901773691177368e-01 1.515837013721466064e-01 -1.911962181329727173e-01 -2.718921899795532227e-01 -2.052062898874282837e-01 4.274757578969001770e-02 1.850506067276000977e-01 -1.078156847506761551e-02 -1.794592291116714478e-01 4.126048386096954346e-01 -8.052913099527359009e-02 -3.314951956272125244e-01 4.823594354093074799e-03 6.607890129089355469e-02 3.935873880982398987e-02 -2.838559448719024658e-02 3.857330679893493652e-01 -2.692943206056952477e-03 1.128973253071308136e-02 1.732330583035945892e-02 -2.939020097255706787e-01 1.090742573142051697e-01 6.366108357906341553e-02 1.693591773509979248e-01 1.414625495672225952e-01
1.947795450687408447e-01 1.289954483509063721e-01 1.416088193655014038e-01 -1.743931323289871216e-02 -8.695024251937866211e-02 -4.168141260743141174e-02 1.205297708511352539e-01 -7.621003687381744385e-02 3.102670907974243164e-01 1.477649062871932983e-01 -8.374487608671188354e-02 -7.449270784854888916e-02 -4.823391139507293701e-02 3.043648600578308105e-01 -1.914829313755035400e-01 4.114416837692260742e-01 -4.976946860551834106e-02 -1.497073769569396973e-01 -2.081859707832336426e-01 -7.764624804258346558e-02 2.739087045192718506e-01 -2.096941918134689331e-01 -1.968350708484649658e-01 6.778254359960556030e-02 1.485152393579483032e-01 -1.555712223052978516e-01 1.922170519828796387e-01 -3.022986352443695068e-01 4.416599404066801071e-03 1.613513529300689697e-01 9.928713738918304443e-02 -1.294425874948501587e-01
4.645976796746253967e-02 3.335575461387634277e-01 6.904970109462738037e-02 -1.380077898502349854e-01 -1.350625455379486084e-01 1.357122976332902908e-02 -1.025748904794454575e-02 -1.609893888235092163e-01 2.817588746547698975e-01 -2.463161051273345947e-01 8.064243197441101074e-02 1.045255572535097599e-03 -1.742601543664932251e-01 1.808758080005645752e-01 -2.247409969568252563e-01 -1.936835944652557373e-01 -1.519716680049896240e-01 -9.961696714162826538e-02 -1.578563153743743896e-01 2.364936657249927521e-02 -1.264643967151641846e-01 2.022519856691360474e-01 -1.430483255535364151e-02 4.427042007446289062e-01 1.156923174858093262e-01 -2.061228007078170776e-01 -2.660008966922760010e-01 1.529206037521362305e-01 5.839405581355094910e-02 8.932711929082870483e-02 6.336940824985504150e-02 2.089128047227859497e-01
-1.134730577468872070e-01 1.786851435899734497e-01 2.530537843704223633e-01 6.110359728336334229e-02 9.161531180143356323e-02 3.844021633267402649e-02 1.190139576792716980e-01 -8.400975167751312256e-02 9.170558303594589233e-02 -6.704488396644592285e-02 -2.861445248126983643e-01 1.197903677821159363e-01 -3.448739647865295410e-02 2.055304348468780518e-01 -1.674241721630096436e-01 -1.602065861225128174e-01 1.358662098646163940e-01 -3.232724368572235107e-01 -3.665173649787902832e-01 8.602595329284667969e-02 1.825217008590698242e-01 2.222836017608642578e-01 -2.364058643579483032e-01 3.743092715740203857e-01 -1.248881220817565918e-01 7.100649923086166382e-02 -5.247102677822113037e-02 8.374022692441940308e-02 -4.929620400071144104e-02 -9.056333452463150024e-03 -1.913570016622543335e-01 -1.926563084125518799e-01
-1.267233043909072876e-01 1.755546331405639648e-01 5.387844890356063843e-02 3.863013908267021179e-02 -2.413826808333396912e-02 -6.289079785346984863e-02 -6.347292102873325348e-03 -6.522520631551742554e-02 2.909300029277801514e-01 -9.918966889381408691e-02 3.525709509849548340e-01 -5.829076748341321945e-03 2.340223640203475952e-01 -8.090558112598955631e-04 -1.091707572340965271e-01 2.508259117603302002e-01 1.314652264118194580e-01 -2.714829146862030029e-01 -3.274880647659301758e-01 3.527412116527557373e-01 -8.644165471196174622e-03 1.482251882553100586e-01 -3.000283837318420410e-01 1.322208195924758911e-01 1.509974598884582520e-01 5.402248352766036987e-03 1.202819421887397766e-01 -2.772529125213623047e-01 -2.338691800832748413e-02 -1.473697870969772339e-01 -4.962494969367980957e-02 -1.940304413437843323e-02
9.499949961900711060e-02 3.626258075237274170e-01 7.453186810016632080e-02 -3.034670650959014893e-01 1.745357178151607513e-02 -1.743653118610382080e-01 -4.378961399197578430e-02 2.504512667655944824e-01 1.810790747404098511e-01 -1.369687169790267944e-01 2.704621553421020508e-01 -4.220956563949584961e-02 -8.558526635169982910e-02 2.403604090213775635e-01 -2.296213805675506592e-01 1.886372081935405731e-02 -3.572357073426246643e-02 -1.113908663392066956e-01 -1.090555265545845032e-01 1.444784700870513916e-01 -1.166172102093696594e-01 -3.690734505653381348e-02 -1.611452102661132812e-01 2.106056511402130127e-01 -4.012817740440368652e-01 1.066468562930822372e-02 3.039302863180637360e-02 -1.472096145153045654e-01 -1.653250753879547119e-01 2.361769080162048340e-01 -4.246237874031066895e-02 1.463972330093383789e-01
-1.401262283325195312e-01 2.441768944263458252e-01 2.350266873836517334e-01 -2.593220770359039307e-01 9.830664843320846558e-02 -2.410375922918319702e-01 1.207185387611389160e-01 -3.469543755054473877e-01 7.269922643899917603e-02 -4.467290267348289490e-02 5.629482679069042206e-03 3.801163658499717712e-02 -1.979196667671203613e-01 3.598465025424957275e-01 2.371051907539367676e-02 -1.522227227687835693e-01 3.493527770042419434e-01 2.752931416034698486e-01 -8.869284391403198242e-02 -6.222830712795257568e-02 -2.952376566827297211e-02 3.315653651952743530e-02 -1.638497412204742432e-01 2.304619997739791870e-01 1.428739279508590698e-01 -4.787401109933853149e-02 -9.286493062973022461e-02 -1.346683502197265625e-01 -4.965969547629356384e-02 1.627977192401885986e-01 8.031331002712249756e-02 -1.341770738363265991e-01
7.353428006172180176e-02 4.496342837810516357e-01 1.938254684209823608e-01 4.271528124809265137e-02 2.632707953453063965e-01 -8.007843862287700176e-04 -1.423467881977558136e-02 -1.839650124311447144e-01 8.149038255214691162e-02 7.810524851083755493e-02 -1.001682430505752563e-01 -1.248785555362701416e-01 9.878512471914291382e-02 2.653444930911064148e-02 -1.485058218240737915e-01 9.526552259922027588e-02 1.101636067032814026e-01 -2.680804431438446045e-01 -2.645959854125976562e-01 1.338061988353729248e-01 -9.323798865079879761e-02 1.659861654043197632e-01 -1.052182763814926147e-01 8.146926015615463257e-02 1.446079909801483154e-01 -1.120862066745758057e-01 3.388349339365959167e-02 -9.582175314426422119e-02 -2.786333560943603516e-01 4.264457225799560547e-01 1.786649376153945923e-01 -9.284388273954391479e-02
6.964172422885894775e-02 1.819032728672027588e-01 1.380263566970825195e-01 8.267886005342006683e-03 -2.606109678745269775e-01 -2.731335163116455078e-02 9.244970977306365967e-02 -1.486972719430923462e-01 2.714332640171051025e-01 1.195200160145759583e-02 1.135150268673896790e-01 -1.639849543571472168e-01 -8.447375893592834473e-02 3.171843588352203369e-01 1.593531817197799683e-01 1.035776808857917786e-01 1.378327608108520508e-01 4.727335646748542786e-03 -1.360065490007400513e-01 1.581490226089954376e-02 1.518292427062988281e-01 2.058927267789840698e-01 1.351910978555679321e-01 4.218991100788116455e-01 2.354558855295181274e-01 1.031724512577056885e-01 -2.649766802787780762e-01 -2.395289242267608643e-01 1.427833139896392822e-01 2.684205584228038788e-02 2.315406650304794312e-01 1.352172642946243286e-01
-3.166100382804870605e-02 1.323288828134536743e-01 2.667262256145477295e-01 -1.533129066228866577e-01 -1.054928600788116455e-01 -6.798563897609710693e-02 8.076254278421401978e-02 -8.727290481328964233e-02 -1.542463898658752441e-01 2.340654432773590088e-01 1.340237678959965706e-03 -1.799379661679267883e-02 -1.187289971858263016e-02 -1.709770262241363525e-01 -2.270684391260147095e-01 2.284227311611175537e-01 7.189484685659408569e-02 -1.818841993808746338e-01 -1.511954218149185181e-01 2.459778636693954468e-01 7.441339641809463501e-02 7.456519454717636108e-02 3.738607838749885559e-02 1.439386159181594849e-01 -2.065738737583160400e-01 -3.974761068820953369e-02 -2.667404115200042725e-01 -2.937263250350952148e-01 -3.141933381557464600e-01 2.314018309116363525e-01 1.978720724582672119e-01 3.114621341228485107e-01
-7.597094029188156128e-02 1.665737330913543701e-01 1.591129004955291748e-01 -1.395390778779983521e-01 -2.032849378883838654e-02 -2.466200292110443115e-01 -1.709380894899368286e-01 -3.828593343496322632e-02 3.065122365951538086e-01 -2.354944199323654175e-01 -7.784485071897506714e-02 -1.326368302106857300e-01 2.675110287964344025e-02 2.776527702808380127e-01 -6.973858177661895752e-02 1.910752356052398682e-01 1.996518075466156006e-01 -1.402348279953002930e-01 -2.840023636817932129e-01 1.544101536273956299e-01 1.741559803485870361e-01 -9.740029275417327881e-02 -2.207952737808227539e-01 2.783593535423278809e-01 -1.226228997111320496e-01 1.332986503839492798e-01 -1.113565266132354736e-01 -1.931161880493164062e-01 2.054840922355651855e-01 3.072663396596908569e-02 -2.430239617824554443e-01 1.507577002048492432e-01
-2.797446912154555321e-03 3.129400610923767090e-01 2.279401123523712158e-01 3.610067814588546753e-02 -5.606611445546150208e-02 -6.657635327428579330e-03 1.522520631551742554e-01 7.318619638681411743e-02 1.503049731254577637e-01 3.818834666162729263e-03 2.185861468315124512e-01 -1.288860887289047241e-01 7.595612108707427979e-02 -9.396556764841079712e-02 -1.524022817611694336e-01 3.595239296555519104e-02 2.790789008140563965e-01 7.316773384809494019e-02 -2.292620092630386353e-01 2.405516207218170166e-01 -2.693143486976623535e-01 1.114354133605957031e-01 -7.145076058804988861e-03 5.303497314453125000e-01 -1.476029306650161743e-01 6.186330690979957581e-02 1.271742433309555054e-01 -8.278616704046726227e-03 -1.831277459859848022e-01 1.240338236093521118e-01 1.145357489585876465e-01 -1.647169142961502075e-01
5.312115326523780823e-02 1.107775121927261353e-01 2.627238035202026367e-01 -1.424524784088134766e-01 -6.153354421257972717e-02 8.042728155851364136e-02 3.431443274021148682e-01 -2.685885131359100342e-01 4.380024969577789307e-01 -1.627064645290374756e-01 -1.013776808977127075e-01 3.696938976645469666e-02 -1.371403187513351440e-01 2.318710647523403168e-02 -2.391766309738159180e-01 8.277940750122070312e-02 -9.113447368144989014e-02 2.557354979217052460e-03 -2.070916816592216492e-02 -1.032522916793823242e-01 3.737536072731018066e-01 -1.173738390207290649e-02 -6.208049505949020386e-02 1.382918208837509155e-01 8.975610882043838501e-02 -1.392018236219882965e-02 3.460139036178588867e-02 -7.770144939422607422e-02 -3.394294679164886475e-01 2.118244618177413940e-01 1.395142376422882080e-01 6.956664472818374634e-02
-3.014916777610778809e-01 4.671435058116912842e-01 -1.584885828197002411e-02 -2.777275815606117249e-02 -1.956331543624401093e-02 -3.475565090775489807e-02 -5.961812287569046021e-02 -1.660385876893997192e-01 1.527187526226043701e-01 -2.295769304037094116e-01 1.736939698457717896e-01 2.589309960603713989e-02 7.223697844892740250e-03 1.086519137024879456e-01 -2.845824062824249268e-01 5.886527895927429199e-02 3.538635969161987305e-01 1.064023375511169434e-01 -1.458352208137512207e-01 2.395983934402465820e-01 1.337545663118362427e-01 1.119295880198478699e-01 8.166660368442535400e-02 7.016536593437194824e-02 -1.301603615283966064e-01 5.120565369725227356e-02 -2.076738029718399048e-01 -1.328137367963790894e-01 1.050370000302791595e-02 9.454064816236495972e-02 -3.027137815952301025e-01 1.253885477781295776e-01
-1.728391945362091064e-01 4.972600340843200684e-01 3.741824030876159668e-01 -4.699401184916496277e-02 1.214533112943172455e-02 -1.920189410448074341e-01 1.227095574140548706e-01 -1.594448983669281006e-01 -4.336116462945938110e-02 -1.661326438188552856e-01 9.629067778587341309e-02 2.560069225728511810e-02 1.617766916751861572e-01 -4.076988622546195984e-02 -2.039117962121963501e-01 4.841556772589683533e-02 9.756050258874893188e-02 -4.284096658229827881e-01 -1.082038413733243942e-02 1.416696161031723022e-01 3.683395311236381531e-02 -1.504792273044586182e-01 6.109957769513130188e-02 9.646806865930557251e-02 4.270451515913009644e-02 2.318397015333175659e-01 7.763636764138936996e-03 -9.783213958144187927e-03 -1.731509417295455933e-01 1.524614393711090088e-01 1.340460870414972305e-02 1.804400831460952759e-01
-2.170611023902893066e-01 2.668253779411315918e-01 -1.547367498278617859e-02 -2.676023542881011963e-01 -1.830211132764816284e-01 -2.123310863971710205e-01 1.979076415300369263e-01 -9.646967984735965729e-03 1.658724099397659302e-01 8.347385376691818237e-02 2.578213810920715332e-01 -2.991507947444915771e-01 2.190185189247131348e-01 1.504197269678115845e-01 3.631266951560974121e-02 8.959300071001052856e-02 2.177175134420394897e-01 -9.453574568033218384e-02 -2.929672896862030029e-01 1.302825510501861572e-01 2.789674559608101845e-03 -1.095723584294319153e-01 -1.785077303647994995e-01 3.683513700962066650e-01 -1.176123395562171936e-01 -1.546043306589126587e-01 -7.117994874715805054e-02 9.366963058710098267e-02 -5.146962404251098633e-02 -5.903562158346176147e-02 1.060297116637229919e-01 -1.181342303752899170e-01
1.256427466869354248e-01 3.277011811733245850e-01 2.194968312978744507e-01 -1.441992726176977158e-02 1.623340249061584473e-01 -1.231540646404027939e-02 -2.803610637784004211e-02 -8.085921406745910645e-02 1.718604266643524170e-01 -1.893410682678222656e-01 9.283746033906936646e-02 1.836783140897750854e-01 -1.152817457914352417e-01 -8.747878670692443848e-02 5.905959382653236389e-02 2.958702743053436279e-01 2.005421817302703857e-01 -1.575277596712112427e-01 -6.809727102518081665e-02 8.288965374231338501e-02 -1.169026792049407959e-01 2.547255456447601318e-01 -2.444965541362762451e-01 2.103622555732727051e-01 2.453517317771911621e-01 -5.942910537123680115e-02 1.989570409059524536e-01 -1.943375766277313232e-01 -3.217433691024780273e-01 1.364851891994476318e-01 1.399232596158981323e-01 1.815778762102127075e-01
-7.032974809408187866e-02 3.442841768264770508e-01 5.942445620894432068e-02 6.187120452523231506e-02 -8.502396941184997559e-02 -1.087500751018524170e-01 1.264685839414596558e-01 -1.924965530633926392e-01 1.530588269233703613e-01 -2.395168989896774292e-01 7.268948107957839966e-02 -2.765739858150482178e-01 -1.770850121974945068e-01 1.779682636260986328e-01 -6.474138051271438599e-02 -2.165565341711044312e-01 2.423799633979797363e-01 -2.026649937033653259e-02 -1.691180765628814697e-01 -3.785787522792816162e-02 -2.847449183464050293e-01 2.015542536973953247e-01 -1.608232855796813965e-01 3.772902190685272217e-01 -1.793903112411499023e-01 -2.339278757572174072e-01 -1.360575407743453979e-01 -1.538347601890563965e-01 7.279188372194766998e-03 8.694768697023391724e-02 6.172524020075798035e-02 -2.745953202247619629e-02
-3.523665964603424072e-01 4.846383333206176758e-01 3.185079097747802734e-01 -1.173981558531522751e-02 -4.348591342568397522e-02 1.310118138790130615e-01 1.259252727031707764e-01 -1.673064529895782471e-01 1.200295537710189819e-01 -2.548934817314147949e-01 5.493349209427833557e-02 -4.551354423165321350e-02 -6.265078485012054443e-02 -2.195796929299831390e-02 -3.289751335978507996e-02 2.603794634342193604e-01 -5.840494856238365173e-02 -2.020948082208633423e-01 2.211057022213935852e-02 2.373171225190162659e-02 1.330177336931228638e-01 -1.986019462347030640e-01 -5.262497067451477051e-02 2.153255194425582886e-01 1.884269267320632935e-01 5.455396696925163269e-02 1.003653034567832947e-01 -1.659261733293533325e-01 -1.164915561676025391e-01 -1.019538119435310364e-01 1.418359577655792236e-01 2.167403995990753174e-01
1.282489206641912460e-02 2.778457999229431152e-01 9.610456973314285278e-02 1.213361397385597229e-01 -1.749016642570495605e-01 -9.530361741781234741e-02 -2.280592918395996094e-02 -1.811423897743225098e-01 4.379974305629730225e-01 -7.504994422197341919e-02 6.640741229057312012e-02 5.460167769342660904e-03 -1.713511347770690918e-01 2.959036529064178467e-01 2.587807774543762207e-01 6.274624727666378021e-03 3.901301696896553040e-02 -5.349016934633255005e-02 -2.494177408516407013e-02 1.523483097553253174e-01 1.023231148719787598e-01 1.838539987802505493e-01 7.186907529830932617e-02 4.220248758792877197e-01 2.444487214088439941e-01 2.071585692465305328e-02 -1.600388437509536743e-01 -1.241861507296562195e-01 -2.192970598116517067e-03 2.203676104545593262e-01 1.034202352166175842e-01 1.535987257957458496e-01
4.510821402072906494e-02 2.582382559776306152e-01 2.659592330455780029e-01 1.449795514345169067e-01 -1.533405035734176636e-01 1.113978996872901917e-01 6.925504654645919800e-02 -1.263943612575531006e-01 2.665169835090637207e-01 -9.966821223497390747e-02 1.375848054885864258e-01 -2.500562667846679688e-01 9.019250422716140747e-02 3.316201865673065186e-01 1.466116607189178467e-01 -5.859141051769256592e-02 1.115969270467758179e-01 -2.981838770210742950e-02 2.754675224423408508e-02 1.516543626785278320e-01 2.113973200321197510e-01 1.908580511808395386e-01 -6.167780142277479172e-03 4.335800409317016602e-01 1.610640808939933777e-02 -4.101195931434631348e-02 -1.146202534437179565e-01 -1.809264421463012695e-01 1.078412383794784546e-01 1.872535943984985352e-01 2.935755625367164612e-02 2.752413153648376465e-01
-2.600965499877929688e-01 2.896028012037277222e-02 1.908734887838363647e-01 1.643355190753936768e-01 -2.209826111793518066e-01 -1.739322990179061890e-01 3.917871415615081787e-02 -3.193162083625793457e-01 -1.576437801122665405e-02 -8.743928372859954834e-02 1.975501626729965210e-01 2.969138324260711670e-02 -2.006691321730613708e-02 -1.979482322931289673e-01 -1.661575585603713989e-01 9.968786686658859253e-02 1.639132499694824219e-01 -1.614557206630706787e-01 -2.702700197696685791e-01 -1.062210649251937866e-01 1.580524146556854248e-01 2.793221175670623779e-01 -1.395491361618041992e-01 2.030365914106369019e-01 1.689600050449371338e-01 6.800723075866699219e-02 3.659753128886222839e-02 -2.251489758491516113e-01 -2.045691907405853271e-01 -4.982024431228637695e-03 1.740744858980178833e-01 3.197059631347656250e-01
-2.106419056653976440e-01 1.540584117174148560e-01 4.058414995670318604e-01 8.754153549671173096e-02 -8.609808236360549927e-02 -9.457486122846603394e-02 1.745451092720031738e-01 -1.110759228467941284e-01 7.678270339965820312e-02 -2.103609144687652588e-01 1.359247863292694092e-01 3.057508729398250580e-02 -2.472604960203170776e-01 -8.715998381376266479e-02 -2.834669128060340881e-02 3.931424617767333984e-01 4.427522420883178711e-02 -2.188865244388580322e-01 -7.318289577960968018e-02 3.664941713213920593e-02 5.663769692182540894e-02 -5.607105046510696411e-02 -8.386792987585067749e-02 2.261758297681808472e-01 2.538538575172424316e-01 3.426278010010719299e-02 -2.356957346200942993e-01 -1.942537426948547363e-01 -5.874297022819519043e-02 1.572554558515548706e-01 -1.655416190624237061e-01 2.666622996330261230e-01
-2.352962493896484375e-01 2.201572656631469727e-01 2.219010591506958008e-01 -1.710652858018875122e-01 -3.933560475707054138e-02 1.054329350590705872e-01 1.356682777404785156e-01 5.675326287746429443e-02 1.229540109634399414e-01 -6.355835497379302979e-02 4.678709805011749268e-02 4.928072169423103333e-02 -4.887935146689414978e-02 2.316402271389961243e-02 -1.139127686619758606e-01 2.806079387664794922e-01 8.075633668340742588e-04 -1.725030876696109772e-02 -1.082336679100990295e-01 -1.214168146252632141e-01 -3.162568807601928711e-02 2.504470348358154297e-01 1.727892011404037476e-01 1.902463585138320923e-01 9.346973150968551636e-02 -3.075991272926330566e-01 -4.675102233886718750e-02 -3.348789215087890625e-01 -1.606457084417343140e-01 2.986699342727661133e-01 2.380609959363937378e-01 3.450499176979064941e-01
8.467920124530792236e-02 8.889044076204299927e-02 5.264940485358238220e-02 -1.924758553504943848e-01 -1.614686548709869385e-01 -1.506037712097167969e-01 1.066855117678642273e-01 -1.418904066085815430e-01 5.271062254905700684e-01 9.745428338646888733e-03 1.150374785065650940e-01 -1.205283701419830322e-01 -1.895781606435775757e-01 -2.897346951067447662e-02 2.257324606180191040e-01 6.562473624944686890e-02 3.371653258800506592e-01 -1.488507539033889771e-01 3.206737339496612549e-02 3.530925214290618896e-01 5.255100131034851074e-02 -3.430380299687385559e-02 3.597412630915641785e-02 3.043972253799438477e-01 1.043708026409149170e-01 1.026681959629058838e-01 1.130675955209881067e-04 -2.867405675351619720e-02 -2.322224378585815430e-01 1.535448879003524780e-01 8.658228814601898193e-02 2.042580209672451019e-02
-1.275004297494888306e-01 2.221650332212448120e-01 3.184921145439147949e-01 -7.188872992992401123e-02 -2.181456983089447021e-02 -3.093566298484802246e-01 -3.529693931341171265e-02 -8.906827867031097412e-02 4.116050601005554199e-01 -2.418483197689056396e-01 4.676010459661483765e-02 -6.453061103820800781e-02 -3.250472992658615112e-02 -6.990095600485801697e-03 -1.076913252472877502e-01 -1.600173711776733398e-01 -2.805722504854202271e-02 -3.049741685390472412e-01 -6.498151272535324097e-02 2.270574569702148438e-01 4.263750836253166199e-02 -1.845137099735438824e-03 -1.087963879108428955e-01 3.346634507179260254e-01 -1.624841839075088501e-01 -1.148968040943145752e-01 -9.812497347593307495e-02 -2.071502357721328735e-01 4.345409199595451355e-02 1.669066101312637329e-01 -2.080058157444000244e-01 -9.731287509202957153e-02
-2.500722110271453857e-01 3.049370944499969482e-01 2.341564744710922241e-01 -2.897740602493286133e-01 -2.667928636074066162e-01 2.180929332971572876e-01 1.154707744717597961e-01 -1.278283894062042236e-01 6.441348791122436523e-02 -1.196527406573295593e-01 -1.502735167741775513e-01 -6.047581136226654053e-02 2.475881278514862061e-01 2.104855328798294067e-01 -2.525597810745239258e-01 2.910851240158081055e-01 -5.273236334323883057e-02 1.332333683967590332e-01 -1.815456748008728027e-01 8.721971511840820312e-02 1.188408806920051575e-01 -5.955029651522636414e-02 -1.087935548275709152e-02 1.509735584259033203e-01 6.659810990095138550e-02 -6.202385574579238892e-02 -8.999927900731563568e-03 -1.312430053949356079e-01 -3.366325199604034424e-01 -4.147751256823539734e-02 -6.807286292314529419e-02 1.072088554501533508e-01
2.918069437146186829e-02 3.425093889236450195e-01 2.601140141487121582e-01 1.391710788011550903e-01 -1.938268095254898071e-01 -2.739287354052066803e-02 -1.614809483289718628e-01 -1.457898616790771484e-01 1.748106479644775391e-01 5.764929577708244324e-02 6.014232058078050613e-03 -1.942677944898605347e-01 2.937586605548858643e-01 -1.241195499897003174e-01 -1.678807735443115234e-01 1.574337333440780640e-01 6.802694499492645264e-02 -1.251096129417419434e-01 -1.012524403631687164e-02 1.440348476171493530e-01 -3.284594416618347168e-02 1.107303798198699951e-01 -2.532699704170227051e-01 1.730811893939971924e-01 -9.956540912389755249e-02 -7.504214346408843994e-02 -1.673083752393722534e-01 -2.132959514856338501e-01 -3.971568346023559570e-01 2.517478168010711670e-01 7.994158565998077393e-02 1.331392824649810791e-01
1.189123024232685566e-03 2.937921285629272461e-01 1.712349951267242432e-01 -9.443417191505432129e-03 -1.174810063093900681e-02 -1.944790333509445190e-01 -1.795714199542999268e-01 8.636402338743209839e-02 2.740432024002075195e-01 -1.760217100381851196e-01 2.645971477031707764e-01 -1.248136758804321289e-01 -6.638921797275543213e-02 2.304428368806838989e-01 -2.914349734783172607e-01 -1.295464634895324707e-01 4.598234593868255615e-02 -3.064436279237270355e-02 -1.458601206541061401e-01 2.437199205160140991e-01 -1.683000475168228149e-01 1.366644650697708130e-01 -2.014924287796020508e-01 2.227692008018493652e-01 -2.929812967777252197e-01 6.376887857913970947e-02 1.968174874782562256e-01 -7.672422379255294800e-02 -2.462589144706726074e-01 1.833808869123458862e-01 -2.297033555805683136e-02 -7.365235686302185059e-02
7.253434043377637863e-03 2.156932651996612549e-01 9.867583215236663818e-02 -4.473069682717323303e-02 -6.164116039872169495e-02 1.005094796419143677e-01 2.714221477508544922e-01 -2.514998801052570343e-02 2.037535458803176880e-01 -2.218941003084182739e-01 9.433562308549880981e-02 1.242898479104042053e-01 -6.417865864932537079e-03 3.809429332613945007e-02 -2.846054732799530029e-01 1.804512590169906616e-01 5.610681325197219849e-02 -1.744639575481414795e-01 -1.687971204519271851e-01 6.452946364879608154e-02 -3.875737264752388000e-02 2.735119163990020752e-01 -1.955082826316356659e-02 1.092050448060035706e-01 2.750552892684936523e-01 1.762480288743972778e-01 7.466331869363784790e-02 -7.901351898908615112e-02 -9.513046592473983765e-02 1.624235957860946655e-01 2.853171825408935547e-01 4.827961325645446777e-01
1.062979996204376221e-01 3.237496316432952881e-01 2.923238277435302734e-01 1.052317544817924500e-01 2.946765907108783722e-02 3.635109066963195801e-01 -1.744952052831649780e-01 -1.879789680242538452e-01 7.795694470405578613e-02 -2.087092995643615723e-01 -2.047155946493148804e-01 -1.258967071771621704e-01 7.656750269234180450e-03 1.868284791707992554e-01 -2.375272363424301147e-01 2.432661950588226318e-01 1.368741393089294434e-01 -3.969354927539825439e-02 -1.482594162225723267e-01 1.001040711998939514e-01 1.919412165880203247e-01 3.214750438928604126e-02 -1.529766470193862915e-01 2.159698158502578735e-01 9.418100863695144653e-02 -1.401945501565933228e-01 -1.802825182676315308e-01 -7.504671066999435425e-02 -1.618635505437850952e-01 1.913068592548370361e-01 1.046976968646049500e-01 -1.730915755033493042e-01
4.379742965102195740e-02 2.376978546380996704e-01 3.572475910186767578e-01 8.384221047163009644e-02 1.836659852415323257e-03 1.001768410205841064e-01 5.108290910720825195e-02 7.386724650859832764e-02 5.618459731340408325e-02 3.387224674224853516e-02 2.233539521694183350e-01 -2.086518704891204834e-01 1.420144140720367432e-01 2.905253553763031960e-03 -1.959857717156410217e-02 3.653492080047726631e-03 5.489010363817214966e-02 -1.237071901559829712e-01 -1.907784342765808105e-01 3.976438939571380615e-01 3.220122680068016052e-02 1.953990943729877472e-02 6.815477460622787476e-02 9.225699305534362793e-02 -2.062139064073562622e-01 -1.503196507692337036e-01 -7.458461821079254150e-02 -3.688429892063140869e-01 -7.394057512283325195e-02 1.517738550901412964e-01 4.535326361656188965e-01 4.679426923394203186e-02
9.811521321535110474e-02 4.116356074810028076e-01 1.862840205430984497e-01 1.202511042356491089e-01 9.960015118122100830e-02 -1.114402245730161667e-02 1.804459095001220703e-01 6.939877569675445557e-02 3.918679803609848022e-02 -3.373620212078094482e-01 -9.382914006710052490e-02 6.234551221132278442e-02 1.620150804519653320e-01 9.258777648210525513e-02 -4.628095403313636780e-02 1.243940517306327820e-01 2.900158464908599854e-01 -2.160945087671279907e-01 -2.797148525714874268e-01 8.934082090854644775e-02 3.194763958454132080e-01 3.995987400412559509e-02 -8.837233483791351318e-02 3.096751868724822998e-01 -8.511237055063247681e-02 -6.085154786705970764e-02 -6.833948194980621338e-02 4.687405750155448914e-02 -1.709553748369216919e-01 -2.105971425771713257e-01 -1.027077436447143555e-01 1.324033141136169434e-01
-4.125156626105308533e-02 -1.788368821144104004e-02 -1.961960494518280029e-01 -5.235415324568748474e-02 1.069629639387130737e-01 8.878569304943084717e-02 2.628925740718841553e-01 1.277221292257308960e-01 2.943960428237915039e-01 -1.987365819513797760e-02 -2.596896141767501831e-02 7.261549681425094604e-02 -5.254048109054565430e-02 3.178679943084716797e-01 -8.488086611032485962e-02 6.993568688631057739e-02 2.215519547462463379e-01 -5.718276649713516235e-02 -3.637875020503997803e-01 -3.948988765478134155e-02 -5.530054867267608643e-02 2.212252467870712280e-01 -2.279877960681915283e-01 3.422114551067352295e-01 -1.741335690021514893e-01 -7.103686779737472534e-02 -1.842384934425354004e-01 -7.470049709081649780e-02 -2.847347259521484375e-01 2.599257826805114746e-01 -4.024697095155715942e-02 -1.029456183314323425e-01
-6.817380432039499283e-03 4.541953504085540771e-01 2.785119973123073578e-02 3.703694324940443039e-03 -4.265873506665229797e-02 5.242046713829040527e-02 -1.086341068148612976e-01 -1.549323182553052902e-02 2.955622673034667969e-01 2.245789580047130585e-02 5.687941238284111023e-02 -3.683058917522430420e-02 -3.011804819107055664e-01 1.685698479413986206e-01 1.352150291204452515e-01 1.801273413002490997e-02 -4.348624497652053833e-02 -8.868321031332015991e-02 -2.457948401570320129e-02 5.937489122152328491e-02 6.022999435663223267e-02 1.346210837364196777e-01 1.728320419788360596e-01 5.413936376571655273e-01 1.700068861246109009e-01 -4.157067462801933289e-02 -2.686429321765899658e-01 -1.321973353624343872e-01 -1.585991382598876953e-01 1.053468286991119385e-01 1.618790030479431152e-01 6.877207756042480469e-02
-2.545239403843879700e-02 2.315087318420410156e-01 2.341544181108474731e-01 5.137870833277702332e-02 5.829801037907600403e-02 -5.889760330319404602e-02 3.010956645011901855e-01 -6.658276915550231934e-02 2.449872642755508423e-01 -1.038976758718490601e-01 1.696440875530242920e-01 1.994771212339401245e-01 -2.038267813622951508e-02 -6.228052079677581787e-02 -1.965181678533554077e-01 6.559590995311737061e-02 -8.314046263694763184e-02 1.847716607153415680e-02 -1.183046102523803711e-01 1.159065365791320801e-01 6.303333491086959839e-02 1.428942978382110596e-01 8.793986588716506958e-02 3.529222309589385986e-01 -4.650695994496345520e-02 9.933912195265293121e-03 2.694309949874877930e-01 -1.214557215571403503e-01 -1.921669095754623413e-01 1.081750616431236267e-01 5.110095739364624023e-01 -9.485600888729095459e-02
-9.821075014770030975e-03 2.764955759048461914e-01 2.099856138229370117e-01 1.626860797405242920e-01 6.475853174924850464e-02 -9.983675554394721985e-03 -1.478119194507598877e-01 -2.921207621693611145e-02 1.521310657262802124e-01 -1.250970661640167236e-01 -1.566652357578277588e-01 -9.883159399032592773e-02 3.184911906719207764e-01 8.614438772201538086e-02 5.386461690068244934e-02 -3.568683564662933350e-02 5.873074755072593689e-02 -1.039735898375511169e-01 -1.252594590187072754e-01 2.909553647041320801e-01 1.773078441619873047e-01 3.959902375936508179e-02 -3.212166726589202881e-01 1.823690533638000488e-01 1.615661680698394775e-01 -2.470577657222747803e-01 -1.450093537569046021e-01 -2.642951309680938721e-01 -3.040309548377990723e-01 2.037827074527740479e-01 2.070001810789108276e-01 -2.964943274855613708e-02
-7.425307482481002808e-02 3.757058084011077881e-01 1.022225469350814819e-01 -1.285909395664930344e-02 6.277757883071899414e-02 1.937923580408096313e-01 2.626293897628784180e-01 7.679961621761322021e-02 3.005966311320662498e-03 9.247384220361709595e-02 4.470486566424369812e-02 6.147177144885063171e-02 2.845055462330492446e-07 1.001984626054763794e-01 -1.243059560656547546e-01 1.586298793554306030e-01 -3.869815263897180557e-03 -1.613862439990043640e-02 -1.616281419992446899e-01 -5.467889457941055298e-02 -5.576606839895248413e-02 2.051865160465240479e-01 8.037658035755157471e-02 2.335101664066314697e-01 3.151540830731391907e-02 -1.909854412078857422e-01 -1.640564650297164917e-01 -3.402825891971588135e-01 -3.522284030914306641e-01 2.995930910110473633e-01 2.771656215190887451e-01 2.344149798154830933e-01
1.448551714420318604e-01 2.943691909313201904e-01 1.211935374885797501e-02 -3.513489663600921631e-01 1.408345103263854980e-01 -2.876067161560058594e-01 -3.574655577540397644e-02 1.136402338743209839e-01 3.062262237071990967e-01 -1.657162606716156006e-01 3.181135952472686768e-01 -1.408740412443876266e-02 1.416344195604324341e-01 1.402829736471176147e-01 -1.467462927103042603e-01 -2.453666776418685913e-01 5.787193402647972107e-02 -3.756333142518997192e-02 -3.156222403049468994e-01 2.510027587413787842e-01 -9.841229766607284546e-03 7.193515449762344360e-02 -4.572773352265357971e-02 1.958050727844238281e-01 2.612023241817951202e-02 7.923183590173721313e-02 -1.014640703797340393e-01 -9.137661755084991455e-02 -3.877375274896621704e-02 2.679714187979698181e-02 2.028986811637878418e-01 1.607505232095718384e-01
-9.296794980764389038e-02 2.020020484924316406e-01 2.188709080219268799e-01 -1.894059963524341583e-02 -1.280701905488967896e-01 1.503951400518417358e-01 -1.905216276645660400e-01 -7.272796332836151123e-02 1.692276746034622192e-01 -1.323651224374771118e-01 7.386063784360885620e-02 -2.636932432651519775e-01 -2.174095436930656433e-02 -7.237019389867782593e-02 -1.276923567056655884e-01 -1.703162305057048798e-02 1.456587761640548706e-01 -1.879295706748962402e-01 -1.382319927215576172e-01 1.893709301948547363e-01 -4.487678408622741699e-03 -8.867634832859039307e-02 -3.120796680450439453e-01 1.049782428890466690e-02 -2.726617753505706787e-01 -2.012640535831451416e-01 -2.524984255433082581e-02 -2.030471712350845337e-01 -3.407604992389678955e-01 1.803578138351440430e-01 3.611599504947662354e-01 1.597980111837387085e-01
-3.311301395297050476e-02 4.240401685237884521e-01 1.212848443537950516e-02 9.576375782489776611e-02 1.988860592246055603e-02 7.553891837596893311e-02 -6.941660831216722727e-05 5.120749399065971375e-02 3.793128132820129395e-01 7.243184745311737061e-02 2.406977303326129913e-02 -7.470151036977767944e-02 -3.215920627117156982e-01 1.575827002525329590e-01 1.303658336400985718e-01 -2.258627116680145264e-02 -9.336741268634796143e-02 -6.608099490404129028e-02 -1.247201580554246902e-02 1.277759373188018799e-01 -1.397796347737312317e-02 9.559620916843414307e-02 1.046043038368225098e-01 5.546269416809082031e-01 4.060055688023567200e-02 7.155732810497283936e-02 -1.979499608278274536e-01 -1.375549882650375366e-01 -9.090272337198257446e-02 1.374980062246322632e-01 1.900893300771713257e-01 1.199064552783966064e-01
9.734024852514266968e-02 3.900481164455413818e-01 2.541403174400329590e-01 -7.337140291929244995e-02 -2.669935673475265503e-02 -2.107878029346466064e-01 -3.047813177108764648e-01 2.135614864528179169e-02 2.613474726676940918e-01 1.228779703378677368e-01 4.522507637739181519e-02 8.097909390926361084e-02 -1.637608706951141357e-01 1.587002128362655640e-01 2.140408009290695190e-02 -8.248619735240936279e-03 -2.240232378244400024e-01 -1.647908985614776611e-01 -2.611288726329803467e-01 1.471565961837768555e-01 1.684900671243667603e-01 2.264667451381683350e-01 2.361864894628524780e-01 3.034616410732269287e-01 -2.638185210525989532e-02 1.496662348508834839e-01 -1.993189305067062378e-01 -4.273700714111328125e-02 5.744893848896026611e-02 3.395498171448707581e-02 -5.713833123445510864e-02 1.352297067642211914e-01
-6.300410628318786621e-02 -4.118570312857627869e-02 1.153996437788009644e-01 -5.676048994064331055e-02 -1.321434974670410156e-01 1.455694884061813354e-01 4.536269903182983398e-01 1.016457006335258484e-02 2.804858982563018799e-01 -2.117803245782852173e-01 -1.265593525022268295e-02 -1.005251184105873108e-01 -3.894910588860511780e-02 2.872633635997772217e-01 -1.448501646518707275e-01 6.902857869863510132e-02 2.850744724273681641e-01 -2.025226503610610962e-01 -4.106915891170501709e-01 -1.669079959392547607e-01 8.699991740286350250e-03 2.035585194826126099e-01 1.105998363345861435e-02 3.918055444955825806e-02 -3.160353004932403564e-02 6.841447949409484863e-02 -1.519383639097213745e-01 -1.883359998464584351e-01 -1.153509691357612610e-01 -1.418856531381607056e-02 1.571341603994369507e-01 1.589920818805694580e-01
2.803584747016429901e-02 9.554958343505859375e-02 2.424523979425430298e-01 -6.832229346036911011e-02 -1.824271865189075470e-02 -9.928990900516510010e-02 1.249262616038322449e-01 -6.528870761394500732e-02 7.476114481687545776e-02 -9.021531790494918823e-02 2.258263826370239258e-01 -1.929210722446441650e-01 4.841425642371177673e-02 -1.195878386497497559e-01 -1.991103440523147583e-01 7.824628055095672607e-02 -2.729225754737854004e-01 -8.939769864082336426e-02 -2.085352241992950439e-01 2.113313078880310059e-01 2.340285331010818481e-01 -1.184663325548171997e-01 -2.458085417747497559e-01 2.903997898101806641e-01 -1.543095409870147705e-01 -3.293286077678203583e-03 -3.387454748153686523e-01 -2.123153805732727051e-01 -8.084999769926071167e-02 2.206656485795974731e-01 3.263006210327148438e-01 -5.177847295999526978e-02
1.184106543660163879e-01 1.820048689842224121e-01 3.775440454483032227e-01 -8.149140514433383942e-03 2.449688762426376343e-01 1.349162906408309937e-01 3.144984543323516846e-01 -3.604553639888763428e-02 1.883450523018836975e-02 -2.299425452947616577e-01 -8.466003090143203735e-02 2.001592665910720825e-01 2.432461082935333252e-02 1.372924894094467163e-01 -7.364213466644287109e-02 1.415320020169019699e-02 2.792921364307403564e-01 -9.701273590326309204e-02 -2.099861055612564087e-01 -3.001222945749759674e-02 3.467901945114135742e-01 -2.301263064146041870e-02 7.327808439731597900e-02 2.993246912956237793e-01 -2.311078459024429321e-01 -1.014423891901969910e-01 -4.498974978923797607e-02 -3.494825959205627441e-02 -2.052979171276092529e-01 8.539669215679168701e-02 1.161010563373565674e-01 1.681314408779144287e-01
-1.486574560403823853e-01 4.847248196601867676e-01 1.153234913945198059e-01 -2.367057353258132935e-01 4.127687588334083557e-02 -5.462891235947608948e-02 1.228294447064399719e-01 1.189264804124832153e-01 7.058258634060621262e-03 3.969664499163627625e-02 -1.352393776178359985e-01 6.056391820311546326e-02 1.348479539155960083e-01 1.719147562980651855e-01 -2.224250882863998413e-02 2.644610702991485596e-01 -7.299318164587020874e-02 -1.407701671123504639e-01 -1.412061303853988647e-01 -2.483210526406764984e-02 4.626634344458580017e-02 2.846798002719879150e-01 1.137956529855728149e-01 6.869700271636247635e-03 5.841279402375221252e-03 -5.576409026980400085e-02 3.284713998436927795e-02 -3.462252020835876465e-01 -2.748196125030517578e-01 1.412076354026794434e-01 2.043506801128387451e-01 3.077978491783142090e-01
5.820295587182044983e-02 3.913739025592803955e-01 1.216813400387763977e-01 -5.788004770874977112e-02 -9.156370162963867188e-02 7.470545917749404907e-02 -4.770586639642715454e-02 -9.006805717945098877e-02 1.751030981540679932e-01 -1.504194289445877075e-01 8.336865901947021484e-02 -3.085981123149394989e-02 1.583301834762096405e-02 4.987439513206481934e-01 1.823230385780334473e-01 -2.744782343506813049e-02 2.571239173412322998e-01 2.358350344002246857e-02 -5.897456035017967224e-02 -1.223545670509338379e-01 3.266547992825508118e-02 3.508872687816619873e-01 9.554206579923629761e-02 2.547458708286285400e-01 1.066909953951835632e-01 6.124326586723327637e-02 -1.720002889633178711e-01 -1.596867591142654419e-01 1.269744187593460083e-01 2.440949678421020508e-01 4.085069149732589722e-02 1.607075482606887817e-01
2.323655039072036743e-02 3.994306027889251709e-01 1.776007860898971558e-01 1.729732379317283630e-02 4.741358757019042969e-02 -2.458710372447967529e-01 -2.161137945950031281e-02 -1.597060710191726685e-01 2.647985219955444336e-01 7.245153188705444336e-02 1.129798740148544312e-01 -2.134004831314086914e-01 -4.559906199574470520e-02 2.299906313419342041e-01 -3.127303719520568848e-02 9.211943298578262329e-02 2.714509665966033936e-01 -1.256028190255165100e-02 -4.180257320404052734e-01 2.499514669179916382e-01 -5.869081988930702209e-02 -3.037861883640289307e-01 -4.744638875126838684e-02 1.678633987903594971e-01 -1.199968382716178894e-01 1.823302954435348511e-01 9.387484937906265259e-02 -6.218971312046051025e-02 -7.995082437992095947e-02 6.363616138696670532e-02 -1.118587628006935120e-01 -2.806074917316436768e-02
-1.758628785610198975e-01 8.206419646739959717e-02 -1.017276942729949951e-01 1.855013519525527954e-01 -3.254499733448028564e-01 -8.199826627969741821e-02 8.803774416446685791e-02 -1.237304806709289551e-01 2.018699496984481812e-01 1.253380030393600464e-01 1.428630948066711426e-01 -2.392644807696342468e-02 -1.055214852094650269e-01 2.483736276626586914e-01 -2.864423692226409912e-01 -8.903808891773223877e-02 1.400872766971588135e-01 -2.983898520469665527e-01 -3.494560718536376953e-01 1.465795487165451050e-01 1.675902865827083588e-03 3.216278553009033203e-02 1.083865612745285034e-01 -2.965899417176842690e-03 -1.743990331888198853e-01 -1.679186373949050903e-01 -1.182776838541030884e-01 2.142667584121227264e-02 -3.120153248310089111e-01 -1.041938811540603638e-01 2.793231308460235596e-01 1.314575970172882080e-01
-7.632930576801300049e-02 1.109550818800926208e-01 9.193254262208938599e-02 3.051448054611682892e-02 1.224842965602874756e-01 -4.975057765841484070e-02 1.387185752391815186e-01 -5.638423934578895569e-02 2.588273584842681885e-01 2.773122489452362061e-02 -1.225289851427078247e-01 1.396698206663131714e-01 -2.375319413840770721e-02 1.570959836244583130e-01 -3.720802068710327148e-01 3.873799145221710205e-01 -5.526633188128471375e-02 -2.688820064067840576e-01 -2.326497435569763184e-01 -1.687425933778285980e-02 2.922235727310180664e-01 6.587354093790054321e-02 -2.008671313524246216e-01 2.324137091636657715e-01 -6.432842463254928589e-02 -7.765141129493713379e-02 1.680374741554260254e-01 -2.233046293258666992e-01 -1.126318275928497314e-01 -2.428269088268280029e-01 2.041310369968414307e-01 3.314647823572158813e-02
5.587244406342506409e-02 -6.623182445764541626e-02 1.217669621109962463e-01 -7.162660360336303711e-02 6.518894806504249573e-03 1.102990657091140747e-01 -3.019642531871795654e-01 2.570258453488349915e-02 1.503326296806335449e-01 -1.129079088568687439e-01 9.916358441114425659e-02 8.692350238561630249e-02 -1.157092154026031494e-01 3.328703641891479492e-01 -6.702560931444168091e-02 4.707427322864532471e-02 -6.134349852800369263e-02 -1.664368063211441040e-01 -4.637053310871124268e-01 -1.310178078711032867e-02 -8.049804717302322388e-02 1.369292587041854858e-01 -1.171830445528030396e-01 3.408342003822326660e-01 1.905577927827835083e-01 -2.382958531379699707e-01 1.205699816346168518e-01 -5.808352306485176086e-02 -2.749508917331695557e-01 1.522725671529769897e-01 2.336186915636062622e-01 -1.367008239030838013e-01
-7.007896900177001953e-02 2.517966032028198242e-01 1.438904255628585815e-01 -2.557572536170482635e-02 -2.848921157419681549e-02 -2.791037559509277344e-01 3.036977350711822510e-01 -6.188232451677322388e-03 1.984868496656417847e-01 -1.490685641765594482e-01 1.003914251923561096e-01 -9.545173496007919312e-02 -6.043310090899467468e-02 2.707347273826599121e-01 -1.135427355766296387e-01 1.224491163156926632e-03 -7.110160589218139648e-02 -6.817439198493957520e-02 -2.515015602111816406e-01 4.454890638589859009e-02 -1.402011662721633911e-01 1.369242817163467407e-01 -3.283324092626571655e-02 2.874035239219665527e-01 -1.979070454835891724e-01 -2.372656613588333130e-01 -5.011792182922363281e-01 1.215800866484642029e-01 -5.090466141700744629e-02 -1.871958374977111816e-02 8.274606615304946899e-02 -2.143421024084091187e-02
-2.239668369293212891e-01 1.005019024014472961e-01 2.395280003547668457e-01 9.937564283609390259e-02 -4.747146274894475937e-03 -1.438668072223663330e-01 1.721490472555160522e-01 -1.203358918428421021e-01 6.617005169391632080e-02 -1.558158826082944870e-02 7.485435158014297485e-02 -4.123139381408691406e-02 -2.092046737670898438e-01 8.487269282341003418e-02 -2.727871239185333252e-01 1.562620401382446289e-01 -1.043055281043052673e-01 -3.688721656799316406e-01 -4.121033102273941040e-02 1.589972376823425293e-01 1.033297106623649597e-01 -3.418556228280067444e-02 -9.487387537956237793e-02 2.765325307846069336e-01 2.618797421455383301e-01 2.893160879611968994e-01 -9.991634637117385864e-02 -3.179914057254791260e-01 -9.990793466567993164e-02 3.999504074454307556e-02 -1.096313893795013428e-01 2.961407303810119629e-01
-2.194217741489410400e-01 3.263513147830963135e-01 -2.476672269403934479e-02 1.922189593315124512e-01 -1.307161897420883179e-01 -1.421165913343429565e-01 1.127052828669548035e-01 -1.816102564334869385e-01 8.965128660202026367e-02 -1.127349399030208588e-02 -2.545103132724761963e-01 -1.782764792442321777e-01 -4.183919634670019150e-03 7.952448725700378418e-02 5.034238472580909729e-02 -1.608474105596542358e-01 3.704876005649566650e-01 -7.849945873022079468e-02 -2.333800494670867920e-01 1.842801570892333984e-01 -1.579205393791198730e-01 1.254511624574661255e-01 -1.413623541593551636e-01 3.829791843891143799e-01 1.346546858549118042e-01 3.856934979557991028e-02 -3.340904042124748230e-02 -3.061424791812896729e-01 -4.086690396070480347e-02 9.060683846473693848e-02 1.141425818204879761e-01 9.380578249692916870e-02
-1.829395890235900879e-01 3.143863976001739502e-01 3.364359438419342041e-01 -1.731997877359390259e-01 4.048007354140281677e-02 1.510044485330581665e-01 2.474201470613479614e-01 -9.536904841661453247e-02 1.777055114507675171e-01 -5.438689142465591431e-02 -6.945676356554031372e-02 -9.064511209726333618e-02 -5.202953517436981201e-02 -6.174145638942718506e-02 -1.466803252696990967e-01 2.683090567588806152e-01 6.995186209678649902e-02 -1.315183341503143311e-01 -1.560378372669219971e-01 -6.855737417936325073e-02 1.190518662333488464e-01 1.082260906696319580e-01 1.060597300529479980e-01 3.125729411840438843e-02 1.655573993921279907e-01 2.787379734218120575e-02 -2.240581065416336060e-01 -2.275678515434265137e-01 -4.271361529827117920e-01 -4.393371939659118652e-02 1.697663366794586182e-01 2.223299741744995117e-01
-3.836004436016082764e-02 3.730593323707580566e-01 1.012748479843139648e-01 3.340884149074554443e-01 1.425150781869888306e-02 -2.828429825603961945e-02 8.225578814744949341e-02 -3.400700390338897705e-01 -4.256141185760498047e-02 3.218200756236910820e-03 6.444606184959411621e-02 5.108731985092163086e-02 6.664707791060209274e-03 5.283100903034210205e-02 -1.402327865362167358e-01 2.370278835296630859e-01 8.574935793876647949e-02 -1.401510238647460938e-01 -1.606721132993698120e-01 -2.630624771118164062e-01 2.282834947109222412e-01 2.202872633934020996e-01 -1.051900535821914673e-01 1.516255587339401245e-01 -1.084450259804725647e-02 -2.378337234258651733e-01 -1.402688771486282349e-01 -3.064506649971008301e-01 -2.424436658620834351e-01 6.001633033156394958e-02 1.013915538787841797e-01 1.648033261299133301e-01
-7.769117504358291626e-02 9.737978875637054443e-02 1.696264147758483887e-01 -1.730922460556030273e-01 2.127028703689575195e-01 -1.403280496597290039e-01 -2.450790703296661377e-01 -4.956102371215820312e-02 1.485471278429031372e-01 -3.587254136800765991e-02 6.235729530453681946e-02 -2.679769992828369141e-01 -1.013575028628110886e-02 -8.222924917936325073e-02 -3.820925951004028320e-02 1.147239282727241516e-01 1.005507186055183411e-01 -3.618209436535835266e-02 -3.496541678905487061e-01 2.263090014457702637e-02 2.966588549315929413e-02 4.127638041973114014e-01 -2.131631076335906982e-01 3.020927309989929199e-01 -3.469582647085189819e-02 1.602912992238998413e-01 -8.129663020372390747e-02 3.702244162559509277e-02 -1.506365239620208740e-01 3.381169140338897705e-01 2.018606662750244141e-01 -1.515669375658035278e-01
2.235667593777179718e-02 4.265245795249938965e-02 3.750667273998260498e-01 -1.619617640972137451e-01 -2.534792125225067139e-01 -5.808082595467567444e-02 -2.117364294826984406e-02 2.253133654594421387e-01 1.706425398588180542e-01 3.795123845338821411e-02 2.377396970987319946e-01 -8.263963460922241211e-02 4.813621565699577332e-02 7.773011922836303711e-02 9.850660711526870728e-02 2.132179737091064453e-01 1.627005487680435181e-01 -7.177785038948059082e-02 -3.007237017154693604e-01 -1.186686288565397263e-02 8.074924349784851074e-02 3.857477605342864990e-01 -2.558646500110626221e-01 2.610665857791900635e-01 -2.150816619396209717e-01 5.828330293297767639e-02 1.608524471521377563e-02 8.369001001119613647e-02 -2.772717475891113281e-01 4.625580832362174988e-02 7.972683757543563843e-02 3.259946778416633606e-02
2.011218853294849396e-02 4.021652340888977051e-01 1.462259292602539062e-01 1.824146360158920288e-01 -4.711506422609090805e-03 -1.219574809074401855e-01 -1.096678972244262695e-01 -1.070417370647192001e-02 1.306805610656738281e-01 -1.108618825674057007e-02 -2.072653025388717651e-01 -2.500274777412414551e-01 -1.551237851381301880e-01 6.756502389907836914e-02 -1.334006488323211670e-01 1.071619242429733276e-01 -2.266512066125869751e-02 -2.203270345926284790e-01 -1.378656029701232910e-01 1.345382072031497955e-02 1.471349000930786133e-01 -1.345242094248533249e-02 -3.387677073478698730e-01 1.657932996749877930e-01 1.627546101808547974e-01 8.249735087156295776e-02 1.395764350891113281e-01 -1.090858504176139832e-01 -1.226794943213462830e-01 2.605143189430236816e-01 3.723655343055725098e-01 2.387607842683792114e-01
-1.357606798410415649e-01 3.281683325767517090e-01 2.437292635440826416e-01 -1.079004257917404175e-01 8.481268584728240967e-02 -2.584280371665954590e-01 -6.532003730535507202e-02 -1.062329020351171494e-02 2.378166615962982178e-01 8.249222487211227417e-02 1.215464547276496887e-01 1.455708295106887817e-01 1.742032766342163086e-01 1.876535415649414062e-01 8.469576388597488403e-02 -2.035024762153625488e-01 -1.415111869573593140e-01 -3.258126974105834961e-02 -2.144959270954132080e-01 4.336123764514923096e-01 3.856695070862770081e-02 1.663068532943725586e-01 2.176492810249328613e-01 1.192876845598220825e-01 7.713118940591812134e-02 -2.222867161035537720e-01 -8.246224373579025269e-02 -2.088643759489059448e-01 1.567329466342926025e-01 1.434013098478317261e-01 5.893334001302719116e-02 1.036749184131622314e-01
-1.194183677434921265e-01 3.513121306896209717e-01 1.048034131526947021e-01 -1.294880509376525879e-01 7.468554191291332245e-03 -1.309718936681747437e-02 -8.720160461962223053e-03 1.743680089712142944e-01 -3.276417031884193420e-02 -2.043496221303939819e-01 9.188686311244964600e-02 -2.074497342109680176e-01 -3.460745513439178467e-02 2.157790511846542358e-01 -1.659650057554244995e-01 2.039661258459091187e-01 1.363928914070129395e-01 6.493990868330001831e-02 -3.428573608398437500e-01 3.494375944137573242e-01 -4.481080174446105957e-02 4.347186535596847534e-02 -2.478141188621520996e-01 3.074875771999359131e-01 -1.912568509578704834e-01 1.080337166786193848e-01 1.180401965975761414e-01 -8.856961876153945923e-02 -1.996781229972839355e-01 -7.847329601645469666e-03 -2.336225062608718872e-01 7.594556361436843872e-02
1.167848631739616394e-01 3.410428166389465332e-01 -3.246495907660573721e-04 -4.198604449629783630e-02 1.165886819362640381e-01 -1.917546689510345459e-01 -3.377647325396537781e-02 -1.682740598917007446e-01 4.455845355987548828e-01 7.920948788523674011e-03 -1.718010753393173218e-01 -5.534137785434722900e-02 -1.087175980210304260e-01 1.410696506500244141e-01 4.534769803285598755e-02 9.681750088930130005e-02 2.830488681793212891e-01 -6.048493459820747375e-02 -2.306620329618453979e-01 1.796887069940567017e-01 8.147209882736206055e-02 -3.695043176412582397e-02 2.158894240856170654e-01 1.859553903341293335e-01 2.934733405709266663e-02 1.937987506389617920e-01 2.905402518808841705e-02 -1.507077664136886597e-01 -5.301034823060035706e-02 3.681073486804962158e-01 -2.125455588102340698e-01 -1.010341942310333252e-01
-6.855618953704833984e-02 2.528297901153564453e-01 1.789401173591613770e-01 2.025278359651565552e-01 3.574038669466972351e-02 -2.360884696245193481e-01 -1.475204974412918091e-01 1.896210610866546631e-01 3.587974011898040771e-01 -1.341036558151245117e-01 1.445202976465225220e-01 -1.592642068862915039e-01 -1.109194383025169373e-01 9.173130989074707031e-02 -3.156360387802124023e-01 -1.218304261565208435e-01 1.477001160383224487e-01 -5.112155526876449585e-02 -9.421923756599426270e-02 2.296272367238998413e-01 -4.955047741532325745e-02 1.311254650354385376e-01 -1.811977177858352661e-01 2.679788172245025635e-01 -1.864309906959533691e-01 6.552248448133468628e-02 2.070764452219009399e-01 -1.204341128468513489e-01 -2.267764061689376831e-01 2.179984897375106812e-01 -1.042737858369946480e-03 -9.865941852331161499e-02
-2.064360827207565308e-01 3.262754902243614197e-02 1.382411569356918335e-01 1.157291233539581299e-01 1.941127777099609375e-01 1.111323013901710510e-01 -1.160825863480567932e-01 4.415734205394983292e-03 2.153603881597518921e-01 -8.626937866210937500e-02 2.061208486557006836e-01 -2.972994372248649597e-02 7.840560376644134521e-02 2.173223048448562622e-01 1.960987448692321777e-01 6.438991986215114594e-03 1.471375813707709312e-03 -3.286064267158508301e-01 -2.549483478069305420e-01 -8.861409127712249756e-02 1.613042950630187988e-01 1.471029967069625854e-01 -2.796024084091186523e-01 1.470387279987335205e-01 -3.181606158614158630e-02 -1.102275550365447998e-01 9.931524842977523804e-02 -6.277741398662328720e-03 -4.034697413444519043e-01 1.236241087317466736e-01 2.831968367099761963e-01 2.481894195079803467e-01
8.553353697061538696e-02 5.151541829109191895e-01 2.477305382490158081e-01 1.226942986249923706e-02 2.488466165959835052e-02 1.934793144464492798e-01 -8.472904562950134277e-02 -1.460598260164260864e-01 1.672151088714599609e-01 5.662034451961517334e-02 7.959065586328506470e-02 -1.215859651565551758e-01 2.650845609605312347e-02 -2.326647788286209106e-01 -1.555708795785903931e-01 1.044376268982887268e-01 1.183129027485847473e-01 -5.393751710653305054e-02 -1.914864331483840942e-01 3.158067464828491211e-01 1.048241183161735535e-02 1.474847197532653809e-01 -2.411741167306900024e-01 1.065504625439643860e-01 -6.792441010475158691e-03 -8.738297224044799805e-02 -1.965928077697753906e-01 -8.753993362188339233e-02 -2.987203299999237061e-01 2.144722044467926025e-01 1.495385915040969849e-01 -2.660940028727054596e-02
-5.375028401613235474e-02 -1.778243482112884521e-02 -1.085168123245239258e-01 -1.736422479152679443e-01 2.158083170652389526e-01 -1.000171676278114319e-01 7.656560838222503662e-02 8.993596583604812622e-02 2.479146122932434082e-01 -1.604826748371124268e-01 3.144419491291046143e-01 -3.155958279967308044e-02 3.645370528101921082e-02 1.482785493135452271e-01 -6.154225394129753113e-02 2.044940590858459473e-01 5.951248109340667725e-02 -9.329946339130401611e-02 -3.297318220138549805e-01 7.572989165782928467e-02 1.718964725732803345e-01 -8.837377279996871948e-02 -3.323602378368377686e-01 2.446729689836502075e-01 3.745777308940887451e-01 -1.352491229772567749e-01 8.839392662048339844e-02 -2.627933397889137268e-02 -2.660632133483886719e-01 1.174919977784156799e-01 -2.351579070091247559e-02 2.041809111833572388e-01
7.634261250495910645e-02 2.696739733219146729e-01 1.487092077732086182e-01 -3.510409295558929443e-01 9.306643158197402954e-02 -1.483689844608306885e-01 -1.170753389596939087e-01 3.747346252202987671e-02 3.721144795417785645e-01 -2.031228393316268921e-01 1.587801277637481689e-01 -2.147205360233783722e-02 -8.731780201196670532e-02 3.243342414498329163e-02 -3.310024738311767578e-02 -5.362355709075927734e-02 2.361767292022705078e-01 -3.001755475997924805e-01 -2.824258506298065186e-01 8.108428865671157837e-02 4.424721375107765198e-02 1.138778682798147202e-02 -1.754650920629501343e-01 3.707961738109588623e-01 2.500654663890600204e-03 1.218641772866249084e-01 3.358477726578712463e-02 -2.399234026670455933e-01 1.844964325428009033e-01 1.687559485435485840e-02 -4.173791781067848206e-02 8.186145685613155365e-03
-4.087910950183868408e-01 1.101725995540618896e-01 3.494198992848396301e-02 -8.615197613835334778e-03 -6.393241882324218750e-02 2.863574922084808350e-01 -2.975219860672950745e-02 -1.067119836807250977e-01 1.441621780395507812e-01 4.796255379915237427e-02 2.953346967697143555e-01 -2.225420996546745300e-02 -6.595525890588760376e-02 2.082356363534927368e-01 7.542172074317932129e-02 -4.071640968322753906e-02 -3.165172412991523743e-02 -9.507142752408981323e-02 -4.930418729782104492e-01 -1.289110630750656128e-01 -5.375764798372983932e-03 -1.038504615426063538e-01 -2.284626066684722900e-01 9.952719509601593018e-02 7.324471324682235718e-02 1.292221713811159134e-02 -1.687379628419876099e-01 -1.310355216264724731e-01 -3.128631711006164551e-01 1.817622594535350800e-02 2.183503508567810059e-01 -1.245307475328445435e-01
1.394676417112350464e-01 3.127058446407318115e-01 3.445482254028320312e-02 -7.457308471202850342e-02 -9.177783876657485962e-02 -1.448713988065719604e-01 2.231574952602386475e-01 -2.409848421812057495e-01 3.626755177974700928e-01 -6.060508266091346741e-02 -2.226257137954235077e-02 -5.732661858201026917e-02 -8.644945174455642700e-02 1.744098365306854248e-01 6.192540377378463745e-02 -3.141328692436218262e-02 1.662917882204055786e-01 4.192814603447914124e-02 -4.425774514675140381e-01 2.804541960358619690e-02 -4.353721812367439270e-02 8.596207946538925171e-02 -7.077132351696491241e-03 3.139842152595520020e-01 -1.387147605419158936e-01 6.202828139066696167e-02 -3.533971607685089111e-01 -1.497414708137512207e-01 1.637334376573562622e-01 -2.359489537775516510e-02 -4.458306357264518738e-02 -1.525828838348388672e-01
-1.134714931249618530e-01 3.836031258106231689e-01 1.526626944541931152e-01 -1.259214133024215698e-01 2.756780199706554413e-02 9.226001799106597900e-02 8.054985851049423218e-02 1.104668900370597839e-01 3.024316132068634033e-01 -4.660231992602348328e-02 1.755672395229339600e-01 -2.906763851642608643e-01 -2.553406953811645508e-01 1.768783330917358398e-01 -7.447528094053268433e-02 -6.219972390681505203e-03 -1.768146008253097534e-01 -3.430094942450523376e-02 -9.268765896558761597e-02 -1.140443235635757446e-02 -7.777580525726079941e-03 -9.868741780519485474e-02 6.783494353294372559e-02 4.172477424144744873e-01 2.601719200611114502e-01 1.333457380533218384e-01 -1.647009849548339844e-01 -3.849708288908004761e-02 -8.473240770399570465e-03 3.247612416744232178e-01 3.224119171500205994e-02 1.072673201560974121e-01
-6.311613321304321289e-02 3.208166062831878662e-01 2.018028795719146729e-01 -1.378083229064941406e-01 -9.594932198524475098e-02 -1.501595079898834229e-01 -1.971133202314376831e-01 1.374285072088241577e-01 2.101169899106025696e-02 -1.920041441917419434e-01 1.937214434146881104e-01 -3.854703623801469803e-03 -1.256196200847625732e-01 1.854705363512039185e-01 -1.246504113078117371e-01 1.939999461174011230e-01 -3.904306143522262573e-02 -3.834125101566314697e-01 1.140732690691947937e-01 2.296174466609954834e-01 2.672487795352935791e-01 -2.346024475991725922e-02 -1.880384534597396851e-01 2.485435009002685547e-01 -1.889591813087463379e-01 1.539205852895975113e-02 -8.276520669460296631e-02 -2.715859189629554749e-02 2.973951585590839386e-02 3.625265657901763916e-01 8.041968941688537598e-02 1.113527803681790829e-03
-2.081638872623443604e-01 1.398019939661026001e-01 1.616160273551940918e-01 6.472239736467599869e-03 1.065785884857177734e-01 1.521585583686828613e-01 -1.143709495663642883e-01 -5.514544621109962463e-02 3.326382935047149658e-01 8.272754400968551636e-02 -2.805974148213863373e-02 -2.790170907974243164e-02 1.886587888002395630e-01 3.912883996963500977e-02 -2.608042657375335693e-01 1.738797724246978760e-01 6.425798684358596802e-02 1.503243744373321533e-01 -3.225313127040863037e-01 -1.235295273363590240e-02 2.212385684251785278e-01 -5.209206603467464447e-03 -1.513873934745788574e-01 2.900484800338745117e-01 -1.763953417539596558e-01 9.853301197290420532e-02 -4.010652750730514526e-02 -3.438684940338134766e-01 -1.098226755857467651e-02 -2.870561778545379639e-01 -1.715653017163276672e-02 2.747267782688140869e-01
1.287522763013839722e-01 2.638337016105651855e-01 3.749077916145324707e-01 -8.973366022109985352e-02 6.445254385471343994e-02 -3.095048964023590088e-01 2.476549008861184120e-03 7.168337702751159668e-02 5.289034843444824219e-01 -8.662663400173187256e-02 2.849000394344329834e-01 -1.766696572303771973e-01 2.469078451395034790e-02 1.718985289335250854e-01 -5.096617341041564941e-02 -8.660919964313507080e-03 -1.158653292804956436e-02 -1.830907911062240601e-01 -3.356663137674331665e-02 1.751150637865066528e-01 -1.540749967098236084e-01 -1.526194363832473755e-01 -1.121671199798583984e-01 1.755343228578567505e-01 -9.144257754087448120e-02 1.122727319598197937e-01 -5.473206192255020142e-02 -1.567187905311584473e-01 -4.820246994495391846e-02 -1.402850151062011719e-01 -2.825292386114597321e-02 2.147514186799526215e-02
-7.038412988185882568e-02 3.844332396984100342e-01 1.899735815823078156e-02 -5.453373491764068604e-02 -1.745427250862121582e-01 1.106941103935241699e-01 2.332265488803386688e-02 -3.210358321666717529e-01 1.341906487941741943e-01 1.890747516881674528e-04 -3.451347351074218750e-02 -1.169008314609527588e-01 -9.574889391660690308e-02 2.275542020797729492e-01 1.142683774232864380e-01 -1.879625767469406128e-01 4.362417161464691162e-01 -1.461906731128692627e-01 -7.002385705709457397e-02 7.030823081731796265e-02 -9.804653376340866089e-02 2.484167069196701050e-01 -1.286914944648742676e-01 3.454323410987854004e-01 -9.187952429056167603e-02 1.193689331412315369e-01 -5.352924764156341553e-02 -7.050669193267822266e-02 9.073770046234130859e-02 1.708614975214004517e-01 1.155748665332794189e-01 2.129558175802230835e-01
2.860835753381252289e-02 5.051293373107910156e-01 1.277661919593811035e-01 -2.811453677713871002e-02 1.626877933740615845e-01 -1.232333704829216003e-01 -4.689793288707733154e-02 -1.033622846007347107e-01 1.368279308080673218e-01 -1.754861511290073395e-02 2.148317098617553711e-01 -2.306395769119262695e-01 4.034975916147232056e-02 2.191045880317687988e-02 -1.722676306962966919e-01 1.620731204748153687e-01 2.635881900787353516e-01 -3.465758264064788818e-02 -2.915456891059875488e-01 2.934605777263641357e-01 -3.636319562792778015e-02 -1.747703850269317627e-01 -1.118251457810401917e-01 2.761400341987609863e-01 -1.659358590841293335e-01 9.027047455310821533e-02 1.341046094894409180e-01 -4.531862214207649231e-02 -1.663796454668045044e-01 1.286671012639999390e-01 -1.822424978017807007e-01 1.873738504946231842e-02
-7.699941098690032959e-02 1.485596150159835815e-01 2.848476469516754150e-01 8.282826840877532959e-02 -1.929032504558563232e-01 -4.264469742774963379e-01 1.619638800621032715e-01 -2.977208793163299561e-01 -2.018443681299686432e-02 1.964191906154155731e-02 -6.473562866449356079e-02 -2.454926669597625732e-01 -5.504910275340080261e-02 -2.287097834050655365e-02 -1.817650347948074341e-01 -1.774135679006576538e-01 1.090310066938400269e-01 -5.024933815002441406e-02 -2.793502211570739746e-01 1.743002980947494507e-01 -1.251131892204284668e-01 2.575614154338836670e-01 -1.194838955998420715e-01 2.585351169109344482e-01 -7.084763795137405396e-02 -4.755863919854164124e-02 1.074538826942443848e-01 1.244442444294691086e-02 -1.687709540128707886e-01 1.979033201932907104e-01 1.922005563974380493e-01 8.505739271640777588e-02
-1.021238118410110474e-01 -4.890190437436103821e-02 8.434686809778213501e-02 -6.874951720237731934e-02 -3.043959476053714752e-02 -2.265404909849166870e-01 5.387181416153907776e-02 -2.416618615388870239e-01 4.417818486690521240e-01 -3.661870956420898438e-02 3.045840561389923096e-01 -2.275256514549255371e-01 -1.287411153316497803e-01 1.389424055814743042e-01 -1.112385913729667664e-01 3.614800870418548584e-01 7.393909245729446411e-02 4.348689690232276917e-02 -2.072658240795135498e-01 -3.426554054021835327e-02 9.725657105445861816e-02 -1.874999143183231354e-03 6.511095166206359863e-02 -1.651290655136108398e-01 4.465864598751068115e-02 -2.080764025449752808e-01 -5.424455925822257996e-02 -3.958672881126403809e-01 -1.758673461154103279e-03 -1.364180911332368851e-02 1.260948479175567627e-01 1.682934165000915527e-01
-1.144929528236389160e-01 2.785662114620208740e-01 1.457366943359375000e-01 -2.566270232200622559e-01 1.108962073922157288e-01 -7.303619384765625000e-02 -2.367208451032638550e-01 -6.922798603773117065e-02 2.688141167163848877e-01 -2.170301526784896851e-01 8.416315913200378418e-02 -1.141302213072776794e-01 -1.181519627571105957e-01 2.846079170703887939e-01 1.029761210083961487e-01 2.053701132535934448e-01 9.533312916755676270e-02 -2.090342044830322266e-01 -1.125303059816360474e-01 3.171532452106475830e-01 5.146831274032592773e-02 -1.521290093660354614e-01 -3.172661960124969482e-01 3.324586749076843262e-01 -7.779669761657714844e-02 9.280975908041000366e-02 -9.873619675636291504e-02 -9.303896129131317139e-02 3.379020094871520996e-02 2.670769393444061279e-02 -9.934308379888534546e-02 9.334092587232589722e-02
-1.903229504823684692e-01 2.222590446472167969e-01 3.187614977359771729e-01 -7.960746437311172485e-02 3.054323978722095490e-02 1.546677947044372559e-01 -6.619874853640794754e-03 -2.422762811183929443e-01 4.078430533409118652e-01 2.477881312370300293e-01 8.945184946060180664e-02 -1.611515134572982788e-01 4.748186096549034119e-02 -1.473899632692337036e-01 1.198690235614776611e-01 1.828320920467376709e-01 -2.695075571537017822e-01 -8.566936105489730835e-02 -3.365226686000823975e-01 1.592403352260589600e-01 8.073334395885467529e-02 4.617902636528015137e-02 -2.140588015317916870e-01 8.749960362911224365e-02 -1.135341823101043701e-01 7.598688825964927673e-03 -9.061903506517410278e-02 -1.286795884370803833e-01 -1.945240646600723267e-01 1.492479741573333740e-01 1.850748248398303986e-02 1.023378223180770874e-01
-1.186313331127166748e-01 3.914093375205993652e-01 6.722501479089260101e-03 7.940860092639923096e-02 -5.748724564909934998e-02 3.577538952231407166e-02 -1.025461256504058838e-01 3.329117596149444580e-02 3.172212243080139160e-01 6.733061373233795166e-02 4.256728291511535645e-02 -8.375325053930282593e-02 -2.661516070365905762e-01 2.570644617080688477e-01 1.059279739856719971e-01 -2.282439544796943665e-02 -8.608891628682613373e-03 -7.719540596008300781e-02 3.866364806890487671e-02 1.637742817401885986e-01 2.276029624044895172e-02 5.621435865759849548e-02 8.656187355518341064e-02 5.359695553779602051e-01 2.801877260208129883e-01 -2.664457075297832489e-02 -2.284336239099502563e-01 -2.451545000076293945e-01 -6.880737096071243286e-02 9.234761446714401245e-02 7.630749791860580444e-02 6.440977752208709717e-02
1.923459619283676147e-01 3.918767571449279785e-01 2.113636136054992676e-01 -2.997557520866394043e-01 -1.437235921621322632e-01 -1.220473721623420715e-01 -1.237212941050529480e-01 -1.205472797155380249e-01 2.422647327184677124e-01 -6.705816835165023804e-02 -3.567661345005035400e-02 -1.621410697698593140e-01 1.282591968774795532e-01 -8.904407918453216553e-02 -2.096932977437973022e-01 8.114713430404663086e-02 7.394775748252868652e-02 -1.815264672040939331e-01 -1.776744872331619263e-01 2.855224609375000000e-01 -1.544591635465621948e-01 1.209585443139076233e-01 -1.421251595020294189e-01 1.942694932222366333e-01 -1.486001759767532349e-01 1.680072396993637085e-02 -1.494373083114624023e-01 -2.351638674736022949e-01 -1.930827498435974121e-01 1.835702955722808838e-01 4.532481729984283447e-02 -1.511905938386917114e-01
4.768395051360130310e-02 5.134908556938171387e-01 -8.256667852401733398e-02 -7.440380286425352097e-04 -1.459970623254776001e-01 -7.650561630725860596e-02 3.907880559563636780e-02 -2.564142048358917236e-01 3.093665838241577148e-01 3.075383231043815613e-02 -1.207688525319099426e-01 -5.462012067437171936e-02 -1.520075947046279907e-01 -2.720808684825897217e-01 -1.312749180942773819e-02 5.472222715616226196e-02 2.711957097053527832e-01 -1.498788446187973022e-01 -1.966357678174972534e-01 1.998606771230697632e-01 1.429498642683029175e-01 -9.945590794086456299e-02 1.317743211984634399e-01 1.774680912494659424e-01 5.618588626384735107e-02 -7.634861767292022705e-02 1.387745887041091919e-02 6.700483616441488266e-03 -3.108422458171844482e-01 1.829660236835479736e-01 1.164917945861816406e-01 1.075613275170326233e-01
-6.892830133438110352e-02 1.752560585737228394e-01 1.540971696376800537e-01 5.428962782025337219e-02 -1.702421605587005615e-01 -5.372738093137741089e-02 -5.099780485033988953e-02 1.232364326715469360e-01 -1.395521014928817749e-01 -3.990709409117698669e-02 2.059408575296401978e-01 -3.284640908241271973e-01 1.294787377119064331e-01 -1.698420941829681396e-02 6.137729808688163757e-02 8.467447012662887573e-02 2.854816019535064697e-01 3.056346066296100616e-02 -3.241674602031707764e-01 3.476016819477081299e-01 2.519888281822204590e-01 3.429260849952697754e-02 -3.911183401942253113e-02 1.890385597944259644e-01 -4.769349843263626099e-02 5.731018260121345520e-02 -2.354112267494201660e-02 -2.553122341632843018e-01 -3.726898133754730225e-01 1.915175020694732666e-01 1.493374556303024292e-01 -9.677392989397048950e-02
-1.820462197065353394e-01 3.120420277118682861e-01 1.856589913368225098e-01 1.340761780738830566e-01 2.752304971218109131e-01 1.527275145053863525e-01 -4.580175876617431641e-02 -1.566023826599121094e-01 7.757288962602615356e-02 -1.977388113737106323e-01 4.948399588465690613e-02 8.859811350703239441e-05 1.781026124954223633e-01 8.961200714111328125e-03 -2.777652740478515625e-01 2.655290365219116211e-01 6.422372162342071533e-02 -1.071772500872612000e-01 -5.026128888130187988e-01 -3.018665313720703125e-02 2.155313640832901001e-01 -8.012315630912780762e-02 1.860725320875644684e-02 1.836646050214767456e-01 7.921778410673141479e-02 -5.686711892485618591e-02 2.933000586926937103e-02 -1.488534361124038696e-01 -2.377541959285736084e-01 -1.000937744975090027e-01 5.411374941468238831e-02 -7.887034118175506592e-02
-2.275531440973281860e-01 9.278421103954315186e-02 2.242071479558944702e-01 -4.977787286043167114e-02 -2.061895430088043213e-01 1.539959013462066650e-01 3.099680542945861816e-01 1.114327833056449890e-01 3.629846870899200439e-01 1.225595027208328247e-01 -1.538950111716985703e-02 2.390580028295516968e-01 4.652899876236915588e-02 3.293419182300567627e-01 -1.058265566825866699e-01 1.341947913169860840e-01 1.278405934572219849e-01 -1.956725269556045532e-01 -3.018002212047576904e-01 -5.527783930301666260e-02 3.581301541998982430e-03 8.236984908580780029e-02 -9.697412699460983276e-02 1.181045025587081909e-01 1.731540858745574951e-01 -2.586735785007476807e-01 9.605354070663452148e-02 -1.394262351095676422e-02 -6.948438286781311035e-02 -3.072146698832511902e-02 6.999450176954269409e-02 2.687539756298065186e-01
-2.240038961172103882e-01 2.761321067810058594e-01 1.517959088087081909e-01 1.443648710846900940e-02 1.210264638066291809e-01 1.528089214116334915e-02 1.996252387762069702e-01 -1.877268403768539429e-02 1.243502348661422729e-01 -1.666822656989097595e-02 4.453625902533531189e-02 -2.122132927179336548e-01 -4.898900538682937622e-02 -7.445351034402847290e-02 -1.705494374036788940e-01 2.096382826566696167e-01 4.889571666717529297e-02 -1.754878312349319458e-01 -8.364710956811904907e-02 -1.504099667072296143e-01 -2.461844123899936676e-02 2.488324195146560669e-01 1.035255566239356995e-01 2.384561002254486084e-01 -2.027573436498641968e-01 -5.069351941347122192e-02 -2.804419100284576416e-01 -3.877171874046325684e-01 -2.765788733959197998e-01 1.681342720985412598e-01 -7.349578291177749634e-02 2.752698063850402832e-01
-1.647972464561462402e-01 4.153636991977691650e-01 -1.868691444396972656e-01 3.716086037456989288e-03 1.823789924383163452e-01 -1.800191253423690796e-01 2.215536981821060181e-01 -3.605731949210166931e-02 1.672161519527435303e-01 1.408812999725341797e-01 7.451307773590087891e-02 -8.347054570913314819e-02 8.634414523839950562e-02 1.283735185861587524e-01 7.007691264152526855e-02 -8.354042470455169678e-02 4.579966515302658081e-02 -9.718151390552520752e-02 -4.234947264194488525e-01 6.213345006108283997e-02 7.379697263240814209e-02 1.320179849863052368e-01 1.976446807384490967e-02 8.516678214073181152e-02 -1.168666929006576538e-01 1.233366131782531738e-01 -2.814319729804992676e-01 -1.157247349619865417e-01 4.268955066800117493e-02 4.153773486614227295e-01 -1.425464749336242676e-01 1.084323376417160034e-01
1.311165690422058105e-01 3.049229383468627930e-01 4.788409769535064697e-01 1.146410182118415833e-01 4.137074947357177734e-02 2.599656581878662109e-01 4.273189976811408997e-02 4.329532384872436523e-03 1.286802738904953003e-01 -2.571193873882293701e-01 -2.002684473991394043e-01 -2.026801556348800659e-02 1.119624730199575424e-02 6.537365168333053589e-02 -2.536586523056030273e-01 3.785034269094467163e-02 8.335171639919281006e-02 -4.337169975042343140e-02 -1.708610355854034424e-01 3.244729712605476379e-02 2.205990105867385864e-01 1.215381473302841187e-01 -2.274822145700454712e-01 1.876179426908493042e-01 7.524158805608749390e-02 -4.129132255911827087e-03 -1.093439236283302307e-01 -2.351702749729156494e-01 -2.073617279529571533e-01 2.562740445137023926e-01 1.039015874266624451e-01 -3.209125995635986328e-02
3.175458684563636780e-02 2.706806063652038574e-01 1.444136500358581543e-01 -6.464479863643646240e-02 -8.559715747833251953e-02 -2.439823299646377563e-01 1.378141343593597412e-01 4.205748066306114197e-02 4.226513803005218506e-01 -7.553554326295852661e-02 3.310692030936479568e-03 -7.687959820032119751e-02 -2.931432425975799561e-02 1.837217956781387329e-01 -1.393546164035797119e-01 -1.106660068035125732e-01 6.795746088027954102e-02 9.202256798744201660e-02 -4.646109342575073242e-01 1.364063620567321777e-01 -8.247530460357666016e-02 1.681000590324401855e-01 -1.452454775571823120e-01 1.175807341933250427e-01 -3.166120350360870361e-01 7.270736247301101685e-02 -2.900493443012237549e-01 1.151891052722930908e-01 8.376192301511764526e-03 1.781423985958099365e-01 4.772524163126945496e-02 -4.456176981329917908e-02
-2.148871570825576782e-01 4.774881899356842041e-01 9.825637936592102051e-02 1.339197605848312378e-01 -8.462967723608016968e-02 -3.302998542785644531e-01 -6.797079741954803467e-02 2.468806458637118340e-03 1.623080521821975708e-01 3.337754309177398682e-02 2.075630128383636475e-01 -9.014893323183059692e-02 4.733264446258544922e-02 -2.946460247039794922e-02 -7.349617779254913330e-02 -1.822255551815032959e-01 3.308532759547233582e-02 1.189320236444473267e-01 -1.478919386863708496e-01 1.855554878711700439e-01 9.653080487623810768e-04 2.816857695579528809e-01 -5.626350641250610352e-02 -9.093690663576126099e-03 -7.441192399710416794e-03 -3.081297874450683594e-01 5.201181769371032715e-02 -4.221158027648925781e-01 -1.114824414253234863e-01 5.941016599535942078e-02 9.655442833900451660e-02 -4.079731553792953491e-02
-1.695424690842628479e-02 1.463427245616912842e-01 1.173855662345886230e-01 7.754413038492202759e-02 -6.396593153476715088e-02 -1.524804383516311646e-01 3.279859572649002075e-02 -1.262705475091934204e-01 1.283199489116668701e-01 -3.856544941663742065e-02 3.564629554748535156e-01 -1.941596567630767822e-01 -8.208753913640975952e-02 -5.024966225028038025e-02 -1.808973848819732666e-01 8.972106873989105225e-02 3.189524412155151367e-01 6.243008375167846680e-02 -4.178788959980010986e-01 -6.317074596881866455e-02 1.051078364253044128e-01 -3.189180493354797363e-01 3.496855497360229492e-02 1.713615208864212036e-01 -2.473020255565643311e-01 -1.636638492345809937e-01 -1.817423552274703979e-01 -2.110464423894882202e-01 6.070277094841003418e-02 2.430487051606178284e-02 2.546682953834533691e-01 -1.384041160345077515e-01
-2.886524982750415802e-02 2.198170274496078491e-01 1.947061717510223389e-01 -7.516512274742126465e-02 -1.074862033128738403e-01 -4.011476412415504456e-02 -1.223893314599990845e-01 -6.544271111488342285e-02 3.602492511272430420e-01 -2.213782817125320435e-01 6.389812380075454712e-02 1.264652460813522339e-01 -5.271350964903831482e-02 4.254500940442085266e-02 1.203870028257369995e-01 2.318518757820129395e-01 3.155244886875152588e-01 -1.173384860157966614e-01 -3.544437885284423828e-01 2.963443994522094727e-01 6.526084151118993759e-03 2.045843191444873810e-02 -2.778393328189849854e-01 1.525430083274841309e-01 -4.368511587381362915e-02 1.959556043148040771e-01 1.801480799913406372e-01 -2.796267569065093994e-01 6.400978565216064453e-02 6.114605814218521118e-02 -1.290379017591476440e-01 -4.836646374315023422e-03
-1.086340099573135376e-01 4.242606759071350098e-01 5.720855295658111572e-02 -2.686841785907745361e-01 1.371586322784423828e-01 6.421396881341934204e-02 1.481359601020812988e-01 -1.407381296157836914e-01 1.636153757572174072e-01 1.878124289214611053e-02 1.009776070713996887e-01 1.847121566534042358e-01 8.721487224102020264e-02 -9.476223587989807129e-02 -2.848063781857490540e-02 2.231691926717758179e-01 7.785318046808242798e-02 -1.318121794611215591e-02 -2.075362950563430786e-01 -1.047785952687263489e-01 -8.227049559354782104e-02 7.321622222661972046e-03 2.413121908903121948e-01 1.967927068471908569e-01 1.298040300607681274e-01 -1.397265791893005371e-01 -4.607384651899337769e-02 -3.487121462821960449e-01 -1.882917582988739014e-01 2.651534676551818848e-01 2.823104560375213623e-01 1.406763046979904175e-01
-9.968916326761245728e-02 3.860760033130645752e-01 2.775660753250122070e-01 -1.039868742227554321e-01 1.656723618507385254e-01 -3.021152317523956299e-01 -5.688298866152763367e-02 -1.372134834527969360e-01 1.127390265464782715e-01 -1.086122542619705200e-01 8.091100305318832397e-02 -1.046524420380592346e-01 1.493755877017974854e-01 1.697253733873367310e-01 -2.190634310245513916e-01 -1.023234575986862183e-01 1.410596072673797607e-01 -5.737770721316337585e-02 -7.273063808679580688e-02 1.875585764646530151e-01 7.619069516658782959e-02 -1.771017313003540039e-01 1.219656765460968018e-01 2.123581916093826294e-01 -1.637714505195617676e-01 1.097552478313446045e-01 2.241487950086593628e-01 -3.605704307556152344e-01 -4.289975389838218689e-02 4.198109731078147888e-02 -1.801343858242034912e-01 2.116862684488296509e-01
1.685223914682865143e-02 2.389098256826400757e-01 2.933675348758697510e-01 2.499630004167556763e-01 1.968329027295112610e-02 1.175287514925003052e-01 -7.683360576629638672e-02 -3.249752521514892578e-02 7.024677842855453491e-02 -1.416175067424774170e-01 1.204563677310943604e-01 2.039639055728912354e-01 1.244383975863456726e-01 5.673994496464729309e-02 -1.218004059046506882e-02 1.431568413972854614e-01 1.388721615076065063e-01 -3.044365048408508301e-01 -2.038340866565704346e-01 -1.135711185634136200e-02 -1.508666276931762695e-01 2.287357747554779053e-01 -2.168806642293930054e-01 2.651146650314331055e-01 1.774631887674331665e-01 -2.234149873256683350e-01 2.036798894405364990e-01 -1.595143675804138184e-01 -3.454928696155548096e-01 -3.794026374816894531e-02 5.045155808329582214e-02 1.864095479249954224e-01
1.004443764686584473e-01 2.124417722225189209e-01 1.980815231800079346e-01 -1.158459484577178955e-01 -1.897416412830352783e-01 2.562021836638450623e-02 1.832917481660842896e-01 -2.469665557146072388e-01 3.281548321247100830e-01 6.064780056476593018e-03 9.559433162212371826e-02 -2.417586930096149445e-02 -1.178568303585052490e-01 1.318567544221878052e-01 -3.047180175781250000e-01 1.025518327951431274e-01 6.952264346182346344e-03 -1.213222965598106384e-01 1.868092082440853119e-02 -1.453142166137695312e-01 2.754811048507690430e-01 1.404960155487060547e-01 -1.517667621374130249e-01 -2.938674064353108406e-03 3.208524882793426514e-01 1.021350845694541931e-01 -3.684154478833079338e-03 -5.247199907898902893e-02 -4.487662911415100098e-01 1.862051784992218018e-01 1.453874632716178894e-02 -3.822965547442436218e-02
-7.702594995498657227e-02 3.710731565952301025e-01 -1.557909138500690460e-02 6.516657024621963501e-02 5.776264145970344543e-02 1.061256378889083862e-01 -3.493760898709297180e-02 -4.051539581269025803e-03 3.102177977561950684e-01 -2.712724730372428894e-02 8.789252489805221558e-02 2.601100713945925236e-04 -2.736060619354248047e-01 2.698135972023010254e-01 8.145785331726074219e-02 -2.397965267300605774e-02 4.124895855784416199e-02 -8.509034663438796997e-02 2.396419085562229156e-02 1.314278095960617065e-01 -6.869011558592319489e-03 -8.288305997848510742e-02 2.276091277599334717e-01 5.161246657371520996e-01 2.161531746387481689e-01 3.423191234469413757e-02 -2.525906860828399658e-01 -1.505925059318542480e-01 -1.655320376157760620e-01 1.419986039400100708e-01 5.417258664965629578e-02 1.992732733488082886e-01
2.159187048673629761e-01 4.091222286224365234e-01 1.777927577495574951e-01 -8.328912407159805298e-02 -1.362985819578170776e-01 6.967790424823760986e-02 -3.726343065500259399e-02 -1.880751401185989380e-01 1.777234375476837158e-01 6.030325591564178467e-02 -1.437419652938842773e-01 -1.997746527194976807e-02 -1.842004954814910889e-01 -1.310558468103408813e-01 1.223037168383598328e-01 5.800154060125350952e-02 3.685317635536193848e-01 -1.081617772579193115e-01 -1.027694158256053925e-02 1.785011440515518188e-01 2.813297212123870850e-01 8.085136115550994873e-02 -1.130389720201492310e-01 9.627973288297653198e-02 8.340446511283516884e-04 -1.811149716377258301e-01 9.488139301538467407e-03 -1.486099064350128174e-01 -2.512698471546173096e-01 3.267968297004699707e-01 3.165181260555982590e-04 2.223104685544967651e-01
-2.348842173814773560e-01 3.763322830200195312e-01 2.950997054576873779e-01 -1.096874922513961792e-01 5.519697815179824829e-02 1.290499791502952576e-02 2.904167771339416504e-01 -1.167265176773071289e-01 4.677283391356468201e-02 1.787550188601016998e-02 1.597808152437210083e-01 -2.244687527418136597e-01 1.778641045093536377e-01 -3.715721890330314636e-02 -6.682704389095306396e-02 -5.247529223561286926e-02 -2.288766503334045410e-01 -8.360384404659271240e-02 -2.139556705951690674e-01 2.696480453014373779e-01 1.558697819709777832e-01 -6.668118387460708618e-02 -1.623612940311431885e-01 2.793342769145965576e-01 -1.153997108340263367e-01 7.443644106388092041e-02 -6.691321730613708496e-03 -1.982073485851287842e-01 -1.321054250001907349e-01 -6.668604165315628052e-02 3.016422092914581299e-01 4.670393839478492737e-02
-1.401428431272506714e-01 2.728378474712371826e-01 4.420466423034667969e-01 1.322591453790664673e-01 -2.021076381206512451e-01 1.561783552169799805e-01 2.413571625947952271e-01 -5.357600003480911255e-02 4.023511707782745361e-02 -1.843259632587432861e-01 8.792384713888168335e-02 9.811725467443466187e-02 -1.749954372644424438e-01 -8.659982704557478428e-04 -2.582276761531829834e-01 2.295488119125366211e-01 -1.029076054692268372e-01 -2.097283005714416504e-01 -2.415658533573150635e-02 1.354823708534240723e-01 1.340749114751815796e-01 -3.795149922370910645e-02 -1.827822439372539520e-02 1.991992294788360596e-01 1.184652149677276611e-01 2.057768553495407104e-01 -1.563873589038848877e-01 -3.152812421321868896e-01 -6.905457377433776855e-02 5.143834650516510010e-02 -5.572157911956310272e-03 2.075561583042144775e-01
-3.052899241447448730e-01 3.133369088172912598e-01 -5.187838152050971985e-02 2.114234864711761475e-01 9.193430654704570770e-03 -2.748499624431133270e-03 -1.368078440427780151e-01 -1.938394643366336823e-02 5.614896416664123535e-01 -1.756644248962402344e-01 2.161362320184707642e-01 -2.432007901370525360e-02 -8.581656962633132935e-02 5.344453081488609314e-02 -2.191958129405975342e-01 -6.335124373435974121e-02 2.662150561809539795e-01 -9.023863822221755981e-02 -3.731377795338630676e-02 1.939710527658462524e-01 2.409504503011703491e-01 -3.838330507278442383e-02 1.302035599946975708e-01 7.171928137540817261e-02 -1.403817832469940186e-01 1.444500386714935303e-01 -1.527695655822753906e-01 3.575118491426110268e-03 1.119485571980476379e-01 7.700346410274505615e-02 4.165287315845489502e-02 -5.047719925642013550e-02
4.728170856833457947e-02 2.708805203437805176e-01 2.273450344800949097e-01 -1.606010794639587402e-01 -4.448313731700181961e-03 1.265808492898941040e-01 5.916613712906837463e-02 4.049674794077873230e-02 7.062914222478866577e-02 -5.053452029824256897e-02 -8.200979977846145630e-02 -1.262481659650802612e-01 -9.736199676990509033e-02 1.448633521795272827e-01 -3.064772300422191620e-02 3.039060235023498535e-01 1.330173015594482422e-01 -7.372534275054931641e-02 -6.473504751920700073e-02 -3.881515190005302429e-02 -2.408662438392639160e-01 9.241085499525070190e-02 -7.502432912588119507e-02 1.949494481086730957e-01 2.048946619033813477e-01 1.196484342217445374e-01 1.305861324071884155e-01 -3.059337437152862549e-01 -2.494544833898544312e-01 4.194713830947875977e-01 1.943210065364837646e-01 2.997506856918334961e-01
4.947113990783691406e-02 2.287652343511581421e-01 8.345092087984085083e-02 -1.849598623812198639e-02 -2.975166738033294678e-01 -1.967423111200332642e-01 1.723619848489761353e-01 -7.083874940872192383e-02 2.089728415012359619e-01 -1.649399287998676300e-02 -9.669146686792373657e-02 -1.481311172246932983e-01 -5.333874747157096863e-02 1.282269209623336792e-01 -1.744572222232818604e-01 1.092777494341135025e-02 5.104431882500648499e-02 -3.933380544185638428e-01 5.803279206156730652e-02 1.940468139946460724e-02 -1.786331832408905029e-01 -5.906505137681961060e-02 5.430181697010993958e-02 2.725560069084167480e-01 -1.405283957719802856e-01 3.825726732611656189e-02 2.870582342147827148e-01 -2.297641783952713013e-01 -1.474964469671249390e-01 -1.138876751065254211e-01 4.067323803901672363e-01 1.436164230108261108e-01
-2.442285120487213135e-01 1.468994915485382080e-01 1.594749838113784790e-01 -9.635860100388526917e-03 2.980111241340637207e-01 -1.888863928616046906e-02 1.273497641086578369e-01 -2.743927836418151855e-01 -1.476995050907135010e-01 -2.334450185298919678e-01 1.204687356948852539e-01 6.266808602958917618e-03 1.996545493602752686e-01 3.065508604049682617e-01 -3.186097741127014160e-02 -1.580640487372875214e-02 7.302575558423995972e-02 -1.017719656229019165e-01 -2.685380578041076660e-01 3.658834472298622131e-02 2.999413311481475830e-01 1.478087157011032104e-01 2.105676196515560150e-02 2.343497425317764282e-01 -2.269507646560668945e-01 -8.611838519573211670e-02 -4.672747105360031128e-02 3.117244131863117218e-02 -2.333015054464340210e-01 1.708562076091766357e-01 2.400911003351211548e-01 1.641541272401809692e-01
2.137198112905025482e-02 4.540899395942687988e-01 1.856734305620193481e-01 -5.025179684162139893e-02 -5.545818060636520386e-02 -3.648638492450118065e-03 3.237543627619743347e-02 -1.516281813383102417e-01 2.879770100116729736e-01 1.155347153544425964e-01 2.473776787519454956e-01 2.129621952772140503e-01 -7.021878659725189209e-02 1.555347889661788940e-01 8.308758586645126343e-02 -2.428619861602783203e-01 3.638909459114074707e-01 1.012832075357437134e-01 -2.667658627033233643e-01 -4.017118364572525024e-02 -1.612408645451068878e-02 3.246818780899047852e-01 -1.071537435054779053e-01 9.868436306715011597e-02 1.591540277004241943e-01 8.806850016117095947e-02 -6.348597258329391479e-02 4.680771008133888245e-02 4.312604665756225586e-02 -1.705404669046401978e-01 1.332026869058609009e-01 3.219776228070259094e-02
7.717256247997283936e-02 2.784063518047332764e-01 -8.428180217742919922e-02 -4.605026170611381531e-02 8.726395666599273682e-02 -3.612583279609680176e-01 -3.998119011521339417e-02 -2.630509436130523682e-01 1.627295911312103271e-01 2.250314876437187195e-02 1.279641538858413696e-01 -2.303093224763870239e-01 -2.192005515098571777e-01 1.610626876354217529e-01 1.149306911975145340e-02 2.876102551817893982e-02 3.952003121376037598e-01 -3.182606101036071777e-01 -1.836627125740051270e-01 6.855273991823196411e-02 2.555085346102714539e-02 2.666152548044919968e-03 1.780279576778411865e-01 1.464756131172180176e-01 2.221333384513854980e-01 -7.097516953945159912e-02 3.161833435297012329e-02 -6.034809723496437073e-02 -2.214098572731018066e-01 1.275974512100219727e-01 -2.107264250516891479e-01 9.270593523979187012e-02
-6.321565061807632446e-02 3.674637079238891602e-01 2.972005605697631836e-01 1.105423048138618469e-01 2.310870215296745300e-02 4.230685904622077942e-02 -3.414061293005943298e-02 -2.575802430510520935e-02 1.616425961256027222e-01 -1.179370731115341187e-01 1.822434514760971069e-01 -2.245534062385559082e-01 -1.959330439567565918e-01 4.477473907172679901e-03 -4.121386706829071045e-01 1.339580118656158447e-01 1.491697728633880615e-01 -3.135137557983398438e-01 -8.581359684467315674e-02 -1.979351602494716644e-02 2.089557498693466187e-01 4.642764106392860413e-02 -6.854474544525146484e-02 8.598357439041137695e-02 2.256782948970794678e-01 -8.871108293533325195e-02 1.055330336093902588e-01 3.644352033734321594e-02 -1.495179980993270874e-01 2.419345080852508545e-01 2.109584361314773560e-01 1.533662825822830200e-01
-5.236056819558143616e-02 2.914581000804901123e-01 8.650361001491546631e-02 -1.446221470832824707e-01 -2.044387161731719971e-01 -3.045848198235034943e-02 -1.668523065745830536e-02 -6.802292913198471069e-02 2.499055676162242889e-02 -4.087650030851364136e-02 8.752653747797012329e-02 -2.698065042495727539e-01 8.246368169784545898e-02 -1.160404905676841736e-01 -1.743871718645095825e-02 1.867075413465499878e-01 1.269777491688728333e-02 -8.213009685277938843e-02 -4.607068374752998352e-02 3.433234989643096924e-01 8.543904125690460205e-02 1.650453507900238037e-01 -1.132527738809585571e-01 2.191153019666671753e-01 -2.679525315761566162e-01 -3.171074092388153076e-01 -2.286323606967926025e-01 -3.095075488090515137e-01 -2.806989848613739014e-01 2.119137495756149292e-01 1.746966540813446045e-01 3.439725935459136963e-02
-2.698102295398712158e-01 1.630292236804962158e-01 9.299760311841964722e-02 3.335867822170257568e-01 -4.880194365978240967e-02 6.683038175106048584e-02 -4.721272364258766174e-02 -3.749195635318756104e-01 2.150417268276214600e-01 -1.450667232275009155e-01 1.281881630420684814e-01 -4.727301374077796936e-02 1.380927115678787231e-01 3.189716041088104248e-01 -1.667535118758678436e-02 3.688676655292510986e-01 -4.145888611674308777e-02 -1.454321593046188354e-01 -2.453211396932601929e-01 -9.739800356328487396e-03 1.280432194471359253e-01 -6.893886625766754150e-02 2.472254484891891479e-01 2.542841434478759766e-02 -4.237977787852287292e-02 2.412858977913856506e-02 -1.767829209566116333e-01 -1.098952069878578186e-01 1.642913557589054108e-03 1.078141778707504272e-01 2.394451051950454712e-01 8.494883775711059570e-02
5.788311734795570374e-02 2.204471677541732788e-01 3.362546265125274658e-01 2.906225621700286865e-01 -5.696780048310756683e-03 1.632025837898254395e-01 1.436716318130493164e-01 -3.032166659832000732e-01 2.945365607738494873e-01 -1.795098483562469482e-01 9.522252529859542847e-02 -1.671099215745925903e-01 -1.001873835921287537e-01 -9.638398140668869019e-02 -1.166884452104568481e-01 9.965971857309341431e-02 -1.524512916803359985e-01 -1.160571724176406860e-01 -7.111611962318420410e-02 6.622157245874404907e-02 1.038509309291839600e-01 2.100441157817840576e-01 -1.764065772294998169e-02 2.934409379959106445e-01 2.291482239961624146e-01 -3.359046205878257751e-02 -5.921921133995056152e-02 -1.743256151676177979e-01 -3.278267085552215576e-01 6.959012150764465332e-02 -6.213238090276718140e-02 1.457645446062088013e-01
-8.473257720470428467e-02 4.386074244976043701e-01 -1.010226923972368240e-02 1.244794577360153198e-01 -6.566644459962844849e-02 -1.685767918825149536e-01 1.468364298343658447e-01 -1.391697376966476440e-01 3.561136126518249512e-01 3.458886593580245972e-02 1.572867631912231445e-01 -1.045441329479217529e-01 -1.048516780138015747e-01 -4.369126632809638977e-02 9.955755621194839478e-02 -1.744382977485656738e-01 7.343064248561859131e-02 1.042780876159667969e-01 -1.967110782861709595e-01 2.156764119863510132e-01 1.354753673076629639e-01 1.888449192047119141e-01 4.989922791719436646e-02 2.047116309404373169e-02 3.010538965463638306e-02 -1.993976533412933350e-01 -1.720558255910873413e-01 -3.099037706851959229e-01 5.239332467317581177e-02 3.641155958175659180e-01 -1.703024208545684814e-01 -7.226420193910598755e-02
-9.620423614978790283e-02 2.891972959041595459e-01 -1.840505003929138184e-01 -2.520567476749420166e-01 -1.631499379873275757e-01 -2.708509862422943115e-01 5.529684945940971375e-02 -5.555833503603935242e-02 1.775868237018585205e-01 1.427831221371889114e-02 1.129041053354740143e-02 2.046338468790054321e-01 -7.871350646018981934e-02 4.370023906230926514e-01 -8.214282244443893433e-02 -3.495985874906182289e-03 3.007086180150508881e-02 -5.156647041440010071e-02 -1.864368468523025513e-01 1.475241333246231079e-01 -1.501376158557832241e-03 -2.274604439735412598e-01 -1.063770204782485962e-01 4.323285222053527832e-01 -1.252020746469497681e-01 2.435681670904159546e-01 -3.746337955817580223e-03 -3.847970068454742432e-02 -1.106758043169975281e-01 6.574998795986175537e-02 1.506547778844833374e-01 9.751399978995323181e-03
1.022025123238563538e-01 2.995563149452209473e-01 6.397348642349243164e-02 1.951485872268676758e-02 -1.416502892971038818e-01 -2.107355892658233643e-01 7.990410178899765015e-02 -2.223648428916931152e-01 1.368606388568878174e-01 1.676379889249801636e-01 -7.847642153501510620e-02 -3.949556648731231689e-01 -1.319630146026611328e-01 5.584611743688583374e-02 -5.152402445673942566e-02 1.021860688924789429e-01 1.425621211528778076e-01 -2.328613549470901489e-01 -1.887767575681209564e-02 -1.418605148792266846e-01 1.805321425199508667e-01 5.685035884380340576e-02 -1.863074153661727905e-01 3.582650125026702881e-01 1.672487258911132812e-01 -1.058142036199569702e-01 1.570315957069396973e-01 -1.468243598937988281e-01 -1.942068040370941162e-01 3.054719865322113037e-01 4.948570951819419861e-02 -1.401781737804412842e-01
-2.047794014215469360e-01 2.741003632545471191e-01 2.225186228752136230e-01 -1.925973892211914062e-01 3.174909576773643494e-02 -2.539855241775512695e-01 -4.558560624718666077e-02 -2.837701439857482910e-01 2.788129746913909912e-01 3.817710280418395996e-02 2.030459940433502197e-01 3.570273891091346741e-02 -2.007109373807907104e-01 1.497200429439544678e-01 2.201527357101440430e-01 -1.106974631547927856e-01 2.561964094638824463e-01 6.029615551233291626e-02 -1.432306915521621704e-01 -2.856672704219818115e-01 4.583079367876052856e-02 2.589813470840454102e-01 -2.827378511428833008e-01 1.713305264711380005e-01 4.280554130673408508e-02 1.390246115624904633e-02 -1.443339437246322632e-01 -9.273531287908554077e-02 -3.342032805085182190e-02 2.983684185892343521e-03 1.895222626626491547e-02 -1.424250900745391846e-01
-7.855229824781417847e-02 7.406973093748092651e-02 2.500406205654144287e-01 -1.000838819891214371e-02 -3.334133699536323547e-02 -1.851044744253158569e-01 1.247743070125579834e-01 1.562513858079910278e-01 3.228843808174133301e-01 -1.216218918561935425e-01 2.068245857954025269e-01 2.302373573184013367e-02 -4.853644967079162598e-02 3.968522846698760986e-01 -1.126722842454910278e-01 3.412814736366271973e-01 -6.788562238216400146e-02 -2.430926542729139328e-03 -2.211484014987945557e-01 1.920409202575683594e-01 3.264560401439666748e-01 -9.328573197126388550e-02 -1.259292811155319214e-01 -1.206506937742233276e-01 -7.527110725641250610e-02 -2.771407365798950195e-02 8.703695237636566162e-02 -2.510001659393310547e-01 -6.066679954528808594e-03 -1.404721885919570923e-01 1.214365512132644653e-01 2.266675978899002075e-01
-4.860252887010574341e-02 2.951894998550415039e-01 7.468974590301513672e-02 -2.614749670028686523e-01 8.385468274354934692e-02 5.709002539515495300e-02 1.770102381706237793e-01 4.723602905869483948e-02 7.190072536468505859e-02 -6.758560240268707275e-02 -2.543018758296966553e-02 1.883928105235099792e-02 3.473484143614768982e-02 5.312749743461608887e-02 -1.986993849277496338e-01 3.987544775009155273e-01 1.565693914890289307e-01 -2.189779430627822876e-01 -1.725530624389648438e-01 7.238225080072879791e-04 6.343623157590627670e-03 2.537920773029327393e-01 1.981723904609680176e-01 1.072644069790840149e-01 2.194931916892528534e-02 -1.735775172710418701e-01 -4.894679412245750427e-03 -2.369974404573440552e-01 -2.258412688970565796e-01 1.357024312019348145e-01 4.388199448585510254e-01 1.148471832275390625e-01
-4.377032071352005005e-02 3.314986824989318848e-01 1.468870043754577637e-01 3.749609738588333130e-02 -7.475476711988449097e-02 -2.297661155462265015e-01 5.810352973639965057e-03 6.627824157476425171e-02 3.519744575023651123e-01 -1.258101910352706909e-01 4.467469453811645508e-01 -1.117109358310699463e-01 4.024765640497207642e-02 3.195126950740814209e-01 2.228398025035858154e-01 -6.711444258689880371e-02 -1.470101531594991684e-03 9.532994031906127930e-02 -1.718737632036209106e-01 1.161433979868888855e-01 3.501695394515991211e-02 5.096435919404029846e-02 8.114640414714813232e-02 1.241652816534042358e-01 -1.599608659744262695e-01 8.475745096802711487e-03 -1.867669820785522461e-01 -1.494284570217132568e-01 9.558845311403274536e-02 2.358684539794921875e-01 -9.150500595569610596e-02 2.424824088811874390e-01
3.918439894914627075e-02 4.305050671100616455e-01 4.032550379633903503e-02 1.278889179229736328e-01 4.778772965073585510e-02 -3.393196687102317810e-02 1.952085457742214203e-02 1.192070022225379944e-01 2.784388065338134766e-01 -3.199639916419982910e-02 9.010447561740875244e-02 -1.259298324584960938e-01 -2.206432670354843140e-01 3.048674762248992920e-01 9.381148964166641235e-02 6.573990732431411743e-02 4.567833617329597473e-02 -1.328058689832687378e-01 4.005123674869537354e-02 1.609889119863510132e-01 -2.860625041648745537e-03 2.547527849674224854e-02 1.851346194744110107e-01 4.790455400943756104e-01 1.633285135030746460e-01 6.669609248638153076e-02 -2.599842250347137451e-01 -9.533408284187316895e-02 -1.563183814287185669e-01 1.833792924880981445e-01 7.862351834774017334e-02 1.900809705257415771e-01
-2.872150540351867676e-01 4.622782170772552490e-01 4.929018206894397736e-03 -6.500400602817535400e-02 8.127503097057342529e-02 -8.603721112012863159e-02 -7.151017780415713787e-05 -8.307810872793197632e-02 2.684856951236724854e-01 -1.963811218738555908e-01 1.319200247526168823e-01 3.769477456808090210e-02 3.049271926283836365e-02 8.206705003976821899e-02 -1.880293190479278564e-01 1.975753456354141235e-01 4.275016784667968750e-01 1.080670859664678574e-02 2.265227027237415314e-02 3.106751441955566406e-01 1.234492138028144836e-01 2.557478547096252441e-01 5.354809015989303589e-02 4.522342234849929810e-02 3.384323790669441223e-02 1.274867057800292969e-01 -2.236366569995880127e-01 -1.182872578501701355e-01 -1.683871075510978699e-02 1.075341645628213882e-02 -1.408544927835464478e-01 2.856825245544314384e-03
8.072604984045028687e-02 4.199163913726806641e-01 1.092706769704818726e-01 -1.966381222009658813e-01 -1.259643584489822388e-02 -1.229178234934806824e-01 -7.011510431766510010e-02 9.641274809837341309e-02 3.091248571872711182e-01 -1.665098965167999268e-01 1.289435774087905884e-01 -1.321303099393844604e-01 -7.097977399826049805e-02 5.016487091779708862e-02 -1.998181194067001343e-01 -7.579179015010595322e-03 2.598410546779632568e-01 -1.505482196807861328e-01 -2.409125715494155884e-01 3.785704374313354492e-01 -8.115193247795104980e-02 -1.898967660963535309e-02 -1.618860810995101929e-01 2.955979704856872559e-01 -1.857454776763916016e-01 5.428320541977882385e-02 1.374089717864990234e-01 -9.982021898031234741e-02 1.048377435654401779e-02 1.829896718263626099e-01 -1.373624354600906372e-01 3.653620928525924683e-02
6.683631241321563721e-02 3.997303247451782227e-01 2.350568920373916626e-01 1.699270009994506836e-01 1.331463363021612167e-02 3.608449362218379974e-03 -5.433963984251022339e-02 -9.308166056871414185e-02 2.854618728160858154e-01 -7.701468467712402344e-02 -1.382782459259033203e-01 -2.979035973548889160e-01 4.797951318323612213e-03 3.830243274569511414e-02 -1.561670899391174316e-01 2.825495228171348572e-02 1.906995847821235657e-02 -1.015392616391181946e-01 -1.243912130594253540e-01 -1.787727139890193939e-02 1.655434668064117432e-01 4.522554576396942139e-03 -2.195857465267181396e-01 1.827460974454879761e-01 3.690384328365325928e-01 5.429953709244728088e-02 9.613637626171112061e-02 -1.732962280511856079e-01 -2.297415882349014282e-01 2.380765229463577271e-01 2.473322153091430664e-01 1.824786663055419922e-01
-1.450367718935012817e-01 4.017983675003051758e-01 2.259861826896667480e-01 -4.563406109809875488e-03 9.087210893630981445e-02 8.515449613332748413e-02 2.832845039665699005e-02 -3.361122906208038330e-01 2.669968008995056152e-01 2.190815061330795288e-01 3.523087128996849060e-02 -5.426442623138427734e-02 1.465912312269210815e-01 -8.783371746540069580e-02 -5.851583182811737061e-02 2.145952135324478149e-01 -2.133605629205703735e-01 -9.525340795516967773e-02 -2.640337347984313965e-01 3.600161373615264893e-01 1.465949714183807373e-01 1.090836301445960999e-01 -1.710395216941833496e-01 5.980117619037628174e-02 -1.130462065339088440e-01 -9.574105590581893921e-02 -2.129499763250350952e-01 -1.650290787220001221e-01 -7.266031950712203979e-02 1.112446784973144531e-01 4.299068450927734375e-02 -2.876551076769828796e-02
-6.805168464779853821e-03 5.126153826713562012e-01 2.280805259943008423e-01 9.180089086294174194e-02 -2.232664525508880615e-01 -7.931905239820480347e-02 4.053204879164695740e-02 1.496605575084686279e-01 2.138175517320632935e-01 -2.942946739494800568e-02 3.356426060199737549e-01 -1.689898967742919922e-01 -1.936165988445281982e-01 2.311743050813674927e-01 1.311404109001159668e-01 -1.123014688491821289e-01 -1.870002746582031250e-01 2.117392793297767639e-02 -1.350478976964950562e-01 7.240413129329681396e-02 -1.557236257940530777e-02 -2.721593901515007019e-02 -1.080627832561731339e-02 2.704469263553619385e-01 3.604143112897872925e-02 4.525861889123916626e-02 -6.265505403280258179e-02 -2.054126746952533722e-02 5.275903269648551941e-02 1.374834924936294556e-01 9.939082898199558258e-03 3.541131913661956787e-01
-1.352636069059371948e-01 1.920053809881210327e-01 1.856461912393569946e-01 -3.881352767348289490e-02 -5.445872247219085693e-02 2.206152081489562988e-01 -1.213212460279464722e-01 -3.076238743960857391e-02 2.040272653102874756e-01 5.486689135432243347e-02 2.958584129810333252e-01 9.983897209167480469e-02 5.884329229593276978e-02 1.364936977624893188e-01 1.605343967676162720e-01 1.164730265736579895e-02 1.261008381843566895e-01 -2.686675488948822021e-01 -3.046181797981262207e-01 -8.433916419744491577e-02 1.631061285734176636e-01 -3.373882919549942017e-02 -2.346535772085189819e-01 1.924996823072433472e-01 -1.219607610255479813e-02 -1.734563410282135010e-01 2.336902320384979248e-01 -2.271407395601272583e-01 -3.836639821529388428e-01 -1.170793920755386353e-01 1.839370131492614746e-01 1.113525629043579102e-01
-3.830041736364364624e-03 -5.862512066960334778e-02 3.043996989727020264e-01 -5.408352985978126526e-02 -1.490551531314849854e-01 9.243744425475597382e-03 3.463850915431976318e-01 -7.600016891956329346e-02 3.867486715316772461e-01 -3.626028820872306824e-02 1.689728908240795135e-02 1.266779154539108276e-01 -4.721390455961227417e-02 3.882498443126678467e-01 -2.012848705053329468e-01 3.663383424282073975e-02 2.189890593290328979e-01 -2.542914450168609619e-01 -1.519090086221694946e-01 -1.334850937128067017e-01 1.826179325580596924e-01 2.640041708946228027e-01 -1.332498043775558472e-01 -4.848136007785797119e-02 -1.006966233253479004e-01 -6.807451695203781128e-02 8.128661662340164185e-02 -6.522115319967269897e-02 -2.861986458301544189e-01 6.940708309412002563e-02 -1.756516098976135254e-02 3.894292563199996948e-02
-1.697357147932052612e-01 2.130165398120880127e-01 -9.670762717723846436e-02 4.034794494509696960e-02 1.965308338403701782e-01 7.206372916698455811e-02 1.200715601444244385e-01 -9.833359718322753906e-02 3.471671044826507568e-01 -1.701666228473186493e-02 1.216033995151519775e-01 -8.388221263885498047e-02 -2.104881256818771362e-01 1.169961467385292053e-01 -5.705394223332405090e-02 -5.618611723184585571e-02 -3.911094740033149719e-02 1.233227401971817017e-01 -4.816008806228637695e-01 6.458550691604614258e-02 1.477195620536804199e-01 -4.110975190997123718e-02 -3.601548671722412109e-01 -4.192740842700004578e-02 -7.137453556060791016e-02 1.340566128492355347e-01 -1.645655035972595215e-01 -1.733145415782928467e-01 -1.363463848829269409e-01 1.525330692529678345e-01 3.241389989852905273e-01 7.034403085708618164e-02
-1.134887412190437317e-01 2.074504196643829346e-01 1.559149920940399170e-01 5.936649069190025330e-02 -1.698146462440490723e-01 -1.290793879888951778e-03 4.976058751344680786e-02 -4.652252420783042908e-02 5.871614441275596619e-03 -7.371164113283157349e-02 2.019393593072891235e-01 4.169354587793350220e-02 -7.368451356887817383e-02 2.875210344791412354e-01 2.868479192256927490e-01 9.801368415355682373e-02 4.222588613629341125e-02 -1.916592270135879517e-01 -2.693984210491180420e-01 -8.437498658895492554e-02 -5.482689477503299713e-03 -1.482494473457336426e-01 -2.354569584131240845e-01 1.910664737224578857e-01 -2.407168000936508179e-01 -7.648294419050216675e-02 1.081826090812683105e-01 -7.312613725662231445e-02 -4.151930809020996094e-01 6.330632418394088745e-02 2.747314274311065674e-01 2.998647391796112061e-01
-1.591611206531524658e-01 6.515818089246749878e-02 2.150487601757049561e-01 8.797399699687957764e-02 -9.358250349760055542e-02 -7.223413139581680298e-02 3.980764448642730713e-01 1.102925390005111694e-01 3.461519777774810791e-01 -1.028840169310569763e-01 -6.969171762466430664e-02 1.138668954372406006e-01 2.232495136559009552e-02 3.784957230091094971e-01 -1.113665476441383362e-01 7.516456395387649536e-02 1.860689669847488403e-01 -3.300721049308776855e-01 -1.721078008413314819e-01 -2.328516244888305664e-01 2.325735390186309814e-01 1.297430247068405151e-01 -1.185182109475135803e-02 1.489236652851104736e-01 -9.937028586864471436e-02 -8.172424137592315674e-02 8.193971961736679077e-02 7.045967131853103638e-02 -2.024752199649810791e-01 1.179810762405395508e-01 6.433975696563720703e-02 1.177002713084220886e-01
1.306957453489303589e-01 1.417184807360172272e-02 4.524574428796768188e-02 6.828129291534423828e-02 -2.178105711936950684e-01 -8.061821013689041138e-02 -1.201220378279685974e-01 -1.029228866100311279e-01 2.155517637729644775e-01 -8.288235217332839966e-02 3.373503386974334717e-01 9.880063682794570923e-02 2.895799465477466583e-02 -3.648775443434715271e-02 -1.559216976165771484e-01 2.066586613655090332e-01 7.455432415008544922e-02 -2.881337702274322510e-01 -4.230117499828338623e-01 3.534428477287292480e-01 -2.121862918138504028e-01 8.848424255847930908e-02 -3.911165148019790649e-02 1.799140572547912598e-01 -5.887652561068534851e-02 2.082650065422058105e-01 8.019736409187316895e-02 -3.219378590583801270e-01 -3.631518036127090454e-02 8.500972390174865723e-02 7.720790803432464600e-02 -1.851522177457809448e-02
9.904377162456512451e-03 1.946580857038497925e-01 -3.119740448892116547e-02 1.658823043107986450e-01 1.035330966114997864e-01 7.322680205106735229e-02 2.022643089294433594e-01 -1.421690434217453003e-01 1.564064770936965942e-01 -3.870527446269989014e-02 1.485174149274826050e-01 -5.729569867253303528e-02 -2.468102276325225830e-01 4.899741113185882568e-01 -2.016809731721878052e-01 7.485958188772201538e-02 -1.109391450881958008e-01 -1.616259664297103882e-01 -2.323886305093765259e-01 1.179832741618156433e-01 9.052174538373947144e-02 -1.270000189542770386e-01 -1.180567294359207153e-01 -4.013993311673402786e-03 -3.214780092239379883e-01 -1.293675154447555542e-01 7.506535947322845459e-02 -3.451336622238159180e-01 -9.585743397474288940e-02 -7.001891732215881348e-02 2.123700082302093506e-01 9.531618654727935791e-02
-9.539958089590072632e-02 2.277923971414566040e-01 2.350274324417114258e-01 -3.073373436927795410e-02 -2.932127937674522400e-02 2.730156183242797852e-01 1.230057328939437866e-01 -2.258729785680770874e-01 3.164885342121124268e-01 -9.900438040494918823e-02 -5.947322770953178406e-02 -1.807117909193038940e-01 -1.462576240301132202e-01 6.450251489877700806e-02 -7.754237949848175049e-02 2.072621881961822510e-01 1.714367121458053589e-01 -1.411796659231185913e-01 7.433251291513442993e-02 -7.692322134971618652e-02 6.645222194492816925e-03 2.240305542945861816e-01 -1.944838464260101318e-01 9.216780215501785278e-02 5.953331664204597473e-02 6.435276567935943604e-02 7.131636142730712891e-02 -5.781472101807594299e-02 -4.138092994689941406e-01 1.249467805027961731e-01 5.634137988090515137e-02 3.964115381240844727e-01
-1.421364098787307739e-01 4.137575924396514893e-01 -1.803630143404006958e-01 -4.547493997961282730e-03 -2.727607451379299164e-02 2.742986381053924561e-02 -2.117721885442733765e-01 6.921187043190002441e-02 2.833052277565002441e-01 1.823214739561080933e-01 6.133742257952690125e-02 1.041499599814414978e-01 -5.490482226014137268e-02 1.132396906614303589e-01 -2.344293892383575439e-01 -1.602872163057327271e-01 7.390066981315612793e-02 1.486411839723587036e-01 -3.059892952442169189e-01 7.018013857305049896e-03 3.155771791934967041e-01 2.715498208999633789e-01 -2.445755749940872192e-01 -2.052602544426918030e-02 -6.357549875974655151e-02 -2.731065638363361359e-02 -8.606425672769546509e-02 -1.955786049365997314e-01 -1.674862951040267944e-01 1.642891322262585163e-03 6.311091780662536621e-02 2.510631382465362549e-01
5.827527865767478943e-02 3.114650249481201172e-01 2.840319871902465820e-01 3.342212736606597900e-02 -1.361129432916641235e-01 1.345035582780838013e-01 1.211730092763900757e-01 -4.081643521785736084e-01 1.700182408094406128e-01 1.172430366277694702e-01 -1.203325167298316956e-01 7.528965920209884644e-02 8.926136419177055359e-03 8.491215854883193970e-02 -1.873992383480072021e-01 1.827252805233001709e-01 1.869038492441177368e-01 -7.521081715822219849e-02 -8.782468736171722412e-02 -2.026221454143524170e-01 2.924034297466278076e-01 1.296497434377670288e-01 5.385347083210945129e-02 4.963628947734832764e-02 6.891314685344696045e-02 -1.024883836507797241e-01 -2.077910155057907104e-01 -2.829681932926177979e-01 -1.651878058910369873e-01 6.057256087660789490e-02 1.208065450191497803e-02 3.076877593994140625e-01
-1.870660483837127686e-02 4.240953028202056885e-01 -7.434386014938354492e-02 -1.971471309661865234e-02 1.152851711958646774e-02 5.661655589938163757e-02 -9.292422980070114136e-02 -6.326049100607633591e-03 3.416448831558227539e-01 5.536605417728424072e-02 -7.219330407679080963e-03 -5.455821752548217773e-02 -2.506884336471557617e-01 2.738578319549560547e-01 6.686703115701675415e-02 6.513048708438873291e-02 -9.064883342944085598e-04 3.573413193225860596e-02 7.426879554986953735e-02 3.121079131960868835e-02 1.720051318407058716e-01 3.359713032841682434e-02 7.262492924928665161e-02 5.309543013572692871e-01 1.603377163410186768e-01 -6.870901212096214294e-03 -1.816712170839309692e-01 -2.893351018428802490e-01 -8.779246360063552856e-02 2.261613011360168457e-01 7.281799614429473877e-02 1.378997601568698883e-02
-2.443156987428665161e-01 3.981650173664093018e-01 3.538841605186462402e-01 -8.805719763040542603e-02 -1.801083534955978394e-01 1.181453987956047058e-01 7.140381634235382080e-02 -2.635903060436248779e-01 3.505489230155944824e-02 -1.955230832099914551e-01 -1.473093405365943909e-02 -7.133445888757705688e-02 1.218313351273536682e-01 -7.812371104955673218e-02 -1.729684174060821533e-01 1.517627686262130737e-01 1.468953490257263184e-01 -3.510676920413970947e-01 -1.811256370274350047e-04 7.073312997817993164e-02 3.716419264674186707e-02 -1.710323989391326904e-01 -5.802646651864051819e-02 2.559642791748046875e-01 1.668563932180404663e-01 7.375285774469375610e-02 -4.241071641445159912e-02 -1.866322606801986694e-01 -9.826885163784027100e-02 7.812544703483581543e-02 1.366028636693954468e-01 2.355236411094665527e-01
-1.521714776754379272e-01 5.221673250198364258e-01 4.862878471612930298e-02 -2.365393489599227905e-01 3.336193412542343140e-02 -4.531474411487579346e-02 -7.718494627624750137e-03 6.100619677454233170e-03 2.375016212463378906e-01 -2.734894156455993652e-01 1.325717121362686157e-01 -3.029291052371263504e-03 1.215852275490760803e-01 1.130615249276161194e-01 -6.390017271041870117e-02 1.175479069352149963e-01 3.573786020278930664e-01 -1.430740393698215485e-02 -2.807676196098327637e-01 2.636640369892120361e-01 4.782980680465698242e-02 7.447063177824020386e-02 5.756935477256774902e-02 9.044371545314788818e-02 -9.227448701858520508e-02 2.358327358961105347e-01 -6.152526289224624634e-02 2.269009500741958618e-02 -1.827319152653217316e-02 8.120096474885940552e-02 -2.560041844844818115e-01 1.088717654347419739e-01
-3.143724501132965088e-01 1.765613406896591187e-01 1.930636465549468994e-01 1.071114242076873779e-01 -2.343309819698333740e-01 4.121222719550132751e-02 -3.175720572471618652e-01 -2.181527437642216682e-03 2.073688656091690063e-01 -1.946671605110168457e-01 1.230123341083526611e-01 -1.984514147043228149e-01 -1.055945754051208496e-01 5.177297443151473999e-02 -2.103312909603118896e-01 2.538006752729415894e-02 -3.480922803282737732e-02 -2.820369601249694824e-01 -3.284808099269866943e-01 1.616729646921157837e-01 2.405054308474063873e-02 -1.830752938985824585e-01 -1.291619986295700073e-01 -4.864355549216270447e-03 3.323908448219299316e-01 -6.315668113529682159e-03 -1.150818839669227600e-01 -9.808918833732604980e-02 4.442457482218742371e-02 1.890462785959243774e-01 1.755373328924179077e-01 4.633684456348419189e-02
2.216683328151702881e-02 -1.449952181428670883e-02 1.815339624881744385e-01 -1.661718487739562988e-01 8.646295219659805298e-02 -5.747996736317873001e-03 2.084322422742843628e-01 1.104953959584236145e-01 3.019583821296691895e-01 -1.216842159628868103e-01 9.590164572000503540e-02 -3.022037446498870850e-01 3.725355118513107300e-02 9.940601885318756104e-02 -1.587841361761093140e-01 6.257991306483745575e-03 2.749759256839752197e-01 -4.475870355963706970e-02 -1.989229321479797363e-01 1.949347704648971558e-01 2.210220247507095337e-01 1.991367712616920471e-02 -1.414798647165298462e-01 1.752547323703765869e-01 3.067624289542436600e-03 -1.910086423158645630e-01 6.121381372213363647e-02 2.134812623262405396e-02 -3.422421514987945557e-01 5.161767080426216125e-02 4.046916067600250244e-01 -2.304530739784240723e-01
-7.988373935222625732e-02 1.369384676218032837e-01 2.318168729543685913e-01 4.172146320343017578e-02 1.141915991902351379e-01 4.992551170289516449e-03 2.486435323953628540e-01 -2.068784236907958984e-01 8.517390489578247070e-02 -5.742174014449119568e-02 8.974335342645645142e-02 5.169464647769927979e-02 1.959377378225326538e-01 1.572006344795227051e-01 -3.523362278938293457e-01 2.766566276550292969e-01 8.048234879970550537e-02 -1.659492403268814087e-02 -1.550532281398773193e-01 1.994217932224273682e-02 4.749104753136634827e-02 8.940362930297851562e-02 -9.434504061937332153e-02 2.637101113796234131e-01 -1.572570353746414185e-01 -8.724883943796157837e-02 3.386234492063522339e-02 -1.796178221702575684e-01 -5.567229166626930237e-02 1.119352579116821289e-01 5.452157855033874512e-01 1.345858126878738403e-01
-2.001260370016098022e-01 2.841163277626037598e-01 -1.835202798247337341e-02 -1.426905300468206406e-02 2.376022189855575562e-02 -1.111563742160797119e-01 -3.833833709359169006e-02 -1.177261844277381897e-01 1.459504216909408569e-01 2.199915796518325806e-01 1.433862894773483276e-01 1.277020573616027832e-01 8.173123747110366821e-02 3.007783591747283936e-01 -1.829984784126281738e-01 5.971286445856094360e-02 1.862552890088409185e-04 9.661877900362014771e-02 -3.058475852012634277e-01 3.157021999359130859e-01 3.990483283996582031e-02 -1.169495061039924622e-01 -8.069777488708496094e-02 2.989951968193054199e-01 -7.494138181209564209e-02 2.209145724773406982e-01 2.118441015481948853e-01 -1.232577264308929443e-01 -2.066496461629867554e-01 3.287402987480163574e-01 -1.580235809087753296e-01 7.555935531854629517e-02
-3.265565037727355957e-01 -3.990975767374038696e-02 1.402295082807540894e-01 1.524337381124496460e-01 1.474551260471343994e-01 -1.435686200857162476e-01 -1.115695908665657043e-01 1.049711331725120544e-01 2.854149639606475830e-01 -1.184615939855575562e-01 3.173891603946685791e-01 -5.621774867177009583e-02 -2.600285597145557404e-02 2.578401863574981689e-01 -1.002460643649101257e-01 9.840264916419982910e-03 6.426343321800231934e-02 -2.521305158734321594e-02 -3.931666612625122070e-01 2.178002893924713135e-01 -9.725829586386680603e-03 7.993658632040023804e-02 -3.529184162616729736e-01 2.057808488607406616e-01 1.626162417232990265e-02 -1.670630872249603271e-01 -5.845325440168380737e-02 -2.076828293502330780e-02 -1.229025423526763916e-01 -2.535045742988586426e-01 6.049852818250656128e-02 1.055203005671501160e-01
-1.586589515209197998e-01 1.729334145784378052e-01 4.336877539753913879e-02 -1.676107197999954224e-01 -3.610802115872502327e-03 -1.407068371772766113e-01 -1.105694770812988281e-01 -7.157897949218750000e-02 2.140272259712219238e-01 8.974740654230117798e-02 2.526085674762725830e-01 1.498840004205703735e-01 -9.268368035554885864e-02 2.303904742002487183e-01 -1.848526000976562500e-01 8.123404532670974731e-02 2.593604102730751038e-02 2.948150634765625000e-01 -3.502100706100463867e-01 1.372395753860473633e-01 2.244590371847152710e-01 -9.281711280345916748e-02 3.623927012085914612e-02 9.640694409608840942e-02 6.970629841089248657e-02 3.465897142887115479e-01 4.730946570634841919e-02 1.156765781342983246e-02 -2.666876614093780518e-01 2.473478019237518311e-01 1.649080067873001099e-01 2.228909432888031006e-01
2.176182717084884644e-02 1.872511357069015503e-01 1.231669634580612183e-01 -2.513372600078582764e-01 2.044651210308074951e-01 -2.669928371906280518e-01 -9.475748240947723389e-02 1.632367074489593506e-01 3.811061680316925049e-01 7.857557386159896851e-02 2.774316072463989258e-01 -1.629763394594192505e-01 6.792073696851730347e-02 1.123918220400810242e-02 -1.984040141105651855e-01 -2.398193627595901489e-02 3.776143863797187805e-02 -2.294835448265075684e-01 -2.761339545249938965e-01 1.999448388814926147e-01 1.141283810138702393e-01 -8.762158453464508057e-02 1.997716724872589111e-02 3.492628931999206543e-01 -1.483905874192714691e-02 -5.677989870309829712e-02 -9.032141417264938354e-02 -2.513405978679656982e-01 2.062323391437530518e-01 -1.183780469000339508e-02 -8.024035952985286713e-03 8.287730067968368530e-02
7.973924279212951660e-02 3.436034619808197021e-01 1.361274421215057373e-01 -2.052428387105464935e-02 5.713632702827453613e-02 8.541160821914672852e-02 2.107646614313125610e-01 -8.927316963672637939e-02 1.573286503553390503e-01 -2.394165545701980591e-01 1.878468841314315796e-01 9.666364639997482300e-02 6.791147589683532715e-02 8.603190630674362183e-02 -2.388929128646850586e-01 1.882745176553726196e-01 -3.359559923410415649e-02 -4.855414479970932007e-02 -2.052625566720962524e-01 1.104163378477096558e-02 -6.244665011763572693e-02 2.852286398410797119e-01 6.584151834249496460e-02 2.098792195320129395e-01 7.150471955537796021e-02 1.333816200494766235e-01 1.577146351337432861e-01 -3.222159147262573242e-01 -2.117821946740150452e-02 7.450421806424856186e-03 4.792116582393646240e-01 -3.623868525028228760e-02
-1.331884227693080902e-02 7.248314470052719116e-02 4.452362954616546631e-01 -2.465600613504648209e-03 2.182127721607685089e-02 -1.167017668485641479e-01 -2.121189981698989868e-01 -9.578524529933929443e-02 5.326505750417709351e-02 -1.164331510663032532e-01 4.428132623434066772e-02 -1.331688314676284790e-01 -3.637411817908287048e-02 -1.999620944261550903e-01 -3.208473026752471924e-01 -8.051576092839241028e-03 1.758094429969787598e-01 -9.495954960584640503e-02 -2.889977097511291504e-01 1.048777624964714050e-01 1.750596314668655396e-01 -5.181080661714076996e-03 -2.754085659980773926e-01 1.075552329421043396e-01 3.179519772529602051e-01 -1.327503472566604614e-01 -1.849174052476882935e-01 -1.426222473382949829e-01 -7.236784696578979492e-02 2.841041386127471924e-01 1.123249232769012451e-01 1.526484340429306030e-01
-3.536684513092041016e-01 3.562925457954406738e-01 1.202601641416549683e-01 -2.391984127461910248e-02 2.933005988597869873e-01 1.565455943346023560e-01 -1.389188170433044434e-01 -1.697254031896591187e-01 1.487674862146377563e-01 -2.300728112459182739e-01 7.328476011753082275e-02 1.572752743959426880e-01 1.705015301704406738e-01 3.431497514247894287e-02 -4.600654169917106628e-02 3.119832873344421387e-01 1.652249991893768311e-01 -1.439871042966842651e-01 -1.606604605913162231e-01 1.717212349176406860e-01 -2.568102069199085236e-02 1.500632315874099731e-01 -7.532887160778045654e-02 1.966883093118667603e-01 2.619937658309936523e-01 -1.981402039527893066e-01 1.768051087856292725e-01 1.181412413716316223e-01 -8.289095759391784668e-02 -1.645952113904058933e-03 7.512087374925613403e-02 5.410874634981155396e-02
-7.160629332065582275e-02 7.252570241689682007e-02 2.240161895751953125e-01 -1.868260949850082397e-01 -1.474774181842803955e-01 1.673061028122901917e-02 -1.253913640975952148e-01 -2.230144888162612915e-01 3.572704493999481201e-01 -1.830421090126037598e-01 3.024716675281524658e-01 -5.754512920975685120e-02 -4.608830809593200684e-02 9.537832438945770264e-02 -8.775274269282817841e-03 2.510781884193420410e-01 1.648674756288528442e-01 -1.599688529968261719e-01 -3.749001324176788330e-01 1.850166171789169312e-01 -1.575799882411956787e-01 -2.239066921174526215e-02 -2.466047704219818115e-01 9.290808439254760742e-02 2.843942306935787201e-02 1.741495132446289062e-01 1.061538308858871460e-01 -3.292752206325531006e-01 4.197027161717414856e-02 3.140853077638894320e-04 -1.015396639704704285e-01 -3.899824246764183044e-02
-1.321677118539810181e-01 1.085158735513687134e-01 3.449024856090545654e-01 -3.461211919784545898e-01 6.671818345785140991e-02 -3.793027102947235107e-01 3.650777414441108704e-02 -2.043284103274345398e-02 3.192460909485816956e-02 -7.485968619585037231e-02 3.582748174667358398e-01 -4.340201616287231445e-02 -1.318187564611434937e-01 3.834410011768341064e-02 8.654933422803878784e-02 2.949669957160949707e-02 -6.741215288639068604e-02 -6.165932118892669678e-02 -1.487023103982210159e-02 3.511538803577423096e-01 -2.100998535752296448e-03 1.924510002136230469e-01 -1.955327987670898438e-01 1.343603134155273438e-01 1.570121198892593384e-01 -8.847711980342864990e-02 1.271656132303178310e-03 -2.915601134300231934e-01 3.440120071172714233e-02 -6.347975879907608032e-02 2.434722334146499634e-01 1.032722070813179016e-01
-1.954005658626556396e-01 3.021760880947113037e-01 -2.261649072170257568e-01 -1.047232374548912048e-01 -8.481964468955993652e-03 -1.624478399753570557e-02 -1.075757071375846863e-01 -1.158681735396385193e-01 2.213118076324462891e-01 -4.285535812377929688e-01 1.424488872289657593e-01 -8.554660715162754059e-03 -1.164864655584096909e-02 2.244732826948165894e-01 -1.933917254209518433e-01 1.823322474956512451e-01 2.027271240949630737e-01 -4.939971864223480225e-02 -2.893293797969818115e-01 3.400360643863677979e-01 5.414313636720180511e-03 1.555483639240264893e-01 -9.073920547962188721e-02 9.571380168199539185e-02 -1.256373971700668335e-01 1.895066499710083008e-01 -1.523137539625167847e-01 -6.668769568204879761e-02 6.468190997838973999e-02 1.426859945058822632e-01 -1.065255776047706604e-01 9.568914771080017090e-02
-1.197017654776573181e-01 2.390620708465576172e-01 1.409239917993545532e-01 7.343872636556625366e-02 -1.119729354977607727e-01 -5.304087419062852859e-03 -1.935206949710845947e-01 -2.175245061516761780e-02 2.102813422679901123e-01 -1.054029390215873718e-01 1.978602260351181030e-01 -1.052940562367439270e-01 2.803459018468856812e-02 9.741073101758956909e-02 -9.576574712991714478e-02 1.726833879947662354e-01 3.341162800788879395e-01 -9.127357602119445801e-02 -2.885924875736236572e-01 5.414739847183227539e-01 4.294432699680328369e-02 -1.638481579720973969e-02 -7.405179738998413086e-02 -2.489821054041385651e-03 -1.013412885367870331e-02 9.796985983848571777e-02 1.339046061038970947e-01 -3.145488798618316650e-01 -1.492534279823303223e-01 -1.253146082162857056e-01 -6.557640433311462402e-02 1.582715213298797607e-01
-4.957424476742744446e-02 -1.116165593266487122e-01 1.241501122713088989e-01 5.391136929392814636e-02 -1.992844045162200928e-01 1.707529276609420776e-02 5.074680969119071960e-02 -1.684389114379882812e-01 9.117063134908676147e-02 -1.447408050298690796e-01 -5.628548562526702881e-02 -9.107655286788940430e-02 -3.741504624485969543e-02 2.064692974090576172e-01 -6.954932957887649536e-02 2.247328907251358032e-01 1.358028650283813477e-01 -2.972780168056488037e-01 -1.487416326999664307e-01 1.474045813083648682e-01 6.340380758047103882e-02 9.061508625745773315e-02 -6.217084079980850220e-02 1.694761663675308228e-01 -1.746412962675094604e-01 -1.976658105850219727e-01 1.736905872821807861e-01 -3.740352690219879150e-01 -9.377691894769668579e-02 3.408762216567993164e-01 4.163228869438171387e-01 1.492329239845275879e-01
-7.282380014657974243e-02 2.688247263431549072e-01 1.985760778188705444e-01 -1.771786063909530640e-01 -2.513082697987556458e-03 2.654989957809448242e-01 5.115799605846405029e-02 6.217332556843757629e-02 1.505599170923233032e-01 8.794999122619628906e-02 5.255033820867538452e-02 -1.213162094354629517e-01 8.680661767721176147e-02 1.337159983813762665e-02 -6.992659717798233032e-02 1.996116936206817627e-01 -3.855704888701438904e-02 -1.560457050800323486e-01 -3.348200023174285889e-01 1.028438955545425415e-01 3.333295881748199463e-01 -5.678828433156013489e-02 1.423852331936359406e-02 4.205894768238067627e-01 -1.929731816053390503e-01 -3.671653568744659424e-02 1.415141522884368896e-01 -2.756119668483734131e-01 -1.094196513295173645e-01 -1.973320096731185913e-01 6.751294713467359543e-03 2.209346145391464233e-01
1.402567923069000244e-01 3.833365440368652344e-02 1.167076174169778824e-02 9.336132556200027466e-02 1.375520080327987671e-01 -2.430580407381057739e-01 -2.068560197949409485e-02 -5.838030949234962463e-02 4.274071455001831055e-01 -2.350959461182355881e-03 2.945030629634857178e-01 -6.088196486234664917e-02 -3.716243207454681396e-01 -7.856358587741851807e-02 -2.726131975650787354e-01 3.920946717262268066e-01 1.804909408092498779e-01 -7.959809899330139160e-02 -1.937844455242156982e-01 9.049321711063385010e-02 1.209292467683553696e-02 1.050566658377647400e-01 -1.813861168920993805e-02 -7.180429063737392426e-03 -2.925616316497325897e-02 -1.074477434158325195e-01 -1.587168425321578979e-01 -2.092269957065582275e-01 6.256676279008388519e-03 -4.261622205376625061e-02 1.153765618801116943e-01 2.235286384820938110e-01
-9.926459193229675293e-02 1.095370948314666748e-01 2.851073741912841797e-01 3.269573301076889038e-02 7.477301359176635742e-02 -1.557652354240417480e-01 -1.934174150228500366e-01 -2.125581800937652588e-01 4.146796464920043945e-01 -4.061315655708312988e-01 -7.900608330965042114e-02 4.735737293958663940e-02 -4.744486883282661438e-02 1.973420083522796631e-01 -4.293428361415863037e-02 -3.661312535405158997e-02 -4.515557363629341125e-02 -2.053107321262359619e-01 -5.478585883975028992e-02 7.895614206790924072e-02 -1.598416715860366821e-01 1.862165927886962891e-01 2.659720927476882935e-02 3.674563169479370117e-01 -2.458749562501907349e-01 -7.569067925214767456e-02 -1.259283423423767090e-01 -2.666638977825641632e-02 1.448341179639101028e-02 7.537502050399780273e-02 -1.424940377473831177e-01 1.877485662698745728e-01
6.390298902988433838e-02 3.041485846042633057e-01 1.837742328643798828e-01 8.999937772750854492e-02 -3.481206647393264575e-07 -1.061721667647361755e-01 1.326010227203369141e-01 -1.629628688097000122e-01 3.138081133365631104e-01 -3.795704990625381470e-02 5.161771178245544434e-02 -2.677641510963439941e-01 -8.558166027069091797e-02 5.755387619137763977e-02 -2.740119695663452148e-01 8.903282694518566132e-03 -3.106948360800743103e-02 -1.613061428070068359e-01 3.229464171454310417e-03 -7.992293685674667358e-02 1.169183775782585144e-01 8.172938227653503418e-02 -2.767506539821624756e-01 1.776996403932571411e-01 2.904403805732727051e-01 8.054476231336593628e-02 8.160249143838882446e-02 -1.164329200983047485e-01 -2.281119525432586670e-01 2.812494039535522461e-01 2.817240059375762939e-01 2.501673102378845215e-01
-1.304450780153274536e-01 3.136745691299438477e-01 1.428842246532440186e-01 -3.464756309986114502e-01 1.926008909940719604e-01 -1.542582362890243530e-01 1.833505779504776001e-01 -1.191887110471725464e-01 2.525509707629680634e-02 -1.640429496765136719e-01 -1.550662219524383545e-01 1.075122412294149399e-02 2.412804961204528809e-01 2.827436327934265137e-01 -1.783333271741867065e-01 1.517093628644943237e-01 9.051071107387542725e-02 -1.730266660451889038e-01 -3.915832936763763428e-02 -4.726733639836311340e-02 -5.810904130339622498e-02 6.607460230588912964e-02 -3.595392405986785889e-02 1.530279964208602905e-01 -1.200619339942932129e-01 -4.945304617285728455e-02 3.938283771276473999e-02 -2.807525098323822021e-01 -1.512869000434875488e-01 2.195396572351455688e-01 3.824327588081359863e-01 4.248214140534400940e-02
-2.369912266731262207e-01 2.682572305202484131e-01 3.056937754154205322e-01 -4.166338965296745300e-02 8.533816784620285034e-03 7.863924652338027954e-02 2.757790684700012207e-01 -1.209069564938545227e-01 8.496179431676864624e-02 -7.517633587121963501e-02 -1.337001379579305649e-02 1.593971550464630127e-01 -8.922341465950012207e-02 2.068190649151802063e-02 -1.502381116151809692e-01 1.987423151731491089e-01 -6.092865392565727234e-02 -9.192807972431182861e-02 -1.326630860567092896e-01 -8.403888344764709473e-02 1.097588464617729187e-01 1.000676229596138000e-01 2.744425274431705475e-02 1.302050948143005371e-01 1.870509237051010132e-02 5.625116825103759766e-02 -3.743186593055725098e-01 -2.593201696872711182e-01 -4.289328455924987793e-01 1.090865507721900940e-01 2.371117919683456421e-01 1.768377125263214111e-01
1.195867136120796204e-01 1.487387120723724365e-01 4.047789871692657471e-01 -1.235312595963478088e-01 1.664000302553176880e-01 6.169372797012329102e-02 -1.308050751686096191e-01 -1.529966741800308228e-01 2.272344976663589478e-01 -9.093034081161022186e-03 1.160386502742767334e-01 -2.705433070659637451e-01 -1.266361027956008911e-01 2.301917970180511475e-02 -6.550821661949157715e-02 3.259725123643875122e-02 -6.923097372055053711e-02 -2.799619734287261963e-02 -1.472262591123580933e-01 7.775008678436279297e-02 -2.749753184616565704e-02 6.127443537116050720e-02 -1.062656342983245850e-01 5.033132433891296387e-01 -1.304054856300354004e-01 -9.304847568273544312e-03 -5.931087210774421692e-02 3.831132501363754272e-02 7.117259502410888672e-02 4.417323470115661621e-01 1.654807031154632568e-01 -8.952774107456207275e-03
6.171303614974021912e-02 2.018011063337326050e-01 1.792473942041397095e-01 -3.603950142860412598e-02 -9.733029454946517944e-02 2.875331416726112366e-02 2.496571689844131470e-01 -9.140609949827194214e-02 5.684914812445640564e-02 -2.823403850197792053e-02 6.297608464956283569e-02 2.317554876208305359e-02 -2.559588551521301270e-01 3.741326034069061279e-01 -2.193690240383148193e-01 -1.141792014241218567e-01 2.221499979496002197e-01 -1.108388975262641907e-01 -2.313466370105743408e-01 1.817562878131866455e-01 -2.130174264311790466e-02 1.489843428134918213e-01 -2.712516486644744873e-01 3.605057597160339355e-01 2.989897318184375763e-02 -2.338525801897048950e-01 -2.508748173713684082e-01 1.718741357326507568e-01 -1.415057573467493057e-02 1.850813068449497223e-02 -1.747256219387054443e-01 -1.111642494797706604e-01
-1.007835641503334045e-01 3.299724757671356201e-01 -8.066699840128421783e-03 -1.987449079751968384e-01 -2.287516593933105469e-01 1.070905663073062897e-02 1.966765671968460083e-01 -9.948974102735519409e-02 2.622376084327697754e-01 3.978162421844899654e-04 -3.061103224754333496e-01 -2.659392952919006348e-01 5.745585262775421143e-02 1.959529817104339600e-01 -1.840964891016483307e-02 1.062794551253318787e-01 -9.866151958703994751e-02 -1.903208494186401367e-01 -9.204183518886566162e-02 1.360821127891540527e-01 9.511120617389678955e-02 3.855721792206168175e-03 -1.940493285655975342e-01 -3.781477734446525574e-02 -8.162122219800949097e-03 -1.722840033471584320e-02 2.231317106634378433e-03 -1.664127558469772339e-01 -3.660415410995483398e-01 5.903780087828636169e-02 3.546916842460632324e-01 2.035029083490371704e-01
-4.046204984188079834e-01 4.694435000419616699e-01 -1.603930443525314331e-01 -6.826544553041458130e-02 9.551243484020233154e-02 -9.326628595590591431e-02 -1.116642877459526062e-01 -1.315971463918685913e-01 1.070280298590660095e-01 -3.182225227355957031e-01 -7.940362393856048584e-02 1.818778216838836670e-01 7.346803694963455200e-02 2.649592459201812744e-01 -1.232662796974182129e-01 1.793302446603775024e-01 2.354035824537277222e-01 -5.089238286018371582e-03 -9.584246575832366943e-02 2.191869318485260010e-01 2.708198502659797668e-02 4.386897757649421692e-02 1.026627048850059509e-01 9.213391691446304321e-02 1.500452123582363129e-02 2.026849687099456787e-01 -8.748528361320495605e-02 -8.077120035886764526e-02 -1.045912727713584900e-01 2.188742160797119141e-01 -3.414271026849746704e-02 1.140200793743133545e-01
-2.204885035753250122e-01 4.771555066108703613e-01 1.598653644323348999e-01 4.783683270215988159e-02 1.551779806613922119e-01 -1.354109644889831543e-01 -8.703249506652355194e-03 -2.702101469039916992e-01 -3.487803786993026733e-02 -1.422165185213088989e-01 9.605884552001953125e-02 -4.294384270906448364e-02 7.358138263225555420e-02 1.896537840366363525e-01 -1.696972697973251343e-01 2.484671622514724731e-01 1.613400280475616455e-01 -2.736994922161102295e-01 9.262495487928390503e-02 2.697645425796508789e-01 1.738125532865524292e-01 -1.386814415454864502e-01 -1.087043732404708862e-01 1.632329523563385010e-01 6.564046442508697510e-02 2.261915653944015503e-01 9.553529322147369385e-02 -1.807909160852432251e-01 9.254511445760726929e-03 1.532758325338363647e-01 -8.139282464981079102e-02 1.350568979978561401e-01
-9.703435003757476807e-02 2.102645039558410645e-01 3.572173416614532471e-01 -3.302925033494830132e-03 2.375408709049224854e-01 1.230841036885976791e-03 2.006975114345550537e-01 -2.000417262315750122e-01 -1.106057665310800076e-03 -1.679577380418777466e-01 4.403402283787727356e-02 -4.537136107683181763e-02 2.315880507230758667e-01 2.756799757480621338e-01 -1.913920938968658447e-01 -1.138925901614129543e-03 7.492434978485107422e-02 -1.246276721358299255e-01 -2.887968719005584717e-01 -1.230547428131103516e-01 7.321522384881973267e-02 2.744823694229125977e-02 -1.418569087982177734e-01 2.811529040336608887e-01 -1.289540529251098633e-01 5.156653746962547302e-02 1.045563220977783203e-01 7.031404227018356323e-02 -1.304393112659454346e-01 1.034732386469841003e-01 4.315490424633026123e-01 9.728904068470001221e-02
-6.387339532375335693e-02 2.783908247947692871e-01 1.614475846290588379e-01 6.438197940587997437e-02 -4.744601435959339142e-03 -2.340012937784194946e-01 -1.780864000320434570e-01 1.137726083397865295e-01 2.390246689319610596e-01 -1.721573621034622192e-01 1.047994270920753479e-01 -2.066269963979721069e-01 -9.802434593439102173e-02 2.468552142381668091e-01 -2.365564256906509399e-01 -1.155669167637825012e-01 1.301256269216537476e-01 2.495701238512992859e-02 -1.717503368854522705e-01 2.108300477266311646e-01 -1.342761665582656860e-01 1.407444924116134644e-01 -1.971242278814315796e-01 2.099636048078536987e-01 -2.082197368144989014e-01 1.726250909268856049e-02 2.335558086633682251e-01 -2.299581617116928101e-01 -1.999989002943038940e-01 3.093068897724151611e-01 2.780441194772720337e-02 -9.300583600997924805e-02
-3.636294277384877205e-04 4.418345093727111816e-01 2.566881179809570312e-01 -2.046186923980712891e-01 7.256767153739929199e-02 -4.398394376039505005e-03 1.113085821270942688e-01 -1.494607180356979370e-01 1.085456740111112595e-02 2.343121543526649475e-02 -3.668674081563949585e-02 1.167651414871215820e-01 -1.620866656303405762e-01 -5.807345733046531677e-02 -1.181541848927736282e-02 3.441969752311706543e-01 1.124737486243247986e-01 3.097862191498279572e-02 -5.691503733396530151e-02 2.644257806241512299e-02 1.287279836833477020e-02 2.102996408939361572e-01 -1.103426963090896606e-01 1.447694450616836548e-01 3.486462533473968506e-01 -6.959761679172515869e-02 -1.409843564033508301e-01 -3.180014193058013916e-01 -3.582020998001098633e-01 9.583448618650436401e-02 9.841568768024444580e-02 5.879142135381698608e-02
-1.992475241422653198e-01 3.174645602703094482e-01 3.653494715690612793e-01 -1.316013485193252563e-01 -1.508759856224060059e-01 1.081371307373046875e-01 -7.763247936964035034e-02 -2.352659963071346283e-02 1.531325131654739380e-01 -2.603716962039470673e-02 3.490173518657684326e-01 -2.813538536429405212e-02 -1.494496613740921021e-01 2.599042057991027832e-01 8.524373918771743774e-02 -9.209100902080535889e-02 2.904130518436431885e-01 5.928320065140724182e-02 -1.912544853985309601e-02 1.142967939376831055e-01 -1.615693271160125732e-01 2.148369103670120239e-01 3.698151111602783203e-01 7.834652066230773926e-02 5.704938992857933044e-02 -3.908002376556396484e-02 -1.609033793210983276e-01 -1.861763596534729004e-01 -1.297342404723167419e-02 3.926134109497070312e-02 1.007328624837100506e-03 1.783991456031799316e-01
-9.698657691478729248e-02 1.443231254816055298e-01 1.417236030101776123e-01 -2.796856164932250977e-01 5.809876695275306702e-02 -2.707786560058593750e-01 1.368721481412649155e-02 2.901463396847248077e-02 8.320216089487075806e-02 -2.669581472873687744e-01 3.272471204400062561e-02 -2.557052671909332275e-01 1.220048288814723492e-03 2.120625823736190796e-01 -1.224502697587013245e-01 -1.273939013481140137e-01 -1.852568089962005615e-01 -2.435169219970703125e-01 -2.016210258007049561e-01 3.875183463096618652e-01 4.408124834299087524e-02 -1.741074919700622559e-01 -7.826864719390869141e-02 3.632393181324005127e-01 -7.350952178239822388e-02 1.228673979640007019e-01 -1.743488162755966187e-01 -1.561783552169799805e-01 -1.232932955026626587e-01 -1.286498177796602249e-02 1.435329858213663101e-02 1.651028692722320557e-01
-2.512805163860321045e-01 1.168720871210098267e-01 1.273035407066345215e-01 -5.487398058176040649e-02 1.250382699072360992e-02 4.629903007298707962e-03 1.153725162148475647e-01 2.085803635418415070e-02 9.337689727544784546e-02 1.133276149630546570e-01 -5.833711847662925720e-02 -1.892158240079879761e-01 -1.110180839896202087e-01 -2.138555794954299927e-01 -2.222130298614501953e-01 3.035423159599304199e-01 1.692770980298519135e-02 -1.317834407091140747e-01 -2.832348942756652832e-01 7.124932017177343369e-03 1.288513932377099991e-02 2.571061253547668457e-01 1.202330663800239563e-01 1.246169134974479675e-01 -1.417390555143356323e-01 -6.066703423857688904e-02 -2.884230613708496094e-01 -4.262126982212066650e-01 -1.281068772077560425e-01 2.375860959291458130e-01 5.927695706486701965e-02 2.656031548976898193e-01
1.721644997596740723e-01 3.981267809867858887e-01 1.162020042538642883e-01 -7.807739078998565674e-02 -6.396056711673736572e-02 -1.355983912944793701e-01 7.370813935995101929e-02 1.561813056468963623e-01 2.878564596176147461e-01 8.193834871053695679e-02 3.020379319787025452e-02 -1.430783979594707489e-02 -3.422057032585144043e-01 1.884683221578598022e-01 1.850362867116928101e-01 -6.436231732368469238e-02 1.072508022189140320e-01 -1.346459835767745972e-01 -6.268430501222610474e-02 1.770712286233901978e-01 1.725908964872360229e-01 7.797933369874954224e-02 2.070585042238235474e-01 3.413315117359161377e-01 1.222374010831117630e-02 9.647113084793090820e-02 -1.843127310276031494e-01 -2.435640543699264526e-01 -1.366332471370697021e-01 2.751992046833038330e-01 -8.715264499187469482e-03 -2.931464649736881256e-02
-2.594788670539855957e-01 4.744315445423126221e-01 -2.015922665596008301e-01 6.630323827266693115e-02 -2.265379019081592560e-02 -1.105610057711601257e-01 -4.250860214233398438e-02 -2.574172019958496094e-01 1.865145266056060791e-01 -3.564022183418273926e-01 1.735450476408004761e-01 -8.523943275213241577e-02 -9.481714665889739990e-02 1.490161120891571045e-01 -3.268153369426727295e-01 2.225892245769500732e-01 2.482548058032989502e-01 1.118942629545927048e-02 -9.125363826751708984e-02 2.094440311193466187e-01 5.246495082974433899e-02 1.279856413602828979e-01 3.885249421000480652e-02 6.167051196098327637e-02 -9.965883195400238037e-02 1.072310283780097961e-01 -1.086799055337905884e-01 -9.521449357271194458e-02 -8.530006557703018188e-02 6.840130686759948730e-02 -2.617795579135417938e-02 -4.068261757493019104e-02
-4.413330182433128357e-02 3.104263842105865479e-01 2.396101951599121094e-01 -3.118124008178710938e-01 -1.924763619899749756e-01 -2.257847338914871216e-01 -5.099382624030113220e-02 -1.074352711439132690e-01 3.748154640197753906e-01 -1.843067258596420288e-01 9.423997253179550171e-02 -2.029408514499664307e-01 5.863633379340171814e-02 1.657104492187500000e-02 -6.220914050936698914e-02 -8.672919124364852905e-02 -1.140980646014213562e-01 -2.063565887510776520e-02 -1.044895425438880920e-01 1.093879938125610352e-01 -2.387614734470844269e-02 1.825948655605316162e-01 4.390312731266021729e-02 2.276319414377212524e-01 1.335268318653106689e-01 -7.228777557611465454e-02 -4.684674441814422607e-01 3.431395813822746277e-02 -7.380257546901702881e-02 1.200001239776611328e-01 -1.056848764419555664e-01 8.099104464054107666e-02
4.884752444922924042e-03 2.371630966663360596e-01 1.142778694629669189e-01 -2.744566500186920166e-01 3.906802833080291748e-02 -1.563341021537780762e-01 5.275903642177581787e-02 2.493726462125778198e-02 3.954403996467590332e-01 -1.365856081247329712e-01 1.625847816467285156e-01 8.709053508937358856e-03 -1.115246638655662537e-01 4.054406657814979553e-03 1.031494513154029846e-02 8.136313408613204956e-02 3.194057941436767578e-01 -1.779725253582000732e-01 -4.459776878356933594e-01 2.883635759353637695e-01 -9.189115464687347412e-02 -1.331790834665298462e-01 -2.438275516033172607e-02 2.814074158668518066e-01 -3.549785912036895752e-02 2.905212529003620148e-02 8.307600766420364380e-02 -7.589524984359741211e-02 1.019696146249771118e-01 -6.750310957431793213e-02 -1.777033656835556030e-01 1.491479277610778809e-01
-1.512072831392288208e-01 2.337229400873184204e-01 2.864457368850708008e-01 -2.209484577178955078e-02 6.975022703409194946e-02 -8.376701921224594116e-02 -1.032854020595550537e-01 -2.716734409332275391e-01 3.590713143348693848e-01 7.973872870206832886e-02 7.980287075042724609e-02 -2.287676185369491577e-01 4.872076213359832764e-02 -2.508772909641265869e-01 -1.070066466927528381e-01 2.769182026386260986e-01 3.650540858507156372e-02 -9.236510097980499268e-02 -1.948942840099334717e-01 2.893432080745697021e-01 1.485107988119125366e-01 -6.950922776013612747e-03 -4.912725090980529785e-02 7.906788587570190430e-02 -2.878461182117462158e-01 -7.147805392742156982e-02 -1.860063225030899048e-01 -9.706494212150573730e-02 -9.520987421274185181e-02 2.688871622085571289e-01 2.842934057116508484e-02 1.402828842401504517e-01
-1.274629980325698853e-01 3.886349201202392578e-01 3.172720074653625488e-01 2.879928946495056152e-01 7.278151065111160278e-02 2.834112197160720825e-02 5.671106278896331787e-02 -1.537094265222549438e-01 2.237916737794876099e-01 -2.987343966960906982e-01 9.304329752922058105e-02 -2.951205708086490631e-02 4.681834951043128967e-02 5.168169271200895309e-03 -1.115241646766662598e-01 1.527473097667098045e-03 -2.230266630649566650e-01 -2.542707622051239014e-01 -4.633719474077224731e-02 -6.881573703140020370e-03 2.522502839565277100e-01 2.124346196651458740e-01 -1.113702505826950073e-01 -4.333597421646118164e-02 2.810515165328979492e-01 4.751565307378768921e-02 -2.056487798690795898e-01 -1.883646994829177856e-01 -8.338329941034317017e-02 1.135847941040992737e-01 1.843721978366374969e-02 1.838922798633575439e-01
-1.139282584190368652e-01 2.980700135231018066e-01 5.884210020303726196e-02 -3.367976471781730652e-02 -7.946990430355072021e-02 6.804840266704559326e-02 -2.226065546274185181e-01 1.683050990104675293e-01 3.119972348213195801e-01 -2.684558033943176270e-01 1.989970952272415161e-01 2.730814926326274872e-02 -2.041899412870407104e-01 -3.227597102522850037e-02 -2.494840621948242188e-01 2.545319683849811554e-02 9.853456169366836548e-02 -2.275017946958541870e-01 -2.604670226573944092e-01 3.730179741978645325e-02 -1.168511528521776199e-02 -1.422942727804183960e-01 -1.138222217559814453e-01 3.392430543899536133e-01 9.485723078250885010e-02 -2.591187655925750732e-01 -2.365039102733135223e-02 -1.162362992763519287e-01 1.280521899461746216e-01 2.055797427892684937e-01 5.416855216026306152e-02 -2.417403608560562134e-01
2.484951540827751160e-02 3.562610745429992676e-01 1.282792836427688599e-01 5.153558030724525452e-02 6.219972670078277588e-02 -2.786671817302703857e-01 5.236402619630098343e-03 2.423060238361358643e-01 9.318805485963821411e-02 -9.905643761157989502e-02 1.453212499618530273e-01 -9.821435809135437012e-02 -5.366954952478408813e-02 3.455876410007476807e-01 -2.507862448692321777e-01 2.155697293346747756e-04 9.219624102115631104e-02 -1.352963000535964966e-01 -1.201142221689224243e-01 3.268224596977233887e-01 7.201459258794784546e-02 8.425141870975494385e-02 -2.251778542995452881e-01 2.334560006856918335e-01 -2.432534843683242798e-01 1.018070057034492493e-01 1.872209608554840088e-01 -8.014890551567077637e-02 -1.372636556625366211e-01 2.582091391086578369e-01 -5.856752395629882812e-03 -1.285409182310104370e-01
1.498366594314575195e-01 3.106832504272460938e-01 -3.843730315566062927e-02 7.697236537933349609e-02 -3.949220851063728333e-02 -5.132868513464927673e-02 1.848661750555038452e-01 5.112004932016134262e-03 4.548559188842773438e-01 -2.028453396633267403e-03 -1.991990394890308380e-02 1.659234911203384399e-01 -2.423796206712722778e-01 -5.336449667811393738e-02 2.284639775753021240e-01 -1.067685633897781372e-01 4.282726049423217773e-01 -2.473087012767791748e-01 -1.038604378700256348e-01 2.448829561471939087e-01 5.108295008540153503e-02 2.236588001251220703e-01 -6.990372389554977417e-02 1.094926595687866211e-01 1.087415739893913269e-01 -3.277319297194480896e-02 2.929900586605072021e-02 -7.675576955080032349e-02 -1.794761121273040771e-01 1.241791546344757080e-01 -2.738336659967899323e-02 1.494604349136352539e-01
-1.237585693597793579e-01 1.522195488214492798e-01 4.300365746021270752e-01 -7.242700457572937012e-02 -1.557921916246414185e-01 5.265035480260848999e-02 8.732604980468750000e-02 -6.711418181657791138e-02 2.643512003123760223e-02 -9.612525254487991333e-02 3.088319003582000732e-01 2.079264959320425987e-03 -1.193897426128387451e-01 -3.134915977716445923e-02 -6.905309110879898071e-02 9.108516573905944824e-02 3.291771709918975830e-01 1.845218837261199951e-01 -4.399383068084716797e-01 -5.251770839095115662e-02 1.479817777872085571e-01 -2.132007032632827759e-01 -6.277632713317871094e-02 9.770293533802032471e-02 -7.168480753898620605e-02 -1.773056238889694214e-01 -1.546596884727478027e-01 -1.030992269515991211e-01 1.440708637237548828e-01 1.348938643932342529e-01 1.976414471864700317e-01 -1.727745682001113892e-01
-1.498180925846099854e-01 6.634720414876937866e-02 1.731939166784286499e-01 4.346312582492828369e-02 -6.391570437699556351e-03 -2.248143777251243591e-02 3.138942420482635498e-01 1.970226317644119263e-02 5.580150708556175232e-02 -1.707012355327606201e-01 4.953851178288459778e-02 -2.408669143915176392e-02 2.648248523473739624e-02 4.904354810714721680e-01 -1.559085696935653687e-01 5.080750957131385803e-02 2.503609061241149902e-01 -2.094719558954238892e-01 -1.848387569189071655e-01 -1.713695377111434937e-01 4.025135338306427002e-01 -6.745411665178835392e-04 -1.065030172467231750e-01 2.552762031555175781e-01 -9.985826164484024048e-02 -2.477559596300125122e-01 -9.162915498018264771e-02 8.698366582393646240e-02 -9.982813149690628052e-02 -1.743602566421031952e-02 5.617416463792324066e-03 1.793399900197982788e-01
1.853090524673461914e-01 2.354708760976791382e-01 -1.366012245416641235e-01 -1.684411913156509399e-01 -2.552731037139892578e-01 -1.768971085548400879e-01 -1.640148088335990906e-02 4.270171001553535461e-02 3.965677618980407715e-01 -4.371384531259536743e-02 1.243534218519926071e-02 -7.972848415374755859e-02 4.892962798476219177e-02 2.049606293439865112e-01 2.097535431385040283e-01 1.488789170980453491e-01 2.724244892597198486e-01 -9.762217104434967041e-02 -7.077317684888839722e-02 3.682978749275207520e-01 1.295350305736064911e-02 8.301178365945816040e-02 1.100483462214469910e-01 3.794852793216705322e-01 2.071100287139415741e-02 -4.487229511141777039e-02 5.147885996848344803e-03 -8.225957304239273071e-02 -1.536304652690887451e-01 1.793284118175506592e-01 7.659616880118846893e-03 -1.890726685523986816e-01
4.520143941044807434e-02 4.466441869735717773e-01 1.596111208200454712e-01 -2.197218686342239380e-01 -3.472047299146652222e-02 -2.352746576070785522e-01 -8.507038466632366180e-03 2.502756714820861816e-01 2.339990437030792236e-01 -9.803881496191024780e-02 2.635136842727661133e-01 3.307447582483291626e-02 -1.110095232725143433e-01 2.383730113506317139e-01 -2.849250435829162598e-01 2.223181910812854767e-02 -6.133051216602325439e-02 -1.941788792610168457e-01 -6.162930279970169067e-02 1.946035474538803101e-01 -1.183069869875907898e-02 6.618575751781463623e-02 -1.547454148530960083e-01 2.855574786663055420e-01 -1.974847912788391113e-01 7.693327963352203369e-02 1.264350712299346924e-01 -6.208154931664466858e-02 -3.499617055058479309e-02 2.265502959489822388e-01 -9.615752100944519043e-02 4.483414813876152039e-03
-1.420244425535202026e-01 2.443478107452392578e-01 1.679396331310272217e-01 2.043683528900146484e-01 -5.786483734846115112e-02 -7.564140111207962036e-02 -1.615685671567916870e-01 -9.667902439832687378e-02 2.766301035881042480e-01 -4.223767295479774475e-02 -9.209094569087028503e-03 -1.791066676378250122e-02 1.151360347867012024e-01 2.099475115537643433e-01 3.636948391795158386e-02 2.187171727418899536e-01 -1.530879735946655273e-01 2.451931983232498169e-01 -4.370406270027160645e-01 1.712383031845092773e-01 4.057105258107185364e-02 -4.889244586229324341e-02 -1.167214475572109222e-03 8.466955274343490601e-02 -1.639664620161056519e-01 1.948283761739730835e-01 1.699596047401428223e-01 -4.951193183660507202e-02 -3.752467408776283264e-02 3.339083492755889893e-01 2.054979801177978516e-01 2.324247956275939941e-01
1.695283502340316772e-01 2.946680486202239990e-01 1.050205752253532410e-01 4.628667980432510376e-02 -2.539476156234741211e-01 -1.570790112018585205e-01 1.159781515598297119e-01 -4.890345409512519836e-02 5.379983782768249512e-01 -8.737042546272277832e-02 -2.361569367349147797e-02 -4.988644272089004517e-02 -2.711873054504394531e-01 -4.842540249228477478e-02 -3.123535774648189545e-02 4.686501994729042053e-02 2.782000899314880371e-01 -2.296567857265472412e-01 -7.792819291353225708e-02 3.100040555000305176e-01 -3.775536641478538513e-02 4.125317186117172241e-02 1.473580896854400635e-01 7.924987375736236572e-02 1.300495266914367676e-01 -1.524828374385833740e-01 1.358967721462249756e-01 -3.980623185634613037e-02 -2.360726743936538696e-01 -8.679840713739395142e-03 8.616247773170471191e-02 -1.381223462522029877e-02
3.352932259440422058e-02 2.320669889450073242e-01 1.164038032293319702e-01 -6.921467185020446777e-02 -1.679494827985763550e-01 -2.627470791339874268e-01 3.288434743881225586e-01 -1.469044853001832962e-02 2.345371097326278687e-01 -1.794286072254180908e-01 6.578183174133300781e-02 -5.691033601760864258e-02 -1.043477952480316162e-01 2.112916260957717896e-01 -2.143593430519104004e-01 -1.824206486344337463e-02 1.101433113217353821e-02 4.717165976762771606e-02 -3.654637932777404785e-01 1.425424665212631226e-01 -4.563292488455772400e-02 6.148440018296241760e-02 -1.029391363263130188e-01 3.095907568931579590e-01 -1.421153247356414795e-01 -1.339470893144607544e-01 -3.624782860279083252e-01 1.620504856109619141e-01 -6.563133746385574341e-02 1.710348725318908691e-01 -1.274860203266143799e-01 -1.017987281084060669e-01
-5.993693321943283081e-02 2.417405843734741211e-01 2.815290987491607666e-01 -5.631515011191368103e-02 -5.514477938413619995e-02 -6.623591482639312744e-02 -1.257431060075759888e-01 1.249068751931190491e-01 1.842599809169769287e-01 -4.231312125921249390e-02 1.814589202404022217e-01 -2.298251092433929443e-01 -2.309924066066741943e-01 1.321133524179458618e-01 2.234004437923431396e-03 -3.075927030295133591e-03 -1.680099964141845703e-01 -5.285299848765134811e-03 -3.038152493536472321e-02 -8.961189538240432739e-02 7.755858451128005981e-02 4.713304713368415833e-02 -4.449840169399976730e-03 4.854759275913238525e-01 2.229465693235397339e-01 5.091462656855583191e-02 -2.874170541763305664e-01 -1.125275343656539917e-01 -1.353549808263778687e-01 3.757041096687316895e-01 9.335939586162567139e-02 1.657457053661346436e-01
-1.809372156858444214e-01 7.607527822256088257e-02 2.687174975872039795e-01 -1.088404059410095215e-01 8.170716464519500732e-02 -1.187124568969011307e-02 1.491042822599411011e-01 1.143051385879516602e-01 3.269906938076019287e-01 -7.915542274713516235e-02 6.267934106290340424e-03 1.895642131567001343e-01 -1.007791981101036072e-01 5.190275907516479492e-01 4.749331250786781311e-02 5.688983947038650513e-02 1.423721164464950562e-01 -1.535708010196685791e-01 -9.093524515628814697e-02 1.491601392626762390e-02 1.051211431622505188e-01 9.911931306123733521e-02 4.419069271534681320e-03 9.382813423871994019e-02 -3.427615016698837280e-02 -2.844069898128509521e-01 1.883760392665863037e-01 2.752590924501419067e-02 -1.143688559532165527e-01 -3.985119983553886414e-02 9.676836431026458740e-02 4.203831553459167480e-01
-1.086005568504333496e-01 1.974720507860183716e-01 2.677639015018939972e-02 -7.283595204353332520e-02 -1.191393956542015076e-01 -3.539048433303833008e-01 -1.624525152146816254e-02 -1.334330290555953979e-01 -1.128962356597185135e-02 -5.539090931415557861e-02 9.351515769958496094e-02 -8.875826001167297363e-02 1.127162296324968338e-02 -1.772170364856719971e-01 -3.547641038894653320e-01 -8.565880358219146729e-02 1.713318079710006714e-01 -2.157315164804458618e-01 -2.287836968898773193e-01 2.460809797048568726e-01 -2.561081200838088989e-02 2.479222863912582397e-01 -3.031230568885803223e-01 3.032437860965728760e-01 1.616411954164505005e-01 4.142727330327033997e-02 3.314961120486259460e-02 -1.673087179660797119e-01 -1.372900605201721191e-01 2.292067557573318481e-01 1.042406409978866577e-01 1.648966968059539795e-01
1.598606407642364502e-01 3.124196529388427734e-01 2.725377380847930908e-01 -2.444879263639450073e-01 -3.788620606064796448e-02 -4.979952052235603333e-02 1.093836724758148193e-01 9.325560182332992554e-02 9.860642999410629272e-02 -8.312452584505081177e-02 5.353341251611709595e-02 -2.061961889266967773e-01 -1.189096737653017044e-02 -1.645500957965850830e-02 -1.667667031288146973e-01 4.402827471494674683e-02 1.422595381736755371e-01 -2.107148170471191406e-01 -3.038535118103027344e-01 1.510003060102462769e-01 1.699894368648529053e-01 -8.439433574676513672e-02 -2.244331538677215576e-01 5.313379168510437012e-01 -1.683097928762435913e-01 -3.733761608600616455e-02 -1.008503790944814682e-02 -3.387981280684471130e-02 -3.524412587285041809e-02 -1.407957524061203003e-01 -1.591875702142715454e-01 -1.339571829885244370e-02
1.027213931083679199e-01 3.953213691711425781e-01 1.010149791836738586e-01 -2.346562296152114868e-01 1.127325445413589478e-01 -1.644353568553924561e-01 -1.647280901670455933e-01 1.355484873056411743e-01 3.144670724868774414e-01 1.805869042873382568e-01 1.874996274709701538e-01 1.621144264936447144e-02 1.909736357629299164e-02 1.563937664031982422e-01 -4.492703825235366821e-02 1.452000439167022705e-01 -8.783715963363647461e-02 -1.720092594623565674e-01 -2.355446815490722656e-01 9.167836606502532959e-02 1.080030202865600586e-01 3.262819945812225342e-01 1.992704868316650391e-01 2.926522791385650635e-01 9.766645729541778564e-03 2.229084521532058716e-01 -2.003092318773269653e-01 -1.032117009162902832e-01 1.100206300616264343e-01 1.014815866947174072e-01 1.302297879010438919e-02 2.593302342575043440e-04
-1.669082492589950562e-01 4.947150349617004395e-01 2.015995085239410400e-01 -3.358856588602066040e-02 -7.742895744740962982e-03 1.965836621820926666e-02 1.538226902484893799e-01 1.000384986400604248e-01 1.145741790533065796e-01 -8.953374624252319336e-02 2.851839959621429443e-01 4.900397360324859619e-02 -2.311441749334335327e-01 6.533725559711456299e-02 -7.796045392751693726e-02 -6.946301460266113281e-02 2.689911127090454102e-01 4.681757837533950806e-02 -2.055046111345291138e-01 9.666766226291656494e-02 -6.802443531341850758e-04 1.645765304565429688e-01 1.847487241029739380e-01 8.793516457080841064e-02 -9.815754741430282593e-02 7.440169155597686768e-02 -2.711319625377655029e-01 -3.171446323394775391e-01 2.178420126438140869e-01 8.404953032732009888e-02 -9.706782549619674683e-02 1.725036352872848511e-01
-2.872310876846313477e-01 3.035940825939178467e-01 2.567771971225738525e-01 -2.037680894136428833e-01 5.271755531430244446e-02 1.080215051770210266e-01 2.400953508913516998e-02 7.456698268651962280e-02 5.538969486951828003e-02 -1.431682258844375610e-01 -6.105164065957069397e-03 -1.909552663564682007e-01 -7.638400793075561523e-02 -9.986338764429092407e-02 -5.675989761948585510e-02 2.260888367891311646e-01 3.586838766932487488e-02 -2.438878118991851807e-01 -3.142322003841400146e-01 1.556106507778167725e-01 2.831807434558868408e-01 -5.689166113734245300e-02 5.782530084252357483e-02 2.726504504680633545e-01 -4.796972498297691345e-02 -7.535980641841888428e-02 4.769778624176979065e-02 -2.501829564571380615e-01 -1.135807298123836517e-02 -2.622857093811035156e-01 9.398203343152999878e-02 2.676574885845184326e-01
-2.197977900505065918e-01 1.642276048660278320e-01 2.838203310966491699e-01 2.967803925275802612e-02 1.029575169086456299e-01 1.233817562460899353e-01 2.536852657794952393e-01 -7.936302572488784790e-02 2.654956579208374023e-01 -6.742999702692031860e-02 6.852510571479797363e-02 6.063065305352210999e-02 -2.159606516361236572e-01 6.725468486547470093e-02 -1.632178574800491333e-01 3.632991015911102295e-01 -8.884516358375549316e-02 -1.002860963344573975e-01 -9.840869158506393433e-02 -1.674339026212692261e-01 3.815635293722152710e-02 1.038545742630958557e-01 1.471584588289260864e-01 1.431110203266143799e-01 4.498348757624626160e-02 6.369224935770034790e-02 -3.349268734455108643e-01 -2.606146633625030518e-01 -3.683178722858428955e-01 1.015220209956169128e-01 6.091543659567832947e-02 8.781604468822479248e-02
6.143376231193542480e-03 2.877259850502014160e-01 1.448902636766433716e-01 -1.150376051664352417e-01 8.711402118206024170e-02 -1.733635365962982178e-01 -1.162306070327758789e-01 -3.538562357425689697e-01 1.064675077795982361e-01 1.298803985118865967e-01 2.666307091712951660e-01 6.908729672431945801e-02 -2.415955662727355957e-01 2.271495163440704346e-01 -2.406031787395477295e-01 -1.567843705415725708e-01 -3.458139300346374512e-02 7.900829613208770752e-02 -3.723787367343902588e-01 2.620568573474884033e-01 6.542992591857910156e-02 -2.273650318384170532e-01 -8.192849159240722656e-02 7.331232726573944092e-02 -2.436380460858345032e-02 1.500891149044036865e-01 1.280745118856430054e-01 -1.019692141562700272e-02 -2.167383283376693726e-01 1.209216713905334473e-01 -9.678430855274200439e-02 1.290077865123748779e-01
-1.891358345746994019e-01 1.818473190069198608e-01 5.279169604182243347e-02 1.378747075796127319e-01 2.669871747493743896e-01 7.263018190860748291e-02 2.022784203290939331e-01 -4.211680889129638672e-01 7.634884864091873169e-02 -1.775443926453590393e-02 -8.087379485368728638e-02 4.370576515793800354e-02 -1.548887044191360474e-01 2.277988195419311523e-01 -1.360086053609848022e-01 -2.319932579994201660e-01 6.425628066062927246e-02 -1.089205890893936157e-01 -3.802417814731597900e-01 -2.354397997260093689e-02 1.107197441160678864e-02 -5.624306201934814453e-02 -7.675507664680480957e-02 3.246110677719116211e-02 -9.349653124809265137e-02 1.212360635399818420e-01 -1.775114387273788452e-01 -2.335133701562881470e-01 -1.085564270615577698e-01 5.246771872043609619e-02 2.623353302478790283e-01 2.958237826824188232e-01
-2.009815424680709839e-01 3.094725497066974640e-02 -3.976753726601600647e-02 1.233091130852699280e-01 1.690028794109821320e-02 4.944837838411331177e-02 9.495833516120910645e-02 1.820092648267745972e-01 2.799233198165893555e-01 -8.375749737024307251e-02 -1.130664870142936707e-01 -8.993974328041076660e-02 -2.251076996326446533e-01 3.248103857040405273e-01 -1.815465688705444336e-01 -1.014626352116465569e-03 2.149742096662521362e-01 -2.386813014745712280e-01 -4.200766384601593018e-01 -1.178018003702163696e-01 -5.584154650568962097e-02 3.633118867874145508e-01 -7.686196267604827881e-02 1.122656762599945068e-01 -1.898356229066848755e-01 2.269809879362583160e-02 -1.757474988698959351e-01 -7.847767323255538940e-02 -1.702439635992050171e-01 -1.464311592280864716e-02 9.037754684686660767e-02 2.085479050874710083e-01
-1.202547997236251831e-01 2.131170928478240967e-01 2.019572257995605469e-01 -2.247749269008636475e-01 -3.678999245166778564e-01 -6.468416657298803329e-03 2.726867794990539551e-01 -1.569245308637619019e-01 3.326511383056640625e-01 5.183996260166168213e-02 -2.016924768686294556e-01 8.775084465742111206e-02 1.181201040744781494e-01 6.148974224925041199e-02 -2.101929336786270142e-01 1.685580611228942871e-01 -4.366750642657279968e-02 -1.800060868263244629e-01 -8.108676970005035400e-02 1.508466750383377075e-01 1.023129373788833618e-01 -1.517473459243774414e-01 -1.934196799993515015e-01 -2.978183515369892120e-02 1.185169667005538940e-01 -9.567099064588546753e-02 -8.773361891508102417e-02 -1.943390667438507080e-01 -2.201001197099685669e-01 -2.614862658083438873e-02 2.963826358318328857e-01 1.460020691156387329e-01
-1.672265231609344482e-01 6.258112844079732895e-03 -9.401410073041915894e-02 3.524151071906089783e-02 1.429234892129898071e-01 -2.987349331378936768e-01 1.627736240625381470e-01 -1.134014353156089783e-01 2.311067879199981689e-01 -2.233373187482357025e-02 1.055049076676368713e-01 5.654819682240486145e-02 -1.159431487321853638e-01 1.774359345436096191e-01 3.061527200043201447e-02 -8.338281884789466858e-03 1.759856194257736206e-01 -1.114565134048461914e-01 -5.721726417541503906e-01 -8.239403367042541504e-03 -1.655985265970230103e-01 1.205269992351531982e-01 -2.562169432640075684e-01 1.058307848870754242e-02 -1.162662282586097717e-01 1.609219424426555634e-02 -2.189373522996902466e-01 -2.531654834747314453e-01 -2.475809678435325623e-02 2.299175411462783813e-01 1.619150191545486450e-01 -1.211331188678741455e-01
-1.423473954200744629e-01 1.505964845418930054e-01 2.735932357609272003e-02 1.334269642829895020e-01 3.783193826675415039e-01 -7.526747137308120728e-02 1.746322512626647949e-01 -7.810075581073760986e-02 1.294641643762588501e-01 5.269086733460426331e-02 1.893339306116104126e-01 -1.703474111855030060e-02 -3.131392300128936768e-01 1.550321280956268311e-01 3.043054230511188507e-02 -1.439857929944992065e-01 8.141489699482917786e-03 -1.193409785628318787e-01 -5.444988608360290527e-01 6.336267106235027313e-03 7.077505439519882202e-02 -1.671495102345943451e-02 6.481175869703292847e-02 8.844617754220962524e-02 -2.288659363985061646e-01 1.719470024108886719e-01 -7.154123485088348389e-02 -1.355665773153305054e-01 -1.781369000673294067e-01 2.002415806055068970e-01 2.101812958717346191e-01 6.410244107246398926e-02
-3.629603609442710876e-02 1.733587533235549927e-01 1.628238856792449951e-01 3.432771563529968262e-02 3.732724860310554504e-02 3.366954624652862549e-02 1.745325773954391479e-01 -1.616150885820388794e-01 4.280340671539306641e-01 1.484188288450241089e-01 -2.017641626298427582e-02 -2.567460574209690094e-02 5.680074915289878845e-02 1.285683512687683105e-01 -8.852887153625488281e-02 3.945834636688232422e-01 -3.036426007747650146e-01 -1.479744613170623779e-01 -1.246110871434211731e-01 1.298368722200393677e-01 1.931736916303634644e-01 -1.085861679166555405e-02 -3.753736019134521484e-01 1.071794852614402771e-01 -1.582683920860290527e-01 -1.898574382066726685e-01 1.171466335654258728e-02 -2.219913005828857422e-01 -9.252026677131652832e-02 1.521225124597549438e-01 7.688569277524948120e-02 8.832662552595138550e-02
-1.222950145602226257e-01 1.454136669635772705e-01 4.086218774318695068e-02 4.965634644031524658e-02 -9.602507948875427246e-02 3.041872056201100349e-03 -4.699297714978456497e-03 -6.090566981583833694e-03 6.777890026569366455e-02 7.819702476263046265e-02 -7.874749600887298584e-02 -8.869659359334036708e-05 6.441910751163959503e-03 -1.544998139142990112e-01 -2.072118669748306274e-01 3.097324371337890625e-01 2.172659896314144135e-02 -2.231334596872329712e-01 -2.556751072406768799e-01 2.245727032423019409e-01 -1.451381146907806396e-01 1.854076832532882690e-01 3.827453777194023132e-02 1.261409074068069458e-01 -2.444239109754562378e-01 -1.092168390750885010e-01 -3.280526995658874512e-01 -3.666032254695892334e-01 -2.953450977802276611e-01 2.268046736717224121e-01 2.601252496242523193e-01 1.089896187186241150e-01
8.994641900062561035e-02 4.765092134475708008e-01 1.863056272268295288e-01 -2.403103262186050415e-01 -1.247301176190376282e-01 -1.336716264486312866e-01 -4.855772852897644043e-02 2.350590974092483521e-01 2.772718667984008789e-01 -9.521747380495071411e-02 2.363111376762390137e-01 2.932084538042545319e-02 -8.402615785598754883e-02 2.262721359729766846e-01 -2.650556862354278564e-01 -5.194551125168800354e-02 -1.221138387918472290e-01 -1.087033972144126892e-01 -1.137579157948493958e-01 2.057403922080993652e-01 4.495496675372123718e-02 5.145242810249328613e-02 -1.871213465929031372e-01 2.135337293148040771e-01 -2.636186778545379639e-01 -6.562930997461080551e-03 3.929519653320312500e-02 -1.136110499501228333e-01 2.577361464500427246e-02 2.214231193065643311e-01 -7.870941609144210815e-02 -1.837946102023124695e-02
3.160465881228446960e-02 3.216646909713745117e-01 9.708004444837570190e-02 -3.020695745944976807e-01 1.129816994071006775e-01 -4.284141957759857178e-01 -1.868726462125778198e-01 3.069776855409145355e-02 2.593972384929656982e-01 -1.655519455671310425e-01 1.349755823612213135e-01 1.876991428434848785e-02 1.058189719915390015e-01 3.598258644342422485e-02 -3.813048359006643295e-03 -4.237569496035575867e-02 8.951191604137420654e-02 -3.025440275669097900e-01 -1.669442951679229736e-01 1.329207718372344971e-01 1.783433258533477783e-01 -9.894993156194686890e-03 -2.043838202953338623e-01 3.091834187507629395e-01 -3.614523634314537048e-02 5.803513899445533752e-02 -8.648413419723510742e-02 -2.442191094160079956e-01 -4.357011988759040833e-02 9.047409147024154663e-02 -1.199364215135574341e-01 1.565465927124023438e-01
-5.416471883654594421e-02 1.792459636926651001e-01 2.214013785123825073e-01 -4.080746471881866455e-01 1.389511525630950928e-01 -8.320184797048568726e-02 -3.905576467514038086e-02 3.478972241282463074e-02 2.480652332305908203e-01 -2.572625875473022461e-01 1.722930818796157837e-01 -2.172231078147888184e-01 1.462557166814804077e-01 1.791383624076843262e-01 -1.537980288267135620e-01 -1.114827618002891541e-01 -8.998815715312957764e-02 -1.119192615151405334e-01 -2.370634227991104126e-01 1.715642511844635010e-01 1.621084660291671753e-01 -1.305465400218963623e-01 -1.516608744859695435e-01 4.109860062599182129e-01 7.713600993156433105e-02 1.178066581487655640e-01 -2.138202264904975891e-02 -2.040200978517532349e-01 -9.250940382480621338e-02 -8.821213245391845703e-02 -8.026856184005737305e-02 9.582012891769409180e-03
1.047648563981056213e-01 3.004008531570434570e-01 4.234012067317962646e-01 1.883425563573837280e-01 8.365886658430099487e-02 1.818029284477233887e-01 2.604660764336585999e-02 -1.838639825582504272e-01 1.509481966495513916e-01 -3.601649031043052673e-02 -2.123777121305465698e-01 3.536420688033103943e-02 1.694081425666809082e-01 7.402665913105010986e-02 -1.931917518377304077e-01 7.755182683467864990e-02 1.323954313993453979e-01 -1.623427495360374451e-02 -1.891780644655227661e-01 1.922310590744018555e-01 2.751681208610534668e-01 9.271122515201568604e-02 -3.137962818145751953e-01 9.415439516305923462e-02 1.765083521604537964e-01 -1.687306314706802368e-01 -1.567625403404235840e-01 -1.703969389200210571e-01 -1.175871193408966064e-01 2.278795838356018066e-01 8.372312411665916443e-03 1.768651418387889862e-02
-1.322598904371261597e-01 8.222467452287673950e-02 3.175265491008758545e-01 -1.368666067719459534e-02 1.062981933355331421e-01 -2.402408868074417114e-01 3.559215739369392395e-02 -1.883545368909835815e-01 2.453206628561019897e-01 -4.490641131997108459e-02 1.512690633535385132e-01 -1.766506135463714600e-01 7.899279147386550903e-02 2.753163576126098633e-01 -1.301879882812500000e-01 4.257857501506805420e-01 3.946667537093162537e-02 -2.177023887634277344e-02 -2.976275086402893066e-01 2.983348667621612549e-01 4.511794820427894592e-02 -1.752011328935623169e-01 -2.161277681589126587e-01 -1.141504943370819092e-01 -1.919658854603767395e-03 1.285182498395442963e-02 1.075331866741180420e-01 -2.367670238018035889e-01 -1.343759447336196899e-01 -7.192081771790981293e-03 -9.997895359992980957e-02 6.651048362255096436e-02
-3.077806830406188965e-01 -1.214667782187461853e-01 1.145130097866058350e-01 1.066645234823226929e-01 -8.125021122395992279e-03 -8.158020209521055222e-04 -5.827176943421363831e-02 -1.648110896348953247e-01 2.773414850234985352e-01 4.710614308714866638e-02 -1.406121701002120972e-01 1.766434460878372192e-01 1.010040193796157837e-02 3.553148508071899414e-01 4.809061065316200256e-02 3.342685103416442871e-01 2.441626489162445068e-01 -1.838099658489227295e-01 -1.358555704355239868e-01 1.663155108690261841e-01 7.434426993131637573e-02 5.166212096810340881e-03 -3.561598807573318481e-02 2.140790522098541260e-01 3.502691537141799927e-02 -2.870907783508300781e-01 1.437195390462875366e-01 -1.090093553066253662e-01 -2.628669738769531250e-01 1.607565581798553467e-01 1.482071131467819214e-01 1.990626603364944458e-01
1.026984304189682007e-02 3.051349520683288574e-01 2.759568691253662109e-01 -7.101956009864807129e-02 6.443659961223602295e-02 -3.169788718223571777e-01 -2.647105157375335693e-01 5.838914960622787476e-02 1.980643719434738159e-01 1.163416132330894470e-01 2.362404763698577881e-01 -1.791147142648696899e-02 -1.377341989427804947e-02 1.444355249404907227e-01 -8.473034016788005829e-03 -2.528496086597442627e-01 2.972170244902372360e-03 -1.672424823045730591e-01 -2.952629923820495605e-01 1.496581137180328369e-01 -5.886736512184143066e-02 2.190746963024139404e-01 2.736154198646545410e-01 1.397437900304794312e-01 -6.131404265761375427e-02 -2.151570618152618408e-01 -1.292529553174972534e-01 -6.109439581632614136e-02 7.721889764070510864e-02 9.828827530145645142e-02 1.251782327890396118e-01 2.614153921604156494e-01
2.289007231593132019e-02 3.622782528400421143e-01 2.504987716674804688e-01 8.883582800626754761e-02 -2.485861778259277344e-01 7.524096965789794922e-02 -7.807653397321701050e-03 -2.919759750366210938e-01 -9.880466386675834656e-03 5.590723827481269836e-02 -4.983887076377868652e-02 -6.683277338743209839e-02 2.373930066823959351e-01 1.617409735918045044e-01 -1.355601847171783447e-01 4.057256281375885010e-01 4.069638624787330627e-02 -1.882444322109222412e-01 -9.265340864658355713e-02 -1.392090469598770142e-01 1.395227462053298950e-01 -1.825389862060546875e-01 -7.483486086130142212e-02 1.143168807029724121e-01 3.089259378612041473e-02 1.363259702920913696e-01 -1.042329668998718262e-01 -3.173550665378570557e-01 -7.246346771717071533e-02 1.281324774026870728e-01 1.632975786924362183e-01 2.306038290262222290e-01
-1.482190042734146118e-01 -9.575050324201583862e-02 1.290303468704223633e-01 3.200556337833404541e-02 -2.407715842127799988e-02 -1.264367401599884033e-01 6.134816259145736694e-02 -2.168383598327636719e-01 4.959317743778228760e-01 4.242993146181106567e-02 -2.690875232219696045e-01 -1.767574436962604523e-02 8.680596202611923218e-02 2.934036850929260254e-01 -1.386743187904357910e-01 -1.154352352023124695e-01 -1.144931316375732422e-01 -1.906976699829101562e-01 -3.249859213829040527e-01 -1.416283845901489258e-01 2.580013573169708252e-01 9.514537453651428223e-02 -8.188631385564804077e-02 1.216655373573303223e-01 1.734186522662639618e-02 -1.899815946817398071e-01 9.252281486988067627e-02 -2.141504138708114624e-01 -1.591329127550125122e-01 8.110156655311584473e-02 8.846695721149444580e-02 1.854181438684463501e-01
1.201436761766672134e-02 2.596763670444488525e-01 2.815410792827606201e-01 -1.584006398916244507e-01 3.589728474617004395e-02 -3.409320488572120667e-02 6.382284313440322876e-02 7.486116141080856323e-02 3.370994627475738525e-01 -5.972135066986083984e-02 4.452195763587951660e-02 -1.226734444499015808e-01 -2.309787124395370483e-01 2.106359452009201050e-01 -1.129117310047149658e-01 -1.745098531246185303e-01 -1.450629830360412598e-01 -1.411546580493450165e-02 -4.632075130939483643e-02 5.834431201219558716e-02 3.787763707805424929e-04 -5.678408220410346985e-02 -2.982621826231479645e-02 5.275976061820983887e-01 -2.726150490343570709e-02 5.674891918897628784e-02 -2.114249318838119507e-01 -5.253856256604194641e-02 -1.120369955897331238e-01 2.988147735595703125e-01 5.030932277441024780e-02 2.751736938953399658e-01
-3.306505084037780762e-01 1.334630697965621948e-01 1.884545534849166870e-01 5.099888518452644348e-02 -3.472160398960113525e-01 -1.535442173480987549e-01 1.334778815507888794e-01 -8.042851090431213379e-02 1.739950478076934814e-01 -3.842341899871826172e-01 -4.011620581150054932e-02 5.478773638606071472e-02 -1.387443244457244873e-01 -5.001313984394073486e-02 -1.096286103129386902e-01 -1.582074165344238281e-02 1.447135508060455322e-01 1.127711459994316101e-01 -1.546474248170852661e-01 2.685181498527526855e-01 3.381905257701873779e-01 -5.550281330943107605e-02 7.289771735668182373e-02 2.060748040676116943e-01 1.457361131906509399e-01 1.854930669069290161e-01 -7.168819010257720947e-02 -1.054023802280426025e-01 1.571301603689789772e-03 1.089834515005350113e-02 2.792118489742279053e-01 -6.995109468698501587e-02
-1.146064773201942444e-01 1.517048925161361694e-01 3.141560852527618408e-01 1.020242050290107727e-01 1.124280169606208801e-01 4.205732047557830811e-02 3.349333703517913818e-01 -1.921097189188003540e-02 3.287699446082115173e-02 -2.282785326242446899e-01 2.529889941215515137e-01 1.926454007625579834e-01 -6.007507909089326859e-05 1.278830021619796753e-01 -1.627542525529861450e-01 2.052157558500766754e-02 -3.233365714550018311e-02 -8.025985211133956909e-02 -2.858956716954708099e-02 2.433231621980667114e-01 1.210997253656387329e-01 2.582814991474151611e-01 -8.000199496746063232e-02 2.009948343038558960e-01 1.432597264647483826e-02 1.677302420139312744e-01 1.317171901464462280e-01 -2.693291604518890381e-01 -1.036673486232757568e-01 1.382189095020294189e-01 4.310244917869567871e-01 -2.595960721373558044e-02
-1.390208862721920013e-02 2.128285467624664307e-01 1.937893480062484741e-01 -1.830266267061233521e-01 -2.775978744029998779e-01 1.527692843228578568e-02 1.412129700183868408e-01 -2.005307823419570923e-01 3.837220668792724609e-01 -7.666610181331634521e-02 -4.587125033140182495e-02 3.580950573086738586e-02 1.851877570152282715e-02 7.454252988100051880e-02 -1.398918926715850830e-01 1.312171667814254761e-01 -1.063326895236968994e-01 -4.702493548393249512e-02 7.668869569897651672e-03 -1.778703778982162476e-01 1.804668456315994263e-01 4.882017895579338074e-02 -8.691070228815078735e-02 2.677476219832897186e-02 1.976612657308578491e-01 -9.097461588680744171e-04 -1.963619887828826904e-01 -2.570463418960571289e-01 -4.474574029445648193e-01 -1.775794290006160736e-02 2.655537426471710205e-01 2.088673412799835205e-01
-1.553020477294921875e-01 3.163221478462219238e-01 9.181106835603713989e-02 -6.900137290358543396e-03 2.085074484348297119e-01 6.349358707666397095e-02 -1.200547162443399429e-02 -2.315902262926101685e-01 -8.464445173740386963e-02 2.359446138143539429e-01 -2.347612194716930389e-02 5.593815818428993225e-03 -4.390917718410491943e-01 2.124362736940383911e-01 -2.413647025823593140e-01 -1.691766083240509033e-01 1.364639378152787685e-03 -2.356246858835220337e-01 -8.564437180757522583e-02 8.206383138895034790e-02 2.959539592266082764e-01 1.309941858053207397e-01 -1.673785150051116943e-01 4.830482974648475647e-02 -1.595822423696517944e-01 -1.946780681610107422e-01 -6.337731331586837769e-02 -3.042409718036651611e-01 -5.800374224781990051e-02 4.374656081199645996e-02 7.489965856075286865e-02 4.809842631220817566e-02
-3.788845986127853394e-02 3.420017063617706299e-01 -1.752981841564178467e-01 -3.651067242026329041e-02 -1.008437350392341614e-01 -1.172209307551383972e-01 1.736603826284408569e-01 -7.898480445146560669e-02 4.396375417709350586e-01 -3.127520158886909485e-02 1.606205292046070099e-02 1.031507030129432678e-01 -2.239589393138885498e-01 3.496176749467849731e-02 -3.326809778809547424e-02 1.153277466073632240e-03 4.079527556896209717e-01 -2.915039658546447754e-01 6.658017635345458984e-02 1.927227377891540527e-01 2.147395014762878418e-01 -4.989513754844665527e-02 6.322807073593139648e-02 9.376972168684005737e-02 1.462971717119216919e-01 -7.106720656156539917e-02 5.266420170664787292e-02 -3.620690405368804932e-01 -1.003773212432861328e-01 7.358805090188980103e-02 3.278391435742378235e-02 -1.816558092832565308e-02
4.621717333793640137e-02 7.872750610113143921e-02 1.583559513092041016e-01 -1.239752843976020813e-01 1.097855567932128906e-01 -1.922875046730041504e-01 1.950233429670333862e-01 -1.680233925580978394e-01 1.464842353016138077e-02 -1.234163790941238403e-01 1.531257331371307373e-01 4.504567384719848633e-02 3.982582315802574158e-02 4.290818236768245697e-03 -2.485536634922027588e-01 2.088664472103118896e-01 -6.811733543872833252e-02 -1.374113559722900391e-01 -2.755643129348754883e-01 5.030137300491333008e-02 5.196552723646163940e-02 1.367801576852798462e-01 3.434951230883598328e-02 2.671121954917907715e-01 -9.798735380172729492e-02 9.067133814096450806e-02 2.142174243927001953e-01 -2.765729129314422607e-01 -2.160465121269226074e-01 1.852806657552719116e-01 4.457984268665313721e-01 2.685572504997253418e-01
-1.959109753370285034e-01 2.052256911993026733e-01 2.264653444290161133e-01 5.635811015963554382e-02 1.237528249621391296e-01 8.432330936193466187e-02 -9.651163965463638306e-02 -3.612370416522026062e-02 1.817083358764648438e-01 -1.716179996728897095e-01 2.602145075798034668e-01 -8.040591329336166382e-02 1.597961485385894775e-01 6.855653971433639526e-02 6.462676078081130981e-02 -8.330927789211273193e-02 1.450621634721755981e-01 -3.520622551441192627e-01 -1.776197999715805054e-01 4.106137901544570923e-02 -2.974773049354553223e-01 1.180519610643386841e-01 9.873098880052566528e-02 2.198390513658523560e-01 8.793379366397857666e-02 -1.923206299543380737e-01 2.650142014026641846e-01 -1.463577896356582642e-01 -3.616403043270111084e-01 5.925233289599418640e-02 1.856830567121505737e-01 1.005855053663253784e-01
-1.947380006313323975e-01 3.435510098934173584e-01 7.290761917829513550e-02 -2.033033668994903564e-01 1.073057428002357483e-01 4.627370834350585938e-02 6.560089066624641418e-03 -7.504388689994812012e-02 9.256727993488311768e-02 -4.925760626792907715e-02 1.753542572259902954e-02 -9.190315008163452148e-02 2.109463810920715332e-01 -8.737199939787387848e-03 -1.402584016323089600e-01 2.239027023315429688e-01 1.259646713733673096e-01 -4.253520071506500244e-02 -4.656246006488800049e-01 -6.413124501705169678e-02 2.205147594213485718e-02 -3.388473689556121826e-01 -9.258233010768890381e-02 3.388013243675231934e-01 -1.083234846591949463e-01 1.674837470054626465e-01 1.211706101894378662e-01 -7.797946780920028687e-02 -3.051061332225799561e-01 3.355634212493896484e-02 9.954314678907394409e-02 -4.487685114145278931e-02
-1.719273030757904053e-01 2.171963453292846680e-01 5.790718272328376770e-02 -3.768290206789970398e-02 1.206320803612470627e-02 -1.859868913888931274e-01 2.626237832009792328e-02 -1.915475875139236450e-01 1.212907806038856506e-01 5.297387950122356415e-03 2.274980694055557251e-01 7.518216222524642944e-02 -3.598374873399734497e-02 2.543458342552185059e-01 -5.769355967640876770e-02 1.145243644714355469e-02 3.282230114564299583e-03 2.643834650516510010e-01 -4.426135122776031494e-01 3.641522824764251709e-01 6.473246216773986816e-02 -2.793534994125366211e-01 -1.442853510379791260e-01 1.761948168277740479e-01 -2.191863488405942917e-03 1.037381514906883240e-01 3.089191205799579620e-02 -6.559122353792190552e-02 -2.963984310626983643e-01 2.096496820449829102e-01 -1.560781300067901611e-01 8.957260288298130035e-03
-2.445692121982574463e-01 1.922411024570465088e-01 -1.875164210796356201e-01 1.674398928880691528e-01 3.637318313121795654e-01 -5.387249216437339783e-02 2.394900470972061157e-01 -4.525500163435935974e-02 1.635475605726242065e-01 8.714146912097930908e-02 1.138074919581413269e-01 1.189863756299018860e-01 -1.627593338489532471e-01 6.684886664152145386e-02 -2.663888409733772278e-02 -8.404979854822158813e-02 1.365656405687332153e-01 1.445643007755279541e-01 -4.539424180984497070e-01 9.842342883348464966e-02 1.107775866985321045e-01 -2.042234688997268677e-02 -1.058704629540443420e-01 2.736901938915252686e-01 -9.816849976778030396e-02 1.785440556704998016e-02 -1.220820248126983643e-01 -1.227975115180015564e-01 -5.373162776231765747e-02 3.221104741096496582e-01 1.884990781545639038e-01 9.498840570449829102e-02
9.476517885923385620e-02 4.469544887542724609e-01 3.487999737262725830e-01 -1.219143569469451904e-01 4.628083854913711548e-02 -5.867550522089004517e-02 6.763537973165512085e-02 -1.246884390711784363e-01 2.127937600016593933e-02 -8.042868971824645996e-02 -1.598675101995468140e-01 1.183768510818481445e-01 -1.349408477544784546e-01 -3.352103522047400475e-03 -5.079431831836700439e-02 2.600103020668029785e-01 -2.035987190902233124e-02 1.121815992519259453e-03 -9.064666181802749634e-02 -6.260741502046585083e-02 3.180869668722152710e-02 3.425977826118469238e-01 9.945241734385490417e-03 1.091787740588188171e-01 2.706243395805358887e-01 -3.704332932829856873e-02 -6.864686310291290283e-02 -2.742772698402404785e-01 -3.145074546337127686e-01 2.732735872268676758e-01 -7.546208053827285767e-02 1.316356360912322998e-01
-1.224703267216682434e-01 7.618515193462371826e-02 2.621212303638458252e-01 -3.429312258958816528e-02 -1.591815203428268433e-01 -1.184060275554656982e-01 9.966949932277202606e-03 -1.987515240907669067e-01 1.118294298648834229e-01 -2.384425103664398193e-01 1.438358724117279053e-01 -4.309685528278350830e-02 -4.593921080231666565e-02 6.398775428533554077e-02 2.586224302649497986e-02 2.418713569641113281e-01 -4.306729417294263840e-03 -2.605500817298889160e-01 -3.093417882919311523e-01 -9.016487747430801392e-02 -2.299881726503372192e-01 1.295641511678695679e-01 -6.712343543767929077e-02 4.329912066459655762e-01 -2.444248497486114502e-01 7.228130847215652466e-02 1.332474350929260254e-01 -1.200262308120727539e-01 -1.954580247402191162e-01 -5.831030383706092834e-02 2.784601449966430664e-01 -1.529779136180877686e-01
4.786990582942962646e-02 4.223045408725738525e-01 2.916294038295745850e-01 -8.884802460670471191e-02 -5.660538002848625183e-02 3.856821218505501747e-03 5.354510620236396790e-02 6.294185668230056763e-02 2.139524519443511963e-01 1.786537840962409973e-02 1.529995501041412354e-01 8.911807835102081299e-02 -2.883600294589996338e-01 2.209327220916748047e-01 -5.693578720092773438e-02 -1.119602099061012268e-01 1.645821183919906616e-01 7.690922915935516357e-02 8.616152405738830566e-02 9.067596495151519775e-02 1.844469457864761353e-01 1.998884230852127075e-01 1.985640972852706909e-01 2.114198058843612671e-01 -1.010738406330347061e-02 1.980770379304885864e-02 -3.048185706138610840e-01 -4.129346609115600586e-01 1.981022208929061890e-02 -2.206271328032016754e-02 -1.094384267926216125e-01 -8.753488957881927490e-02
7.009767740964889526e-02 2.663344144821166992e-01 1.312713176012039185e-01 -2.829410508275032043e-02 1.160515695810317993e-01 -2.437278330326080322e-01 2.884945571422576904e-01 -5.182716622948646545e-02 2.176221832633018494e-02 -5.486888065934181213e-02 8.003360591828823090e-03 -1.073746010661125183e-02 -1.509461700916290283e-01 1.558090150356292725e-01 4.321132600307464600e-02 -8.421158790588378906e-02 1.978388875722885132e-01 -1.703070253133773804e-01 -2.863258719444274902e-01 1.197116747498512268e-01 7.860483974218368530e-02 4.311442375183105469e-02 -2.238109111785888672e-01 5.499714016914367676e-01 -1.012884825468063354e-01 -3.977242857217788696e-02 -7.047861069440841675e-02 1.509943753480911255e-01 -3.742022439837455750e-02 2.348460108041763306e-01 1.332987248897552490e-01 -2.206013351678848267e-01
-1.390517503023147583e-01 1.870518475770950317e-01 2.926190793514251709e-01 -7.622057944536209106e-02 1.883287429809570312e-01 -4.714557901024818420e-02 2.668145596981048584e-01 -8.063519001007080078e-02 1.112590059638023376e-01 -2.457198351621627808e-01 8.185692876577377319e-02 7.885737344622612000e-03 -9.738729894161224365e-02 1.187420561909675598e-01 -1.369083821773529053e-01 4.521102458238601685e-02 4.515564441680908203e-02 7.720367610454559326e-02 -7.300240546464920044e-02 1.895255148410797119e-01 4.148231819272041321e-02 1.956406980752944946e-01 2.552731335163116455e-01 2.192440778017044067e-01 8.682151138782501221e-02 -3.920197859406471252e-02 2.807120978832244873e-01 -3.198287785053253174e-01 4.628197476267814636e-02 7.890463620424270630e-02 4.491871297359466553e-01 1.103995591402053833e-01
7.906623929738998413e-02 2.120014131069183350e-01 2.840108871459960938e-01 -1.165800541639328003e-01 -1.301067769527435303e-01 -5.505831446498632431e-03 -2.178324013948440552e-01 -1.566547900438308716e-01 2.362370193004608154e-01 -2.711298130452632904e-02 7.688578218221664429e-02 -9.945248812437057495e-02 2.245890498161315918e-01 -1.149294003844261169e-01 -1.492734253406524658e-01 1.450458467006683350e-01 1.812626048922538757e-02 -1.431074887514114380e-01 -1.294900029897689819e-01 3.298655152320861816e-01 -1.282450854778289795e-01 1.439779698848724365e-01 -2.907657325267791748e-01 1.542139798402786255e-01 7.629131525754928589e-02 -1.895992271602153778e-02 -1.062648519873619080e-01 -2.787383198738098145e-01 -2.893842756748199463e-01 2.411853373050689697e-01 1.700651347637176514e-01 -1.685011386871337891e-01
1.383015811443328857e-01 4.838947653770446777e-01 2.026006206870079041e-02 -2.826214581727981567e-02 3.494295850396156311e-02 -1.723884195089340210e-01 3.403525352478027344e-01 -3.011335060000419617e-02 2.650893032550811768e-01 1.229005828499794006e-01 -5.687652528285980225e-02 -1.608256995677947998e-01 -5.101613327860832214e-02 -1.410005148500204086e-02 6.101531535387039185e-02 1.527198310941457748e-02 3.116661012172698975e-01 -2.024852335453033447e-01 -7.499854080379009247e-03 5.200519412755966187e-02 2.392306178808212280e-01 1.274266391992568970e-01 2.511261403560638428e-01 2.834744453430175781e-01 -1.264786869287490845e-01 -5.495699588209390640e-03 1.536794006824493408e-01 -1.204767227172851562e-01 -1.959752589464187622e-01 -8.600106090307235718e-02 1.241310127079486847e-02 1.366972774267196655e-01
-1.253130137920379639e-01 3.351741135120391846e-01 4.816834628582000732e-02 3.298139572143554688e-02 1.476158499717712402e-01 -3.890098631381988525e-01 -2.836234569549560547e-01 8.991377055644989014e-02 1.053388938307762146e-01 5.837080627679824829e-02 3.508169353008270264e-01 2.941977232694625854e-02 -4.851387068629264832e-02 1.127606555819511414e-01 6.765723973512649536e-02 7.883553206920623779e-02 2.764228358864784241e-02 -5.321729555726051331e-02 -2.666048705577850342e-01 2.353043705224990845e-01 -7.073998451232910156e-02 2.976156175136566162e-01 1.431993544101715088e-01 1.515692323446273804e-01 -5.522965267300605774e-02 -2.521814405918121338e-01 -6.514402478933334351e-02 -1.469995975494384766e-01 1.038935706019401550e-01 1.081222146749496460e-01 -1.191419642418622971e-02 2.457091957330703735e-01
1.693103462457656860e-01 2.719424962997436523e-01 2.802928090095520020e-01 -4.046765621751546860e-03 8.154340833425521851e-02 -1.101155430078506470e-01 -2.484973073005676270e-01 -1.332638561725616455e-01 1.005263254046440125e-01 -8.809943683445453644e-03 -7.054151594638824463e-02 1.410293020308017731e-02 1.384503394365310669e-02 5.101951770484447479e-03 -1.182879135012626648e-01 2.089318037033081055e-01 1.270396858453750610e-01 5.514886602759361267e-02 -3.674223423004150391e-01 2.584488503634929657e-02 -9.891562163829803467e-02 2.364015281200408936e-01 -1.773730218410491943e-01 3.076960146427154541e-01 -2.187343686819076538e-01 2.589879035949707031e-01 -4.326840490102767944e-02 2.759781666100025177e-02 -7.733683288097381592e-02 1.436391621828079224e-01 3.805644214153289795e-01 -1.079087331891059875e-01
-1.963998824357986450e-01 3.122088015079498291e-01 3.747151792049407959e-01 -7.200171798467636108e-02 1.614594012498855591e-01 3.056394755840301514e-01 2.000947296619415283e-01 -2.862693369388580322e-02 3.379900157451629639e-01 -3.927667811512947083e-02 -1.922551989555358887e-01 -1.006510946899652481e-02 -1.542459875345230103e-01 -7.719420641660690308e-02 6.042836606502532959e-02 1.186096519231796265e-01 9.316162019968032837e-02 -1.590564996004104614e-01 -5.092392489314079285e-02 6.326847596938023344e-06 -1.170361712574958801e-01 1.900848597288131714e-01 -6.747280806303024292e-02 1.700169891119003296e-01 9.134458005428314209e-02 -3.037590160965919495e-02 9.632571041584014893e-02 -2.425861954689025879e-01 -2.737714946269989014e-01 1.625144332647323608e-01 8.605711907148361206e-02 2.273344248533248901e-01
-2.413337528705596924e-01 1.262494325637817383e-01 2.706844806671142578e-01 -2.841649651527404785e-01 -2.498801052570343018e-01 1.455800328403711319e-02 -1.314373612403869629e-01 2.465776205062866211e-01 1.179143413901329041e-02 5.797371640801429749e-02 5.990608781576156616e-02 1.164632737636566162e-01 -7.058199495077133179e-02 2.477682232856750488e-01 -1.081710681319236755e-02 2.330583184957504272e-01 1.230321452021598816e-01 9.715684503316879272e-02 -2.359458655118942261e-01 2.121477872133255005e-01 -8.785197138786315918e-02 2.575787007808685303e-01 -1.991107910871505737e-01 8.008802682161331177e-02 -9.688947349786758423e-02 -9.102723747491836548e-02 -3.311647474765777588e-02 1.237218230962753296e-01 -3.075210750102996826e-01 2.093609720468521118e-01 2.524528503417968750e-01 8.958807587623596191e-02
-6.181022524833679199e-02 3.868382275104522705e-01 1.627465039491653442e-01 -1.297911554574966431e-01 2.356705628335475922e-02 -1.166224945336580276e-02 2.384430915117263794e-02 1.887826174497604370e-01 1.523981243371963501e-01 -1.143947616219520569e-01 1.043547168374061584e-01 -2.420706748962402344e-01 -2.397536933422088623e-01 1.856851577758789062e-01 6.183578819036483765e-02 -1.914740651845932007e-01 -1.613371521234512329e-01 -1.157120317220687866e-01 -1.246707811951637268e-01 5.406361015047878027e-05 5.751840770244598389e-02 -1.128887981176376343e-01 3.866349905729293823e-02 3.347190320491790771e-01 2.371651828289031982e-01 1.401891112327575684e-01 -1.780489385128021240e-01 -1.071903258562088013e-01 -1.890815347433090210e-01 3.090164959430694580e-01 1.217924281954765320e-01 2.799011766910552979e-01
-4.359817132353782654e-02 1.322689354419708252e-01 9.327652305364608765e-02 1.374683231115341187e-01 -1.510689407587051392e-01 -5.767745152115821838e-02 -4.093918204307556152e-02 -2.070959508419036865e-01 2.017683237791061401e-01 -7.252124696969985962e-02 1.024868935346603394e-01 -3.619018569588661194e-02 4.513929411768913269e-02 5.241817831993103027e-01 -1.499889940023422241e-01 1.537040323019027710e-01 3.376925364136695862e-03 -1.391876339912414551e-01 -1.581392586231231689e-01 -8.858876675367355347e-02 3.461546599864959717e-01 1.357645392417907715e-01 -7.677291333675384521e-02 -9.234261233359575272e-04 2.075594961643218994e-01 -2.166354358196258545e-01 -1.646626442670822144e-01 -1.155907958745956421e-01 -2.706177234649658203e-01 -2.919394969940185547e-01 3.179334104061126709e-02 1.234228089451789856e-01
2.879613079130649567e-02 3.680391609668731689e-01 5.761553347110748291e-02 -1.970844417810440063e-01 8.768001943826675415e-02 3.766155615448951721e-02 6.496070325374603271e-02 -8.089197427034378052e-02 7.631409168243408203e-02 -2.707361876964569092e-01 -5.058601126074790955e-02 1.138253882527351379e-01 1.657987385988235474e-01 7.273074705153703690e-03 -5.379318445920944214e-02 6.941755767911672592e-03 -5.573735572397708893e-03 -1.194967776536941528e-01 -3.778554499149322510e-01 1.523536909371614456e-02 -4.758284240961074829e-02 1.596742868423461914e-01 2.047340273857116699e-01 1.056084483861923218e-01 7.521600276231765747e-02 4.368710145354270935e-02 -5.274465773254632950e-03 -8.128711581230163574e-02 -3.032627105712890625e-01 1.855780035257339478e-01 5.060089230537414551e-01 2.043646126985549927e-01
-4.091143608093261719e-02 2.626690268516540527e-01 1.516682207584381104e-01 -2.145196795463562012e-01 2.641321420669555664e-01 9.948674589395523071e-02 1.098520010709762573e-01 -3.442918881773948669e-02 3.774774074554443359e-01 -2.329430580139160156e-01 -1.612678170204162598e-01 -1.957161575555801392e-01 -1.112921983003616333e-01 -1.480990462005138397e-02 -1.911006867885589600e-02 3.301172256469726562e-01 2.252388298511505127e-01 -1.023610010743141174e-01 -9.480214118957519531e-02 8.113297820091247559e-02 1.440527141094207764e-01 7.014638185501098633e-02 -1.873053610324859619e-01 1.037810295820236206e-01 6.478089094161987305e-02 1.041084527969360352e-02 -3.468405455350875854e-02 -1.943840645253658295e-02 -4.534810781478881836e-01 -1.133931577205657959e-01 1.004292070865631104e-01 4.001079499721527100e-02
-1.770747452974319458e-01 2.462409436702728271e-01 1.830542385578155518e-01 -2.493189424276351929e-01 -1.309080719947814941e-01 -1.308961808681488037e-01 9.532513469457626343e-02 -2.848271727561950684e-01 1.481751948595046997e-01 -2.093263119459152222e-01 1.067649275064468384e-01 -6.397803127765655518e-02 7.775467634201049805e-02 4.056591168045997620e-02 -4.398832842707633972e-02 1.550264060497283936e-01 -8.730987459421157837e-02 -1.980489194393157959e-01 -4.474900364875793457e-01 -1.059429198503494263e-01 5.911600589752197266e-02 1.262931376695632935e-01 -4.724678024649620056e-02 2.594079673290252686e-01 -2.097367495298385620e-01 -1.051790490746498108e-01 1.197098642587661743e-01 5.552565678954124451e-02 -1.836825013160705566e-01 -2.514607608318328857e-01 2.356555759906768799e-01 2.596145123243331909e-02
-3.133862912654876709e-01 3.146001100540161133e-01 3.847558796405792236e-01 7.487028092145919800e-02 1.685509458184242249e-02 -5.726768076419830322e-02 1.169814243912696838e-01 -1.778976172208786011e-01 1.039856299757957458e-01 -1.484301239252090454e-01 7.703111320734024048e-02 -4.846879094839096069e-02 -1.330179721117019653e-01 -3.481970727443695068e-02 -2.999111413955688477e-01 1.721537560224533081e-01 2.934264391660690308e-02 -2.456059306859970093e-01 -3.831189870834350586e-02 5.269965156912803650e-02 2.867219746112823486e-01 -1.532304473221302032e-02 -1.009484529495239258e-01 1.324694007635116577e-01 2.982894778251647949e-01 2.044143825769424438e-01 -1.759701371192932129e-01 -1.903134584426879883e-01 5.470291152596473694e-02 1.511251740157604218e-02 -6.088051199913024902e-02 2.004366070032119751e-01
4.584626108407974243e-02 3.612575531005859375e-01 -6.038304883986711502e-03 1.300978567451238632e-02 2.037097215652465820e-01 -3.906930088996887207e-01 -1.257114410400390625e-01 -7.591144740581512451e-02 1.968818306922912598e-01 1.362619698047637939e-01 3.657269477844238281e-02 -4.948163777589797974e-02 9.939472191035747528e-03 2.508179843425750732e-01 9.389871358871459961e-02 1.467975229024887085e-01 2.955505251884460449e-01 -1.362807452678680420e-01 -5.099445581436157227e-01 1.290688365697860718e-01 -6.515971571207046509e-02 -2.308278828859329224e-01 3.500159457325935364e-02 9.255873411893844604e-02 -8.482371456921100616e-03 5.828348919749259949e-02 -6.362196058034896851e-02 -1.134224832057952881e-01 -8.708423376083374023e-02 1.109672412276268005e-01 -5.798160284757614136e-02 -5.835605785250663757e-02
-1.276399940252304077e-01 1.314981654286384583e-02 3.353295028209686279e-01 -1.937953382730484009e-02 -9.132032841444015503e-02 8.053145371377468109e-03 2.811340391635894775e-01 1.592912524938583374e-01 1.825707256793975830e-01 -5.347146838903427124e-02 4.195292294025421143e-02 1.387425959110260010e-01 -3.878098353743553162e-02 4.768322408199310303e-01 -1.622438877820968628e-01 -4.589637392200529575e-04 1.752809137105941772e-01 -1.589965522289276123e-01 -1.824945360422134399e-01 -2.045774161815643311e-01 2.919519543647766113e-01 7.381287217140197754e-02 -9.901230037212371826e-02 2.490021884441375732e-01 -1.075736358761787415e-01 -1.861499845981597900e-01 6.644502282142639160e-02 -2.591925114393234253e-02 -2.056106030941009521e-01 -3.712544962763786316e-02 1.340205315500497818e-02 2.381359487771987915e-01
-6.389328837394714355e-02 2.460536658763885498e-01 2.992136180400848389e-01 -5.070808529853820801e-02 2.784000337123870850e-01 1.230538785457611084e-01 1.470170170068740845e-01 -2.450044602155685425e-01 1.990699619054794312e-01 -1.033048182725906372e-01 -3.861005231738090515e-02 1.168543174862861633e-01 -1.943720877170562744e-01 -3.363907337188720703e-02 -3.207391500473022461e-02 1.953030377626419067e-01 9.057202190160751343e-02 -2.964990735054016113e-01 1.179865300655364990e-01 6.771314889192581177e-02 7.994129508733749390e-02 2.514854967594146729e-01 -1.204345375299453735e-01 2.474123388528823853e-01 1.657533347606658936e-01 6.599410623311996460e-02 3.202954679727554321e-02 -2.529175877571105957e-01 -3.850920796394348145e-01 1.030071601271629333e-01 -5.456516053527593613e-03 9.860070794820785522e-02
-9.456584602594375610e-02 1.978309154510498047e-01 3.159190714359283447e-01 -3.846143186092376709e-01 5.554774403572082520e-02 4.529574885964393616e-02 1.578907817602157593e-01 -1.456362158060073853e-01 1.036905944347381592e-01 -1.532316207885742188e-01 -1.243356466293334961e-01 -3.088137693703174591e-02 6.805879622697830200e-02 1.892872750759124756e-01 -1.953216344118118286e-01 3.108282089233398438e-01 6.074989959597587585e-02 6.522933393716812134e-02 -7.376754283905029297e-02 5.437228828668594360e-02 -1.304270327091217041e-01 2.218029797077178955e-01 -6.022773310542106628e-02 1.804057657718658447e-01 -1.127613708376884460e-01 -8.703450858592987061e-02 7.118436694145202637e-02 -9.133010357618331909e-02 -1.778755187988281250e-01 2.289457321166992188e-01 3.873150944709777832e-01 2.013636380434036255e-01
-7.523593306541442871e-02 2.262375205755233765e-01 3.124375045299530029e-01 -1.238411813974380493e-01 -4.871553555130958557e-02 -7.693795114755630493e-02 4.121147394180297852e-01 -7.437042146921157837e-02 1.537694316357374191e-02 8.516968041658401489e-02 2.700141668319702148e-01 -2.103655040264129639e-01 4.680723324418067932e-02 9.218162158504128456e-04 5.469522252678871155e-02 3.803196176886558533e-02 6.994841247797012329e-02 1.302206367254257202e-01 -7.073012739419937134e-02 3.938880860805511475e-01 3.277816995978355408e-02 1.095904633402824402e-01 -2.131970673799514771e-01 3.898717761039733887e-01 -4.036493599414825439e-02 -8.831172436475753784e-02 -1.857015937566757202e-01 -1.223500892519950867e-01 -6.850203126668930054e-02 9.993164986371994019e-02 1.347621828317642212e-01 -1.760616153478622437e-01
-6.224079988896846771e-03 -1.780958920717239380e-01 1.207823455333709717e-01 -1.005479693412780762e-01 1.961829215288162231e-01 3.594296053051948547e-02 1.137330532073974609e-01 1.286273449659347534e-01 1.289320439100265503e-01 -1.392525583505630493e-01 8.142434805631637573e-02 -1.764863282442092896e-01 -2.013095021247863770e-01 4.857502281665802002e-01 -4.528126120567321777e-02 -1.780132204294204712e-02 2.128676325082778931e-01 -1.134534850716590881e-01 -3.691268563270568848e-01 1.003753542900085449e-01 4.034098237752914429e-02 3.133647143840789795e-01 1.300714313983917236e-01 1.483972221612930298e-01 1.730906963348388672e-01 7.573739439249038696e-02 -1.014477983117103577e-01 -9.636262804269790649e-02 -2.353686243295669556e-01 3.769632056355476379e-02 -8.995396085083484650e-03 2.572802603244781494e-01
-2.185121625661849976e-01 1.558077484369277954e-01 2.741588354110717773e-01 -1.482307910919189453e-01 -1.420995891094207764e-01 -1.893642842769622803e-01 2.236230820417404175e-01 -1.020518466830253601e-01 6.393025070428848267e-02 9.165325760841369629e-02 1.497012078762054443e-01 -3.290517628192901611e-01 3.226127848029136658e-02 -4.980702698230743408e-02 -2.086543291807174683e-01 -7.683027535676956177e-02 3.401888906955718994e-01 1.665686964988708496e-01 -2.337648421525955200e-01 5.480075627565383911e-02 -2.293747663497924805e-01 2.687678933143615723e-01 -4.324869066476821899e-02 2.744897305965423584e-01 -1.574407070875167847e-01 -8.679669350385665894e-02 -1.908688247203826904e-02 -1.067630574107170105e-01 -8.142266422510147095e-02 2.378600835800170898e-01 8.805891126394271851e-02 1.380223315209150314e-03
-1.346900761127471924e-01 1.041952222585678101e-01 1.905103027820587158e-01 1.552518904209136963e-01 2.392296493053436279e-02 -7.001949008554220200e-03 3.384245336055755615e-01 -3.675000071525573730e-01 -9.580010548233985901e-03 9.774064272642135620e-02 1.821791678667068481e-01 -4.046331346035003662e-02 -3.104352205991744995e-02 6.845833361148834229e-02 -2.587696909904479980e-01 8.330480754375457764e-02 2.535952031612396240e-01 -9.032688103616237640e-03 -2.501809597015380859e-01 -1.273064017295837402e-01 1.560532599687576294e-01 2.755546569824218750e-01 -1.468975543975830078e-01 1.822445392608642578e-01 2.224792242050170898e-01 -9.854742139577865601e-02 3.387041762471199036e-02 -3.340684175491333008e-01 -1.015212610363960266e-01 3.117319941520690918e-02 8.484391123056411743e-02 2.183433473110198975e-01
-1.258675009012222290e-01 2.841721475124359131e-01 4.079568684101104736e-01 3.809994459152221680e-01 1.010236516594886780e-01 -1.556753814220428467e-01 6.633463501930236816e-02 -1.912252753973007202e-01 1.915316134691238403e-01 -7.050321996212005615e-02 8.167386054992675781e-02 -6.611645966768264771e-02 1.068711802363395691e-01 -1.270600557327270508e-01 -1.725144982337951660e-01 9.818120859563350677e-03 -1.318503171205520630e-01 -2.350026965141296387e-01 -2.180150747299194336e-01 1.508710980415344238e-01 9.104865789413452148e-02 2.831580303609371185e-02 1.070552989840507507e-01 2.001852840185165405e-01 2.372538894414901733e-01 1.902565956115722656e-01 -3.316582366824150085e-02 -5.104258656501770020e-02 -2.438849210739135742e-01 -1.096919029951095581e-01 -9.742476977407932281e-03 1.869660019874572754e-01
-2.223588228225708008e-01 3.033108711242675781e-01 1.898118108510971069e-01 -2.251763939857482910e-01 6.208091974258422852e-02 -1.124338060617446899e-01 1.918777972459793091e-01 1.403308510780334473e-01 1.405102014541625977e-01 3.820728138089179993e-02 4.170788824558258057e-02 -4.496315121650695801e-02 -1.186977140605449677e-02 1.427137106657028198e-01 -8.127201348543167114e-02 4.102915525436401367e-01 -9.700604528188705444e-02 -5.509500205516815186e-02 -1.268231496214866638e-02 -5.465770140290260315e-02 -6.930097006261348724e-04 1.541102081537246704e-01 1.858542263507843018e-01 -2.200519293546676636e-02 6.706093996763229370e-02 -1.186706498265266418e-01 -1.791028082370758057e-01 -3.159996569156646729e-01 -3.981600403785705566e-01 1.448393911123275757e-01 2.501158118247985840e-01 1.070180162787437439e-01
-6.382282823324203491e-02 1.882569044828414917e-01 3.298491239547729492e-01 1.241750344634056091e-01 -2.291720807552337646e-01 1.353423446416854858e-01 1.306432634592056274e-01 -2.908190786838531494e-01 2.066803872585296631e-01 1.136585325002670288e-02 -4.624842479825019836e-02 5.734875798225402832e-02 4.911167547106742859e-02 3.280017375946044922e-01 -1.476580500602722168e-01 4.748260676860809326e-01 4.913595970720052719e-03 -2.066343575716018677e-01 -1.940774470567703247e-01 -1.366854757070541382e-01 3.164198994636535645e-02 1.574235707521438599e-01 -3.202476724982261658e-02 -8.366237580776214600e-02 -1.222219201736152172e-03 8.392491936683654785e-02 -2.325543761253356934e-02 -1.668245643377304077e-01 -1.472468227148056030e-01 -7.532180100679397583e-02 1.948985457420349121e-01 1.568945795297622681e-01
-2.321726381778717041e-01 3.752318397164344788e-02 2.395100593566894531e-01 6.517959386110305786e-02 -2.360766828060150146e-01 -2.767497003078460693e-01 1.439923346042633057e-01 -4.130136668682098389e-01 1.651443168520927429e-02 -3.050572574138641357e-01 5.784451030194759369e-03 2.921709120273590088e-01 -6.058694422245025635e-02 -4.410416353493928909e-03 -2.622272670269012451e-01 5.624151602387428284e-02 -3.734337165951728821e-02 1.965599954128265381e-01 -1.822073012590408325e-01 1.847530007362365723e-01 2.168941795825958252e-01 -4.708162322640419006e-02 -3.608117252588272095e-02 2.161938101053237915e-01 1.254265010356903076e-01 8.393546193838119507e-02 -5.387102067470550537e-02 -2.067148834466934204e-01 -2.374044805765151978e-02 1.570788472890853882e-01 3.279832750558853149e-02 7.551898807287216187e-02
3.161067143082618713e-02 3.550087809562683105e-01 2.514798343181610107e-01 -1.495975852012634277e-01 -1.833322644233703613e-02 -3.638368248939514160e-01 -6.587123870849609375e-02 -1.279664039611816406e-01 3.452087640762329102e-01 -3.452372252941131592e-01 -4.793810471892356873e-02 4.169034585356712341e-02 7.150325924158096313e-03 7.397571951150894165e-02 -3.991320356726646423e-02 -8.000043034553527832e-02 6.322465837001800537e-02 -3.129860758781433105e-01 -1.662988811731338501e-01 1.470793932676315308e-01 4.984745755791664124e-02 7.599165290594100952e-02 -1.299953460693359375e-01 3.394364714622497559e-01 -1.228783056139945984e-01 -6.351113319396972656e-02 -1.122064366936683655e-01 -1.397912204265594482e-01 8.731552213430404663e-02 9.091418236494064331e-02 -1.089286208152770996e-01 8.584441989660263062e-02
-1.061684358865022659e-02 3.968909382820129395e-01 1.388397812843322754e-01 -7.128252834081649780e-02 8.718336932361125946e-03 -3.636785969138145447e-02 -6.566254887729883194e-03 1.317867934703826904e-01 1.934927254915237427e-01 -2.929241769015789032e-02 7.497426867485046387e-02 -2.131622582674026489e-01 -2.210584729909896851e-01 3.038275539875030518e-01 -1.171339750289916992e-01 -1.654463857412338257e-01 -9.794687479734420776e-02 7.500392198562622070e-02 -9.432508796453475952e-02 -1.278230994939804077e-01 7.057666778564453125e-02 -1.430582553148269653e-01 5.956646800041198730e-02 4.095217883586883545e-01 2.841756939888000488e-01 1.404262483119964600e-01 -1.848100572824478149e-01 -5.160244926810264587e-02 -1.268840879201889038e-01 3.282537460327148438e-01 9.862183034420013428e-02 1.397946625947952271e-01
-7.552850246429443359e-02 1.984603106975555420e-01 3.230854123830795288e-02 -6.151026487350463867e-02 -1.068375930190086365e-01 -2.920657992362976074e-01 4.960701242089271545e-02 -7.139963656663894653e-02 2.974339723587036133e-01 3.951221704483032227e-02 -4.773607477545738220e-02 -9.830763936042785645e-02 -1.677156686782836914e-01 1.716025769710540771e-01 2.758294939994812012e-01 -7.027702871710062027e-03 2.240948230028152466e-01 -8.610589802265167236e-02 -6.053541898727416992e-01 9.134881198406219482e-02 -8.485677093267440796e-02 1.863430812954902649e-02 -1.934930831193923950e-01 6.440100073814392090e-02 -1.589100211858749390e-01 2.155561186373233795e-02 -2.289322912693023682e-01 -1.636184751987457275e-01 -4.469356313347816467e-02 1.249142587184906006e-01 -8.114974945783615112e-03 -7.743763923645019531e-02
2.805697023868560791e-01 4.113888144493103027e-01 -3.150139749050140381e-02 -2.644367143511772156e-02 -1.415458768606185913e-01 -1.321722716093063354e-01 1.394733339548110962e-01 -7.629608362913131714e-02 -5.942037794739007950e-03 1.312365233898162842e-01 -1.294451057910919189e-01 -1.805080771446228027e-01 6.372507661581039429e-02 5.094258114695549011e-02 -1.991845220327377319e-01 7.431469857692718506e-02 8.631974458694458008e-02 -3.893968649208545685e-03 -3.462592661380767822e-01 -2.476038411259651184e-02 3.026539832353591919e-02 2.294713631272315979e-02 -2.613423950970172882e-02 4.024409055709838867e-01 1.723528653383255005e-01 8.165434002876281738e-02 2.261122502386569977e-02 -1.133697926998138428e-01 -2.128672413527965546e-02 3.529933691024780273e-01 3.108969926834106445e-01 -7.489020377397537231e-02
2.949027717113494873e-02 -5.953745916485786438e-02 2.816287055611610413e-02 1.786654293537139893e-01 -3.078430294990539551e-01 -5.607301369309425354e-02 1.054200828075408936e-01 -1.159948557615280151e-01 1.870661377906799316e-01 -9.060045331716537476e-02 -8.126333355903625488e-02 -8.171942085027694702e-02 8.866479247808456421e-02 1.445494741201400757e-01 -1.665348261594772339e-01 1.233957931399345398e-01 2.039138078689575195e-01 -2.835136651992797852e-01 -2.647478580474853516e-01 1.518434882164001465e-01 3.836717084050178528e-02 -3.779501654207706451e-03 -3.618896007537841797e-02 2.818682491779327393e-01 -3.428901359438896179e-02 -1.477259397506713867e-01 2.818808853626251221e-01 -3.141117095947265625e-01 -1.896888166666030884e-01 2.060272395610809326e-01 2.789681851863861084e-01 2.397132515907287598e-01
8.106149733066558838e-02 2.532360851764678955e-01 3.654669225215911865e-01 -2.224800884723663330e-01 -1.432325989007949829e-01 -1.823815703392028809e-02 1.286215037107467651e-01 2.147930674254894257e-02 1.835786551237106323e-01 -2.180442959070205688e-01 1.993880122900009155e-01 1.701824665069580078e-01 -4.302595183253288269e-02 4.201865568757057190e-02 1.287844404578208923e-02 1.868225783109664917e-01 7.783186435699462891e-02 -8.858051151037216187e-02 -3.506050407886505127e-01 -5.690687522292137146e-02 -1.884014904499053955e-01 1.436396092176437378e-01 -4.228473082184791565e-02 2.813088893890380859e-01 -1.660332381725311279e-01 3.562214225530624390e-02 1.515747755765914917e-01 9.118352085351943970e-02 -2.174555957317352295e-01 -1.718556731939315796e-01 1.986926198005676270e-01 -2.572827637195587158e-01
-2.053206712007522583e-01 5.261243581771850586e-01 -8.250056952238082886e-02 -1.219931840896606445e-01 -1.828860640525817871e-01 -1.205862239003181458e-01 -1.870465092360973358e-02 -2.729375362396240234e-01 1.517500728368759155e-01 -1.094815954566001892e-01 1.054958701133728027e-01 5.676591396331787109e-02 3.688251972198486328e-02 1.607510745525360107e-01 1.467166002839803696e-02 3.247996866703033447e-01 3.614333570003509521e-01 -8.689302951097488403e-02 -1.299595236778259277e-01 1.250195037573575974e-02 3.055403241887688637e-03 -5.110302940011024475e-03 7.034407556056976318e-02 -4.915641155093908310e-03 -9.857823699712753296e-02 2.930096983909606934e-01 -2.459111511707305908e-01 -1.526643782854080200e-01 -1.010234579443931580e-01 2.900992147624492645e-02 -5.801715329289436340e-02 1.532299164682626724e-02
-1.781077086925506592e-01 3.456556200981140137e-01 3.777650371193885803e-02 1.822557747364044189e-01 -2.000595927238464355e-01 1.207808628678321838e-01 6.841995567083358765e-02 -1.901973932981491089e-01 2.233816236257553101e-01 -6.548894196748733521e-02 1.113416068255901337e-02 -1.658956259489059448e-01 -9.304425120353698730e-02 7.000239938497543335e-02 -2.821806631982326508e-02 -2.353765666484832764e-01 4.569072425365447998e-01 -1.977091133594512939e-01 -1.284456849098205566e-01 3.333342373371124268e-01 -1.942073702812194824e-01 2.231153547763824463e-01 -1.252794712781906128e-01 2.358182668685913086e-01 7.099413871765136719e-02 1.636000908911228180e-02 1.238317415118217468e-02 -9.630032628774642944e-02 8.303624391555786133e-02 2.672880515456199646e-02 8.234020322561264038e-02 6.089711934328079224e-02
1.937623471021652222e-01 2.920370399951934814e-01 -6.054454017430543900e-03 -9.191720932722091675e-02 -1.267604529857635498e-01 -3.228528201580047607e-01 8.518117666244506836e-02 -2.932277321815490723e-01 2.983370423316955566e-01 2.926805615425109863e-01 -2.475036680698394775e-02 -1.558616161346435547e-01 -4.003418982028961182e-02 -1.805073767900466919e-01 1.278730034828186035e-01 5.848520994186401367e-02 1.269485801458358765e-01 -2.285352051258087158e-01 -1.582125276327133179e-01 -5.222843214869499207e-02 2.359525673091411591e-02 1.343889236450195312e-01 1.589979529380798340e-01 2.313117235898971558e-01 -2.957475557923316956e-02 2.001843415200710297e-02 -8.299151808023452759e-02 -2.113009691238403320e-01 -2.560426592826843262e-01 2.519779503345489502e-01 1.249690428376197815e-01 1.030997857451438904e-01
1.571788936853408813e-01 3.695060610771179199e-01 1.429801434278488159e-01 -2.073220610618591309e-01 6.479221582412719727e-02 -3.317033052444458008e-01 -6.907528638839721680e-02 9.741969406604766846e-03 2.679789364337921143e-01 -7.037125527858734131e-03 -6.717416644096374512e-02 -1.257271319627761841e-01 2.157415635883808136e-02 3.518301248550415039e-01 1.246818006038665771e-01 2.767886966466903687e-02 -1.851755753159523010e-02 -2.153151482343673706e-01 -3.941636085510253906e-01 2.545971274375915527e-01 6.744341552257537842e-02 -8.753113448619842529e-02 1.072025671601295471e-01 7.010057568550109863e-03 -1.270933598279953003e-01 -6.973865628242492676e-02 -8.482257276773452759e-02 -1.705434024333953857e-01 -6.819604337215423584e-02 2.379791438579559326e-01 -1.184773519635200500e-01 1.554378774017095566e-02
-6.589694414287805557e-03 4.241235926747322083e-02 1.982444375753402710e-01 -1.399416476488113403e-01 -2.160671800374984741e-01 8.162040263414382935e-02 -2.930999398231506348e-01 -1.051062121987342834e-01 2.067029923200607300e-01 -1.312337163835763931e-02 -6.421129405498504639e-02 9.537793695926666260e-02 1.335226893424987793e-01 -1.693146117031574249e-02 -1.734898686408996582e-01 2.345003187656402588e-01 1.248510405421257019e-01 -8.771147578954696655e-03 -1.701686382293701172e-01 4.801278561353683472e-02 3.456169962882995605e-01 1.657635718584060669e-01 -3.934473171830177307e-02 3.156375288963317871e-01 -2.038768231868743896e-01 1.492068320512771606e-01 -1.675056368112564087e-01 -3.745522797107696533e-01 -1.065197885036468506e-01 -2.546621859073638916e-01 1.155589446425437927e-01 1.135281696915626526e-01
-1.034206077456474304e-01 2.443498522043228149e-01 2.279895544052124023e-01 7.799540460109710693e-02 -1.079893391579389572e-02 2.110037021338939667e-02 -9.539208561182022095e-02 -4.734702035784721375e-02 2.558265328407287598e-01 5.387758463621139526e-02 1.328596323728561401e-01 2.335559427738189697e-01 2.098242342472076416e-01 1.972343772649765015e-01 -5.144826695322990417e-02 1.298436224460601807e-01 2.031806409358978271e-01 1.681241393089294434e-01 -2.462355643510818481e-01 -3.342957468703389168e-03 -1.414791643619537354e-01 -1.023411080241203308e-01 -2.908048927783966064e-01 1.549201309680938721e-01 -1.054447293281555176e-01 2.692437767982482910e-01 -2.176500856876373291e-01 -2.419445961713790894e-01 4.718277975916862488e-02 2.982694208621978760e-01 -1.611929088830947876e-01 2.017548829317092896e-01
-1.599829643964767456e-02 -6.077093072235584259e-03 2.802320718765258789e-01 2.351293340325355530e-02 5.321455374360084534e-02 -1.334380209445953369e-01 -3.056094050407409668e-01 1.421500891447067261e-01 3.170140087604522705e-01 -2.789417505264282227e-01 3.539075702428817749e-02 6.018324196338653564e-02 -2.157799154520034790e-01 2.100532054901123047e-01 -2.420659810304641724e-01 -1.747310720384120941e-02 1.941448003053665161e-01 -1.704776734113693237e-01 -4.420827031135559082e-01 1.026334017515182495e-01 -1.103861853480339050e-01 -1.123586371541023254e-01 -1.137792244553565979e-01 1.694665253162384033e-01 1.446941792964935303e-01 -9.839899139478802681e-04 2.278376370668411255e-01 -5.632165819406509399e-02 -1.106454990804195404e-02 -1.706482283771038055e-02 1.922449618577957153e-01 3.204065561294555664e-02
7.686883956193923950e-02 -7.640968263149261475e-02 1.186562851071357727e-01 9.085518121719360352e-02 -3.829169869422912598e-01 -1.248351857066154480e-01 -3.743666037917137146e-02 -1.588209122419357300e-01 1.558596640825271606e-01 -1.223387345671653748e-01 -7.864368706941604614e-02 7.501059677451848984e-03 6.513209547847509384e-03 8.055086433887481689e-02 -1.756357103586196899e-01 1.570039195939898491e-03 1.942651271820068359e-01 -1.775288432836532593e-01 -2.360327839851379395e-01 2.239389419555664062e-01 9.694952517747879028e-02 1.106679961085319519e-01 -7.856711745262145996e-02 2.254607528448104858e-01 1.089282557368278503e-01 -2.593458630144596100e-02 2.689118087291717529e-01 -3.085730969905853271e-01 -1.814302355051040649e-01 2.755655646324157715e-01 3.199280202388763428e-01 2.217178940773010254e-01
-3.101155161857604980e-01 3.409990072250366211e-01 7.770800590515136719e-02 1.097188293933868408e-01 -3.690865039825439453e-01 3.177957236766815186e-02 4.599758982658386230e-02 -1.623488217592239380e-01 1.410222649574279785e-01 -5.734519660472869873e-02 -5.047163926064968109e-03 -2.088772505521774292e-01 -1.139753907918930054e-01 -2.049819566309452057e-03 -4.573230445384979248e-02 -1.849945783615112305e-01 3.416578769683837891e-01 -2.161104828119277954e-01 -1.629218906164169312e-01 1.339867413043975830e-01 -1.011442095041275024e-01 2.404033094644546509e-01 -8.258724957704544067e-02 2.581996619701385498e-01 6.982568651437759399e-02 2.554715424776077271e-02 2.111317776143550873e-02 -2.551630139350891113e-01 1.698000878095626831e-01 -5.180658400058746338e-02 9.384644776582717896e-02 1.636363118886947632e-01
-2.402128726243972778e-01 1.759656518697738647e-01 -1.368638277053833008e-01 1.310607343912124634e-01 -2.005639486014842987e-02 -1.139362342655658722e-02 2.248123288154602051e-01 1.731080934405326843e-02 1.685480028390884399e-01 7.165229320526123047e-02 -1.030192747712135315e-01 -1.317494064569473267e-01 -2.201849594712257385e-02 5.055261030793190002e-02 -3.215186670422554016e-02 1.610615849494934082e-01 3.895638883113861084e-01 -2.792168259620666504e-01 -6.292331218719482422e-02 2.144798785448074341e-01 1.124510616064071655e-01 3.392459750175476074e-01 -2.573065161705017090e-01 1.591086089611053467e-01 5.013145506381988525e-03 -2.335064262151718140e-01 -1.743099838495254517e-01 -2.210102230310440063e-01 -1.280647814273834229e-01 -1.071233078837394714e-01 1.920403242111206055e-01 1.872195452451705933e-01
-1.293742805719375610e-01 1.286007463932037354e-01 3.005776107311248779e-01 -7.208587339846417308e-05 -9.520146995782852173e-02 2.094595134258270264e-01 -8.175646513700485229e-02 1.943737827241420746e-02 1.184271797537803650e-01 5.795250087976455688e-02 2.764848060905933380e-02 -1.322412937879562378e-01 3.958040848374366760e-02 -6.690970063209533691e-02 1.680427603423595428e-02 1.530713140964508057e-01 1.661291271448135376e-01 -7.381708920001983643e-02 -3.795878589153289795e-01 1.126355528831481934e-01 1.923901438713073730e-01 2.933725900948047638e-02 1.909056305885314941e-02 4.482353031635284424e-01 -1.218352466821670532e-01 8.693790435791015625e-02 2.368368208408355713e-01 -4.061015248298645020e-01 -8.137831836938858032e-02 -2.082741707563400269e-01 1.826876215636730194e-02 1.681199669837951660e-01
-1.412890851497650146e-01 1.409645676612854004e-01 2.887956202030181885e-01 1.703311055898666382e-01 -9.976890683174133301e-02 -1.186568215489387512e-01 5.703571066260337830e-02 5.496921390295028687e-02 3.382152318954467773e-01 -2.796259336173534393e-02 1.483348757028579712e-01 6.180357187986373901e-02 1.111879199743270874e-01 1.796903908252716064e-01 1.330000534653663635e-02 4.452441632747650146e-01 -8.174561709165573120e-02 -1.047874838113784790e-01 -2.763913273811340332e-01 8.635699748992919922e-02 3.354244828224182129e-01 -7.973967492580413818e-02 1.118420064449310303e-01 -6.939750164747238159e-02 -1.151338294148445129e-01 -1.416332740336656570e-02 2.014157176017761230e-01 -2.928097248077392578e-01 -6.030685454607009888e-02 -5.170223489403724670e-02 2.209789603948593140e-01 2.772296778857707977e-02
-4.824160423595458269e-04 3.009394705295562744e-01 -1.624143868684768677e-02 1.300736367702484131e-01 -1.354052424430847168e-01 1.583102345466613770e-01 2.552649378776550293e-01 -6.637115776538848877e-02 1.047242134809494019e-01 -2.682628035545349121e-01 3.203855454921722412e-01 1.354297548532485962e-01 -1.581853479146957397e-01 1.304531693458557129e-01 -9.619583934545516968e-02 -1.929914802312850952e-01 -9.575250744819641113e-02 -2.674070298671722412e-01 -4.283142685890197754e-01 -5.770308896899223328e-03 9.588891267776489258e-02 -6.058218702673912048e-02 -8.686739951372146606e-02 2.827284624800086021e-03 -1.789463758468627930e-01 -5.544322356581687927e-02 -2.020231038331985474e-01 -2.181094139814376831e-01 -2.461331486701965332e-01 5.497074499726295471e-02 4.094958677887916565e-02 1.161409541964530945e-01
-3.382307589054107666e-01 2.996034026145935059e-01 2.255354672670364380e-01 -1.880870908498764038e-01 2.339927703142166138e-01 -1.815142333507537842e-01 2.222823798656463623e-01 -1.327661275863647461e-01 1.749169826507568359e-01 1.826438307762145996e-01 -1.109058484435081482e-01 2.902753092348575592e-02 -2.352342903614044189e-01 3.116987049579620361e-01 -3.958845138549804688e-02 6.352961063385009766e-02 2.566802203655242920e-01 9.742835164070129395e-02 -1.267046928405761719e-01 3.604191169142723083e-02 3.635157644748687744e-02 1.461553126573562622e-01 -1.245692744851112366e-01 1.424220651388168335e-01 7.201107591390609741e-02 -1.438233107328414917e-01 -2.477692812681198120e-02 9.481441229581832886e-02 1.874713785946369171e-02 2.221614420413970947e-01 2.502746582031250000e-01 -1.436420679092407227e-01
-3.597410023212432861e-01 1.228689625859260559e-01 4.249865710735321045e-01 9.373687952756881714e-02 -1.663129329681396484e-01 2.742964960634708405e-02 -2.295271158218383789e-01 -1.794880256056785583e-02 9.434466809034347534e-02 -1.118015497922897339e-01 9.666801989078521729e-02 -1.026585698127746582e-01 6.720971316099166870e-03 1.566838473081588745e-01 -3.539116978645324707e-01 1.591150462627410889e-01 3.151702880859375000e-01 -1.363408416509628296e-01 3.124265186488628387e-02 1.370489299297332764e-01 8.503694832324981689e-02 -1.120907664299011230e-01 -8.492369204759597778e-02 1.152144446969032288e-01 1.524869501590728760e-01 -1.699504442512989044e-02 -1.742183417081832886e-02 1.171976104378700256e-01 -1.165554672479629517e-01 3.385976552963256836e-01 1.452645212411880493e-01 5.783862620592117310e-02
-1.843266785144805908e-01 1.363795250654220581e-01 3.104585111141204834e-01 -8.812399953603744507e-02 6.314330268651247025e-03 -9.413771331310272217e-02 1.938327848911285400e-01 3.471262753009796143e-02 2.038599178194999695e-02 3.181446343660354614e-02 1.881111040711402893e-02 -5.777147784829139709e-02 2.642676234245300293e-01 -8.371788263320922852e-02 -1.233271807432174683e-01 1.836530305445194244e-02 1.240628883242607117e-01 -5.680455639958381653e-02 -1.980224549770355225e-01 1.983199268579483032e-01 2.807650864124298096e-01 1.567945927381515503e-01 1.768724471330642700e-01 4.769425690174102783e-01 1.403754018247127533e-02 -7.871709764003753662e-02 1.253991127014160156e-01 -3.186501264572143555e-01 5.617769062519073486e-02 -2.764008380472660065e-02 1.402886062860488892e-01 3.024784922599792480e-01
-9.397950954735279083e-03 3.640140593051910400e-01 2.389076203107833862e-01 5.634618550539016724e-02 2.321621775627136230e-01 7.140225917100906372e-02 1.174386292695999146e-01 -1.169054731726646423e-01 3.568494617938995361e-01 -7.945585530251264572e-04 6.327631324529647827e-02 -7.781001925468444824e-02 6.961165368556976318e-02 1.659909188747406006e-01 -2.370034903287887573e-01 4.878620803356170654e-01 8.693429082632064819e-02 -6.604208797216415405e-02 -7.841534167528152466e-02 -8.622048795223236084e-02 1.156870797276496887e-01 -6.236674264073371887e-02 -1.790143102407455444e-01 -9.603179991245269775e-03 4.428248479962348938e-02 -4.836797714233398438e-02 3.020136989653110504e-02 -2.329912483692169189e-01 -2.687571644783020020e-01 -1.490504443645477295e-01 1.178797259926795959e-01 -1.181738004088401794e-01
1.572451144456863403e-01 1.673413664102554321e-01 1.379328817129135132e-01 -2.033589594066143036e-02 -5.069026350975036621e-02 9.958856552839279175e-02 1.207806244492530823e-01 -1.532137095928192139e-01 3.275489807128906250e-01 -7.914403825998306274e-02 5.037056282162666321e-02 -3.870885446667671204e-02 -1.442224085330963135e-01 1.781683713197708130e-01 1.351734399795532227e-01 -1.076574921607971191e-01 6.021702289581298828e-02 -1.691703796386718750e-01 -1.461144089698791504e-01 9.260252118110656738e-02 8.795318752527236938e-02 2.302294373512268066e-01 -7.891107350587844849e-03 5.099461078643798828e-01 1.246881037950515747e-01 -1.014775112271308899e-01 -2.379673123359680176e-01 -3.640699982643127441e-01 2.463460266590118408e-01 -2.329733036458492279e-02 4.958707466721534729e-02 1.247480660676956177e-01
-2.096672356128692627e-01 2.701451778411865234e-01 4.965326189994812012e-02 -2.574478387832641602e-01 -4.335012286901473999e-02 -1.750175803899765015e-01 4.376587271690368652e-02 2.067990042269229889e-02 3.724541366100311279e-01 1.234223991632461548e-01 9.384037554264068604e-02 2.246754169464111328e-01 -2.361772209405899048e-01 2.372284419834613800e-02 1.927194893360137939e-01 -4.839029908180236816e-02 2.726526260375976562e-01 -1.792232692241668701e-02 -4.072357416152954102e-01 6.201064214110374451e-02 3.221475705504417419e-02 2.560150921344757080e-01 -2.010373920202255249e-01 -1.093424111604690552e-01 1.574807912111282349e-01 1.443348545581102371e-02 -1.613846421241760254e-01 -1.628215014934539795e-01 -9.885323792695999146e-02 -6.899576634168624878e-02 1.081617027521133423e-01 5.746186524629592896e-02
-3.983423579484224319e-03 4.050615727901458740e-01 1.002579480409622192e-01 9.012505412101745605e-02 1.678626425564289093e-02 -1.787969470024108887e-01 -2.752785757184028625e-02 -1.299216449260711670e-01 1.605241000652313232e-01 -5.675438791513442993e-02 2.241441011428833008e-01 -1.538027971982955933e-01 8.687006682157516479e-02 1.107571795582771301e-01 -5.363469570875167847e-02 1.329128593206405640e-01 3.223155438899993896e-01 7.721409201622009277e-02 -4.313794672489166260e-01 2.613725364208221436e-01 -8.725096285343170166e-02 -2.128597944974899292e-01 -9.545428305864334106e-02 2.066962271928787231e-01 -1.044508218765258789e-01 1.008654534816741943e-01 1.974187642335891724e-01 -5.071153491735458374e-02 -2.669807374477386475e-01 7.743556797504425049e-02 -1.223499625921249390e-01 2.687359973788261414e-02
5.016972869634628296e-02 3.607464730739593506e-01 2.360711395740509033e-01 5.942909047007560730e-02 2.394153922796249390e-02 -1.820448227226734161e-02 -1.074565201997756958e-01 1.475585699081420898e-01 2.846570312976837158e-01 -9.381597489118576050e-02 8.363441377878189087e-02 -1.386274546384811401e-01 -2.704469263553619385e-01 1.514590084552764893e-01 6.885396689176559448e-02 -7.872602902352809906e-03 -2.351342886686325073e-01 -6.415084004402160645e-02 -1.107957437634468079e-01 2.585784532129764557e-03 4.832435399293899536e-02 -1.517393887042999268e-01 -5.194206163287162781e-02 4.023530483245849609e-01 2.789225876331329346e-01 3.484925255179405212e-02 -1.732572764158248901e-01 -1.193300932645797729e-01 -1.241198852658271790e-01 3.782058358192443848e-01 2.140211500227451324e-02 1.145679503679275513e-01
2.249391563236713409e-02 1.698625534772872925e-01 1.963078528642654419e-01 4.330022633075714111e-02 -3.350956439971923828e-01 -1.868592500686645508e-01 1.963084489107131958e-01 -7.635599933564662933e-03 1.678946465253829956e-01 2.620763182640075684e-01 -1.126373410224914551e-01 -2.091422975063323975e-01 -1.513883122242987156e-03 -1.831091344356536865e-01 -1.154764443635940552e-01 -1.454987525939941406e-01 1.301291435956954956e-01 -9.755068272352218628e-02 -2.825243473052978516e-01 2.593018114566802979e-02 3.113452903926372528e-02 9.035692363977432251e-02 -1.220136806368827820e-01 4.072318375110626221e-01 1.457130163908004761e-01 1.029873862862586975e-01 8.166752755641937256e-02 -2.000853419303894043e-01 -8.628622442483901978e-02 1.564294397830963135e-01 3.401081264019012451e-01 1.263107545673847198e-02
1.522219087928533554e-02 4.154295623302459717e-01 1.987532377243041992e-01 -2.629958689212799072e-01 1.091421172022819519e-01 -3.767542541027069092e-02 -9.242257475852966309e-02 1.626698183827102184e-03 3.535465598106384277e-01 -3.728416264057159424e-01 9.710205346345901489e-02 -5.339225009083747864e-02 2.783314883708953857e-02 2.438580095767974854e-01 1.011444479227066040e-01 -8.201997727155685425e-03 1.371584236621856689e-01 -1.486544758081436157e-01 -2.628665417432785034e-02 3.579680919647216797e-01 -1.229320988059043884e-01 -6.592530757188796997e-02 -1.644354909658432007e-01 2.539610266685485840e-01 5.607838183641433716e-02 -1.321475766599178314e-02 -2.251733690500259399e-01 -8.958993107080459595e-02 -8.095100522041320801e-03 1.208451925776898861e-03 -4.404299706220626831e-02 -7.088344544172286987e-02
-9.227574616670608521e-02 3.114427626132965088e-01 4.492760170251131058e-03 -5.449936725199222565e-03 -1.296904962509870529e-02 -1.881366819143295288e-01 2.010814100503921509e-01 -1.811118274927139282e-01 1.850785613059997559e-01 1.566734015941619873e-01 -5.102124065160751343e-02 -1.432593166828155518e-01 -1.862980872392654419e-01 -1.041182726621627808e-01 1.335786730051040649e-01 5.511090904474258423e-02 3.171822130680084229e-01 -2.467585951089859009e-01 6.858392804861068726e-02 2.268662005662918091e-01 1.734080165624618530e-01 -1.505439728498458862e-01 7.733658701181411743e-02 3.127168715000152588e-01 -1.625373512506484985e-01 -2.165634781122207642e-01 -1.906357705593109131e-02 -1.741043478250503540e-01 -3.506298959255218506e-01 1.570316851139068604e-01 1.072190403938293457e-01 4.668575711548328400e-03
1.368665099143981934e-01 1.821954548358917236e-01 1.509567946195602417e-01 -1.378826647996902466e-01 -6.859377771615982056e-02 -4.649196192622184753e-02 3.850604295730590820e-01 2.284168079495429993e-02 3.360581696033477783e-01 5.138454213738441467e-02 -1.756127625703811646e-01 -2.720264792442321777e-01 -1.194476261734962463e-01 -5.103713274002075195e-02 5.289942771196365356e-02 4.674298316240310669e-02 2.445584833621978760e-01 -1.878548860549926758e-01 -5.671739950776100159e-02 2.134696692228317261e-01 2.985509857535362244e-02 -1.750316321849822998e-01 -1.315866261720657349e-01 2.023160159587860107e-01 2.492789328098297119e-01 -9.665030241012573242e-02 1.317052692174911499e-01 -2.867327928543090820e-01 -2.627938985824584961e-01 2.369236014783382416e-02 1.349664330482482910e-01 1.257124841213226318e-01
-1.292096972465515137e-01 8.540833741426467896e-02 9.547144174575805664e-02 6.129864603281021118e-02 6.224588304758071899e-02 1.033024638891220093e-01 -4.753209650516510010e-03 -4.701678454875946045e-02 2.845398522913455963e-02 -1.067372784018516541e-01 2.607372701168060303e-01 6.626307964324951172e-02 6.212126463651657104e-02 2.445485144853591919e-01 2.839026153087615967e-01 1.622719764709472656e-01 2.424326390027999878e-01 -3.003292083740234375e-01 -2.290866523981094360e-01 -1.064718812704086304e-01 7.318434119224548340e-02 3.571765497326850891e-02 -2.904854714870452881e-01 3.089373409748077393e-01 -5.529948323965072632e-02 -3.491107001900672913e-02 9.718462824821472168e-02 -1.521432399749755859e-01 -4.581251740455627441e-01 1.538936197757720947e-01 1.251389086246490479e-01 7.649041712284088135e-02
1.225963141769170761e-02 2.346557676792144775e-01 3.650073409080505371e-01 -3.420707583427429199e-02 4.895111173391342163e-02 7.017558813095092773e-02 2.778361141681671143e-01 -1.277052760124206543e-01 1.272684521973133087e-02 -1.416317224502563477e-01 1.668037474155426025e-01 1.596323698759078979e-01 -2.478385269641876221e-01 -4.114017263054847717e-02 -3.970506787300109863e-02 2.212224453687667847e-01 -7.415804266929626465e-02 -2.661227881908416748e-01 -2.909529209136962891e-01 8.408404886722564697e-02 2.254347689449787140e-02 -3.244386985898017883e-02 -7.395989447832107544e-02 8.197810500860214233e-02 2.475079894065856934e-01 1.973472535610198975e-01 -7.733835279941558838e-02 -2.956328988075256348e-01 -1.322535574436187744e-01 2.097668498754501343e-01 2.415353655815124512e-01 1.648923456668853760e-01
-1.143973134458065033e-02 2.738052010536193848e-01 2.768087685108184814e-01 -5.548545345664024353e-02 -1.036022976040840149e-01 1.583274900913238525e-01 -2.388169616460800171e-01 -3.272974193096160889e-01 2.140535712242126465e-01 -1.742962561547756195e-02 -2.972591668367385864e-02 -1.225973740220069885e-01 -1.236410140991210938e-01 3.322256505489349365e-01 1.591829210519790649e-01 -1.924163550138473511e-01 1.966298371553421021e-01 4.219734668731689453e-02 -2.316317111253738403e-01 1.344217509031295776e-01 -4.728578776121139526e-02 1.646564751863479614e-01 2.509134709835052490e-01 3.505749106407165527e-01 9.275599569082260132e-02 1.284620314836502075e-01 -6.179137155413627625e-02 -7.000448554754257202e-02 1.342166215181350708e-01 5.579616874456405640e-02 7.054647058248519897e-02 8.874467760324478149e-02
-2.414823919534683228e-01 3.552704453468322754e-01 9.469797462224960327e-02 -1.089149713516235352e-01 -5.448331683874130249e-02 -2.933255396783351898e-02 1.774193346500396729e-02 9.201936423778533936e-02 4.192726016044616699e-01 -1.174749359488487244e-01 2.938233911991119385e-01 -7.630717474967241287e-03 -1.745268851518630981e-01 1.413992047309875488e-01 1.861004903912544250e-02 -3.187103271484375000e-01 3.328663706779479980e-01 -1.400495320558547974e-01 -1.076392922550439835e-02 -4.504265636205673218e-02 1.491302400827407837e-01 1.098395884037017822e-01 -1.589017659425735474e-01 1.337708532810211182e-01 -8.949442952871322632e-02 -8.984894305467605591e-02 -1.638571768999099731e-01 -2.107074558734893799e-01 7.461991161108016968e-02 -6.413433700799942017e-02 1.522228419780731201e-01 -1.532383859157562256e-01
1.254667788743972778e-01 4.142027199268341064e-01 3.344092667102813721e-01 2.926936722360551357e-04 -1.047381572425365448e-02 -1.784783452749252319e-01 -3.591625988483428955e-01 -8.560003712773323059e-03 8.661281317472457886e-02 -6.530276685953140259e-02 1.324809491634368896e-01 -5.228096619248390198e-03 -1.130748689174652100e-01 -1.669310592114925385e-02 -3.369914591312408447e-01 -2.107734233140945435e-01 1.295664459466934204e-01 -8.144451677799224854e-02 1.449539791792631149e-02 1.429102122783660889e-01 4.339351784437894821e-03 8.994881808757781982e-02 -8.529576659202575684e-02 3.168672919273376465e-01 2.588441669940948486e-01 -6.380940973758697510e-02 5.987678095698356628e-02 -1.934410482645034790e-01 -1.208738610148429871e-01 2.175011634826660156e-01 -6.031619012355804443e-02 -4.421740397810935974e-02
-1.046306341886520386e-01 2.842480838298797607e-01 1.366325914859771729e-01 -3.205245733261108398e-02 -5.137415230274200439e-02 -1.768252700567245483e-01 9.540388733148574829e-02 -1.403781473636627197e-01 2.900320589542388916e-01 -3.071950376033782959e-01 -6.532937288284301758e-02 -4.352272301912307739e-02 -6.215437315404415131e-03 2.857534587383270264e-01 -1.222726255655288696e-01 -4.237566143274307251e-02 -1.666228324174880981e-01 -8.942829817533493042e-02 -2.271598279476165771e-01 2.056286484003067017e-01 -1.789213120937347412e-01 5.121996998786926270e-02 -3.684799373149871826e-02 4.317595660686492920e-01 7.621061056852340698e-03 -1.558110415935516357e-01 -3.543377518653869629e-01 1.132312044501304626e-01 3.032078407704830170e-02 4.257866740226745605e-02 -1.390620470046997070e-01 7.692567259073257446e-02
7.198596000671386719e-02 3.147967755794525146e-01 1.845592856407165527e-01 6.754624843597412109e-02 -2.243492305278778076e-01 7.148271054029464722e-02 2.140616923570632935e-01 -4.149150848388671875e-01 3.094958364963531494e-01 1.516517251729965210e-01 -2.171930521726608276e-01 -3.315389156341552734e-02 -2.615358494222164154e-02 6.860556453466415405e-02 -9.465379267930984497e-02 2.054195702075958252e-01 2.652393281459808350e-01 -6.103702634572982788e-02 -6.986164301633834839e-02 -1.375847309827804565e-01 2.445065230131149292e-01 1.266844719648361206e-01 -6.286013871431350708e-02 4.957320913672447205e-02 -2.391665615141391754e-02 -1.452806219458580017e-02 -1.698729991912841797e-01 -2.303490489721298218e-01 -1.092517450451850891e-01 -2.335826121270656586e-02 1.041095629334449768e-01 2.718859016895294189e-01
-1.750755757093429565e-01 2.336067557334899902e-01 2.561882734298706055e-01 -1.793978959321975708e-01 6.145373731851577759e-02 1.113933548331260681e-01 6.958965957164764404e-02 -1.526417434215545654e-01 7.235529273748397827e-02 1.312839984893798828e-01 -8.421748876571655273e-02 2.653262019157409668e-02 8.828961849212646484e-02 -2.857099100947380066e-02 -1.106076240539550781e-01 2.694722115993499756e-01 1.643518954515457153e-01 -1.229943260550498962e-01 -2.058560252189636230e-01 -2.156029343605041504e-01 -2.434815280139446259e-02 2.075302600860595703e-01 -2.447994239628314972e-02 2.531911134719848633e-01 -1.102966591715812683e-01 -8.861880004405975342e-02 -2.517265640199184418e-02 -4.078591763973236084e-01 -3.188653290271759033e-01 3.513734787702560425e-02 1.443347185850143433e-01 3.143157362937927246e-01
-1.195759996771812439e-01 2.671084105968475342e-01 -7.307932525873184204e-02 -2.493510991334915161e-01 -1.121054217219352722e-01 -2.591084837913513184e-01 4.711512476205825806e-02 2.426543273031711578e-02 1.417418420314788818e-01 5.206841230392456055e-02 1.958815604448318481e-01 -1.292562335729598999e-01 8.485413342714309692e-02 2.687891125679016113e-01 -1.712705194950103760e-01 -4.718949273228645325e-02 -1.124635245651006699e-02 6.586614996194839478e-02 -3.990758359432220459e-01 1.872888952493667603e-01 -8.278340101242065430e-03 -2.603597193956375122e-02 -1.463706046342849731e-01 4.293566346168518066e-01 -1.410674750804901123e-01 9.974367171525955200e-02 3.534061834216117859e-02 9.227755479514598846e-03 -2.570225596427917480e-01 9.953428059816360474e-02 7.050554454326629639e-02 -2.408213764429092407e-01
-3.036483228206634521e-01 1.959681212902069092e-01 -1.521359682083129883e-01 1.514648050069808960e-01 -3.439515829086303711e-02 -4.416450858116149902e-02 -9.238006174564361572e-02 -1.085987910628318787e-01 4.259662926197052002e-01 -1.350372284650802612e-01 1.648180484771728516e-01 -1.138874292373657227e-01 -7.638376206159591675e-02 1.912649571895599365e-01 -2.668393254280090332e-01 1.390417851507663727e-02 1.602712571620941162e-01 -8.847945183515548706e-02 2.911013551056385040e-02 3.421318233013153076e-01 9.595099836587905884e-02 1.649978309869766235e-01 2.214872278273105621e-02 9.178243577480316162e-02 -1.003648787736892700e-01 2.094053924083709717e-01 -3.165266811847686768e-01 -1.864012926816940308e-01 -1.716357171535491943e-01 -8.646348118782043457e-02 -1.332864463329315186e-01 -7.677303999662399292e-02
-2.656073570251464844e-01 2.595074176788330078e-01 1.810318231582641602e-01 -8.693978935480117798e-02 2.201946824789047241e-02 2.791442163288593292e-02 2.748373746871948242e-01 -9.917347878217697144e-02 1.215732246637344360e-01 4.482152312994003296e-02 -1.467586159706115723e-01 -3.150826320052146912e-03 2.091697603464126587e-01 5.054295063018798828e-03 -1.044476032257080078e-01 9.861376136541366577e-02 3.307624533772468567e-02 -1.370479315519332886e-01 -3.148369863629341125e-02 2.008816972374916077e-02 9.599111974239349365e-02 1.270803362131118774e-01 1.848743855953216553e-01 2.049110084772109985e-01 -1.908379979431629181e-02 -1.275767236948013306e-01 -2.073270529508590698e-01 -4.063342213630676270e-01 -3.698082566261291504e-01 2.136433422565460205e-01 2.367724329233169556e-01 2.154010087251663208e-01
6.483420729637145996e-02 2.745497971773147583e-02 1.512336581945419312e-01 2.568547986447811127e-02 -8.642634004354476929e-02 -3.356854245066642761e-02 -8.133971691131591797e-02 -1.440535932779312134e-01 2.988506555557250977e-01 -2.047666311264038086e-01 3.369678854942321777e-01 -9.111081808805465698e-02 -4.518388770520687103e-03 1.438600420951843262e-01 -1.779949516057968140e-01 3.248232007026672363e-01 1.776665598154067993e-01 -1.248704269528388977e-01 -4.237276017665863037e-01 2.603228986263275146e-01 -1.415605992078781128e-01 -6.952829658985137939e-02 -1.446843594312667847e-01 1.387951374053955078e-01 7.409630808979272842e-03 1.022900044918060303e-01 1.579719632863998413e-01 -3.425918817520141602e-01 9.411688894033432007e-03 -9.546153992414474487e-02 -2.390634827315807343e-02 4.890484362840652466e-02
-8.140196651220321655e-02 2.193035036325454712e-01 2.315132915973663330e-01 -3.632662594318389893e-01 1.074796095490455627e-01 -4.861315339803695679e-02 -1.750217229127883911e-01 -1.532960683107376099e-02 2.656713724136352539e-01 -1.901357918977737427e-01 1.048462390899658203e-01 -9.875943884253501892e-03 1.684610247611999512e-01 1.826714724302291870e-01 -5.568245053291320801e-02 -9.327435493469238281e-02 1.102458983659744263e-01 -2.960802316665649414e-01 -3.725505769252777100e-01 2.213518768548965454e-01 9.891198575496673584e-02 -1.630177199840545654e-01 -2.112678140401840210e-01 3.210909068584442139e-01 9.463782608509063721e-02 7.000580430030822754e-02 -2.087220363318920135e-02 -1.751801073551177979e-01 -4.882339760661125183e-02 -2.863826788961887360e-02 -6.029104813933372498e-02 -6.677265744656324387e-03
-1.619919762015342712e-02 2.863355875015258789e-01 1.757467389106750488e-01 -1.666860580444335938e-01 1.442118268460035324e-02 -4.613495245575904846e-02 -7.851636037230491638e-03 1.524609327316284180e-01 2.144152522087097168e-01 -4.457333683967590332e-02 1.796175092458724976e-01 -1.216561868786811829e-01 -2.944809198379516602e-01 8.174189925193786621e-02 -3.450219333171844482e-02 -4.833786934614181519e-02 -2.192988097667694092e-01 3.509358689188957214e-02 -9.408468753099441528e-02 2.025629766285419464e-02 -7.241039723157882690e-02 -1.970493346452713013e-01 -5.075220763683319092e-02 5.408262014389038086e-01 2.353848665952682495e-01 1.093236058950424194e-01 -1.453186273574829102e-01 -1.466171592473983765e-01 -1.029088273644447327e-01 2.646280229091644287e-01 1.595827788114547729e-01 1.664391458034515381e-01
-2.353752106428146362e-01 3.270075917243957520e-01 1.402549892663955688e-01 2.575750052928924561e-01 -9.149393439292907715e-02 -2.650698125362396240e-01 -2.102635800838470459e-01 7.307410240173339844e-02 3.950348496437072754e-01 1.880420446395874023e-01 1.053373143076896667e-01 -2.029255181550979614e-01 -1.034514829516410828e-01 1.560386270284652710e-01 -1.868765056133270264e-01 -1.786669939756393433e-01 1.147266179323196411e-01 -1.225328668951988220e-01 -2.098062038421630859e-01 1.153203770518302917e-01 -1.768157817423343658e-03 1.716816574335098267e-01 -1.442542821168899536e-01 -4.290097579360008240e-02 -2.316347211599349976e-01 6.601479370146989822e-03 1.084597408771514893e-02 -1.344420015811920166e-01 -1.446431726217269897e-01 6.538845133036375046e-03 2.172646373510360718e-01 1.421222463250160217e-02
-9.426546096801757812e-02 2.621790468692779541e-01 2.124665528535842896e-01 7.340286392718553543e-03 7.351005915552377701e-03 3.539615496993064880e-02 -4.479608684778213501e-02 1.397336423397064209e-01 1.953182965517044067e-01 -7.231930643320083618e-02 6.893628835678100586e-02 -7.076567411422729492e-02 -1.488719135522842407e-01 1.008850932121276855e-01 -5.869941040873527527e-02 -8.401408791542053223e-02 -1.489485651254653931e-01 7.834609597921371460e-02 -3.029657155275344849e-02 1.197278406471014023e-02 1.075184419751167297e-01 -1.194391958415508270e-02 4.926096647977828979e-02 6.066293120384216309e-01 1.777235716581344604e-01 2.347673028707504272e-01 -2.158715128898620605e-01 -1.099325045943260193e-01 -1.136515736579895020e-01 4.002169668674468994e-01 1.673655807971954346e-01 1.884154230356216431e-02
-1.097010895609855652e-01 2.971710562705993652e-01 2.734382450580596924e-02 -1.046542003750801086e-01 3.090407550334930420e-01 -2.532441169023513794e-02 3.142655193805694580e-01 8.347143232822418213e-02 2.017872631549835205e-01 -5.131044611334800720e-02 1.721847429871559143e-02 1.306091398000717163e-01 -1.217677816748619080e-02 -8.200897835195064545e-03 1.199453249573707581e-01 1.665032804012298584e-01 1.883749067783355713e-01 -2.660995125770568848e-01 -1.528818756341934204e-01 2.597966603934764862e-02 3.515157103538513184e-02 1.543847769498825073e-01 1.113124862313270569e-01 5.115277320146560669e-02 9.819738566875457764e-02 -1.846183985471725464e-01 1.324984431266784668e-01 -2.725536823272705078e-01 -2.429350465536117554e-01 3.131950199604034424e-01 2.312566488981246948e-01 2.578172981739044189e-01
-5.338724702596664429e-02 2.629627883434295654e-01 2.929675877094268799e-01 6.909126043319702148e-02 -2.213550060987472534e-01 6.871037185192108154e-02 1.336198151111602783e-01 -1.394605785608291626e-01 1.173254102468490601e-01 1.303499937057495117e-02 -3.386910771951079369e-03 -2.385587245225906372e-01 -1.008548438549041748e-01 8.824899047613143921e-02 4.378524050116539001e-02 -2.477996796369552612e-01 4.102053046226501465e-01 -1.760187149047851562e-01 -1.026160940527915955e-01 2.454541325569152832e-01 -7.084931433200836182e-02 1.995706707239151001e-01 -1.170614659786224365e-01 3.921009898185729980e-01 1.115935817360877991e-01 3.728672862052917480e-02 6.673377007246017456e-02 -1.361985653638839722e-01 1.542131602764129639e-01 5.107016488909721375e-02 7.724674791097640991e-02 2.066609412431716919e-01
5.688195675611495972e-02 2.948084771633148193e-01 2.452403306961059570e-01 -1.111164465546607971e-01 1.054094284772872925e-01 -5.247040390968322754e-01 -1.030313894152641296e-01 -1.062489971518516541e-01 2.783709764480590820e-01 -2.255475223064422607e-01 1.767732053995132446e-01 1.584624797105789185e-01 -1.617162674665451050e-02 -1.024123933166265488e-02 -6.640437990427017212e-02 -1.523566693067550659e-01 5.998878180980682373e-02 -1.310338228940963745e-01 -2.414682507514953613e-02 1.493534743785858154e-01 1.934932321310043335e-01 -5.947218160144984722e-04 -3.366925194859504700e-02 3.339471220970153809e-01 -1.348292678594589233e-01 -9.324964135885238647e-02 -8.171866834163665771e-02 -1.659571528434753418e-01 -7.612039893865585327e-02 2.079476714134216309e-01 -9.922481328248977661e-02 5.093893036246299744e-02
-3.734067454934120178e-02 1.352233886718750000e-01 3.765332996845245361e-01 1.591939330101013184e-01 1.849796473979949951e-01 1.796578615903854370e-01 2.432642504572868347e-02 -2.734678089618682861e-01 2.084679901599884033e-01 -9.255992621183395386e-02 2.373671233654022217e-01 -1.934838891029357910e-01 -6.066614296287298203e-03 -1.658233441412448883e-02 -3.316254317760467529e-01 2.368759810924530029e-01 2.225790470838546753e-01 -6.873535364866256714e-02 -1.786956340074539185e-01 5.479628220200538635e-02 7.060840725898742676e-02 3.307625651359558105e-02 -9.134085476398468018e-02 1.666840463876724243e-01 -1.645676046609878540e-01 -2.691220641136169434e-01 5.776743963360786438e-02 -1.777580939233303070e-02 -5.625509843230247498e-02 3.104614093899726868e-02 -5.879069119691848755e-02 3.420120775699615479e-01
1.693239659070968628e-01 3.914865553379058838e-01 1.582053452730178833e-01 8.708152174949645996e-02 -3.214704990386962891e-01 5.922083556652069092e-02 2.994119934737682343e-02 -6.199896708130836487e-02 2.373094111680984497e-01 -1.640896312892436981e-02 1.129500269889831543e-01 2.171927876770496368e-02 -1.569045335054397583e-01 3.394022583961486816e-01 1.774449348449707031e-01 1.538081467151641846e-02 2.682186961174011230e-01 3.625093400478363037e-02 -1.053331717848777771e-01 -8.419417589902877808e-02 1.219173371791839600e-01 1.130121946334838867e-01 1.379971802234649658e-01 2.462847679853439331e-01 1.999599039554595947e-01 8.313670009374618530e-02 -5.119084194302558899e-02 -1.652400940656661987e-01 4.756186529994010925e-02 2.582737803459167480e-01 1.055224612355232239e-01 2.771590650081634521e-01
7.308871299028396606e-02 3.770025372505187988e-01 5.461703613400459290e-02 -2.402622550725936890e-01 1.655268818140029907e-01 -1.821908950805664062e-01 -8.351318538188934326e-02 1.004352122545242310e-01 2.880408167839050293e-01 1.263939589262008667e-01 2.705782353878021240e-01 -1.004561856389045715e-01 -8.793035894632339478e-02 2.513737976551055908e-01 -4.195225890725851059e-03 2.455578558146953583e-02 -1.603168398141860962e-01 -6.133129075169563293e-02 -2.887659966945648193e-01 1.723956018686294556e-01 1.431521922349929810e-01 1.351975649595260620e-01 2.030204385519027710e-01 3.188289403915405273e-01 4.665467888116836548e-03 6.187647208571434021e-02 -2.738997042179107666e-01 -1.068090200424194336e-01 1.342971175909042358e-01 -5.632712505757808685e-03 -8.534076623618602753e-03 1.665728092193603516e-01
-4.958000779151916504e-02 2.476081848144531250e-01 9.485111385583877563e-02 -1.436117589473724365e-01 -4.351431876420974731e-02 2.474963292479515076e-02 1.063349694013595581e-01 -1.117364317178726196e-01 1.591149345040321350e-02 -1.459791958332061768e-01 1.415784843266010284e-02 2.262434810400009155e-01 2.319047898054122925e-01 6.080004200339317322e-02 -2.060225158929824829e-01 2.165498733520507812e-01 1.520886924117803574e-02 -1.068725436925888062e-01 -3.223611116409301758e-01 -2.287500724196434021e-02 -6.222841143608093262e-02 1.059006452560424805e-01 1.222736239433288574e-01 2.674253284931182861e-01 -2.826247923076152802e-02 6.550835072994232178e-02 9.455651789903640747e-02 -1.308477371931076050e-01 -1.813485324382781982e-01 2.666843235492706299e-01 5.323942899703979492e-01 1.558726280927658081e-01
1.318355351686477661e-01 4.293729662895202637e-01 2.335259914398193359e-01 1.369249671697616577e-01 -1.603747457265853882e-01 3.104018978774547577e-02 -2.225121296942234039e-02 -1.051225811243057251e-01 1.429735869169235229e-01 1.301910132169723511e-01 -2.204599082469940186e-01 -5.530669540166854858e-02 -1.026693657040596008e-01 -7.578309625387191772e-02 -4.033695533871650696e-02 5.125115066766738892e-02 6.253346800804138184e-02 -5.790805816650390625e-02 -6.768775172531604767e-03 2.122063934803009033e-01 4.991866275668144226e-02 -1.057702377438545227e-01 -2.476034462451934814e-01 2.022892832756042480e-01 -8.992858231067657471e-03 -2.940744757652282715e-01 -1.426638662815093994e-01 -3.475488424301147461e-01 -3.903453052043914795e-01 1.306272298097610474e-01 8.102227002382278442e-02 -7.214815169572830200e-02
-1.865693775471299887e-04 1.451392024755477905e-01 3.988508880138397217e-02 -8.910515159368515015e-02 -1.654172241687774658e-01 7.485947012901306152e-02 -8.772214502096176147e-02 -1.328383237123489380e-01 -4.931114241480827332e-02 -1.650991737842559814e-01 3.281570672988891602e-01 2.207193337380886078e-02 1.285232324153184891e-02 2.455380409955978394e-01 2.234993427991867065e-01 2.136101871728897095e-01 1.251642256975173950e-01 -2.163972407579421997e-01 -2.746334969997406006e-01 5.063638463616371155e-02 9.631448239088058472e-02 1.435512155294418335e-01 -2.236645370721817017e-01 2.890514433383941650e-01 -1.813283860683441162e-01 -9.473169595003128052e-02 1.659248620271682739e-01 -2.408117651939392090e-01 -3.783021271228790283e-01 -4.792792722582817078e-02 1.919069290161132812e-01 6.035154312849044800e-02
-3.528375029563903809e-01 2.361222356557846069e-01 3.121369779109954834e-01 2.478922754526138306e-01 -2.463314086198806763e-01 -1.064559668302536011e-01 -1.409314125776290894e-01 2.406375557184219360e-01 8.594360202550888062e-02 -1.301916837692260742e-01 -9.841214865446090698e-03 -1.739992946386337280e-01 -1.847665309906005859e-01 7.333145290613174438e-02 -2.019746154546737671e-01 2.163528949022293091e-01 1.839838176965713501e-01 -1.425965875387191772e-01 -2.393966019153594971e-01 1.506546139717102051e-01 -7.725107483565807343e-03 -1.892517209053039551e-01 -4.866335913538932800e-02 6.478828191757202148e-02 3.091794550418853760e-01 6.146548688411712646e-02 -1.023454070091247559e-01 -3.252722695469856262e-02 -3.665561228990554810e-02 9.980649501085281372e-02 1.692790538072586060e-01 4.205808416008949280e-02
2.625410854816436768e-01 2.383516579866409302e-01 8.793762326240539551e-02 -2.620371580123901367e-01 -1.266701370477676392e-01 -5.184650421142578125e-02 -5.713971331715583801e-03 3.959954157471656799e-02 1.230599060654640198e-01 -1.358913928270339966e-01 -3.814470767974853516e-02 -4.334872588515281677e-02 1.280981115996837616e-03 -3.469258546829223633e-02 -2.125650942325592041e-01 2.104717046022415161e-01 1.967158168554306030e-01 -1.084568202495574951e-01 -4.154737889766693115e-01 1.266954243183135986e-01 2.135897278785705566e-01 1.622734963893890381e-01 3.463462367653846741e-02 3.551933765411376953e-01 -3.963501453399658203e-01 5.598499998450279236e-02 3.416065499186515808e-02 -1.946063786745071411e-01 -1.209998223930597305e-02 -1.096787229180335999e-01 -2.681095153093338013e-03 -1.842878526076674461e-03
8.545400947332382202e-02 2.806988060474395752e-01 1.288829594850540161e-01 -1.316731423139572144e-01 4.690042231231927872e-03 -5.057423561811447144e-02 2.653582580387592316e-02 1.090238615870475769e-01 -9.604663401842117310e-02 -1.107499375939369202e-01 -2.273447811603546143e-01 1.352681964635848999e-01 4.190344363451004028e-03 2.497145980596542358e-01 -2.286679744720458984e-01 -2.792496606707572937e-02 1.879476904869079590e-01 -2.824749648571014404e-01 -2.014219760894775391e-01 1.861755102872848511e-01 3.883279263973236084e-01 6.248109415173530579e-02 8.046509325504302979e-02 5.224911570549011230e-01 -8.468770235776901245e-02 -1.024489924311637878e-01 -3.956122696399688721e-02 7.760341465473175049e-02 -8.129732683300971985e-03 4.342617094516754150e-02 -4.204975813627243042e-02 6.611812859773635864e-02
-2.427455335855484009e-01 2.263916134834289551e-01 9.478242695331573486e-02 2.958841621875762939e-01 1.000550761818885803e-01 -2.464017570018768311e-01 -1.919520348310470581e-01 8.494868129491806030e-02 3.551694750785827637e-01 -2.513094544410705566e-01 2.161906659603118896e-01 -1.651708185672760010e-01 -5.563100054860115051e-02 3.404551371932029724e-02 -2.615407109260559082e-01 -1.360138952732086182e-01 1.353076845407485962e-01 -1.570454053580760956e-02 -7.593057304620742798e-02 2.063393145799636841e-01 -1.722273975610733032e-02 2.745034694671630859e-01 -1.166985481977462769e-01 1.707884222269058228e-01 -1.588632017374038696e-01 -9.247376769781112671e-02 1.620434969663619995e-01 -1.285317540168762207e-01 -1.595343053340911865e-01 1.181746274232864380e-01 1.101223975419998169e-01 -1.028676480054855347e-01
1.332793533802032471e-01 3.649166226387023926e-01 1.809999793767929077e-01 -1.938305497169494629e-01 -2.010140120983123779e-01 -2.720766142010688782e-02 1.445947885513305664e-01 -4.869019612669944763e-02 3.048974573612213135e-01 4.556339234113693237e-03 -6.590732373297214508e-03 1.910256892442703247e-01 -1.165388375520706177e-01 4.055576398968696594e-02 1.358944326639175415e-01 -2.291141599416732788e-01 2.719207406044006348e-01 -4.795207455754280090e-02 -2.881822288036346436e-01 1.566047966480255127e-01 -6.733854860067367554e-02 3.318791985511779785e-01 -1.764055490493774414e-01 1.580552011728286743e-01 -1.948412135243415833e-02 -1.894078254699707031e-01 -1.257923692464828491e-01 -2.489061355590820312e-01 -8.117562532424926758e-02 -9.193800389766693115e-02 -1.211028322577476501e-01 -1.666756533086299896e-02
-9.399434924125671387e-02 1.972902417182922363e-01 2.175691574811935425e-01 5.407879501581192017e-02 1.099162548780441284e-01 2.523719072341918945e-01 -1.316795796155929565e-01 -3.139007687568664551e-01 9.345447272062301636e-02 2.357053756713867188e-02 1.951180547475814819e-01 -3.119681775569915771e-02 2.932877093553543091e-02 1.759608238935470581e-01 -3.677679598331451416e-01 2.468793094158172607e-01 5.349180474877357483e-02 -1.363632827997207642e-01 -1.656864285469055176e-01 -3.081109561026096344e-02 2.212767601013183594e-01 9.609904885292053223e-02 -6.662266701459884644e-02 3.534502089023590088e-01 -1.686208546161651611e-01 -2.756574749946594238e-01 7.462401688098907471e-02 -8.837506920099258423e-02 3.527560085058212280e-02 -2.596997655928134918e-02 1.708732172846794128e-02 2.766666114330291748e-01
-2.684837281703948975e-01 1.472837328910827637e-01 5.687373131513595581e-02 -2.365311235189437866e-02 1.852120310068130493e-01 -1.046507582068443298e-01 1.020159274339675903e-01 -2.765675187110900879e-01 2.883332967758178711e-01 -2.566705271601676941e-02 -4.481556639075279236e-02 1.522550731897354126e-01 -4.710344970226287842e-02 2.955631613731384277e-01 2.433213442564010620e-01 -1.908198446035385132e-01 8.276790380477905273e-02 3.325755894184112549e-02 -1.698099523782730103e-01 1.656939536333084106e-01 3.869554400444030762e-02 1.035126745700836182e-01 3.398437798023223877e-02 2.721548974514007568e-01 2.716604247689247131e-02 -5.981046706438064575e-02 -1.327791512012481689e-01 -2.232197225093841553e-01 -2.660852074623107910e-01 -3.250336349010467529e-01 2.529990375041961670e-01 -1.103986427187919617e-01
-2.287016808986663818e-01 2.605270147323608398e-01 2.165772318840026855e-01 3.862912207841873169e-02 -4.155275970697402954e-02 1.131621822714805603e-01 1.840898394584655762e-01 -3.047610074281692505e-02 1.051200032234191895e-01 -1.760077029466629028e-01 -4.374352842569351196e-02 1.636204123497009277e-01 -1.104109436273574829e-01 8.274975419044494629e-02 -9.395175427198410034e-02 3.086368143558502197e-01 -3.110087662935256958e-02 -9.862587600946426392e-02 -1.116521954536437988e-01 -1.302140057086944580e-01 1.634928733110427856e-01 1.092983633279800415e-01 2.919123694300651550e-02 1.568253040313720703e-01 -1.030304282903671265e-02 3.313903883099555969e-02 -3.785425126552581787e-01 -2.433495372533798218e-01 -4.361788630485534668e-01 1.410057842731475830e-01 1.393261700868606567e-01 2.252431511878967285e-01
4.093014821410179138e-02 3.639650344848632812e-01 2.444821596145629883e-01 5.065325181931257248e-03 -5.553138256072998047e-02 5.588165367953479290e-04 -7.792395353317260742e-02 1.477109193801879883e-01 2.536275982856750488e-01 -1.151834353804588318e-01 4.966447502374649048e-02 -2.254674881696701050e-01 -1.378329098224639893e-01 7.091440260410308838e-02 -4.224381968379020691e-02 -4.332394525408744812e-02 -9.463656693696975708e-02 -9.494352154433727264e-03 -1.606040745973587036e-01 1.713754534721374512e-01 -4.517244175076484680e-02 -8.899181336164474487e-02 8.914924412965774536e-02 4.435263574123382568e-01 2.781061232089996338e-01 2.122903317213058472e-01 -2.564723789691925049e-01 -1.359782516956329346e-01 -4.127293080091476440e-02 3.481551706790924072e-01 8.821216970682144165e-02 -1.702318713068962097e-02
-2.433261275291442871e-01 9.346638619899749756e-02 1.035310029983520508e-01 9.801886230707168579e-02 2.709206566214561462e-02 7.817530632019042969e-02 -1.852599829435348511e-01 -8.789218962192535400e-02 2.668075859546661377e-01 -4.865323379635810852e-02 1.409632712602615356e-01 -1.999605819582939148e-02 -1.427184194326400757e-01 2.465587705373764038e-01 -1.852973550558090210e-01 3.509513437747955322e-01 -1.207876950502395630e-01 1.462780684232711792e-01 -3.995475172996520996e-01 1.288470774888992310e-01 3.489490747451782227e-01 -2.751558721065521240e-01 -3.336235135793685913e-02 1.457047313451766968e-01 -1.828913576900959015e-03 8.425080776214599609e-02 3.754271939396858215e-02 -2.274499386548995972e-01 -1.890604943037033081e-01 3.696995973587036133e-02 -1.786234416067600250e-02 2.515627071261405945e-02
-2.166737057268619537e-02 1.004825457930564880e-01 9.376110136508941650e-02 -1.037275940179824829e-01 -7.081577926874160767e-02 1.059845909476280212e-01 3.976611047983169556e-02 -1.358778029680252075e-01 7.226750254631042480e-02 3.107761442661285400e-01 2.469957768917083740e-01 1.528229266405105591e-01 1.873364150524139404e-01 2.643501758575439453e-01 -4.492102935910224915e-02 -1.182894930243492126e-01 1.002065390348434448e-01 1.334701627492904663e-01 -3.730087876319885254e-01 2.685885131359100342e-01 2.292339354753494263e-01 -1.597302407026290894e-02 -2.306291162967681885e-01 6.312379240989685059e-02 -1.239971444010734558e-01 1.585139632225036621e-01 -8.821741212159395218e-04 -1.859401613473892212e-01 -1.314535439014434814e-01 3.546601831912994385e-01 1.033347100019454956e-01 2.202538996934890747e-01
-1.307964175939559937e-01 2.157609164714813232e-01 2.200409919023513794e-01 1.033461987972259521e-01 4.108450189232826233e-02 2.444569766521453857e-01 3.465653061866760254e-01 -1.622742973268032074e-02 2.481588721275329590e-01 -4.375293385237455368e-03 -6.269082427024841309e-02 -1.692899763584136963e-01 -1.946848034858703613e-01 -2.544945478439331055e-02 -9.883888065814971924e-02 1.988195925951004028e-01 1.250912696123123169e-01 -9.059311449527740479e-02 -2.531822323799133301e-01 -9.239637851715087891e-02 -1.291212737560272217e-01 1.077107489109039307e-01 1.784219443798065186e-01 1.821900457143783569e-01 -8.514030277729034424e-02 -4.841703921556472778e-02 -2.182278186082839966e-01 -2.994412183761596680e-01 -2.762929499149322510e-01 9.321843832731246948e-02 -6.681562215089797974e-02 2.953230142593383789e-01
-3.283465206623077393e-01 1.888602674007415771e-01 3.812849819660186768e-01 2.011200487613677979e-01 5.104446038603782654e-02 -4.861927032470703125e-02 1.154444292187690735e-01 -2.165128588676452637e-01 2.352103590965270996e-01 -1.855455189943313599e-01 1.637283712625503540e-01 2.003569006919860840e-01 -2.554574608802795410e-01 -9.499549632892012596e-04 -1.375683993101119995e-01 -1.182986330240964890e-02 -5.981540773063898087e-03 1.168983578681945801e-01 -3.191734552383422852e-01 6.251311302185058594e-02 5.421539396047592163e-02 -9.515571594238281250e-02 2.154715731739997864e-02 -1.852454245090484619e-02 -2.654694914817810059e-01 1.877647340297698975e-01 -1.030116379261016846e-01 -1.983710080385208130e-01 8.012863993644714355e-02 6.563743203878402710e-02 1.534100919961929321e-01 2.055611610412597656e-01
-3.325427472591400146e-01 1.551767289638519287e-01 3.171046674251556396e-01 1.464631315320730209e-02 -3.070671297609806061e-02 1.840841025114059448e-01 1.210316345095634460e-01 9.985262528061866760e-03 -4.802872613072395325e-02 2.476812005043029785e-01 5.427552759647369385e-02 -2.206925004720687866e-01 -1.980888992547988892e-01 4.385096132755279541e-01 -1.295466721057891846e-01 -7.676628977060317993e-02 -4.320163279771804810e-02 -5.874213948845863342e-02 -2.649904191493988037e-01 1.875204890966415405e-01 -5.594054609537124634e-02 1.177329644560813904e-01 -3.520988523960113525e-01 1.782286614179611206e-01 8.567354828119277954e-02 -3.421901166439056396e-02 -4.909231327474117279e-03 -3.917134553194046021e-02 -1.899779289960861206e-01 2.745596505701541901e-02 7.541567087173461914e-02 -9.718962013721466064e-02
-8.098740875720977783e-02 -4.001807793974876404e-02 2.249709665775299072e-01 5.714095383882522583e-02 -1.444710642099380493e-01 -4.907210543751716614e-02 -1.930336952209472656e-01 -2.070009522140026093e-02 2.927908301353454590e-01 -2.197564393281936646e-01 1.101439669728279114e-01 -7.127484679222106934e-02 -6.465003639459609985e-02 2.896281182765960693e-01 -1.001856103539466858e-02 1.000112146139144897e-01 -3.887480497360229492e-02 -5.805730074644088745e-02 -3.619049787521362305e-01 -1.302955448627471924e-01 -1.060364544391632080e-01 1.445550769567489624e-01 -2.226528972387313843e-01 2.607588171958923340e-01 2.943939268589019775e-01 -3.108275234699249268e-01 1.117872521281242371e-01 -7.902216911315917969e-02 -2.471316158771514893e-01 -7.516151666641235352e-02 2.174948453903198242e-01 9.487350285053253174e-02
-2.041142582893371582e-01 2.276743203401565552e-01 1.801488697528839111e-01 -1.199732571840286255e-01 1.206442415714263916e-01 -9.379232674837112427e-02 3.798765242099761963e-01 -2.829623781144618988e-02 2.187415957450866699e-01 2.494347281754016876e-02 -5.222665145993232727e-02 1.019313335418701172e-01 -1.022808551788330078e-01 3.467640653252601624e-02 -1.057310327887535095e-01 2.862155139446258545e-01 -7.618976384401321411e-02 4.736425355076789856e-02 -1.704992055892944336e-01 -1.667841076850891113e-01 7.903946936130523682e-02 1.401155292987823486e-01 2.035824507474899292e-01 1.922000199556350708e-01 -1.052378304302692413e-02 4.045689105987548828e-02 -2.163836508989334106e-01 -2.956961989402770996e-01 -3.097366392612457275e-01 2.678420543670654297e-01 1.663464307785034180e-01 1.558569520711898804e-01
-1.357870399951934814e-01 1.203808039426803589e-01 1.104608476161956787e-01 -1.410722881555557251e-01 -3.394516408443450928e-01 -1.027782708406448364e-01 7.105387747287750244e-02 -2.508095838129520416e-02 8.143701404333114624e-02 -1.400787383317947388e-02 1.640186011791229248e-01 6.836116313934326172e-02 -1.902609691023826599e-02 1.815301924943923950e-01 1.431955099105834961e-01 1.983110606670379639e-01 1.137185767292976379e-01 -2.163812965154647827e-01 -3.986027836799621582e-01 2.582332789897918701e-01 -1.913154721260070801e-01 1.852983534336090088e-01 -1.206427812576293945e-01 4.406820535659790039e-01 -8.767970651388168335e-02 -2.875243313610553741e-02 -7.883933372795581818e-03 1.193334460258483887e-01 -1.430222988128662109e-01 -1.421448886394500732e-01 1.583544462919235229e-01 -1.355738490819931030e-01
-9.655978530645370483e-02 1.287762075662612915e-01 2.269849479198455811e-01 -9.492290765047073364e-02 -2.685769088566303253e-02 -1.725425273180007935e-01 -6.630019843578338623e-02 -1.213384941220283508e-01 3.057486116886138916e-01 -1.972294151782989502e-01 2.467313855886459351e-01 6.324010342359542847e-02 1.619629003107547760e-02 1.856300048530101776e-02 5.870897322893142700e-02 2.048678249120712280e-01 2.182502895593643188e-01 -1.464556753635406494e-01 -4.053274393081665039e-01 4.065715074539184570e-01 -4.152517300099134445e-03 -6.811015307903289795e-02 -1.355039775371551514e-01 1.422493755817413330e-01 9.829581528902053833e-02 1.132496446371078491e-01 2.107920497655868530e-01 -2.518501877784729004e-01 -9.331843256950378418e-02 6.337274610996246338e-02 -7.553764432668685913e-02 -1.730960905551910400e-01
-1.554656475782394409e-01 1.462179869413375854e-01 2.200977206230163574e-01 -2.873193025588989258e-01 1.083239354193210602e-02 -1.562481075525283813e-01 1.763635426759719849e-01 2.626841701567173004e-02 1.209848076105117798e-01 -2.743303179740905762e-01 -2.358594676479697227e-03 -1.547683626413345337e-01 3.336276710033416748e-01 1.066968291997909546e-01 -2.581067010760307312e-02 2.681592106819152832e-01 8.041910082101821899e-02 -1.280745565891265869e-01 -3.580872118473052979e-01 7.663273811340332031e-02 1.240147873759269714e-01 1.566199809312820435e-01 -4.419946111738681793e-03 4.007171988487243652e-01 3.307773917913436890e-02 7.617200911045074463e-02 1.243377290666103363e-02 1.663279952481389046e-03 -4.429281502962112427e-02 -8.407159149646759033e-02 1.748946309089660645e-01 -2.320895791053771973e-01
-3.613594174385070801e-01 3.201259672641754150e-01 1.783278882503509521e-01 -2.872836887836456299e-01 -2.369709610939025879e-01 1.739690750837326050e-01 9.712865203619003296e-02 -2.355228066444396973e-01 5.236670747399330139e-02 -1.535992473363876343e-01 -6.010886654257774353e-02 -1.654917895793914795e-01 7.458143681287765503e-02 2.181806266307830811e-01 -1.439826786518096924e-01 4.612905904650688171e-02 1.257374137639999390e-01 -1.941498368978500366e-01 -2.941584959626197815e-02 3.157752007246017456e-02 -6.394981592893600464e-02 1.233045477420091629e-02 1.091356649994850159e-01 3.343573585152626038e-02 -1.132275536656379700e-01 -3.744903206825256348e-02 -5.571374669671058655e-02 -2.584435343742370605e-01 -4.095326066017150879e-01 -1.557733565568923950e-01 1.338764578104019165e-01 3.548410534858703613e-02
-1.673478446900844574e-02 1.541162878274917603e-01 1.680996716022491455e-01 1.274754386395215988e-02 -2.511059641838073730e-01 -1.622445881366729736e-01 -1.799293160438537598e-01 -2.378158867359161377e-01 1.560248583555221558e-01 1.826517730951309204e-01 1.503839641809463501e-01 5.049769878387451172e-01 4.235951602458953857e-02 2.027139067649841309e-01 -2.295483350753784180e-01 1.705665886402130127e-01 1.251673996448516846e-01 1.358936280012130737e-01 -1.625092774629592896e-01 1.809357665479183197e-02 -1.181464176625013351e-02 9.623359888792037964e-02 -2.992841601371765137e-01 1.580544561147689819e-01 5.030457675457000732e-02 1.997079402208328247e-01 -8.378019183874130249e-02 4.075386095792055130e-03 -1.596745848655700684e-01 6.272546947002410889e-02 1.015998870134353638e-01 1.876663267612457275e-01
-1.560519263148307800e-02 1.509953737258911133e-01 2.301330715417861938e-01 -3.429680317640304565e-02 2.152749449014663696e-01 7.661849260330200195e-03 2.798268795013427734e-01 -1.383318156003952026e-01 6.044188980013132095e-03 5.372074618935585022e-02 1.944398283958435059e-01 7.133333384990692139e-02 1.681818366050720215e-01 1.625167876482009888e-01 -2.149135023355484009e-01 1.886719651520252228e-02 1.563593000173568726e-01 -6.981757283210754395e-02 -1.234843954443931580e-01 -4.472872614860534668e-02 2.457900494337081909e-01 3.220407292246818542e-02 1.433484107255935669e-01 4.413774609565734863e-01 -7.392627652734518051e-03 -1.084789708256721497e-01 1.440538763999938965e-01 -1.282164156436920166e-01 -9.048942476511001587e-02 4.203327372670173645e-02 2.748339772224426270e-01 4.171733856201171875e-01
-2.130205556750297546e-02 1.749934405088424683e-01 7.767128199338912964e-02 4.405807331204414368e-02 4.288164526224136353e-02 3.654174879193305969e-02 -1.342245340347290039e-01 2.419233918190002441e-01 2.966240048408508301e-01 -2.885243594646453857e-01 6.483231484889984131e-02 -2.414988428354263306e-01 -1.594577729701995850e-01 1.050343364477157593e-01 -2.295555323362350464e-01 -1.599539965391159058e-01 7.729659229516983032e-02 -2.537171840667724609e-01 -2.318354249000549316e-01 2.404169589281082153e-01 -2.507004737854003906e-01 -1.162275671958923340e-01 -3.809133172035217285e-02 3.447360992431640625e-01 -4.014373291283845901e-03 2.185194753110408783e-02 -7.670328766107559204e-02 -9.400367736816406250e-02 2.187337959185242653e-04 1.760074496269226074e-01 3.105100989341735840e-01 -1.075998619198799133e-01
5.548595264554023743e-02 2.403602749109268188e-01 6.604635715484619141e-02 -2.458141297101974487e-01 3.193218261003494263e-02 -5.079927388578653336e-03 -1.156749650835990906e-01 1.134431213140487671e-01 3.240335583686828613e-01 -1.797619611024856567e-01 2.310858219861984253e-01 -1.352555900812149048e-01 1.309107393026351929e-01 2.519605755805969238e-01 -3.289695829153060913e-02 -1.545883156359195709e-02 4.418727755546569824e-02 -3.004876971244812012e-01 -3.666062653064727783e-01 1.123587340116500854e-01 2.530987560749053955e-01 -1.102523654699325562e-01 -1.658442616462707520e-01 3.603128492832183838e-01 -1.176385506987571716e-01 8.865118026733398438e-02 -1.638560444116592407e-01 -1.343503296375274658e-01 9.560498595237731934e-02 5.828619748353958130e-02 -3.762040659785270691e-02 -5.246341973543167114e-02
-2.961414307355880737e-02 1.873137950897216797e-01 2.490824647247791290e-02 -1.791543811559677124e-01 -1.942915171384811401e-01 6.355331093072891235e-02 2.678236663341522217e-01 -2.256387770175933838e-01 3.256941735744476318e-01 -3.388597816228866577e-02 -1.550982743501663208e-01 -4.636890441179275513e-02 -3.558509424328804016e-02 9.406323730945587158e-02 -9.954673796892166138e-02 1.774511635303497314e-01 -1.087612956762313843e-01 -1.017055138945579529e-01 -8.911100775003433228e-02 -4.224503040313720703e-02 2.693046033382415771e-01 7.645043730735778809e-02 5.248978361487388611e-02 -6.403772626072168350e-03 1.666326820850372314e-01 2.112142369151115417e-02 -2.624010145664215088e-01 -1.519154161214828491e-01 -4.922617673873901367e-01 1.280828267335891724e-01 2.390794605016708374e-01 1.812478601932525635e-01
-2.922138273715972900e-01 4.392170906066894531e-01 8.964672684669494629e-02 -1.957242935895919800e-02 7.628840208053588867e-02 1.565854996442794800e-01 -1.851817518472671509e-01 -2.758454382419586182e-01 2.051115036010742188e-01 -3.017080426216125488e-01 1.745061129331588745e-01 1.099096685647964478e-01 1.299425810575485229e-01 -4.241137206554412842e-02 -5.243995785713195801e-02 1.354191303253173828e-01 1.921107172966003418e-01 -1.970064640045166016e-01 -2.710457891225814819e-02 1.729525923728942871e-01 -1.302020251750946045e-01 2.531630694866180420e-01 7.341829687356948853e-02 1.020411252975463867e-01 2.621744275093078613e-01 -1.240722164511680603e-01 1.861163079738616943e-01 -4.112659953534603119e-03 -1.093874350190162659e-01 9.841837733983993530e-02 1.138230338692665100e-01 -2.344491891562938690e-02
-1.363087538629770279e-02 2.968474328517913818e-01 5.126506462693214417e-02 2.806847095489501953e-01 1.309088468551635742e-01 -1.570644080638885498e-01 -9.380674362182617188e-02 -1.962411254644393921e-01 3.184513449668884277e-01 2.942795455455780029e-01 1.192892789840698242e-01 1.826632022857666016e-02 -4.484490677714347839e-02 7.231428474187850952e-02 -1.297081261873245239e-01 -1.162972971796989441e-01 2.033835798501968384e-01 1.094817742705345154e-01 -2.626049220561981201e-01 1.000925749540328979e-01 3.226667642593383789e-01 2.273345440626144409e-01 -5.264739692211151123e-02 7.602477073669433594e-02 -1.940039694309234619e-01 -1.242627054452896118e-01 7.019514590501785278e-02 -2.471574991941452026e-01 -1.095858067274093628e-01 4.302446916699409485e-02 -1.397843062877655029e-01 2.276668697595596313e-01
8.227162808179855347e-02 2.847202122211456299e-01 1.627742052078247070e-01 -1.310977898538112640e-02 2.961274385452270508e-01 -3.503767549991607666e-01 -3.591057360172271729e-01 -2.787401378154754639e-01 1.459408551454544067e-02 -6.126432120800018311e-02 4.503974691033363342e-02 -1.048824787139892578e-01 -5.070875864475965500e-03 1.142430678009986877e-01 -1.343690305948257446e-01 2.899124287068843842e-02 1.325875073671340942e-01 -1.107211709022521973e-01 -1.243352591991424561e-01 -4.386926814913749695e-02 6.205435842275619507e-02 1.962949931621551514e-01 -1.749672442674636841e-01 3.189740180969238281e-01 -1.730661690235137939e-01 4.949101433157920837e-02 -6.985294073820114136e-02 -1.174095319584012032e-03 -1.978490054607391357e-01 1.657032221555709839e-01 2.732062339782714844e-01 -1.376000940799713135e-01
-9.053747355937957764e-02 2.852053046226501465e-01 2.916626334190368652e-01 2.024621814489364624e-01 -1.488060802221298218e-01 -2.729825442656874657e-03 1.846245080232620239e-01 -3.514997363090515137e-01 5.150610581040382385e-02 -1.197462379932403564e-01 4.978854674845933914e-03 -4.561631474643945694e-03 6.494291126728057861e-02 1.587669402360916138e-01 -9.660504013299942017e-02 3.347637355327606201e-01 -5.012461915612220764e-02 -4.323896169662475586e-01 -1.147310733795166016e-01 9.703978896141052246e-02 3.414893150329589844e-02 3.337237518280744553e-03 7.462904602289199829e-02 -3.833294287323951721e-02 9.380744397640228271e-02 5.066888406872749329e-02 -1.372203081846237183e-01 -1.550031155347824097e-01 -4.092166200280189514e-02 8.203075081110000610e-02 1.844532638788223267e-01 3.461701869964599609e-01
-5.547153577208518982e-02 2.752617299556732178e-01 1.825839281082153320e-01 -9.353713691234588623e-02 2.194346040487289429e-01 -8.926860988140106201e-02 1.874976903200149536e-01 -2.471473067998886108e-01 -1.241590753197669983e-01 -1.254645735025405884e-01 4.440659657120704651e-02 7.996788620948791504e-02 8.990222960710525513e-02 2.066401541233062744e-01 -2.206283658742904663e-01 7.372342050075531006e-02 1.529984176158905029e-01 -5.986406654119491577e-02 -2.595148980617523193e-01 5.028574913740158081e-02 3.073662817478179932e-01 9.737787395715713501e-02 -1.040014624595642090e-01 2.570679187774658203e-01 -5.292864143848419189e-02 -1.883407309651374817e-02 1.183691844344139099e-01 1.383390976116061211e-03 -8.048763126134872437e-02 1.426338404417037964e-01 4.807381927967071533e-01 1.716541647911071777e-01
-1.582928001880645752e-01 5.106752738356590271e-02 8.365965634584426880e-02 -2.135784178972244263e-02 -1.346299350261688232e-01 1.403931677341461182e-01 5.219320952892303467e-02 -1.476046144962310791e-01 1.351757794618606567e-01 -8.774645626544952393e-02 2.439564764499664307e-01 5.560489371418952942e-02 -1.977332308888435364e-02 1.682147830724716187e-01 2.513078749179840088e-01 1.128111183643341064e-01 1.063180863857269287e-01 -1.945997923612594604e-01 -1.890581101179122925e-01 3.466833382844924927e-03 1.441791951656341553e-01 -1.174945607781410217e-01 -3.139598369598388672e-01 3.586119115352630615e-01 -3.216477632522583008e-01 -9.283392876386642456e-02 8.246044069528579712e-02 -2.056335657835006714e-01 -3.781180083751678467e-01 4.596439655870199203e-03 2.108075320720672607e-01 1.187344044446945190e-01
1.532933861017227173e-02 4.185053408145904541e-01 3.486269116401672363e-01 1.333843469619750977e-01 -8.242281153798103333e-03 -3.003281727433204651e-02 -2.130172699689865112e-01 -6.891226023435592651e-02 1.732876300811767578e-01 3.521468117833137512e-02 6.844065617769956589e-03 -1.737778186798095703e-01 2.525020539760589600e-01 -1.244717184454202652e-02 -8.473961800336837769e-02 -1.473754793405532837e-01 2.483179122209548950e-01 -1.834373623132705688e-01 -5.622070282697677612e-02 2.185036987066268921e-01 -1.786977052688598633e-02 8.847867697477340698e-02 -1.445542126893997192e-01 7.162060588598251343e-02 1.308806836605072021e-01 -1.840564608573913574e-01 -1.389283090829849243e-01 -2.416105717420578003e-01 -3.091301918029785156e-01 1.174353286623954773e-01 2.377863377332687378e-01 -6.997840851545333862e-02
-9.725578874349594116e-02 -3.966118395328521729e-02 3.996650502085685730e-02 -1.634359806776046753e-01 1.620943844318389893e-01 -1.752443378791213036e-03 2.643340826034545898e-01 6.763534992933273315e-02 3.664963245391845703e-01 -1.170552745461463928e-01 1.357023268938064575e-01 5.716950818896293640e-02 -2.383682578802108765e-01 2.748022973537445068e-01 -1.379400491714477539e-01 9.594719856977462769e-02 3.542608320713043213e-01 1.054117903113365173e-01 -3.036929368972778320e-01 1.493205875158309937e-01 -1.609675288200378418e-01 2.119795829057693481e-01 -1.512712538242340088e-01 5.270859971642494202e-02 -1.984452456235885620e-01 -3.421288728713989258e-02 -1.377858668565750122e-01 4.362207651138305664e-02 -2.828824222087860107e-01 -7.470628619194030762e-02 1.761373132467269897e-01 6.283818185329437256e-02
7.190006319433450699e-03 3.818981945514678955e-01 2.232518941164016724e-01 1.118704378604888916e-01 1.764664649963378906e-01 -5.285272747278213501e-02 1.217969730496406555e-01 -2.813001573085784912e-01 1.512437015771865845e-01 1.073284745216369629e-01 3.345382213592529297e-01 -1.805216968059539795e-01 1.931047290563583374e-01 2.450089901685714722e-02 -1.753934621810913086e-01 3.588958382606506348e-01 -5.869311466813087463e-02 -5.887264758348464966e-02 -3.467763215303421021e-02 1.914417892694473267e-01 1.538345217704772949e-01 -7.429063320159912109e-02 -1.955732405185699463e-01 1.799587756395339966e-01 -2.130183279514312744e-01 4.631504788994789124e-02 -1.068514212965965271e-01 -3.824864327907562256e-02 -1.767631769180297852e-01 2.207778394222259521e-01 1.099228626117110252e-03 5.018106848001480103e-02
-1.777960807085037231e-01 2.284140735864639282e-01 1.106084361672401428e-01 1.489381045103073120e-01 -1.426857858896255493e-01 6.356849521398544312e-02 1.558654755353927612e-01 -2.578376233577728271e-01 1.700281053781509399e-01 1.030069142580032349e-01 1.278151869773864746e-01 9.624594449996948242e-02 2.492847144603729248e-01 2.934981286525726318e-01 -1.926477625966072083e-02 2.653077840805053711e-01 1.526381671428680420e-01 1.130591556429862976e-01 -3.508557975292205811e-01 1.016273126006126404e-01 2.289170026779174805e-01 -5.368616059422492981e-02 1.532322261482477188e-02 -1.228990405797958374e-02 1.043912246823310852e-01 -2.195991016924381256e-02 2.143677324056625366e-01 -6.515491008758544922e-02 -2.701121009886264801e-02 7.897656410932540894e-02 3.768856823444366455e-01 2.160856872797012329e-01
2.453906647861003876e-02 2.104391902685165405e-01 1.265589743852615356e-01 1.462877914309501648e-02 -1.364125907421112061e-01 -1.386668533086776733e-01 -6.633060425519943237e-02 -6.396011449396610260e-03 3.535504043102264404e-01 1.196908801794052124e-01 1.334196031093597412e-01 -8.007757365703582764e-03 -1.563669145107269287e-01 1.164994016289710999e-01 1.603043377399444580e-01 -1.565052568912506104e-01 2.939065694808959961e-01 -2.383783832192420959e-02 -4.720739424228668213e-01 -8.011708408594131470e-02 8.530170470476150513e-02 2.590194344520568848e-01 -1.457627862691879272e-01 -1.704630106687545776e-01 9.359756112098693848e-02 -6.737689673900604248e-02 -2.494561225175857544e-01 -2.492473721504211426e-01 -1.385948210954666138e-01 -8.847347646951675415e-02 2.116011232137680054e-01 2.905497141182422638e-02
9.527208167128264904e-04 1.999922692775726318e-01 3.206534683704376221e-01 3.610593825578689575e-02 -1.423342227935791016e-01 -2.929016947746276855e-03 3.043474256992340088e-02 -8.890622109174728394e-02 2.656845748424530029e-01 1.839879602193832397e-01 1.383509486913681030e-01 3.729550838470458984e-01 9.347422420978546143e-02 3.125474452972412109e-01 -6.212602835148572922e-03 -4.430990666151046753e-02 3.144203126430511475e-01 1.198530271649360657e-01 -1.494462937116622925e-01 4.391318559646606445e-02 -1.425481587648391724e-01 -1.379374414682388306e-01 -1.011727675795555115e-01 2.181469798088073730e-01 4.711009096354246140e-03 3.380957245826721191e-01 -1.946790069341659546e-01 -1.230774894356727600e-01 9.900012612342834473e-02 1.638010144233703613e-01 8.930160105228424072e-02 9.505946189165115356e-02
-1.740076243877410889e-01 3.005675971508026123e-01 2.986420392990112305e-01 -6.975991278886795044e-02 3.151672780513763428e-01 2.259348928928375244e-01 -1.235900223255157471e-01 -1.758691966533660889e-01 3.227129876613616943e-01 1.621893495321273804e-01 9.993772208690643311e-02 9.471325576305389404e-02 -1.180604845285415649e-01 -6.535641103982925415e-02 1.030967682600021362e-01 2.705681622028350830e-01 -1.791412234306335449e-01 -7.137154042720794678e-02 -1.536455899477005005e-01 2.416729331016540527e-01 3.187628090381622314e-01 7.199343293905258179e-02 -5.211627110838890076e-02 9.068285673856735229e-02 -1.589766591787338257e-01 6.868965923786163330e-03 -1.297049820423126221e-01 -1.043821573257446289e-01 -8.310363441705703735e-02 1.365624368190765381e-01 4.538636654615402222e-02 1.403801739215850830e-01
-7.672623544931411743e-02 4.721812903881072998e-01 5.558792501688003540e-02 7.235373556613922119e-02 -6.997425109148025513e-02 -1.466038823127746582e-01 3.333796188235282898e-02 3.510377183556556702e-02 2.761859297752380371e-01 6.395252048969268799e-02 3.358865156769752502e-02 -1.904820799827575684e-01 -1.766210794448852539e-01 2.789333760738372803e-01 1.684013009071350098e-01 1.859802938997745514e-02 -2.839088253676891327e-02 -7.718772441148757935e-02 -8.070464432239532471e-02 -1.339001208543777466e-02 5.763389170169830322e-02 -5.936416238546371460e-02 2.482840120792388916e-01 4.228274822235107422e-01 2.271858602762222290e-01 1.503900438547134399e-02 -2.918865382671356201e-01 -1.757569760084152222e-01 -9.913901984691619873e-02 6.130200251936912537e-02 1.226941123604774475e-01 1.460065394639968872e-01
-1.458943933248519897e-01 -6.029726564884185791e-02 3.136794269084930420e-01 -2.538269385695457458e-02 -2.028334140777587891e-01 -1.760196834802627563e-01 1.509867310523986816e-01 -2.112042456865310669e-01 4.253336191177368164e-01 -1.469116099178791046e-02 -1.345359385013580322e-01 -1.007262170314788818e-01 -1.966813206672668457e-01 3.867665529251098633e-01 -2.863975763320922852e-01 1.517261564731597900e-01 -9.258165955543518066e-02 -1.704082638025283813e-02 -2.311054915189743042e-01 -1.746191680431365967e-01 6.266891211271286011e-02 1.148692239075899124e-02 -3.736880049109458923e-02 1.836007460951805115e-02 -4.158066585659980774e-02 -1.344658583402633667e-01 1.048199385404586792e-01 -1.019670162349939346e-02 -7.629037648439407349e-02 1.067980006337165833e-01 9.854057431221008301e-02 2.782646715641021729e-01
-2.102088034152984619e-01 6.391797959804534912e-02 1.855930536985397339e-01 -1.608322560787200928e-01 -9.023902565240859985e-02 -8.092754334211349487e-02 6.749307364225387573e-02 -3.584472239017486572e-01 2.262713909149169922e-01 1.678026318550109863e-01 1.581145077943801880e-01 3.076449967920780182e-02 -5.658343806862831116e-02 1.433131247758865356e-01 -5.112605914473533630e-02 -9.276819974184036255e-02 9.783853590488433838e-02 9.886849671602249146e-02 -6.123302131891250610e-02 2.136589288711547852e-01 3.836503624916076660e-01 -1.962561011314392090e-01 -1.658266037702560425e-01 2.361623197793960571e-01 2.581847906112670898e-01 3.058142662048339844e-01 4.372608289122581482e-02 -1.997898668050765991e-01 -2.015497684478759766e-01 -8.364531211555004120e-03 -3.045805916190147400e-02 1.485523730516433716e-01
3.374990448355674744e-02 1.842485517263412476e-01 2.519124448299407959e-01 -2.756165266036987305e-01 -9.617538005113601685e-02 -1.307596862316131592e-01 -7.707264274358749390e-02 -6.785929668694734573e-03 3.722966909408569336e-01 -7.146687060594558716e-02 -3.056741319596767426e-02 -8.681471645832061768e-02 1.691419184207916260e-01 2.770923636853694916e-02 -2.187584936618804932e-01 1.416386067867279053e-01 1.357676684856414795e-01 -2.228238433599472046e-01 -2.725665271282196045e-01 -7.547269761562347412e-02 2.891093790531158447e-01 -1.097622588276863098e-01 -5.770813673734664917e-02 2.749375104904174805e-01 -2.589239478111267090e-01 7.858775556087493896e-02 2.579796826466917992e-03 -2.620326578617095947e-01 -3.536634147167205811e-02 -2.647249102592468262e-01 -8.852524310350418091e-02 1.075624604709446430e-03
-4.227923154830932617e-01 2.646209597587585449e-01 4.430272430181503296e-02 -8.543248474597930908e-02 4.026847705245018005e-02 -2.590581774711608887e-02 -1.981880282983183861e-03 1.291119866073131561e-02 -1.841477006673812866e-01 5.290300119668245316e-03 1.046671345829963684e-01 1.973380334675312042e-02 -2.350821346044540405e-01 1.378576159477233887e-01 -3.057188093662261963e-01 1.046966016292572021e-01 2.755658030509948730e-01 -2.904720976948738098e-02 -2.245696336030960083e-01 7.540661841630935669e-02 1.247835159301757812e-01 -6.456938385963439941e-02 2.665911987423896790e-02 1.973094493150711060e-01 -1.787291020154953003e-01 -1.802635192871093750e-01 -2.471416741609573364e-01 -4.051534235477447510e-01 1.040352731943130493e-01 3.989781811833381653e-02 -9.518437087535858154e-02 1.099938526749610901e-01
-1.069578304886817932e-01 2.540619969367980957e-01 1.568856239318847656e-01 -2.271377146244049072e-01 -1.159164682030677795e-02 -2.999967634677886963e-01 -2.410852909088134766e-01 -4.987500235438346863e-02 3.805933594703674316e-01 -1.856056153774261475e-01 -3.105730004608631134e-02 -1.429922785609960556e-02 -1.468199118971824646e-02 2.978483960032463074e-02 -8.455611020326614380e-02 9.674686193466186523e-02 1.035627201199531555e-01 -2.106700092554092407e-01 -2.101120650768280029e-01 1.611845791339874268e-01 1.377282738685607910e-01 -4.499616101384162903e-02 -3.246095180511474609e-01 3.121844232082366943e-01 6.222201883792877197e-02 -3.892741724848747253e-02 -5.498975887894630432e-02 -1.536120623350143433e-01 1.142179146409034729e-01 -6.385106593370437622e-02 -2.392679452896118164e-01 2.086759656667709351e-01
-1.669135503470897675e-02 1.711434870958328247e-01 -2.434756010770797729e-01 -3.279988188296556473e-03 -1.740898340940475464e-01 2.163917124271392822e-01 2.578752301633358002e-02 2.068229913711547852e-01 3.947825431823730469e-01 4.048598185181617737e-02 1.754002720117568970e-01 -8.011158555746078491e-02 -1.378694623708724976e-01 3.120749592781066895e-01 -6.292137503623962402e-02 1.538014709949493408e-01 1.900882869958877563e-01 -1.889172792434692383e-01 -3.468958735466003418e-01 -5.107065290212631226e-02 1.149853020906448364e-01 2.383116334676742554e-01 -1.561840921640396118e-01 -7.287031970918178558e-03 3.238028287887573242e-02 -4.552735015749931335e-02 -1.343808621168136597e-01 -3.188793957233428955e-01 -1.074856072664260864e-01 -1.396483033895492554e-01 2.881427993997931480e-03 -9.339780360460281372e-02
7.686212193220853806e-04 4.094301462173461914e-01 2.815095186233520508e-01 -4.559390991926193237e-02 -1.045797616243362427e-01 8.380977436900138855e-03 -7.631155103445053101e-02 9.894680231809616089e-02 3.366335034370422363e-01 -5.664071813225746155e-02 -6.984314415603876114e-03 -2.304613590240478516e-01 -2.079000920057296753e-01 4.280515760183334351e-02 -2.692464552819728851e-02 -5.014476180076599121e-02 -1.154687330126762390e-01 5.064828321337699890e-03 -9.760847687721252441e-02 1.403902657330036163e-02 1.083898823708295822e-02 -7.960658520460128784e-02 7.533000409603118896e-02 5.514638423919677734e-01 1.260671764612197876e-01 9.981133043766021729e-02 -1.993849873542785645e-01 -2.624115347862243652e-02 -5.539746209979057312e-02 2.482316642999649048e-01 4.074794054031372070e-02 1.856388896703720093e-01
1.737321540713310242e-02 3.178659677505493164e-01 3.334218263626098633e-01 -2.915419340133666992e-01 5.282376660034060478e-04 -2.014431655406951904e-01 4.756182059645652771e-02 1.771657168865203857e-01 3.601326942443847656e-01 -1.936604231595993042e-01 1.225821897387504578e-01 5.350579321384429932e-02 -1.960698366165161133e-01 1.978140026330947876e-01 -1.869387477636337280e-01 1.328062731772661209e-02 -4.160645231604576111e-02 -9.946229308843612671e-02 5.068361014127731323e-02 2.605019509792327881e-01 -2.022370398044586182e-01 -1.016315296292304993e-01 -1.146328542381525040e-02 1.631252765655517578e-01 -2.234080284833908081e-01 3.081840649247169495e-02 1.625811159610748291e-01 -1.683469861745834351e-01 -1.887591481208801270e-01 1.224664151668548584e-01 -1.142299026250839233e-01 3.380859643220901489e-02
-9.379902482032775879e-02 3.344373703002929688e-01 2.649064660072326660e-01 -2.004291713237762451e-01 -7.228176295757293701e-02 -7.016996853053569794e-03 -1.132245212793350220e-01 1.118603497743606567e-01 2.894691526889801025e-01 -2.066938951611518860e-02 1.842742413282394409e-02 -2.232666909694671631e-01 -9.377451986074447632e-02 2.233522832393646240e-01 -7.304906845092773438e-02 -2.353809177875518799e-01 -7.395252585411071777e-02 9.396594949066638947e-03 -1.461522579193115234e-01 5.971723794937133789e-02 -2.177024446427822113e-02 1.828538626432418823e-02 8.887039870023727417e-02 4.109434783458709717e-01 2.223427742719650269e-01 -1.114058718085289001e-01 -3.905557990074157715e-01 2.207682840526103973e-02 -1.143637076020240784e-01 1.939686834812164307e-01 6.991992145776748657e-02 7.776193320751190186e-02
-3.869513273239135742e-01 3.785560131072998047e-01 2.507013678550720215e-01 -2.968422174453735352e-01 -3.053298294544219971e-01 1.862931400537490845e-01 2.206707149744033813e-01 -1.616961359977722168e-01 1.276891864836215973e-02 -1.420289129018783569e-01 -1.998802274465560913e-02 -1.292824894189834595e-01 1.432155966758728027e-01 1.533731967210769653e-01 -5.698684975504875183e-02 1.258236169815063477e-01 1.173050925135612488e-01 -1.436080783605575562e-02 -2.092442959547042847e-01 -4.044345021247863770e-02 1.262134313583374023e-01 -3.612590208649635315e-02 7.007799297571182251e-02 2.065950306132435799e-03 1.073092687875032425e-02 -4.278666898608207703e-02 -8.378163725137710571e-02 -1.332041025161743164e-01 -3.578307926654815674e-01 4.333211109042167664e-02 1.201304942369461060e-01 -8.179517462849617004e-03
1.108388528227806091e-01 2.825431823730468750e-01 8.777604997158050537e-02 -1.367337703704833984e-01 1.975418925285339355e-01 -3.564030230045318604e-01 1.039565056562423706e-01 2.606210112571716309e-01 3.318916261196136475e-01 -1.355376839637756348e-01 2.126052826642990112e-01 4.167731478810310364e-02 9.119804203510284424e-02 1.811905652284622192e-01 -2.591679096221923828e-01 4.000209644436836243e-02 -7.968167960643768311e-02 -1.660673767328262329e-01 -2.053904235363006592e-01 2.588032782077789307e-01 -7.616789638996124268e-02 1.447983831167221069e-01 -1.632892340421676636e-01 1.930591911077499390e-01 -1.420642584562301636e-01 9.440366178750991821e-02 -7.018899917602539062e-02 -1.815303862094879150e-01 -1.089281588792800903e-01 1.812061816453933716e-01 -1.931096985936164856e-02 -7.408141344785690308e-02
-1.888687163591384888e-02 2.022438943386077881e-01 2.402780503034591675e-01 6.631142646074295044e-02 -8.028160035610198975e-02 -1.600166261196136475e-01 -4.467989131808280945e-02 -2.081369310617446899e-01 2.851598560810089111e-01 -3.973798751831054688e-01 -8.831143379211425781e-02 -1.185150537639856339e-02 -5.746003612875938416e-02 4.981685429811477661e-02 -1.019674539566040039e-01 -1.413503894582390785e-03 6.613806635141372681e-02 -2.043954730033874512e-01 -3.501398563385009766e-01 1.892472058534622192e-02 -2.728861868381500244e-01 1.195923388004302979e-01 1.080857962369918823e-01 3.634737133979797363e-01 -1.650767922401428223e-01 1.114015467464923859e-02 -1.728906184434890747e-01 -1.422085613012313843e-02 7.652982324361801147e-02 5.070956796407699585e-02 -2.723287642002105713e-01 1.190023645758628845e-01
6.941407918930053711e-02 4.343930184841156006e-01 1.029247567057609558e-01 -1.591641902923583984e-01 -5.437345709651708603e-03 -4.753733053803443909e-02 8.445820957422256470e-02 -1.096758916974067688e-01 7.070953398942947388e-02 -3.948822617530822754e-02 2.264551371335983276e-01 -1.489566713571548462e-01 -3.318616747856140137e-02 4.116619378328323364e-02 -2.121345251798629761e-01 1.179919987916946411e-01 3.361959755420684814e-01 6.896709650754928589e-02 -2.996085286140441895e-01 2.973617613315582275e-01 -1.390516310930252075e-01 -3.833796083927154541e-02 -1.006011664867401123e-01 3.357281982898712158e-01 -2.658556401729583740e-01 1.719171255826950073e-01 -5.147857218980789185e-02 -3.925076127052307129e-02 -6.525659561157226562e-02 1.892193853855133057e-01 -1.386675983667373657e-01 -6.347353011369705200e-02
1.224464084953069687e-02 2.531948387622833252e-01 2.166497111320495605e-01 -2.253096699714660645e-01 -5.226761475205421448e-02 -1.018889918923377991e-01 -1.401366889476776123e-01 8.143768459558486938e-02 2.233263701200485229e-01 -1.691472232341766357e-01 8.805055171251296997e-02 3.364545851945877075e-02 -5.507340654730796814e-02 1.743316501379013062e-01 -1.487310528755187988e-01 -1.268274933099746704e-01 1.232802793383598328e-01 -5.676973983645439148e-02 -5.814454704523086548e-02 1.779402494430541992e-01 -1.071648523211479187e-01 1.132349446415901184e-01 -1.739555411040782928e-02 3.863325715065002441e-01 9.430768340826034546e-02 -2.710787355899810791e-01 -4.842476844787597656e-01 8.243665844202041626e-02 -9.406537562608718872e-02 3.422365337610244751e-02 -3.174946084618568420e-02 2.786268293857574463e-01
3.947818651795387268e-02 2.831225693225860596e-01 2.018309384584426880e-01 3.186601027846336365e-02 1.000760793685913086e-01 -1.638154089450836182e-01 1.004493888467550278e-02 -4.215786159038543701e-01 1.641914620995521545e-02 -8.823127299547195435e-02 2.196889519691467285e-01 1.000336036086082458e-01 -8.991866558790206909e-02 -1.353267878293991089e-01 -2.594864964485168457e-01 2.587006688117980957e-01 2.606104686856269836e-02 -7.766385376453399658e-02 -1.581707852892577648e-03 1.188944876194000244e-01 2.137080281972885132e-01 1.105158962309360504e-02 -1.958156526088714600e-01 1.573852151632308960e-01 9.213976562023162842e-02 2.262289375066757202e-01 -1.441235244274139404e-01 -1.620721369981765747e-01 -3.183344304561614990e-01 2.830940186977386475e-01 -4.088134318590164185e-02 1.235096752643585205e-01
-8.461776375770568848e-02 -2.801715135574340820e-01 1.535338163375854492e-01 -1.620806902647018433e-01 -5.944922566413879395e-02 -4.433754086494445801e-02 2.741312049329280853e-02 3.349465504288673401e-02 1.427542269229888916e-01 -4.383442923426628113e-02 -5.908604338765144348e-02 -6.589618325233459473e-02 -1.435098946094512939e-01 3.651277720928192139e-01 -2.156298458576202393e-01 -1.945446617901325226e-02 8.142323046922683716e-02 -6.706077605485916138e-02 -4.454373419284820557e-01 1.563578248023986816e-01 3.604674711823463440e-02 3.597872853279113770e-01 6.059477850794792175e-02 2.354291267693042755e-02 1.155980974435806274e-01 -4.519885033369064331e-02 3.849903121590614319e-03 -1.816199421882629395e-01 -4.214579761028289795e-01 1.415475755929946899e-01 1.514257304370403290e-02 1.046238169074058533e-01
2.535223960876464844e-01 4.466363787651062012e-01 1.669977456331253052e-01 1.814966797828674316e-01 -7.886322587728500366e-02 2.272041589021682739e-01 -1.353263854980468750e-01 -1.339199244976043701e-01 1.556791514158248901e-01 -2.473317980766296387e-01 -1.335770189762115479e-01 4.343487089499831200e-04 9.808663278818130493e-03 2.132369130849838257e-01 -2.011613547801971436e-01 -2.238645963370800018e-02 3.711656853556632996e-02 -4.803790524601936340e-02 -1.182362809777259827e-01 1.469196528196334839e-01 2.051715105772018433e-01 1.089328974485397339e-01 -1.024431362748146057e-01 8.206324279308319092e-02 -8.549192547798156738e-02 -2.351282387971878052e-01 -8.768557757139205933e-02 -2.703492343425750732e-01 -2.017394900321960449e-01 2.367611974477767944e-01 1.947117745876312256e-01 -5.530578643083572388e-02
-1.838448047637939453e-01 1.337840706110000610e-01 2.779322862625122070e-01 1.769086122512817383e-01 7.987247407436370850e-02 -1.521547287702560425e-01 -3.188652545213699341e-02 -1.395098716020584106e-01 5.966019630432128906e-02 2.032482624053955078e-01 4.157298430800437927e-02 1.320985406637191772e-01 2.031979858875274658e-01 2.008770853281021118e-01 -3.609921410679817200e-02 2.007245719432830811e-01 1.596153378486633301e-01 1.035550832748413086e-01 -3.713323771953582764e-01 1.854647994041442871e-01 1.465789824724197388e-01 -1.077796518802642822e-01 2.716785296797752380e-02 -5.168456584215164185e-02 -8.203461021184921265e-02 1.604977548122406006e-01 -4.680771846324205399e-03 -5.621331185102462769e-02 -1.834322065114974976e-01 3.991814851760864258e-01 2.181277573108673096e-01 2.850027978420257568e-01
-2.351704686880111694e-01 1.937058269977569580e-01 1.343263089656829834e-01 2.911341786384582520e-01 7.381197810173034668e-02 -2.092995792627334595e-01 -2.316740602254867554e-01 9.313777834177017212e-02 3.089299798011779785e-01 -1.747992336750030518e-01 9.857044368982315063e-02 -2.116139978170394897e-01 1.650623045861721039e-02 1.410553753376007080e-01 -2.130221426486968994e-01 -1.207267045974731445e-01 1.169732585549354553e-01 2.537667192518711090e-02 1.025591511279344559e-02 3.398562669754028320e-01 2.286660112440586090e-02 7.541983574628829956e-02 -4.397802986204624176e-03 2.115611135959625244e-01 -2.688549160957336426e-01 -3.053903207182884216e-02 1.360265016555786133e-01 -1.489568054676055908e-01 -1.863498836755752563e-01 2.571690082550048828e-01 1.548619270324707031e-01 -1.117259263992309570e-01
-3.986250758171081543e-01 2.638193964958190918e-01 2.637960612773895264e-01 -2.265873551368713379e-01 -2.136050015687942505e-01 1.437020897865295410e-01 2.016129642724990845e-01 -1.090372502803802490e-01 8.924163132905960083e-02 -1.285824272781610489e-02 -1.463865488767623901e-01 -2.283942326903343201e-02 1.674153208732604980e-01 1.374498605728149414e-01 -4.400116577744483948e-02 1.274880170822143555e-01 -7.377758622169494629e-02 -7.458229362964630127e-02 -8.672377467155456543e-02 1.389032602310180664e-01 1.248194724321365356e-01 1.474084705114364624e-01 3.089909069240093231e-02 -3.700972348451614380e-02 6.086614355444908142e-02 -1.221702471375465393e-01 -1.630354374647140503e-01 -2.139462232589721680e-01 -4.466166496276855469e-01 7.715629041194915771e-02 2.302466928958892822e-01 -9.844725579023361206e-02
-1.550786346197128296e-01 2.902609705924987793e-01 2.134963124990463257e-01 -7.686974108219146729e-02 1.191807538270950317e-01 4.888943582773208618e-02 -5.176362767815589905e-02 -2.449327707290649414e-01 3.473366796970367432e-01 1.941821277141571045e-01 9.073746204376220703e-02 -1.462926119565963745e-01 1.123806238174438477e-01 -2.517848014831542969e-01 -6.340935826301574707e-02 1.475529521703720093e-01 -4.927025735378265381e-02 -1.028585359454154968e-01 -2.581154108047485352e-01 1.768542826175689697e-01 1.743514388799667358e-01 1.858592778444290161e-01 -2.715400159358978271e-01 4.978511855006217957e-02 -2.035021781921386719e-01 -1.104924157261848450e-01 -1.907676160335540771e-01 -1.686132699251174927e-02 -1.306570917367935181e-01 3.004248142242431641e-01 1.070056334137916565e-01 1.000198870897293091e-01
-1.138279736042022705e-01 4.658794105052947998e-01 1.226781755685806274e-01 1.586286164820194244e-02 -1.755680143833160400e-01 -2.449568808078765869e-01 -1.152500957250595093e-01 -1.175028011202812195e-01 -1.172164380550384521e-01 -6.794717907905578613e-02 3.746849298477172852e-01 -1.684573441743850708e-01 1.240243837237358093e-01 7.888697087764739990e-02 -9.713561087846755981e-02 1.005462184548377991e-01 1.357090938836336136e-02 -1.764868199825286865e-01 -2.194757163524627686e-01 2.322345674037933350e-01 2.023216150701045990e-02 9.147475659847259521e-02 -1.309828013181686401e-01 1.255844235420227051e-01 -4.668718576431274414e-02 1.868909001350402832e-01 1.500488370656967163e-01 -1.439880393445491791e-02 -2.784947454929351807e-01 2.779672145843505859e-01 -4.592753574252128601e-02 -1.288557350635528564e-01
9.326726431027054787e-04 2.662403285503387451e-01 5.639313254505395889e-03 1.604955196380615234e-01 -1.739959567785263062e-01 -9.046281874179840088e-02 1.956501454114913940e-01 -8.026789128780364990e-02 2.547619044780731201e-01 1.093961074948310852e-01 -2.442888319492340088e-01 -3.543278574943542480e-02 -3.442622022703289986e-03 1.832627505064010620e-02 1.709096506237983704e-02 -1.188345476984977722e-01 1.799091994762420654e-01 -1.975240707397460938e-01 -2.294213771820068359e-01 2.021934241056442261e-01 -1.230314001441001892e-02 2.758968770503997803e-01 -2.581559419631958008e-01 4.255969822406768799e-01 2.284155227243900299e-02 9.490612894296646118e-02 -2.401780337095260620e-01 -1.668836921453475952e-01 1.956028640270233154e-01 6.298252940177917480e-02 -4.167132079601287842e-03 2.032809555530548096e-01
-1.095972396433353424e-02 1.407446265220642090e-01 2.773462235927581787e-01 -2.516763806343078613e-01 -1.323899924755096436e-01 -2.505510747432708740e-01 -1.490668058395385742e-01 -1.999447867274284363e-02 2.340635210275650024e-01 -6.296075135469436646e-02 -1.201884821057319641e-01 -2.349259555339813232e-01 -2.644631266593933105e-01 1.628050506114959717e-01 -1.507543921470642090e-01 -9.265094250440597534e-02 6.485772132873535156e-02 1.621458679437637329e-02 -1.960384398698806763e-01 -4.397368431091308594e-02 6.372134387493133545e-02 1.988005787134170532e-01 3.164412826299667358e-02 2.540234029293060303e-01 1.304384917020797729e-01 -2.094518095254898071e-01 -4.809251129627227783e-01 9.966184198856353760e-02 -6.566125899553298950e-02 -1.605887524783611298e-02 -2.351471921429038048e-04 1.418527215719223022e-01
6.889318674802780151e-02 2.149282395839691162e-01 7.247016578912734985e-02 -5.722839385271072388e-02 -5.073302239179611206e-02 -2.893995940685272217e-01 2.468999326229095459e-01 -6.087757274508476257e-02 3.201686143875122070e-01 -1.134771555662155151e-01 5.181214213371276855e-02 -4.340019077062606812e-02 -6.521866470575332642e-02 2.220563292503356934e-01 -1.308719962835311890e-01 5.360011756420135498e-02 -5.927313119173049927e-02 1.051501035690307617e-01 -4.017217457294464111e-01 1.926021277904510498e-01 -5.235653370618820190e-02 1.706371754407882690e-01 -1.592243760824203491e-01 2.230008542537689209e-01 -1.413742005825042725e-01 -1.531621515750885010e-01 -3.963197469711303711e-01 1.606729328632354736e-01 -1.796470396220684052e-02 1.640261709690093994e-01 -9.668415784835815430e-02 -1.146013587713241577e-01
5.396928638219833374e-02 3.351038694381713867e-02 1.667245477437973022e-01 5.743551254272460938e-02 -2.117475569248199463e-01 1.674859374761581421e-01 1.558606475591659546e-01 5.251158773899078369e-02 2.060308158397674561e-01 -2.302620559930801392e-01 2.095318883657455444e-01 3.472000956535339355e-01 -1.870600134134292603e-01 2.660107314586639404e-01 5.238921148702502251e-04 -9.128627926111221313e-02 -7.341600954532623291e-02 -6.486570090055465698e-02 -2.228597849607467651e-01 2.973436713218688965e-01 -1.336009055376052856e-01 3.795273974537849426e-02 3.655042126774787903e-02 2.116926163434982300e-01 -3.217535838484764099e-02 -2.041847407817840576e-01 4.350581020116806030e-02 -2.458182722330093384e-01 -3.697410821914672852e-01 -7.891430705785751343e-02 1.699614152312278748e-02 1.718579381704330444e-01
5.495638772845268250e-02 2.393827438354492188e-01 3.277757465839385986e-01 -9.439737349748611450e-02 -3.714965656399726868e-03 -1.773793250322341919e-01 4.468874260783195496e-02 4.986020736396312714e-03 2.427622079849243164e-01 -3.233473896980285645e-01 -1.105039566755294800e-01 -5.194172263145446777e-02 -1.395759731531143188e-01 2.361966371536254883e-01 8.205851167440414429e-02 -1.056786552071571350e-01 -1.199157983064651489e-01 -2.719877101480960846e-02 -1.268725097179412842e-01 1.173961460590362549e-01 -1.541550606489181519e-01 -3.739825636148452759e-02 6.348723918199539185e-02 5.642030239105224609e-01 1.207133680582046509e-01 3.341889008879661560e-02 -1.876377165317535400e-01 -5.896777659654617310e-02 4.204527661204338074e-02 1.959259212017059326e-01 3.036175668239593506e-02 1.740531772375106812e-01
1.110901939682662487e-03 2.506078779697418213e-01 2.646009624004364014e-01 -2.685722112655639648e-01 -1.629436761140823364e-02 -1.014051437377929688e-01 -8.999412506818771362e-02 -1.923726946115493774e-01 2.027964740991592407e-01 5.404555238783359528e-03 -1.034194231033325195e-01 8.429389446973800659e-03 -1.366172283887863159e-01 2.985932826995849609e-01 1.322662383317947388e-01 1.702750325202941895e-01 1.374789625406265259e-01 -3.461979925632476807e-01 -2.343581467866897583e-01 1.168597489595413208e-01 -1.618288904428482056e-01 -3.271884024143218994e-01 -5.006771534681320190e-02 2.588531374931335449e-01 -4.017567634582519531e-02 -1.781795918941497803e-01 -1.517752110958099365e-01 -1.456833928823471069e-01 -1.331367809325456619e-02 8.187805116176605225e-02 -1.860953867435455322e-01 -6.278844922780990601e-02
1.564643085002899170e-01 3.645243346691131592e-01 1.723048537969589233e-01 1.688052266836166382e-01 -4.770046100020408630e-02 -7.906250655651092529e-02 1.966938525438308716e-01 -1.517915911972522736e-02 2.573494017124176025e-01 3.162230830639600754e-03 -6.217723712325096130e-02 -2.990320622920989990e-01 2.365892753005027771e-02 5.551156029105186462e-02 -2.390542626380920410e-01 -1.867834106087684631e-02 -1.088933125138282776e-01 -1.438460052013397217e-01 -1.192507371306419373e-01 1.789713092148303986e-02 1.148901060223579407e-01 2.708833217620849609e-01 -2.291417568922042847e-01 1.108465343713760376e-01 3.044092059135437012e-01 1.202391684055328369e-01 1.233574599027633667e-01 -1.018383130431175232e-01 -2.831744849681854248e-01 1.662618517875671387e-01 1.307821720838546753e-01 2.454454004764556885e-01
6.199340894818305969e-02 3.595760166645050049e-01 9.222554415464401245e-02 -2.419564574956893921e-01 -7.156866043806076050e-02 -3.295864760875701904e-01 3.300780430436134338e-02 1.881485879421234131e-01 3.467779755592346191e-01 -1.833153516054153442e-01 2.148925364017486572e-01 6.596902012825012207e-02 -7.823596149682998657e-02 1.308482736349105835e-01 -1.581430435180664062e-01 5.462891422212123871e-03 -1.050317734479904175e-01 -2.703631818294525146e-01 -3.122590854763984680e-02 9.076795727014541626e-02 2.832021564245223999e-02 1.068663522601127625e-01 -1.943252980709075928e-01 1.558547466993331909e-01 -2.753878235816955566e-01 1.059540882706642151e-01 4.550534859299659729e-02 -1.732260733842849731e-01 -1.819102913141250610e-01 2.300362288951873779e-01 -1.552138775587081909e-01 6.624524947255849838e-03
-2.081359475851058960e-01 2.465251833200454712e-03 2.829422652721405029e-01 -9.945611469447612762e-03 -9.040535986423492432e-02 2.354621142148971558e-01 1.904895454645156860e-01 -9.523033350706100464e-02 3.839516639709472656e-01 -4.185751080513000488e-02 1.014563068747520447e-02 7.402515411376953125e-02 6.257767975330352783e-02 5.037054419517517090e-01 -2.593878805637359619e-01 5.818250030279159546e-02 2.297005057334899902e-02 -2.940863966941833496e-01 -1.905347257852554321e-01 5.613794783130288124e-04 -2.011164650321006775e-02 4.495675489306449890e-02 1.002933457493782043e-01 4.714984819293022156e-02 -2.951840870082378387e-02 -2.587848603725433350e-01 1.337217390537261963e-01 -1.504699327051639557e-02 -9.443119168281555176e-02 1.899839937686920166e-01 9.018685668706893921e-02 8.586090058088302612e-02
-3.229668736457824707e-01 2.965382039546966553e-01 -2.563592791557312012e-01 3.160173771902918816e-03 -7.736026309430599213e-03 1.456959545612335205e-01 8.092468604445457458e-03 5.384394899010658264e-03 4.059056043624877930e-01 -1.189597621560096741e-01 1.665795445442199707e-01 -4.878403618931770325e-02 -5.067681521177291870e-02 1.922637671232223511e-01 -2.548960745334625244e-01 2.405275553464889526e-01 2.702860236167907715e-01 -7.239451259374618530e-02 5.727140605449676514e-02 2.837984561920166016e-01 9.487690031528472900e-02 1.964890062808990479e-01 -6.172853708267211914e-02 1.283930987119674683e-01 -1.349170655012130737e-01 5.865258723497390747e-02 -2.139930725097656250e-01 -1.681244224309921265e-01 -1.228425279259681702e-02 4.027056694030761719e-02 -1.419782340526580811e-01 -3.991958498954772949e-02
-1.260456889867782593e-01 4.494673609733581543e-01 1.994135081768035889e-01 -9.600762277841567993e-02 7.455254346132278442e-02 -4.291662946343421936e-02 4.446551669389009476e-03 1.072494164109230042e-01 1.755125820636749268e-01 3.238254413008689880e-02 1.685292869806289673e-01 2.057095915079116821e-01 -1.056727766990661621e-01 3.176023364067077637e-01 1.847594082355499268e-01 1.962336599826812744e-01 2.310251444578170776e-01 1.067359372973442078e-01 -4.227198660373687744e-02 -8.536092191934585571e-02 -1.108409464359283447e-01 2.333376556634902954e-01 2.354095131158828735e-01 3.200058341026306152e-01 1.303582042455673218e-01 -1.874412596225738525e-02 -1.686048209667205811e-01 -2.034406065940856934e-01 6.015743687748908997e-02 1.858141124248504639e-01 -2.478084899485111237e-02 5.119138583540916443e-02
7.587452419102191925e-03 2.732605338096618652e-01 2.770943939685821533e-01 2.625485658645629883e-01 -1.997042074799537659e-02 6.985003501176834106e-02 1.453985869884490967e-01 -1.067434102296829224e-01 1.593406796455383301e-01 -1.714660413563251495e-02 1.921236515045166016e-01 5.185094848275184631e-02 -9.775601327419281006e-02 -1.094603836536407471e-01 -2.476111948490142822e-01 2.445450611412525177e-02 -1.084316670894622803e-01 -1.644597798585891724e-01 5.726564631913788617e-05 2.683037221431732178e-01 2.617933154106140137e-01 3.522164523601531982e-01 1.151772961020469666e-01 1.847510039806365967e-01 1.850107461214065552e-01 8.383388072252273560e-02 -6.725335121154785156e-02 -7.356996089220046997e-02 -3.461103737354278564e-01 -5.924192722886800766e-03 -2.550730109214782715e-01 7.842280715703964233e-02
-4.123361781239509583e-03 5.228916555643081665e-02 1.816453486680984497e-01 1.716343164443969727e-01 -7.320620585232973099e-03 4.069938138127326965e-02 1.909241676330566406e-01 -2.538557164371013641e-02 2.893232405185699463e-01 -8.806626498699188232e-02 2.700721621513366699e-01 2.303280979394912720e-01 -9.628187865018844604e-02 1.672373563051223755e-01 1.346745193004608154e-01 -1.862102746963500977e-01 -8.274859748780727386e-03 -1.936857700347900391e-01 -4.159954488277435303e-01 2.553567290306091309e-01 5.183533206582069397e-02 -4.024036601185798645e-02 -4.829366505146026611e-02 1.977992206811904907e-01 -1.915324130095541477e-03 -1.993854641914367676e-01 2.018324658274650574e-02 -1.631473302841186523e-01 -4.279138147830963135e-01 -1.112826019525527954e-01 -3.405005484819412231e-02 -5.868915095925331116e-02
-2.465250343084335327e-01 2.318352162837982178e-01 2.887538671493530273e-01 2.247913181781768799e-01 4.888745769858360291e-02 -3.644259572029113770e-01 3.435109183192253113e-02 -1.610067933797836304e-01 2.582142651081085205e-01 -3.602157160639762878e-02 1.827711760997772217e-01 -5.679513327777385712e-03 -2.135205119848251343e-01 2.717987000942230225e-01 -1.492548361420631409e-02 1.606124043464660645e-01 3.551734611392021179e-02 7.569829374551773071e-02 -1.400856673717498779e-02 -1.245012357831001282e-01 3.663758635520935059e-01 4.837683960795402527e-02 -2.340781986713409424e-01 -1.533981319516897202e-02 -4.503261670470237732e-02 9.987212717533111572e-02 1.334908790886402130e-02 -3.028886020183563232e-01 2.740734722465276718e-03 -6.938374042510986328e-02 5.208171904087066650e-02 1.289575099945068359e-01
-9.617341309785842896e-02 2.265832126140594482e-01 1.911229789257049561e-01 -1.958324611186981201e-01 1.309144496917724609e-01 -2.193003594875335693e-01 -2.412803024053573608e-01 5.112485960125923157e-02 4.737646281719207764e-01 -2.148251682519912720e-01 2.401996776461601257e-02 6.336450111120939255e-03 3.346259146928787231e-02 3.125951439142227173e-02 2.452938351780176163e-03 2.123313695192337036e-01 4.560334235429763794e-02 -3.324895501136779785e-01 -1.673268675804138184e-01 3.376558050513267517e-02 1.067495346069335938e-01 1.370854675769805908e-02 -2.145660221576690674e-01 3.180078864097595215e-01 -7.535543292760848999e-02 7.844419218599796295e-03 -7.738843560218811035e-02 -1.738727390766143799e-01 -5.158816650509834290e-02 -2.583535760641098022e-02 -2.703395485877990723e-01 3.424106165766716003e-02
-3.316352516412734985e-02 2.538691759109497070e-01 2.657739818096160889e-01 1.435297429561614990e-01 2.584993280470371246e-02 1.598114520311355591e-02 -5.621382594108581543e-02 -3.544317930936813354e-02 1.984560638666152954e-01 -1.773903071880340576e-01 2.572116553783416748e-01 -1.673494130373001099e-01 -1.901731044054031372e-01 3.027116414159536362e-03 -2.866261303424835205e-01 1.488683223724365234e-01 3.480580747127532959e-01 -2.010516226291656494e-01 -6.011119484901428223e-02 5.015984177589416504e-03 1.904395222663879395e-01 5.426319316029548645e-03 -1.870507001876831055e-01 5.103133246302604675e-02 3.478590548038482666e-01 -3.622786700725555420e-02 -1.510154549032449722e-02 5.507146567106246948e-02 -1.752206385135650635e-01 3.150498270988464355e-01 1.133448332548141479e-01 1.577609181404113770e-01
-9.295783005654811859e-03 2.013431787490844727e-01 8.444710075855255127e-02 1.156271323561668396e-01 -7.618176937103271484e-02 1.049892511218786240e-02 -1.178216710686683655e-01 -1.639882028102874756e-01 1.037422046065330505e-01 -5.307551473379135132e-02 -1.045230105519294739e-01 -2.968729734420776367e-01 4.049943760037422180e-02 -1.419540494680404663e-01 -1.029647067189216614e-01 6.748339626938104630e-03 2.418441027402877808e-01 -1.422635167837142944e-01 -1.976543813943862915e-01 2.194817066192626953e-01 2.068843394517898560e-01 7.475089281797409058e-02 -1.558095663785934448e-01 2.460065037012100220e-01 1.687744259834289551e-02 1.195759745314717293e-03 -1.987079828977584839e-01 -3.763951957225799561e-01 6.636330485343933105e-02 4.201151728630065918e-01 1.611194163560867310e-01 2.442390918731689453e-01
-1.477548778057098389e-01 1.572861522436141968e-01 3.771656453609466553e-01 1.187594234943389893e-01 -2.956479489803314209e-01 -4.935922101140022278e-03 1.336314231157302856e-01 2.447221428155899048e-02 9.001475572586059570e-02 -1.626919806003570557e-01 2.461626380681991577e-02 -1.329802125692367554e-01 -1.207375451922416687e-01 4.978484474122524261e-03 -2.944592535495758057e-01 1.097647473216056824e-01 1.811980828642845154e-02 -1.271298378705978394e-01 -2.445504069328308105e-01 2.366148829460144043e-01 1.453353017568588257e-01 -8.518299460411071777e-02 1.303445100784301758e-01 1.026867982000112534e-02 3.160297274589538574e-01 2.381499409675598145e-01 -2.644851505756378174e-01 -1.453158408403396606e-01 -3.195799887180328369e-02 1.363594830036163330e-01 -1.016301363706588745e-01 2.638312280178070068e-01
-1.874412782490253448e-02 -2.335872501134872437e-01 3.730628192424774170e-01 -9.306935220956802368e-02 -1.609871909022331238e-02 -3.168201148509979248e-01 -1.376646906137466431e-01 -6.433819234371185303e-02 1.830101758241653442e-01 3.332836925983428955e-02 -8.894526213407516479e-02 1.101125180721282959e-01 -1.265464723110198975e-01 3.819480240345001221e-01 -1.402815282344818115e-01 -3.509148210287094116e-02 -7.288388907909393311e-02 -2.274301350116729736e-01 -3.349379301071166992e-01 1.423945575952529907e-01 -1.305910060182213783e-03 3.646649047732353210e-02 7.605294883251190186e-02 1.142962947487831116e-01 -3.617285937070846558e-02 3.789864107966423035e-02 1.812115013599395752e-01 8.921640366315841675e-02 -2.285163402557373047e-01 7.566288113594055176e-02 2.584037482738494873e-01 2.411228865385055542e-01
[truncated: 3,267,386 more chars]
