# Supplementary material for: The Language of Innovation
Source: PLoS One. 2020 Apr 30;15(4):e0230107. doi: 10.1371/journal.pone.0230107 (PMC7194493; doi:10.1371/journal.pone.0230107)
Supplement: S21 File — (GZ) [file pone.0230107.s021.tar.gz › 1999-2003/V2Run_29_VS_4500_embeddings1999-2003ED32.txt]

-2.693502306938171387e-01 -7.195537327788770199e-04 -2.778799831867218018e-01 -5.297590792179107666e-02 -1.813950389623641968e-02 -2.223811596632003784e-01 1.094694808125495911e-01 -1.775848418474197388e-01 4.605033900588750839e-03 3.062507212162017822e-01 2.942244894802570343e-02 4.013977199792861938e-02 -1.843936592340469360e-01 -8.254291117191314697e-02 1.022510975599288940e-01 9.007296711206436157e-02 1.362148374319076538e-01 1.234999224543571472e-01 1.251108199357986450e-02 -3.053298294544219971e-01 -3.400297760963439941e-01 -1.236305981874465942e-01 -1.198040693998336792e-02 2.859143540263175964e-02 3.014484345912933350e-01 -3.804070055484771729e-01 -1.175849139690399170e-01 -2.186271399259567261e-01 -1.384329348802566528e-01 -8.523359149694442749e-02 -1.251329928636550903e-01 -1.033442839980125427e-02
-1.971850246191024780e-01 -1.895932406187057495e-01 -1.754632592201232910e-02 -2.542254142463207245e-02 -1.912841498851776123e-01 4.191244393587112427e-02 4.562728106975555420e-02 2.400168478488922119e-01 -6.872243434190750122e-02 1.843035072088241577e-01 3.420179188251495361e-01 1.669656485319137573e-01 1.453247666358947754e-01 -2.625685036182403564e-01 -2.343191355466842651e-01 1.953925937414169312e-01 5.640912335366010666e-03 -2.332341857254505157e-03 -2.625406533479690552e-02 -3.886672556400299072e-01 -2.917974889278411865e-01 -8.655951172113418579e-02 -1.997666358947753906e-01 -6.055126339197158813e-02 -1.039735078811645508e-01 -2.257782518863677979e-01 1.512029618024826050e-01 -1.427755057811737061e-01 1.259411424398422241e-01 -1.353629380464553833e-01 -1.792130619287490845e-01 -1.253754366189241409e-02
-1.283740103244781494e-01 2.303860038518905640e-01 1.808743737637996674e-02 8.745396882295608521e-02 -2.472123652696609497e-01 -2.779031991958618164e-01 1.228029429912567139e-01 2.559625171124935150e-02 -1.575251482427120209e-02 1.058662086725234985e-01 1.882651895284652710e-01 1.215915381908416748e-01 -3.747544586658477783e-01 -2.465683221817016602e-01 -2.330001294612884521e-01 -9.744451940059661865e-02 -2.394179441034793854e-02 1.100700870156288147e-01 1.232581362128257751e-01 -1.908195465803146362e-01 -1.251945793628692627e-01 -2.835048595443367958e-03 -1.628438383340835571e-01 -2.353309094905853271e-01 1.337558776140213013e-02 -2.380849570035934448e-01 1.976305842399597168e-01 -2.869750261306762695e-01 2.252068743109703064e-02 -2.242893874645233154e-01 -2.066800743341445923e-01 -8.945619314908981323e-02
-9.380335360765457153e-02 1.763604879379272461e-01 1.541244834661483765e-01 -5.878492817282676697e-02 -3.278921358287334442e-03 2.812301740050315857e-02 3.155528306961059570e-01 1.537778824567794800e-01 -9.957106783986091614e-03 1.049857437610626221e-01 3.187863230705261230e-01 -6.637191027402877808e-02 -1.707934141159057617e-01 -5.824527516961097717e-02 -1.524330526590347290e-01 -8.886303752660751343e-03 1.741829961538314819e-01 5.535141006112098694e-02 -3.636541962623596191e-01 -1.224885284900665283e-01 -3.210689425468444824e-01 -1.377033293247222900e-01 2.813897132873535156e-01 -8.223841339349746704e-02 2.461838871240615845e-01 -1.623803824186325073e-01 -2.090933918952941895e-01 -2.435787022113800049e-01 -1.552395522594451904e-01 1.531377285718917847e-01 -3.218439593911170959e-02 -9.264645725488662720e-02
-1.155056804418563843e-01 -1.827094852924346924e-01 2.261357009410858154e-01 -1.166259869933128357e-01 -7.835938036441802979e-02 5.631769821047782898e-02 2.444697618484497070e-01 4.382450133562088013e-02 -1.468869484961032867e-02 -5.493162665516138077e-03 4.524337500333786011e-02 3.367725908756256104e-01 -3.157012462615966797e-01 1.139965131878852844e-01 -2.545984685420989990e-01 -1.055100411176681519e-01 1.781669855117797852e-01 -9.677384980022907257e-03 -1.994117721915245056e-02 -2.317914506420493126e-03 -3.438339829444885254e-01 -1.181246936321258545e-01 -5.329175852239131927e-03 -3.874544203281402588e-01 -6.971093360334634781e-03 -3.777381777763366699e-01 -8.054804801940917969e-02 -4.148316010832786560e-02 4.797501489520072937e-02 -3.953684866428375244e-02 -1.944662630558013916e-01 -7.761894911527633667e-02
-6.067129969596862793e-02 -2.117285579442977905e-01 1.306937634944915771e-01 -3.763400390744209290e-02 6.529034581035375595e-03 -4.008410498499870300e-02 5.786758661270141602e-02 -2.342896759510040283e-01 1.014851965010166168e-02 1.101126223802566528e-01 2.126116305589675903e-01 2.128497064113616943e-01 -4.291939735412597656e-01 -1.562091559171676636e-01 -2.363514304161071777e-01 -3.649390116333961487e-02 2.809705436229705811e-01 7.221602648496627808e-02 9.154832363128662109e-02 -2.348646521568298340e-01 -6.519830971956253052e-02 -2.737399190664291382e-02 -7.457017153501510620e-02 -2.345470190048217773e-01 3.000443279743194580e-01 -1.254469603300094604e-01 9.122194349765777588e-02 -1.902911514043807983e-01 -2.088539451360702515e-01 -4.450741037726402283e-02 -3.008007705211639404e-01 -7.007978111505508423e-02
-8.438001573085784912e-02 -1.980858854949474335e-02 3.282023072242736816e-01 3.460342437028884888e-02 1.763868778944015503e-01 -1.579786837100982666e-01 2.041051685810089111e-01 -3.485070914030075073e-02 2.890795841813087463e-02 6.841653585433959961e-02 1.089824642986059189e-02 1.972787529230117798e-01 -2.161401808261871338e-01 -1.428037881851196289e-01 -1.919806450605392456e-01 9.964738041162490845e-02 3.199816048145294189e-01 1.217635273933410645e-01 7.273075729608535767e-02 -2.491441965103149414e-01 -2.994721531867980957e-01 3.156347945332527161e-02 -4.908845573663711548e-02 -2.908038496971130371e-01 1.775738298892974854e-01 -2.858615219593048096e-01 -7.677042484283447266e-02 -2.717989683151245117e-02 -2.107460238039493561e-02 -3.124096393585205078e-01 -9.354141354560852051e-02 1.930575519800186157e-01
-1.238756701350212097e-01 -2.465029805898666382e-01 1.596584022045135498e-01 1.706347465515136719e-01 1.546512097120285034e-01 -2.389896959066390991e-01 3.660100102424621582e-01 -3.119349852204322815e-02 1.036170721054077148e-01 2.558943629264831543e-01 2.191069573163986206e-01 2.055532485246658325e-01 -2.253815233707427979e-01 -1.240161955356597900e-01 -7.071378827095031738e-02 -9.929754771292209625e-03 1.884310245513916016e-01 -4.671478644013404846e-02 -1.302044093608856201e-02 -1.474177241325378418e-01 -3.234567344188690186e-01 -1.345757544040679932e-01 1.515970681793987751e-03 -4.245700314640998840e-02 -9.501926600933074951e-02 -2.294617146253585815e-01 9.503943473100662231e-02 -1.351588964462280273e-01 -1.080263778567314148e-01 -3.564727306365966797e-02 -3.598524630069732666e-01 3.828511806204915047e-03
1.410347968339920044e-01 -1.306537091732025146e-01 1.875208020210266113e-01 1.646396815776824951e-01 -1.336568146944046021e-01 -2.113513648509979248e-01 1.475897897034883499e-02 -5.751490220427513123e-02 -1.484320033341646194e-02 8.249589055776596069e-02 4.123236238956451416e-02 2.520163357257843018e-01 -3.770799040794372559e-01 -1.825555264949798584e-01 -3.508958220481872559e-01 8.777360618114471436e-02 -1.106862816959619522e-02 -7.975478470325469971e-02 -9.880091249942779541e-02 -8.583752810955047607e-02 -2.053201049566268921e-01 1.458312124013900757e-01 -1.588806658983230591e-01 -9.680386632680892944e-02 1.262041926383972168e-01 -2.057011723518371582e-01 -1.218445077538490295e-01 -3.938237428665161133e-01 -1.286478936672210693e-01 -1.391707509756088257e-01 -2.079871445894241333e-01 -1.646567434072494507e-01
1.529300212860107422e-02 -1.114225387573242188e-01 7.371903955936431885e-02 7.426878064870834351e-02 -2.986851893365383148e-02 -1.017839238047599792e-01 2.139105498790740967e-01 1.281896531581878662e-01 1.395767629146575928e-01 3.639913201332092285e-01 3.681226074695587158e-01 5.931922048330307007e-02 -3.443901836872100830e-01 -2.716111540794372559e-01 6.069372221827507019e-02 2.601519823074340820e-01 3.940626978874206543e-02 4.648588225245475769e-02 -1.582210659980773926e-01 -1.252252161502838135e-01 -1.701913177967071533e-01 6.269238889217376709e-02 -7.686135917901992798e-02 -2.251051068305969238e-01 1.193363890051841736e-01 -1.194417998194694519e-01 1.396120488643646240e-01 -2.755850553512573242e-01 9.431945532560348511e-02 -3.948892652988433838e-02 1.361592393368482590e-02 2.823513150215148926e-01
-4.136076867580413818e-01 1.523588299751281738e-01 2.544900178909301758e-01 -1.205308213829994202e-01 -3.787693753838539124e-02 -5.403815209865570068e-02 -4.583793343044817448e-04 -5.110871419310569763e-02 -1.198022663593292236e-01 1.913438886404037476e-01 3.715662360191345215e-01 -8.190924674272537231e-02 -9.323941171169281006e-02 4.000652581453323364e-02 -1.159914806485176086e-01 5.115966871380805969e-02 4.888829216361045837e-02 2.418772578239440918e-01 -2.001569271087646484e-01 -2.406219840049743652e-01 -2.355817258358001709e-01 -2.807134985923767090e-01 -8.176099509000778198e-02 1.187530532479286194e-02 1.875324398279190063e-01 -3.290562033653259277e-01 -8.627605438232421875e-02 -1.164941266179084778e-01 -2.678132615983486176e-02 -1.233347728848457336e-01 3.449219092726707458e-02 -1.256739795207977295e-01
-7.885415107011795044e-02 2.870144322514533997e-03 5.564244091510772705e-02 5.603365600109100342e-02 2.357495874166488647e-01 -1.309453696012496948e-01 1.503930836915969849e-01 -2.574840784072875977e-01 5.118324607610702515e-02 2.103578448295593262e-01 2.343179881572723389e-01 1.902985125780105591e-01 -3.677847683429718018e-01 -3.709926456212997437e-02 -2.576500177383422852e-01 4.313574358820915222e-02 -7.079674303531646729e-02 -1.167210340499877930e-01 4.922213405370712280e-02 -1.416594535112380981e-01 -2.941828966140747070e-01 -1.161968037486076355e-01 -1.828655004501342773e-01 -2.939867377281188965e-01 1.747517138719558716e-01 -3.327572643756866455e-01 -3.628287836909294128e-02 -1.470108628273010254e-01 1.212735474109649658e-02 -2.755116485059261322e-02 -1.995091140270233154e-01 1.306861639022827148e-01
2.028017304837703705e-02 1.641603559255599976e-01 2.390782535076141357e-01 2.039338275790214539e-02 -2.052983641624450684e-02 -3.203481733798980713e-01 3.503955006599426270e-01 -4.057160019874572754e-02 9.387835115194320679e-02 7.368840277194976807e-02 2.249428331851959229e-01 1.858617216348648071e-01 -4.128365814685821533e-01 -2.783273756504058838e-01 -7.916569709777832031e-02 1.473121494054794312e-01 -5.375055596232414246e-03 -1.345725357532501221e-01 8.751180954277515411e-03 -1.432226002216339111e-01 -8.849147707223892212e-02 -1.636438369750976562e-01 6.474509835243225098e-02 -1.213520839810371399e-01 1.687272638082504272e-01 -1.557926833629608154e-01 -1.800010502338409424e-01 -1.581891924142837524e-01 2.398667484521865845e-02 -1.925960481166839600e-01 -2.211081087589263916e-01 -1.528559029102325439e-01
-6.434117257595062256e-02 1.639346033334732056e-01 -4.391847923398017883e-02 -3.773316144943237305e-01 -2.091845124959945679e-02 -1.680150069296360016e-02 9.380774199962615967e-02 5.517512932419776917e-02 7.085327059030532837e-02 3.483420908451080322e-01 2.828313112258911133e-01 1.708909869194030762e-01 -2.216690629720687866e-01 -1.783728748559951782e-01 -2.947754561901092529e-01 3.829533159732818604e-01 -4.540990293025970459e-02 2.037079306319355965e-03 4.037030413746833801e-02 -5.326173268258571625e-04 -1.001257002353668213e-01 -1.142619252204895020e-01 4.670411720871925354e-02 -2.408569306135177612e-01 1.716465950012207031e-01 -8.170220255851745605e-02 -4.959282651543617249e-02 -1.293520629405975342e-01 1.310364603996276855e-01 -2.485237717628479004e-01 -1.585405766963958740e-01 1.252385228872299194e-01
-4.074555039405822754e-01 2.158978255465626717e-03 2.040788531303405762e-01 -1.208371147513389587e-01 4.838050529360771179e-02 7.404372096061706543e-02 1.462758481502532959e-01 1.646661311388015747e-01 -2.809803485870361328e-01 4.140222072601318359e-01 2.075983434915542603e-01 3.992196172475814819e-02 -7.684936374425888062e-02 -3.019120730459690094e-02 -7.974313199520111084e-02 1.836160719394683838e-01 2.246702611446380615e-01 1.364440321922302246e-01 3.692805767059326172e-02 -2.685225307941436768e-01 -2.105483859777450562e-01 -9.760916978120803833e-02 -1.220600157976150513e-01 7.662808150053024292e-02 1.336177587509155273e-01 -6.546266376972198486e-02 -1.474686861038208008e-01 -4.292448237538337708e-02 -6.578613817691802979e-02 -1.429955512285232544e-01 -1.292237788438796997e-01 -2.739543914794921875e-01
-2.735239565372467041e-01 -1.072860956192016602e-01 2.013870775699615479e-01 7.813725620508193970e-02 -2.046327665448188782e-02 -4.007948189973831177e-02 7.567336410284042358e-02 -3.142171800136566162e-01 1.973227411508560181e-01 3.623007237911224365e-02 4.131504148244857788e-02 2.180910557508468628e-01 -3.875211477279663086e-01 2.660106122493743896e-02 -3.495067358016967773e-01 1.020072773098945618e-01 1.922321021556854248e-01 -3.797830268740653992e-02 -8.250674000009894371e-05 -2.489090263843536377e-01 -2.401482313871383667e-01 -1.339587271213531494e-01 -1.391527242958545685e-02 -1.789482533931732178e-01 -8.865915238857269287e-02 -3.631275296211242676e-01 -1.620835661888122559e-01 -3.317723050713539124e-02 6.920567154884338379e-02 1.817899383604526520e-02 -8.467195928096771240e-02 1.167320762760937214e-03
-8.596827276051044464e-03 -1.570902019739151001e-01 -8.262093365192413330e-02 -2.059021964669227600e-02 1.019409298896789551e-01 1.631752848625183105e-01 4.629363492131233215e-02 1.417916864156723022e-01 2.282701283693313599e-01 1.835131645202636719e-01 1.921704262495040894e-01 -8.032464236021041870e-02 -1.200939044356346130e-01 -3.520689606666564941e-01 -1.018380150198936462e-01 3.050794601440429688e-01 1.543684452772140503e-01 -4.734902828931808472e-02 -9.883836656808853149e-02 -4.398658275604248047e-01 -3.508346155285835266e-02 -1.839950680732727051e-01 -1.460108906030654907e-01 -1.318428218364715576e-01 6.814479827880859375e-02 -6.119165569543838501e-02 -3.021796047687530518e-01 -1.192960292100906372e-01 -1.547528058290481567e-01 -1.436811238527297974e-01 -1.500333696603775024e-01 2.315228432416915894e-01
-3.950711488723754883e-01 -2.311801463365554810e-01 2.477226555347442627e-01 3.576814755797386169e-02 -1.616821810603141785e-02 -8.428208529949188232e-02 8.308175951242446899e-02 -2.506501674652099609e-01 1.216977387666702271e-01 6.926002353429794312e-02 6.900944560766220093e-02 2.124126553535461426e-01 -3.666566908359527588e-01 8.778863400220870972e-02 -8.290354907512664795e-02 -1.489672902971506119e-02 7.297921180725097656e-02 -3.899717330932617188e-02 5.634568259119987488e-02 -2.744704671204090118e-02 -2.958768010139465332e-01 2.054611593484878540e-02 1.823981278903374914e-06 -2.265294194221496582e-01 2.393106222152709961e-01 -2.794846892356872559e-01 -1.639444231986999512e-01 3.653523745015263557e-03 1.197461634874343872e-01 -1.757747083902359009e-01 -2.727095484733581543e-01 -8.577845059335231781e-03
-1.153162270784378052e-01 -1.349502354860305786e-01 1.688449382781982422e-01 1.508583314716815948e-02 -4.192457720637321472e-02 -1.581186205148696899e-01 1.644396036863327026e-01 -2.326814383268356323e-01 -1.596606373786926270e-01 1.992783844470977783e-01 1.567369252443313599e-01 2.571659088134765625e-01 -1.314243674278259277e-01 -3.868292551487684250e-03 -3.668402135372161865e-01 5.428231880068778992e-02 1.100802868604660034e-01 -3.290637955069541931e-02 7.720891386270523071e-02 -2.143014520406723022e-01 -3.030864298343658447e-01 -1.851511746644973755e-01 -9.042635560035705566e-02 -2.781045138835906982e-01 1.901438683271408081e-01 -1.035255268216133118e-01 -1.838682591915130615e-01 -2.123325020074844360e-01 -5.441316217184066772e-02 -1.388442665338516235e-01 -3.102526664733886719e-01 -9.810462594032287598e-03
-1.226484924554824829e-01 -1.586524248123168945e-01 1.587647944688796997e-01 -6.632024049758911133e-02 7.168886065483093262e-02 -1.326381266117095947e-01 3.556325137615203857e-01 -1.409229934215545654e-01 7.204569131135940552e-02 2.305986583232879639e-01 -1.325165182352066040e-01 1.295209676027297974e-01 -2.622007727622985840e-01 -9.953016042709350586e-02 -1.738332360982894897e-01 -1.707892566919326782e-01 2.644085884094238281e-02 -1.324503272771835327e-01 -4.211426526308059692e-02 -1.951412409543991089e-01 -2.197312414646148682e-01 -2.581070363521575928e-01 -9.003288298845291138e-02 -1.083441153168678284e-01 1.867002546787261963e-01 -2.950098514556884766e-01 9.791888296604156494e-03 -1.910396218299865723e-01 -3.096741437911987305e-02 -1.681222915649414062e-01 -3.869338929653167725e-01 1.038926374167203903e-02
-5.410937592387199402e-02 -2.049417793750762939e-01 -1.143129616975784302e-01 -3.363855183124542236e-02 -5.595619603991508484e-02 -2.470661699771881104e-02 1.648718416690826416e-01 5.695606768131256104e-02 1.803610660135746002e-02 2.329296469688415527e-01 1.157345101237297058e-01 2.962792478501796722e-02 -3.589746654033660889e-01 -2.103011757135391235e-01 -2.059408873319625854e-01 1.107487156987190247e-01 9.270560741424560547e-02 -1.711722016334533691e-01 3.296545445919036865e-01 -2.920826338231563568e-02 -3.880715668201446533e-01 6.325759738683700562e-02 -2.302998006343841553e-01 8.131232112646102905e-02 7.762507349252700806e-02 -1.677806675434112549e-02 -1.147982850670814514e-02 -3.564980030059814453e-01 4.781220853328704834e-02 1.673341393470764160e-01 9.406466037034988403e-02 -2.752251625061035156e-01
-1.406819075345993042e-01 -5.084178224205970764e-02 -2.893502078950405121e-02 6.405077129602432251e-02 -6.186183169484138489e-02 -2.131529897451400757e-01 1.851343810558319092e-01 -7.872600108385086060e-02 1.238919347524642944e-01 2.536796629428863525e-01 2.857467532157897949e-02 1.117338687181472778e-01 -1.928239017724990845e-01 -2.860456705093383789e-01 1.099220663309097290e-02 -3.591027259826660156e-01 6.831550598144531250e-02 -1.512303650379180908e-01 2.210411578416824341e-01 -3.017839193344116211e-01 -2.249677926301956177e-01 -9.040689468383789062e-02 -3.327725082635879517e-02 -4.110234379768371582e-01 -6.599452346563339233e-02 -3.888909518718719482e-02 -1.207481846213340759e-01 -2.487076073884963989e-01 -8.110493421554565430e-02 -2.958071790635585785e-02 -1.824786365032196045e-01 -1.500380039215087891e-01
-1.792408525943756104e-01 -5.050894245505332947e-02 -1.510929614305496216e-01 -2.554323673248291016e-01 -2.359747141599655151e-01 -2.257561534643173218e-01 2.862667106091976166e-02 1.650567352771759033e-01 -9.748116135597229004e-02 2.257876247167587280e-01 7.860412448644638062e-02 3.485785797238349915e-02 -1.747822761535644531e-01 -2.407322227954864502e-01 -1.821232140064239502e-01 1.311569362878799438e-01 1.574056446552276611e-01 -1.243102476000785828e-01 -2.941772155463695526e-02 -1.437117904424667358e-01 -2.734505534172058105e-01 -2.801671326160430908e-01 -1.312938518822193146e-02 -1.642289161682128906e-01 3.044175505638122559e-01 4.241914302110671997e-02 -4.492524266242980957e-02 -8.986817300319671631e-02 -4.090310074388980865e-03 -2.798392474651336670e-01 -1.377189308404922485e-01 3.029318451881408691e-01
-3.383990228176116943e-01 5.980422347784042358e-02 1.581835299730300903e-01 -2.277541011571884155e-01 -5.026245862245559692e-02 -1.270420402288436890e-01 2.152626402676105499e-02 -1.738794706761837006e-02 -1.886962801218032837e-01 1.806551963090896606e-01 1.430135965347290039e-01 -5.114728212356567383e-02 -2.522109746932983398e-01 3.089243546128273010e-02 -2.963788993656635284e-02 -1.211961805820465088e-01 2.576645314693450928e-01 1.443109512329101562e-01 -1.981787681579589844e-01 -2.594068348407745361e-01 -4.630695581436157227e-01 -2.423330247402191162e-01 1.862285435199737549e-01 4.279875196516513824e-03 1.862551867961883545e-01 -2.829905040562152863e-02 -1.956969499588012695e-01 -1.075361669063568115e-01 6.008524820208549500e-02 -1.141920909285545349e-01 -3.649186342954635620e-02 -9.573103487491607666e-02
-4.058166146278381348e-01 8.503939956426620483e-02 7.499126344919204712e-02 -1.005138456821441650e-01 5.523092113435268402e-03 9.237719327211380005e-02 1.332668513059616089e-01 6.794070452451705933e-02 -1.571552082896232605e-02 1.696933209896087646e-01 3.480283021926879883e-01 -4.449596256017684937e-02 -9.472189843654632568e-02 -3.978246077895164490e-02 8.430384844541549683e-02 -4.424225166440010071e-02 1.813129782676696777e-01 2.237067520618438721e-01 -4.028012603521347046e-02 -2.498229295015335083e-01 -3.103671371936798096e-01 -1.474103033542633057e-01 1.843658983707427979e-01 -1.471775770187377930e-01 1.845167875289916992e-01 -1.207670643925666809e-01 -3.414459526538848877e-01 -2.472832351922988892e-01 -9.970223903656005859e-02 5.142088048160076141e-03 1.824437081813812256e-01 -1.391687989234924316e-01
3.142958879470825195e-02 -2.619598507881164551e-01 -1.797152608633041382e-01 3.396683558821678162e-02 3.586110472679138184e-02 -2.548580169677734375e-01 -5.826136469841003418e-02 -4.134407266974449158e-02 -6.448660045862197876e-02 2.769841849803924561e-01 1.576078981161117554e-01 -4.877390339970588684e-03 -3.455804586410522461e-01 -2.354704737663269043e-01 -2.287576645612716675e-01 2.234003841876983643e-01 5.517801642417907715e-02 3.342337906360626221e-02 8.865465223789215088e-02 -4.497469067573547363e-01 -9.386251121759414673e-02 2.650074660778045654e-01 -1.123745068907737732e-01 -1.999533921480178833e-02 -8.083675801753997803e-02 -3.184434175491333008e-01 -1.380223929882049561e-01 -7.504939287900924683e-02 -1.532178837805986404e-02 5.563243106007575989e-02 -2.850680379197001457e-03 -2.051127329468727112e-02
-1.992837190628051758e-01 -1.600175052881240845e-01 6.021324545145034790e-02 -1.227319762110710144e-01 -2.172321453690528870e-02 -2.099310308694839478e-01 3.379783630371093750e-01 -2.618742585182189941e-01 1.229924038052558899e-01 2.116876095533370972e-01 1.263530701398849487e-01 2.123227566480636597e-01 -1.568170785903930664e-01 -1.671006381511688232e-01 -3.712593913078308105e-01 8.065251260995864868e-02 1.746826618909835815e-01 -1.037532761693000793e-01 7.919942960143089294e-03 -6.338978558778762817e-02 -2.616214752197265625e-01 -8.211676031351089478e-02 -2.486994415521621704e-01 -1.826504915952682495e-01 1.379702091217041016e-01 -2.036808878183364868e-01 -1.250595450401306152e-01 -3.612057492136955261e-02 1.653660386800765991e-01 -1.733783483505249023e-01 -1.344494521617889404e-01 -4.575668647885322571e-02
-6.893022358417510986e-02 -3.585113584995269775e-02 1.857038289308547974e-01 -9.463794529438018799e-02 2.503221929073333740e-01 -4.170330464839935303e-01 1.762810647487640381e-01 -3.626517578959465027e-02 1.412393003702163696e-01 8.228881657123565674e-02 9.531445801258087158e-02 1.422161906957626343e-01 -1.921057701110839844e-01 -7.664902508258819580e-02 -7.714869081974029541e-02 -4.603433609008789062e-02 6.395688652992248535e-02 6.020234432071447372e-03 3.285657986998558044e-02 -1.660686582326889038e-01 -1.164221689105033875e-01 -2.619993090629577637e-01 8.711815625429153442e-02 -1.398810893297195435e-01 -8.537218719720840454e-02 -2.717314064502716064e-01 -1.333199143409729004e-01 -3.811568617820739746e-01 -2.320473939180374146e-01 -2.916796505451202393e-01 -2.206137180328369141e-01 2.753744646906852722e-02
-4.219243228435516357e-01 -2.544956468045711517e-02 2.928833663463592529e-01 -8.980056643486022949e-02 3.344631195068359375e-02 -2.983816154301166534e-02 7.391416281461715698e-02 -6.840879470109939575e-02 -1.894443780183792114e-01 1.876665949821472168e-01 2.818295359611511230e-01 -1.397005021572113037e-01 -2.489804476499557495e-01 -2.271351367235183716e-01 1.310822740197181702e-02 1.663847416639328003e-01 2.837239801883697510e-01 2.108808755874633789e-01 -1.052039787173271179e-01 -1.079209595918655396e-01 -2.103969752788543701e-01 -5.199078097939491272e-02 1.345734149217605591e-01 -1.121326349675655365e-03 1.744745522737503052e-01 -2.589820921421051025e-01 -1.716086119413375854e-01 3.033684194087982178e-02 -2.299186587333679199e-02 -2.342558354139328003e-01 -3.332658484578132629e-02 -8.174280077219009399e-02
1.416270434856414795e-01 7.920528948307037354e-02 9.698922187089920044e-02 -7.743145525455474854e-02 7.759015262126922607e-02 -2.607638239860534668e-01 1.802708208560943604e-02 1.513535901904106140e-02 3.761703372001647949e-01 3.122838139533996582e-01 1.909878402948379517e-01 1.966413706541061401e-01 -2.603471577167510986e-01 -1.155570223927497864e-01 -2.920851707458496094e-01 -8.426511287689208984e-02 6.258583068847656250e-02 -7.937256246805191040e-02 -9.489645808935165405e-02 -1.560515761375427246e-01 -2.217587381601333618e-01 -1.226684153079986572e-01 1.833025552332401276e-02 -1.014814451336860657e-01 -1.812905073165893555e-01 -2.461379170417785645e-01 -6.127066910266876221e-02 -2.166101187467575073e-01 -9.267666935920715332e-02 -3.126124441623687744e-01 -1.644302308559417725e-01 8.108418434858322144e-03
-3.867344856262207031e-01 -1.089925915002822876e-01 7.895243912935256958e-02 2.854543738067150116e-02 -1.829814910888671875e-01 3.390906006097793579e-02 4.058919250965118408e-01 9.638334810733795166e-02 -4.222764167934656143e-03 1.488845795392990112e-01 -1.534685045480728149e-01 -9.429492801427841187e-02 -1.767636388540267944e-01 -1.243686750531196594e-01 -2.075553834438323975e-01 1.959126442670822144e-02 1.488988250494003296e-01 -3.787425905466079712e-02 -2.127715349197387695e-01 -3.875101506710052490e-01 -1.889346092939376831e-01 9.032030403614044189e-02 9.207406081259250641e-03 -7.648051250725984573e-03 1.839581429958343506e-01 2.739635994657874107e-03 -2.789920866489410400e-01 -2.243517190217971802e-01 -8.334922790527343750e-02 1.680471748113632202e-01 1.788851059973239899e-02 -1.321750581264495850e-01
-8.558958023786544800e-02 -1.385043263435363770e-01 -1.733426600694656372e-01 -1.604830026626586914e-01 -5.286831036210060120e-02 5.770565196871757507e-02 4.025749489665031433e-02 3.898667404428124428e-03 2.168976813554763794e-01 2.015823274850845337e-01 1.371774971485137939e-01 1.790975183248519897e-01 -1.449107229709625244e-01 1.862957514822483063e-02 5.996474623680114746e-02 3.002835810184478760e-01 2.306358665227890015e-01 -1.018563956022262573e-01 -9.092124551534652710e-02 -3.777467608451843262e-01 -1.969138830900192261e-01 -2.020042538642883301e-01 -2.462578266859054565e-01 -1.719734445214271545e-02 5.611325800418853760e-02 -6.160254031419754028e-02 -1.476857624948024750e-02 -4.524588882923126221e-01 1.556919068098068237e-01 -2.070712149143218994e-01 -1.134688109159469604e-01 9.654552489519119263e-02
-1.230902373790740967e-01 1.682757437229156494e-01 1.146659478545188904e-01 -1.615022718906402588e-01 -1.106430813670158386e-01 -1.112924069166183472e-01 5.098636448383331299e-02 1.541247069835662842e-01 8.070965111255645752e-02 3.284055292606353760e-01 -8.027695864439010620e-02 -2.071677595376968384e-01 -2.453686743974685669e-01 -1.331048905849456787e-01 -1.652378290891647339e-01 3.525531291961669922e-02 3.642059266567230225e-01 3.085892200469970703e-01 -1.882048547267913818e-01 -1.834079921245574951e-01 -1.533467024564743042e-01 -4.125137627124786377e-02 2.070271819829940796e-01 -4.493146389722824097e-02 7.146076858043670654e-02 -9.486349672079086304e-02 -2.270379960536956787e-01 -2.701927423477172852e-01 -1.637917011976242065e-01 7.515314221382141113e-02 -3.064946644008159637e-02 -2.387945502996444702e-01
-1.160143539309501648e-01 -9.698467701673507690e-02 3.345802128314971924e-01 -4.027299210429191589e-02 -2.025828808546066284e-01 -9.740707278251647949e-02 -2.955788560211658478e-02 1.249607279896736145e-01 -1.471301168203353882e-01 9.291284531354904175e-02 -3.810795024037361145e-03 6.840644776821136475e-02 -4.300948381423950195e-01 -1.688380092382431030e-01 -1.314686387777328491e-01 1.236194819211959839e-01 1.341052204370498657e-01 -5.390694364905357361e-02 1.744158267974853516e-01 -2.208200097084045410e-01 1.682684873230755329e-03 -9.616409242153167725e-02 -1.734523773193359375e-01 -8.929521590471267700e-02 3.200810849666595459e-01 -3.912766575813293457e-01 -2.200057208538055420e-01 -6.152102723717689514e-02 -3.631100803613662720e-02 -1.035037860274314880e-01 -2.188292741775512695e-01 -2.208653092384338379e-02
3.402922675013542175e-02 -2.664771080017089844e-01 -6.886207032948732376e-03 -1.115547865629196167e-01 -1.303510218858718872e-01 -8.779759705066680908e-02 2.658128142356872559e-01 2.944033145904541016e-01 2.932920306921005249e-02 1.717676520347595215e-01 -2.112589031457901001e-02 1.122350469231605530e-01 -2.348303794860839844e-01 -4.853229820728302002e-01 -1.076127984561026096e-03 1.899520009756088257e-01 1.453571468591690063e-01 1.015960425138473511e-01 -4.185016267001628876e-03 -3.898350000381469727e-01 -1.709868013858795166e-01 1.016270518302917480e-01 1.594204306602478027e-01 5.278014019131660461e-02 1.038169562816619873e-01 -1.967807859182357788e-01 -9.051579982042312622e-02 -8.056993037462234497e-02 1.163510605692863464e-01 -1.308497935533523560e-01 -7.554882019758224487e-02 1.066765636205673218e-01
2.938937768340110779e-02 4.940483719110488892e-02 -1.213399991393089294e-01 6.324727833271026611e-02 3.409654647111892700e-02 -1.681163012981414795e-01 2.832041978836059570e-01 -6.059650704264640808e-02 3.475603759288787842e-01 2.898073196411132812e-01 -1.512843370437622070e-02 1.825204938650131226e-01 -4.876624047756195068e-02 -1.560607105493545532e-01 -2.460502982139587402e-01 1.944837719202041626e-01 1.050561740994453430e-01 -5.279051139950752258e-02 8.217473328113555908e-02 -3.830857574939727783e-02 -8.270449936389923096e-02 1.064167097210884094e-01 -1.693479567766189575e-01 -3.517924547195434570e-01 6.356963515281677246e-02 -1.978494822978973389e-01 -4.451051726937294006e-02 -2.543920576572418213e-01 -6.251858919858932495e-02 -1.466185450553894043e-01 -4.084011018276214600e-01 -8.073749393224716187e-02
-4.813368245959281921e-02 -2.120324522256851196e-01 -7.593300659209489822e-03 1.292113363742828369e-01 4.861886799335479736e-02 -1.767886430025100708e-02 2.703452408313751221e-01 -1.046740338206291199e-01 1.249064207077026367e-01 1.774035394191741943e-01 9.174871444702148438e-02 1.878412067890167236e-01 -3.108314871788024902e-01 -1.311033666133880615e-01 -3.385261297225952148e-01 -7.419252768158912659e-03 1.354039758443832397e-01 -5.910710990428924561e-02 -2.854507230222225189e-02 -3.380517363548278809e-01 -3.084935545921325684e-01 -1.077330950647592545e-02 -5.967658385634422302e-02 -2.712191343307495117e-01 2.060549855232238770e-01 -2.403024286031723022e-01 -1.091912016272544861e-01 7.057162374258041382e-02 -8.549337089061737061e-02 -1.858219504356384277e-01 -2.480054348707199097e-01 -1.542667672038078308e-02
-4.138260185718536377e-01 -5.594350025057792664e-02 7.693417370319366455e-02 1.277585625648498535e-01 -2.465720176696777344e-01 -1.662492901086807251e-01 -3.696943633258342743e-03 2.118515223264694214e-01 -1.924604363739490509e-02 2.478406429290771484e-01 -7.275158166885375977e-02 2.208154834806919098e-02 -1.535752862691879272e-01 7.470241747796535492e-03 -2.433178871870040894e-01 7.273937016725540161e-02 1.244675591588020325e-01 3.283427357673645020e-01 -1.256421059370040894e-01 -1.705622524023056030e-01 -2.816561460494995117e-01 -6.984750926494598389e-02 2.086111307144165039e-01 -1.163509190082550049e-01 2.014371380209922791e-02 -3.549177944660186768e-01 -7.849685847759246826e-02 7.990504056215286255e-02 1.019535437226295471e-01 2.181130051612854004e-01 -2.945250459015369415e-02 -8.447816222906112671e-02
-4.835098236799240112e-02 4.235127195715904236e-02 -1.368603855371475220e-02 -7.854535430669784546e-02 2.735265763476490974e-03 -1.836864799261093140e-01 1.618597060441970825e-01 5.435824394226074219e-02 -8.260697871446609497e-02 2.524028420448303223e-01 1.870448440313339233e-01 -5.428367108106613159e-02 -1.344026327133178711e-01 -3.620921671390533447e-01 3.478505313396453857e-01 -8.032876066863536835e-03 6.846364587545394897e-02 -1.258823871612548828e-01 -3.672230616211891174e-02 -3.720734119415283203e-01 -2.174914032220840454e-01 7.838008552789688110e-02 -1.736692637205123901e-01 -1.861774474382400513e-01 3.956435620784759521e-02 -5.197316780686378479e-02 2.490212768316268921e-01 -2.827192246913909912e-01 -1.764447987079620361e-01 -7.901754975318908691e-02 -2.761979103088378906e-01 9.719779342412948608e-02
-2.094903141260147095e-01 4.025793448090553284e-02 3.309540450572967529e-02 -1.679918915033340454e-02 -1.129046455025672913e-02 -1.270775031298398972e-02 1.567525267601013184e-01 9.480910003185272217e-02 4.608383402228355408e-03 2.593171000480651855e-01 2.524429559707641602e-01 -1.957733370363712311e-02 -2.193836271762847900e-01 -1.061687842011451721e-01 -1.499225944280624390e-01 3.428450971841812134e-02 1.593869626522064209e-01 1.072448119521141052e-01 -2.440228164196014404e-01 -3.389019072055816650e-01 -2.778196930885314941e-01 -7.617818564176559448e-02 3.291114866733551025e-01 -2.169500850141048431e-02 1.259895712137222290e-01 -1.321564763784408569e-01 -1.296130418777465820e-01 -2.623921632766723633e-01 -2.232703417539596558e-01 -2.793344482779502869e-02 4.113826900720596313e-02 -3.611741065979003906e-01
-1.679580360651016235e-01 -1.068658530712127686e-01 2.706524133682250977e-01 -2.139143943786621094e-01 -3.894828632473945618e-02 7.598344236612319946e-02 1.818392425775527954e-01 -2.879057824611663818e-02 -2.832841314375400543e-02 1.460095047950744629e-01 -7.264658808708190918e-02 2.350102365016937256e-01 -4.839378222823143005e-02 -1.769725978374481201e-01 -7.321057468652725220e-02 3.331067413091659546e-02 1.778285354375839233e-01 2.669947147369384766e-01 -2.865364253520965576e-01 -1.586684286594390869e-01 -3.834255039691925049e-01 -3.184869885444641113e-02 7.402983307838439941e-02 -2.012386918067932129e-01 -4.983169212937355042e-02 -9.811782836914062500e-02 1.239724606275558472e-01 9.223328530788421631e-02 -4.631469845771789551e-01 1.074604243040084839e-01 -2.523451810702681541e-03 1.057018041610717773e-01
1.205807626247406006e-01 -1.474501937627792358e-01 1.365549862384796143e-01 -2.016064971685409546e-01 -3.202127516269683838e-01 -3.866102779284119606e-03 -5.422399379312992096e-03 7.400615140795707703e-03 -1.754925698041915894e-01 2.198795080184936523e-01 4.065900743007659912e-01 5.739433225244283676e-03 -3.044700026512145996e-01 -1.863357275724411011e-01 -2.114573866128921509e-02 4.812498763203620911e-02 1.411369442939758301e-01 6.244076415896415710e-02 2.661005593836307526e-03 -1.285342872142791748e-01 -2.648319303989410400e-01 8.446083217859268188e-02 1.171888187527656555e-01 -1.737435907125473022e-01 3.413472324609756470e-02 -1.823023557662963867e-01 -6.138593307696282864e-04 -2.375915199518203735e-01 -7.921750843524932861e-02 -3.568055108189582825e-04 -1.814470440149307251e-01 3.681405484676361084e-01
2.329072542488574982e-02 -1.808589696884155273e-02 -1.616116762161254883e-01 1.219016388058662415e-01 2.630582824349403381e-02 -6.040336936712265015e-02 9.459474682807922363e-02 -1.875394140370190144e-03 -1.080708429217338562e-01 9.931779652833938599e-02 6.355286389589309692e-02 7.249944610521197319e-04 -2.255373895168304443e-01 -7.636047899723052979e-02 -3.380943238735198975e-01 5.088631808757781982e-02 1.147266402840614319e-01 1.206759363412857056e-01 4.113746881484985352e-01 -1.479762941598892212e-01 -3.062514364719390869e-01 2.029411308467388153e-02 -3.157768249511718750e-01 8.442721329629421234e-03 1.345522552728652954e-01 -2.495261430740356445e-01 -1.735283583402633667e-01 -4.390538632869720459e-01 7.035991176962852478e-03 9.141442179679870605e-02 -1.121397987008094788e-01 -9.280876070261001587e-02
8.054448664188385010e-02 -1.316910684108734131e-01 -1.543181985616683960e-01 -2.869374155998229980e-01 -1.382637172937393188e-01 3.097208142280578613e-01 2.758060693740844727e-01 8.895896375179290771e-02 -1.712687686085700989e-02 2.350770980119705200e-01 -2.676327014341950417e-03 -1.954642981290817261e-01 -2.232629954814910889e-01 3.363949060440063477e-02 -5.530191212892532349e-02 1.443000733852386475e-01 1.362324506044387817e-01 6.059404090046882629e-02 -1.322543323040008545e-01 -1.660142987966537476e-01 -2.661004364490509033e-01 5.794066935777664185e-02 1.255176775157451630e-02 1.187804620712995529e-02 3.668955340981483459e-02 -3.875000476837158203e-01 -4.541700333356857300e-02 -3.510515987873077393e-01 -2.142254412174224854e-01 -1.219705641269683838e-01 -1.333265751600265503e-01 7.262031733989715576e-02
-1.031335741281509399e-01 -6.762624531984329224e-02 1.529467105865478516e-01 -1.437302678823471069e-01 5.918335542082786560e-02 -3.112459778785705566e-01 1.303966492414474487e-01 -1.549687534570693970e-01 -2.407626807689666748e-02 1.977812051773071289e-01 -1.614208705723285675e-02 1.410927325487136841e-01 -4.941324293613433838e-01 -1.472656726837158203e-01 -1.374286562204360962e-01 -4.471480473875999451e-02 1.606409102678298950e-01 1.010856851935386658e-01 1.350875645875930786e-01 5.072108935564756393e-03 -2.978223562240600586e-01 -2.766738533973693848e-01 -4.381868988275527954e-02 -1.677746474742889404e-01 -1.520747244358062744e-01 -1.801592856645584106e-01 -1.047726124525070190e-01 2.084574196487665176e-03 9.793586097657680511e-03 -4.316492006182670593e-02 -3.644356131553649902e-01 4.227790609002113342e-02
-5.005597323179244995e-02 -8.760362118482589722e-02 -1.006835699081420898e-01 -2.323475033044815063e-01 -3.319830596446990967e-01 4.601669311523437500e-02 1.218923702836036682e-01 1.747673563659191132e-02 2.003712356090545654e-01 2.516616582870483398e-01 -2.106148749589920044e-02 -9.595932066440582275e-02 -1.131451204419136047e-01 -8.812024444341659546e-02 -1.298983842134475708e-01 -1.645460724830627441e-02 2.279040813446044922e-01 8.708467707037925720e-03 -1.676586419343948364e-01 -2.453919947147369385e-01 -2.826582789421081543e-01 9.679212421178817749e-02 -2.743572890758514404e-01 -2.153726816177368164e-01 -5.090960487723350525e-02 -3.873288631439208984e-01 1.213990077376365662e-01 -2.625201940536499023e-01 -2.908247523009777069e-02 2.248605787754058838e-01 1.701790280640125275e-02 9.014810621738433838e-02
-9.051339328289031982e-02 1.544540934264659882e-02 2.505931556224822998e-01 -3.717562854290008545e-01 3.536283597350120544e-02 -5.721732042729854584e-03 -6.681881844997406006e-02 1.443060785531997681e-01 -4.044504165649414062e-01 3.579651117324829102e-01 4.166087880730628967e-02 1.881853491067886353e-01 -2.341335862874984741e-01 -1.976042687892913818e-01 1.697536930441856384e-02 -2.782399021089076996e-02 5.705611407756805420e-02 -3.212102502584457397e-02 -1.031822040677070618e-01 -1.663867831230163574e-01 -2.815767526626586914e-01 1.787746250629425049e-01 -4.763229191303253174e-02 -2.879943251609802246e-01 1.225269958376884460e-01 -2.103564292192459106e-01 -6.090842187404632568e-02 -3.485273569822311401e-02 7.249800860881805420e-02 -1.516364216804504395e-01 -9.183768928050994873e-02 -1.597417518496513367e-02
-4.230576753616333008e-01 1.227739304304122925e-01 2.483135648071765900e-02 -1.257753074169158936e-01 -6.407902389764785767e-02 -1.591050773859024048e-01 2.124465405941009521e-01 1.871689558029174805e-01 -6.509715318679809570e-02 1.791030764579772949e-01 3.236594200134277344e-01 -9.330642968416213989e-02 -1.372299343347549438e-01 -5.646374821662902832e-02 -1.522759944200515747e-01 -6.861557066440582275e-02 2.037124484777450562e-01 7.336466014385223389e-02 -2.245672047138214111e-01 -2.763503491878509521e-01 -2.292426228523254395e-01 -2.470526099205017090e-02 2.606278359889984131e-01 -1.360896080732345581e-01 1.378828883171081543e-01 -1.231818050146102905e-01 -1.338313370943069458e-01 -1.606545895338058472e-01 -1.032304763793945312e-01 -6.343603879213333130e-02 6.736212223768234253e-02 -2.642305195331573486e-01
3.946559131145477295e-02 -6.677220761775970459e-02 -1.115213409066200256e-01 -1.332942768931388855e-02 -2.693158686161041260e-01 -9.443683177232742310e-02 9.750001132488250732e-02 7.384569197893142700e-02 1.899032890796661377e-01 2.878794670104980469e-01 5.424006283283233643e-02 2.250183671712875366e-01 -3.959251344203948975e-01 -7.448902726173400879e-02 4.612425807863473892e-03 1.214316040277481079e-01 9.955866262316703796e-03 4.123697057366371155e-02 -1.711947917938232422e-01 -3.911799192428588867e-01 1.559716090559959412e-02 8.513440936803817749e-02 -1.306531429290771484e-01 -3.203326463699340820e-01 7.134065777063369751e-02 -2.300909608602523804e-01 3.421797603368759155e-02 -1.010385975241661072e-01 -1.861840039491653442e-01 -2.171061038970947266e-01 -1.574980281293392181e-02 2.694686651229858398e-01
-3.853733185678720474e-03 -6.662555038928985596e-02 -1.069886535406112671e-01 -2.059372067451477051e-01 -2.129288315773010254e-01 1.582798957824707031e-01 3.383120000362396240e-01 4.969421774148941040e-02 9.618540853261947632e-02 4.732411727309226990e-02 -7.384250313043594360e-02 -2.521683871746063232e-01 -1.890605241060256958e-01 -1.972686648368835449e-01 -2.033189386129379272e-01 1.874328553676605225e-01 2.345567345619201660e-01 2.363139390945434570e-01 1.048490405082702637e-02 -1.241989061236381531e-01 -2.650211155414581299e-01 5.050705745816230774e-02 -1.287198513746261597e-01 -5.484988540410995483e-02 -1.131182760000228882e-01 -3.390792310237884521e-01 1.963546685874462128e-02 -3.212729394435882568e-01 -2.129564583301544189e-01 -4.971218481659889221e-02 -1.489333957433700562e-01 5.075744912028312683e-02
-1.183513477444648743e-01 -2.048597335815429688e-01 2.619591057300567627e-01 -6.107656285166740417e-02 9.807911515235900879e-02 -1.623742431402206421e-01 3.415220379829406738e-01 -2.496609240770339966e-01 4.961462691426277161e-02 7.396405935287475586e-02 3.151825368404388428e-01 -8.428986370563507080e-02 -3.435767590999603271e-01 -2.476954832673072815e-02 -2.845193743705749512e-01 6.633428484201431274e-02 9.635777026414871216e-02 2.315961197018623352e-02 2.649204991757869720e-02 -2.179849296808242798e-01 -1.645935475826263428e-01 -1.405246090143918991e-02 -1.714381426572799683e-01 -2.325293868780136108e-01 7.533977925777435303e-02 -2.067667543888092041e-01 -1.232005283236503601e-01 -3.991846740245819092e-02 -7.326475530862808228e-02 -2.921531498432159424e-01 -1.089830920100212097e-01 -4.176078364253044128e-02
-3.458890691399574280e-02 -2.877286374568939209e-01 1.752584613859653473e-02 -5.751888826489448547e-02 -3.601809963583946228e-02 -2.746070027351379395e-01 2.426519989967346191e-01 -9.398705512285232544e-02 -2.791299857199192047e-02 8.105777204036712646e-02 -1.159538626670837402e-01 1.998640298843383789e-01 -2.612792551517486572e-01 -1.565729528665542603e-01 -2.053389102220535278e-01 1.180099546909332275e-01 5.478894338011741638e-02 -6.564611941576004028e-02 2.497505843639373779e-01 -1.799995005130767822e-01 -1.979833990335464478e-01 1.019596531987190247e-01 -2.019872665405273438e-01 -3.008923232555389404e-01 1.686982512474060059e-01 -9.766063094139099121e-02 -3.435496091842651367e-01 -3.070192635059356689e-01 -3.974422067403793335e-02 3.877327218651771545e-02 -5.199890583753585815e-02 -1.388603448867797852e-01
-1.486830413341522217e-01 6.382095813751220703e-02 1.516950875520706177e-01 -1.510833650827407837e-01 -2.525486350059509277e-01 -2.267901226878166199e-02 1.102672070264816284e-01 -1.469995677471160889e-01 6.438795477151870728e-03 3.468540608882904053e-01 -2.306710742413997650e-02 5.408985912799835205e-02 -4.102256149053573608e-02 -2.294354885816574097e-01 -2.964258193969726562e-01 1.486450135707855225e-01 -1.058081537485122681e-01 -1.560576558113098145e-01 -1.683515757322311401e-01 -1.306873932480812073e-02 -4.159845113754272461e-01 -7.469270378351211548e-02 -1.809760779142379761e-01 1.202118471264839172e-01 1.842930763959884644e-01 -3.167588263750076294e-02 -1.136517301201820374e-01 -2.059864066541194916e-02 -3.729087114334106445e-01 2.570527978241443634e-02 1.658977717161178589e-01 1.907510757446289062e-01
7.743184268474578857e-02 -7.573861628770828247e-02 -1.059566661715507507e-01 -3.510906398296356201e-01 -2.239420115947723389e-01 2.941529080271720886e-02 3.284316658973693848e-01 1.023035570979118347e-01 4.569828510284423828e-02 2.793301641941070557e-01 -9.049848467111587524e-02 -2.393770366907119751e-01 -1.413871049880981445e-01 -2.262841612100601196e-01 1.484362781047821045e-02 4.749666154384613037e-02 1.343705207109451294e-01 1.211414411664009094e-01 -6.295653432607650757e-02 -2.039077877998352051e-01 -2.393966466188430786e-01 1.757071726024150848e-02 -2.362300306558609009e-01 -9.194228798151016235e-02 2.123674564063549042e-02 -3.244170248508453369e-01 6.092985346913337708e-02 -3.402796387672424316e-01 -1.132605746388435364e-01 -3.824089094996452332e-02 -1.579127758741378784e-01 -2.397694066166877747e-02
-1.416455060243606567e-01 2.476286143064498901e-01 2.469957470893859863e-01 -1.146131101995706558e-02 2.098674923181533813e-01 -1.583108901977539062e-01 -2.698889560997486115e-02 3.555876016616821289e-02 -5.329640116542577744e-03 2.004747837781906128e-01 2.659735381603240967e-01 1.438030740246176720e-03 -2.382453083992004395e-01 -1.079198941588401794e-01 -1.422811150550842285e-01 1.772176623344421387e-01 3.283469974994659424e-01 -2.511208318173885345e-02 -2.372587770223617554e-01 1.085625030100345612e-02 -1.039616484194993973e-02 1.599929928779602051e-01 -2.625869512557983398e-01 -2.199188023805618286e-01 5.003837402909994125e-03 -1.686294823884963989e-01 -2.905609011650085449e-01 -2.349033653736114502e-01 4.414741694927215576e-02 -1.110455766320228577e-01 -8.776225149631500244e-02 -2.396586239337921143e-01
-1.624951139092445374e-02 3.824726911261677742e-03 -1.796444654464721680e-01 -9.378539770841598511e-02 1.309306770563125610e-01 9.951630234718322754e-02 1.185928881168365479e-01 -1.877739280462265015e-02 1.174530386924743652e-01 1.998669952154159546e-01 3.664771094918251038e-02 1.899223327636718750e-01 -2.215637266635894775e-01 -3.573497831821441650e-01 -1.553112417459487915e-01 -3.012871928513050079e-02 3.406143188476562500e-02 -6.648809462785720825e-02 -1.212589070200920105e-01 -1.997566521167755127e-01 -3.049102425575256348e-01 -1.044167727231979370e-01 -9.837169200181961060e-02 -3.171832263469696045e-01 2.273924201726913452e-01 -9.099237620830535889e-02 1.276187151670455933e-01 -8.124963194131851196e-02 -9.082438051700592041e-02 -4.576000273227691650e-01 -1.916214227676391602e-01 -1.123963221907615662e-01
2.059955522418022156e-02 -1.674398630857467651e-01 -4.453621059656143188e-02 -1.840959638357162476e-01 6.774635612964630127e-02 1.906750500202178955e-01 1.192650049924850464e-01 -1.909500360488891602e-01 -5.195570364594459534e-02 5.481311678886413574e-02 2.192130237817764282e-01 1.926605701446533203e-01 -1.721803247928619385e-01 -3.421386778354644775e-01 1.019089296460151672e-01 2.515698373317718506e-01 2.380236089229583740e-01 -2.076560705900192261e-01 9.667683392763137817e-02 -1.009762007743120193e-02 -2.994692623615264893e-01 -1.284028142690658569e-01 9.167579561471939087e-02 -2.077189236879348755e-01 -2.313512414693832397e-01 -2.017740905284881592e-01 -1.721047461032867432e-01 -2.090089172124862671e-01 -3.060824871063232422e-01 -4.621719196438789368e-02 8.916930295526981354e-03 -4.888374358415603638e-02
-1.168202832341194153e-01 -6.864843517541885376e-02 2.455754280090332031e-01 -1.078669354319572449e-01 2.232128381729125977e-01 -1.666273325681686401e-01 1.343455314636230469e-01 -1.781593710184097290e-01 8.701105415821075439e-02 1.616942733526229858e-01 1.235324069857597351e-01 2.193051874637603760e-01 -2.252772301435470581e-01 -1.388996243476867676e-01 -1.013848483562469482e-01 -2.065588980913162231e-01 1.163110807538032532e-01 1.494320333003997803e-01 -8.478675037622451782e-02 -3.314116597175598145e-01 -2.028981149196624756e-01 -1.093003377318382263e-01 -4.670375585556030273e-02 -1.751731932163238525e-01 -9.942593425512313843e-02 -1.265436410903930664e-01 -9.075594693422317505e-02 -1.828322410583496094e-01 -1.057055741548538208e-01 2.879634313285350800e-02 -4.937908649444580078e-01 -1.807311316952109337e-03
-9.933444857597351074e-02 -8.751497417688369751e-02 2.366781048476696014e-02 -1.106919050216674805e-01 -1.124038398265838623e-01 8.908286690711975098e-02 -5.252308398485183716e-02 2.884069923311471939e-03 2.841494381427764893e-01 2.133129686117172241e-01 2.075568586587905884e-01 -1.257004439830780029e-01 -7.727512717247009277e-02 -2.243179231882095337e-01 -4.164738114923238754e-03 2.869763970375061035e-01 3.173967599868774414e-01 1.562486439943313599e-01 8.966167271137237549e-02 -1.875175982713699341e-01 -1.495170295238494873e-01 7.405281066894531250e-02 -1.696667224168777466e-01 -2.500784993171691895e-01 -3.868352388963103294e-03 -1.636554487049579620e-02 -2.047802060842514038e-01 -2.026009112596511841e-01 7.147537078708410263e-03 -2.738146185874938965e-01 -3.946776390075683594e-01 1.447572410106658936e-01
3.201467171311378479e-02 9.688987582921981812e-02 2.385149300098419189e-01 -7.443704456090927124e-02 -1.393915265798568726e-01 -1.899897009134292603e-01 3.065762519836425781e-01 -1.298883259296417236e-01 1.687548458576202393e-01 1.021017283201217651e-01 3.300546109676361084e-01 7.835880666971206665e-02 -2.369900420308113098e-02 -1.936065703630447388e-01 -3.963536620140075684e-01 -1.123056262731552124e-01 6.206061691045761108e-02 5.721220001578330994e-02 5.766137689352035522e-02 -1.171382963657379150e-01 -1.439061015844345093e-01 -1.359636709094047546e-02 -9.488065540790557861e-02 -1.658374443650245667e-02 2.349012643098831177e-01 -2.289080321788787842e-01 -3.119969367980957031e-01 -9.069819748401641846e-02 8.065953850746154785e-02 -2.271834574639797211e-02 -2.239961326122283936e-01 2.726790606975555420e-01
-3.972183167934417725e-01 1.244542375206947327e-01 -1.791612990200519562e-02 -1.683824360370635986e-01 -3.364493325352668762e-02 -7.397325336933135986e-02 1.077329590916633606e-01 9.307200461626052856e-02 5.233335494995117188e-02 2.594175040721893311e-01 2.679405212402343750e-01 -1.199913863092660904e-02 -1.491150557994842529e-01 -4.839042201638221741e-02 -1.504291146993637085e-01 1.055038720369338989e-01 1.733865886926651001e-01 1.320000290870666504e-01 -4.017977118492126465e-01 -2.020082026720046997e-01 -1.371921747922897339e-01 -1.147577613592147827e-01 3.326779603958129883e-01 -1.160247623920440674e-01 6.341382861137390137e-02 -9.681100398302078247e-02 -2.982447445392608643e-01 -1.317501813173294067e-01 -6.865428294986486435e-03 -2.048603817820549011e-02 1.868918538093566895e-02 -2.109314501285552979e-01
-1.317056715488433838e-01 9.772012382745742798e-02 1.802738457918167114e-01 4.793848469853401184e-02 6.971453130245208740e-02 -2.736146748065948486e-01 -1.462741196155548096e-01 1.070270389318466187e-01 2.906223535537719727e-01 -9.607283771038055420e-02 2.701912522315979004e-01 8.561228215694427490e-02 -3.582831025123596191e-01 -1.076865270733833313e-01 -1.263618767261505127e-01 -1.075706109404563904e-01 2.573101520538330078e-01 -3.127652704715728760e-01 5.554514378309249878e-02 -3.348053619265556335e-02 -3.956286907196044922e-01 -4.971903190016746521e-02 1.029572859406471252e-01 -1.861960440874099731e-01 1.488530188798904419e-01 -2.228793054819107056e-01 2.112519927322864532e-02 -1.462122648954391479e-01 -9.211318194866180420e-02 -2.941821329295635223e-02 -6.279460340738296509e-02 -6.895906478166580200e-02
-4.595330357551574707e-01 8.455953747034072876e-02 1.346948891878128052e-01 -9.885933995246887207e-02 -6.215358152985572815e-02 -1.348067969083786011e-01 -5.172763764858245850e-02 -4.704928770661354065e-02 -7.314961403608322144e-02 3.707051277160644531e-01 7.957459241151809692e-02 -1.111191734671592712e-01 8.446019887924194336e-02 9.317640215158462524e-02 -5.290330573916435242e-02 4.445727914571762085e-03 1.847730875015258789e-01 1.067880243062973022e-01 -8.822070807218551636e-02 -1.085180863738059998e-01 -3.826021850109100342e-01 -1.249927952885627747e-01 2.167249470949172974e-01 -1.718530356884002686e-01 3.081996142864227295e-01 -1.597271114587783813e-01 9.693129360675811768e-02 -1.033186987042427063e-01 -2.861251235008239746e-01 -1.281362920999526978e-01 -4.108429700136184692e-02 -5.091100186109542847e-02
1.061707139015197754e-01 -1.434523612260818481e-01 1.599116474390029907e-01 -1.323588937520980835e-01 -5.013081803917884827e-02 -1.220328211784362793e-01 1.322173923254013062e-01 -8.317857980728149414e-02 1.528179496526718140e-01 -1.873061619699001312e-02 4.220968186855316162e-01 -6.164791435003280640e-02 -1.110633015632629395e-01 -4.747340083122253418e-01 -3.192755877971649170e-01 1.140881776809692383e-01 1.063683480024337769e-01 -2.883904427289962769e-02 -1.054055541753768921e-01 -2.312633991241455078e-01 -6.787586212158203125e-02 7.591107487678527832e-02 9.797489037737250328e-04 5.998891964554786682e-02 1.113075390458106995e-01 -2.518664896488189697e-01 1.936900019645690918e-01 -3.070529103279113770e-01 -7.941924780607223511e-02 6.098894774913787842e-02 -1.096143722534179688e-01 6.744184345006942749e-02
-4.510034322738647461e-01 9.489149600267410278e-02 2.515382170677185059e-01 -1.339168995618820190e-01 -1.304102409631013870e-02 -1.782508790493011475e-01 1.082343235611915588e-01 -9.104556590318679810e-02 -1.278095990419387817e-01 2.568371593952178955e-01 2.425189614295959473e-01 -4.687106609344482422e-02 -1.229569092392921448e-01 -1.531741768121719360e-02 8.758293837308883667e-02 6.059054657816886902e-02 1.539243459701538086e-01 1.573312431573867798e-01 -1.205263361334800720e-01 -4.217233881354331970e-02 -2.311907857656478882e-01 -2.122581601142883301e-01 2.562547922134399414e-01 -6.994222849607467651e-02 6.850592046976089478e-02 -1.856867372989654541e-01 -2.037093937397003174e-01 -3.903688192367553711e-01 1.168944761157035828e-01 -4.849281907081604004e-02 3.550705313682556152e-02 1.686082594096660614e-02
-1.652271747589111328e-01 -2.393186390399932861e-01 4.076687619090080261e-02 9.099636226892471313e-02 1.547424793243408203e-01 -7.603434473276138306e-02 3.074603378772735596e-01 -1.931516230106353760e-01 -6.972834467887878418e-02 3.665443509817123413e-02 8.823905885219573975e-02 2.235914319753646851e-01 -9.941178560256958008e-02 -1.332754045724868774e-01 -1.451595723628997803e-01 1.334811896085739136e-01 6.833938509225845337e-02 2.224262244999408722e-02 -3.466516360640525818e-02 -1.315645128488540649e-01 -1.629302054643630981e-01 -2.465567588806152344e-01 -1.975262463092803955e-01 -9.231668710708618164e-02 1.781791746616363525e-01 -4.118040800094604492e-01 -2.322638481855392456e-01 -1.185809448361396790e-01 -6.646208465099334717e-02 -3.336724340915679932e-01 -2.370496988296508789e-01 1.164615228772163391e-01
-3.251049220561981201e-01 9.286099672317504883e-02 -2.137354947626590729e-02 -9.352317452430725098e-02 -8.702567964792251587e-02 -1.881863176822662354e-01 2.834668457508087158e-01 2.604061961174011230e-01 4.880281165242195129e-02 2.412539422512054443e-01 3.197938501834869385e-01 1.094159670174121857e-02 -2.418882846832275391e-01 -2.024739421904087067e-02 -7.126684486865997314e-02 6.495571136474609375e-02 1.733297109603881836e-01 2.389387227594852448e-02 -2.912093102931976318e-01 -2.538256049156188965e-01 -1.494555622339248657e-01 -5.984851345419883728e-02 2.663164734840393066e-01 -7.810164988040924072e-02 1.301843523979187012e-01 -1.061709672212600708e-01 -1.490192264318466187e-01 -9.762418270111083984e-02 -2.088442593812942505e-01 -2.668718807399272919e-02 1.291825175285339355e-01 -2.244447022676467896e-01
-2.902376949787139893e-01 7.288000732660293579e-02 2.929372340440750122e-02 -8.607587963342666626e-02 -5.181880295276641846e-02 -1.081309244036674500e-01 2.881878018379211426e-01 1.719572991132736206e-01 -7.986611872911453247e-02 2.267488986253738403e-01 2.660220861434936523e-01 -6.728090811520814896e-04 -2.923875749111175537e-01 -4.903082922101020813e-02 -8.231532573699951172e-02 3.390549495816230774e-02 1.430706083774566650e-01 9.855126589536666870e-02 -2.208111286163330078e-01 -3.019039928913116455e-01 -1.767796576023101807e-01 -1.732306629419326782e-01 2.598975896835327148e-01 -1.407158523797988892e-01 9.416760504245758057e-02 -1.565807312726974487e-01 -1.474235653877258301e-01 -1.593889445066452026e-01 -1.950832754373550415e-01 1.260981559753417969e-01 6.353867053985595703e-02 -3.059265911579132080e-01
-2.838140130043029785e-01 2.418644279241561890e-01 -6.379279494285583496e-02 -1.623950451612472534e-01 -1.337817758321762085e-01 -2.033513486385345459e-01 1.142792254686355591e-01 1.172759458422660828e-01 2.306666672229766846e-01 6.939776986837387085e-02 -2.417906075716018677e-01 -8.978413045406341553e-02 -2.378344982862472534e-01 1.569351553916931152e-01 -3.705568239092826843e-02 6.826380640268325806e-02 -1.829746961593627930e-01 -1.191704496741294861e-01 -2.947417832911014557e-02 -3.752240836620330811e-01 -2.035151720046997070e-01 -1.369153261184692383e-01 -3.140041232109069824e-01 -1.680691540241241455e-01 -1.327043622732162476e-01 -2.154762446880340576e-01 -1.335919350385665894e-01 -2.133508622646331787e-01 -1.342711225152015686e-02 6.040621176362037659e-02 5.731710791587829590e-02 1.476455777883529663e-01
-8.216757327318191528e-02 8.442351222038269043e-02 -6.292567402124404907e-02 -4.509888216853141785e-02 6.060722097754478455e-02 1.631437242031097412e-01 -1.131730247288942337e-02 -2.453597448766231537e-02 4.148536622524261475e-01 7.412826269865036011e-02 4.065760374069213867e-01 1.458964049816131592e-01 -1.976293921470642090e-01 -7.694485038518905640e-02 7.840722054243087769e-02 1.056175157427787781e-01 1.031419411301612854e-01 2.127970755100250244e-01 1.186345443129539490e-01 -8.190207928419113159e-02 -2.972346544265747070e-01 -1.786949858069419861e-02 -2.293045967817306519e-01 -3.303239345550537109e-01 3.694673255085945129e-02 -8.599545806646347046e-02 -8.481468260288238525e-02 -3.536486625671386719e-01 3.954874817281961441e-03 -2.148998081684112549e-01 -6.423722952604293823e-02 6.503056734800338745e-02
-9.399143606424331665e-02 -1.070754788815975189e-02 -1.545941531658172607e-01 -1.618993817828595638e-03 -2.907753288745880127e-01 -1.696309596300125122e-01 2.936825901269912720e-02 2.738631516695022583e-02 6.964843720197677612e-02 4.616697132587432861e-01 1.148785576224327087e-01 1.926833242177963257e-01 -4.093600809574127197e-01 -8.829884231090545654e-02 -1.668077856302261353e-01 8.969270437955856323e-02 1.574629247188568115e-01 3.890647739171981812e-02 -1.999824866652488708e-02 -7.328727096319198608e-02 -9.860797971487045288e-02 1.603047996759414673e-01 1.007353067398071289e-01 -3.028858006000518799e-01 4.522332549095153809e-02 -1.724282801151275635e-01 -5.723396688699722290e-02 6.179842352867126465e-02 -1.023956909775733948e-01 -3.113060891628265381e-01 -1.293337643146514893e-01 2.006815224885940552e-01
-3.687888979911804199e-01 1.308611314743757248e-02 -2.986350469291210175e-02 4.293328896164894104e-02 -1.771471500396728516e-01 9.467548131942749023e-02 1.694260835647583008e-01 1.211235579103231430e-02 -2.021907642483711243e-02 2.277459502220153809e-01 1.467695683240890503e-01 -8.890204876661300659e-02 -3.811977505683898926e-01 -7.495660334825515747e-02 -1.476467251777648926e-01 -5.649164319038391113e-02 3.259252905845642090e-01 2.102214545011520386e-01 -2.779452204704284668e-01 -1.599194258451461792e-01 -2.489067167043685913e-01 -1.452383548021316528e-01 1.361584663391113281e-01 -1.019900590181350708e-01 6.704187393188476562e-02 -2.221574634313583374e-01 -1.164973229169845581e-01 -1.950627118349075317e-01 -7.395011931657791138e-02 3.435415774583816528e-02 1.569133549928665161e-01 -1.796407550573348999e-01
-1.715372055768966675e-01 7.841302454471588135e-02 2.527117431163787842e-01 -9.265442937612533569e-02 1.980111300945281982e-01 1.233522146940231323e-01 2.290753722190856934e-01 -1.488568913191556931e-02 8.266996592283248901e-03 7.936386764049530029e-02 1.388900578022003174e-01 2.123064994812011719e-01 -3.374222517013549805e-01 -8.842547540552914143e-04 -2.123089134693145752e-01 7.014086097478866577e-02 2.171033918857574463e-01 -1.012599691748619080e-01 4.834382608532905579e-02 -1.903106123208999634e-01 -2.634114325046539307e-01 -1.673433631658554077e-01 -5.750413239002227783e-02 -3.131847977638244629e-01 2.119390070438385010e-01 -1.937821805477142334e-01 -2.857265174388885498e-01 -9.615994989871978760e-02 1.753960400819778442e-01 -1.891737729310989380e-01 3.752403333783149719e-02 -1.193232759833335876e-01
-1.889753192663192749e-01 -1.700615882873535156e-02 4.968402907252311707e-02 1.208684220910072327e-02 -1.120640859007835388e-01 -2.257448881864547729e-01 1.382821053266525269e-01 -2.873776108026504517e-02 2.611053362488746643e-02 3.231788277626037598e-01 1.611939072608947754e-01 4.329935014247894287e-01 -3.071841597557067871e-01 9.947544336318969727e-02 -3.014670014381408691e-01 -3.064620681107044220e-02 3.214695304632186890e-02 -5.800456181168556213e-02 -6.674527190625667572e-03 -3.056367933750152588e-01 -2.646805718541145325e-02 1.149833425879478455e-01 -1.400825679302215576e-01 -2.619056701660156250e-01 2.355727404356002808e-01 -1.300618052482604980e-01 -8.258618414402008057e-02 -1.650270819664001465e-01 -8.511735498905181885e-02 -1.563302874565124512e-01 -1.100916042923927307e-01 1.139311641454696655e-01
-3.532601594924926758e-01 2.265899777412414551e-01 2.965730801224708557e-02 -9.684123098850250244e-02 5.579616501927375793e-02 -9.017091989517211914e-02 1.709516644477844238e-01 -8.847226947546005249e-02 -7.211964577436447144e-02 3.034751117229461670e-01 2.763839662075042725e-01 -1.810286790132522583e-01 -2.162539064884185791e-01 -7.137971371412277222e-02 -1.247516497969627380e-01 1.354039087891578674e-02 2.125573754310607910e-01 6.692286580801010132e-02 -9.034962207078933716e-02 -1.891168206930160522e-01 -3.877019882202148438e-01 -2.555693984031677246e-01 8.628388494253158569e-02 -5.697588250041007996e-02 1.735354214906692505e-01 -1.168531104922294617e-01 -2.194638997316360474e-01 -1.649190038442611694e-01 -1.473370473831892014e-02 -1.778938174247741699e-01 1.087675094604492188e-01 -9.226460009813308716e-02
-3.603351535275578499e-03 1.670958101749420166e-01 -4.003824293613433838e-02 -1.273269057273864746e-01 -7.495755702257156372e-02 -1.437030136585235596e-01 6.985013931989669800e-02 7.097800821065902710e-02 -1.263257563114166260e-01 2.350126057863235474e-01 1.158699020743370056e-01 1.249595656991004944e-01 -2.181113809347152710e-01 -1.393372416496276855e-01 5.350266769528388977e-02 3.071802556514739990e-01 -1.678394526243209839e-01 -6.959795206785202026e-02 4.246011003851890564e-02 -6.487382948398590088e-02 -2.026770412921905518e-01 -1.409664750099182129e-01 -2.261539846658706665e-01 -2.328117936849594116e-01 6.909535266458988190e-03 -3.672465682029724121e-01 -8.969999849796295166e-02 -3.022280931472778320e-01 -5.436791852116584778e-02 -2.617337405681610107e-01 5.979121476411819458e-02 3.727762401103973389e-01
-2.968067526817321777e-01 3.297720104455947876e-02 2.787493541836738586e-02 -1.678093224763870239e-01 5.793049931526184082e-02 -4.569139704108238220e-02 2.108428031206130981e-01 7.134307175874710083e-02 -5.738559737801551819e-02 1.956169307231903076e-01 1.834896802902221680e-01 -5.924810469150543213e-02 -2.905052602291107178e-01 4.649566486477851868e-02 -4.442418739199638367e-02 -2.878435514867305756e-02 2.288678586483001709e-01 1.557563692331314087e-01 -3.712468147277832031e-01 -2.062762975692749023e-01 -2.093548923730850220e-01 -1.566058695316314697e-01 1.249313801527023315e-01 -1.294606178998947144e-01 1.438783407211303711e-01 -1.310023516416549683e-01 -2.568740844726562500e-01 -2.768292129039764404e-01 -1.070716530084609985e-01 6.854489911347627640e-03 5.186118558049201965e-02 -3.261571526527404785e-01
-8.979154378175735474e-02 -4.838520195335149765e-03 -6.829284876585006714e-02 -3.504416346549987793e-01 -2.142613530158996582e-01 2.249083071947097778e-01 2.788293063640594482e-01 -2.332532033324241638e-02 1.303123123943805695e-02 2.349268347024917603e-01 -8.493492752313613892e-02 -2.731555104255676270e-01 -1.249765679240226746e-01 -4.629133641719818115e-02 -4.675389453768730164e-02 2.112318277359008789e-01 2.098150700330734253e-01 1.509786099195480347e-01 -1.119993329048156738e-01 -2.485979795455932617e-01 -2.089767307043075562e-01 1.540231611579656601e-02 -2.230860143899917603e-01 -1.258639842271804810e-01 1.642077267169952393e-01 -2.695109844207763672e-01 6.073397770524024963e-02 -3.206332623958587646e-01 -1.211541369557380676e-01 -3.734983876347541809e-02 -1.216548979282379150e-01 -1.602995395660400391e-02
-4.496254026889801025e-02 -1.261162012815475464e-01 2.488178759813308716e-01 -4.809862747788429260e-02 9.393415600061416626e-02 -3.716216236352920532e-02 2.585824728012084961e-01 -3.048850595951080322e-01 1.515725851058959961e-01 2.454489320516586304e-01 1.931828856468200684e-01 1.669459976255893707e-02 -2.162663489580154419e-01 -2.097561657428741455e-01 -2.462289631366729736e-01 -3.700906410813331604e-03 -8.979569375514984131e-02 1.399820391088724136e-02 1.886594295501708984e-01 -2.091859877109527588e-01 -3.413211405277252197e-01 -2.600993402302265167e-02 -2.330935560166835785e-03 -1.969443708658218384e-01 1.318982895463705063e-02 -3.077814579010009766e-01 -5.677480995655059814e-02 -2.625763602554798126e-02 -2.390003576874732971e-02 -2.899300456047058105e-01 -1.947152316570281982e-01 -1.032243221998214722e-01
-3.647201955318450928e-01 -7.807599753141403198e-02 1.441379785537719727e-01 -2.080673873424530029e-01 -2.327566593885421753e-01 -2.439702674746513367e-02 1.451313346624374390e-01 -5.676057655364274979e-03 -2.000418156385421753e-01 2.152038514614105225e-01 2.769332379102706909e-02 -9.683077037334442139e-02 -1.068009138107299805e-01 1.094513684511184692e-01 -1.414739042520523071e-01 6.240448728203773499e-02 1.538087874650955200e-01 2.072019502520561218e-02 -1.036374196410179138e-01 -2.352034673094749451e-02 -3.228807449340820312e-01 -3.343656063079833984e-01 2.135752141475677490e-01 -1.148992329835891724e-01 2.866491973400115967e-01 -2.280050963163375854e-01 -1.575738787651062012e-01 -2.266487777233123779e-01 1.157556287944316864e-02 -1.634050011634826660e-01 -2.241872623562812805e-02 -1.710009723901748657e-01
-1.659427732229232788e-01 -8.023538440465927124e-02 -1.709028929471969604e-01 1.430640649050474167e-02 1.586382985115051270e-01 -2.368240505456924438e-01 -7.663098722696304321e-02 1.484482437372207642e-01 5.320217087864875793e-02 1.204419285058975220e-01 3.425572514533996582e-01 5.939505994319915771e-02 -1.979343593120574951e-01 -2.495636343955993652e-01 -8.623494952917098999e-02 2.444258630275726318e-01 -5.898791924118995667e-02 -1.905152201652526855e-01 -1.703363656997680664e-01 2.080299332737922668e-02 -5.282005071640014648e-01 1.891442574560642242e-02 1.346018351614475250e-02 4.154194518923759460e-02 7.158108800649642944e-02 -1.937940716743469238e-01 -9.545532613992691040e-02 1.826995164155960083e-01 -2.040255814790725708e-01 -1.464156359434127808e-01 -5.379007011651992798e-02 -1.378039419651031494e-01
-3.389609158039093018e-01 1.426552087068557739e-01 6.986207515001296997e-02 -1.477212309837341309e-01 6.616163998842239380e-03 -7.807943969964981079e-02 2.243902236223220825e-01 2.655585110187530518e-01 -1.187259797006845474e-02 1.239769086241722107e-01 1.550572216510772705e-01 -4.074412956833839417e-02 -2.243150174617767334e-01 -1.424392312765121460e-01 -2.317884266376495361e-01 -4.582114890217781067e-02 1.973932534456253052e-01 1.859250664710998535e-01 -2.057519108057022095e-01 -2.650953233242034912e-01 -1.955860257148742676e-01 -1.909827142953872681e-01 2.967942357063293457e-01 -1.220772936940193176e-01 3.037683852016925812e-02 -2.045790106058120728e-01 2.033401280641555786e-03 -2.617719769477844238e-01 -1.190926060080528259e-01 5.452314764261245728e-02 1.502616424113512039e-02 -2.254976332187652588e-01
3.789168223738670349e-02 -3.402473032474517822e-01 -8.627241104841232300e-02 -1.272365897893905640e-01 -2.242264449596405029e-01 -9.586320817470550537e-02 1.378445774316787720e-01 -2.384180426597595215e-01 -3.262008726596832275e-02 8.705610036849975586e-02 3.202375471591949463e-01 -1.125539690256118774e-01 -2.733313441276550293e-01 6.940206885337829590e-02 -1.662808954715728760e-01 2.683928310871124268e-01 2.004536241292953491e-01 4.413579404354095459e-02 -1.013390868902206421e-01 1.344245485961437225e-02 -8.779172599315643311e-02 1.004646569490432739e-01 1.124956607818603516e-01 -5.363539606332778931e-02 1.340781599283218384e-01 -2.060864269733428955e-01 -3.374801576137542725e-01 -3.424391746520996094e-01 5.515304207801818848e-02 1.304552704095840454e-01 1.522733480669558048e-03 1.523052901029586792e-01
-4.039776027202606201e-01 2.037345618009567261e-01 1.716699898242950439e-01 -2.253056764602661133e-01 -8.743821829557418823e-02 4.672288894653320312e-02 1.322671175003051758e-01 -2.583572641015052795e-03 -3.227759897708892822e-02 1.106687560677528381e-01 1.828024834394454956e-01 4.827700927853584290e-02 -2.322311550378799438e-01 -7.722562178969383240e-03 -1.560511589050292969e-01 -4.011540859937667847e-02 2.979346811771392822e-01 3.190908133983612061e-01 -7.593233883380889893e-02 -1.240439489483833313e-01 -2.288629561662673950e-01 -2.711470127105712891e-01 2.193226516246795654e-01 -2.497197501361370087e-02 2.441632747650146484e-01 -1.175796538591384888e-01 -9.736755490303039551e-02 -1.914270967245101929e-01 -1.561973989009857178e-01 -1.341586261987686157e-01 1.013436913490295410e-01 -1.219529286026954651e-02
-3.110062777996063232e-01 9.972285479307174683e-02 8.497720956802368164e-02 -2.372976578772068024e-02 -2.818888239562511444e-02 -1.839973181486129761e-01 2.844115495681762695e-01 1.724070459604263306e-01 9.304734319448471069e-02 1.936989277601242065e-01 2.258401215076446533e-01 -5.238918587565422058e-03 -2.383616268634796143e-01 -4.720820859074592590e-02 -7.499810308218002319e-02 7.159209251403808594e-02 1.811790764331817627e-01 1.781732439994812012e-01 -2.519673705101013184e-01 -1.996431052684783936e-01 -2.041939944028854370e-01 -3.395216539502143860e-03 3.105680644512176514e-01 -8.761963248252868652e-02 2.449891567230224609e-01 -1.591875702142715454e-01 -1.715472713112831116e-02 -1.594923138618469238e-01 -1.187040433287620544e-01 6.519523262977600098e-02 8.999235928058624268e-03 -3.605715036392211914e-01
-3.264076411724090576e-01 5.010419338941574097e-02 -4.805999994277954102e-02 4.137963522225618362e-03 -4.528161138296127319e-02 7.819740474224090576e-02 7.408356666564941406e-02 1.414557546377182007e-01 -1.872310042381286621e-02 1.530627608299255371e-01 9.553772211074829102e-02 2.640882879495620728e-02 -1.749891489744186401e-01 3.266078606247901917e-02 -5.684556066989898682e-02 -5.477285757660865784e-02 2.367634028196334839e-01 7.945951819419860840e-02 -4.205601215362548828e-01 -4.373816847801208496e-01 -2.721996009349822998e-01 -7.032506912946701050e-02 2.458733320236206055e-01 -1.161821037530899048e-01 1.362055391073226929e-01 -1.563079655170440674e-01 -9.858429431915283203e-02 -2.595550119876861572e-01 -2.182605415582656860e-01 7.016770541667938232e-02 -2.043675631284713745e-02 -1.638573855161666870e-01
-6.915762275457382202e-02 -1.964717805385589600e-01 -8.153270184993743896e-02 1.211535837501287460e-02 -1.542899608612060547e-01 9.719816595315933228e-02 3.317483663558959961e-01 1.783422976732254028e-01 3.065474331378936768e-01 1.765278577804565430e-01 1.502036601305007935e-01 2.177859395742416382e-01 -2.486895471811294556e-01 -1.418975591659545898e-01 -4.606773704290390015e-02 8.285180479288101196e-02 -1.351706963032484055e-02 1.274523437023162842e-01 7.574259489774703979e-02 -1.227753236889839172e-01 -1.918188631534576416e-01 6.140203028917312622e-02 -2.796843349933624268e-01 -1.422537416219711304e-01 -1.277101933956146240e-01 8.573490381240844727e-02 -1.013140752911567688e-01 -2.200041264295578003e-01 -1.735452413558959961e-01 -3.494694232940673828e-01 -2.429828047752380371e-01 1.368817239999771118e-01
-2.721772491931915283e-01 1.923001557588577271e-01 -8.444338291883468628e-02 -1.384833604097366333e-01 -1.064842119812965393e-01 -2.074144780635833740e-01 1.522316336631774902e-01 1.892128735780715942e-01 -2.061676383018493652e-01 1.078719943761825562e-01 3.578966110944747925e-02 1.628592163324356079e-01 -1.330057233572006226e-01 -1.268808394670486450e-01 1.519562900066375732e-01 -2.399017810821533203e-01 2.709726095199584961e-01 -2.398195909336209297e-03 -1.909061074256896973e-01 6.818975508213043213e-02 -1.416436880826950073e-01 -3.604695945978164673e-02 -1.605275124311447144e-01 -1.454971283674240112e-01 -1.055434420704841614e-01 -2.571166455745697021e-01 -2.666589021682739258e-01 -3.737744688987731934e-01 5.337817594408988953e-02 2.888408489525318146e-02 -1.201154217123985291e-01 -2.528163790702819824e-01
-3.793071806430816650e-01 -1.004876941442489624e-01 1.069346442818641663e-01 5.537125468254089355e-02 -2.780958712100982666e-01 1.055231988430023193e-01 2.304179370403289795e-01 5.500744655728340149e-02 9.492813795804977417e-02 -7.742706686258316040e-02 -8.712472766637802124e-02 -1.642657369375228882e-01 -2.513492703437805176e-01 -1.534333378076553345e-01 -3.260204941034317017e-02 5.697097629308700562e-02 6.584333628416061401e-02 1.786460578441619873e-01 -2.970873713493347168e-01 -2.825482785701751709e-01 -9.047112613916397095e-02 -4.632239788770675659e-02 2.538785934448242188e-01 5.235404521226882935e-02 7.378119230270385742e-02 -3.143609464168548584e-01 -2.862469851970672607e-01 -2.288883030414581299e-01 -1.222847551107406616e-01 9.057151526212692261e-02 -6.960614584386348724e-03 -5.157698318362236023e-02
-8.247298002243041992e-02 -9.869971871376037598e-02 2.845695614814758301e-01 1.743567548692226410e-02 -1.329886615276336670e-01 -9.757849574089050293e-02 2.227517403662204742e-02 7.218566536903381348e-02 -1.003498807549476624e-01 2.262164056301116943e-01 1.808412820100784302e-01 8.977716416120529175e-02 -2.789575457572937012e-01 -9.256257861852645874e-02 -1.577432751655578613e-01 1.269566267728805542e-01 1.978042274713516235e-01 -1.130235567688941956e-01 1.550776660442352295e-01 -3.163499534130096436e-01 -1.398584544658660889e-01 -2.207401022315025330e-02 -1.004673019051551819e-01 -1.770439445972442627e-01 1.181172356009483337e-01 -3.701026439666748047e-01 -3.149432539939880371e-01 2.976771816611289978e-02 3.990705683827400208e-02 -2.900388538837432861e-01 -2.283260226249694824e-01 -1.161930635571479797e-01
-1.579612046480178833e-01 -2.000566720962524414e-01 2.219400554895401001e-01 -1.581113338470458984e-01 2.007531821727752686e-01 -3.433215916156768799e-01 4.209757223725318909e-02 -9.251266717910766602e-02 2.546091675758361816e-01 2.072560936212539673e-01 1.180207207798957825e-01 2.727196216583251953e-01 -2.721022367477416992e-01 -1.161498725414276123e-01 -1.209932640194892883e-01 -1.218122914433479309e-01 2.446386963129043579e-02 -2.990207076072692871e-02 4.493943601846694946e-02 -1.333341449499130249e-01 -2.284590452909469604e-01 -2.088381350040435791e-01 9.597854316234588623e-02 -2.224387824535369873e-01 3.841994702816009521e-02 -1.246274486184120178e-01 3.668155986815690994e-03 -2.893298566341400146e-01 -9.566204994916915894e-02 -8.193124085664749146e-02 -2.905684709548950195e-01 -4.855358973145484924e-02
-2.261100150644779205e-02 -3.000068292021751404e-02 4.109101369976997375e-02 -2.533493191003799438e-02 9.865215420722961426e-02 1.020617112517356873e-01 -1.087015261873602867e-03 -2.679988741874694824e-01 1.195927783846855164e-01 9.052994102239608765e-02 4.607230126857757568e-01 -3.231115872040390968e-03 2.166343294084072113e-02 -4.743367135524749756e-01 -2.349694520235061646e-01 9.033143520355224609e-02 1.639549732208251953e-01 -8.038579672574996948e-02 -4.095577448606491089e-02 -8.316548168659210205e-02 -2.547237575054168701e-01 9.463278204202651978e-02 -1.238260567188262939e-01 -3.450679779052734375e-02 1.382132768630981445e-01 -2.687817513942718506e-01 -9.315735101699829102e-02 -3.060445189476013184e-01 1.383135467767715454e-01 1.101563721895217896e-01 5.414087697863578796e-02 1.431470066308975220e-01
-4.984275251626968384e-02 -1.868026405572891235e-01 -1.416509151458740234e-01 -1.385194212198257446e-01 -3.976576775312423706e-02 -1.044684499502182007e-01 1.614914089441299438e-01 1.332001388072967529e-01 -1.058230772614479065e-01 2.728196084499359131e-01 1.808019131422042847e-01 1.342042088508605957e-01 -2.828266620635986328e-01 -2.106806039810180664e-01 -2.997916042804718018e-01 2.327966988086700439e-01 1.117381379008293152e-01 -5.508692190051078796e-02 -3.375499546527862549e-01 -8.012002706527709961e-02 -1.323416978120803833e-01 -3.584327921271324158e-02 -1.010089442133903503e-01 -3.258989453315734863e-01 1.256393194198608398e-01 1.739963330328464508e-02 4.777237400412559509e-02 -3.325742483139038086e-01 -1.240953281521797180e-01 7.007860392332077026e-02 9.182100743055343628e-02 1.829396188259124756e-01
-1.386042088270187378e-01 8.664415031671524048e-02 3.230157494544982910e-01 -2.550967037677764893e-01 -4.160971194505691528e-02 -7.571021467447280884e-02 6.912387162446975708e-02 2.071355134248733521e-01 -1.395134627819061279e-01 -5.110482871532440186e-02 2.836162224411964417e-02 1.702917665243148804e-01 -2.896340191364288330e-01 -3.518405929207801819e-02 -1.151667628437280655e-02 1.245793700218200684e-01 6.137259677052497864e-02 -1.396050602197647095e-01 5.364331230521202087e-02 -3.777370452880859375e-01 -1.279210299253463745e-01 2.203226238489151001e-01 -2.151087671518325806e-01 1.648999005556106567e-02 1.997761428356170654e-01 -1.594449579715728760e-01 -9.495007991790771484e-02 -2.753144502639770508e-01 2.545112743973731995e-02 -3.670299649238586426e-01 -1.222263351082801819e-01 1.238969415426254272e-01
-3.139771819114685059e-01 1.478730887174606323e-01 -1.061046496033668518e-02 -1.617496758699417114e-01 -4.306426644325256348e-02 -1.024718955159187317e-01 2.172435820102691650e-01 1.826876401901245117e-01 -1.084323748946189880e-01 1.585026532411575317e-01 3.092152774333953857e-01 8.303885906934738159e-02 -2.245327383279800415e-01 -2.084649167954921722e-02 -1.617417633533477783e-01 3.193003311753273010e-02 1.937159299850463867e-01 1.755464822053909302e-01 -2.179432958364486694e-01 -2.641627490520477295e-01 -2.127979546785354614e-01 -7.985716313123703003e-02 2.559469342231750488e-01 -3.371699526906013489e-02 1.900555193424224854e-01 -1.217405200004577637e-01 -1.596366465091705322e-01 -2.085494548082351685e-01 -9.133392572402954102e-02 2.030537575483322144e-01 3.680646792054176331e-02 -2.610678970813751221e-01
-3.859799802303314209e-01 8.015482872724533081e-02 4.983042925596237183e-02 -1.249944418668746948e-01 -7.566171698272228241e-03 6.279663648456335068e-04 1.021223068237304688e-01 2.253940552473068237e-01 -5.548854544758796692e-02 2.380293309688568115e-01 2.168786525726318359e-01 -1.105086356401443481e-01 -1.946070790290832520e-01 -1.282371580600738525e-01 -6.100030243396759033e-02 -8.152981102466583252e-02 1.163645237684249878e-01 1.128022670745849609e-01 -2.475013732910156250e-01 -2.954561710357666016e-01 -2.866868078708648682e-01 -2.183872014284133911e-01 2.678888440132141113e-01 -7.387441396713256836e-02 1.549431532621383667e-01 -1.119525805115699768e-01 -1.926282793283462524e-01 -2.304443866014480591e-01 -9.357348829507827759e-02 5.639434233307838440e-02 1.233618892729282379e-02 -2.465133219957351685e-01
-5.760614946484565735e-02 -1.520364731550216675e-01 1.518823206424713135e-01 -1.394991874694824219e-01 -1.133008003234863281e-01 -1.426308602094650269e-01 3.311782702803611755e-02 -6.167786568403244019e-02 1.857524812221527100e-01 -1.783213950693607330e-02 3.977681696414947510e-02 -1.794535070657730103e-01 -2.051345109939575195e-01 -1.162327453494071960e-01 -2.260798960924148560e-01 6.998582184314727783e-02 1.920429468154907227e-01 -1.501881051808595657e-02 2.320546209812164307e-01 -4.962941631674766541e-02 -2.041075378656387329e-01 -9.446042031049728394e-02 -7.243519276380538940e-02 -4.053109884262084961e-01 8.760840445756912231e-02 -2.759293317794799805e-01 -7.697584480047225952e-02 -3.540273606777191162e-01 1.445609480142593384e-01 -3.264895677566528320e-01 -2.193193584680557251e-01 9.249995648860931396e-02
4.782767593860626221e-02 1.171747967600822449e-01 -1.590554118156433105e-01 -2.869414389133453369e-01 -2.617668211460113525e-01 -8.714540302753448486e-02 -3.586388751864433289e-02 9.680809080600738525e-02 7.990944385528564453e-02 3.958309814333915710e-02 2.848743833601474762e-02 2.502762079238891602e-01 -5.711679160594940186e-02 -5.385298728942871094e-01 -9.901543706655502319e-02 2.063139528036117554e-01 -2.585145644843578339e-03 1.359790712594985962e-01 -2.979724407196044922e-01 -3.577286750078201294e-02 -2.868827283382415771e-01 -1.867488026618957520e-01 -1.876411028206348419e-02 -2.102750986814498901e-01 1.563381403684616089e-01 -1.210154145956039429e-01 -3.756657615303993225e-02 -2.132060974836349487e-01 6.185077875852584839e-02 3.989610821008682251e-02 -3.653581254184246063e-03 1.040783151984214783e-01
-1.317197107709944248e-03 1.461089253425598145e-01 3.875884413719177246e-01 -1.960514336824417114e-01 -8.558651804924011230e-02 -1.244293749332427979e-01 -1.472871471196413040e-02 9.035661816596984863e-02 3.007034957408905029e-02 2.175980508327484131e-01 5.212683230638504028e-02 2.072624564170837402e-01 -3.399635851383209229e-01 -1.209861859679222107e-01 -1.591389179229736328e-01 1.426193565130233765e-01 2.052641510963439941e-01 -1.627228707075119019e-01 7.742843031883239746e-02 -2.748977243900299072e-01 -2.140618264675140381e-01 3.493255004286766052e-02 -1.617216318845748901e-01 -4.230400174856185913e-02 2.334432303905487061e-01 -3.043089210987091064e-01 -9.461415559053421021e-02 -1.955781877040863037e-02 1.087525412440299988e-01 -1.280796825885772705e-01 -2.654978036880493164e-01 -9.315240383148193359e-02
-5.490531399846076965e-02 -1.711700484156608582e-02 -1.049831137061119080e-01 -2.602024376392364502e-01 -2.542195618152618408e-01 1.225534081459045410e-01 6.039964035153388977e-02 -2.215117365121841431e-01 -1.231674924492835999e-01 1.347688883543014526e-01 1.612480357289314270e-02 4.576179757714271545e-02 -3.058022558689117432e-01 -2.162397652864456177e-01 -1.159435510635375977e-01 2.097038328647613525e-01 -4.055640846490859985e-02 -6.608269363641738892e-02 -1.750957667827606201e-01 -1.409125477075576782e-01 -2.875927984714508057e-01 -6.762923300266265869e-02 5.256724357604980469e-02 -1.181944534182548523e-01 -4.103268086910247803e-01 -9.017381072044372559e-02 -2.860252261161804199e-01 -9.616949409246444702e-02 -1.611636579036712646e-01 -2.694740295410156250e-01 -3.456146642565727234e-02 -1.560023874044418335e-01
-3.474264740943908691e-01 1.149951368570327759e-01 4.590197280049324036e-02 7.456585764884948730e-02 1.095636039972305298e-01 -5.021177977323532104e-02 8.505454659461975098e-02 5.958952754735946655e-02 7.265532622113823891e-04 6.412550806999206543e-02 -1.461504846811294556e-01 -9.182345867156982422e-02 -3.871584534645080566e-01 3.557865321636199951e-02 -2.507492005825042725e-01 -2.701911376789212227e-03 1.185276284813880920e-01 1.829649507999420166e-01 -2.347163110971450806e-01 -1.969352364540100098e-01 -2.293968647718429565e-01 -8.890579640865325928e-02 2.025233954191207886e-01 -7.616632431745529175e-02 2.530581057071685791e-01 -2.250530868768692017e-01 -1.055423077195882797e-02 -3.419387042522430420e-01 -1.992987841367721558e-01 2.219559699296951294e-01 1.136334314942359924e-01 -5.279219150543212891e-02
-1.272139996290206909e-01 -1.333640068769454956e-01 1.093694567680358887e-01 -8.845409005880355835e-02 -1.657913252711296082e-02 2.459255307912826538e-01 -1.665452308952808380e-02 -2.187845855951309204e-02 3.766385018825531006e-01 2.649131715297698975e-01 -1.667915657162666321e-02 1.442035846412181854e-02 -6.101046502590179443e-02 -2.352186888456344604e-01 -1.289425790309906006e-01 -4.794130846858024597e-02 -1.578010618686676025e-01 1.280561238527297974e-01 -1.823313385248184204e-01 1.481953263282775879e-01 -1.443495750427246094e-01 1.010584011673927307e-01 -7.591552287340164185e-02 -2.366235256195068359e-01 3.435785770416259766e-01 -3.674873709678649902e-01 4.435230046510696411e-03 -3.768582046031951904e-01 -6.272153556346893311e-02 4.346339032053947449e-03 8.262521587312221527e-03 7.597682625055313110e-02
-2.063048630952835083e-01 -1.563926041126251221e-01 -1.600597202777862549e-01 -3.089966066181659698e-02 -2.284528315067291260e-01 -4.617385566234588623e-02 1.572521775960922241e-01 1.107468083500862122e-01 -1.559973359107971191e-01 3.107135593891143799e-01 2.849553823471069336e-01 1.485483199357986450e-01 -2.302301079034805298e-01 -1.538192778825759888e-01 -5.571798235177993774e-02 2.504143714904785156e-01 4.246782884001731873e-02 1.250841915607452393e-01 1.030688919126987457e-02 -1.705176234245300293e-01 -6.607176363468170166e-02 -9.062248468399047852e-02 -4.540798813104629517e-02 -3.786289393901824951e-01 1.871737390756607056e-01 3.043477050960063934e-02 -1.166788190603256226e-01 -2.853502035140991211e-01 -1.803320795297622681e-01 -1.268148422241210938e-02 8.477982133626937866e-02 2.701277136802673340e-01
-1.767586171627044678e-01 -2.185428589582443237e-01 2.152035087347030640e-01 -9.445903450250625610e-02 1.444709300994873047e-01 -3.084867000579833984e-01 1.006847545504570007e-01 -2.247182726860046387e-01 1.185284405946731567e-01 9.998973459005355835e-02 1.285755783319473267e-01 1.978645920753479004e-01 -4.232658743858337402e-01 -1.989146508276462555e-02 -1.123987287282943726e-01 -1.714472323656082153e-01 1.317204236984252930e-01 -6.056413426995277405e-02 -1.855717152357101440e-01 -9.436848759651184082e-02 -2.155235409736633301e-01 -1.889141499996185303e-01 1.468443274497985840e-01 -1.817078292369842529e-01 -1.018385589122772217e-01 -2.152241766452789307e-01 -3.757418319582939148e-02 -1.571328341960906982e-01 -1.896916925907135010e-01 -1.525216847658157349e-01 -2.088150084018707275e-01 -3.251738473773002625e-02
-3.495704531669616699e-01 1.234847381711006165e-01 2.025870233774185181e-02 -8.055325597524642944e-02 -2.038619481027126312e-02 -8.082311600446701050e-02 2.466334402561187744e-02 1.442087115719914436e-03 -6.129175424575805664e-03 2.270266711711883545e-01 1.161670163273811340e-01 1.611652597784996033e-02 -1.506469994783401489e-01 -9.688373655080795288e-02 -1.408091783523559570e-01 -4.077593609690666199e-02 3.213375210762023926e-01 1.024702340364456177e-01 -2.695501148700714111e-01 -8.476756513118743896e-03 -2.318516671657562256e-01 -3.526650369167327881e-01 1.275994628667831421e-01 1.801677606999874115e-02 2.667187750339508057e-01 -1.953690350055694580e-01 -2.063335031270980835e-01 -2.851789593696594238e-01 -1.444726735353469849e-01 1.508021950721740723e-01 2.601873502135276794e-02 -2.654622197151184082e-01
-2.709405720233917236e-01 1.757464185357093811e-02 2.232348918914794922e-01 -2.639366090297698975e-01 6.989592313766479492e-02 4.998325183987617493e-02 -2.037958800792694092e-02 6.017478555440902710e-02 -1.579717844724655151e-01 3.362531960010528564e-01 7.473433017730712891e-02 7.302256673574447632e-02 -8.730939030647277832e-02 -1.260584890842437744e-01 3.083559498190879822e-02 2.452530264854431152e-01 2.040880173444747925e-01 -1.048337742686271667e-01 -1.555581837892532349e-01 -1.213906109333038330e-01 -2.675150632858276367e-01 -8.915788680315017700e-02 -2.695200741291046143e-01 -2.102045267820358276e-01 2.064865231513977051e-01 -9.520253539085388184e-02 -2.402942180633544922e-01 -8.744142204523086548e-02 -1.824274659156799316e-01 -3.028860688209533691e-01 1.752015054225921631e-01 -3.307788446545600891e-02
2.892754599452018738e-02 1.142758037894964218e-02 2.395391277968883514e-02 -2.475294023752212524e-01 -1.806795299053192139e-01 -2.168769687414169312e-01 -4.746288806200027466e-02 1.315224170684814453e-01 3.458376973867416382e-02 -2.596537955105304718e-02 -2.543511427938938141e-02 6.043099239468574524e-02 -1.649275720119476318e-01 -1.444635838270187378e-01 -3.356523066759109497e-02 -1.720933318138122559e-01 3.764918446540832520e-01 -2.489733099937438965e-01 8.472457528114318848e-02 -2.220828235149383545e-01 -3.189505338668823242e-01 1.373327970504760742e-01 -9.478739649057388306e-02 -3.143029287457466125e-02 8.201773278415203094e-03 -3.301242887973785400e-01 8.760348707437515259e-02 1.295991837978363037e-01 -3.643950521945953369e-01 -4.972568154335021973e-02 -2.921163141727447510e-01 -8.983820676803588867e-02
3.384545445442199707e-02 1.035680919885635376e-01 1.666202545166015625e-01 -2.098280787467956543e-01 -1.434485465288162231e-01 -1.719100922346115112e-01 2.079238742589950562e-01 -3.492456395179033279e-03 -8.965723216533660889e-02 6.347078830003738403e-03 2.414996623992919922e-01 -6.980852782726287842e-02 -1.740732789039611816e-01 3.709085285663604736e-02 -2.499368190765380859e-01 3.459075689315795898e-01 2.002849709242582321e-03 3.408124297857284546e-02 -4.350438714027404785e-01 -1.349770426750183105e-01 -4.652921557426452637e-01 6.210122630000114441e-02 5.268203094601631165e-02 -9.759506583213806152e-02 1.691743731498718262e-01 -1.201171278953552246e-01 -3.782107681035995483e-02 -1.404960900545120239e-01 -7.760687917470932007e-02 -4.964622482657432556e-02 2.041487023234367371e-02 -1.531928330659866333e-01
-5.785093456506729126e-02 1.610348583199083805e-03 -8.648454397916793823e-02 -2.630151249468326569e-02 -1.735836118459701538e-01 9.833094477653503418e-02 1.348231583833694458e-01 -2.260687947273254395e-01 -9.363812208175659180e-02 4.898302257061004639e-02 2.320945560932159424e-01 1.582937091588973999e-01 -1.586104631423950195e-01 -3.340346813201904297e-01 5.942141637206077576e-02 2.886314988136291504e-01 1.579308807849884033e-01 4.995205253362655640e-02 1.551209762692451477e-02 1.292948126792907715e-01 -4.985760152339935303e-01 -8.396448194980621338e-02 -1.799225211143493652e-01 -2.135190218687057495e-01 -2.061108201742172241e-01 -2.735532224178314209e-01 -1.638464778661727905e-01 -5.739888548851013184e-02 -1.736068725585937500e-01 5.943406373262405396e-02 8.025318384170532227e-02 -1.324853952974081039e-02
3.544437140226364136e-02 -1.024312004446983337e-01 -6.462851166725158691e-02 -4.651372730731964111e-01 -1.786956787109375000e-01 1.441411525011062622e-01 1.697204411029815674e-01 2.630845643579959869e-02 2.479159384965896606e-01 9.545518457889556885e-02 2.187078297138214111e-01 -1.926503260619938374e-03 -2.651997208595275879e-01 -2.709471285343170166e-01 1.365383565425872803e-01 -3.150246664881706238e-02 1.766496598720550537e-01 3.428181111812591553e-01 8.270838856697082520e-02 -2.873546071350574493e-02 -8.899324387311935425e-02 3.338767960667610168e-02 -1.963095068931579590e-01 -1.038692668080329895e-01 1.519321948289871216e-01 -6.456430256366729736e-02 -1.512774080038070679e-01 -3.854908049106597900e-02 4.982831329107284546e-02 9.928939491510391235e-02 -3.409830629825592041e-01 9.347102791070938110e-02
-5.135152488946914673e-02 2.026721388101577759e-01 -1.963097453117370605e-01 -2.163943499326705933e-01 -8.113542944192886353e-02 -2.898190543055534363e-02 2.499969005584716797e-01 -1.253453046083450317e-01 1.178856194019317627e-01 1.506165415048599243e-01 1.014018431305885315e-02 -8.361540734767913818e-02 -2.467116564512252808e-01 -2.769383788108825684e-02 -1.022303625941276550e-01 2.474993169307708740e-01 1.729396730661392212e-01 1.308116912841796875e-01 -3.226668760180473328e-02 -2.298808097839355469e-01 -3.719000816345214844e-01 3.517088592052459717e-01 1.218183264136314392e-01 -1.353237032890319824e-01 -1.040184795856475830e-01 -1.666271239519119263e-01 -9.986301511526107788e-02 -3.520263433456420898e-01 9.254207462072372437e-02 5.767232179641723633e-02 -9.276001714169979095e-03 1.665831506252288818e-01
-1.769525408744812012e-01 -8.432293683290481567e-02 1.322244703769683838e-01 -2.342149317264556885e-01 -3.114971704781055450e-02 -1.588250547647476196e-01 -1.154774799942970276e-02 -1.473056674003601074e-01 8.818252012133598328e-03 3.453988432884216309e-01 -1.509744226932525635e-01 1.306746900081634521e-01 -9.234461933374404907e-02 -9.001746773719787598e-02 -1.269021779298782349e-01 2.867951989173889160e-01 -4.238466545939445496e-02 1.834595352411270142e-01 1.253433153033256531e-02 -1.219826713204383850e-01 -4.713537096977233887e-01 -1.793419867753982544e-01 2.224993258714675903e-01 5.865655839443206787e-02 -1.560326516628265381e-01 -3.616574108600616455e-01 1.805915683507919312e-01 1.163555309176445007e-02 -1.270444691181182861e-01 -1.376562938094139099e-02 -5.325303971767425537e-02 -4.630381613969802856e-02
-1.217863857746124268e-01 1.929408758878707886e-01 3.737190738320350647e-02 1.240900978446006775e-01 -3.192406892776489258e-01 -2.302641272544860840e-01 1.027416512370109558e-01 -1.063302010297775269e-01 5.451883003115653992e-02 1.760390996932983398e-01 2.544277012348175049e-01 2.988620996475219727e-01 -3.197438418865203857e-01 -3.090716600418090820e-01 -1.279766708612442017e-01 6.381587684154510498e-02 1.385371536016464233e-01 -4.107031971216201782e-02 1.180924028158187866e-01 -3.116091191768646240e-01 -1.052116528153419495e-01 1.036456897854804993e-01 1.006227955222129822e-01 -9.688904136419296265e-02 9.862592071294784546e-02 -2.568917870521545410e-01 5.606397613883018494e-02 -2.532039582729339600e-01 1.789185218513011932e-02 -1.132235527038574219e-01 -1.187146604061126709e-01 6.829553097486495972e-02
-4.876445233821868896e-01 4.586323723196983337e-02 1.547785252332687378e-01 -2.236922979354858398e-01 5.376845598220825195e-02 -1.436583604663610458e-02 7.242045551538467407e-02 1.184637323021888733e-01 -7.365327328443527222e-02 1.005737185478210449e-01 2.494652420282363892e-01 -1.357939690351486206e-01 -7.744484394788742065e-02 -2.824374008923768997e-03 -4.789634793996810913e-02 8.656676113605499268e-02 1.305535584688186646e-01 2.225194871425628662e-01 -1.880246400833129883e-01 -9.547951072454452515e-02 -4.290697872638702393e-01 -2.348600178956985474e-01 1.505586951971054077e-01 4.494702443480491638e-03 2.590806484222412109e-01 -1.903422772884368896e-01 -1.572058647871017456e-01 -1.416596323251724243e-01 5.724722053855657578e-03 -9.414905309677124023e-02 -1.667981967329978943e-02 -1.464130282402038574e-01
-4.588896781206130981e-02 1.541030779480934143e-02 -8.523860573768615723e-02 1.411895453929901123e-02 1.105264797806739807e-01 -2.768692672252655029e-01 2.308639883995056152e-02 6.288173794746398926e-02 -1.556425690650939941e-01 1.515679210424423218e-01 1.877867728471755981e-01 -1.505516469478607178e-01 -4.433431923389434814e-01 -7.944189012050628662e-02 -1.160166263580322266e-01 -6.567119620740413666e-03 -7.235560566186904907e-02 2.136416547000408173e-02 -1.968266516923904419e-01 -1.222704723477363586e-01 -1.419537663459777832e-01 -8.255076408386230469e-02 -1.648452319204807281e-02 -1.065100431442260742e-01 -1.310016810894012451e-01 -2.578555643558502197e-01 7.163939625024795532e-02 -3.041328191757202148e-01 -2.121973223984241486e-02 -3.273138403892517090e-01 -3.656481206417083740e-01 2.341161519289016724e-01
-1.252839565277099609e-01 -7.832832634449005127e-03 -8.364817500114440918e-02 -2.684155106544494629e-01 -7.880195230245590210e-02 1.663219630718231201e-01 2.943789958953857422e-01 1.731907576322555542e-01 1.410696655511856079e-01 1.608700454235076904e-01 -3.208196908235549927e-02 -4.019332230091094971e-01 -1.672355979681015015e-01 -1.783629804849624634e-01 7.479989435523748398e-03 1.451486200094223022e-01 1.004686877131462097e-01 4.678425565361976624e-02 -7.289517670869827271e-02 -3.276782855391502380e-02 -3.426000177860260010e-01 1.213813722133636475e-01 -2.557359933853149414e-01 -2.031458467245101929e-01 -1.657655695453286171e-03 -4.018971920013427734e-01 -7.971164584159851074e-02 -1.437271684408187866e-01 -2.902867505326867104e-03 6.114584952592849731e-02 -6.359321624040603638e-02 -1.078557521104812622e-01
-5.485729500651359558e-02 1.887121051549911499e-01 -2.664035856723785400e-01 -2.459796369075775146e-01 -3.827367722988128662e-01 -6.822709739208221436e-02 -1.105208024382591248e-01 -6.010218709707260132e-02 6.575364619493484497e-02 1.975195854902267456e-01 1.189691498875617981e-01 6.067085266113281250e-02 -1.478564552962779999e-02 -4.522796273231506348e-01 -6.520784646272659302e-02 4.430945962667465210e-02 1.123342011123895645e-02 4.282941110432147980e-03 -3.075407743453979492e-01 -1.024185270071029663e-01 -2.111377865076065063e-01 7.756114006042480469e-02 -1.163026243448257446e-01 -1.965384036302566528e-01 2.381086945533752441e-01 -1.770860105752944946e-01 -1.667903661727905273e-01 -1.896804273128509521e-01 9.356607496738433838e-02 -1.369918733835220337e-01 1.310824044048786163e-02 5.708674713969230652e-02
-2.601247727870941162e-01 -1.285152044147253036e-02 1.408031433820724487e-01 -6.633290555328130722e-03 7.445507217198610306e-03 -3.961223959922790527e-01 -2.187704294919967651e-02 1.896466687321662903e-02 9.232643991708755493e-02 -3.493327274918556213e-02 2.020291388034820557e-01 2.842248380184173584e-01 -4.020298719406127930e-01 1.280647218227386475e-01 -9.326147846877574921e-03 -8.645458519458770752e-02 1.760449856519699097e-01 -1.366356760263442993e-01 3.920604474842548370e-03 -3.217356503009796143e-01 -2.525947690010070801e-01 -1.782416254281997681e-01 -2.747800946235656738e-02 -2.164583951234817505e-01 1.148092001676559448e-01 -1.655729562044143677e-01 -1.421848195604979992e-03 2.488504163920879364e-02 -2.220122367143630981e-01 -2.061941921710968018e-01 -1.615858450531959534e-02 -8.889544010162353516e-02
-1.482705026865005493e-01 3.624423220753669739e-02 -1.600204035639762878e-02 -6.709595769643783569e-02 -3.290392458438873291e-01 2.531318552792072296e-02 2.904096432030200958e-02 -7.394126057624816895e-02 3.799073100090026855e-01 4.775145649909973145e-01 -1.409114897251129150e-01 -6.453105062246322632e-02 -1.886030733585357666e-01 -1.407437175512313843e-01 -1.113635767251253128e-02 1.252273842692375183e-02 -3.203209117054939270e-02 2.608399391174316406e-01 -1.976491212844848633e-01 6.391526013612747192e-02 -1.851998269557952881e-01 1.147119551897048950e-01 -9.519111365079879761e-02 -2.448578178882598877e-01 6.006751954555511475e-02 -2.599536776542663574e-01 -1.885767281055450439e-01 -9.776956588029861450e-02 1.493099629878997803e-01 9.352843277156352997e-03 -1.313755512237548828e-01 -1.416414529085159302e-01
9.510106407105922699e-03 -1.355248987674713135e-01 1.845932006835937500e-01 -2.995683848857879639e-01 -6.489330530166625977e-02 -1.443394869565963745e-01 9.466118365526199341e-02 -1.907181441783905029e-01 2.797734141349792480e-01 1.602366268634796143e-01 7.182840257883071899e-02 -8.594308048486709595e-02 -1.278743892908096313e-01 -4.965450987219810486e-02 -1.708753257989883423e-01 1.531549990177154541e-01 2.527394890785217285e-01 -8.632968366146087646e-02 1.507316716015338898e-02 -6.177157536149024963e-02 -6.345314532518386841e-02 1.978292018175125122e-01 -3.437719866633415222e-02 -4.954625368118286133e-01 1.146861389279365540e-01 -2.381366342306137085e-01 -9.102842956781387329e-02 -3.326542973518371582e-01 1.526129096746444702e-01 -1.087523326277732849e-01 -7.220681011676788330e-02 -7.100374251604080200e-02
-2.949835658073425293e-01 1.424669772386550903e-01 -7.422609627246856689e-02 -3.186480700969696045e-01 -4.655048251152038574e-02 -8.438764512538909912e-02 2.371224388480186462e-02 -1.016388610005378723e-01 2.336940020322799683e-01 1.170521602034568787e-01 -1.130096167325973511e-01 -1.170853376388549805e-01 -1.101222708821296692e-01 -5.020510554313659668e-01 -3.506300225853919983e-02 4.804570674896240234e-01 2.918941341340541840e-02 1.367660332471132278e-02 -4.872157052159309387e-02 -8.080964908003807068e-03 -7.678841054439544678e-02 2.507052756845951080e-02 -6.000283733010292053e-02 1.589205265045166016e-01 -1.100549250841140747e-01 -1.407303363084793091e-01 -1.203322261571884155e-01 -2.857118546962738037e-01 8.356299251317977905e-03 -8.216304332017898560e-02 -1.940743811428546906e-02 1.819974556565284729e-02
-7.169473916292190552e-02 4.958024714142084122e-03 9.916286170482635498e-02 -2.668330632150173187e-02 -1.299453973770141602e-01 -6.437546014785766602e-02 2.670927345752716064e-01 -3.032374680042266846e-01 1.201969310641288757e-01 7.731989026069641113e-02 3.222621083259582520e-01 2.022214382886886597e-01 -2.401814460754394531e-01 -2.517581284046173096e-01 -2.739168405532836914e-01 -1.549791395664215088e-01 6.411529332399368286e-02 2.534490544348955154e-03 -9.490765631198883057e-02 -1.643446236848831177e-01 7.685179263353347778e-02 9.231921285390853882e-02 -1.151933744549751282e-01 -6.234743818640708923e-02 2.093254625797271729e-01 -4.270050227642059326e-01 -2.812922298908233643e-01 -1.356500480324029922e-02 -6.769710779190063477e-02 -5.896052718162536621e-02 -1.158367693424224854e-01 1.265762001276016235e-01
-1.075098216533660889e-01 2.588987052440643311e-01 6.536660343408584595e-02 -2.187507003545761108e-01 -1.838663816452026367e-01 -1.121574863791465759e-01 -5.042149685323238373e-03 6.508144736289978027e-02 -1.567347049713134766e-01 3.013072311878204346e-01 3.684433177113533020e-02 1.748543083667755127e-01 -3.391039371490478516e-02 -2.954297065734863281e-01 -3.608716651797294617e-02 2.396941781044006348e-01 2.748539298772811890e-02 1.177110970020294189e-01 -1.547038108110427856e-01 -7.846491038799285889e-02 -5.792305469512939453e-01 -4.662067815661430359e-02 -1.195832788944244385e-01 -1.053399667143821716e-01 2.192169874906539917e-01 -1.238260418176651001e-01 -3.938755020499229431e-02 -7.726414501667022705e-02 3.559342771768569946e-02 5.689832940697669983e-02 1.406683474779129028e-01 1.455757915973663330e-01
-1.975034475326538086e-01 -2.448557913303375244e-01 1.847446858882904053e-01 -7.179643213748931885e-02 3.313259407877922058e-02 3.692759945988655090e-02 1.590453386306762695e-01 -3.115956857800483704e-02 2.827036380767822266e-01 -2.451737970113754272e-02 1.088971570134162903e-01 -2.490841969847679138e-02 -2.126533091068267822e-01 -1.237509176135063171e-01 -5.365144461393356323e-02 5.720036104321479797e-02 2.252857089042663574e-01 -1.037154272198677063e-01 1.721212416887283325e-01 -1.437763422727584839e-01 1.604693569242954254e-02 3.188101807609200478e-03 2.594420500099658966e-02 -3.662802577018737793e-01 1.639789715409278870e-02 -3.738397657871246338e-01 -2.735368311405181885e-01 -3.065743744373321533e-01 1.915165036916732788e-02 -1.900296956300735474e-01 -2.751391232013702393e-01 -7.357105612754821777e-02
-4.780282080173492432e-01 2.250177860260009766e-01 1.089224778115749359e-02 -1.293076872825622559e-01 1.153039708733558655e-01 -4.456020519137382507e-02 2.136312425136566162e-01 5.431544408202171326e-02 -4.797185212373733521e-02 2.094981968402862549e-01 1.725027710199356079e-01 -1.121538504958152771e-01 -1.883680373430252075e-01 1.712313666939735413e-02 -9.667356312274932861e-02 -3.664683550596237183e-02 3.274613618850708008e-01 2.744035124778747559e-01 -1.044804826378822327e-01 -1.661406904458999634e-01 -2.924995720386505127e-01 -1.843396276235580444e-01 9.899997711181640625e-02 -5.322346836328506470e-02 1.256694644689559937e-01 -1.304528564214706421e-01 -1.665102243423461914e-01 -2.317044585943222046e-01 3.112038411200046539e-02 -1.717889755964279175e-01 -2.532812952995300293e-02 -8.120480179786682129e-02
-4.510930180549621582e-01 -1.128972768783569336e-01 1.610165238380432129e-01 -1.511513590812683105e-01 -1.919874846935272217e-01 1.029885932803153992e-01 4.418727010488510132e-02 9.920504875481128693e-03 -3.114414513111114502e-01 2.171794921159744263e-01 2.894444763660430908e-01 2.160705253481864929e-02 -3.553304076194763184e-02 1.490500848740339279e-02 -8.244963735342025757e-02 8.131703361868858337e-03 5.773522704839706421e-02 2.482303380966186523e-01 -9.235812723636627197e-02 -6.230313703417778015e-02 -2.897862792015075684e-01 -1.328212022781372070e-01 1.446233689785003662e-01 -1.307886391878128052e-01 1.280354857444763184e-01 -2.480946183204650879e-01 -2.227177470922470093e-01 -9.488719701766967773e-02 -1.233350262045860291e-01 -2.432682663202285767e-01 -1.500467956066131592e-02 -1.433649808168411255e-01
-2.529812455177307129e-01 -1.160788256675004959e-02 1.033384948968887329e-01 9.085524082183837891e-02 2.866988182067871094e-01 -4.573733359575271606e-02 -6.990218162536621094e-02 -4.607638344168663025e-03 5.938752368092536926e-02 -1.853002160787582397e-01 8.526855707168579102e-02 1.725115329027175903e-01 -2.160941362380981445e-01 -1.885140836238861084e-01 -2.364608496427536011e-01 1.770606040954589844e-01 1.650092005729675293e-01 1.400862634181976318e-02 6.707418709993362427e-02 -2.277272492647171021e-01 -2.724434733390808105e-01 -1.276964694261550903e-01 -1.591070294380187988e-01 -1.975598186254501343e-01 3.031800985336303711e-01 -1.374958604574203491e-01 -1.159762814640998840e-01 -1.673542708158493042e-01 1.637951731681823730e-01 4.332837183028459549e-03 -4.015931189060211182e-01 6.541092693805694580e-02
-7.893772423267364502e-02 -1.418834328651428223e-01 3.374291360378265381e-01 4.413890466094017029e-02 2.731640636920928955e-02 3.412589803338050842e-02 2.139482051134109497e-01 -2.296487092971801758e-01 1.776555776596069336e-01 -2.405694872140884399e-02 1.131843030452728271e-01 7.639173418283462524e-02 -3.130201399326324463e-01 1.656355857849121094e-01 -1.824859715998172760e-02 1.838840395212173462e-01 7.661175727844238281e-02 1.784250698983669281e-02 5.521003901958465576e-02 -1.828397214412689209e-01 -3.671233355998992920e-01 7.383074611425399780e-02 4.754069820046424866e-02 -2.615736424922943115e-01 -2.315436117351055145e-02 -2.917556762695312500e-01 -1.355829238891601562e-01 -1.889292448759078979e-01 7.331321481615304947e-03 -5.860749259591102600e-02 -3.431372344493865967e-01 -1.803182661533355713e-01
-6.036740168929100037e-02 -5.248104780912399292e-02 1.072554010897874832e-02 -7.599860429763793945e-02 2.415464445948600769e-02 -2.648310363292694092e-01 2.435197383165359497e-01 -2.175234109163284302e-01 6.008076295256614685e-02 2.678721547126770020e-01 2.630176246166229248e-01 7.458847947418689728e-03 -8.349344879388809204e-02 -1.580563485622406006e-01 -2.495738416910171509e-01 -1.579365283250808716e-01 1.826569437980651855e-01 -1.281549185514450073e-01 -1.209277585148811340e-01 -1.341434661298990250e-02 -2.913383841514587402e-01 -9.485677629709243774e-02 1.039077416062355042e-01 2.320416271686553955e-02 7.009889930486679077e-02 -1.509369760751724243e-01 -1.651043146848678589e-01 -1.455815583467483521e-01 -1.104491576552391052e-01 -3.373148143291473389e-01 -4.145083725452423096e-01 5.330910161137580872e-02
-2.309396713972091675e-01 9.317400306463241577e-02 7.647325098514556885e-02 -7.160169631242752075e-02 5.395507812500000000e-02 5.496818572282791138e-02 2.606158852577209473e-01 7.803898304700851440e-02 3.666006773710250854e-02 1.583655923604965210e-01 3.274415433406829834e-01 -6.407321244478225708e-02 -1.981174796819686890e-01 -2.356836944818496704e-01 2.026328742504119873e-01 3.672319278120994568e-02 2.594258785247802734e-01 -3.546799346804618835e-02 -1.522017419338226318e-01 -9.004569053649902344e-02 -8.059510588645935059e-02 -6.733256578445434570e-02 -5.418590456247329712e-02 1.842566132545471191e-01 -1.744985133409500122e-01 -2.943721413612365723e-01 -2.783556878566741943e-01 -3.883352279663085938e-01 6.028306856751441956e-02 7.089613378047943115e-02 -1.177960112690925598e-01 -2.375664710998535156e-01
-1.182147935032844543e-01 -5.149748176336288452e-02 3.846692293882369995e-02 -3.517194688320159912e-01 -3.093700110912322998e-01 -7.042915374040603638e-02 2.327890545129776001e-01 2.216155678033828735e-01 -7.564794272184371948e-02 1.222529783844947815e-01 -3.155907988548278809e-02 -1.445163786411285400e-01 -6.996797770261764526e-02 -7.923971861600875854e-02 6.653297692537307739e-02 2.515603303909301758e-01 3.572955131530761719e-01 -7.464122772216796875e-02 -1.511936783790588379e-01 -2.247338145971298218e-01 -3.691442608833312988e-01 2.552832067012786865e-01 9.814903140068054199e-02 -8.651407063007354736e-02 1.080539897084236145e-01 -2.965844869613647461e-01 -3.728170692920684814e-02 -3.099611029028892517e-02 2.567803114652633667e-02 -3.323340788483619690e-02 -4.138289764523506165e-02 -4.651214554905891418e-02
-2.176660671830177307e-02 -2.481847852468490601e-01 1.993885487318038940e-01 -6.305207312107086182e-02 -1.426915228366851807e-01 -2.331065237522125244e-01 -1.264993846416473389e-01 6.785952299833297729e-02 2.768157124519348145e-01 2.684812247753143311e-02 1.519832909107208252e-01 -9.504389017820358276e-02 -1.518702358007431030e-01 -4.750926047563552856e-02 5.061199888586997986e-02 -7.639913260936737061e-02 1.560741662979125977e-01 3.117961063981056213e-02 2.355011925101280212e-02 -1.725506186485290527e-01 -1.766105890274047852e-01 -1.187529563903808594e-01 -1.144939810037612915e-01 -1.288557499647140503e-01 -6.218491494655609131e-02 -9.195795655250549316e-02 -1.507060974836349487e-01 -3.403723239898681641e-01 -3.465232551097869873e-01 -4.665347635746002197e-01 -1.907739341259002686e-01 3.171392716467380524e-03
-1.333863590843975544e-03 9.097730368375778198e-02 1.939973682165145874e-01 -1.634560823440551758e-01 -3.348359763622283936e-01 -2.378764897584915161e-01 8.779245615005493164e-02 5.580119416117668152e-02 5.758887156844139099e-03 1.416345089673995972e-01 2.910225689411163330e-01 1.207254678010940552e-01 -4.721556305885314941e-01 -1.048115175217390060e-02 -5.825567059218883514e-03 1.608210802078247070e-01 -8.045588433742523193e-02 -7.689756900072097778e-02 -1.021682396531105042e-01 -1.308871805667877197e-01 5.224052444100379944e-02 1.079338043928146362e-01 -2.122823521494865417e-02 -3.719290718436241150e-02 1.643817424774169922e-01 -2.244254201650619507e-01 -1.346572488546371460e-02 -3.018561601638793945e-01 -3.154368605464696884e-03 -1.596794873476028442e-01 -2.717296481132507324e-01 2.352582961320877075e-01
-1.205002963542938232e-01 -4.507330060005187988e-02 -2.726128399372100830e-01 -3.417155444622039795e-01 -2.069686204195022583e-01 -3.555099666118621826e-02 9.625149890780448914e-03 -1.114229485392570496e-01 1.728057116270065308e-01 2.141336500644683838e-01 5.450120568275451660e-02 1.095296069979667664e-01 -2.287349849939346313e-01 -5.235850438475608826e-02 8.666276000440120697e-03 1.706553995609283447e-01 2.728564850986003876e-02 1.593451201915740967e-01 -1.251253783702850342e-01 -2.920378446578979492e-01 -3.300200402736663818e-01 2.633645832538604736e-01 1.017571799457073212e-02 -8.581347018480300903e-02 -9.570838510990142822e-02 -1.699485927820205688e-01 -9.012367576360702515e-02 -3.393643796443939209e-01 1.394322812557220459e-01 1.271656900644302368e-01 1.728339046239852905e-01 1.455168575048446655e-01
-1.327258646488189697e-01 -5.377474799752235413e-02 9.118472039699554443e-02 -2.714463509619235992e-03 8.207669109106063843e-02 -4.718106240034103394e-02 3.045622408390045166e-01 -1.181478723883628845e-01 5.862148478627204895e-02 1.639223843812942505e-01 3.097351193428039551e-01 1.836614310741424561e-01 -1.648034751415252686e-01 6.062767654657363892e-02 -2.627879381179809570e-01 1.380341798067092896e-01 9.193059988319873810e-03 -1.413688361644744873e-01 -8.028224110603332520e-03 -2.035000473260879517e-01 -1.702446639537811279e-01 -1.617286205291748047e-01 -1.547215431928634644e-01 -1.810948699712753296e-01 2.793119251728057861e-01 -3.561925888061523438e-01 -1.205252856016159058e-01 -1.427812688052654266e-02 1.002324745059013367e-02 -2.824058234691619873e-01 -2.883993387222290039e-01 -1.431887447834014893e-01
-7.090625911951065063e-02 1.270812284201383591e-02 1.951700150966644287e-01 -1.008853614330291748e-01 -3.885895311832427979e-01 -2.027311921119689941e-02 1.433609873056411743e-01 3.352120891213417053e-02 1.257571578025817871e-01 1.344925314188003540e-01 1.398368086665868759e-02 2.539512515068054199e-01 -4.125071167945861816e-01 -2.742508649826049805e-01 -8.782539516687393188e-02 -1.038633510470390320e-01 -1.847951300442218781e-02 -3.173752501606941223e-02 3.189032673835754395e-01 -1.282798498868942261e-01 -1.393436491489410400e-01 1.667004674673080444e-01 3.491928800940513611e-02 -1.234018132090568542e-01 -2.592962607741355896e-02 -1.499546170234680176e-01 -3.027596883475780487e-02 -3.184965550899505615e-01 -2.130203098058700562e-01 -2.116734832525253296e-01 -7.509272545576095581e-02 -8.057227730751037598e-02
1.531251613050699234e-02 -3.911046683788299561e-02 -1.022163629531860352e-01 -1.332881748676300049e-01 -1.577688194811344147e-02 -2.568398118019104004e-01 1.467467099428176880e-01 1.692026406526565552e-01 -2.299752831459045410e-01 9.173025190830230713e-02 2.781287133693695068e-01 5.658900365233421326e-02 -1.418620198965072632e-01 -3.173426985740661621e-01 1.362502127885818481e-01 2.687489092350006104e-01 5.468745529651641846e-02 1.995495110750198364e-01 -4.510482773184776306e-02 -3.224185109138488770e-02 -2.596003003418445587e-02 -5.889414250850677490e-02 -3.604074567556381226e-02 -1.551949828863143921e-01 1.513176709413528442e-01 -2.206802368164062500e-01 -2.439270019531250000e-01 -2.377877086400985718e-01 -6.182748079299926758e-02 -2.176792472600936890e-01 -3.506765961647033691e-01 2.508527040481567383e-01
-2.550612902268767357e-03 -4.731015115976333618e-02 -9.311655163764953613e-02 -3.519447445869445801e-01 -2.961736619472503662e-01 5.071230605244636536e-02 2.087299823760986328e-01 -2.033880949020385742e-01 1.564023196697235107e-01 3.327167825773358345e-03 9.122245013713836670e-03 1.735160797834396362e-01 -1.900172978639602661e-01 -2.779753804206848145e-01 5.221335962414741516e-02 8.791886270046234131e-02 1.731557697057723999e-01 1.303912699222564697e-02 -2.001152001321315765e-02 9.507955610752105713e-02 -1.283686906099319458e-01 -2.146544903516769409e-01 -2.300037145614624023e-01 -4.156892001628875732e-01 -9.164687246084213257e-02 -1.304043084383010864e-01 -2.492948770523071289e-01 -1.315339207649230957e-01 -1.549640297889709473e-01 -1.861732155084609985e-01 -1.323819532990455627e-02 -1.412324309349060059e-01
-3.662283420562744141e-01 2.065963447093963623e-01 3.088512923568487167e-03 3.236614540219306946e-02 -4.124688357114791870e-02 6.621843576431274414e-02 7.912084460258483887e-02 5.276423320174217224e-02 2.705238461494445801e-01 1.016591489315032959e-01 9.086507558822631836e-02 2.969522215425968170e-02 -1.867640614509582520e-01 -2.603881657123565674e-01 -1.689683049917221069e-01 2.247392386198043823e-01 5.098392139188945293e-04 -1.621645987033843994e-01 -2.249989062547683716e-01 -8.096497505903244019e-02 -4.667684435844421387e-01 2.398311644792556763e-01 4.045568872243165970e-03 1.452696025371551514e-01 4.856850206851959229e-02 -1.095940768718719482e-01 -1.565746963024139404e-01 1.847892105579376221e-01 -1.521788239479064941e-01 -1.290901899337768555e-01 1.204402446746826172e-01 1.589356809854507446e-01
-3.420065045356750488e-01 1.676839143037796021e-01 5.329108797013759613e-03 -8.445013314485549927e-03 6.508605182170867920e-02 -1.532642692327499390e-01 1.663433313369750977e-01 2.843167185783386230e-01 5.814414098858833313e-02 1.764514297246932983e-01 2.151829153299331665e-01 -6.262084096670150757e-02 -2.675945162773132324e-01 -6.131078302860260010e-02 -1.030133515596389771e-01 6.393571943044662476e-02 1.890331506729125977e-01 1.094621885567903519e-02 -2.964496910572052002e-01 -2.718575000762939453e-01 -2.625974118709564209e-01 -1.936783194541931152e-01 2.671940326690673828e-01 -5.691925436258316040e-02 6.937637180089950562e-02 -1.253484338521957397e-01 -6.807522475719451904e-02 -2.908197343349456787e-01 -1.277188956737518311e-01 -1.992627978324890137e-03 1.217073127627372742e-01 -1.554597914218902588e-01
-3.156290948390960693e-01 1.454581506550312042e-02 -6.151278968900442123e-03 -3.152672946453094482e-02 -9.979043388739228249e-04 -5.123487859964370728e-02 8.978194743394851685e-02 4.629391245543956757e-03 1.722436398267745972e-01 7.644337415695190430e-02 1.508453190326690674e-01 4.480261355638504028e-02 4.917261749505996704e-02 -2.703098654747009277e-01 -4.805783629417419434e-01 2.349151968955993652e-01 8.504971861839294434e-02 -9.193262457847595215e-02 -1.476479172706604004e-01 3.684886544942855835e-02 -8.783465623855590820e-02 -1.070915162563323975e-01 3.998660016804933548e-03 -2.687085568904876709e-01 2.210478037595748901e-01 -2.069461345672607422e-01 -1.788040101528167725e-01 -1.105217486619949341e-01 -4.785599559545516968e-02 -2.527034580707550049e-01 -9.166007488965988159e-02 3.547610044479370117e-01
-6.025462970137596130e-02 1.042488068342208862e-01 2.472134977579116821e-01 -2.637359797954559326e-01 -3.246957063674926758e-01 -2.192028462886810303e-01 6.462268531322479248e-02 9.880884736776351929e-02 -5.465657263994216919e-02 -8.331905305385589600e-02 1.996481418609619141e-01 3.360437750816345215e-01 -3.107461929321289062e-01 -3.172940313816070557e-01 1.280073821544647217e-01 1.137161627411842346e-01 -1.126422546803951263e-02 1.999883353710174561e-02 1.032815724611282349e-01 -2.920220233500003815e-02 -9.315467625856399536e-02 1.313258558511734009e-01 -6.448818743228912354e-02 -1.150505319237709045e-01 8.828937262296676636e-02 -1.912063658237457275e-01 -1.927344053983688354e-01 -2.346885800361633301e-01 7.551198452711105347e-02 -7.152989506721496582e-02 -2.399376779794692993e-01 1.944446563720703125e-01
-4.075542837381362915e-02 2.961652120575308800e-03 9.472953528165817261e-02 -1.327363075688481331e-03 7.861921191215515137e-02 -2.452358752489089966e-01 1.542537510395050049e-01 -2.777676880359649658e-01 1.525944471359252930e-01 2.891593277454376221e-01 7.962074875831604004e-02 -1.308906264603137970e-02 -3.256318867206573486e-01 -1.994864642620086670e-01 -1.491350829601287842e-01 -1.057217940688133240e-01 1.582260727882385254e-01 -7.247120887041091919e-02 -4.242901876568794250e-02 -1.561435163021087646e-01 -3.407453298568725586e-01 -1.492621898651123047e-01 3.700920194387435913e-02 1.413156986236572266e-01 2.515270747244358063e-02 -2.488420605659484863e-01 4.036658629775047302e-02 -1.475865840911865234e-01 -9.120826423168182373e-02 -2.120798230171203613e-01 -3.319584429264068604e-01 2.525295913219451904e-01
-4.017347097396850586e-02 1.639838665723800659e-01 -3.463628515601158142e-02 -3.809739649295806885e-01 -2.029544711112976074e-01 1.374503225088119507e-01 2.770740389823913574e-01 3.108466230332851410e-02 -1.219907868653535843e-02 1.447606533765792847e-01 -2.448726743459701538e-01 -1.194396838545799255e-01 2.799127437174320221e-02 -2.110328078269958496e-01 -1.078533679246902466e-01 8.922467939555644989e-03 -5.070082470774650574e-02 -1.548646949231624603e-03 -1.918845996260643005e-02 -3.763653934001922607e-01 -4.429691731929779053e-01 4.410728439688682556e-02 7.123882323503494263e-02 -1.017503291368484497e-01 1.684014946222305298e-01 -1.353037059307098389e-01 -9.045948833227157593e-02 -3.198221623897552490e-01 -6.063861027359962463e-02 3.251175582408905029e-02 1.367531158030033112e-02 1.213611811399459839e-01
-2.060588002204895020e-01 -7.604904472827911377e-02 5.348722636699676514e-02 -5.679273605346679688e-02 -9.110550582408905029e-02 -1.997555643320083618e-01 -4.765284433960914612e-02 1.451962813735008240e-02 -1.411186903715133667e-01 2.067876905202865601e-01 1.833162903785705566e-01 5.219504609704017639e-02 -4.012520611286163330e-01 -1.971531808376312256e-01 2.987977303564548492e-02 1.731129884719848633e-01 2.928133122622966766e-03 2.070177048444747925e-01 1.538229733705520630e-01 -8.227322250604629517e-02 5.981113389134407043e-02 1.334120929241180420e-01 -6.580433249473571777e-02 1.477202922105789185e-01 2.727599740028381348e-01 -2.011387944221496582e-01 -6.957616657018661499e-02 -3.422335088253021240e-01 3.890240192413330078e-02 -3.027501143515110016e-02 -3.418114781379699707e-01 2.972205281257629395e-01
-3.121603131294250488e-01 9.192783385515213013e-02 1.028355136513710022e-01 -1.448684781789779663e-01 -7.585268467664718628e-02 -1.524122506380081177e-01 2.088929563760757446e-01 8.911481499671936035e-02 -7.680255174636840820e-02 1.446140706539154053e-01 2.971473038196563721e-01 3.178357332944869995e-02 -2.681376338005065918e-01 -2.219247967004776001e-01 -1.438435316085815430e-01 -3.723302483558654785e-02 2.234406322240829468e-01 1.502435356378555298e-01 -3.198581933975219727e-01 -2.108997553586959839e-01 -1.493023037910461426e-01 -1.412406563758850098e-01 2.651042342185974121e-01 -1.398231238126754761e-01 4.160218685865402222e-02 -5.751200392842292786e-02 -1.020015850663185120e-01 -2.072316557168960571e-01 -2.345723509788513184e-01 1.095748692750930786e-01 9.045391529798507690e-02 -1.941131502389907837e-01
-2.455885708332061768e-01 -1.116305217146873474e-01 1.100281551480293274e-01 7.144733518362045288e-02 -2.359559237957000732e-01 2.389743626117706299e-01 2.445123940706253052e-01 5.144371464848518372e-02 -6.112743541598320007e-02 -2.660478837788105011e-02 -2.930415980517864227e-02 -4.003780335187911987e-02 -7.153756916522979736e-02 -1.532892286777496338e-01 -2.261926233768463135e-02 3.685537725687026978e-02 9.079257398843765259e-02 6.319794803857803345e-02 -1.841816604137420654e-01 -3.517698049545288086e-01 -1.770185977220535278e-01 1.218022629618644714e-01 2.431267797946929932e-01 -1.862427592277526855e-01 1.053627207875251770e-01 -2.565346658229827881e-01 -3.434686958789825439e-01 -2.613678872585296631e-01 -2.744749486446380615e-01 1.791875958442687988e-01 -6.587062031030654907e-02 -1.120559424161911011e-01
-1.389964371919631958e-01 -1.101658940315246582e-01 -4.827573895454406738e-02 -6.678377091884613037e-02 1.681234985589981079e-01 -2.117238342761993408e-01 -2.290981076657772064e-02 -1.238489672541618347e-01 1.628526151180267334e-01 1.497732196003198624e-02 2.906726598739624023e-01 1.418325006961822510e-01 -2.571390569210052490e-01 -2.060372829437255859e-01 -2.044115960597991943e-01 3.079890310764312744e-01 -2.766449376940727234e-02 -9.059789776802062988e-02 -1.956779956817626953e-01 9.071336686611175537e-02 -3.368376195430755615e-01 3.421212360262870789e-02 -1.416543424129486084e-01 1.227277982980012894e-02 1.685466915369033813e-01 -2.723906934261322021e-01 -1.748427748680114746e-01 2.521337568759918213e-01 -2.541491389274597168e-01 -1.958329379558563232e-01 -6.941806524991989136e-02 -3.722167760133743286e-02
-4.875228926539421082e-02 -6.490420550107955933e-02 -7.420280575752258301e-02 -1.133901253342628479e-01 -2.272454649209976196e-02 -6.021162867546081543e-02 4.340261593461036682e-02 1.119408532977104187e-01 5.362110212445259094e-02 1.578250974416732788e-01 2.154209017753601074e-01 -2.153365872800350189e-02 -2.044707536697387695e-01 -3.018114864826202393e-01 3.675851598381996155e-02 4.708903133869171143e-01 -2.069229632616043091e-02 -5.410156771540641785e-02 1.195481512695550919e-02 5.806539207696914673e-02 -1.142801418900489807e-01 4.615678265690803528e-02 -7.622952573001384735e-03 -3.250952064990997314e-01 3.366678655147552490e-01 -1.001712232828140259e-01 1.065011397004127502e-01 -3.399570286273956299e-01 -2.208279073238372803e-01 -9.353322535753250122e-02 -2.096510529518127441e-01 2.151394039392471313e-01
-2.068537473678588867e-01 -2.489024773240089417e-02 -7.759416103363037109e-02 -2.418846189975738525e-01 -1.840747296810150146e-01 -6.619965191930532455e-03 5.883888527750968933e-02 -1.412413865327835083e-01 1.466759666800498962e-02 1.413844525814056396e-01 1.747294962406158447e-01 4.167016744613647461e-01 -8.140315860509872437e-02 -8.007719367742538452e-02 -9.945791959762573242e-02 1.902335509657859802e-02 -7.480001449584960938e-02 -4.759689792990684509e-02 1.029498502612113953e-01 1.212692782282829285e-01 -1.789964586496353149e-01 -1.880022883415222168e-01 -1.364765912294387817e-01 -2.525942623615264893e-01 -2.019914686679840088e-01 -1.519822031259536743e-01 -2.094839066267013550e-01 -1.948051154613494873e-01 -2.911426723003387451e-01 -3.791227936744689941e-01 -1.452285647392272949e-01 -9.357140213251113892e-02
-2.703996375203132629e-02 -7.044277340173721313e-02 2.088043652474880219e-02 5.543369054794311523e-02 4.678736254572868347e-02 -1.839823722839355469e-01 2.040322422981262207e-01 -6.683410704135894775e-02 2.287629395723342896e-01 3.902112543582916260e-01 2.286304682493209839e-01 -5.312284454703330994e-03 -1.708121895790100098e-01 -4.418373480439186096e-02 -1.383890807628631592e-01 -1.635773628950119019e-01 -8.093965053558349609e-02 -6.137273088097572327e-02 -3.361366689205169678e-03 -1.369487941265106201e-01 -2.155729681253433228e-01 -2.017615139484405518e-01 -3.397697815671563148e-03 1.792981475591659546e-01 2.381871687248349190e-03 -3.776261806488037109e-01 -2.538208663463592529e-01 -1.570565402507781982e-01 -6.619484163820743561e-03 -3.704046905040740967e-01 -2.246266305446624756e-01 8.309705555438995361e-02
-4.378119409084320068e-01 2.118130773305892944e-01 5.147989094257354736e-02 -1.343407481908798218e-01 -1.148467585444450378e-01 -1.935815215110778809e-01 7.801979780197143555e-02 -1.028162017464637756e-01 -2.936676442623138428e-01 2.381909042596817017e-01 4.054262861609458923e-02 -4.575248062610626221e-02 5.678266286849975586e-02 -7.846217602491378784e-02 -1.393637806177139282e-01 -1.503112614154815674e-01 7.618200499564409256e-03 1.167649701237678528e-01 -4.030051827430725098e-02 -3.311225026845932007e-02 -4.026872217655181885e-01 -1.990749388933181763e-01 1.650675535202026367e-01 -1.444066166877746582e-01 2.428069263696670532e-01 -2.832209467887878418e-01 -6.580989062786102295e-02 -2.021437883377075195e-01 -3.480115905404090881e-02 2.166619710624217987e-02 4.840097203850746155e-02 -1.504692584276199341e-01
-4.096503183245658875e-02 -6.518238782882690430e-02 1.362176984548568726e-01 -3.402015566825866699e-01 -2.255773991346359253e-01 -8.580258488655090332e-02 -1.341465562582015991e-01 1.043358966708183289e-01 2.436344623565673828e-01 2.623189091682434082e-01 -1.247601658105850220e-01 -1.655286997556686401e-01 -1.012365445494651794e-01 -1.434895098209381104e-01 9.942634403705596924e-02 -7.683683931827545166e-02 1.741474866867065430e-01 -6.149667501449584961e-02 -8.616112917661666870e-02 -2.371584326028823853e-01 -2.240698933601379395e-01 -3.872680664062500000e-02 -2.431488484144210815e-01 -8.323153853416442871e-02 -6.491141766309738159e-02 -3.710312247276306152e-01 -2.703757584095001221e-01 -1.814014315605163574e-01 -1.134483739733695984e-01 1.941072791814804077e-01 -1.136417873203754425e-02 2.019738405942916870e-01
-2.243243157863616943e-01 -2.160942368209362030e-02 -1.401952356100082397e-01 -5.501056089997291565e-02 -3.734238818287849426e-02 -3.014051914215087891e-02 1.084728688001632690e-01 1.707122623920440674e-01 -3.227993473410606384e-02 3.242825856432318687e-03 1.795906871557235718e-01 5.292513221502304077e-02 -2.778283059597015381e-01 -2.984541356563568115e-01 -2.341680079698562622e-01 -1.825796663761138916e-01 -8.433837443590164185e-03 3.307443559169769287e-01 1.506950259208679199e-01 2.767815999686717987e-02 -2.757161259651184082e-01 -1.177921146154403687e-01 -2.510590553283691406e-01 6.753595173358917236e-02 1.041466146707534790e-01 -2.175897546112537384e-02 -4.388792216777801514e-01 9.559316188097000122e-02 -2.242171615362167358e-01 -8.937478065490722656e-02 1.226179301738739014e-01 1.264335662126541138e-01
-1.138643547892570496e-01 1.704713404178619385e-01 -6.354718655347824097e-02 2.713941410183906555e-02 -1.297589391469955444e-02 -1.660759933292865753e-02 1.931175403296947479e-02 1.899726875126361847e-02 2.277315407991409302e-01 4.827377852052450180e-03 1.418433934450149536e-01 1.776929348707199097e-01 -1.437792330980300903e-01 -1.837256252765655518e-01 2.521195448935031891e-03 -1.292727589607238770e-01 2.470992207527160645e-01 -2.109180837869644165e-01 1.828158497810363770e-01 -2.511550486087799072e-01 -4.625512361526489258e-01 3.116135112941265106e-02 -2.588987946510314941e-01 -3.961836099624633789e-01 6.540438625961542130e-04 -1.025891751050949097e-01 -8.889750391244888306e-02 9.414789266884326935e-03 -2.275131046772003174e-01 -2.233160138130187988e-01 -7.849787920713424683e-02 1.001327410340309143e-01
-1.600392609834671021e-01 1.423530653119087219e-02 -1.382214576005935669e-01 -2.170938998460769653e-01 -6.212881207466125488e-02 2.299938499927520752e-01 1.292998641729354858e-01 -2.689158618450164795e-01 6.221852451562881470e-02 9.287434816360473633e-02 2.843529880046844482e-01 1.593007594347000122e-01 -1.115742623805999756e-01 -1.040511578321456909e-01 -3.562720119953155518e-02 4.130210354924201965e-02 -9.218219667673110962e-02 -1.749160885810852051e-01 1.042308583855628967e-01 -2.484386861324310303e-01 -2.563333511352539062e-01 1.473592817783355713e-01 -1.519949287176132202e-01 3.365301787853240967e-01 1.209806203842163086e-01 3.476119786500930786e-02 -2.624774277210235596e-01 -3.601090312004089355e-01 -1.450056582689285278e-01 2.967528067529201508e-02 -2.126830667257308960e-01 1.277595944702625275e-02
-1.985175907611846924e-01 3.080855011940002441e-01 3.459978150203824043e-03 -2.189969420433044434e-01 -2.190628051757812500e-01 -2.289779931306838989e-01 8.437483012676239014e-02 -1.303293853998184204e-01 -8.898397535085678101e-02 1.982688307762145996e-01 8.299931138753890991e-02 7.362595200538635254e-02 -1.263111270964145660e-02 -4.014227539300918579e-02 -1.012566871941089630e-02 4.461046457290649414e-01 -9.471298009157180786e-02 -9.232386946678161621e-02 -3.503551185131072998e-01 -4.344312474131584167e-02 -3.424310386180877686e-01 9.684725850820541382e-02 -3.243745863437652588e-02 -4.128881730139255524e-03 -3.656022995710372925e-02 -2.416452318429946899e-01 -2.115310579538345337e-01 -1.652472913265228271e-01 -1.697385758161544800e-01 3.685793839395046234e-03 1.074184477329254150e-02 -4.688028618693351746e-02
-2.580232620239257812e-01 -2.495208568871021271e-02 3.072171472012996674e-02 -1.391026843339204788e-02 1.381462365388870239e-01 -1.276130676269531250e-01 8.780754357576370239e-02 -1.702942401170730591e-01 1.576595157384872437e-01 1.295115053653717041e-02 1.753800809383392334e-01 -1.632705889642238617e-02 -3.753125071525573730e-01 1.522173881530761719e-01 -2.714776992797851562e-01 1.934040188789367676e-01 8.372792601585388184e-02 -3.529688343405723572e-02 1.176504604518413544e-02 4.374960809946060181e-02 -2.321897745132446289e-01 3.665621392428874969e-03 9.105205535888671875e-02 -2.399934232234954834e-01 1.083940267562866211e-01 -3.642885982990264893e-01 -5.246815737336874008e-03 -1.461008638143539429e-01 1.727633476257324219e-01 -3.362796828150749207e-02 -3.742474913597106934e-01 -2.478126287460327148e-01
-3.546362519264221191e-01 8.015495724976062775e-03 3.098967373371124268e-01 -2.744496464729309082e-01 4.241218417882919312e-02 1.445648372173309326e-01 1.300145238637924194e-01 1.329334676265716553e-01 -5.354490503668785095e-02 3.923246860504150391e-01 5.695178359746932983e-02 2.435944825410842896e-01 -2.708027958869934082e-01 -2.387260049581527710e-01 9.808056801557540894e-02 1.503621786832809448e-01 1.160629764199256897e-01 5.205426737666130066e-02 -1.926247477531433105e-01 -7.637213170528411865e-02 -2.367177456617355347e-01 3.432328626513481140e-02 -1.538929343223571777e-01 -4.787950590252876282e-02 2.261361330747604370e-01 -1.421515643596649170e-01 3.166845068335533142e-02 -8.367810398340225220e-03 7.535016536712646484e-02 -1.464507281780242920e-01 1.175982952117919922e-01 -8.909873664379119873e-02
-5.954606831073760986e-02 -1.446898579597473145e-01 1.482818126678466797e-01 -3.884113207459449768e-02 1.055469214916229248e-01 -3.340601325035095215e-01 1.738463714718818665e-02 -1.384591124951839447e-02 2.381890863180160522e-01 2.021289318799972534e-01 1.841388493776321411e-01 2.263464480638504028e-01 -2.676025331020355225e-01 -2.090123668313026428e-02 -1.045277565717697144e-01 -1.210096254944801331e-01 6.740889698266983032e-02 4.247879236936569214e-02 3.541216254234313965e-03 -1.738778203725814819e-01 -1.966891437768936157e-01 -2.563341557979583740e-01 -2.892653457820415497e-03 -1.500990390777587891e-01 -1.288486830890178680e-02 -2.656546533107757568e-01 -1.078470125794410706e-01 -2.487760633230209351e-01 -5.231543257832527161e-02 -2.366439402103424072e-01 -4.256722927093505859e-01 -2.694148570299148560e-02
-9.807599335908889771e-02 -6.352183967828750610e-02 2.014327645301818848e-01 -1.685538887977600098e-02 1.115421727299690247e-01 -1.271705478429794312e-01 4.120761528611183167e-02 -6.069207563996315002e-03 5.366874858736991882e-02 4.157239571213722229e-02 5.282396078109741211e-02 2.381638288497924805e-01 -2.914650738239288330e-01 -3.230209946632385254e-01 -1.791045218706130981e-01 -1.305767297744750977e-01 1.137991994619369507e-01 -3.495064005255699158e-02 1.356783956289291382e-01 -4.299067705869674683e-02 -2.098139971494674683e-01 -1.162244379520416260e-01 -6.640700995922088623e-02 -2.425658106803894043e-01 -3.545625600963830948e-03 -9.007445722818374634e-02 -4.127302467823028564e-01 -1.742124184966087341e-02 -2.373982518911361694e-01 -1.414426509290933609e-02 -4.179285168647766113e-01 2.176899462938308716e-01
-2.166493237018585205e-01 -9.071525186300277710e-02 -1.420781314373016357e-01 -6.221591681241989136e-02 -1.751926839351654053e-01 2.844448685646057129e-01 -8.465693891048431396e-02 7.744030654430389404e-02 5.274272523820400238e-03 4.068965017795562744e-01 1.430566906929016113e-01 3.091924190521240234e-01 -3.796304166316986084e-01 -1.022668108344078064e-01 -1.012660488486289978e-01 3.510311245918273926e-01 4.105222970247268677e-02 -8.237824589014053345e-02 -1.493326425552368164e-01 -2.458542734384536743e-01 -1.457893103361129761e-01 3.262235224246978760e-02 1.592087447643280029e-01 1.094595994800329208e-03 5.066901072859764099e-02 -3.564345836639404297e-02 2.491159923374652863e-02 -1.464010328054428101e-01 3.700384125113487244e-02 1.129083111882209778e-01 -2.104387879371643066e-01 5.586896464228630066e-02
-4.103650450706481934e-01 1.343238949775695801e-01 -3.439429402351379395e-01 -2.154500782489776611e-01 -8.455435186624526978e-02 -1.886430978775024414e-01 6.439982354640960693e-02 -1.511921882629394531e-01 -5.992739647626876831e-02 1.363971550017595291e-02 -2.301011001691222191e-03 1.757056568749248981e-03 -1.489302963018417358e-01 -2.474270462989807129e-01 -2.426212877035140991e-01 7.846673578023910522e-02 2.077961713075637817e-01 -9.730195254087448120e-02 -1.517689228057861328e-01 -1.230909824371337891e-01 -2.942259013652801514e-01 2.565784156322479248e-01 -9.869991987943649292e-02 -4.241183772683143616e-02 -1.014754995703697205e-01 1.472938358783721924e-01 1.229483354836702347e-02 -4.360961541533470154e-02 -6.394015997648239136e-02 3.235441446304321289e-02 -3.645960688591003418e-01 2.581209177151322365e-03
-1.240339130163192749e-01 3.931908681988716125e-02 2.221872210502624512e-01 -5.230279266834259033e-02 -1.516913920640945435e-01 -2.010463476181030273e-01 2.652976661920547485e-02 5.739302188158035278e-02 -9.434142708778381348e-02 2.760208845138549805e-01 3.341149166226387024e-02 1.385532617568969727e-01 -3.563069701194763184e-01 -1.512443572282791138e-01 -2.077656686305999756e-01 5.017681419849395752e-02 1.400416195392608643e-01 -6.310201436281204224e-02 1.304862201213836670e-01 -6.013505160808563232e-02 4.024850204586982727e-02 1.350260972976684570e-01 2.474494103807955980e-04 -9.217080660164356232e-03 4.979066252708435059e-01 -2.515022456645965576e-01 -1.949145048856735229e-01 -2.327303886413574219e-01 -8.602610230445861816e-02 -9.551458805799484253e-02 -2.346889227628707886e-01 -1.533916443586349487e-01
-1.720542460680007935e-01 -1.289291381835937500e-01 2.238472849130630493e-01 3.065366111695766449e-02 -2.077916860580444336e-01 -3.470635414123535156e-02 2.092217504978179932e-01 -1.229024901986122131e-01 1.001631282269954681e-02 5.251430720090866089e-02 -6.992138177156448364e-02 -6.001890078186988831e-02 2.808373607695102692e-02 -2.859723567962646484e-01 -8.784288913011550903e-02 -6.342061329632997513e-03 1.051054298877716064e-01 1.475385427474975586e-01 -2.901514768600463867e-01 -2.880393266677856445e-01 -3.901683986186981201e-01 1.311101298779249191e-02 2.263814657926559448e-01 -1.097215563058853149e-01 -1.141809392720460892e-02 -1.528403460979461670e-01 -3.889138698577880859e-01 -2.567001283168792725e-01 2.506905421614646912e-02 -1.804553419351577759e-01 8.759763091802597046e-02 2.502778358757495880e-02
-7.404017448425292969e-02 -1.765116304159164429e-01 -1.601189374923706055e-01 -2.433468550443649292e-01 -3.328712582588195801e-01 -3.129206015728414059e-04 2.828722074627876282e-02 -6.934831291437149048e-02 3.311700224876403809e-01 9.330639243125915527e-02 6.444512400776147842e-03 -1.407568342983722687e-02 -1.070780232548713684e-01 -2.676803469657897949e-01 -1.792763173580169678e-02 5.765318870544433594e-02 1.426762342453002930e-01 -2.966308034956455231e-02 -2.665225565433502197e-01 -1.904699504375457764e-01 -3.384832739830017090e-01 1.205728799104690552e-01 -2.006860077381134033e-01 -1.470923274755477905e-01 -1.662950813770294189e-01 -1.013002619147300720e-01 -6.024005636572837830e-02 -3.575282394886016846e-01 -7.926812022924423218e-02 1.355450600385665894e-01 -8.556892722845077515e-02 1.891875267028808594e-01
-2.674884498119354248e-01 -1.001208424568176270e-01 9.009560197591781616e-02 -5.095415748655796051e-03 -1.767346411943435669e-01 2.673981338739395142e-02 2.385298013687133789e-01 9.366297721862792969e-02 -2.941662259399890900e-02 2.445929795503616333e-01 4.023962467908859253e-02 -7.349498569965362549e-02 -1.899797618389129639e-01 1.221121847629547119e-01 -9.852690994739532471e-02 -2.158705890178680420e-02 2.652684152126312256e-01 1.207346096634864807e-01 -2.080182582139968872e-01 -1.117185950279235840e-01 -1.012329757213592529e-01 -1.442157179117202759e-01 -1.954063922166824341e-01 1.789147853851318359e-01 -1.478359699249267578e-01 -4.695426821708679199e-01 -2.540884912014007568e-01 -2.309798151254653931e-01 9.926999360322952271e-02 2.662220895290374756e-01 -2.343374304473400116e-02 -1.790427044034004211e-02
-9.471306949853897095e-02 -4.002660885453224182e-02 -1.368747204542160034e-01 -3.740620911121368408e-01 -1.918312013149261475e-01 7.478715851902961731e-04 -1.152567490935325623e-01 1.138126850128173828e-02 1.134162545204162598e-01 1.585044413805007935e-01 1.584620326757431030e-01 2.298535853624343872e-01 -1.752518564462661743e-01 -9.090432524681091309e-02 -3.918074443936347961e-02 1.142120957374572754e-01 1.100103259086608887e-01 2.336866557598114014e-01 -6.632440537214279175e-02 -2.734242975711822510e-01 -2.623201310634613037e-01 2.832378149032592773e-01 -7.864007726311683655e-03 -3.784486651420593262e-02 -2.239604108035564423e-02 -1.898721456527709961e-01 -2.840456366539001465e-01 -3.178049921989440918e-01 1.179987266659736633e-01 3.529248386621475220e-02 2.262401133775711060e-01 1.734377145767211914e-01
-2.051712572574615479e-01 1.416770070791244507e-01 -2.197840958833694458e-01 -2.343965321779251099e-01 1.157324537634849548e-01 -2.929027676582336426e-01 1.330552101135253906e-01 -2.072429209947586060e-01 2.322963029146194458e-01 5.740828812122344971e-02 2.841471135616302490e-01 3.430491983890533447e-01 -1.161634102463722229e-01 -1.669967323541641235e-01 -1.951861567795276642e-02 1.955127120018005371e-01 -1.693969368934631348e-01 4.523304849863052368e-02 2.201106548309326172e-01 -3.346140682697296143e-02 -1.346783041954040527e-01 2.179391235113143921e-01 -2.252686917781829834e-01 6.639480590820312500e-02 5.668042600154876709e-02 -1.977064907550811768e-01 -1.839167326688766479e-01 -1.749530881643295288e-01 -7.846652716398239136e-02 -1.096724811941385269e-02 -1.557987928390502930e-01 2.633812837302684784e-02
-6.645405199378728867e-03 2.998246252536773682e-02 5.929883569478988647e-03 -8.064595609903335571e-02 -3.346989452838897705e-01 -8.571580797433853149e-02 1.264065355062484741e-01 1.668634861707687378e-01 5.324397236108779907e-02 3.391432464122772217e-01 2.313133627176284790e-01 1.595027446746826172e-01 -3.895673751831054688e-01 -2.094491273164749146e-01 -1.241907775402069092e-01 2.825844567269086838e-03 -9.431145340204238892e-02 -1.051109433174133301e-01 -1.709589734673500061e-02 -1.995499879121780396e-01 4.040269926190376282e-02 2.568202912807464600e-01 3.959630429744720459e-02 -1.410272270441055298e-01 1.103777065873146057e-01 -1.364020705223083496e-01 -1.499989926815032959e-01 -1.633485704660415649e-01 -1.807416528463363647e-01 4.164987057447433472e-02 -3.352581560611724854e-01 2.135179936885833740e-01
7.815694063901901245e-02 -1.489054560661315918e-01 -1.659349501132965088e-01 -2.407013177871704102e-01 2.173628099262714386e-02 -3.759350255131721497e-02 3.053628206253051758e-01 3.931051120162010193e-02 2.569683790206909180e-01 6.594453006982803345e-02 1.187092363834381104e-01 3.462885692715644836e-02 -1.348015815019607544e-01 -1.090929284691810608e-02 -1.165497750043869019e-01 -5.945183709263801575e-02 -2.312918305397033691e-01 -6.230153888463973999e-02 9.166422486305236816e-02 -2.914502024650573730e-01 -3.182286918163299561e-01 2.522645592689514160e-01 -2.729671597480773926e-01 1.013902500271797180e-01 1.012606471776962280e-01 -1.907357722520828247e-01 -1.982582360506057739e-01 -1.130589172244071960e-01 -2.523328065872192383e-01 -8.702391386032104492e-02 -5.193552002310752869e-02 3.088733851909637451e-01
-2.881050575524568558e-03 -1.050198823213577271e-01 -9.419488161802291870e-02 -2.838297784328460693e-01 -1.550966203212738037e-01 2.278751283884048462e-01 2.531210184097290039e-01 2.369507774710655212e-02 1.274548172950744629e-01 1.904410123825073242e-01 -2.504952438175678253e-02 -2.098208516836166382e-01 -2.305206656455993652e-01 -1.543917804956436157e-01 -1.172138750553131104e-01 1.224373430013656616e-01 3.364621996879577637e-01 2.847054302692413330e-01 -1.091342866420745850e-01 -2.180159091949462891e-01 -2.953055202960968018e-01 1.830182969570159912e-02 -6.591440737247467041e-02 8.895882405340671539e-03 8.515841513872146606e-02 -4.043238162994384766e-01 2.552152797579765320e-02 -1.648978888988494873e-01 -1.033146828413009644e-01 -1.711515709757804871e-02 8.959975093603134155e-03 -2.750288322567939758e-02
-2.459021061658859253e-01 -9.034952148795127869e-03 -1.549495905637741089e-01 -1.050151139497756958e-01 -7.166257128119468689e-03 -1.217798069119453430e-01 2.616306841373443604e-01 -4.562706500291824341e-02 2.633729875087738037e-01 2.884649336338043213e-01 3.284524381160736084e-01 3.901824653148651123e-01 -1.479897741228342056e-02 -6.380327045917510986e-02 1.427672952413558960e-01 8.939905464649200439e-02 -1.255125552415847778e-01 -5.587592255324125290e-03 7.742439629510045052e-05 -6.651894003152847290e-02 -2.278417497873306274e-01 -1.455057710409164429e-01 -3.140399158000946045e-01 1.387194842100143433e-01 1.136817410588264465e-01 9.678013622760772705e-02 -1.134556457400321960e-01 -1.403397172689437866e-01 -1.065402552485466003e-01 2.327199280261993408e-01 -2.043230980634689331e-01 -1.901923306286334991e-02
-3.447249531745910645e-01 4.740372300148010254e-02 1.193227525800466537e-02 -5.002800002694129944e-02 6.912165135145187378e-02 -2.013283228734508157e-04 1.354211866855621338e-01 2.814075537025928497e-02 -2.190921902656555176e-01 4.534648656845092773e-01 -1.144348382949829102e-01 -5.841876193881034851e-02 -1.018986254930496216e-01 -1.303042769432067871e-01 1.931116171181201935e-02 2.944211661815643311e-01 1.492995470762252808e-01 -8.380951732397079468e-02 -2.675104439258575439e-01 -9.211779385805130005e-02 -4.070244133472442627e-01 6.506973411887884140e-03 -3.321024030447006226e-02 -6.483112275600433350e-02 -4.213273525238037109e-02 -2.914412617683410645e-01 -1.136459931731224060e-01 -5.889290198683738708e-02 -2.202779352664947510e-01 1.129704788327217102e-01 1.360866129398345947e-01 6.726251542568206787e-02
-4.402101784944534302e-02 3.388601914048194885e-02 -1.628971248865127563e-01 -1.088771000504493713e-01 4.483823850750923157e-02 -1.427996903657913208e-01 2.422211170196533203e-01 1.907439082860946655e-01 -1.864444464445114136e-01 2.799929678440093994e-01 2.771215438842773438e-01 -1.686182990670204163e-02 -3.255169689655303955e-01 -5.470990389585494995e-02 -1.535943299531936646e-01 5.693645216524600983e-03 -6.452674418687820435e-02 2.667651176452636719e-01 -2.598291933536529541e-01 -2.916157245635986328e-01 -1.634149253368377686e-01 -3.610328957438468933e-02 2.080161571502685547e-01 -9.554828703403472900e-02 1.599842160940170288e-01 -1.622705161571502686e-01 -2.028744369745254517e-01 -1.427199095487594604e-01 -2.899788916110992432e-01 2.309820801019668579e-02 5.307270959019660950e-02 -9.525407850742340088e-02
6.261973641812801361e-03 -2.164178788661956787e-01 1.268281638622283936e-01 -1.432651877403259277e-01 -1.949077844619750977e-01 -1.303164660930633545e-01 1.407142132520675659e-01 -1.776081025600433350e-01 7.239076495170593262e-02 1.131460722535848618e-02 2.286695688962936401e-02 -2.274298071861267090e-01 -2.743343114852905273e-01 -1.385203450918197632e-01 2.714596316218376160e-02 2.535584568977355957e-01 1.247339099645614624e-01 -2.760736644268035889e-02 6.466771662235260010e-02 -2.833071351051330566e-01 -1.707507818937301636e-01 2.226303964853286743e-01 1.764982193708419800e-01 -9.666316211223602295e-02 3.792745769023895264e-01 -4.938650503754615784e-02 -1.326869279146194458e-01 -4.331989586353302002e-01 -1.262193918228149414e-01 6.743333488702774048e-02 2.992799878120422363e-02 -1.395605411380529404e-02
-1.885850578546524048e-01 1.100322678685188293e-01 -5.750859156250953674e-02 -7.257308810949325562e-02 3.349828347563743591e-02 3.502801805734634399e-02 1.383747607469558716e-01 5.174720287322998047e-02 4.317694902420043945e-01 -7.209239155054092407e-02 -2.687622560188174248e-03 9.883330203592777252e-03 -4.276814460754394531e-01 -2.089656889438629150e-01 1.834047436714172363e-01 6.599431484937667847e-02 9.446037560701370239e-02 1.603963077068328857e-01 1.375603023916482925e-02 3.112573735415935516e-02 -9.394432604312896729e-02 -8.681570179760456085e-03 -4.125538766384124756e-01 -2.380927354097366333e-01 -2.219071611762046814e-02 -1.582578718662261963e-01 -5.285324994474649429e-03 -2.056733220815658569e-01 -2.654539048671722412e-01 -9.695384651422500610e-02 -1.430056244134902954e-01 1.533002108335494995e-01
1.935620307922363281e-01 1.290996000170707703e-02 6.879768799990415573e-03 -3.559022843837738037e-01 -1.951997727155685425e-01 3.482629731297492981e-02 1.897385418415069580e-01 -2.681736275553703308e-02 2.316870689392089844e-01 1.355730593204498291e-01 6.090603768825531006e-02 -2.410098612308502197e-01 -1.756493002176284790e-01 7.588667422533035278e-02 -4.794940468855202198e-04 7.706912606954574585e-02 1.284146159887313843e-01 -5.306064710021018982e-02 -2.125766873359680176e-01 -4.439415037631988525e-01 -3.999041318893432617e-01 5.634203925728797913e-02 -5.371668189764022827e-02 1.104515492916107178e-01 8.331450074911117554e-02 -4.623294994235038757e-02 -5.386020615696907043e-02 -3.415366709232330322e-01 -4.463433846831321716e-02 -2.035366185009479523e-02 8.538749068975448608e-03 -1.111046150326728821e-01
-2.883930206298828125e-01 2.952490746974945068e-02 3.810785412788391113e-01 -2.781496345996856689e-01 6.103959307074546814e-02 3.785199485719203949e-03 1.904676705598831177e-01 -5.517127364873886108e-02 -1.250851601362228394e-01 3.482712209224700928e-01 1.043448001146316528e-01 1.462317705154418945e-01 -2.689311839640140533e-02 -2.025858014822006226e-01 -1.146113574504852295e-01 6.577860563993453979e-02 2.487045377492904663e-01 1.079059392213821411e-01 2.080653049051761627e-02 -3.429248556494712830e-02 -3.827420771121978760e-01 -1.209707483649253845e-01 -7.123170047998428345e-02 4.003370553255081177e-02 2.465618252754211426e-01 -1.909537166357040405e-01 6.162386760115623474e-02 -2.008358389139175415e-01 -4.872680827975273132e-02 -5.102708563208580017e-02 1.464756578207015991e-01 -1.055454909801483154e-01
-9.574805945158004761e-02 4.209269303828477859e-03 -9.093933552503585815e-02 -1.355361938476562500e-01 -3.489449024200439453e-01 -7.156220078468322754e-02 -4.024772718548774719e-02 6.050441414117813110e-02 1.596735417842864990e-01 3.622002303600311279e-01 -6.715638563036918640e-03 -1.198506951332092285e-01 -2.501589953899383545e-01 -5.827653780579566956e-02 -7.129681855440139771e-02 -7.781413197517395020e-02 1.113975644111633301e-01 -7.079962641000747681e-02 -1.014858931303024292e-01 -2.228302359580993652e-01 -1.649053841829299927e-01 1.759644001722335815e-01 -3.333363234996795654e-01 -2.281844764947891235e-01 -4.542028903961181641e-02 -3.263508379459381104e-01 -1.017178520560264587e-01 -3.017656803131103516e-01 7.170853763818740845e-02 5.720834061503410339e-02 4.048046248499304056e-04 2.582576870918273926e-01
-1.125389859080314636e-01 1.862568110227584839e-01 5.964171886444091797e-02 -1.620484292507171631e-01 -1.312059313058853149e-01 2.299165576696395874e-01 -2.004993706941604614e-02 7.986623793840408325e-02 -1.923567242920398712e-02 2.842703163623809814e-01 2.133172303438186646e-01 3.755191564559936523e-01 3.356641530990600586e-02 -2.225332111120223999e-01 -5.645956099033355713e-02 2.504467070102691650e-01 8.276554942131042480e-02 2.642983570694923401e-02 -1.481526792049407959e-01 -1.407389640808105469e-01 -2.107210606336593628e-01 -8.989002555608749390e-02 -9.031905233860015869e-02 1.486500054597854614e-01 4.143327474594116211e-01 -1.411620378494262695e-01 -9.467479586601257324e-02 -2.769317328929901123e-01 2.651003003120422363e-02 -3.303248807787895203e-02 -1.752733439207077026e-01 1.410711556673049927e-01
1.924189382407348603e-05 2.205158770084381104e-01 1.023252680897712708e-01 -1.855499595403671265e-01 -4.478257894515991211e-02 -1.482845097780227661e-01 -1.811471283435821533e-01 7.200348377227783203e-02 3.285613358020782471e-01 5.763075500726699829e-02 9.329116344451904297e-02 -5.376319587230682373e-02 -1.807343512773513794e-01 -1.620598286390304565e-01 -2.284205704927444458e-02 1.135534644126892090e-01 8.377137035131454468e-02 1.430551055818796158e-02 6.548954546451568604e-02 -1.105610132217407227e-01 7.129678968340158463e-03 8.801210671663284302e-02 -1.653614193201065063e-01 1.617024242877960205e-01 2.020116001367568970e-01 -3.748154938220977783e-01 -1.995491832494735718e-01 1.701157912611961365e-02 -3.436209857463836670e-01 1.798609942197799683e-01 -4.129202663898468018e-01 -1.480265110731124878e-01
6.564797461032867432e-02 -2.155726030468940735e-02 -1.642399467527866364e-02 -1.134307980537414551e-01 -1.235094293951988220e-01 1.804036051034927368e-01 2.144365310668945312e-01 -5.500523000955581665e-02 2.047626823186874390e-01 2.577120959758758545e-01 1.772156655788421631e-01 -3.240588009357452393e-01 -9.772558510303497314e-02 -9.400621056556701660e-02 -8.642368949949741364e-03 2.507344484329223633e-01 8.655705302953720093e-02 1.413233280181884766e-01 -1.348666399717330933e-01 -1.168841272592544556e-01 -2.775627672672271729e-01 -2.375897951424121857e-02 -9.580804407596588135e-02 -3.860229253768920898e-02 4.974857345223426819e-02 -3.803807199001312256e-01 2.814992330968379974e-02 -4.410746097564697266e-01 -1.195232719182968140e-01 8.736158907413482666e-02 -1.786649376153945923e-01 -1.235112547874450684e-01
-3.299866914749145508e-01 2.948803268373012543e-02 7.447937875986099243e-02 -1.627021729946136475e-01 -2.887854278087615967e-01 -5.166879296302795410e-02 7.270803302526473999e-02 2.732195258140563965e-01 9.279805421829223633e-02 1.177821308374404907e-01 3.673548102378845215e-01 7.303649187088012695e-02 -2.133297324180603027e-01 -1.040544584393501282e-01 2.215427607297897339e-01 2.474082857370376587e-01 1.334657371044158936e-01 -7.528126239776611328e-02 1.319028735160827637e-01 -3.269314765930175781e-02 -4.650174081325531006e-02 -4.799719527363777161e-02 8.861148357391357422e-02 -3.259795606136322021e-01 1.999965310096740723e-02 -2.626039460301399231e-02 -5.153120309114456177e-02 -1.429504752159118652e-01 -3.355797827243804932e-01 8.871063590049743652e-02 -1.919587701559066772e-01 1.441576033830642700e-01
-3.343830704689025879e-01 1.292890757322311401e-01 5.356055125594139099e-02 -6.368710100650787354e-02 4.834742285311222076e-03 -1.763285845518112183e-01 2.966731190681457520e-01 2.972860038280487061e-01 4.605704918503761292e-03 1.611143350601196289e-01 3.039797842502593994e-01 -3.698025643825531006e-02 -2.560274600982666016e-01 -9.402403980493545532e-02 -9.469985961914062500e-02 1.822907663881778717e-02 2.050065398216247559e-01 1.503929942846298218e-01 -1.956297010183334351e-01 -2.279958873987197876e-01 -2.819947600364685059e-01 -1.155944243073463440e-01 2.552398145198822021e-01 -2.263854071497917175e-02 8.097729831933975220e-02 -7.724899053573608398e-02 -4.959194362163543701e-02 -2.231287211179733276e-01 -1.064099147915840149e-01 -5.796091258525848389e-02 6.861853599548339844e-02 -2.366304844617843628e-01
1.144356466829776764e-02 1.611324101686477661e-01 7.268702983856201172e-02 -1.960335820913314819e-01 -3.008089959621429443e-01 1.141860894858837128e-02 1.977821439504623413e-01 3.302877396345138550e-02 -7.581761479377746582e-02 2.801652252674102783e-01 2.795728445053100586e-01 3.544926643371582031e-03 -2.231976240873336792e-01 -2.790595889091491699e-01 4.283605888485908508e-02 1.884815841913223267e-01 1.223871335387229919e-01 6.075587123632431030e-02 -6.796599179506301880e-02 -2.505990564823150635e-01 -1.932483762502670288e-01 4.158126655966043472e-03 1.797613501548767090e-02 -9.581624716520309448e-02 -2.480618655681610107e-02 -1.671241223812103271e-01 2.172903344035148621e-02 -3.617042005062103271e-01 9.153884649276733398e-02 2.105165719985961914e-01 -1.289407759904861450e-01 3.313250541687011719e-01
-1.569016873836517334e-01 3.082316219806671143e-01 1.935220956802368164e-01 -2.088245673803612590e-05 -1.457867175340652466e-01 2.761442586779594421e-02 1.265627443790435791e-01 1.534797996282577515e-01 1.252119392156600952e-01 1.852383911609649658e-01 2.056548893451690674e-01 1.046845763921737671e-01 -2.712172269821166992e-01 -1.013492196798324585e-01 -5.761933699250221252e-02 -7.803339511156082153e-02 3.096225857734680176e-01 9.899439662694931030e-02 -2.973077893257141113e-01 4.870314151048660278e-02 -7.208956521935760975e-04 1.717152148485183716e-01 -2.809472084045410156e-01 -6.235079467296600342e-02 7.735785096883773804e-02 -3.655691742897033691e-01 -2.138379812240600586e-01 -1.986907869577407837e-01 5.306143686175346375e-02 -9.712231904268264771e-02 -1.570017784833908081e-01 -1.199457645416259766e-01
-4.378923680633306503e-03 -1.036145389080047607e-01 -8.070757612586021423e-03 -1.567443311214447021e-01 -1.606815308332443237e-01 -1.903099566698074341e-01 -1.661246120929718018e-01 5.687693879008293152e-02 1.072200238704681396e-01 -8.961359411478042603e-02 1.282524764537811279e-01 7.238321006298065186e-02 -3.272458612918853760e-01 -1.770220994949340820e-01 -2.548902295529842377e-02 1.172696575522422791e-01 -2.661202102899551392e-02 3.617546334862709045e-02 -5.419202446937561035e-01 -3.159092366695404053e-01 -8.145344257354736328e-02 8.431022614240646362e-02 -2.502194941043853760e-01 1.141727901995182037e-03 1.142210215330123901e-01 -3.989624232053756714e-02 -3.813739120960235596e-02 -2.801994681358337402e-01 1.136612296104431152e-01 -1.359969079494476318e-01 -2.744248509407043457e-01 6.726433336734771729e-02
-3.093628212809562683e-02 -1.181633770465850830e-01 -9.320619516074657440e-03 -4.182731732726097107e-02 -1.091242060065269470e-01 1.956498622894287109e-02 1.144715026021003723e-01 1.619968749582767487e-02 3.157776892185211182e-01 2.751401960849761963e-01 1.533954590559005737e-01 1.468473374843597412e-01 -2.257149666547775269e-01 -1.466522365808486938e-01 -4.224902763962745667e-02 5.888802185654640198e-02 1.935441046953201294e-02 1.201546937227249146e-01 1.448064148426055908e-01 -1.712670028209686279e-01 -8.281908929347991943e-02 8.757604658603668213e-02 -4.503563344478607178e-01 -2.256621867418289185e-01 -1.320005506277084351e-01 -1.181699708104133606e-01 -1.333834081888198853e-01 -2.480275034904479980e-01 -2.362399697303771973e-01 -1.534153223037719727e-01 -3.643409013748168945e-01 -5.652647092938423157e-02
-7.782909274101257324e-02 -7.489494979381561279e-02 -1.906463317573070526e-02 -1.191520094871520996e-01 1.616952568292617798e-01 -5.311175435781478882e-02 1.374825835227966309e-01 9.118900448083877563e-02 2.461680620908737183e-01 -2.486692667007446289e-01 3.533968627452850342e-01 2.984189093112945557e-01 -1.546614468097686768e-01 -1.935539245605468750e-01 -9.665814787149429321e-02 1.090916916728019714e-01 1.663290560245513916e-01 1.155705526471138000e-01 -3.274493664503097534e-02 -1.813087612390518188e-01 -3.629859685897827148e-01 2.306900918483734131e-01 1.212961375713348389e-01 -8.733173459768295288e-02 4.948908463120460510e-02 -1.079279482364654541e-01 -2.306286990642547607e-01 9.974446147680282593e-02 -2.869676649570465088e-01 -1.522820442914962769e-01 1.470915600657463074e-02 -1.825054734945297241e-01
-1.208440288901329041e-01 -2.118169814348220825e-01 -5.663661658763885498e-02 -9.202147275209426880e-02 2.152629494667053223e-01 -3.597367405891418457e-01 -2.658554818481206894e-03 -2.455706149339675903e-01 -9.229091554880142212e-02 2.223724424839019775e-01 1.250589638948440552e-01 1.737035512924194336e-01 -1.679105609655380249e-01 -2.729682326316833496e-01 -1.916279830038547516e-02 -4.387360438704490662e-02 -6.330790929496288300e-03 -2.279484085738658905e-02 -2.410420626401901245e-01 1.369895995594561100e-03 -1.789517402648925781e-01 -4.681912809610366821e-02 3.986391797661781311e-02 -2.388094812631607056e-01 -6.777860224246978760e-02 -2.769745588302612305e-01 -1.015924289822578430e-01 -1.836394220590591431e-01 1.656033657491207123e-02 -6.877253949642181396e-02 -4.493781626224517822e-01 1.486693322658538818e-02
-2.742236554622650146e-01 3.064418733119964600e-01 2.259227484464645386e-01 7.793727517127990723e-02 -1.919056475162506104e-01 4.624697938561439514e-02 1.391304433345794678e-01 -8.605502545833587646e-02 1.678074002265930176e-01 3.793400824069976807e-01 -2.349169179797172546e-02 4.323033243417739868e-02 -7.964207977056503296e-02 -2.383471131324768066e-01 6.144872680306434631e-02 3.689738363027572632e-02 -1.336891353130340576e-01 8.438979089260101318e-02 -2.845942974090576172e-01 -2.409077882766723633e-01 -2.235113233327865601e-01 2.289485000073909760e-02 -3.430113568902015686e-02 -9.148223698139190674e-02 -1.772693730890750885e-02 -2.990377545356750488e-01 -1.510544866323471069e-01 3.636093065142631531e-02 -1.714354753494262695e-01 2.242521345615386963e-01 7.762023061513900757e-02 2.040790617465972900e-01
-2.873502671718597412e-02 -3.523841500282287598e-02 2.876672148704528809e-01 -1.483881622552871704e-01 -1.465849131345748901e-01 -2.347340285778045654e-01 1.462908387184143066e-01 7.613742351531982422e-02 9.029697626829147339e-02 1.694136559963226318e-01 1.932259798049926758e-01 2.940481007099151611e-01 -3.882635235786437988e-01 -4.155844151973724365e-01 -2.297449111938476562e-01 -4.654187709093093872e-02 -3.060993179678916931e-02 -1.411124411970376968e-02 1.775745153427124023e-01 -5.904217064380645752e-02 -1.788199096918106079e-01 8.977943658828735352e-02 -7.034112513065338135e-02 -2.175522446632385254e-01 3.664361685514450073e-02 -2.062804698944091797e-01 2.658752351999282837e-02 -2.043375670909881592e-01 -1.449720710515975952e-01 -4.592597112059593201e-02 1.036079376935958862e-01 -4.035768285393714905e-02
-2.152208536863327026e-01 2.258978635072708130e-01 -2.722564153373241425e-02 -1.435800790786743164e-01 -2.003611326217651367e-01 -1.429658830165863037e-01 8.444284647703170776e-02 -9.033146500587463379e-02 2.081303857266902924e-02 2.761872708797454834e-01 4.703842848539352417e-02 1.996884867548942566e-02 -1.605891063809394836e-02 -6.597578525543212891e-02 3.303672745823860168e-02 4.241780340671539307e-01 2.905004844069480896e-02 -1.782313920557498932e-02 -2.623260319232940674e-01 -1.075803190469741821e-01 -3.058493137359619141e-01 2.432469129562377930e-01 -1.142899245023727417e-01 -1.691108569502830505e-02 8.196865022182464600e-02 -1.820934712886810303e-01 -8.819995075464248657e-02 -2.287759184837341309e-01 -3.113198578357696533e-01 1.555456966161727905e-01 9.808068722486495972e-02 2.492516338825225830e-01
-5.934971943497657776e-02 -6.119963526725769043e-02 6.900745630264282227e-02 -2.826936244964599609e-01 -1.007777079939842224e-01 -1.116963103413581848e-01 1.219523511826992035e-02 5.317180976271629333e-02 -6.319146137684583664e-03 1.169416308403015137e-01 -2.753531336784362793e-01 4.462728798389434814e-01 -6.560816615819931030e-02 -1.674032062292098999e-01 -7.675087451934814453e-02 -1.118089407682418823e-01 2.534301765263080597e-02 3.655025064945220947e-01 -2.590612173080444336e-01 -2.093111127614974976e-01 -2.622054517269134521e-01 -6.466500461101531982e-02 5.151373520493507385e-02 -9.031895548105239868e-02 6.935147196054458618e-02 -1.536025553941726685e-01 1.941761933267116547e-02 -2.992684841156005859e-01 -1.777245849370956421e-02 -1.217495277523994446e-01 -2.306705527007579803e-02 2.830486297607421875e-01
-5.760964471846818924e-03 2.066236920654773712e-02 -1.152983680367469788e-01 -7.412023842334747314e-02 9.211722761392593384e-03 1.353081166744232178e-01 -3.740903437137603760e-01 1.807445585727691650e-01 1.109744459390640259e-01 1.980023831129074097e-01 -2.250401675701141357e-01 1.125750839710235596e-01 -2.920961678028106689e-01 -4.370997659862041473e-03 -3.662465140223503113e-02 2.883368432521820068e-01 1.201462596654891968e-01 2.221597284078598022e-01 4.040645807981491089e-02 -9.375260025262832642e-02 -2.766534090042114258e-01 -2.077572047710418701e-01 -2.289655357599258423e-01 -8.208156377077102661e-02 2.617556750774383545e-01 -1.264817416667938232e-01 -5.820793658494949341e-02 -2.105375826358795166e-01 -2.048304080963134766e-01 1.283616870641708374e-01 -2.169038206338882446e-01 1.196211203932762146e-01
-6.311553716659545898e-02 -1.355857700109481812e-01 4.153786972165107727e-02 -4.739550054073333740e-01 -1.851719170808792114e-01 -4.215488582849502563e-02 1.028912141919136047e-01 1.592733114957809448e-01 1.227322667837142944e-01 4.860319569706916809e-02 1.331593245267868042e-01 -1.715255975723266602e-01 -1.734934449195861816e-01 -2.512117028236389160e-01 2.957220561802387238e-02 7.513474673032760620e-02 1.866113543510437012e-01 2.607217133045196533e-01 -8.419435471296310425e-02 1.990626752376556396e-02 -2.924377024173736572e-01 9.172890335321426392e-03 -2.899229526519775391e-01 -9.326555766165256500e-03 -2.863708883523941040e-02 -3.472726047039031982e-01 5.448462069034576416e-02 -1.761414408683776855e-01 -9.415892884135246277e-03 2.678833007812500000e-01 -8.684742450714111328e-02 1.061462797224521637e-02
-2.503302991390228271e-01 -8.901549130678176880e-02 1.071775425225496292e-02 -3.550640121102333069e-02 3.542643040418624878e-02 -1.086493507027626038e-01 2.935470640659332275e-01 -1.441596448421478271e-01 1.845657676458358765e-01 3.384662270545959473e-01 2.096028476953506470e-01 1.178114861249923706e-01 -2.285232543945312500e-01 -4.455994069576263428e-02 -3.196669518947601318e-01 -1.475917845964431763e-01 -4.368102550506591797e-02 1.624151319265365601e-02 -6.976900249719619751e-02 -9.503378719091415405e-02 -8.353041857481002808e-02 -1.106607243418693542e-01 9.449893981218338013e-02 1.017368882894515991e-01 4.260042682290077209e-02 -1.373577862977981567e-01 3.640715964138507843e-03 -2.012580186128616333e-01 -8.901764452457427979e-02 -3.689988553524017334e-01 -3.637728691101074219e-01 1.766881197690963745e-01
-3.717692941427230835e-02 -1.391992121934890747e-01 -9.955773502588272095e-02 -3.636591508984565735e-02 -9.463045001029968262e-02 -7.144369184970855713e-02 -6.981714069843292236e-02 2.290087789297103882e-01 1.854165196418762207e-01 2.044723182916641235e-01 -1.653212159872055054e-01 -1.538062095642089844e-01 -3.012644350528717041e-01 8.323860354721546173e-03 -1.148075982928276062e-01 -9.556490182876586914e-02 1.710708290338516235e-01 1.596407964825630188e-02 -5.289131775498390198e-02 -2.199711948633193970e-01 -4.963695406913757324e-01 1.035519316792488098e-02 -7.368088234215974808e-03 -1.758150607347488403e-01 -1.990740932524204254e-02 -2.815291285514831543e-01 -5.811776593327522278e-02 -2.771973311901092529e-01 2.335081547498703003e-01 -2.302564308047294617e-02 1.541342958807945251e-02 2.880717515945434570e-01
-2.741234004497528076e-01 -4.374102875590324402e-02 -3.574062883853912354e-02 2.935461932793259621e-03 -1.988834440708160400e-01 -1.981303542852401733e-01 3.323017656803131104e-01 -2.367915511131286621e-01 1.835934668779373169e-01 -7.362101972103118896e-02 1.779590547084808350e-01 1.362325549125671387e-01 -1.071495842188596725e-02 -4.107400476932525635e-01 -1.277234703302383423e-01 -1.189409792423248291e-01 1.126778423786163330e-01 -1.635982394218444824e-01 2.325254976749420166e-01 -1.253851223737001419e-02 -1.072785034775733948e-01 1.296524405479431152e-01 -1.270278543233871460e-01 -4.331602528691291809e-02 2.649391889572143555e-01 -2.793562114238739014e-01 -2.407232373952865601e-01 -9.502570331096649170e-02 1.675661280751228333e-02 -4.960225895047187805e-02 -3.367139771580696106e-02 1.691521704196929932e-01
-3.147267997264862061e-01 -2.123383432626724243e-02 4.089225828647613525e-02 -1.675223261117935181e-01 -1.336744334548711777e-02 -3.693684935569763184e-01 -8.183184266090393066e-02 -7.715122401714324951e-02 2.192036956548690796e-01 1.877601295709609985e-01 1.193288639187812805e-01 3.688544332981109619e-01 -3.089296817779541016e-01 1.441252231597900391e-01 -2.335020452737808228e-01 -4.374496638774871826e-02 2.336112856864929199e-01 -1.686503142118453979e-01 -8.645933121442794800e-02 -9.555780887603759766e-02 -2.789669670164585114e-02 7.789731770753860474e-02 1.331081241369247437e-01 -1.853018999099731445e-01 1.600032299757003784e-01 -2.836138904094696045e-01 -2.236725948750972748e-02 5.645895749330520630e-02 -6.721048802137374878e-02 2.582077868282794952e-02 -1.594166308641433716e-01 -1.280956566333770752e-01
-2.407245784997940063e-01 2.002621591091156006e-01 2.392271906137466431e-02 -4.620413109660148621e-02 -1.919396966695785522e-02 -1.729384064674377441e-01 2.073715627193450928e-01 1.591654568910598755e-01 -8.727653324604034424e-02 2.867235839366912842e-01 2.309840917587280273e-01 -7.556984201073646545e-03 -3.181062340736389160e-01 -1.162587031722068787e-01 -7.065590471029281616e-02 3.363179042935371399e-02 7.119008898735046387e-02 9.676609188318252563e-04 -1.291372179985046387e-01 -2.303890585899353027e-01 -2.535021901130676270e-01 -1.673683226108551025e-01 3.169124424457550049e-01 -9.669250994920730591e-02 1.415635645389556885e-01 -1.588064879179000854e-01 -1.884651780128479004e-01 -2.524856626987457275e-01 -1.013599857687950134e-01 1.691937446594238281e-01 6.881210207939147949e-02 -2.674160301685333252e-01
-1.562687307596206665e-01 3.517075181007385254e-01 2.319875508546829224e-01 -1.532588340342044830e-02 -1.215741932392120361e-01 2.703711204230785370e-02 1.122819036245346069e-01 1.247711181640625000e-01 4.751295316964387894e-03 1.979491114616394043e-01 2.094571292400360107e-01 1.634286493062973022e-01 -3.648973703384399414e-01 -3.091358840465545654e-01 -1.082244589924812317e-01 -4.401904880069196224e-04 1.583529710769653320e-01 -1.869994215667247772e-02 -1.718226224184036255e-01 -7.607750594615936279e-02 4.039886593818664551e-02 1.269315928220748901e-01 -1.225301623344421387e-01 9.188323281705379486e-03 -3.051641583442687988e-01 -2.978910505771636963e-01 -1.843411475419998169e-01 -2.092305123805999756e-01 -1.455688327550888062e-01 -2.164331823587417603e-02 -1.583081483840942383e-01 -6.329116225242614746e-02
-1.325466320849955082e-03 -1.499309092760086060e-01 -1.476144492626190186e-01 -1.739481836557388306e-01 -2.012100368738174438e-01 -1.176068261265754700e-01 -8.083389140665531158e-03 2.350148260593414307e-01 2.587060630321502686e-01 6.012012809514999390e-02 2.086298167705535889e-01 8.884941786527633667e-02 -1.675413548946380615e-01 -2.113867402076721191e-01 -4.370755702257156372e-02 3.899547755718231201e-01 1.359874457120895386e-01 8.151851594448089600e-02 9.376978129148483276e-02 -3.676830604672431946e-02 -1.698873788118362427e-01 -2.550846934318542480e-01 -9.758646786212921143e-02 -2.450184673070907593e-01 1.842634677886962891e-01 -1.028239950537681580e-01 -6.381544470787048340e-02 -2.544268667697906494e-01 -2.554142661392688751e-02 -2.810228765010833740e-01 -2.117145657539367676e-01 1.749667227268218994e-01
-9.891762584447860718e-02 -2.395393997430801392e-01 1.902671754360198975e-01 -7.861177623271942139e-02 -4.842272028326988220e-02 -9.112361073493957520e-02 1.517151892185211182e-01 -1.506500393152236938e-01 1.948589682579040527e-01 7.935362309217453003e-02 2.372619211673736572e-01 6.231784448027610779e-02 -2.467398643493652344e-01 5.639699101448059082e-02 -3.177487552165985107e-01 1.312484741210937500e-01 -1.123626232147216797e-01 8.307946473360061646e-02 3.083911724388599396e-02 -1.281096637248992920e-01 -1.816686987876892090e-01 3.931058198213577271e-02 1.864162981510162354e-01 -3.474144637584686279e-01 -5.899218097329139709e-02 -2.283169925212860107e-01 -2.767904102802276611e-01 -1.398305594921112061e-01 1.056348308920860291e-01 -2.320684045553207397e-01 -2.653777897357940674e-01 -1.824737787246704102e-01
-1.858886629343032837e-01 -2.358184605836868286e-01 7.381334900856018066e-02 -2.687481045722961426e-02 -1.560706347227096558e-01 2.100700438022613525e-01 1.315539609640836716e-02 -8.193305134773254395e-02 1.458308547735214233e-01 2.731225788593292236e-01 -1.219584792852401733e-01 1.771586090326309204e-01 -2.312955856323242188e-01 2.215424180030822754e-02 -6.684832274913787842e-02 -3.977275267243385315e-02 2.350312657654285431e-02 4.570083916187286377e-01 -1.494878232479095459e-01 8.769047260284423828e-02 -1.309359520673751831e-01 3.145722150802612305e-01 1.645566523075103760e-02 3.711443394422531128e-02 9.626942873001098633e-02 -1.913986653089523315e-01 -1.539721637964248657e-01 -2.902934253215789795e-01 -1.668879836797714233e-01 5.426155030727386475e-02 -2.211174815893173218e-01 -1.880665868520736694e-01
-7.091768085956573486e-02 6.313125044107437134e-02 1.838065683841705322e-01 3.128711879253387451e-02 -1.274985820055007935e-01 -2.147351354360580444e-01 6.329504400491714478e-02 -1.581886261701583862e-01 -8.650893718004226685e-02 3.471183776855468750e-01 2.727895975112915039e-01 1.092813834547996521e-01 -1.398151218891143799e-01 -2.371305525302886963e-01 -2.907499074935913086e-01 -2.734825573861598969e-02 1.571547985076904297e-01 9.147698991000652313e-03 8.883316814899444580e-02 -1.088322624564170837e-01 -9.227071702480316162e-02 -1.248393952846527100e-01 3.785561770200729370e-02 1.642187088727951050e-01 1.047876104712486267e-01 -4.938303828239440918e-01 -1.346337050199508667e-01 2.443902567028999329e-02 -1.659358888864517212e-01 -6.871593743562698364e-02 -2.929509282112121582e-01 -2.764459699392318726e-02
-2.599335908889770508e-01 2.431842684745788574e-01 -1.155626103281974792e-01 -2.780840992927551270e-01 1.415876597166061401e-01 6.915616989135742188e-02 1.784931719303131104e-01 1.840739995241165161e-01 -1.316456943750381470e-01 2.569809556007385254e-01 8.885398507118225098e-03 9.097053855657577515e-02 -1.354113817214965820e-01 -2.372811436653137207e-01 -3.809074461460113525e-01 -9.584745019674301147e-02 3.390200436115264893e-01 -1.938429772853851318e-01 -1.960615999996662140e-02 -1.195649281144142151e-01 -9.248767048120498657e-02 1.979849487543106079e-01 -9.247951209545135498e-02 -5.354253947734832764e-02 2.953460998833179474e-02 -2.322460412979125977e-01 -1.983266770839691162e-01 -6.719610840082168579e-02 3.285466507077217102e-02 -2.097891271114349365e-01 -3.232911601662635803e-02 1.552199572324752808e-02
-2.749389111995697021e-01 1.350492388010025024e-01 -2.963263988494873047e-01 5.992496851831674576e-03 8.065365254878997803e-02 4.360179230570793152e-02 7.322908937931060791e-02 1.712433993816375732e-02 2.237315475940704346e-01 1.390282362699508667e-01 -5.269944667816162109e-02 2.024806886911392212e-01 -3.281023800373077393e-01 -2.917255163192749023e-01 -3.505492210388183594e-01 2.522810697555541992e-01 6.324059795588254929e-03 -1.049080267548561096e-01 1.782981604337692261e-01 1.889510154724121094e-01 -1.203829869627952576e-01 -5.894787237048149109e-02 -8.534684777259826660e-02 -7.038853317499160767e-02 -1.487306691706180573e-02 -1.574182063341140747e-01 -6.088177114725112915e-02 -3.128564953804016113e-01 -1.551989912986755371e-01 -1.839220374822616577e-01 -1.272123456001281738e-01 4.887703806161880493e-02
-2.089441418647766113e-01 -4.661565180867910385e-03 7.155979424715042114e-02 -3.863225281238555908e-01 8.173676580190658569e-02 -8.705565333366394043e-02 3.836200833320617676e-01 -2.401177287101745605e-01 4.526284337043762207e-02 2.499118447303771973e-01 4.496628418564796448e-02 1.780248284339904785e-01 -2.895121090114116669e-02 -7.494371384382247925e-03 7.447817176580429077e-02 1.732573658227920532e-01 8.744522929191589355e-02 3.711977601051330566e-01 -1.211460307240486145e-01 -3.981720283627510071e-02 -3.066581487655639648e-01 -1.805537641048431396e-01 4.841019585728645325e-02 -1.123120784759521484e-01 -1.538927108049392700e-02 -3.180339634418487549e-01 3.085408173501491547e-02 1.470893770456314087e-01 -1.244598180055618286e-01 -4.384552687406539917e-02 3.995852917432785034e-02 4.386020824313163757e-02
6.373099517077207565e-03 3.633098304271697998e-02 1.382634341716766357e-01 -2.437689602375030518e-01 1.246798112988471985e-01 1.004743054509162903e-01 8.532352745532989502e-02 8.585237711668014526e-02 2.154146581888198853e-01 1.892779022455215454e-01 1.087026596069335938e-01 4.733013734221458435e-02 -2.352696284651756287e-02 1.792985796928405762e-01 -7.745396345853805542e-02 -6.599940359592437744e-02 3.414383530616760254e-01 -8.672332018613815308e-02 -4.024592041969299316e-01 2.930478949565440416e-04 -1.201930344104766846e-01 5.868230387568473816e-02 -9.424128383398056030e-02 8.483615517616271973e-02 -2.310995012521743774e-03 -4.431741833686828613e-01 -3.856199979782104492e-01 -2.188854962587356567e-01 -5.242415517568588257e-02 1.239971294999122620e-01 -9.597552567720413208e-02 -8.084464818239212036e-03
-9.596651792526245117e-02 -2.681599259376525879e-01 6.039970740675926208e-02 3.233645483851432800e-02 -1.185723245143890381e-01 -2.626451253890991211e-01 6.695909053087234497e-02 -1.934403739869594574e-02 -1.480517070740461349e-02 2.854195833206176758e-01 2.306073438376188278e-03 2.378353476524353027e-01 -2.614042758941650391e-01 8.101733028888702393e-02 -3.564081490039825439e-01 8.069703727960586548e-02 -3.709525568410754204e-03 -4.341540113091468811e-02 1.832779049873352051e-01 -1.319917887449264526e-01 -2.062705159187316895e-01 1.247374415397644043e-01 -1.425304412841796875e-01 -2.049760967493057251e-01 2.801434099674224854e-01 -3.210741877555847168e-01 -1.018417775630950928e-01 -3.105494678020477295e-01 -7.638908922672271729e-02 -5.073175579309463501e-02 -4.479654505848884583e-02 -8.632569015026092529e-02
-1.567707397043704987e-02 2.467053979635238647e-01 -1.853802986443042755e-02 -6.133670359849929810e-02 -1.932302676141262054e-02 -2.169587016105651855e-01 -5.243510007858276367e-02 1.438582502305507660e-02 -1.125672161579132080e-01 2.093332707881927490e-01 1.387216895818710327e-01 2.334924973547458649e-02 -1.884961277246475220e-01 -1.652017533779144287e-01 1.081220135092735291e-01 1.911613196134567261e-01 1.260623186826705933e-01 7.786747883073985577e-04 -1.539274901151657104e-01 -1.394381821155548096e-01 -1.063249036669731140e-01 8.834483474493026733e-02 1.645207703404594213e-05 7.440613210201263428e-02 2.406674623489379883e-01 -2.552022337913513184e-01 1.362960040569305420e-01 -3.594541251659393311e-01 -1.030216291546821594e-01 -1.575507968664169312e-01 -4.512411355972290039e-01 3.216920197010040283e-01
-1.179622635245323181e-01 -1.384273767471313477e-01 -2.921973168849945068e-02 -1.496196240186691284e-01 -1.683394238352775574e-02 -2.237410098314285278e-01 7.026097271591424942e-03 -2.220069058239459991e-02 2.520874738693237305e-01 5.513548851013183594e-02 1.596952825784683228e-01 -1.347585320472717285e-01 -9.441429376602172852e-02 -1.363920122385025024e-01 -8.148220181465148926e-02 9.554095566272735596e-02 -3.142692521214485168e-02 1.896860301494598389e-01 1.869088113307952881e-01 -1.413620710372924805e-01 -2.283699512481689453e-01 7.900786399841308594e-02 -7.503975927829742432e-02 -4.110541939735412598e-01 -1.368643790483474731e-01 -2.247198969125747681e-01 -1.920728087425231934e-01 1.768049150705337524e-01 -3.333699703216552734e-01 -3.979887068271636963e-02 -3.533905446529388428e-01 -1.984874308109283447e-01
-1.982513219118118286e-01 1.044682636857032776e-01 1.679018437862396240e-01 -1.709718629717826843e-02 -8.567375689744949341e-02 -2.066653370857238770e-01 4.463789984583854675e-02 -1.252547651529312134e-01 9.485663473606109619e-02 1.621840447187423706e-01 2.022894918918609619e-01 2.398313730955123901e-01 -2.186758667230606079e-01 1.448380649089813232e-01 -3.189968168735504150e-01 -9.809101372957229614e-02 2.808699905872344971e-01 2.154859602451324463e-01 7.880347967147827148e-02 -1.791335642337799072e-01 -1.100238338112831116e-01 7.851971685886383057e-02 1.835063658654689789e-02 -3.292017281055450439e-01 7.464953511953353882e-02 -4.463429376482963562e-02 -3.628675937652587891e-01 -1.318448688834905624e-02 3.897672146558761597e-02 -1.404505521059036255e-01 -2.863398492336273193e-01 7.999026775360107422e-02
-3.307820260524749756e-01 2.373137027025222778e-01 1.288829445838928223e-01 2.836039476096630096e-02 -1.350351870059967041e-01 2.071721293032169342e-02 2.804705202579498291e-01 3.872036933898925781e-02 6.177137419581413269e-02 4.763528108596801758e-01 -2.286352962255477905e-01 2.745841145515441895e-01 2.056445926427841187e-02 -1.143007650971412659e-01 2.013352001085877419e-03 7.726497203111648560e-02 1.279490292072296143e-01 2.742718458175659180e-01 -2.420087903738021851e-01 -3.299971297383308411e-02 -1.273503005504608154e-01 -2.319082431495189667e-02 -2.343421056866645813e-02 -3.350782021880149841e-02 -4.995886608958244324e-02 -2.403319180011749268e-01 -8.068650960922241211e-02 -2.962786257266998291e-01 -7.907740771770477295e-02 -3.403460234403610229e-02 -7.414846122264862061e-02 5.501515418291091919e-02
-3.904439210891723633e-01 6.283174455165863037e-02 1.418758090585470200e-02 -3.354690372943878174e-01 -1.869633793830871582e-01 -1.098466385155916214e-02 1.228712201118469238e-01 -1.506814062595367432e-01 1.725941747426986694e-01 -1.353987772017717361e-02 -9.625134058296680450e-03 -2.231030166149139404e-01 -2.945029139518737793e-01 8.204677142202854156e-03 -1.350221931934356689e-01 1.370040327310562134e-01 -6.622461974620819092e-02 -1.639895024709403515e-03 1.852355897426605225e-03 -2.439193427562713623e-01 -2.821159958839416504e-01 -2.703168094158172607e-01 -5.525949224829673767e-02 -5.579017102718353271e-03 -1.404011249542236328e-01 -7.599759101867675781e-02 8.649898320436477661e-02 -3.360745310783386230e-01 -1.424406021833419800e-01 9.401132166385650635e-02 2.435050308704376221e-01 1.934866420924663544e-02
-5.702381953597068787e-02 3.237492144107818604e-01 2.195075899362564087e-01 9.722688794136047363e-02 1.897634938359260559e-02 5.008441954851150513e-02 5.095144361257553101e-02 1.115645915269851685e-01 -1.253479570150375366e-01 1.324851512908935547e-01 1.680742017924785614e-02 3.232402205467224121e-01 -2.097723633050918579e-01 -2.819632291793823242e-01 -9.209185838699340820e-02 7.620628923177719116e-02 3.339528739452362061e-01 -8.389887213706970215e-02 1.150811761617660522e-01 -1.787219345569610596e-01 -1.626907736063003540e-01 5.560137704014778137e-02 -8.739795535802841187e-02 -1.119073629379272461e-01 2.419323474168777466e-01 -1.777584254741668701e-01 -1.828005164861679077e-01 -3.549540936946868896e-01 -2.265525460243225098e-01 -8.806461468338966370e-03 -1.052508726716041565e-01 -1.227599754929542542e-01
-9.114651381969451904e-02 -5.106150731444358826e-02 1.834164261817932129e-01 -2.996594011783599854e-01 1.575301289558410645e-01 -2.341362237930297852e-01 2.097045034170150757e-01 -1.442479938268661499e-01 1.739666759967803955e-01 3.097916245460510254e-01 -8.635418862104415894e-02 1.393948644399642944e-01 6.843601912260055542e-02 -1.364996433258056641e-01 -3.624900802969932556e-02 3.178578913211822510e-01 1.091604605317115784e-01 1.618121266365051270e-01 -3.102154657244682312e-02 4.386346321552991867e-03 -3.751993179321289062e-01 -1.436545699834823608e-01 1.727959513664245605e-01 4.668122529983520508e-02 -5.472719669342041016e-02 -2.897192835807800293e-01 5.775222554802894592e-02 -1.329787969589233398e-01 -3.069207072257995605e-01 6.956741213798522949e-02 -3.465351182967424393e-03 -5.394238233566284180e-02
1.131108999252319336e-01 7.102533429861068726e-02 2.954213134944438934e-02 -3.995040655136108398e-01 -2.188765853643417358e-01 1.040930747985839844e-01 -5.435721576213836670e-02 2.547835409641265869e-01 3.554512262344360352e-01 -8.568328619003295898e-02 2.174269855022430420e-01 1.191915757954120636e-02 -2.255812734365463257e-01 -6.451275944709777832e-02 -5.610693618655204773e-02 1.332481652498245239e-01 2.328988339286297560e-04 -1.908668689429759979e-02 -5.361010786145925522e-03 -2.255586832761764526e-01 -1.966465711593627930e-01 -7.805859204381704330e-03 -9.007008746266365051e-03 -1.234795618802309036e-02 -8.146423846483230591e-02 -1.840896308422088623e-01 -3.184539079666137695e-01 1.459062248468399048e-01 -3.721675872802734375e-01 2.221500128507614136e-02 -2.107983976602554321e-01 -3.344219923019409180e-02
-1.882762834429740906e-02 -8.018391579389572144e-02 -1.163588017225265503e-01 1.100747287273406982e-01 -2.360290475189685822e-02 -1.633098423480987549e-01 1.611881405115127563e-01 6.935942173004150391e-02 2.015033215284347534e-01 2.626609206199645996e-01 1.477871239185333252e-01 2.162371128797531128e-01 -1.116950958967208862e-01 -2.029533386230468750e-01 -2.421278506517410278e-01 -1.810099780559539795e-01 1.276118010282516479e-01 9.888996183872222900e-02 -1.293759942054748535e-01 -5.026760324835777283e-02 -1.670848727226257324e-01 -1.758502721786499023e-01 5.234011262655258179e-02 3.977116197347640991e-03 6.065270304679870605e-02 -3.446192741394042969e-01 -1.792329847812652588e-01 -1.208683699369430542e-01 -3.718896955251693726e-02 -3.760493397712707520e-01 -3.742746412754058838e-01 1.652667373418807983e-01
-2.001176625490188599e-01 1.111423373222351074e-01 -4.394189640879631042e-02 -1.649202555418014526e-01 -1.082946062088012695e-01 4.828746616840362549e-02 3.370761573314666748e-01 -2.558784484863281250e-01 7.174225896596908569e-02 3.676902055740356445e-01 -7.225134223699569702e-02 -2.152750939130783081e-01 -1.696861237287521362e-01 3.367173299193382263e-02 -1.667312979698181152e-01 -9.622596949338912964e-02 -5.424909666180610657e-02 2.712353169918060303e-01 -3.105737864971160889e-01 -2.464007884263992310e-01 -1.412742137908935547e-01 -1.014328449964523315e-01 1.446799188852310181e-01 -4.933637753129005432e-02 2.713777311146259308e-02 -2.534605562686920166e-01 -2.691859006881713867e-01 -7.247395813465118408e-02 -2.096248604357242584e-02 -6.994029879570007324e-02 8.624112815596163273e-04 1.763695180416107178e-01
-2.658067643642425537e-01 1.774263828992843628e-01 1.590741984546184540e-02 -9.349599480628967285e-02 -1.668138802051544189e-02 -1.185966059565544128e-01 2.841657102108001709e-01 1.615947186946868896e-01 1.758943498134613037e-02 1.582110077142715454e-01 2.153211832046508789e-01 -3.729276359081268311e-02 -3.412750065326690674e-01 -1.197760459035634995e-02 -5.594718828797340393e-02 5.840476974844932556e-02 2.649579942226409912e-01 1.402934342622756958e-01 -2.482271790504455566e-01 -2.396258562803268433e-01 -2.086732685565948486e-01 -2.733730897307395935e-02 3.289103507995605469e-01 -4.950129985809326172e-02 1.948426216840744019e-01 -9.842853993177413940e-02 -7.136803120374679565e-02 -2.704408466815948486e-01 -1.842899620532989502e-01 4.959556460380554199e-02 3.136277943849563599e-02 -2.104332596063613892e-01
-2.571143209934234619e-01 -1.052529811859130859e-01 7.560353726148605347e-02 4.956782609224319458e-02 -2.956211566925048828e-01 7.220210134983062744e-02 4.901905730366706848e-02 -4.314338788390159607e-02 2.886357307434082031e-01 4.321857392787933350e-01 -6.015359237790107727e-02 -2.412522397935390472e-02 -1.680357456207275391e-01 -1.219138577580451965e-01 -1.688857935369014740e-02 -1.584507673978805542e-01 -8.070035278797149658e-02 2.268582433462142944e-01 -1.673232913017272949e-01 9.490302205085754395e-02 -2.922754883766174316e-01 1.907740384340286255e-01 -1.698368638753890991e-01 -1.181345805525779724e-01 2.466957084834575653e-02 -3.566856384277343750e-01 -2.334606833755970001e-03 -2.314034700393676758e-01 7.442211359739303589e-02 4.891442880034446716e-02 -9.505430608987808228e-02 -1.305063217878341675e-01
-3.258232027292251587e-02 -1.979400217533111572e-02 -1.531753540039062500e-01 -3.204083442687988281e-01 -3.366677463054656982e-01 3.849637880921363831e-02 1.217852160334587097e-01 -4.040751233696937561e-02 2.527354657649993896e-02 3.835645616054534912e-01 4.754344932734966278e-03 -5.516396835446357727e-02 -1.361918449401855469e-01 -2.562303543090820312e-01 4.955149069428443909e-02 2.961154095828533173e-02 9.734025597572326660e-02 6.742838770151138306e-02 -1.350230127573013306e-01 -2.211098223924636841e-01 -3.000873327255249023e-01 1.240356266498565674e-01 -1.277303248643875122e-01 -6.078636273741722107e-02 -6.639613211154937744e-02 -3.535035252571105957e-01 -6.746374815702438354e-02 -3.593698740005493164e-01 9.039625525474548340e-02 7.499340921640396118e-02 5.625824630260467529e-02 1.270778477191925049e-01
-8.317703753709793091e-02 7.754072546958923340e-02 1.723233014345169067e-01 8.928212337195873260e-04 -1.747259944677352905e-01 -1.609206348657608032e-01 3.734796494245529175e-02 2.937460690736770630e-02 -8.397249132394790649e-02 2.205087542533874512e-01 4.815149307250976562e-02 1.951971054077148438e-01 -5.343248248100280762e-01 -1.352232992649078369e-01 -2.840432226657867432e-01 -3.022509627044200897e-03 1.349577307701110840e-01 -1.172705739736557007e-01 1.748615950345993042e-01 -1.955845355987548828e-01 -7.118063420057296753e-02 8.748340606689453125e-02 -1.824638247489929199e-02 -1.249803453683853149e-01 3.320041000843048096e-01 -2.983480989933013916e-01 -1.562168598175048828e-01 -1.528508961200714111e-01 -9.245001524686813354e-02 -1.775963231921195984e-02 -1.573502570390701294e-01 -8.955866098403930664e-02
-3.024527728557586670e-01 1.270167082548141479e-01 -2.039580605924129486e-02 -1.636393070220947266e-01 -2.699007093906402588e-01 -4.952311143279075623e-02 -7.113458961248397827e-02 1.796721965074539185e-01 6.887499708682298660e-03 2.243163734674453735e-01 3.736346364021301270e-01 1.889885663986206055e-01 -2.143394500017166138e-01 5.708779208362102509e-03 1.345659494400024414e-01 1.477025449275970459e-01 -2.286265045404434204e-02 -2.295392379164695740e-02 -1.231481041759252548e-02 2.157942205667495728e-02 -1.755181513726711273e-02 1.079429611563682556e-01 3.237009420990943909e-02 -3.899321854114532471e-01 2.902273274958133698e-02 -3.092157542705535889e-01 6.225837767124176025e-02 -1.048138290643692017e-01 -2.245839834213256836e-01 3.806750848889350891e-02 -3.029887378215789795e-01 1.387147903442382812e-01
-2.487586885690689087e-01 4.740506038069725037e-02 -1.484042555093765259e-01 -3.377713859081268311e-01 8.140259236097335815e-02 -6.938391178846359253e-02 2.666625380516052246e-01 -7.254668325185775757e-02 -4.917754605412483215e-02 2.666786015033721924e-01 1.816658526659011841e-01 -1.518363207578659058e-01 -2.725916914641857147e-02 1.148557588458061218e-01 -2.457374036312103271e-01 -2.751636132597923279e-02 2.332542277872562408e-02 1.884295791387557983e-01 -3.919160664081573486e-01 -2.706465721130371094e-01 -1.620296686887741089e-01 1.246976032853126526e-01 3.046968877315521240e-01 -6.767362356185913086e-02 7.138958573341369629e-02 -1.821291744709014893e-01 -6.987566500902175903e-02 -1.690800935029983521e-01 -1.372736692428588867e-01 -6.619832664728164673e-02 -9.914544969797134399e-02 -1.896189339458942413e-02
-2.770959138870239258e-01 -5.202510207891464233e-02 -1.388916671276092529e-01 -2.694811820983886719e-01 -5.932091549038887024e-02 -1.598850935697555542e-01 1.075628399848937988e-01 -1.402075886726379395e-01 3.855640888214111328e-01 1.017406955361366272e-01 1.935557425022125244e-01 4.224679768085479736e-01 -8.748034387826919556e-02 -1.119458675384521484e-01 4.225784912705421448e-02 1.314848512411117554e-01 -2.692781761288642883e-02 9.296592324972152710e-03 1.715581715106964111e-01 -1.934822089970111847e-02 -2.286173701286315918e-01 2.315826267004013062e-01 -1.827924698591232300e-01 2.036428302526473999e-01 6.926978379487991333e-02 -1.006982997059822083e-01 -6.709123030304908752e-03 -1.718443930149078369e-01 -2.656192891299724579e-02 -1.357924100011587143e-02 -3.091611564159393311e-01 4.117226973176002502e-02
-1.236056536436080933e-01 1.515015810728073120e-01 -7.791917771100997925e-02 -1.283966898918151855e-01 1.903406977653503418e-01 -1.392110139131546021e-01 -9.557645022869110107e-02 1.320085488259792328e-02 1.441403329372406006e-01 -2.312252111732959747e-02 3.044839799404144287e-01 3.635050952434539795e-01 -2.716281414031982422e-01 2.701079100370407104e-02 -1.233564242720603943e-01 1.770836710929870605e-01 4.411687143146991730e-03 -1.694770157337188721e-01 3.211334720253944397e-02 -3.764180466532707214e-02 -3.533014059066772461e-01 7.450253516435623169e-02 7.850386947393417358e-02 -7.818878442049026489e-02 -8.415555930696427822e-04 -2.191467881202697754e-01 -2.476901113986968994e-01 6.956370919942855835e-02 -4.321345984935760498e-01 -1.113334074616432190e-01 -5.147272348403930664e-02 -1.311858147382736206e-01
-8.709534257650375366e-02 1.968547552824020386e-01 1.386987715959548950e-01 -7.022185623645782471e-02 -7.890656590461730957e-02 5.184457451105117798e-02 1.583164334297180176e-01 9.102584421634674072e-02 1.190573722124099731e-01 2.653349041938781738e-01 8.256184309720993042e-02 1.715199351310729980e-01 -2.262265086174011230e-01 7.087914645671844482e-02 1.039564888924360275e-02 9.431203454732894897e-02 -2.204077243804931641e-01 7.465852051973342896e-02 -5.445526912808418274e-02 -7.288610935211181641e-02 -4.767073094844818115e-01 -1.634207814931869507e-01 -3.354627788066864014e-01 6.847643107175827026e-02 -5.463729146867990494e-03 2.664843015372753143e-02 -1.507235020399093628e-01 -1.012877747416496277e-01 -1.305986493825912476e-01 1.370008885860443115e-01 -3.000069856643676758e-01 3.287161886692047119e-01
-4.245327711105346680e-01 4.690925404429435730e-02 -5.680134892463684082e-02 -1.875295639038085938e-01 -1.150948256254196167e-01 -3.158984482288360596e-01 1.105300262570381165e-01 -5.881633609533309937e-02 2.537558376789093018e-01 2.722973236814141273e-03 3.170710802078247070e-01 2.049085497856140137e-01 -8.445594459772109985e-02 -1.613532155752182007e-01 -1.968384385108947754e-01 1.855588108301162720e-01 1.478919237852096558e-01 3.326573222875595093e-02 2.313252836465835571e-01 1.152114421129226685e-01 -2.658900916576385498e-01 2.268969267606735229e-01 -8.117172122001647949e-02 2.435577064752578735e-01 -1.200227215886116028e-01 -2.801199257373809814e-02 -9.169562906026840210e-02 -1.313102245330810547e-01 1.421543769538402557e-02 -6.572128832340240479e-02 -1.015132963657379150e-01 6.063859909772872925e-02
-5.547524243593215942e-02 1.967875510454177856e-01 -1.235382258892059326e-01 -7.104302942752838135e-02 1.397149264812469482e-01 -2.218041718006134033e-01 9.909000992774963379e-02 8.019698411226272583e-02 1.430093348026275635e-01 -1.619581133127212524e-01 3.849796056747436523e-01 3.307529389858245850e-01 -1.483453661203384399e-01 -2.847678214311599731e-02 -1.375627517700195312e-01 2.037459909915924072e-01 3.198614344000816345e-02 -1.018758490681648254e-01 3.577431291341781616e-02 -8.742905221879482269e-03 -2.876597344875335693e-01 -3.962732851505279541e-03 1.208294462412595749e-02 -6.538462638854980469e-02 -4.312946647405624390e-02 -3.594556152820587158e-01 -2.965494990348815918e-01 -8.858361095190048218e-02 -2.894365191459655762e-01 -2.103554755449295044e-01 9.831647574901580811e-02 -2.982110343873500824e-02
-2.279653400182723999e-02 -1.620818376541137695e-01 -4.780342429876327515e-02 -5.018479228019714355e-01 -1.429367661476135254e-01 1.368971168994903564e-01 -2.930278144776821136e-02 1.211614683270454407e-01 5.396439507603645325e-02 4.115484654903411865e-02 4.562248885631561279e-01 3.927114233374595642e-02 -1.224946156144142151e-01 -2.655117511749267578e-01 2.273795008659362793e-02 -1.031183898448944092e-01 9.304890781641006470e-02 1.522165834903717041e-01 -4.868890345096588135e-02 -1.726860255002975464e-01 -1.306283175945281982e-01 -1.833344995975494385e-01 -3.523600473999977112e-02 1.219789907336235046e-01 8.960030972957611084e-02 -2.520446777343750000e-01 -5.511080101132392883e-02 -1.460186392068862915e-01 3.476618230342864990e-02 2.273262441158294678e-01 -2.519937455654144287e-01 1.015225201845169067e-01
2.024385705590248108e-02 1.949540525674819946e-01 -8.613009005784988403e-02 6.482397019863128662e-02 -9.234152734279632568e-02 -3.330620005726814270e-02 3.322214586660265923e-03 2.071583122014999390e-01 1.861571222543716431e-01 1.536798924207687378e-01 6.616828590631484985e-02 1.915308088064193726e-01 -2.505429983139038086e-01 -3.236425518989562988e-01 -2.375874295830726624e-02 -7.307298481464385986e-02 6.020006537437438965e-02 3.954647853970527649e-02 2.489883005619049072e-01 -1.637582033872604370e-01 -4.833206832408905029e-01 1.110804527997970581e-01 -1.242128536105155945e-01 -2.387263067066669464e-02 -9.600546956062316895e-02 -2.664725854992866516e-02 -2.888483107089996338e-01 1.367819309234619141e-01 -3.182908296585083008e-01 1.098309829831123352e-01 -2.072272300720214844e-01 -1.802558265626430511e-02
-3.277421742677688599e-02 1.260012481361627579e-02 1.615380942821502686e-01 5.204822123050689697e-02 -7.456527650356292725e-02 -2.604445815086364746e-01 -4.078523442149162292e-02 -8.157619088888168335e-02 6.611996889114379883e-02 2.393838018178939819e-01 1.809681355953216553e-01 3.889596164226531982e-01 -1.542670577764511108e-01 -1.205298230051994324e-01 -7.328848540782928467e-02 -1.267135590314865112e-01 1.191943138837814331e-01 4.614961147308349609e-02 -6.666606664657592773e-02 -1.635726392269134521e-01 -1.389340609312057495e-01 -2.039988338947296143e-01 -1.413038372993469238e-01 -3.261147439479827881e-01 1.151416003704071045e-01 -3.179276287555694580e-01 -3.751743435859680176e-01 8.705784380435943604e-02 -3.997147083282470703e-02 -2.079392410814762115e-02 -2.260333746671676636e-01 -1.795007735490798950e-01
-2.474259883165359497e-01 -5.911388620734214783e-02 -1.835282519459724426e-02 -2.372792959213256836e-01 1.510070115327835083e-01 -4.355921968817710876e-02 9.382781386375427246e-02 7.094268687069416046e-03 7.249078154563903809e-02 2.204401604831218719e-02 3.791914135217666626e-02 1.364346891641616821e-01 -9.961510449647903442e-02 -1.448873523622751236e-02 -2.724126875400543213e-01 1.766341365873813629e-02 -3.009597584605216980e-02 4.314708411693572998e-01 -1.367589533329010010e-01 8.503303676843643188e-02 -3.073257803916931152e-01 -1.308266520500183105e-01 -4.123016297817230225e-01 -2.945778667926788330e-01 -1.391247063875198364e-01 -1.048406735062599182e-01 -1.145749539136886597e-02 -1.541043817996978760e-01 -1.777460128068923950e-01 1.979165673255920410e-01 5.122561007738113403e-02 1.602835953235626221e-01
-2.235255390405654907e-01 1.855442114174365997e-02 3.521454334259033203e-01 -1.239152699708938599e-01 3.232168406248092651e-02 -1.930753439664840698e-01 4.108792543411254883e-02 -3.506965190172195435e-02 3.927773982286453247e-02 -2.029685862362384796e-02 1.521934866905212402e-01 9.978660941123962402e-02 -3.621551990509033203e-01 -1.284958273172378540e-01 -1.400292664766311646e-01 -1.009763106703758240e-01 1.660336405038833618e-01 -2.826744019985198975e-01 5.263998731970787048e-02 1.738581806421279907e-02 -2.075131237506866455e-01 -2.081597298383712769e-01 -1.865591108798980713e-01 -6.107567995786666870e-02 -1.219385266304016113e-01 -4.230385273694992065e-02 -2.269784361124038696e-01 -9.860549122095108032e-02 -2.577522695064544678e-01 3.050707466900348663e-02 -4.128051698207855225e-01 -7.345032691955566406e-02
-3.666769862174987793e-01 2.701516635715961456e-02 8.322995901107788086e-02 -1.081874743103981018e-01 -4.115203768014907837e-02 -5.942180007696151733e-02 1.990934461355209351e-01 3.141444027423858643e-01 -2.997783012688159943e-03 1.460081338882446289e-01 2.659613788127899170e-01 1.082110926508903503e-01 -2.609336972236633301e-01 -1.041071116924285889e-01 -1.617916226387023926e-01 -2.319872006773948669e-02 1.827634423971176147e-01 2.171649187803268433e-01 -2.725239992141723633e-01 -2.543044388294219971e-01 -1.318157464265823364e-01 -1.775799542665481567e-01 2.539064884185791016e-01 -1.243189722299575806e-02 6.449123471975326538e-02 -1.673175841569900513e-01 -1.042030602693557739e-01 -2.335640341043472290e-01 -1.028590276837348938e-01 8.802475780248641968e-02 1.245450600981712341e-02 -2.100973725318908691e-01
-1.554778963327407837e-01 -1.659574508666992188e-01 1.226263120770454407e-01 -1.685975641012191772e-01 -2.167248912155628204e-02 -1.653971523046493530e-01 7.700701802968978882e-02 -1.212190464138984680e-01 1.227218955755233765e-01 5.232515931129455566e-02 2.332737892866134644e-01 -2.950641326606273651e-03 -2.678655683994293213e-01 -1.493201255798339844e-01 -3.174364194273948669e-02 1.072096228599548340e-01 2.252535670995712280e-01 -1.409444659948348999e-01 1.751471310853958130e-01 -1.903446167707443237e-01 -6.598231941461563110e-02 1.627294570207595825e-01 -1.109287887811660767e-01 -3.742437958717346191e-01 -1.704458333551883698e-02 -2.243266850709915161e-01 -1.134825423359870911e-01 -2.968526482582092285e-01 1.540806442499160767e-01 -2.808663249015808105e-01 -2.524607479572296143e-01 -1.972617059946060181e-01
-2.020442038774490356e-01 -1.792552471160888672e-01 -1.494008451700210571e-01 -1.086423322558403015e-01 -2.283964604139328003e-01 5.812572687864303589e-02 7.202780991792678833e-02 -7.434867322444915771e-02 1.834761649370193481e-01 3.934952020645141602e-01 -3.869988769292831421e-02 -2.320995479822158813e-01 -5.673901364207267761e-02 -2.171989977359771729e-01 4.478960111737251282e-02 -1.074171885848045349e-01 1.887478493154048920e-02 1.165727376937866211e-01 -1.291271746158599854e-01 4.987936466932296753e-02 -2.739266455173492432e-01 1.648314297199249268e-02 -1.461352705955505371e-01 -2.802709341049194336e-01 1.163591518998146057e-01 -4.523849487304687500e-01 -9.264648705720901489e-02 -2.290295958518981934e-01 1.268414407968521118e-01 1.205783635377883911e-01 2.115974947810173035e-02 -1.504459418356418610e-02
9.454802423715591431e-02 -1.937999278306961060e-01 -1.320262104272842407e-01 -1.981591582298278809e-01 -1.461293697357177734e-01 -9.079761803150177002e-03 1.340556293725967407e-01 -3.600658476352691650e-02 -2.045126864686608315e-03 1.188606843352317810e-01 -3.042039275169372559e-02 2.760249078273773193e-01 -3.344601392745971680e-01 1.352768242359161377e-01 -6.365636736154556274e-02 2.086068093776702881e-01 -1.572155766189098358e-02 8.887118846178054810e-02 2.514714598655700684e-01 -2.405749261379241943e-01 -1.752734631299972534e-01 1.859072712250053883e-03 -7.622198015451431274e-02 1.202235668897628784e-01 4.534833878278732300e-02 -3.684549927711486816e-01 -2.270513325929641724e-01 -3.354620635509490967e-01 5.795603245496749878e-02 -7.680555433034896851e-02 -1.129355207085609436e-01 -2.880257964134216309e-01
-1.039020568132400513e-01 4.293496906757354736e-02 -7.034269720315933228e-02 -2.469009757041931152e-01 -3.662474453449249268e-01 -2.053644061088562012e-01 -2.532317936420440674e-01 -1.908629089593887329e-01 7.993794232606887817e-02 3.688080981373786926e-02 1.602317839860916138e-01 1.199593096971511841e-01 -3.265412449836730957e-01 -2.136242091655731201e-01 -9.033335000276565552e-02 1.564114391803741455e-01 -1.753066852688789368e-02 5.408515036106109619e-02 -2.546634338796138763e-02 -2.937645651400089264e-02 -6.370067596435546875e-02 -2.018545269966125488e-01 -2.798829674720764160e-01 1.384357661008834839e-01 2.067534029483795166e-01 -6.410871446132659912e-02 -1.964492946863174438e-01 -1.834157258272171021e-01 -8.666552603244781494e-03 -3.777870535850524902e-01 2.670005895197391510e-02 4.727249220013618469e-02
-1.686374396085739136e-01 1.568211428821086884e-02 -2.057558149099349976e-01 -4.953870922327041626e-02 4.425779730081558228e-02 -9.848020225763320923e-02 -3.785878792405128479e-02 2.629790008068084717e-01 1.302497982978820801e-01 2.586916089057922363e-01 1.035285368561744690e-01 2.017412483692169189e-01 -2.380202114582061768e-01 -1.520229130983352661e-01 -2.609282732009887695e-01 2.624561823904514313e-02 8.456981927156448364e-02 1.196853965520858765e-01 1.795308440923690796e-01 5.420036986470222473e-02 -1.021281257271766663e-01 -1.280398070812225342e-01 -1.803625822067260742e-01 -2.515876293182373047e-01 2.655461430549621582e-01 -1.659728288650512695e-01 -7.569847255945205688e-02 -1.235799714922904968e-01 -1.780124604701995850e-01 -3.633742630481719971e-01 -2.221888452768325806e-01 2.213105112314224243e-01
-2.993731200695037842e-01 -1.108733844012022018e-02 1.679360568523406982e-01 -2.543808817863464355e-01 -2.516544461250305176e-01 -1.144629791378974915e-01 -2.226041257381439209e-02 -5.456295609474182129e-02 2.534787654876708984e-01 6.080624833703041077e-02 1.101675704121589661e-01 -1.211185604333877563e-01 -1.698814779520034790e-01 5.618628486990928650e-02 -9.084811061620712280e-02 2.315114587545394897e-01 -9.550187736749649048e-02 8.974544703960418701e-02 -3.311271592974662781e-02 -2.841912209987640381e-01 -1.731588393449783325e-01 8.222117274999618530e-02 -2.337046712636947632e-01 -1.327897161245346069e-01 -1.857136636972427368e-01 -9.999962151050567627e-02 -1.369004249572753906e-01 -3.243370950222015381e-01 -1.576988101005554199e-01 2.578115761280059814e-01 2.370753884315490723e-02 2.836519777774810791e-01
-7.479151338338851929e-02 9.161869995296001434e-03 -1.597248315811157227e-01 -3.692629933357238770e-01 1.860991003923118114e-03 1.036450043320655823e-01 2.279315888881683350e-01 -8.398830145597457886e-02 1.946850568056106567e-01 7.863043993711471558e-02 1.249732822179794312e-01 -1.283219829201698303e-02 -2.611948847770690918e-01 -3.570323586463928223e-01 1.350316554307937622e-01 8.164002001285552979e-02 -2.508342862129211426e-01 1.989682465791702271e-01 6.666837632656097412e-02 -1.215258836746215820e-01 -3.033439218997955322e-01 2.110049128532409668e-01 -3.335823118686676025e-01 3.247625753283500671e-02 -3.874064423143863678e-03 -2.835422381758689880e-02 -2.850022912025451660e-01 1.959595642983913422e-02 -8.055180311203002930e-03 3.398608416318893433e-02 -1.634205728769302368e-01 -3.596733137965202332e-02
-3.220596313476562500e-01 -7.757820188999176025e-02 9.547138959169387817e-02 -2.601636648178100586e-01 -1.313515901565551758e-01 -1.855998337268829346e-01 -1.209052372723817825e-02 4.466010257601737976e-02 2.743930518627166748e-01 6.072165071964263916e-02 -5.102930963039398193e-02 -2.133656144142150879e-01 -1.236201301217079163e-01 6.813443731516599655e-03 -9.703318774700164795e-02 4.081742092967033386e-02 -2.838760018348693848e-01 -9.833398507907986641e-04 1.312757842242717743e-02 -3.599906861782073975e-01 -1.325026303529739380e-01 -1.131607741117477417e-01 -1.979801058769226074e-01 -2.895697355270385742e-01 -4.937681555747985840e-02 -1.115024536848068237e-01 -7.773165404796600342e-02 -1.916590183973312378e-01 -3.388979732990264893e-01 1.151431724429130554e-01 -1.362232118844985962e-01 1.950039565563201904e-01
1.155479811131954193e-03 5.352657288312911987e-02 -2.291529178619384766e-01 -6.454462558031082153e-02 -2.007495313882827759e-01 3.318523466587066650e-01 1.212254613637924194e-01 6.686671823263168335e-02 6.431799381971359253e-02 -9.000716730952262878e-03 -1.253377646207809448e-01 -2.306670546531677246e-01 -2.104847133159637451e-01 -1.182407662272453308e-01 -1.068090423941612244e-01 1.466170102357864380e-01 7.738166302442550659e-02 7.506728917360305786e-02 -2.442728132009506226e-01 -3.647288978099822998e-01 -2.795174121856689453e-01 -1.289095357060432434e-02 -1.049157902598381042e-01 -1.275681704282760620e-02 1.536622792482376099e-01 -3.368065059185028076e-01 -8.793479204177856445e-02 -3.770707249641418457e-01 -6.557364761829376221e-02 -6.515505909919738770e-02 -5.859567224979400635e-02 -1.175143644213676453e-01
-2.726395130157470703e-01 -1.779960542917251587e-01 -4.328043200075626373e-03 -1.245000064373016357e-01 6.452607363462448120e-02 -9.994237869977951050e-02 1.440894901752471924e-01 -2.399886399507522583e-02 5.089979618787765503e-02 1.737384945154190063e-01 8.733609318733215332e-02 8.764699846506118774e-02 -1.129937991499900818e-01 -3.330726027488708496e-01 -4.774061143398284912e-01 8.514399826526641846e-02 -6.447385065257549286e-03 2.000688761472702026e-01 -1.399746909737586975e-02 1.274101715534925461e-02 -7.608351856470108032e-02 -1.412898451089859009e-01 -9.936191886663436890e-02 -1.932648122310638428e-01 2.284052819013595581e-01 -3.169167041778564453e-01 3.338063135743141174e-02 -5.725554749369621277e-02 -3.140714764595031738e-02 -2.118650078773498535e-01 -2.213818877935409546e-01 2.659622132778167725e-01
8.422289043664932251e-02 -4.843069706112146378e-03 1.572396457195281982e-01 -2.609689831733703613e-01 -1.097821742296218872e-01 -1.309448480606079102e-01 1.024214830249547958e-02 7.562382519245147705e-02 -1.057042777538299561e-01 2.329858094453811646e-01 1.764529943466186523e-01 3.118676245212554932e-01 -1.305256485939025879e-01 -9.298933297395706177e-02 -2.159479856491088867e-01 2.684172391891479492e-01 -4.792406782507896423e-02 5.850054696202278137e-02 3.053130209445953369e-01 -1.414504051208496094e-01 -2.079743295907974243e-01 2.350219786167144775e-01 8.082034066319465637e-03 -1.828377097845077515e-01 2.308991253376007080e-01 -2.600442469120025635e-01 -2.010244131088256836e-01 -2.571108043193817139e-01 1.286508738994598389e-01 7.480140775442123413e-02 -1.621149480342864990e-01 -2.133597852662205696e-03
-9.967237710952758789e-02 -1.283603757619857788e-01 -8.266307413578033447e-02 3.165490925312042236e-02 -3.686662018299102783e-01 -2.957154810428619385e-02 3.175371885299682617e-01 -1.153377741575241089e-01 4.707354307174682617e-01 6.168575212359428406e-02 1.655983477830886841e-01 1.005343794822692871e-01 -6.475294381380081177e-02 -3.649239838123321533e-01 -1.735042482614517212e-01 -1.847331672906875610e-01 1.190939825028181076e-02 3.044219501316547394e-02 1.352068781852722168e-01 -2.278005778789520264e-01 -2.648959308862686157e-02 3.725739568471908569e-02 -2.357644289731979370e-01 -1.245639026165008545e-01 1.973948255181312561e-02 -1.981498003005981445e-01 -1.790651082992553711e-01 -1.408289968967437744e-01 1.397813577204942703e-02 3.313300013542175293e-02 -1.010186523199081421e-01 5.320690572261810303e-02
9.452766925096511841e-02 -8.804120868444442749e-02 -8.172212541103363037e-02 -5.497063398361206055e-01 -5.500386282801628113e-02 4.557889327406883240e-02 7.937186211347579956e-02 3.862451389431953430e-02 1.570268571376800537e-01 2.136666029691696167e-01 1.427528560161590576e-01 -1.391751319169998169e-01 -1.996173262596130371e-01 -1.669314354658126831e-01 -5.045414716005325317e-02 -8.720444887876510620e-02 2.149285376071929932e-01 1.411832571029663086e-01 1.585289277136325836e-02 -1.997916102409362793e-01 -2.649286985397338867e-01 -1.155056580901145935e-01 -2.560401558876037598e-01 2.707867138087749481e-02 6.696445494890213013e-02 -2.362561821937561035e-01 7.965392619371414185e-02 -1.476228684186935425e-01 -6.964299827814102173e-02 2.577307522296905518e-01 -2.341155111789703369e-01 5.480165034532546997e-02
-6.720432639122009277e-02 -1.711417436599731445e-01 -4.291549324989318848e-02 -3.748307526111602783e-01 3.459823131561279297e-02 5.698729306459426880e-02 2.154507189989089966e-01 8.580455183982849121e-02 -6.306731700897216797e-02 2.530987858772277832e-01 -1.105003580451011658e-01 1.402399595826864243e-02 4.526853561401367188e-02 -2.822310924530029297e-01 -2.379017919301986694e-01 -2.117078006267547607e-02 -1.184699982404708862e-01 -2.680581212043762207e-01 -1.017497628927230835e-01 -3.573823571205139160e-01 -3.607457876205444336e-01 -4.094642773270606995e-02 5.334308743476867676e-02 -1.184329390525817871e-01 1.625755131244659424e-01 -1.705336757004261017e-02 -2.550708353519439697e-01 -1.364773958921432495e-01 1.938942670822143555e-01 -2.543388493359088898e-02 -1.445865929126739502e-01 6.502445787191390991e-02
-5.518223345279693604e-02 -1.648745089769363403e-01 -2.645223774015903473e-02 -2.586260437965393066e-01 -2.679466605186462402e-01 1.914922147989273071e-01 1.409445106983184814e-01 -8.755005896091461182e-02 2.943779230117797852e-01 3.609572947025299072e-01 1.858562082052230835e-01 -1.175884157419204712e-01 -1.175025403499603271e-01 -7.096558064222335815e-02 2.872017584741115570e-02 -6.280393898487091064e-02 -9.901103377342224121e-02 2.120924144983291626e-01 -3.099059164524078369e-01 2.908256091177463531e-02 -3.001009821891784668e-01 1.099533066153526306e-01 -1.656779944896697998e-01 -2.065708637237548828e-01 8.816137164831161499e-02 -2.197728008031845093e-01 2.860041335225105286e-02 -2.091366946697235107e-01 4.002617299556732178e-02 1.254488378763198853e-01 -9.907390922307968140e-02 -1.597820371389389038e-01
-1.756805479526519775e-01 -8.230979740619659424e-02 -9.471920877695083618e-02 -2.625981569290161133e-01 -2.758229076862335205e-01 -1.272936910390853882e-01 -1.714581740088760853e-03 2.517933845520019531e-01 1.926153004169464111e-01 2.376264035701751709e-01 7.431194186210632324e-02 1.710530370473861694e-02 -3.347117602825164795e-01 -1.059865811839699745e-03 4.930416587740182877e-03 -5.826650559902191162e-02 1.673221588134765625e-02 1.898048520088195801e-01 9.194965474307537079e-03 -2.215252816677093506e-02 -2.715640962123870850e-01 5.064411833882331848e-02 -4.394464492797851562e-01 1.128925010561943054e-02 -4.382918030023574829e-02 -2.835206985473632812e-01 -3.467827662825584412e-02 -1.029738485813140869e-01 2.930335700511932373e-01 7.864154875278472900e-02 -1.181428730487823486e-01 8.577588200569152832e-02
-1.915542036294937134e-01 -1.108983904123306274e-01 -7.797198742628097534e-02 -1.825500130653381348e-01 2.967577874660491943e-01 -7.014794647693634033e-02 -1.189454719424247742e-01 2.075137346982955933e-01 1.530662737786769867e-02 1.257724612951278687e-01 3.555684089660644531e-01 1.529216170310974121e-01 -1.782037764787673950e-01 -3.159785568714141846e-01 -1.602431535720825195e-01 -6.644880771636962891e-02 1.806633621454238892e-01 -1.617825627326965332e-01 7.054006680846214294e-03 -1.100715920329093933e-01 -1.992040276527404785e-01 2.564578354358673096e-01 -2.483828812837600708e-01 3.699110820889472961e-02 2.672382891178131104e-01 -1.657900959253311157e-01 -6.820257008075714111e-02 -1.383363455533981323e-01 -1.643539220094680786e-01 -1.001020297408103943e-01 -1.787721365690231323e-01 5.169435217976570129e-02
-3.668023347854614258e-01 1.110136806964874268e-01 -1.055329144001007080e-01 -9.120354801416397095e-02 -5.055803805589675903e-02 4.009232670068740845e-02 5.159197002649307251e-02 1.122441608458757401e-02 3.780977725982666016e-01 5.761806666851043701e-02 1.120264902710914612e-01 1.646591126918792725e-01 -2.117993086576461792e-01 -1.932490766048431396e-01 2.749649286270141602e-01 7.174304127693176270e-02 2.300718426704406738e-01 1.357383430004119873e-01 1.088041812181472778e-01 -2.079910337924957275e-01 -2.254118919372558594e-01 -3.060652129352092743e-02 -2.122521996498107910e-01 -3.148820400238037109e-01 -5.475047230720520020e-02 3.045683354139328003e-02 -4.900074377655982971e-02 -2.148448973894119263e-01 1.598058827221393585e-02 -2.434330582618713379e-01 -1.983883827924728394e-01 6.375813484191894531e-02
-2.155836820602416992e-01 2.881412506103515625e-01 5.191058292984962463e-02 -2.167134732007980347e-01 -5.238798446953296661e-03 -4.403856769204139709e-02 -1.233457699418067932e-01 2.941336929798126221e-01 2.518984675407409668e-01 2.166806608438491821e-01 3.338068351149559021e-02 1.737713068723678589e-02 -1.966007798910140991e-01 -1.185632124543190002e-02 -1.522614210844039917e-01 -5.956275016069412231e-02 2.763209864497184753e-02 4.812888428568840027e-02 8.984691649675369263e-02 -3.394946157932281494e-01 -2.901905588805675507e-02 -7.967511564493179321e-02 -1.840610057115554810e-01 -2.986372634768486023e-02 2.575393617153167725e-01 -1.080035418272018433e-01 -1.415841728448867798e-01 1.916276104748249054e-02 -2.789949774742126465e-01 3.589967191219329834e-01 -2.166422009468078613e-01 -1.391944736242294312e-01
1.627281680703163147e-02 -1.225351244211196899e-01 5.759535357356071472e-02 -2.421831339597702026e-01 -3.182424604892730713e-01 7.445950061082839966e-03 3.230860233306884766e-01 2.693062126636505127e-01 -1.718950569629669189e-01 -1.381859928369522095e-01 6.671365350484848022e-02 -1.865361034870147705e-01 -2.313578128814697266e-01 -3.339811787009239197e-02 5.500109121203422546e-02 1.632232218980789185e-01 9.375678002834320068e-02 -4.247031360864639282e-02 -2.853771746158599854e-01 3.296005725860595703e-02 -4.811712801456451416e-01 5.658582225441932678e-02 4.441571980714797974e-02 -7.252334803342819214e-02 5.845575407147407532e-02 -1.873020380735397339e-01 -2.115612179040908813e-01 -6.530513614416122437e-02 -9.318018704652786255e-02 1.311650872230529785e-02 -1.429979950189590454e-01 1.428363770246505737e-01
-9.895957261323928833e-02 2.911138534545898438e-02 1.460083127021789551e-01 -8.506439626216888428e-02 -1.914843171834945679e-01 -2.719817161560058594e-01 1.681135594844818115e-02 1.448495406657457352e-02 -4.527975618839263916e-02 9.910333901643753052e-02 1.689932122826576233e-02 2.278486192226409912e-01 -4.408759474754333496e-01 -4.825729876756668091e-02 -2.395249754190444946e-01 1.330112665891647339e-02 3.378669321537017822e-01 -1.209678575396537781e-01 2.665643766522407532e-02 -2.322985678911209106e-01 -1.223432496190071106e-01 -9.469989687204360962e-02 -8.643200248479843140e-02 -2.721366584300994873e-01 3.684898912906646729e-01 -2.635071575641632080e-01 -1.374552547931671143e-01 -5.658483132719993591e-02 7.062273472547531128e-02 -2.924951165914535522e-02 -7.460729032754898071e-02 -6.082377210259437561e-02
-1.625063717365264893e-01 1.824440360069274902e-01 -3.069197386503219604e-02 -1.010118052363395691e-01 -1.141023263335227966e-01 -1.476319283246994019e-01 -6.189083680510520935e-02 4.899859055876731873e-02 1.576618403196334839e-01 4.230335354804992676e-01 3.360978960990905762e-01 1.943276971578598022e-01 4.434860497713088989e-02 -1.851572543382644653e-01 -1.847382783889770508e-01 -1.780751906335353851e-02 -1.265396028757095337e-01 5.447459220886230469e-02 8.720745891332626343e-02 -4.430238902568817139e-02 -1.435039192438125610e-01 -1.832474023103713989e-01 5.319058429449796677e-03 -1.136257573962211609e-01 2.004054784774780273e-01 -1.448365300893783569e-01 -1.237468868494033813e-01 -2.657910883426666260e-01 -5.301665887236595154e-02 -4.161566793918609619e-01 -1.854511648416519165e-01 9.865421801805496216e-02
-1.539774686098098755e-01 -5.754122138023376465e-02 2.281508445739746094e-01 -1.692888140678405762e-01 1.840280890464782715e-01 -3.431425392627716064e-01 1.843035966157913208e-01 -1.608889549970626831e-01 3.285665512084960938e-01 9.969186782836914062e-02 5.969946086406707764e-02 1.757841408252716064e-01 -2.313142269849777222e-01 -3.198329731822013855e-02 -6.264672428369522095e-02 -1.348048895597457886e-01 1.040831804275512695e-01 -5.117735639214515686e-02 -4.804162308573722839e-02 -1.986523717641830444e-01 -3.041971623897552490e-01 -2.297585755586624146e-01 1.175723448395729065e-01 -1.512825042009353638e-01 -6.651091389358043671e-03 -1.562581360340118408e-01 -2.118881046772003174e-02 -2.107454091310501099e-01 -2.801205404102802277e-02 -1.345687508583068848e-01 -3.514572083950042725e-01 5.311232805252075195e-02
-9.790633618831634521e-02 4.843277111649513245e-02 -2.619251310825347900e-01 -4.038209095597267151e-02 -1.775091439485549927e-01 6.054719537496566772e-02 7.392343878746032715e-02 1.058421209454536438e-01 -1.515494883060455322e-01 3.638586401939392090e-01 2.750348150730133057e-01 1.407409831881523132e-02 -2.672080397605895996e-01 -2.047222256660461426e-01 -1.689449250698089600e-01 3.506121933460235596e-01 2.432561293244361877e-02 -8.512763679027557373e-02 -7.264062762260437012e-02 -1.657012701034545898e-01 -1.622694581747055054e-01 6.970302760601043701e-02 1.657684892416000366e-01 -4.051547050476074219e-01 1.342436224222183228e-01 -1.955421119928359985e-01 -8.117989450693130493e-02 -1.223047003149986267e-01 -8.429215848445892334e-02 -1.993417181074619293e-02 1.204249337315559387e-01 -8.247619122266769409e-02
-3.954824991524219513e-03 3.985931351780891418e-02 1.150820478796958923e-01 -8.865133672952651978e-02 -2.332246005535125732e-01 -4.064906388521194458e-02 6.979104876518249512e-02 -1.378076672554016113e-01 6.766837835311889648e-02 -8.920758962631225586e-03 -1.440084576606750488e-01 1.225950196385383606e-01 -2.362280189990997314e-01 -3.966391384601593018e-01 1.128749698400497437e-01 3.733348846435546875e-01 2.720000967383384705e-02 -1.007414981722831726e-01 -3.104544579982757568e-01 -3.700730577111244202e-02 -4.078405201435089111e-01 -4.018785804510116577e-02 -4.797524958848953247e-02 -8.504219353199005127e-02 -5.002607777714729309e-02 -7.062087208032608032e-02 -1.447926461696624756e-01 -3.594169765710830688e-02 -3.321049809455871582e-01 -9.177199006080627441e-02 -7.175564020872116089e-02 -2.279866933822631836e-01
-1.636016555130481720e-02 1.808751076459884644e-01 1.549882143735885620e-01 -1.417500376701354980e-01 1.084636896848678589e-01 -3.080013692378997803e-01 -1.370664834976196289e-01 3.078030943870544434e-01 1.721448898315429688e-01 2.069192081689834595e-01 -1.746474765241146088e-02 -3.412836790084838867e-02 -4.110747575759887695e-01 -1.573688238859176636e-01 8.596736937761306763e-02 -3.782532736659049988e-02 1.902388930320739746e-01 -1.503823250532150269e-01 7.093925029039382935e-02 -2.491285353899002075e-01 -9.074480831623077393e-02 -8.531589061021804810e-02 7.265526801347732544e-02 1.146128699183464050e-01 1.543170064687728882e-01 -2.105317264795303345e-01 -2.119073420763015747e-01 -1.624010950326919556e-01 -1.492624133825302124e-01 -2.764490246772766113e-01 -1.680585443973541260e-01 -7.790946867316961288e-03
-2.270043343305587769e-01 -3.259724378585815430e-01 6.309456378221511841e-02 -5.613613501191139221e-02 -2.314453572034835815e-01 2.301701903343200684e-02 1.276696175336837769e-01 8.180764317512512207e-02 2.145973742008209229e-01 4.353939294815063477e-01 1.235190331935882568e-01 6.511285156011581421e-02 -7.923182100057601929e-02 8.268275298178195953e-03 -1.788734085857868195e-02 -4.697630554437637329e-02 -2.300691157579421997e-01 1.753828860819339752e-02 -1.397502571344375610e-01 1.945521235466003418e-01 -2.021902650594711304e-01 1.155008152127265930e-01 -7.131837774068117142e-03 -1.815717667341232300e-01 -6.004434078931808472e-03 -3.615298867225646973e-01 -1.598908603191375732e-01 -2.898367345333099365e-01 5.787114053964614868e-02 1.879464983940124512e-01 -1.264230608940124512e-01 -3.426529839634895325e-02
-1.608949601650238037e-01 -3.335263431072235107e-01 1.933103799819946289e-01 -1.827706843614578247e-01 -1.604951024055480957e-01 -5.280821025371551514e-02 -2.872317470610141754e-02 -8.840782195329666138e-02 1.765253841876983643e-01 2.410956472158432007e-01 8.364622294902801514e-02 -1.955945193767547607e-01 -2.391595095396041870e-01 -1.004165261983871460e-01 -5.576917901635169983e-02 -9.012698382139205933e-02 7.838141918182373047e-02 -2.460946142673492432e-01 4.504451528191566467e-02 -3.410904854536056519e-02 -2.436838001012802124e-01 2.162426859140396118e-01 -1.341921389102935791e-01 -4.579736590385437012e-01 1.512924134731292725e-01 -2.331577688455581665e-01 -3.098016418516635895e-02 -2.027982324361801147e-01 6.458454579114913940e-02 6.067047268152236938e-02 -1.380230858922004700e-02 -1.033666506409645081e-01
-6.281016021966934204e-02 1.922409795224666595e-02 -2.922574877738952637e-01 -1.792559176683425903e-01 -4.138557240366935730e-02 8.291125297546386719e-02 -1.159650459885597229e-01 7.730145007371902466e-02 1.886788606643676758e-01 1.498392969369888306e-01 8.662506937980651855e-02 2.069162279367446899e-01 -3.655186295509338379e-01 -3.393158912658691406e-01 -4.629739522933959961e-01 1.680210791528224945e-02 -1.612763665616512299e-02 2.410914190113544464e-02 1.610820442438125610e-01 6.085893511772155762e-02 -1.327505856752395630e-01 -1.916362494230270386e-01 -4.432455450296401978e-02 -1.262642294168472290e-01 4.625885561108589172e-02 -1.771472096443176270e-01 -8.492946624755859375e-02 -1.500929445028305054e-01 -2.195239961147308350e-01 -1.713110655546188354e-01 -5.701804906129837036e-02 1.777453124523162842e-01
-3.661358356475830078e-02 -4.908912256360054016e-02 -3.782085701823234558e-02 -3.556690812110900879e-01 -1.715860962867736816e-01 1.925215125083923340e-02 -8.872017264366149902e-02 -4.357234761118888855e-02 1.197165250778198242e-01 2.673194408416748047e-01 1.832839548587799072e-01 2.541446387767791748e-01 -1.507086753845214844e-01 -1.268876194953918457e-01 -9.780523367226123810e-03 1.402403563261032104e-01 5.466482043266296387e-02 1.979819536209106445e-01 -1.707967668771743774e-01 -3.214841485023498535e-01 -3.731036186218261719e-01 1.783912926912307739e-01 3.947081975638866425e-03 -5.870207678526639938e-03 5.347059294581413269e-02 -1.155084595084190369e-01 -4.877659305930137634e-02 -3.527766168117523193e-01 1.361336261034011841e-01 5.476556345820426941e-02 2.369346171617507935e-01 1.403417438268661499e-01
-2.553309500217437744e-01 4.780200868844985962e-02 3.418769240379333496e-01 -3.742364794015884399e-02 -1.910410970449447632e-01 -2.195856869220733643e-01 2.957461178302764893e-01 -2.207061797380447388e-01 1.566099673509597778e-01 1.239277198910713196e-01 1.029899865388870239e-01 3.299132287502288818e-01 -2.619183659553527832e-01 -4.392613843083381653e-02 -7.420016825199127197e-02 -1.792276799678802490e-01 5.175567790865898132e-02 9.409291669726371765e-03 7.818897813558578491e-02 -3.708750242367386818e-03 -2.286103814840316772e-01 -5.219788476824760437e-02 5.232347175478935242e-02 6.097647920250892639e-02 4.613090679049491882e-02 -3.268589079380035400e-01 -1.218497604131698608e-01 -1.196530908346176147e-01 1.934267207980155945e-02 -2.806563973426818848e-01 -1.731168329715728760e-01 9.098055958747863770e-02
-5.318458080291748047e-01 -4.379696771502494812e-02 8.960153162479400635e-02 -1.962500251829624176e-02 -4.728466644883155823e-02 -3.162022531032562256e-01 1.976127028465270996e-01 8.802104741334915161e-03 1.285786330699920654e-01 2.890741229057312012e-01 -1.824195533990859985e-01 -1.652986407279968262e-01 1.115320026874542236e-01 -4.798380285501480103e-02 -8.554068207740783691e-02 -1.401299238204956055e-02 -3.614502772688865662e-02 3.674472495913505554e-02 -1.956034898757934570e-01 -1.153320521116256714e-01 -2.100019603967666626e-01 -1.521058529615402222e-01 1.488933414220809937e-01 -2.166587561368942261e-01 2.345299273729324341e-01 -2.146982401609420776e-01 2.701468765735626221e-02 -2.325119376182556152e-01 3.549129515886306763e-02 -6.693137437105178833e-02 -8.867722004652023315e-02 -1.498252600431442261e-01
-1.053317934274673462e-01 -1.824790537357330322e-01 -1.711831539869308472e-01 -3.152939677238464355e-01 -1.450354754924774170e-01 1.042211279273033142e-01 3.018152713775634766e-01 1.524484753608703613e-01 5.276725813746452332e-02 7.806355506181716919e-02 1.482945680618286133e-01 -2.347210943698883057e-01 -1.554322093725204468e-01 4.781835526227951050e-02 -4.609418287873268127e-02 3.954143524169921875e-01 1.066118553280830383e-01 5.815651267766952515e-02 -7.759799808263778687e-02 -2.976542711257934570e-01 -3.321273922920227051e-01 1.195867136120796204e-01 -1.058226302266120911e-01 -1.555891591124236584e-03 6.912735849618911743e-02 5.179811269044876099e-03 6.446992605924606323e-02 -3.125331103801727295e-01 -1.186507716774940491e-01 -1.818294972181320190e-01 -8.473089337348937988e-02 6.032853573560714722e-02
-1.192335784435272217e-01 -2.532633394002914429e-02 -3.622958436608314514e-02 7.245387136936187744e-02 1.608927696943283081e-01 -2.013778835535049438e-01 1.400052160024642944e-01 -1.241962835192680359e-01 -6.625259667634963989e-02 1.601207703351974487e-01 -2.934795059263706207e-02 1.545691490173339844e-01 -3.247446417808532715e-01 -2.103820443153381348e-01 -5.628164112567901611e-02 2.102318964898586273e-02 -8.748224377632141113e-02 1.944942958652973175e-02 -1.698442101478576660e-01 -4.309480544179677963e-03 -2.640457153320312500e-01 1.012037601321935654e-02 7.404766976833343506e-02 -9.130835533142089844e-02 -1.150931045413017273e-01 -3.146052360534667969e-01 2.024522423744201660e-02 -4.004767239093780518e-01 5.411952733993530273e-02 -2.037753164768218994e-01 -4.342039227485656738e-01 2.060668766498565674e-01
-3.935120701789855957e-01 2.763842344284057617e-01 -1.014084462076425552e-02 9.811534732580184937e-02 -7.288940250873565674e-02 -8.931719511747360229e-02 2.436908483505249023e-01 6.840828061103820801e-02 2.662012539803981781e-02 2.444133162498474121e-01 -3.242073953151702881e-02 -4.490248858928680420e-02 -2.464204132556915283e-01 -6.781397759914398193e-02 -1.881511658430099487e-01 -8.555231988430023193e-02 3.377209901809692383e-01 1.854803264141082764e-01 -2.063087373971939087e-01 -1.600895822048187256e-01 -1.136704534292221069e-01 -6.638077646493911743e-02 9.062637388706207275e-02 -2.255601342767477036e-03 1.825633347034454346e-01 -2.218223512172698975e-01 -1.126059144735336304e-01 -2.320234924554824829e-01 -2.672531604766845703e-01 1.976949423551559448e-01 6.690312176942825317e-02 -6.237441673874855042e-02
-1.368659138679504395e-01 -2.805432975292205811e-01 1.264395564794540405e-01 -1.232718080282211304e-01 -2.269313037395477295e-01 1.555763334035873413e-01 -8.588112890720367432e-02 -1.468828618526458740e-01 3.321356773376464844e-01 3.792820274829864502e-01 2.468044310808181763e-02 9.124162048101425171e-02 -2.207221090793609619e-01 -1.584393680095672607e-01 2.164153009653091431e-02 -5.302647501230239868e-02 -9.338802844285964966e-02 1.971119046211242676e-01 -2.348764687776565552e-01 6.507767736911773682e-02 -2.764737904071807861e-01 1.499142199754714966e-01 -8.197855949401855469e-02 -2.551967799663543701e-01 1.126444637775421143e-01 -2.372990846633911133e-01 -1.627237200736999512e-01 -1.485890150070190430e-01 1.595545187592506409e-02 1.113192513585090637e-01 -1.221174001693725586e-01 -6.060454994440078735e-02
-1.279702782630920410e-01 4.694522917270660400e-02 1.129276975989341736e-01 -4.783080890774726868e-02 -2.215818464756011963e-01 -2.023317515850067139e-01 3.314394056797027588e-01 4.171204939484596252e-02 -6.003992632031440735e-02 -2.109041437506675720e-02 1.415237188339233398e-01 -1.140079051256179810e-01 -1.274177879095077515e-01 1.013799980282783508e-01 -9.796347469091415405e-02 2.983603477478027344e-01 7.127461582422256470e-02 2.792921662330627441e-01 -3.517075479030609131e-01 -1.377336680889129639e-01 -3.538446724414825439e-01 1.828003823757171631e-01 1.112765222787857056e-01 9.402356296777725220e-02 2.334470897912979126e-01 -2.889055609703063965e-01 -5.266937613487243652e-02 -2.298626452684402466e-01 -3.899472206830978394e-02 -2.984690479934215546e-02 8.917491883039474487e-03 2.969212085008621216e-02
1.165211200714111328e-01 -1.945083402097225189e-02 3.891868516802787781e-02 -3.908701241016387939e-01 -2.407721281051635742e-01 1.309321373701095581e-01 2.633115053176879883e-01 1.589755564928054810e-01 1.657654196023941040e-01 1.948223114013671875e-01 -8.112440817058086395e-03 -2.709267847239971161e-02 -4.626072011888027191e-03 -2.063398957252502441e-01 4.721931368112564087e-02 5.213017016649246216e-02 2.571569681167602539e-01 1.411391347646713257e-01 8.273683488368988037e-02 -2.211895287036895752e-01 -3.017472326755523682e-01 -1.704642176628112793e-01 -1.389164179563522339e-01 -6.501875072717666626e-02 -1.685126125812530518e-01 -3.503492474555969238e-01 -1.430106461048126221e-01 -2.298821359872817993e-01 -1.222272664308547974e-01 6.785199046134948730e-02 9.568553417921066284e-02 -9.827796369791030884e-02
-1.494497060775756836e-01 -7.556861266493797302e-03 -3.685647994279861450e-02 -9.171655774116516113e-02 -2.234497517347335815e-01 -8.311325311660766602e-02 5.606761574745178223e-02 2.280684858560562134e-01 2.044811844825744629e-02 2.721524238586425781e-01 3.320270180702209473e-01 4.566416516900062561e-02 -3.039167821407318115e-01 1.151703894138336182e-01 9.185031056404113770e-02 5.255595222115516663e-02 5.496902763843536377e-02 9.375269711017608643e-02 -9.811011701822280884e-02 1.976229809224605560e-02 2.720231749117374420e-02 1.486084312200546265e-01 2.021085284650325775e-02 -2.625328898429870605e-01 -5.585724022239446640e-03 -1.389627456665039062e-01 -5.196719616651535034e-02 -3.395822346210479736e-01 -3.210217654705047607e-01 3.338808566331863403e-02 -2.986393570899963379e-01 3.278764784336090088e-01
-3.910680115222930908e-02 -6.932047754526138306e-02 3.705077469348907471e-01 1.744690351188182831e-02 -2.607151307165622711e-02 -2.503160387277603149e-02 8.008000254631042480e-02 6.438645720481872559e-02 2.980149686336517334e-01 6.383903324604034424e-02 3.525814116001129150e-01 1.029789447784423828e-01 -4.331068694591522217e-01 1.092547103762626648e-01 -3.038088083267211914e-01 7.676988095045089722e-02 1.656980812549591064e-02 2.318857461214065552e-01 1.055391207337379456e-01 -8.453849703073501587e-02 -1.270233392715454102e-01 -9.387054294347763062e-02 2.947746403515338898e-02 -2.146293073892593384e-01 7.648355513811111450e-02 -1.803371906280517578e-01 -1.456695795059204102e-01 -8.776766806840896606e-02 5.419813469052314758e-02 1.218350324779748917e-02 -2.962392866611480713e-01 -1.278766691684722900e-01
1.494915783405303955e-01 -2.905091643333435059e-01 -1.182273551821708679e-01 -2.902030348777770996e-01 -9.049647301435470581e-02 -4.426136240363121033e-02 1.616587787866592407e-01 2.012756420299410820e-03 -1.769551485776901245e-01 1.131215393543243408e-01 -7.484885305166244507e-02 -4.169612191617488861e-03 -2.068835198879241943e-01 -2.502833008766174316e-01 -3.642097413539886475e-01 2.347175925970077515e-01 4.342820867896080017e-02 2.078549116849899292e-01 9.140644222497940063e-02 -2.578131556510925293e-01 -2.543192505836486816e-01 3.342269733548164368e-02 1.331128878518939018e-04 -2.409884892404079437e-02 1.046545356512069702e-01 -7.678545266389846802e-02 -1.813183128833770752e-01 -1.793316006660461426e-01 -2.363365739583969116e-01 2.870546281337738037e-01 -5.085977539420127869e-02 -8.274480700492858887e-02
-6.129035353660583496e-02 -1.126470393501222134e-03 -1.359204351902008057e-01 -3.643846213817596436e-01 -3.031798601150512695e-01 -4.608195647597312927e-02 -3.112250380218029022e-02 -1.972882002592086792e-01 1.446521282196044922e-01 1.916986256837844849e-01 3.129375353455543518e-02 1.400538831949234009e-01 -1.611089557409286499e-01 -1.766558140516281128e-01 4.828570038080215454e-02 1.839073598384857178e-01 2.533889375627040863e-02 -2.380709163844585419e-03 -4.444509744644165039e-02 -3.092359006404876709e-01 -2.514938712120056152e-01 3.238570094108581543e-01 -7.550244033336639404e-02 -2.498469203710556030e-01 -8.564429357647895813e-03 -1.092793345451354980e-01 -1.814159452915191650e-01 -3.365772664546966553e-01 -2.300127409398555756e-03 1.323973238468170166e-01 1.653947681188583374e-01 4.321400821208953857e-02
-1.319602131843566895e-01 8.792896568775177002e-02 1.683934479951858521e-01 -1.452494561672210693e-01 3.580052033066749573e-02 5.991496890783309937e-02 3.621182739734649658e-01 -1.544308196753263474e-02 -2.512681297957897186e-02 3.650341629981994629e-01 1.104304194450378418e-01 1.342541575431823730e-01 -2.147417515516281128e-01 -1.027343794703483582e-01 2.941597700119018555e-01 -7.907219976186752319e-02 3.706482350826263428e-01 2.190315723419189453e-01 -2.737508714199066162e-01 -5.178179219365119934e-02 -1.910682767629623413e-01 9.245123714208602905e-02 -3.879941627383232117e-02 5.072610825300216675e-02 -9.727852046489715576e-02 -7.162443548440933228e-02 -2.397570759057998657e-01 -2.434812299907207489e-02 -1.936724036931991577e-01 4.876921698451042175e-02 -1.374925971031188965e-01 -1.789993196725845337e-01
-1.662792265415191650e-01 2.653750032186508179e-02 -2.096683830022811890e-01 -2.303731889696791768e-04 -2.366708368062973022e-01 -5.589196830987930298e-02 -2.807609736919403076e-01 -3.256081044673919678e-02 8.547832816839218140e-02 1.994673311710357666e-01 -2.334712445735931396e-01 1.784477978944778442e-01 -1.304518133401870728e-01 -7.256028708070516586e-03 -2.963948547840118408e-01 2.256582081317901611e-01 1.196792125701904297e-01 3.450803756713867188e-01 -3.453043475747108459e-02 -9.573306888341903687e-02 -2.213327735662460327e-01 -1.603821516036987305e-01 -2.470559179782867432e-01 4.424547031521797180e-02 1.861727833747863770e-01 -9.002018719911575317e-02 3.295776993036270142e-02 -2.107917666435241699e-01 -9.190124273300170898e-02 4.858573153614997864e-02 -3.380367457866668701e-01 -6.745246052742004395e-02
-5.997378379106521606e-02 6.336906552314758301e-02 -1.269218772649765015e-01 -1.614366322755813599e-01 -2.329456992447376251e-02 -1.376270800828933716e-01 9.688096493482589722e-02 -8.530975878238677979e-02 1.757059097290039062e-01 5.887880455702543259e-03 -1.885339588625356555e-04 3.027127087116241455e-01 -1.021792218089103699e-01 -2.099813520908355713e-01 -5.643633008003234863e-02 2.332070618867874146e-01 3.116852603852748871e-02 -1.270346194505691528e-01 1.120223626494407654e-01 -1.621036231517791748e-02 -3.962100446224212646e-01 1.513137761503458023e-02 2.515847049653530121e-02 -5.145879089832305908e-02 -1.626830101013183594e-01 -2.230812609195709229e-01 -2.707096934318542480e-01 1.696006767451763153e-02 -4.209741055965423584e-01 -3.932390213012695312e-01 -4.327482730150222778e-02 -7.401894032955169678e-02
-3.412185013294219971e-01 2.147795110940933228e-01 -8.315090090036392212e-02 -2.709733545780181885e-01 -3.361480534076690674e-01 8.491686731576919556e-02 1.401117295026779175e-01 1.181819569319486618e-02 -2.289134077727794647e-02 1.992649137973785400e-01 2.468262463808059692e-01 -5.537297576665878296e-02 -6.971246749162673950e-02 -1.017646864056587219e-01 1.588440984487533569e-01 -6.270944327116012573e-02 4.644119441509246826e-01 1.173427850008010864e-01 -1.704133749008178711e-01 -5.307318642735481262e-02 -1.447007805109024048e-01 -7.677004486322402954e-02 9.554960578680038452e-02 1.480653434991836548e-01 -8.639618754386901855e-02 -2.964278161525726318e-01 -7.993407547473907471e-02 -1.791519969701766968e-01 -7.890159636735916138e-02 -2.265461347997188568e-02 -9.086886793375015259e-02 2.274192497134208679e-02
-8.984931558370590210e-02 -2.729740180075168610e-02 -2.310989797115325928e-01 -2.582252919673919678e-01 -1.702764481306076050e-01 2.093476802110671997e-02 1.166938021779060364e-01 -2.305869609117507935e-01 1.750960946083068848e-01 9.316770732402801514e-02 7.939302176237106323e-02 -1.294024288654327393e-01 -2.570748329162597656e-01 -3.892457857728004456e-02 -3.606750816106796265e-02 1.997692734003067017e-01 7.044082134962081909e-02 1.340450048446655273e-01 -1.440195292234420776e-01 -3.526740074157714844e-01 -3.533682525157928467e-01 3.208446502685546875e-01 1.403339356184005737e-01 -1.082789972424507141e-01 -3.883715718984603882e-03 -2.347384989261627197e-01 -4.134801402688026428e-02 -2.919161915779113770e-01 -2.610583230853080750e-02 1.355399284511804581e-02 5.921474099159240723e-02 1.731588095426559448e-01
-2.146904617547988892e-01 5.779762193560600281e-02 5.260909721255302429e-02 -2.987534403800964355e-01 -2.713483572006225586e-01 -1.563194990158081055e-01 1.236643046140670776e-01 1.532634198665618896e-01 1.830889284610748291e-01 1.106866672635078430e-01 5.343748722225427628e-03 -9.387087821960449219e-02 -1.853696107864379883e-01 1.388298720121383667e-01 -9.509306401014328003e-02 2.861013710498809814e-01 -1.339722573757171631e-01 4.380072280764579773e-02 3.351619094610214233e-02 -9.903592616319656372e-02 -1.737214922904968262e-01 -1.184485703706741333e-01 -1.005296707153320312e-01 -2.552993893623352051e-01 -1.938492506742477417e-01 -1.186202466487884521e-01 -1.231611445546150208e-01 -2.816309593617916107e-02 2.115949243307113647e-02 1.825199425220489502e-01 -4.886491894721984863e-01 1.791959702968597412e-01
-1.033892557024955750e-01 2.398172467947006226e-01 -1.861770004034042358e-01 -6.048840656876564026e-02 1.309565920382738113e-02 5.028953775763511658e-03 1.413815617561340332e-01 1.997497677803039551e-01 -5.621796846389770508e-02 2.410798072814941406e-01 2.567109167575836182e-01 1.463703531771898270e-02 -2.753056585788726807e-01 -1.872682385146617889e-02 1.542420685291290283e-02 -2.583344280719757080e-01 2.280562818050384521e-01 6.389699410647153854e-03 -2.066575586795806885e-01 9.098932147026062012e-02 -2.260473519563674927e-01 6.470443308353424072e-02 -2.332032024860382080e-01 2.364561147987842560e-02 -1.645972132682800293e-01 -3.402986228466033936e-01 -1.959928721189498901e-01 -3.086371123790740967e-01 -1.748150400817394257e-02 -3.749435022473335266e-02 -6.187339127063751221e-02 -2.598267197608947754e-01
-2.550293207168579102e-01 3.250761926174163818e-01 2.500394918024539948e-02 -1.936932057142257690e-01 -2.421888858079910278e-01 -1.361315101385116577e-01 1.004867926239967346e-01 -1.551153808832168579e-01 -1.184169352054595947e-01 1.198437809944152832e-01 5.329720303416252136e-02 -4.124009981751441956e-03 -7.636431604623794556e-02 -6.766615062952041626e-02 -4.984044283628463745e-02 4.609879255294799805e-01 2.435897849500179291e-02 -1.033913940191268921e-01 -2.812047004699707031e-01 -1.696414351463317871e-01 -3.683017790317535400e-01 2.510293424129486084e-01 -1.327247172594070435e-01 -8.147138357162475586e-02 7.797456532716751099e-02 -7.050255686044692993e-02 -7.952706515789031982e-02 -4.785792902112007141e-02 -2.087368071079254150e-01 1.104300990700721741e-01 3.630291670560836792e-02 6.594446301460266113e-02
-7.272838056087493896e-02 -2.534060366451740265e-02 -7.252263277769088745e-02 -1.519976556301116943e-01 -3.032699460163712502e-03 -1.998067200183868408e-01 2.686905562877655029e-01 3.293067514896392822e-01 -1.677658259868621826e-01 1.811557263135910034e-01 2.426567971706390381e-01 4.211065173149108887e-02 -2.000406384468078613e-01 -4.284708574414253235e-02 -8.682397007942199707e-02 1.241347789764404297e-01 -3.623889060690999031e-03 3.057623207569122314e-01 -2.519827783107757568e-01 -2.803428471088409424e-01 -2.000544518232345581e-01 -1.252176612615585327e-01 3.134888708591461182e-01 -9.222780913114547729e-02 5.807457491755485535e-02 -1.296774148941040039e-01 -1.670428216457366943e-01 -2.695495188236236572e-01 -1.648210436105728149e-01 -4.254828672856092453e-03 -9.158178418874740601e-02 -6.575607508420944214e-02
-1.048567742109298706e-01 -1.203826908022165298e-02 -1.397592723369598389e-01 -2.564230263233184814e-01 -1.497707981616258621e-02 9.962572902441024780e-02 2.114212960004806519e-01 -3.528168424963951111e-02 1.726302206516265869e-01 -2.162666916847229004e-01 3.532153666019439697e-01 2.305439710617065430e-01 -2.025457173585891724e-01 -9.947665780782699585e-02 -2.780010923743247986e-02 9.593419730663299561e-02 -1.500493437051773071e-01 -1.548109110444784164e-02 9.290114790201187134e-02 -6.072688102722167969e-02 -3.372185230255126953e-01 2.659517824649810791e-01 1.576766222715377808e-01 7.020235061645507812e-02 -2.801056019961833954e-03 -3.276315033435821533e-01 -9.974423050880432129e-02 -8.435811102390289307e-02 -3.655073344707489014e-01 -1.298475563526153564e-01 2.726055681705474854e-03 -8.894991129636764526e-02
-1.178048402070999146e-01 -1.158618107438087463e-01 7.816313952207565308e-02 -1.277088671922683716e-01 -2.764589488506317139e-01 7.215508818626403809e-02 5.959405098110437393e-03 1.578347682952880859e-01 -2.471202798187732697e-02 3.256528079509735107e-01 3.729452192783355713e-02 2.286646664142608643e-01 -1.702559925615787506e-02 -1.880885213613510132e-01 -8.579617738723754883e-02 2.559657394886016846e-01 1.493857651948928833e-01 -1.793049275875091553e-01 -1.169240698218345642e-01 -3.132107555866241455e-01 -1.999015510082244873e-01 -5.696590989828109741e-02 4.222896881401538849e-03 -2.422955818474292755e-02 3.873361945152282715e-01 -2.321006208658218384e-01 -1.494128406047821045e-01 -1.701491326093673706e-01 2.482561022043228149e-01 -4.644231125712394714e-02 -2.111785709857940674e-01 3.466578572988510132e-02
4.378632083535194397e-02 4.627612605690956116e-02 -2.048548012971878052e-01 -2.474840581417083740e-01 -1.845927834510803223e-01 2.211971879005432129e-01 7.320835441350936890e-02 -3.730178996920585632e-02 -1.558967120945453644e-02 2.094869911670684814e-01 -6.647644098848104477e-03 -1.509260386228561401e-01 -2.482219636440277100e-01 -2.442090064287185669e-01 3.495417907834053040e-02 2.432265430688858032e-01 2.536408007144927979e-01 5.252988636493682861e-02 1.731061376631259918e-02 -2.822951972484588623e-01 -3.288302719593048096e-01 -4.305811016820371151e-04 -9.279716014862060547e-02 -2.898138761520385742e-01 -7.944774627685546875e-02 -3.795510157942771912e-03 -1.515873819589614868e-01 -2.645331025123596191e-01 -2.135175466537475586e-01 -2.442389726638793945e-01 -3.437306731939315796e-02 -2.944610081613063812e-02
-2.570168375968933105e-01 -8.881473541259765625e-02 -1.032593380659818649e-02 9.033290296792984009e-02 -7.157864421606063843e-02 1.831239312887191772e-01 2.075313180685043335e-01 -2.278117649257183075e-02 -9.925344586372375488e-02 3.542228601872920990e-03 -1.753236055374145508e-01 -1.806362420320510864e-01 -2.319034039974212646e-01 -2.318586409091949463e-01 -1.841997206211090088e-01 1.297659128904342651e-01 1.183970272541046143e-01 4.056807234883308411e-02 -1.517508774995803833e-01 -3.739106059074401855e-01 -2.208411395549774170e-01 6.962116807699203491e-02 2.480974793434143066e-01 -1.166897732764482498e-02 3.257574513554573059e-02 -3.085510432720184326e-01 -3.015965819358825684e-01 -1.530498713254928589e-01 -5.937808752059936523e-02 2.198431640863418579e-01 -1.151211932301521301e-01 -1.855713576078414917e-01
-3.689412474632263184e-01 -2.302381908521056175e-03 -9.597703814506530762e-02 1.977636069059371948e-01 -1.196484044194221497e-01 9.283179044723510742e-02 1.767541766166687012e-01 4.125170037150382996e-02 1.686343550682067871e-01 3.829989731311798096e-01 -8.339633047580718994e-02 -7.979393005371093750e-02 -9.496686980128288269e-03 -2.363583147525787354e-01 -2.876832485198974609e-01 3.021376952528953552e-02 -5.456159636378288269e-02 3.107165098190307617e-01 -2.095596343278884888e-01 -6.778104603290557861e-02 -2.780166566371917725e-01 -1.233739033341407776e-01 1.861953549087047577e-02 -2.065520137548446655e-01 6.856159120798110962e-02 -3.485282063484191895e-01 -3.381997346878051758e-02 -7.138528674840927124e-02 -8.959767967462539673e-02 -1.522694341838359833e-02 4.061581939458847046e-02 -7.564739882946014404e-02
-2.292974144220352173e-01 -4.830277338624000549e-02 3.143253549933433533e-02 -1.837859163060784340e-03 -1.481210142374038696e-01 -7.536225952208042145e-03 6.698741018772125244e-02 2.809561416506767273e-02 4.895491600036621094e-01 -5.117849633097648621e-02 1.607530564069747925e-01 1.580096036195755005e-01 -1.351654678583145142e-01 -1.652668416500091553e-01 2.562220990657806396e-01 1.269811540842056274e-01 1.288790851831436157e-01 8.337387442588806152e-02 2.788017876446247101e-02 -2.271337956190109253e-01 -1.582137197256088257e-01 -5.741440504789352417e-02 -1.609877943992614746e-01 -2.992040216922760010e-01 -9.475607657805085182e-04 -2.215495407581329346e-01 -1.144799813628196716e-01 -2.431609332561492920e-01 7.678908854722976685e-02 -3.332089781761169434e-01 -1.885705739259719849e-01 5.370330065488815308e-02
-2.173393517732620239e-01 -2.626737356185913086e-01 2.347539812326431274e-01 -1.954429745674133301e-01 1.320612877607345581e-01 -3.385441601276397705e-01 9.453678876161575317e-02 -1.847075521945953369e-01 1.190576106309890747e-01 1.793634444475173950e-01 1.097301840782165527e-01 1.945204138755798340e-01 -1.468168497085571289e-01 -5.162657052278518677e-02 -8.006295561790466309e-02 -1.520501971244812012e-01 4.180320724844932556e-02 -4.902886971831321716e-02 -9.717329405248165131e-03 -1.821527481079101562e-01 -4.077817797660827637e-01 -2.201270461082458496e-01 2.225706353783607483e-02 -1.553856730461120605e-01 -1.050885319709777832e-01 -9.956780821084976196e-02 -1.000824347138404846e-01 -2.037473320960998535e-01 2.168614882975816727e-03 -6.341782212257385254e-02 -3.217635154724121094e-01 9.233257919549942017e-02
-6.071223691105842590e-02 -8.233967423439025879e-02 -8.348491042852401733e-02 -2.510250806808471680e-01 6.725860387086868286e-02 -7.767900824546813965e-02 -3.099860250949859619e-02 4.353334382176399231e-02 2.496843785047531128e-01 1.707210987806320190e-01 -1.331813931465148926e-01 -7.662677019834518433e-02 -1.791559904813766479e-01 1.051494106650352478e-01 -6.061424314975738525e-02 2.044926732778549194e-01 -6.109122186899185181e-03 -4.197551682591438293e-02 -6.131489574909210205e-02 -2.795888781547546387e-01 -1.819166094064712524e-01 -7.662743330001831055e-02 -1.183778792619705200e-01 -1.958282589912414551e-01 -1.513158380985260010e-01 -1.340856403112411499e-01 -3.261264562606811523e-01 -4.211051464080810547e-01 -2.626094222068786621e-01 2.953804135322570801e-01 -4.490017518401145935e-02 2.110610604286193848e-01
-9.728143364191055298e-02 2.913603484630584717e-01 7.826324552297592163e-02 1.055138558149337769e-01 1.393460035324096680e-01 -7.810818403959274292e-02 1.128353402018547058e-01 1.132432073354721069e-01 2.509025111794471741e-02 2.489049434661865234e-01 -7.009710371494293213e-02 2.742837965488433838e-01 -1.878132373094558716e-01 -9.939401596784591675e-02 -3.006481230258941650e-01 1.315763443708419800e-01 -1.289353966712951660e-01 6.580121070146560669e-02 7.550316303968429565e-02 -1.882415381260216236e-03 -4.213269352912902832e-01 -2.348983436822891235e-01 -1.705990284681320190e-01 -4.581385105848312378e-02 1.642602123320102692e-02 -8.803017437458038330e-02 -2.288806140422821045e-01 -7.511737942695617676e-02 -1.879794746637344360e-01 1.409929394721984863e-01 -3.038709163665771484e-01 1.938411593437194824e-01
-1.152793988585472107e-01 1.687377691268920898e-02 -2.444541454315185547e-02 -3.143547475337982178e-02 7.903353869915008545e-02 4.619098454713821411e-02 9.160945564508438110e-02 1.857462972402572632e-01 1.192655563354492188e-01 9.867180138826370239e-02 1.713922470808029175e-01 1.123790591955184937e-01 -2.595756351947784424e-01 -1.858022063970565796e-01 -1.113408617675304413e-02 1.774819195270538330e-01 7.298325188457965851e-03 -9.205430746078491211e-02 -3.467969298362731934e-01 1.717293560504913330e-01 -4.784491360187530518e-01 -4.593834653496742249e-02 -4.211309924721717834e-02 -1.085685286670923233e-02 2.210426330566406250e-01 -1.932301670312881470e-01 -3.506532609462738037e-01 2.401439249515533447e-01 -2.281671017408370972e-01 7.314435392618179321e-02 -3.322454541921615601e-02 1.324210762977600098e-01
-1.220968067646026611e-01 -4.349282756447792053e-02 1.937208473682403564e-01 -1.832649111747741699e-01 5.625914037227630615e-02 -2.199834883213043213e-01 -2.900539636611938477e-01 1.328004300594329834e-01 1.507836878299713135e-01 7.731579989194869995e-02 1.800113320350646973e-01 -1.454986445605754852e-02 -3.632985055446624756e-01 2.741919085383415222e-02 -9.726728498935699463e-02 -1.797891594469547272e-02 1.416760534048080444e-01 -1.530118584632873535e-01 1.183495894074440002e-01 -2.078950256109237671e-01 -1.617590636014938354e-01 -1.134747266769409180e-01 1.071281582117080688e-01 2.830402925610542297e-02 9.713161736726760864e-02 -2.471805661916732788e-01 -2.789506018161773682e-01 -1.296789199113845825e-01 -2.415487468242645264e-01 -3.355346322059631348e-01 -2.480910122394561768e-01 -7.237216830253601074e-02
-2.420734912157058716e-01 4.405838996171951294e-02 1.499464511871337891e-01 -1.884018331766128540e-01 -1.059546098113059998e-01 -1.010112315416336060e-01 -5.234117433428764343e-02 -2.883948199450969696e-02 1.367962360382080078e-01 3.937148749828338623e-01 8.036025799810886383e-03 1.397736966609954834e-01 -2.233218215405941010e-02 -5.033962056040763855e-02 -6.098554655909538269e-02 1.755982786417007446e-01 -4.595765843987464905e-03 9.813779592514038086e-02 -2.422884255647659302e-01 -1.391998976469039917e-01 -3.126680552959442139e-01 -3.968362137675285339e-02 -1.749367564916610718e-01 1.842670291662216187e-01 9.706936776638031006e-02 -6.201345473527908325e-02 -2.222182750701904297e-01 2.106677144765853882e-01 -2.934465408325195312e-01 1.218608021736145020e-01 -1.491178274154663086e-01 3.790959417819976807e-01
-2.289540171623229980e-01 1.761534065008163452e-01 4.227048251777887344e-03 1.140251010656356812e-01 3.517512232065200806e-02 -2.537797391414642334e-02 9.920270740985870361e-02 1.679664701223373413e-01 4.435240104794502258e-02 3.686190247535705566e-01 -8.502352982759475708e-02 4.747887700796127319e-02 -2.401545047760009766e-01 -1.738882660865783691e-01 -1.272011175751686096e-02 5.034953728318214417e-02 -2.028814554214477539e-01 1.204198971390724182e-01 2.165451645851135254e-02 -2.074639648199081421e-01 -4.425435066223144531e-01 3.069377504289150238e-02 -1.517791748046875000e-01 -3.417254984378814697e-02 -1.685362160205841064e-01 -4.001534730195999146e-02 -3.912022411823272705e-01 5.069803074002265930e-02 -4.871377721428871155e-02 1.535593122243881226e-01 -2.119144350290298462e-01 2.213969528675079346e-01
-1.153162270784378052e-01 7.466541975736618042e-02 -3.805828839540481567e-02 -2.117509245872497559e-01 -2.600364685058593750e-01 -2.347966730594635010e-01 -1.003941446542739868e-01 2.262422740459442139e-01 1.844160556793212891e-01 1.369638089090585709e-02 2.902637124061584473e-01 1.155657768249511719e-01 -2.021285891532897949e-01 -1.321753263473510742e-01 3.457282902672886848e-03 -1.783577911555767059e-02 2.306412309408187866e-01 -3.002209663391113281e-01 8.545666188001632690e-02 3.632896021008491516e-02 -2.373501360416412354e-01 9.487780183553695679e-02 -2.520754002034664154e-02 -3.556576073169708252e-01 1.344850510358810425e-01 -2.278335243463516235e-01 9.822481125593185425e-02 5.436676554381847382e-03 -3.226030170917510986e-01 1.832226477563381195e-02 -1.725485175848007202e-01 4.579183831810951233e-02
-1.989241875708103180e-02 1.965070515871047974e-01 1.033856272697448730e-01 2.828690037131309509e-02 1.677087098360061646e-01 -3.043513894081115723e-01 2.368712984025478363e-02 -3.832646831870079041e-02 -4.726722836494445801e-02 3.706885576248168945e-01 1.324553936719894409e-01 -1.513099577277898788e-02 -1.556546092033386230e-01 -7.835049182176589966e-02 8.739541284739971161e-03 -3.130047116428613663e-03 -6.705307960510253906e-02 8.555188030004501343e-02 -3.261149227619171143e-01 -1.422832012176513672e-01 -1.973318010568618774e-01 8.199624717235565186e-02 -2.222669124603271484e-02 -9.113106876611709595e-02 1.824041828513145447e-02 -2.867419719696044922e-01 5.842369049787521362e-02 -3.194781839847564697e-01 -7.962502539157867432e-03 -2.157983779907226562e-01 -3.493647873401641846e-01 2.987466156482696533e-01
-1.617863923311233521e-01 3.751809522509574890e-02 -1.665140241384506226e-01 -1.902286708354949951e-01 -1.802421659231185913e-01 5.720300599932670593e-02 1.643581092357635498e-01 -2.458604723215103149e-01 1.223352551460266113e-01 2.881293594837188721e-01 6.942479312419891357e-02 -1.972185820341110229e-01 -2.024259865283966064e-01 -1.321651227772235870e-02 -9.821013361215591431e-02 3.009670674800872803e-01 6.108377873897552490e-02 -1.963744126260280609e-02 -2.085431106388568878e-02 -3.664917945861816406e-01 -3.114789426326751709e-01 3.081590235233306885e-01 1.189772039651870728e-01 -5.326162278652191162e-02 7.913250476121902466e-02 -1.219376102089881897e-01 -1.262015402317047119e-01 -3.064548969268798828e-01 -1.974269561469554901e-02 8.368689566850662231e-02 8.215758204460144043e-02 9.617600589990615845e-02
-1.090744957327842712e-01 -3.270837664604187012e-02 -4.067365825176239014e-02 -3.107532560825347900e-01 -2.967315316200256348e-01 2.300955504179000854e-01 3.113992810249328613e-01 1.076990067958831787e-01 6.804797053337097168e-02 1.222391426563262939e-01 -7.389228045940399170e-02 -2.060757279396057129e-01 -1.558165401220321655e-01 -2.028458938002586365e-02 8.746477775275707245e-03 2.065216600894927979e-01 2.231755107641220093e-01 -1.791850104928016663e-02 -3.426692262291908264e-02 -2.275754660367965698e-01 -3.213396072387695312e-01 -2.407342009246349335e-02 1.092856824398040771e-01 -1.672677844762802124e-01 8.424445986747741699e-02 -3.794541656970977783e-01 -2.413306571543216705e-02 -3.005587756633758545e-01 3.491495549678802490e-02 7.586940377950668335e-02 -9.190146625041961670e-02 7.427333854138851166e-03
-1.276333332061767578e-01 -8.935462683439254761e-02 -8.324366062879562378e-02 -2.857644855976104736e-01 -4.162909835577011108e-02 1.692515611648559570e-01 3.552210927009582520e-01 1.396033465862274170e-01 1.114121600985527039e-01 2.317298352718353271e-01 2.061057835817337036e-02 -2.638214528560638428e-01 -1.027252599596977234e-01 1.343800965696573257e-02 -1.284813731908798218e-01 3.165380656719207764e-01 1.630845367908477783e-01 8.737611770629882812e-02 -2.090254984796047211e-02 -2.754378318786621094e-01 -2.795841395854949951e-01 7.867782562971115112e-02 -1.922452449798583984e-01 6.423386931419372559e-02 1.379665825515985489e-02 -1.757911145687103271e-01 -2.953855320811271667e-03 -2.729347050189971924e-01 4.868759308010339737e-03 -1.825065314769744873e-01 -2.399837523698806763e-01 1.225333958864212036e-01
-1.954880356788635254e-01 2.210661172866821289e-01 2.348876446485519409e-01 -1.865411102771759033e-01 -2.987558543682098389e-01 -1.384463161230087280e-01 -9.419710189104080200e-02 5.776285380125045776e-02 1.719046384096145630e-01 1.615539491176605225e-01 2.130595594644546509e-01 2.909357249736785889e-01 -3.235409855842590332e-01 -2.979318499565124512e-01 -1.756169199943542480e-01 8.035921305418014526e-02 -7.444251328706741333e-02 -1.039045155048370361e-01 2.380689978599548340e-01 -1.512264367192983627e-03 -9.508047997951507568e-02 2.075120359659194946e-01 -7.353209704160690308e-02 -2.276215553283691406e-01 -3.672276064753532410e-02 -2.454090714454650879e-01 -2.314351685345172882e-02 -1.658514887094497681e-01 -6.653298437595367432e-02 -5.741979554295539856e-02 -6.728594750165939331e-02 -4.096054285764694214e-02
1.257149782031774521e-02 -3.783448413014411926e-02 -9.045244008302688599e-02 -3.012029826641082764e-01 -2.726415693759918213e-01 -8.459239266812801361e-03 -1.602557450532913208e-01 -1.356902625411748886e-02 3.860080838203430176e-01 1.663661003112792969e-01 1.665417402982711792e-01 -9.642834961414337158e-02 -3.109380602836608887e-01 -5.859987065196037292e-02 7.406790554523468018e-02 -1.617606356739997864e-02 1.986193060874938965e-01 -2.269485294818878174e-01 1.418877989053726196e-01 -1.320944875478744507e-01 -2.256171405315399170e-01 -5.589656531810760498e-02 -2.138600200414657593e-01 -5.701527744531631470e-02 1.684182882308959961e-02 -2.845353186130523682e-01 -1.784099042415618896e-01 2.005632966756820679e-02 -2.044773250818252563e-01 2.402350753545761108e-01 -1.586134135723114014e-01 9.973385185003280640e-02
-3.040803670883178711e-01 -6.009715050458908081e-02 -1.782595515251159668e-01 -1.993369311094284058e-01 6.604716926813125610e-02 -1.123732253909111023e-01 1.013853549957275391e-01 -2.425314113497734070e-02 1.127260178327560425e-01 -3.207967579364776611e-01 3.378440439701080322e-01 1.324353367090225220e-01 -3.278412818908691406e-01 -1.560745090246200562e-01 -7.325775176286697388e-02 -1.321924151852726936e-03 9.977392852306365967e-02 -4.165701195597648621e-02 2.334934026002883911e-01 -7.360493391752243042e-02 -3.161032497882843018e-01 -1.753834262490272522e-02 -1.456816494464874268e-01 9.877680242061614990e-02 2.602447271347045898e-01 -6.831762194633483887e-02 1.445960700511932373e-01 -1.101904660463333130e-01 -2.500500977039337158e-01 -2.987717464566230774e-02 -1.380875408649444580e-01 -1.711294800043106079e-01
-1.128434911370277405e-01 -5.062662065029144287e-02 9.377796202898025513e-02 1.780547900125384331e-03 -3.117319047451019287e-01 5.296280607581138611e-02 2.616162002086639404e-01 -2.028234302997589111e-01 5.022997036576271057e-02 5.567810311913490295e-02 -1.524745821952819824e-01 9.173557907342910767e-02 1.156945992261171341e-02 1.400769688189029694e-02 -2.127510607242584229e-01 4.480389878153800964e-02 -1.656203903257846832e-02 9.250569273717701435e-04 -2.486133873462677002e-01 -3.072168529033660889e-01 -2.470733523368835449e-01 -1.775197535753250122e-01 1.832824796438217163e-01 -1.093803271651268005e-01 1.117007359862327576e-01 -1.900942474603652954e-01 -3.421238958835601807e-01 -4.324520230293273926e-01 -4.481066390872001648e-02 -1.253189742565155029e-01 1.223286911845207214e-01 3.900497779250144958e-02
-1.941648423671722412e-01 -4.902268201112747192e-02 2.116864770650863647e-01 -2.003793120384216309e-01 -2.766433544456958771e-02 -2.646650373935699463e-01 -8.196885138750076294e-02 7.273568958044052124e-02 1.459510624408721924e-01 1.840604096651077271e-01 1.767723709344863892e-01 -1.063337475061416626e-01 -2.939064502716064453e-01 -1.826754659414291382e-01 -2.258202582597732544e-01 9.191448800265789032e-03 1.011211611330509186e-02 -2.018456757068634033e-01 7.400128245353698730e-02 3.032466582953929901e-02 -9.986567497253417969e-02 2.002766132354736328e-01 -1.421337574720382690e-01 -2.335148453712463379e-01 -2.801420390605926514e-01 -2.384770214557647705e-01 -2.338648885488510132e-01 3.299257159233093262e-02 -9.592788666486740112e-02 -1.633527576923370361e-01 -3.522817194461822510e-01 -1.923842541873455048e-02
-1.390954554080963135e-01 9.530600160360336304e-02 1.894502341747283936e-02 -3.380801975727081299e-01 2.858313359320163727e-02 -1.732672005891799927e-01 4.594273865222930908e-02 4.118661582469940186e-02 -3.567508654668927193e-03 -1.750694811344146729e-01 3.385998904705047607e-01 2.435706257820129395e-01 2.213718369603157043e-02 -3.864593431353569031e-02 -9.584508836269378662e-02 9.437103569507598877e-02 1.326074302196502686e-01 -9.477960318326950073e-02 1.609152369201183319e-02 6.005226075649261475e-02 -3.700356781482696533e-01 -1.638016253709793091e-01 -2.735423743724822998e-01 -3.127238154411315918e-02 2.314062416553497314e-01 -7.287866622209548950e-02 -9.942713379859924316e-02 -2.339754626154899597e-02 -2.922300398349761963e-01 -2.291277945041656494e-01 -2.194967716932296753e-01 -2.686787247657775879e-01
-1.072246506810188293e-01 5.243235826492309570e-02 -1.455666869878768921e-01 -6.279954314231872559e-02 -1.853876262903213501e-01 -2.272546589374542236e-01 2.819122076034545898e-01 7.246363162994384766e-02 -3.004783093929290771e-01 1.383345425128936768e-01 2.258649915456771851e-01 -1.853578910231590271e-02 -2.841384410858154297e-01 2.558331564068794250e-02 -1.913362443447113037e-01 1.052392423152923584e-01 4.736386239528656006e-02 1.525947153568267822e-01 -2.819425761699676514e-01 -1.869546175003051758e-01 -2.901241779327392578e-01 -3.987341374158859253e-02 2.050775438547134399e-01 -1.168286949396133423e-01 4.463109746575355530e-02 -1.545126289129257202e-01 -7.839475572109222412e-02 -2.597144246101379395e-01 -3.386654853820800781e-01 -1.877827756106853485e-02 6.369432061910629272e-02 4.265078343451023102e-03
-2.356781065464019775e-01 -1.337030827999114990e-01 1.236709207296371460e-01 -7.439436763525009155e-02 -1.748197078704833984e-01 1.122732460498809814e-01 -2.617675960063934326e-01 1.301386356353759766e-01 2.646656148135662079e-02 -1.322613954544067383e-01 -9.738133102655410767e-02 1.280312687158584595e-01 -2.053387463092803955e-01 -5.035187676548957825e-02 -8.911991864442825317e-02 -2.840039879083633423e-02 -1.411482542753219604e-01 2.600352168083190918e-01 1.505110971629619598e-02 -2.351855337619781494e-01 -3.473293781280517578e-01 -1.110109686851501465e-01 -8.788050711154937744e-02 2.180849667638540268e-03 -1.659008115530014038e-02 -4.549653232097625732e-01 1.072784798452630639e-04 -1.713771224021911621e-01 1.850494444370269775e-01 -2.476942390203475952e-01 -1.460548341274261475e-01 -2.056028544902801514e-01
-2.230055183172225952e-01 -6.312334537506103516e-02 -2.881822362542152405e-02 -6.296943873167037964e-02 8.191179484128952026e-02 -9.688004106283187866e-02 2.031340822577476501e-02 -6.770338863134384155e-02 1.805176734924316406e-01 1.650729924440383911e-01 2.531173452734947205e-02 1.261955052614212036e-01 -2.630729041993618011e-02 -2.344511300325393677e-01 -2.995711863040924072e-01 2.489476203918457031e-01 -3.889762982726097107e-02 5.783472582697868347e-02 -7.968541234731674194e-02 -5.822917073965072632e-02 -8.172233402729034424e-02 -2.252307087182998657e-01 -1.642003357410430908e-01 -3.784238100051879883e-01 3.501568138599395752e-01 -4.156817495822906494e-01 8.560211956501007080e-02 2.791533013805747032e-03 -1.412772536277770996e-01 -1.572889983654022217e-01 -6.075269356369972229e-02 2.081325948238372803e-01
-3.001481294631958008e-01 -1.066723093390464783e-01 3.335983306169509888e-02 -1.303962916135787964e-01 1.545055061578750610e-01 -3.994035422801971436e-01 -5.003612861037254333e-02 5.100025609135627747e-02 1.317746490240097046e-01 5.292907357215881348e-02 2.063055038452148438e-01 1.750859469175338745e-01 -4.578420519828796387e-01 7.434703409671783447e-02 -7.865407317876815796e-02 -2.194714248180389404e-01 2.130659371614456177e-01 -1.361007541418075562e-01 8.974474668502807617e-02 -1.498305350542068481e-01 -1.151811480522155762e-01 -1.584253609180450439e-01 1.551491916179656982e-01 1.267951726913452148e-02 5.853429809212684631e-02 -2.222095131874084473e-01 -2.081031203269958496e-01 -9.189598262310028076e-02 -9.217865020036697388e-02 -1.678558140993118286e-01 -1.681194305419921875e-01 5.019337311387062073e-02
-8.614017814397811890e-02 3.318206965923309326e-02 -1.068736463785171509e-01 1.498097777366638184e-01 8.844440430402755737e-02 -1.976224035024642944e-01 2.498474121093750000e-01 -1.270636916160583496e-01 -2.467249892652034760e-02 2.066775113344192505e-01 -5.840673670172691345e-02 5.046287178993225098e-02 -2.963672280311584473e-01 -2.219894230365753174e-01 8.343785256147384644e-02 9.160885214805603027e-02 -3.021079115569591522e-03 8.009270578622817993e-02 1.151094585657119751e-02 7.956554181873798370e-03 -2.394489496946334839e-01 -3.851604759693145752e-01 -3.436879217624664307e-01 -1.037621796131134033e-01 1.334479898214340210e-01 6.560171395540237427e-02 -1.483481228351593018e-01 -2.006113678216934204e-01 -3.528004288673400879e-01 2.290883809328079224e-01 -1.233036443591117859e-01 -1.127350851893424988e-01
-2.786773741245269775e-01 1.086442694067955017e-01 7.332291454076766968e-02 -6.291537731885910034e-02 5.968734156340360641e-03 4.907708242535591125e-02 2.361452728509902954e-01 1.000163331627845764e-01 3.801489248871803284e-02 2.100014388561248779e-01 1.305030137300491333e-01 1.001541540026664734e-01 -4.316430687904357910e-01 -2.210681438446044922e-01 -2.941554645076394081e-03 -1.616665124893188477e-01 3.840392231941223145e-01 1.752713471651077271e-01 -1.158093884587287903e-01 2.032329440116882324e-01 -1.053696498274803162e-01 7.782415300607681274e-02 -1.910406947135925293e-01 2.397573739290237427e-02 -6.558420509099960327e-02 -1.897565126419067383e-01 -5.901942402124404907e-02 -1.382574439048767090e-01 -1.210707277059555054e-01 1.021251454949378967e-01 -1.138645410537719727e-01 -3.330723941326141357e-01
-3.185594975948333740e-01 -1.765889674425125122e-01 -9.142443537712097168e-02 -3.601637110114097595e-02 1.306309700012207031e-01 -1.599098891019821167e-01 5.321082472801208496e-02 1.274040937423706055e-01 1.417995244264602661e-01 3.547938764095306396e-01 -2.126556634902954102e-02 9.029486775398254395e-02 2.797449473291635513e-03 -3.389124274253845215e-01 -3.296723067760467529e-01 4.729922860860824585e-02 3.348636254668235779e-02 -6.916427612304687500e-02 1.234974563121795654e-01 -2.510173916816711426e-01 -1.458496004343032837e-01 -1.422863453626632690e-01 -9.337215125560760498e-02 -1.549763977527618408e-01 2.807460129261016846e-01 -1.112888306379318237e-01 -6.198227778077125549e-02 -3.657740354537963867e-02 -5.946462228894233704e-02 -3.220498859882354736e-01 -1.777082830667495728e-01 1.482042968273162842e-01
-4.932188615202903748e-02 8.502443879842758179e-02 -1.049977093935012817e-01 -1.047057285904884338e-01 -1.256907582283020020e-01 -1.780119836330413818e-01 2.216167300939559937e-01 -1.576678305864334106e-01 1.872724741697311401e-01 -1.938378214836120605e-01 2.416331321001052856e-01 1.122255176305770874e-01 -6.606696546077728271e-02 -3.873066604137420654e-01 -2.020012289285659790e-01 -5.650835856795310974e-02 2.096627950668334961e-01 1.087174862623214722e-01 4.346081521362066269e-03 -2.339524924755096436e-01 -8.381154388189315796e-02 1.977555602788925171e-01 -2.240265309810638428e-01 2.324125543236732483e-02 2.219388335943222046e-01 -3.075820505619049072e-01 -1.619105637073516846e-01 -2.287117689847946167e-01 -3.105618990957736969e-03 -1.316858828067779541e-01 -2.069178521633148193e-01 1.222822070121765137e-01
-1.354504674673080444e-01 -1.308358623646199703e-03 6.753130815923213959e-03 -1.195089221000671387e-01 -1.065294742584228516e-01 1.627385430037975311e-02 5.661882087588310242e-02 -1.395753771066665649e-01 2.342223972082138062e-01 2.862956225872039795e-01 7.486366480588912964e-02 -1.044040247797966003e-01 -2.235449552536010742e-01 -2.730650603771209717e-01 -4.593420401215553284e-02 5.911824852228164673e-02 1.909641772508621216e-01 7.164376229047775269e-02 1.704304665327072144e-01 -2.507494688034057617e-01 -1.167160347104072571e-01 3.991215676069259644e-02 -2.774686515331268311e-01 -1.590156853199005127e-01 -2.576167583465576172e-01 -1.149863237515091896e-03 -1.520427763462066650e-01 -3.859651088714599609e-01 -6.059255450963973999e-02 -1.201664656400680542e-01 -2.345608621835708618e-01 2.948809266090393066e-01
-2.670099437236785889e-01 1.048434451222419739e-01 7.950466126203536987e-02 -3.917656838893890381e-01 -9.634219110012054443e-02 -1.261359453201293945e-01 3.643317322712391615e-04 -1.374129671603441238e-02 3.378271460533142090e-01 8.860576897859573364e-03 5.305691435933113098e-02 -1.326588094234466553e-01 -9.628197550773620605e-02 1.001364067196846008e-01 -1.831933557987213135e-01 1.928490102291107178e-01 -6.024999916553497314e-02 -1.514971815049648285e-02 -1.738890558481216431e-01 -1.990800797939300537e-01 -2.151733487844467163e-01 -1.124424487352371216e-01 -1.059688404202461243e-01 -7.903332263231277466e-02 -2.418126165866851807e-01 -1.465746760368347168e-01 -8.349470794200897217e-02 -2.904610633850097656e-01 -1.085195764899253845e-01 3.222961723804473877e-01 -1.058419421315193176e-01 2.440597712993621826e-01
-2.360597699880599976e-01 1.058684289455413818e-02 9.062352031469345093e-02 1.333370506763458252e-01 5.169891193509101868e-02 -6.935346871614456177e-02 1.358160078525543213e-01 1.581580638885498047e-01 1.281881630420684814e-01 4.280993938446044922e-01 -1.878224909305572510e-01 1.390491724014282227e-01 -1.962213069200515747e-01 -1.118949502706527710e-01 1.050186064094305038e-02 1.886564791202545166e-01 -2.591320872306823730e-01 6.663189828395843506e-02 -2.142637595534324646e-02 -1.713475286960601807e-01 -3.108513653278350830e-01 2.396876364946365356e-02 -1.601727157831192017e-01 2.607538178563117981e-02 -1.066415160894393921e-01 -1.067543849349021912e-01 -1.120706126093864441e-01 -5.229435488581657410e-02 -2.034028917551040649e-01 4.446677491068840027e-02 -2.247612029314041138e-01 4.114778637886047363e-01
-3.171610832214355469e-01 1.058043092489242554e-01 2.775486111640930176e-01 2.254856191575527191e-02 -9.384328871965408325e-02 -2.000726163387298584e-01 3.458374440670013428e-01 -4.858142882585525513e-02 2.613689303398132324e-01 1.093546897172927856e-01 2.386854290962219238e-01 1.797513961791992188e-01 -3.886828720569610596e-01 -1.148888468742370605e-01 -1.983440071344375610e-01 -2.065632939338684082e-01 1.784327626228332520e-02 -1.680617779493331909e-02 6.583213806152343750e-02 1.154176238924264908e-02 -1.823659837245941162e-01 -1.296791732311248779e-01 7.659180089831352234e-03 3.058865480124950409e-02 3.105732612311840057e-02 -2.516738772392272949e-01 -1.315263360738754272e-01 -8.764243125915527344e-02 1.084190383553504944e-01 -1.837170720100402832e-01 -1.520326584577560425e-01 9.997870773077011108e-02
-3.413867950439453125e-01 7.642893493175506592e-02 -1.685970276594161987e-01 -3.750868439674377441e-01 -6.149269640445709229e-02 9.699244797229766846e-02 -6.244863197207450867e-02 -6.608521938323974609e-02 -1.059729885309934616e-02 8.649634569883346558e-02 1.355068087577819824e-01 1.734502762556076050e-01 -3.668144717812538147e-02 -2.585172653198242188e-01 -3.496548533439636230e-01 3.648865222930908203e-02 3.890640437602996826e-01 1.094569265842437744e-01 -1.002688147127628326e-02 -1.748935878276824951e-01 -1.699927896261215210e-01 6.251823157072067261e-02 -2.903766036033630371e-01 5.356548354029655457e-02 -2.366404235363006592e-02 -1.042306274175643921e-01 -7.671048492193222046e-02 -1.111678183078765869e-01 -2.505148947238922119e-02 -2.614359557628631592e-02 -1.209529712796211243e-01 2.821232080459594727e-01
-2.314205169677734375e-01 6.284129619598388672e-02 2.236085757613182068e-02 9.964378923177719116e-02 -1.053874567151069641e-01 -2.119422852993011475e-01 2.229541391134262085e-01 8.917595446109771729e-02 4.188087210059165955e-02 1.934462189674377441e-01 -1.120362505316734314e-01 3.577674971893429756e-03 -1.612966656684875488e-01 -8.036553114652633667e-02 -6.270223110914230347e-02 -1.037708222866058350e-01 4.659040644764900208e-02 4.102407097816467285e-01 -2.803089618682861328e-01 -2.875947952270507812e-01 -2.868106365203857422e-01 -1.070042923092842102e-01 8.594013750553131104e-02 -3.416579365730285645e-01 1.989016830921173096e-01 -2.187106758356094360e-01 1.720654033124446869e-02 8.437038213014602661e-02 -1.261182874441146851e-01 1.317895352840423584e-01 -2.851580083370208740e-02 -2.024548202753067017e-01
-2.342268973588943481e-01 2.005038112401962280e-01 -1.495869457721710205e-01 -3.691655695438385010e-01 -2.634889781475067139e-01 1.990342736244201660e-01 5.659142974764108658e-03 -1.501948535442352295e-01 -2.608566544950008392e-02 1.463856399059295654e-01 -8.750214427709579468e-02 1.383888870477676392e-01 -2.314322441816329956e-02 -1.229564845561981201e-01 -1.670031398534774780e-01 3.798060715198516846e-01 1.022017970681190491e-01 2.951334975659847260e-02 -2.175218164920806885e-01 -1.329603642225265503e-01 -1.649705171585083008e-01 -2.608707845211029053e-01 -1.163410097360610962e-01 -2.032144814729690552e-01 1.403042525053024292e-01 -3.022551536560058594e-01 3.845095634460449219e-02 6.098651885986328125e-02 -1.215176060795783997e-01 -1.290022674947977066e-02 -2.011269796639680862e-03 -1.426257640123367310e-01
-2.753743827342987061e-01 -1.791506856679916382e-01 5.054812505841255188e-02 -2.114288061857223511e-01 3.583700209856033325e-02 -7.840069156372919679e-05 2.515698969364166260e-01 4.591328557580709457e-03 4.902849346399307251e-02 1.174197793006896973e-01 1.986868083477020264e-01 8.568308502435684204e-02 1.089207008481025696e-01 -4.166294038295745850e-01 -2.283090651035308838e-01 8.449797332286834717e-02 5.985758826136589050e-02 -5.889131501317024231e-02 -2.543375268578529358e-02 2.976539172232151031e-02 -1.758162528276443481e-01 -2.161726504564285278e-01 -1.039302423596382141e-01 -1.909014433622360229e-01 2.922390401363372803e-01 -2.484514862298965454e-01 1.262361742556095123e-02 2.192495390772819519e-02 -1.610562801361083984e-01 -2.102569788694381714e-01 -2.777862250804901123e-01 2.096444666385650635e-01
3.073737211525440216e-02 2.472182363271713257e-02 1.094883158802986145e-01 -2.251852601766586304e-01 -2.087210714817047119e-01 -2.631581574678421021e-02 2.705196104943752289e-02 1.205982267856597900e-01 -1.504898816347122192e-01 9.353587031364440918e-02 4.295684397220611572e-01 -4.259413690306246281e-04 -3.241730034351348877e-01 -2.768553793430328369e-01 -5.533434450626373291e-02 4.068564623594284058e-02 -6.928428262472152710e-02 -1.565751247107982635e-02 5.831898376345634460e-02 -2.397464066743850708e-01 -1.508582085371017456e-01 -7.179120928049087524e-02 2.249584347009658813e-02 2.177058253437280655e-03 1.953686177730560303e-01 -2.218926995992660522e-01 3.086481057107448578e-02 -3.387103080749511719e-01 7.541567832231521606e-02 1.036255136132240295e-01 -1.859227716922760010e-01 3.541357815265655518e-01
-1.558192223310470581e-01 2.401037663221359253e-01 -6.698026508092880249e-02 -4.167107865214347839e-02 1.452891826629638672e-01 9.824765473604202271e-02 2.224690467119216919e-01 1.210338920354843140e-01 1.854571141302585602e-02 2.107488363981246948e-01 -7.625748962163925171e-02 1.387584358453750610e-01 -2.509076893329620361e-01 -7.810255885124206543e-02 6.622924655675888062e-02 -7.508970052003860474e-02 5.457748770713806152e-01 -1.359755080193281174e-02 -1.359563618898391724e-01 -1.956587731838226318e-01 -4.840378835797309875e-02 -1.025419235229492188e-01 -1.372697651386260986e-01 -2.134146094322204590e-01 -9.142568707466125488e-02 -2.915140688419342041e-01 -1.303992867469787598e-01 -2.563934922218322754e-01 -1.458587348461151123e-01 -6.965068727731704712e-02 -1.600176542997360229e-01 -9.031195938587188721e-02
-2.292114645242691040e-01 -1.667260378599166870e-01 8.160407841205596924e-02 -1.201397739350795746e-03 -2.798647880554199219e-01 5.150211974978446960e-02 2.386387586593627930e-01 -1.161478161811828613e-01 -3.740800172090530396e-02 -1.055132970213890076e-02 -1.524139046669006348e-01 3.476625308394432068e-02 -5.249763280153274536e-02 -2.327114641666412354e-01 -2.139292359352111816e-01 -1.797988712787628174e-01 4.003057256340980530e-02 1.121021583676338196e-01 -2.387007027864456177e-01 -1.340463012456893921e-01 -2.280438989400863647e-01 -1.785088777542114258e-01 3.714165464043617249e-02 -1.045091301202774048e-01 4.888311773538589478e-02 -2.731808125972747803e-01 -2.184660434722900391e-01 -4.804267585277557373e-01 -1.343279927968978882e-01 -3.695148741826415062e-03 1.763488203287124634e-01 1.031348854303359985e-01
-3.594044148921966553e-01 -5.472495034337043762e-02 -2.117625474929809570e-01 -8.753347396850585938e-02 -3.357501327991485596e-01 2.183070778846740723e-01 1.857839375734329224e-01 1.122793555259704590e-01 -6.365326792001724243e-02 1.758001446723937988e-01 1.213475912809371948e-01 1.232846155762672424e-01 -5.396130084991455078e-01 -2.867935597896575928e-01 -1.346280723810195923e-01 5.348416790366172791e-02 3.954492509365081787e-02 -2.905406430363655090e-02 -1.143028214573860168e-01 1.535941939800977707e-02 1.104977354407310486e-02 3.678495809435844421e-02 4.128563776612281799e-02 3.717727959156036377e-02 9.047365933656692505e-02 6.222824379801750183e-02 -1.242316439747810364e-01 -2.285967320203781128e-01 -1.151052769273519516e-02 -7.747332006692886353e-02 -8.780910074710845947e-02 1.861620992422103882e-01
3.392814472317695618e-02 -1.672077551484107971e-02 2.758418619632720947e-01 4.083788394927978516e-02 -3.869720175862312317e-02 -3.004599213600158691e-01 7.663256675004959106e-02 -1.463221609592437744e-01 2.624251544475555420e-01 1.546719819307327271e-01 2.461272925138473511e-01 2.040965706110000610e-01 -9.459791332483291626e-02 -3.043847680091857910e-01 -1.315303742885589600e-01 -1.690106689929962158e-01 4.898918420076370239e-02 2.007791548967361450e-01 -1.600840091705322266e-01 -1.842306852340698242e-01 -1.138507723808288574e-01 -9.412384778261184692e-02 -1.024874299764633179e-01 -1.153887882828712463e-01 2.024750709533691406e-01 -3.724200725555419922e-01 -1.859978735446929932e-01 -7.334110140800476074e-02 -3.235454903915524483e-03 -1.637329757213592529e-01 -2.420927733182907104e-01 -7.908301055431365967e-02
-4.675515890121459961e-01 2.226333320140838623e-02 -3.975206911563873291e-01 -1.229367554187774658e-01 -1.895501017570495605e-01 -1.770141273736953735e-01 8.600588887929916382e-03 -9.352544695138931274e-02 -5.969859287142753601e-02 -2.066446281969547272e-02 7.628612220287322998e-03 5.039494857192039490e-02 -2.077009528875350952e-01 -1.241863444447517395e-01 -2.144215852022171021e-01 7.575956173241138458e-03 1.693624258041381836e-02 5.874509736895561218e-02 -2.082809656858444214e-01 8.718563616275787354e-02 -2.891030907630920410e-01 2.060501724481582642e-01 -1.562208682298660278e-01 6.746935099363327026e-02 -1.796687021851539612e-03 9.232699871063232422e-02 -4.506047815084457397e-02 -3.162872195243835449e-01 5.038062576204538345e-03 -2.433137223124504089e-02 -2.880255579948425293e-01 -1.288747787475585938e-01
-1.130177229642868042e-01 -8.317594975233078003e-02 -1.114493235945701599e-01 -2.063488066196441650e-01 8.081626147031784058e-02 -9.806710481643676758e-02 3.306978344917297363e-01 4.360492900013923645e-02 -2.532426416873931885e-01 1.144157499074935913e-01 3.043790757656097412e-01 -1.475632935762405396e-01 -3.713884353637695312e-01 -7.904727756977081299e-02 -2.188643366098403931e-01 1.284354478120803833e-01 -9.252889454364776611e-02 1.899621188640594482e-01 -1.858983039855957031e-01 -2.438217103481292725e-01 -7.851620763540267944e-02 -7.265897840261459351e-02 2.481738626956939697e-01 -1.110450774431228638e-01 2.396420948207378387e-02 -9.436403959989547729e-02 -1.791038662195205688e-01 -2.125545144081115723e-01 -2.693023383617401123e-01 9.190297871828079224e-02 4.192683845758438110e-02 -6.475939601659774780e-02
-1.412399709224700928e-01 5.774670094251632690e-02 -9.265843778848648071e-03 -2.880687117576599121e-01 1.207777336239814758e-01 -1.220040302723646164e-02 4.919360205531120300e-02 2.051208913326263428e-01 2.405781596899032593e-01 -1.648795306682586670e-01 2.044760584831237793e-01 1.943262666463851929e-01 -2.996092140674591064e-01 7.771756500005722046e-02 5.078641697764396667e-02 2.690790570341050625e-04 -5.446699261665344238e-02 1.753561943769454956e-02 1.907762587070465088e-01 7.512618601322174072e-02 -4.456430375576019287e-01 2.913608914241194725e-03 1.398462057113647461e-01 3.987688943743705750e-02 9.582622908055782318e-03 -9.203007817268371582e-02 -2.705498933792114258e-01 2.545276843011379242e-02 -1.958384811878204346e-01 -1.534598646685481071e-03 -4.171641469001770020e-01 1.074281781911849976e-01
-2.879993319511413574e-01 -8.727619796991348267e-02 -1.529139429330825806e-01 2.597212791442871094e-02 -8.938581496477127075e-02 -1.100349277257919312e-01 3.052622675895690918e-01 -6.387993693351745605e-02 2.423775345087051392e-01 2.938028573989868164e-01 5.480515211820602417e-02 2.215503156185150146e-02 -2.797988951206207275e-01 -1.999173164367675781e-01 -2.233615517616271973e-01 1.899173296988010406e-02 2.177944872528314590e-03 -1.980454690055921674e-04 6.411558389663696289e-02 -1.970242708921432495e-01 7.399798929691314697e-02 -2.095354944467544556e-01 9.762002155184745789e-03 1.208051666617393494e-01 7.876381278038024902e-02 -3.336053788661956787e-01 -9.149983525276184082e-02 -3.678919514641165733e-03 -7.893376797437667847e-02 -4.148213565349578857e-01 -9.046275913715362549e-02 1.776930093765258789e-01
-1.046658493578433990e-02 1.323092579841613770e-01 1.541444808244705200e-01 -1.597084999084472656e-01 -1.331834048032760620e-01 -2.854700088500976562e-01 -2.460826653987169266e-03 -1.110936328768730164e-01 3.280408978462219238e-01 1.893815547227859497e-01 1.106443721801042557e-02 2.135231345891952515e-01 -2.614756226539611816e-01 -2.503753900527954102e-01 2.225514948368072510e-01 -1.906946599483489990e-01 3.962606936693191528e-02 -3.942827135324478149e-02 -4.969645291566848755e-02 -1.694139242172241211e-01 -2.592989616096019745e-02 -2.573441863059997559e-01 -3.618036508560180664e-01 -1.375342607498168945e-01 2.222534269094467163e-01 -1.376804709434509277e-01 -6.380457431077957153e-02 -2.531541883945465088e-01 -9.043806046247482300e-02 -6.592804193496704102e-02 -7.922715693712234497e-02 -9.524831175804138184e-02
-3.690069317817687988e-01 1.540708076208829880e-02 -1.428526043891906738e-01 -8.764148503541946411e-02 -9.920212626457214355e-02 8.709081262350082397e-02 -1.291256994009017944e-01 9.337144345045089722e-02 2.947139739990234375e-01 3.225920721888542175e-02 7.220920175313949585e-02 1.249080672860145569e-01 -4.576711356639862061e-02 -8.603462576866149902e-02 -3.143309354782104492e-01 1.851360313594341278e-02 5.178089737892150879e-01 3.807127103209495544e-02 7.663784176111221313e-02 -6.904205679893493652e-02 -2.452786564826965332e-01 -5.318691581487655640e-02 -1.121660768985748291e-01 3.495250828564167023e-03 -2.420025132596492767e-02 -6.598715484142303467e-02 -5.178260803222656250e-02 -2.842770516872406006e-01 -2.236470431089401245e-01 -1.813262999057769775e-01 -1.974096521735191345e-02 2.186624854803085327e-01
-1.709693670272827148e-01 -1.523752510547637939e-01 1.521951109170913696e-01 -2.048082090914249420e-02 1.168943047523498535e-01 -8.906741440296173096e-02 5.427901819348335266e-02 -1.084180176258087158e-01 1.928971558809280396e-01 -4.526462405920028687e-02 2.364887297153472900e-01 -2.155318483710289001e-02 -4.527471065521240234e-01 1.180230602622032166e-01 -2.766331136226654053e-01 1.571153998374938965e-01 -5.388456583023071289e-02 1.454266533255577087e-02 9.994712658226490021e-03 6.693399697542190552e-02 -2.479923963546752930e-01 8.090071380138397217e-02 -2.993337996304035187e-02 -3.823490738868713379e-01 1.126259863376617432e-01 -2.535735070705413818e-01 -4.519360512495040894e-02 -2.859482169151306152e-01 1.364193409681320190e-01 -6.016794964671134949e-02 -1.922322362661361694e-01 -1.705778241157531738e-01
-7.469881325960159302e-02 -1.480240374803543091e-01 1.684281080961227417e-01 -1.162354052066802979e-01 -3.915854543447494507e-02 4.458934068679809570e-02 -9.585143625736236572e-02 -8.687425404787063599e-02 2.119077891111373901e-01 2.133241742849349976e-01 -9.265785664319992065e-02 -5.866224318742752075e-02 -2.154924534261226654e-02 -1.036400645971298218e-01 7.836670428514480591e-02 -9.191167540848255157e-03 2.978349626064300537e-01 1.372805051505565643e-02 -2.967112958431243896e-01 -3.504637181758880615e-01 -2.831408679485321045e-01 -5.033390223979949951e-02 -1.951788663864135742e-01 3.709375159814953804e-03 -9.580913186073303223e-02 -4.554842412471771240e-01 -2.449100762605667114e-01 -1.455709785223007202e-01 -1.680429130792617798e-01 1.802898347377777100e-01 2.146853879094123840e-02 1.044767349958419800e-01
-1.502269059419631958e-01 4.384931549429893494e-02 -2.125718593597412109e-01 -2.023974508047103882e-01 -8.185460418462753296e-02 -1.140237376093864441e-01 6.673952192068099976e-02 -4.232187196612358093e-02 1.614483147859573364e-01 2.564137615263462067e-02 1.911059916019439697e-01 4.299071133136749268e-01 -3.427184000611305237e-02 -1.492200605571269989e-02 -1.375006586313247681e-01 9.984761476516723633e-02 -8.978840708732604980e-02 -1.146692335605621338e-01 5.804511532187461853e-02 2.456278353929519653e-02 -4.410606026649475098e-01 1.552622467279434204e-01 4.852855950593948364e-02 -8.053223043680191040e-02 -8.370612561702728271e-02 -3.374406993389129639e-01 -2.158387154340744019e-01 -5.282352492213249207e-02 -3.196552097797393799e-01 -2.367159724235534668e-01 -1.040679216384887695e-02 -6.193741410970687866e-02
-1.149952709674835205e-01 3.869808465242385864e-02 3.077048659324645996e-01 6.205545738339424133e-02 -6.155955791473388672e-02 -1.711176186800003052e-01 1.143737658858299255e-01 -2.024495005607604980e-01 2.719277739524841309e-01 5.503359436988830566e-02 2.954491078853607178e-01 2.415304034948348999e-01 -2.887147665023803711e-01 -1.991988569498062134e-01 -1.092130318284034729e-01 -1.488598585128784180e-01 1.426699757575988770e-01 8.392316848039627075e-02 -5.240638554096221924e-02 1.423490792512893677e-02 -1.073360368609428406e-01 -2.745095491409301758e-01 -1.721028983592987061e-01 -1.827518939971923828e-01 2.185495495796203613e-01 -3.355941474437713623e-01 -9.320744127035140991e-02 -1.303634345531463623e-01 5.770513322204351425e-03 3.176697343587875366e-02 -2.285623103380203247e-01 -1.702651195228099823e-02
-1.331429183483123779e-01 9.322103857994079590e-02 -7.486140727996826172e-02 9.460105746984481812e-02 -9.461729228496551514e-02 -1.230520680546760559e-01 8.863563090562820435e-02 2.039189040660858154e-01 2.040407508611679077e-01 2.861736714839935303e-01 2.270187884569168091e-01 2.263088151812553406e-02 -3.809951245784759521e-02 -2.964505255222320557e-01 -1.153001859784126282e-01 -1.914788186550140381e-01 8.832263201475143433e-02 4.006871208548545837e-02 1.993833333253860474e-01 -6.043835729360580444e-02 -3.222435414791107178e-01 -2.632286548614501953e-01 -1.751943305134773254e-02 2.002536505460739136e-02 2.221319973468780518e-01 -2.683361768722534180e-01 -6.988258101046085358e-03 -2.204758822917938232e-01 -5.359315499663352966e-02 -3.799875676631927490e-01 -1.328517589718103409e-02 1.628790497779846191e-01
-7.493080943822860718e-02 2.300207167863845825e-01 -1.748287379741668701e-01 -3.266118764877319336e-01 -3.320476412773132324e-02 -3.175506368279457092e-02 -1.065592020750045776e-01 9.726122766733169556e-02 -1.561906486749649048e-01 3.158684074878692627e-01 5.751042440533638000e-02 3.654895722866058350e-02 7.815261930227279663e-02 -3.434849679470062256e-01 -3.097146376967430115e-02 3.217178285121917725e-01 -8.846897631883621216e-02 4.172720480710268021e-03 -1.541014164686203003e-01 -1.830427795648574829e-01 -7.182200998067855835e-02 -1.754974573850631714e-01 1.332610845565795898e-01 -1.128192320466041565e-01 9.101437032222747803e-02 -3.530302643775939941e-01 -2.304211556911468506e-01 -1.040027216076850891e-01 -3.077366389334201813e-02 -8.344478905200958252e-02 -2.624843120574951172e-01 1.370178312063217163e-01
-2.654570639133453369e-01 8.186216652393341064e-02 -2.733862698078155518e-01 -8.560866117477416992e-02 -1.824070215225219727e-01 -2.484927326440811157e-01 -5.037793423980474472e-03 7.678900659084320068e-02 2.387063205242156982e-01 3.170274943113327026e-02 1.800622642040252686e-01 3.516777977347373962e-02 -3.061062991619110107e-01 -4.376785084605216980e-02 9.060797281563282013e-03 2.462931871414184570e-01 -2.997461557388305664e-01 3.938614949584007263e-02 -7.163630425930023193e-02 -2.469834871590137482e-02 -2.136793583631515503e-01 1.483792439103126526e-02 1.121945157647132874e-01 1.858269572257995605e-01 2.967301905155181885e-01 -2.164201438426971436e-01 -3.209920525550842285e-01 1.345073878765106201e-01 -1.204849109053611755e-01 -1.646413207054138184e-01 1.725740358233451843e-02 6.115668267011642456e-02
-3.622027486562728882e-02 1.385964602231979370e-01 -6.402181088924407959e-02 -9.160302579402923584e-02 -2.465926259756088257e-01 1.686539873480796814e-02 -4.175399243831634521e-02 -3.017017990350723267e-02 4.378266260027885437e-02 3.324510455131530762e-01 1.245242059230804443e-01 2.294231802225112915e-01 6.908786296844482422e-02 -3.653365373611450195e-01 2.128166854381561279e-01 1.212117969989776611e-01 -6.710145622491836548e-03 6.380259245634078979e-02 -1.736106127500534058e-01 -1.427413225173950195e-01 -3.818398714065551758e-01 -2.223130315542221069e-01 -2.154070138931274414e-02 1.455876529216766357e-01 3.627548515796661377e-01 -1.174494996666908264e-01 -4.178683459758758545e-02 -1.675239801406860352e-01 -1.051509156823158264e-01 -1.534588485956192017e-01 -3.010079637169837952e-02 2.054501324892044067e-01
-2.850897014141082764e-01 5.893149878829717636e-03 7.888459414243698120e-02 1.303942948579788208e-01 1.900676935911178589e-01 -7.665614038705825806e-02 1.898039728403091431e-01 2.650854550302028656e-02 -4.531611129641532898e-02 -1.351173073053359985e-01 -1.261810306459665298e-02 2.623735964298248291e-01 -2.916471362113952637e-01 -1.793551295995712280e-01 -1.180507838726043701e-01 4.615700244903564453e-02 5.315304175019264221e-02 -1.586873680353164673e-01 2.590293996036052704e-02 -1.026915386319160461e-01 -4.024064540863037109e-01 -1.821069568395614624e-01 -2.755284905433654785e-01 -2.662340402603149414e-01 2.265940606594085693e-01 -7.757060229778289795e-02 -2.160565108060836792e-01 2.310273982584476471e-02 -1.111354604363441467e-01 -1.744519323110580444e-01 -2.541784346103668213e-01 3.240550681948661804e-02
-1.169551685452461243e-01 8.304002881050109863e-02 1.722904145717620850e-01 -1.323307454586029053e-01 -1.374175697565078735e-01 -4.247205704450607300e-02 -5.563988164067268372e-02 -1.161376666277647018e-02 3.561895787715911865e-01 3.908274322748184204e-02 1.809354722499847412e-01 8.628622442483901978e-02 -2.850901484489440918e-01 1.608828753232955933e-01 -3.628980219364166260e-01 7.983978092670440674e-02 1.377489268779754639e-01 1.718545556068420410e-01 9.202717244625091553e-02 -2.474458515644073486e-01 -8.021553605794906616e-02 -7.840488106012344360e-02 -6.783245503902435303e-02 -2.930347621440887451e-01 2.154121547937393188e-01 -1.226207148283720016e-02 1.170760951936244965e-02 -3.038109838962554932e-01 1.177028939127922058e-01 2.574588404968380928e-03 -3.325815498828887939e-01 -9.889495372772216797e-02
-1.368782520294189453e-01 -1.485628634691238403e-01 -5.098944902420043945e-02 2.387598901987075806e-02 -7.063667289912700653e-03 -3.241388201713562012e-01 2.051797509193420410e-01 -4.291620850563049316e-02 2.623994648456573486e-01 3.258832395076751709e-01 8.439484238624572754e-02 5.512535199522972107e-02 -1.330332159996032715e-01 3.668329864740371704e-02 -4.114343598484992981e-02 -2.781339883804321289e-01 6.466357409954071045e-02 3.846990643069148064e-03 -7.596640288829803467e-02 -1.658435314893722534e-01 -2.748848795890808105e-01 -1.954311281442642212e-01 1.977161616086959839e-01 3.120592236518859863e-02 8.386428654193878174e-02 -1.811538785696029663e-01 -8.351060003042221069e-02 -1.830801963806152344e-01 -1.268614679574966431e-01 -4.110445082187652588e-01 -2.561144232749938965e-01 3.711551427841186523e-02
-3.672993928194046021e-02 -4.227654263377189636e-02 3.137044981122016907e-02 -1.865060329437255859e-01 6.946677714586257935e-02 -3.534893393516540527e-01 1.105957254767417908e-01 1.052128598093986511e-01 3.266382217407226562e-01 2.062427811324596405e-02 2.621578872203826904e-01 3.700859472155570984e-02 -2.349998950958251953e-01 -8.892744779586791992e-02 -7.024772465229034424e-02 -1.794708147644996643e-02 -3.654695302248001099e-02 -2.199223190546035767e-01 1.570229083299636841e-01 -4.725291952490806580e-02 -3.000788092613220215e-01 -5.771334841847419739e-02 -9.744246304035186768e-02 -2.761709392070770264e-01 7.134874910116195679e-02 -1.719029992818832397e-01 -2.513404488563537598e-01 1.634870171546936035e-01 -1.699431985616683960e-01 -2.045979797840118408e-01 -2.873979806900024414e-01 -1.696922779083251953e-01
-2.703656852245330811e-01 -1.131686847656965256e-02 2.554151713848114014e-01 -1.428329348564147949e-01 -3.471573814749717712e-02 6.739465147256851196e-02 -1.957494765520095825e-01 4.870978370308876038e-02 3.417592048645019531e-01 -1.981151401996612549e-01 -1.960956156253814697e-01 2.424781173467636108e-01 -1.453914642333984375e-01 -5.018657445907592773e-02 -2.677481174468994141e-01 1.428427696228027344e-01 -8.863016963005065918e-02 7.839419692754745483e-02 -6.535781919956207275e-02 -9.350915253162384033e-02 -1.522925943136215210e-01 -1.504777222871780396e-01 -2.570238709449768066e-02 -3.273603916168212891e-01 1.372604072093963623e-01 -3.784120082855224609e-01 -1.650754362344741821e-01 -3.274919092655181885e-02 8.968903869390487671e-02 -1.493872851133346558e-01 -1.547235399484634399e-01 -1.768396794795989990e-02
7.497290521860122681e-02 -1.058939993381500244e-01 -1.353237330913543701e-01 -3.193853795528411865e-01 -2.643866837024688721e-01 2.573107555508613586e-02 4.152083098888397217e-01 -6.745439488440752029e-03 -3.551252558827400208e-02 7.897295057773590088e-02 -1.744923181831836700e-02 -1.175622791051864624e-01 -1.526648849248886108e-01 -2.694083377718925476e-02 8.628704398870468140e-02 1.933064460754394531e-01 2.540193498134613037e-01 -5.797338858246803284e-02 -2.002998739480972290e-01 -2.083462774753570557e-01 -3.933590054512023926e-01 5.211520567536354065e-02 7.829365879297256470e-02 -1.012433245778083801e-01 8.976378291845321655e-02 -4.084455370903015137e-01 -1.215743049979209900e-01 -6.666745990514755249e-02 3.033371455967426300e-02 -8.590728044509887695e-02 3.067833138629794121e-03 4.134546592831611633e-02
-1.719263643026351929e-01 7.021536119282245636e-03 -1.472149193286895752e-01 -3.152709826827049255e-02 9.847983717918395996e-02 -2.796786129474639893e-01 2.125537842512130737e-01 2.474033683538436890e-01 -1.787228286266326904e-01 2.432144433259963989e-01 3.627167642116546631e-01 -1.044004857540130615e-01 -2.107465118169784546e-01 -1.548129469156265259e-01 -1.791666895151138306e-01 8.003001660108566284e-02 4.312309622764587402e-02 2.970418334007263184e-01 -1.569718569517135620e-01 -2.077694535255432129e-01 -1.278180629014968872e-01 3.844853118062019348e-02 2.854948043823242188e-01 -4.783739894628524780e-02 1.008729562163352966e-01 -1.359975337982177734e-01 -2.485002130270004272e-01 -1.396851092576980591e-01 -1.475511640310287476e-01 1.330547034740447998e-01 -1.478451676666736603e-02 6.191603466868400574e-02
-8.460750430822372437e-02 1.545702666044235229e-01 1.765193790197372437e-01 -2.546165585517883301e-01 -5.558394268155097961e-02 -1.390918791294097900e-01 -5.211116001009941101e-02 -2.046715468168258667e-01 1.214935630559921265e-01 3.861961066722869873e-01 5.399910733103752136e-02 -1.437817662954330444e-01 -3.526880964636802673e-02 -1.522562801837921143e-01 -1.102247685194015503e-01 2.010205537080764771e-01 1.948391050100326538e-01 8.887810260057449341e-02 -3.094404935836791992e-01 -1.931381076574325562e-01 -3.067564070224761963e-01 -3.798560053110122681e-02 -2.403423935174942017e-01 1.471049040555953979e-01 -1.426781527698040009e-02 -9.666495770215988159e-02 -2.280175536870956421e-01 1.117810681462287903e-01 -2.104673683643341064e-01 1.196396574378013611e-01 -2.725965902209281921e-02 2.327770292758941650e-01
-1.205608248710632324e-01 1.695768833160400391e-01 1.158686578273773193e-01 -1.108849197626113892e-01 -2.977359108626842499e-02 -1.372548043727874756e-01 9.692934900522232056e-02 2.239033430814743042e-01 -2.058375179767608643e-01 1.634346693754196167e-01 -1.754221916198730469e-01 3.089447617530822754e-01 -2.568039894104003906e-01 -3.519364297389984131e-01 -1.039305999875068665e-01 3.055196106433868408e-01 2.685132026672363281e-01 -7.752436399459838867e-02 3.683762333821505308e-04 -9.778996463865041733e-04 -6.783507019281387329e-02 -1.092085167765617371e-01 5.054172873497009277e-02 -2.159125357866287231e-01 1.586744189262390137e-01 -1.531836539506912231e-01 1.485212147235870361e-02 -3.219187855720520020e-01 -2.083058655261993408e-01 -9.330792725086212158e-02 -7.520780712366104126e-02 -9.177603572607040405e-02
-1.624715030193328857e-01 2.036634646356105804e-02 3.071756660938262939e-02 -2.647086679935455322e-01 3.176412880420684814e-01 -1.206009238958358765e-01 8.689526468515396118e-02 2.548536062240600586e-01 6.876134313642978668e-03 7.809055596590042114e-02 2.117155641317367554e-01 1.877386868000030518e-01 -1.002845987677574158e-01 -1.985355466604232788e-01 -1.169407293200492859e-01 5.566780269145965576e-02 2.048523724079132080e-01 -1.387089043855667114e-01 -1.316344831138849258e-02 -2.585532665252685547e-01 -1.184195056557655334e-01 1.869214475154876709e-01 -4.294115900993347168e-01 7.530079036951065063e-02 2.184493839740753174e-01 -1.607850939035415649e-01 -1.622997075319290161e-01 -1.351726949214935303e-01 -8.040482550859451294e-02 -2.314039021730422974e-01 -1.200306862592697144e-01 -4.370527341961860657e-02
-1.549002230167388916e-01 1.642465740442276001e-01 -2.086710184812545776e-01 -3.124953508377075195e-01 -2.023625671863555908e-01 1.741424202919006348e-02 -1.252232193946838379e-01 -1.056690067052841187e-01 4.364906251430511475e-02 1.689774394035339355e-01 1.718264445662498474e-02 -2.143112011253833771e-03 -9.791165590286254883e-02 -2.429595440626144409e-01 -3.995575606822967529e-01 7.603413611650466919e-02 4.419296979904174805e-01 9.112736210227012634e-03 -8.659913390874862671e-02 -3.950143232941627502e-02 -1.516027748584747314e-01 1.349828839302062988e-01 -3.121800720691680908e-03 9.741823375225067139e-02 -2.927225455641746521e-02 1.827924698591232300e-02 -2.688251435756683350e-01 -1.631804257631301880e-01 -1.901362836360931396e-01 -4.072882235050201416e-02 -2.418617904186248779e-01 1.529292613267898560e-01
-1.564374864101409912e-01 -6.435375660657882690e-02 -7.380419969558715820e-02 -1.885778605937957764e-01 -1.229795664548873901e-01 -6.860616058111190796e-02 6.296288222074508667e-02 4.718397278338670731e-03 2.157590687274932861e-01 4.540678560733795166e-01 -1.935501992702484131e-01 3.104098699986934662e-02 -9.998689591884613037e-02 -3.005424700677394867e-02 -1.640256345272064209e-01 -3.302664756774902344e-01 5.116004496812820435e-02 7.703856378793716431e-02 -1.762134768068790436e-02 2.467270046472549438e-01 -2.771086692810058594e-01 1.027017831802368164e-01 5.650417879223823547e-03 -8.961649239063262939e-02 1.267779469490051270e-01 -4.181333780288696289e-01 -8.635324239730834961e-02 -2.528719007968902588e-01 -1.249963417649269104e-02 1.062505021691322327e-01 -1.653768718242645264e-01 -4.778079688549041748e-02
-1.788636744022369385e-01 -2.152639329433441162e-01 3.675269782543182373e-01 -2.779977917671203613e-01 -1.201882660388946533e-01 6.109406799077987671e-02 7.818869501352310181e-02 5.756809189915657043e-02 -1.010326221585273743e-01 3.839779198169708252e-01 2.225436270236968994e-01 2.214667946100234985e-01 -1.901606172323226929e-01 -1.422379910945892334e-01 7.588835060596466064e-02 1.018126308917999268e-01 1.520934104919433594e-01 3.066839575767517090e-01 -1.396292299032211304e-01 7.160267233848571777e-02 -2.735286653041839600e-01 3.725869115442037582e-03 -1.561151146888732910e-01 6.789026409387588501e-02 2.433074638247489929e-02 -2.053822129964828491e-01 -2.711663581430912018e-02 -5.544416233897209167e-02 -6.076646037399768829e-03 -2.109606415033340454e-01 9.917156398296356201e-02 -7.990359514951705933e-02
-1.451565921306610107e-01 4.433729946613311768e-01 -1.284104492515325546e-02 8.940882980823516846e-02 1.362044513225555420e-01 -6.391648203134536743e-02 1.789278350770473480e-02 1.647361367940902710e-01 4.814810235984623432e-04 1.590159535408020020e-01 1.895683445036411285e-02 2.870610356330871582e-01 -1.728800237178802490e-01 -5.474660918116569519e-02 8.475495129823684692e-02 1.644475907087326050e-01 3.836716711521148682e-01 5.711553618311882019e-02 -2.254816442728042603e-01 -1.406779885292053223e-01 -4.645666480064392090e-02 5.627134814858436584e-03 -1.913296245038509369e-02 -1.144249737262725830e-01 2.414128370583057404e-02 -2.855032682418823242e-01 -1.848454177379608154e-01 -4.059547483921051025e-01 -4.198095202445983887e-02 1.211347952485084534e-01 -1.163555979728698730e-01 -3.393071517348289490e-02
3.094462677836418152e-02 -1.473662164062261581e-02 1.331479847431182861e-01 -1.103583648800849915e-01 -2.546369433403015137e-01 1.083915606141090393e-01 1.305341571569442749e-01 -1.392724066972732544e-01 5.144808441400527954e-02 6.844758987426757812e-02 -1.080416962504386902e-01 -9.259513765573501587e-02 3.862052038311958313e-02 8.480621129274368286e-02 1.137011200189590454e-01 4.417654499411582947e-02 2.198359519243240356e-01 5.207513272762298584e-02 -9.325886517763137817e-02 -4.342020153999328613e-01 -3.345110416412353516e-01 -3.212217986583709717e-02 -7.225034385919570923e-02 -9.040957689285278320e-02 -1.300785876810550690e-02 -4.008395969867706299e-01 -3.296977877616882324e-01 -3.040090203285217285e-01 -2.300744950771331787e-01 -5.400362983345985413e-02 4.689934197813272476e-03 1.110101491212844849e-01
-3.946411609649658203e-01 1.334534883499145508e-01 -5.140218511223793030e-02 -1.430580019950866699e-01 1.504637151956558228e-01 -3.503825142979621887e-02 -5.804096907377243042e-02 1.459947228431701660e-01 2.404458820819854736e-01 -9.031167626380920410e-02 1.833822578191757202e-01 1.665865303948521614e-03 -1.131584942340850830e-01 -1.273940596729516983e-02 1.957906782627105713e-01 -6.819091737270355225e-02 7.791476696729660034e-02 1.677643656730651855e-01 -8.144655823707580566e-02 2.757232449948787689e-02 -2.877210378646850586e-01 2.219783701002597809e-02 -2.786933183670043945e-01 -1.527258157730102539e-01 -1.476707011461257935e-01 -3.230734765529632568e-01 1.761700809001922607e-01 -2.866052091121673584e-01 -4.781355708837509155e-02 -2.435195446014404297e-01 -2.327217757701873779e-01 1.350841671228408813e-01
-2.621665596961975098e-01 1.309561878442764282e-01 1.443905681371688843e-01 -2.806344032287597656e-01 -1.000288501381874084e-01 3.335601463913917542e-02 3.444786667823791504e-01 -1.190775074064731598e-04 1.742807030677795410e-01 2.654207348823547363e-01 4.021505266427993774e-02 -1.818618327379226685e-01 1.132847741246223450e-02 5.482434481382369995e-02 1.506509333848953247e-01 1.310209929943084717e-01 -2.202849388122558594e-01 1.531784832477569580e-01 1.895282864570617676e-01 1.093472540378570557e-01 -7.819474488496780396e-02 -1.369359493255615234e-01 5.017729476094245911e-02 -2.645762264728546143e-01 1.380059123039245605e-01 -2.836275100708007812e-01 -2.010724395513534546e-01 -3.036422431468963623e-01 -7.556550204753875732e-02 1.080820113420486450e-01 -8.204099535942077637e-02 1.809122711420059204e-01
-5.819018930196762085e-02 -1.673270016908645630e-01 -2.595402598381042480e-01 -3.024618029594421387e-01 -6.298118084669113159e-02 5.178247019648551941e-02 9.782290458679199219e-02 6.667010951787233353e-03 5.168915167450904846e-02 1.733264625072479248e-01 -9.611009061336517334e-02 -5.751956254243850708e-02 -1.714445650577545166e-01 -2.319178283214569092e-01 -1.961586475372314453e-01 5.840878561139106750e-02 8.400614559650421143e-02 5.552992597222328186e-02 2.197586148977279663e-01 -2.825125157833099365e-01 -1.806599497795104980e-01 5.448448657989501953e-02 -2.979473173618316650e-01 2.050379961729049683e-01 1.818540245294570923e-01 -4.959248751401901245e-02 -3.454076051712036133e-01 -2.796909511089324951e-01 -8.191892504692077637e-02 1.745619326829910278e-01 -1.356120705604553223e-01 -1.728490144014358521e-01
-1.912758499383926392e-01 -8.592008054256439209e-02 1.509681344032287598e-01 -3.337857425212860107e-01 2.783550694584846497e-02 -1.549506280571222305e-02 8.838540874421596527e-03 3.280465900897979736e-01 -2.119410969316959381e-02 -1.914949901401996613e-02 2.035180628299713135e-01 2.024450600147247314e-01 -1.750970482826232910e-01 -1.412321925163269043e-01 -1.220062896609306335e-01 -1.038045659661293030e-01 1.634385585784912109e-01 -1.092698052525520325e-01 -1.155882328748703003e-01 -2.815517187118530273e-01 -1.934184581041336060e-01 1.531415283679962158e-01 -2.482441812753677368e-01 1.006466373801231384e-01 3.985824584960937500e-01 -1.714618504047393799e-01 -3.212504833936691284e-02 -1.443396210670471191e-01 6.003965809941291809e-02 -1.715315729379653931e-01 -2.051647305488586426e-01 -6.691726297140121460e-02
-2.994421124458312988e-01 -2.384027689695358276e-01 4.031643867492675781e-01 -1.344375610351562500e-01 1.400732249021530151e-02 4.897222295403480530e-02 1.381898522377014160e-01 3.628977760672569275e-02 -1.542263180017471313e-01 1.913950145244598389e-01 2.174304276704788208e-01 1.065991297364234924e-01 -9.201291203498840332e-02 -3.135056197643280029e-01 6.108535081148147583e-02 9.538122266530990601e-02 1.149174477905035019e-02 2.151010930538177490e-01 -3.513753414154052734e-02 -1.690836809575557709e-02 -3.102400004863739014e-01 8.206113427877426147e-02 -2.923932969570159912e-01 -9.060509502887725830e-02 1.394916474819183350e-01 -1.628435254096984863e-01 -1.434780210256576538e-01 -1.059047505259513855e-01 5.079026333987712860e-03 -2.187623232603073120e-01 1.154446974396705627e-01 -1.662604659795761108e-01
-2.081597745418548584e-01 -1.340735852718353271e-01 2.079496383666992188e-01 -1.997244060039520264e-01 1.237020194530487061e-01 5.476246774196624756e-02 -5.595360882580280304e-03 2.257564961910247803e-01 -1.032999828457832336e-01 2.215079814195632935e-01 -7.104737311601638794e-02 1.444004923105239868e-01 -4.267276823520660400e-01 -1.768209934234619141e-01 -1.762009598314762115e-02 6.572260707616806030e-02 -8.653666824102401733e-02 -6.318820267915725708e-02 -8.268731832504272461e-02 7.460962980985641479e-02 -2.395421862602233887e-01 -1.921892464160919189e-01 -2.346762418746948242e-01 4.127124324440956116e-02 1.388203948736190796e-01 3.504634648561477661e-02 -3.703663349151611328e-01 -9.824464470148086548e-02 -2.465125024318695068e-01 -2.805309593677520752e-01 -1.071839500218629837e-02 -2.742680534720420837e-02
-3.837095201015472412e-01 -1.488140970468521118e-01 -1.103086993098258972e-01 -1.277609020471572876e-01 -8.665660023689270020e-02 2.016401439905166626e-01 1.639347895979881287e-02 5.127758532762527466e-02 3.630319833755493164e-01 -6.878158450126647949e-02 3.209651112556457520e-01 1.060952767729759216e-01 -1.812565177679061890e-01 -1.969214081764221191e-01 3.016895949840545654e-01 3.135520592331886292e-02 2.074067294597625732e-01 9.746157377958297729e-02 -2.406942658126354218e-02 -1.324490904808044434e-01 -1.676362454891204834e-01 -1.252534687519073486e-01 -2.340796887874603271e-01 -7.263123244047164917e-02 5.894901230931282043e-02 -8.831766992807388306e-02 -9.946552664041519165e-02 -2.019031196832656860e-01 6.180332228541374207e-02 -2.632478475570678711e-01 -1.210596784949302673e-01 1.114872917532920837e-01
-1.709052026271820068e-01 1.480706632137298584e-01 -7.714234292507171631e-02 -2.417069673538208008e-01 -3.419950306415557861e-01 -1.661235094070434570e-01 -9.890595450997352600e-03 1.178746670484542847e-01 4.097528159618377686e-01 6.755241006612777710e-02 2.397855967283248901e-01 -1.029130145907402039e-01 -1.266491562128067017e-01 -1.006166711449623108e-01 1.208133716136217117e-02 4.223211854696273804e-02 7.422748208045959473e-02 5.348154157400131226e-02 1.841253489255905151e-01 -1.993705183267593384e-01 -1.358478814363479614e-01 -1.638429611921310425e-01 -2.023731768131256104e-01 -8.297599107027053833e-02 1.840112730860710144e-02 -1.942085176706314087e-01 -5.456665530800819397e-02 2.553790211677551270e-01 -1.446262449026107788e-01 -3.133166581392288208e-02 -3.878246843814849854e-01 -5.986402183771133423e-02
1.169800758361816406e-02 1.303537935018539429e-01 -1.446452587842941284e-01 2.657224833965301514e-01 -1.366464197635650635e-01 -1.494548469781875610e-02 1.481306850910186768e-01 -1.373559087514877319e-01 6.795445829629898071e-02 9.367176145315170288e-02 1.267675161361694336e-01 1.117407158017158508e-01 -2.105427831411361694e-01 -1.663839966058731079e-01 -3.248653411865234375e-01 9.554538130760192871e-02 3.049056045711040497e-02 2.024188041687011719e-01 3.201344283297657967e-03 -3.978182747960090637e-02 -4.240338802337646484e-01 -6.150123476982116699e-02 -7.256194017827510834e-03 6.710140407085418701e-02 -1.471619703806936741e-03 -1.094286218285560608e-01 -3.382853269577026367e-01 -1.365079171955585480e-02 -2.280232310295104980e-01 2.069129794836044312e-01 -3.803392946720123291e-01 7.283576577901840210e-02
-2.542237043380737305e-01 -4.497419670224189758e-02 2.510857768356800079e-02 -5.978293716907501221e-02 3.991347178816795349e-02 -1.686981767416000366e-01 -6.865260004997253418e-02 -1.512890756130218506e-01 7.927429676055908203e-02 1.432944834232330322e-01 -2.949243187904357910e-01 1.214269995689392090e-01 -1.582771688699722290e-01 -3.734579384326934814e-01 1.789420284330844879e-02 1.564760357141494751e-01 -2.083156816661357880e-02 -9.792900085449218750e-02 8.301123231649398804e-02 2.951950579881668091e-02 -5.682016015052795410e-01 -8.426275104284286499e-02 1.308830678462982178e-01 8.261441253125667572e-03 1.947784423828125000e-01 -1.630625873804092407e-01 8.156770467758178711e-02 -8.039186894893646240e-02 -1.793679893016815186e-01 1.999307274818420410e-01 -1.808943152427673340e-01 -7.854521274566650391e-02
8.787149935960769653e-02 -4.343295395374298096e-01 -3.556069917976856232e-03 1.313514262437820435e-02 5.360249429941177368e-03 -2.803393304347991943e-01 -8.108705282211303711e-02 -1.058267429471015930e-01 -1.973905786871910095e-02 5.666183307766914368e-02 3.010016381740570068e-01 9.994091093540191650e-02 -3.201078474521636963e-01 4.557852074503898621e-02 -5.152050778269767761e-02 1.271859854459762573e-01 -6.205306947231292725e-02 1.923601180315017700e-01 8.351206779479980469e-02 -2.605025768280029297e-01 -1.970358639955520630e-01 2.208648808300495148e-02 -1.505927294492721558e-01 2.424223348498344421e-02 2.350881993770599365e-01 -3.120852112770080566e-01 -2.641542851924896240e-01 -2.120111882686614990e-01 3.292775899171829224e-02 9.885702282190322876e-02 1.905055530369281769e-02 -1.503828912973403931e-01
-2.848658561706542969e-01 -9.163830429315567017e-02 2.529259584844112396e-02 -1.699988394975662231e-01 5.436828359961509705e-02 3.094693124294281006e-01 1.247623562812805176e-02 1.136619597673416138e-02 1.269123405218124390e-01 1.695671379566192627e-01 2.607156336307525635e-01 9.278060868382453918e-03 -5.984668061137199402e-02 -3.866051137447357178e-01 1.232728138566017151e-01 6.350512802600860596e-02 1.328496038913726807e-01 -1.028298065066337585e-01 -9.157125651836395264e-02 -1.250846236944198608e-01 -2.156801819801330566e-01 -1.457042098045349121e-01 -9.447514265775680542e-02 -1.517795920372009277e-01 1.695854663848876953e-01 -1.213483288884162903e-01 -1.786156147718429565e-01 -1.101318001747131348e-01 1.695916242897510529e-02 -4.077340364456176758e-01 -2.600448131561279297e-01 1.518879234790802002e-01
4.049669578671455383e-02 1.137279793620109558e-01 9.428190439939498901e-02 -1.916144192218780518e-01 -9.887357801198959351e-02 -2.671343386173248291e-01 5.964050441980361938e-02 6.933292001485824585e-02 4.748362898826599121e-01 1.445599496364593506e-01 2.330952435731887817e-01 1.771676391363143921e-01 -2.913075983524322510e-01 -2.222473770380020142e-01 -7.612848281860351562e-02 -2.408289909362792969e-01 9.268262237310409546e-02 -7.396644353866577148e-02 1.189596429467201233e-01 -1.982798576354980469e-01 -5.664623528718948364e-02 5.824308842420578003e-02 -1.172936484217643738e-01 -2.000125497579574585e-01 3.540042042732238770e-02 -1.801249533891677856e-01 -2.402038127183914185e-02 8.730548433959484100e-03 -2.809441983699798584e-01 2.822386845946311951e-02 -2.791926860809326172e-01 1.630000397562980652e-02
-4.539338648319244385e-01 6.097222492098808289e-02 8.272691816091537476e-02 -4.113741964101791382e-02 -8.425851911306381226e-02 1.252257227897644043e-01 2.347605228424072266e-01 -7.714834064245223999e-02 -1.458566188812255859e-01 2.367680817842483521e-01 2.899301350116729736e-01 -7.138974964618682861e-02 -2.171312570571899414e-01 -1.455378625541925430e-02 5.979287251830101013e-02 1.507787555456161499e-01 1.664831191301345825e-01 2.333568781614303589e-01 -2.234810590744018555e-01 -2.652089893817901611e-01 -3.717158138751983643e-01 -1.343109011650085449e-01 -3.502610325813293457e-02 -5.011510848999023438e-02 2.069759517908096313e-01 -6.611172109842300415e-02 -3.006639890372753143e-02 -3.912279382348060608e-02 3.425472415983676910e-03 -1.428173184394836426e-01 1.860246062278747559e-02 -1.577581465244293213e-01
-1.024227067828178406e-01 -3.017577230930328369e-01 2.971260808408260345e-02 -2.896164655685424805e-01 1.037596985697746277e-01 -1.598999202251434326e-01 2.178523540496826172e-01 9.181414544582366943e-02 5.981072038412094116e-02 3.583368062973022461e-01 7.169303018599748611e-03 1.390239596366882324e-01 6.256724894046783447e-02 -1.964282058179378510e-02 -7.504259049892425537e-02 1.127633303403854370e-01 1.787274777889251709e-01 2.551402747631072998e-01 -2.519973218441009521e-01 2.855176478624343872e-02 -3.531181812286376953e-01 -2.435939200222492218e-02 -1.506102234125137329e-01 1.079179048538208008e-01 9.615743905305862427e-02 -2.220628410577774048e-01 -5.827271193265914917e-02 1.702208667993545532e-01 -2.424918264150619507e-01 1.248418539762496948e-01 -1.362890750169754028e-01 2.063820809125900269e-01
-9.185874462127685547e-02 -6.630979478359222412e-02 -3.417181596159934998e-02 -2.816877961158752441e-01 -2.560309469699859619e-01 -1.308990716934204102e-01 -5.648216232657432556e-02 6.064541637897491455e-02 2.474352568387985229e-01 2.118338793516159058e-01 1.913668774068355560e-02 -1.221857070922851562e-01 -1.292895525693893433e-01 -1.063711196184158325e-01 -1.031899303197860718e-01 -2.766002528369426727e-02 4.855947196483612061e-02 1.401058165356516838e-03 -2.498882710933685303e-01 -1.810574829578399658e-01 -1.225085631012916565e-01 -1.845213957130908966e-02 -3.608840405941009521e-01 -1.278000771999359131e-01 -7.449071854352951050e-03 -4.343848824501037598e-01 -1.939457356929779053e-01 -2.548949122428894043e-01 1.434264890849590302e-02 1.157288178801536560e-01 2.926323935389518738e-02 3.016047179698944092e-01
-5.090744420886039734e-02 -1.581665873527526855e-02 -1.445505172014236450e-01 -1.039485335350036621e-01 1.182292699813842773e-01 -2.309147417545318604e-01 2.568988800048828125e-01 1.018316522240638733e-01 -8.890748023986816406e-02 1.389010995626449585e-01 3.086396455764770508e-01 -1.151465773582458496e-01 -4.100102186203002930e-01 -6.166061013936996460e-02 -8.873768895864486694e-02 6.892288476228713989e-02 3.999318927526473999e-02 2.386358976364135742e-01 -1.960834562778472900e-01 -3.580282926559448242e-01 -1.445211470127105713e-01 -3.734978288412094116e-02 3.018335700035095215e-01 -1.867000758647918701e-02 1.264450103044509888e-01 -1.339754555374383926e-02 -2.203113287687301636e-01 -2.434170842170715332e-01 -1.674399375915527344e-01 -7.012755423784255981e-02 7.252082973718643188e-02 2.140520140528678894e-02
-1.633495837450027466e-01 5.784181505441665649e-02 1.764493137598037720e-01 -1.290361732244491577e-01 -9.699886292219161987e-02 7.570553570985794067e-02 -5.487528070807456970e-02 1.220460385084152222e-01 -5.614545568823814392e-02 2.363926917314529419e-01 -9.790831804275512695e-02 2.526949644088745117e-01 -1.600562334060668945e-01 -3.324165940284729004e-01 -4.403401538729667664e-02 1.861808449029922485e-01 3.235486447811126709e-01 -1.145478934049606323e-01 -1.202077865600585938e-01 -4.814523085951805115e-02 -2.171807885169982910e-01 4.049572721123695374e-02 -1.771659031510353088e-02 -7.642503827810287476e-02 3.831990063190460205e-01 -2.255391627550125122e-01 3.384914249181747437e-02 -1.655932217836380005e-01 -4.437091574072837830e-02 -3.056796789169311523e-01 -1.017433702945709229e-01 -2.497447729110717773e-01
1.292076110839843750e-01 3.369987756013870239e-02 -6.177149340510368347e-02 -1.524826288223266602e-01 -1.456833183765411377e-01 -2.377054840326309204e-02 1.463064849376678467e-01 -1.017756387591362000e-01 -4.222218692302703857e-02 2.954079210758209229e-01 1.775320023298263550e-01 -3.856229186058044434e-01 -1.407080329954624176e-02 -1.002896297723054886e-02 -5.816235207021236420e-04 5.153182521462440491e-02 1.941514909267425537e-01 1.627235412597656250e-01 -2.359163612127304077e-01 -1.303475648164749146e-01 -4.273103475570678711e-01 4.997488483786582947e-02 -1.632533669471740723e-01 1.773208938539028168e-02 1.724505126476287842e-01 -2.618168592453002930e-01 1.225768961012363434e-02 -3.615526556968688965e-01 -1.028999462723731995e-01 -5.309600010514259338e-02 -1.237148866057395935e-01 -1.502513438463211060e-01
-1.900526732206344604e-01 3.221048116683959961e-01 -2.766266278922557831e-02 2.233169041574001312e-02 7.970995455980300903e-02 2.767727524042129517e-02 1.139949113130569458e-01 1.962711066007614136e-01 -1.008512638509273529e-02 2.317080497741699219e-01 2.493461668491363525e-01 6.346476823091506958e-02 -2.695252597332000732e-01 -1.295471042394638062e-01 1.519400626420974731e-01 2.269936911761760712e-02 1.632872223854064941e-01 -6.832013279199600220e-02 -3.129011988639831543e-01 2.230145223438739777e-02 -5.154840648174285889e-02 -3.933386504650115967e-02 -1.218752264976501465e-01 -8.153145201504230499e-03 -8.739202283322811127e-03 -1.793926060199737549e-01 -2.656468749046325684e-01 -3.730618357658386230e-01 -2.716782316565513611e-02 4.131207987666130066e-02 -3.602027595043182373e-01 -2.101360261440277100e-01
-2.754743695259094238e-01 3.346028029918670654e-01 4.284834954887628555e-03 -3.558770939707756042e-02 -4.437533766031265259e-02 -2.644968330860137939e-01 -5.725109577178955078e-02 2.394049987196922302e-02 1.728066615760326385e-02 3.757632076740264893e-01 -2.597221918404102325e-02 5.806668475270271301e-02 -3.324409425258636475e-01 -3.621734306216239929e-02 -7.880602777004241943e-02 -1.041579768061637878e-01 2.572077810764312744e-01 -1.549367755651473999e-01 -4.988704621791839600e-02 -1.421398073434829712e-01 -4.941829293966293335e-02 1.073141619563102722e-01 -2.827116847038269043e-01 4.477786272764205933e-02 1.927278563380241394e-02 -7.845694571733474731e-02 -2.590991854667663574e-01 -1.780203580856323242e-01 4.064159095287322998e-02 -1.617877632379531860e-01 -1.428001821041107178e-01 -3.136048614978790283e-01
-3.726640343666076660e-01 -1.451620161533355713e-01 -1.859426051378250122e-01 -1.156767681241035461e-01 -2.658540569245815277e-02 -3.261540830135345459e-01 1.995532810688018799e-01 -1.995320022106170654e-01 1.494489461183547974e-01 6.740469485521316528e-02 1.846880316734313965e-01 4.006336331367492676e-01 -1.105930954217910767e-01 -1.475558131933212280e-01 -9.196836501359939575e-02 1.143078878521919250e-01 1.489282678812742233e-02 2.796824462711811066e-02 1.378827095031738281e-01 -5.086946859955787659e-02 -1.653040796518325806e-01 2.684576213359832764e-01 -1.145250499248504639e-01 2.289672642946243286e-01 3.070386312901973724e-02 -1.912400573492050171e-01 -1.126812212169170380e-02 -1.483670026063919067e-01 -1.667823642492294312e-01 9.105133824050426483e-03 -1.135791093111038208e-01 2.008916139602661133e-01
-1.799000501632690430e-01 -1.687628030776977539e-01 3.188758194446563721e-01 -6.482490897178649902e-02 -7.580826431512832642e-02 -2.044783085584640503e-01 3.225491344928741455e-01 -2.484587132930755615e-01 1.393302232027053833e-01 1.020960807800292969e-01 1.019335091114044189e-01 -9.998470544815063477e-02 -2.062216848134994507e-01 -5.980372801423072815e-02 -2.518413662910461426e-01 1.303912550210952759e-01 4.357134923338890076e-02 -9.581478685140609741e-02 1.361681520938873291e-01 -2.332631796598434448e-01 -1.597099453210830688e-01 -6.524629890918731689e-02 4.312810301780700684e-02 -1.184680610895156860e-01 8.585566282272338867e-02 -3.840615153312683105e-01 -9.260015189647674561e-02 -7.186764478683471680e-02 -5.135038495063781738e-02 -2.621139585971832275e-01 -2.690487504005432129e-01 -3.399990871548652649e-02
-3.286137878894805908e-01 -2.172053754329681396e-01 6.324107199907302856e-02 -1.521199941635131836e-01 1.015951186418533325e-01 -9.823454171419143677e-02 9.495708346366882324e-02 -8.310193568468093872e-02 -1.273919343948364258e-01 2.953917384147644043e-01 2.507545053958892822e-01 -8.698604069650173187e-03 3.453354537487030029e-02 9.067236632108688354e-02 -1.827266812324523926e-01 -4.707637801766395569e-02 2.339974641799926758e-01 2.393101751804351807e-01 -2.219554632902145386e-01 -2.015709280967712402e-01 -3.451052308082580566e-01 -1.107956245541572571e-01 2.152830176055431366e-02 -1.478087306022644043e-01 2.184739261865615845e-01 -3.374840617179870605e-01 -9.141192585229873657e-02 -8.438433706760406494e-02 3.217137977480888367e-02 -1.202193181961774826e-02 1.730883121490478516e-01 -8.060435950756072998e-02
-2.267693541944026947e-02 7.586396485567092896e-02 9.112022072076797485e-02 -2.158739566802978516e-01 -1.174943447113037109e-01 -1.012631878256797791e-01 1.063363179564476013e-01 -1.221654843538999557e-02 5.431182682514190674e-02 1.836957335472106934e-01 -9.696376323699951172e-02 1.579102724790573120e-01 -4.424422606825828552e-02 -1.807338297367095947e-01 3.602702170610427856e-02 -1.142600178718566895e-02 8.814631402492523193e-02 3.966106474399566650e-01 6.310078315436840057e-03 6.468203663825988770e-02 -5.681146383285522461e-01 8.651571720838546753e-02 3.120926767587661743e-02 -1.620657294988632202e-01 1.751604825258255005e-01 -1.926894336938858032e-01 -3.085147961974143982e-02 -2.169444561004638672e-01 -2.378062605857849121e-01 4.115152638405561447e-03 3.077086508274078369e-01 4.874048382043838501e-02
1.822085976600646973e-01 -1.278629451990127563e-01 8.989224582910537720e-02 -2.446995377540588379e-01 -3.199006319046020508e-01 -1.223318949341773987e-01 -2.840285003185272217e-02 9.628473967313766479e-02 -1.200561374425888062e-01 2.728556692600250244e-01 3.170706331729888916e-01 -7.521441206336021423e-03 2.022847533226013184e-02 -2.442707419395446777e-01 -2.190977185964584351e-01 1.111894398927688599e-01 2.464704029262065887e-02 1.683931201696395874e-01 9.753671474754810333e-03 -2.145486474037170410e-01 -3.293348252773284912e-01 1.633858978748321533e-01 1.187309250235557556e-01 -1.475529074668884277e-01 1.654543727636337280e-01 -2.751836180686950684e-01 -2.331683337688446045e-01 -1.546420753002166748e-01 8.479420840740203857e-02 5.272597819566726685e-02 7.991459220647811890e-02 -3.688956797122955322e-02
-3.215207159519195557e-02 1.115198135375976562e-01 -5.062723532319068909e-03 -2.667371034622192383e-01 -1.525265723466873169e-01 -1.576505899429321289e-01 3.331603109836578369e-01 1.397897154092788696e-01 -1.793076992034912109e-01 -1.144103985279798508e-02 1.036999896168708801e-01 -1.367403119802474976e-01 -1.092737689614295959e-01 4.529204964637756348e-02 -1.244947835803031921e-01 3.559089601039886475e-01 9.761888533830642700e-03 8.024544268846511841e-02 -4.200612306594848633e-01 -1.343508660793304443e-01 -3.519850969314575195e-01 1.663055121898651123e-01 -1.164022833108901978e-01 -5.595573782920837402e-02 1.041244491934776306e-01 -1.962111294269561768e-01 -1.989787220954895020e-01 -1.673256158828735352e-01 -1.646623164415359497e-01 3.079677186906337738e-02 4.014239087700843811e-02 -5.414468795061111450e-02
-1.823184937238693237e-01 9.339228272438049316e-02 3.290205597877502441e-01 -1.067336201667785645e-01 2.113438844680786133e-01 -1.686069965362548828e-01 9.404736571013927460e-03 1.452417373657226562e-01 6.586594879627227783e-02 1.908834129571914673e-01 1.161941587924957275e-01 1.132698357105255127e-01 -3.443971276283264160e-01 -7.092363387346267700e-02 -1.964776543900370598e-03 1.705284975469112396e-02 2.016177475452423096e-01 -1.886025667190551758e-01 7.471676170825958252e-02 -2.581428177654743195e-02 -2.901794016361236572e-01 -7.197719067335128784e-02 -2.544528543949127197e-01 -1.552477329969406128e-01 -2.107147723436355591e-01 -1.789616197347640991e-01 -3.107852041721343994e-01 -2.802047692239284515e-02 -2.394069582223892212e-01 -8.761070668697357178e-02 -1.505018174648284912e-01 -1.758628934621810913e-01
-1.224995478987693787e-01 9.599547088146209717e-02 2.809325465932488441e-03 -5.675758421421051025e-02 4.391331970691680908e-02 -2.126703113317489624e-01 3.212913870811462402e-02 -6.884571164846420288e-02 1.564319580793380737e-01 2.771489918231964111e-01 1.052204221487045288e-01 1.619346886873245239e-01 -1.467590183019638062e-01 -3.308067917823791504e-01 -1.295025050640106201e-01 -1.471680700778961182e-01 3.248221054673194885e-02 -8.606393635272979736e-02 -5.596638470888137817e-02 -9.185540676116943359e-02 -1.815015673637390137e-01 -2.169395685195922852e-01 -1.466614753007888794e-01 -1.266595125198364258e-01 -1.697566211223602295e-01 -2.685796618461608887e-01 -1.335111111402511597e-01 -2.210701406002044678e-01 -1.023942083120346069e-01 -3.271516263484954834e-01 -4.238831400871276855e-01 9.599176794290542603e-02
-3.407172262668609619e-01 9.412134438753128052e-02 -6.627701967954635620e-02 -3.030437827110290527e-01 -1.793339401483535767e-01 3.277905657887458801e-02 -1.106690168380737305e-01 -1.361215263605117798e-01 2.360728532075881958e-01 1.391118317842483521e-01 -2.044241502881050110e-02 -9.018892794847488403e-02 -3.893896192312240601e-02 -2.225294560194015503e-01 -3.180531784892082214e-02 3.500111997127532959e-01 -1.978190988302230835e-02 6.668132543563842773e-02 -1.051961183547973633e-01 -4.578182399272918701e-01 -2.273427993059158325e-01 -5.142292752861976624e-02 -1.406625658273696899e-01 3.259487077593803406e-02 -3.310526488348841667e-03 -6.350788474082946777e-02 -3.332620486617088318e-02 -2.795875966548919678e-01 -1.175571605563163757e-01 9.182297624647617340e-03 2.898094430565834045e-02 2.405757009983062744e-01
-1.747868657112121582e-01 -6.108073517680168152e-02 2.278047502040863037e-01 -1.650206297636032104e-01 -2.608533501625061035e-01 1.684700846672058105e-01 7.883231155574321747e-03 -6.535034626722335815e-04 2.803078293800354004e-01 2.944816648960113525e-01 8.221042156219482422e-02 6.452290713787078857e-02 -1.887933462858200073e-01 -7.545560598373413086e-02 -8.790095150470733643e-02 -1.442828178405761719e-01 -1.143358424305915833e-01 3.529920876026153564e-01 -2.210933715105056763e-01 1.196054443717002869e-01 -2.671939432621002197e-01 2.838608920574188232e-01 4.264699295163154602e-03 5.740684270858764648e-02 1.050561517477035522e-01 -3.878172114491462708e-02 -8.527148514986038208e-02 -2.385855019092559814e-01 -7.425967603921890259e-02 2.578807063400745392e-02 -2.552079558372497559e-01 -1.995377987623214722e-01
-5.682724341750144958e-02 3.871503472328186035e-02 -7.072200626134872437e-02 2.990833669900894165e-02 1.625460088253021240e-01 -2.477610558271408081e-01 5.817450582981109619e-02 -9.340309351682662964e-02 1.169344857335090637e-01 3.314971029758453369e-01 1.840029656887054443e-01 1.628297418355941772e-01 -2.317901104688644409e-01 -4.864658787846565247e-02 1.228925958275794983e-01 -9.995312988758087158e-02 1.524112820625305176e-01 -8.235348761081695557e-02 -3.684208914637565613e-02 -1.896138787269592285e-01 -2.918862700462341309e-01 -1.486606895923614502e-01 6.019597873091697693e-02 -1.715974649414420128e-03 -2.603730559349060059e-02 -2.830000817775726318e-01 -3.628879040479660034e-02 -2.155481278896331787e-01 -6.372986733913421631e-02 -4.087995886802673340e-01 -3.762709498405456543e-01 6.921176612377166748e-02
5.983738228678703308e-02 -6.915656477212905884e-02 -2.002948224544525146e-01 -4.707448482513427734e-01 -7.254719734191894531e-02 -1.980428211390972137e-02 -3.335028141736984253e-02 2.289553284645080566e-01 3.087962269783020020e-01 2.014552354812622070e-01 1.378532350063323975e-01 -5.535162985324859619e-02 -2.033579796552658081e-01 -1.270397305488586426e-01 1.817648857831954956e-01 -3.138357400894165039e-02 1.680009812116622925e-01 2.192364633083343506e-01 1.168241873383522034e-01 -1.554741859436035156e-01 -2.009839713573455811e-01 -4.384555295109748840e-02 -2.944139242172241211e-01 4.604847356677055359e-02 2.264460474252700806e-01 -2.061782479286193848e-01 -5.037532746791839600e-02 -1.171012297272682190e-01 -8.076871931552886963e-02 1.632129549980163574e-01 -1.742582768201828003e-01 4.914154857397079468e-02
-5.913236364722251892e-02 -1.604122817516326904e-01 -1.637478023767471313e-01 -2.817742228507995605e-01 -1.368661224842071533e-01 2.607732117176055908e-01 1.971350461244583130e-01 2.459664270281791687e-02 7.404778897762298584e-02 1.927371770143508911e-01 5.633774772286415100e-02 -3.077185750007629395e-01 -1.531967222690582275e-01 -1.791186630725860596e-01 -7.803975790739059448e-02 2.542148530483245850e-01 2.287946641445159912e-01 1.083929017186164856e-01 1.123055741190910339e-01 -9.482165426015853882e-02 -2.979514300823211670e-01 3.293618094176054001e-03 -1.035772711038589478e-01 6.444036960601806641e-02 -4.933470115065574646e-02 -3.400332629680633545e-01 -7.550834119319915771e-02 -2.720650732517242432e-01 -2.228099703788757324e-01 -2.491126582026481628e-02 -1.840292662382125854e-01 -1.789200678467750549e-02
-1.565735638141632080e-01 -1.348316855728626251e-02 -1.335709840059280396e-01 -1.665090620517730713e-01 -3.364782407879829407e-02 -1.931727379560470581e-01 3.170189261436462402e-01 2.288721054792404175e-01 -2.464831769466400146e-01 1.079129874706268311e-01 3.288440406322479248e-01 -2.514815516769886017e-02 -1.850528866052627563e-01 -1.189945489168167114e-01 -1.792815923690795898e-01 -3.826088458299636841e-02 3.718248009681701660e-02 2.032929658889770508e-01 -1.459963023662567139e-01 -2.534127831459045410e-01 -1.748228073120117188e-01 -7.502661645412445068e-02 2.071802020072937012e-01 -1.644270718097686768e-01 7.407780736684799194e-02 -1.133620962500572205e-01 1.153142936527729034e-02 -3.205131888389587402e-01 -3.165091574192047119e-01 -1.525315083563327789e-02 -3.247584030032157898e-02 -1.347737610340118408e-01
-2.385681569576263428e-01 6.643490493297576904e-02 4.306052625179290771e-02 -2.047136873006820679e-01 1.169323325157165527e-01 -7.300212979316711426e-02 -1.121893227100372314e-01 5.305643752217292786e-02 -4.264151304960250854e-02 1.643349528312683105e-01 -4.109964147210121155e-02 3.167097568511962891e-01 -1.894837468862533569e-01 -1.471926271915435791e-01 -4.820168949663639069e-03 -1.515650842338800430e-02 -1.102044507861137390e-01 4.062330424785614014e-01 -1.570941209793090820e-01 -3.650504723191261292e-02 -3.118077516555786133e-01 2.677459120750427246e-01 -7.323686778545379639e-02 -2.534770667552947998e-01 6.402729451656341553e-02 2.208007127046585083e-02 -2.765859961509704590e-01 -2.690876424312591553e-01 -1.152524538338184357e-02 2.280977368354797363e-01 6.260309368371963501e-02 1.434613317251205444e-01
-1.732951104640960693e-01 2.660734392702579498e-02 -1.969754993915557861e-01 -9.331833571195602417e-02 -4.987642168998718262e-02 -1.590972840785980225e-01 2.652128338813781738e-01 2.478814125061035156e-01 -1.910436302423477173e-01 2.752858400344848633e-01 3.396304249763488770e-01 4.553180932998657227e-02 -2.167576849460601807e-01 1.918143033981323242e-02 -8.255614340305328369e-02 5.293677560985088348e-03 1.525215208530426025e-01 2.263013124465942383e-01 -1.280086636543273926e-01 -3.642255663871765137e-01 -7.594479620456695557e-02 -4.603749886155128479e-02 7.837788015604019165e-02 -5.894609540700912476e-02 2.935349941253662109e-01 3.517777658998966217e-03 -1.806451529264450073e-01 -2.573592960834503174e-01 -2.059143930673599243e-01 8.939265459775924683e-02 3.357972204685211182e-02 2.618888765573501587e-02
1.388651430606842041e-01 4.307034611701965332e-02 -2.218732982873916626e-02 -1.296823024749755859e-01 -2.798902615904808044e-02 -1.546629965305328369e-01 4.300120174884796143e-01 -2.726469421759247780e-03 1.170923933386802673e-01 1.543159633874893188e-01 2.853218019008636475e-01 1.324234157800674438e-01 1.894887164235115051e-02 -1.931764185428619385e-01 -3.590767979621887207e-01 -2.040694057941436768e-01 1.122877299785614014e-01 -1.680266670882701874e-02 -1.505813896656036377e-01 -4.270349815487861633e-02 -2.596487104892730713e-01 -2.134848684072494507e-01 -1.570085249841213226e-02 -7.221593521535396576e-03 1.008185446262359619e-01 -3.349860012531280518e-01 -1.205477677285671234e-02 -5.303953588008880615e-02 -1.502467989921569824e-01 -2.370137721300125122e-01 -2.283986508846282959e-01 -1.642357744276523590e-02
-2.384138256311416626e-01 -1.404240727424621582e-01 2.348743975162506104e-01 -2.557047307491302490e-01 -2.981604263186454773e-02 -7.613158226013183594e-02 1.557025909423828125e-01 3.300179913640022278e-02 -2.164273560047149658e-01 3.457663059234619141e-01 2.562873959541320801e-01 1.516252905130386353e-01 -1.858790367841720581e-01 -1.565274894237518311e-01 5.908380821347236633e-02 1.732534319162368774e-01 2.922988831996917725e-01 2.206007242202758789e-01 -1.216299161314964294e-01 -9.806265681982040405e-02 -2.211583256721496582e-01 -3.951932117342948914e-02 -1.219043359160423279e-01 4.276533052325248718e-02 2.141433060169219971e-01 -1.449764519929885864e-01 -7.140471041202545166e-02 -2.659296244382858276e-02 6.238670088350772858e-03 -3.172764182090759277e-01 1.103695929050445557e-01 -1.095528081059455872e-01
-1.091483980417251587e-01 -1.004584208130836487e-01 2.330908365547657013e-02 -2.898720800876617432e-01 -1.494953185319900513e-01 -3.207229450345039368e-02 2.345060408115386963e-01 9.777879714965820312e-02 -1.479765474796295166e-01 6.122827902436256409e-02 -7.590105384588241577e-02 -1.132967770099639893e-01 -1.079651117324829102e-01 -3.264369908720254898e-03 1.594991832971572876e-01 1.941774040460586548e-01 1.498840898275375366e-01 2.338299341499805450e-02 -1.816715598106384277e-01 -3.512517213821411133e-01 -3.783491849899291992e-01 6.465507298707962036e-02 2.155567854642868042e-01 -1.549705117940902710e-01 1.216553431004285812e-02 -4.072385728359222412e-01 -1.057890802621841431e-01 -1.930667310953140259e-01 2.252184152603149414e-01 -4.789916798472404480e-02 -6.814409978687763214e-03 1.473586261272430420e-01
-1.231495738029479980e-01 -2.411611145362257957e-03 -2.321470677852630615e-01 -8.020590990781784058e-02 -1.019064560532569885e-01 -2.162311077117919922e-01 -6.902056746184825897e-03 2.005379274487495422e-02 1.343182176351547241e-01 1.561654359102249146e-01 6.359499413520097733e-03 2.044157236814498901e-01 -3.398775160312652588e-01 7.893892377614974976e-02 1.354892645031213760e-02 -9.197367727756500244e-02 1.660253107547760010e-01 1.502762436866760254e-01 1.218519210815429688e-01 -9.267455898225307465e-03 -1.043044626712799072e-01 4.568479582667350769e-02 -4.086727201938629150e-01 -4.732208251953125000e-01 2.527502179145812988e-01 -1.684254109859466553e-01 -7.238285243511199951e-02 -1.217832267284393311e-01 -1.634676158428192139e-01 -1.729521751403808594e-01 -1.179278865456581116e-01 2.015447244048118591e-02
-4.287486076354980469e-01 9.932851046323776245e-02 2.298441678285598755e-01 -1.168355345726013184e-01 7.568485289812088013e-02 -2.421950176358222961e-02 9.624066203832626343e-02 3.211883828043937683e-02 -9.333304315805435181e-02 4.041134417057037354e-01 1.198747456073760986e-01 -4.722701758146286011e-02 -1.336333900690078735e-01 5.371180921792984009e-02 -1.454075276851654053e-01 -1.168076246976852417e-01 2.043944150209426880e-01 1.438653022050857544e-01 3.538731113076210022e-02 7.682565599679946899e-02 -2.570525705814361572e-01 -1.621416360139846802e-01 2.100604027509689331e-01 -2.220266684889793396e-02 2.289594262838363647e-01 -2.845606803894042969e-01 -5.143376812338829041e-02 -2.390613704919815063e-01 -2.395677566528320312e-01 -1.450182944536209106e-01 2.511846832931041718e-02 -1.455144491046667099e-02
-3.387770950794219971e-01 -5.855270847678184509e-02 -7.502096891403198242e-02 3.157008439302444458e-02 -1.364100128412246704e-01 1.801505237817764282e-01 1.873187422752380371e-01 6.636416912078857422e-02 -3.475534170866012573e-02 3.412718698382377625e-02 -2.600235305726528168e-02 -1.995424032211303711e-01 -7.519640773534774780e-02 -1.103212684392929077e-01 -2.216906547546386719e-01 4.384818486869335175e-03 1.396239697933197021e-01 1.552795618772506714e-01 -3.453433811664581299e-01 -3.546933531761169434e-01 -2.403106689453125000e-01 1.815605759620666504e-01 1.266646087169647217e-01 6.268728524446487427e-03 6.803052127361297607e-02 -3.636416196823120117e-01 -2.479921281337738037e-01 -1.331539750099182129e-01 -1.673898547887802124e-01 9.378634393215179443e-02 -2.582570910453796387e-02 -1.603651940822601318e-01
-2.075679749250411987e-01 -1.717481166124343872e-01 -9.119108319282531738e-02 3.683723136782646179e-02 -4.798244312405586243e-02 -4.875604808330535889e-02 1.180458813905715942e-01 -2.484458871185779572e-02 1.730035245418548584e-01 3.773518800735473633e-01 1.321658790111541748e-01 6.897052377462387085e-02 -1.051992848515510559e-01 -8.573616296052932739e-02 -3.555902242660522461e-01 5.667634308338165283e-03 7.817740552127361298e-03 -1.278089359402656555e-02 -1.550351362675428391e-02 -4.075723141431808472e-02 -9.402604401111602783e-02 -2.122954726219177246e-01 -1.988076716661453247e-01 9.130843728780746460e-02 2.831219136714935303e-01 -2.127913385629653931e-01 -6.396825611591339111e-02 -1.858299523591995239e-01 -2.038598358631134033e-01 -4.343512356281280518e-01 -3.751675039529800415e-02 2.438896000385284424e-01
2.019428275525569916e-02 3.976061642169952393e-01 2.440793365240097046e-01 -1.161903291940689087e-01 -2.018664628267288208e-01 -6.868869066238403320e-02 2.787420451641082764e-01 2.181371450424194336e-01 -7.350847870111465454e-02 2.026657015085220337e-01 3.218021690845489502e-01 1.453438699245452881e-01 -2.397564649581909180e-01 -1.761849075555801392e-01 1.345976069569587708e-02 -2.408362179994583130e-02 -5.782074853777885437e-02 -5.438836291432380676e-02 -1.333694322966039181e-03 -1.738445274531841278e-02 -1.675789356231689453e-01 1.085005849599838257e-01 -1.050989702343940735e-01 -7.505139708518981934e-02 -1.158997267484664917e-01 -1.878244131803512573e-01 -1.626545190811157227e-01 -2.893359363079071045e-01 -2.265202812850475311e-02 -1.292466521263122559e-01 -3.130402565002441406e-01 -3.828903136309236288e-04
-4.206076562404632568e-01 -1.497048884630203247e-02 -2.563175857067108154e-01 -2.270049303770065308e-01 9.179610759019851685e-02 -9.280512481927871704e-02 -1.214359304867684841e-03 -8.867582678794860840e-02 2.706875205039978027e-01 7.405137270689010620e-02 2.670854032039642334e-01 2.478055357933044434e-01 -4.851853474974632263e-02 -8.696848154067993164e-02 -1.645126640796661377e-01 2.077002972364425659e-01 2.316924631595611572e-01 9.683331102132797241e-02 1.602194756269454956e-01 -8.610960096120834351e-02 -1.649490594863891602e-01 3.289407789707183838e-01 -6.905497610569000244e-02 1.609295606613159180e-01 8.605496026575565338e-03 -1.029321923851966858e-01 -9.193628281354904175e-02 -1.145682260394096375e-01 7.072556018829345703e-02 3.036013245582580566e-02 -2.624952793121337891e-01 1.407722383737564087e-01
-4.849319159984588623e-02 -2.335432171821594238e-01 5.012742429971694946e-02 -1.462558507919311523e-01 -1.849201624281704426e-03 -8.490706980228424072e-02 8.356387726962566376e-03 6.249326467514038086e-02 -7.002618163824081421e-02 -2.112730592489242554e-02 -8.278875611722469330e-03 1.724462062120437622e-01 -3.421154022216796875e-01 6.547626107931137085e-02 -2.540011107921600342e-01 2.021902054548263550e-01 -3.461891785264015198e-02 1.498770415782928467e-01 2.252595424652099609e-01 -1.672255247831344604e-01 -1.944003254175186157e-01 7.940401881933212280e-02 -6.031986698508262634e-02 8.245120197534561157e-02 1.883591711521148682e-02 -3.589567840099334717e-01 -3.724186718463897705e-01 -3.183955550193786621e-01 5.388929694890975952e-02 1.462387889623641968e-01 -1.193068400025367737e-01 -2.853591740131378174e-01
-2.228555083274841309e-01 2.591993510723114014e-01 -2.098956108093261719e-01 -2.041712701320648193e-01 -1.362618505954742432e-01 1.452344357967376709e-01 -4.306453838944435120e-02 4.657057300209999084e-02 9.502936154603958130e-02 2.787835001945495605e-01 9.187740087509155273e-02 -2.359420992434024811e-02 -1.084441393613815308e-01 -2.480492442846298218e-01 1.630398482084274292e-01 1.718432456254959106e-01 2.735929489135742188e-01 1.117473915219306946e-01 -2.731062844395637512e-02 -1.079553142189979553e-01 -3.904741704463958740e-01 1.363008618354797363e-01 -1.085942909121513367e-01 -3.389826714992523193e-01 -5.080290511250495911e-02 -1.236174851655960083e-01 -4.679627716541290283e-02 -2.479982227087020874e-01 -3.575306013226509094e-02 -1.516130119562149048e-01 -8.659564703702926636e-02 1.332898139953613281e-01
-1.080705523490905762e-01 9.055268019437789917e-02 -5.232594534754753113e-02 -3.156768977642059326e-01 -1.468716263771057129e-01 2.098598927259445190e-01 1.357224881649017334e-01 -1.255676150321960449e-01 -1.714014410972595215e-01 1.398161500692367554e-01 3.411920368671417236e-02 2.049591392278671265e-01 -1.678273379802703857e-01 -1.261344254016876221e-01 -4.591106250882148743e-02 2.238204032182693481e-01 5.300645157694816589e-02 -3.517622500658035278e-02 1.202571671456098557e-02 -8.096867799758911133e-02 -3.282886147499084473e-01 -5.058748275041580200e-02 -1.672600395977497101e-02 -3.664447367191314697e-01 -3.869647383689880371e-01 -2.669784426689147949e-01 -1.997852474451065063e-01 -1.809912770986557007e-01 -2.010574378073215485e-02 -1.224358528852462769e-01 -3.855659067630767822e-02 -1.527672708034515381e-01
-1.721786707639694214e-01 -1.868748664855957031e-01 -6.657872349023818970e-03 -4.751283824443817139e-01 -1.718457341194152832e-01 -8.507531136274337769e-02 -9.483924508094787598e-02 4.275053739547729492e-02 6.540793925523757935e-02 1.353794038295745850e-01 5.390142276883125305e-02 3.106847107410430908e-01 -1.758479028940200806e-01 2.621191740036010742e-02 -1.348813176155090332e-01 5.518978089094161987e-02 2.620785683393478394e-02 3.132801353931427002e-01 -1.964597105979919434e-01 -1.802939325571060181e-01 -2.227520644664764404e-01 3.074806332588195801e-01 -2.491919789463281631e-03 3.855331987142562866e-02 1.771926730871200562e-01 -9.634307771921157837e-02 -2.591575495898723602e-02 -2.613009512424468994e-01 1.821070015430450439e-01 -7.092655450105667114e-02 1.193811297416687012e-01 9.747810661792755127e-02
-1.680618971586227417e-01 1.078673675656318665e-01 8.731658011674880981e-02 -1.177215129137039185e-01 -4.860820621252059937e-02 -1.985722631216049194e-01 4.119819998741149902e-01 -8.340402692556381226e-02 -5.302957817912101746e-02 3.842194080352783203e-01 1.185652092099189758e-01 8.094875514507293701e-02 7.275909930467605591e-02 -2.226425707340240479e-01 7.051067799329757690e-02 3.212620317935943604e-02 2.726352810859680176e-01 1.782447099685668945e-01 -2.021335214376449585e-01 -1.921160221099853516e-01 -4.211325049400329590e-01 -1.675736421020701528e-04 -2.596223950386047363e-01 -8.527037501335144043e-02 -3.828423470258712769e-02 -8.836991339921951294e-02 1.231901943683624268e-01 3.325536474585533142e-02 -1.443177908658981323e-01 -7.266916800290346146e-03 -1.768134348094463348e-02 -7.482397556304931641e-02
-2.542595863342285156e-01 -5.952386930584907532e-02 -1.406538188457489014e-01 5.974905192852020264e-02 -1.672969572246074677e-02 3.456717357039451599e-02 -3.496607765555381775e-02 8.105605095624923706e-02 1.783129125833511353e-01 1.466233432292938232e-01 -1.359440851956605911e-02 1.769319772720336914e-01 -2.397159337997436523e-01 -1.379055678844451904e-01 2.489501796662807465e-02 -1.578463166952133179e-01 1.950718611478805542e-01 1.543946713209152222e-01 1.580845415592193604e-01 -5.904936790466308594e-02 -1.952980011701583862e-01 1.359359622001647949e-01 -2.368935197591781616e-01 -3.971881270408630371e-01 2.353260517120361328e-01 -7.993201911449432373e-02 4.688168992288410664e-04 -1.582279056310653687e-01 -3.823577165603637695e-01 -2.136395424604415894e-01 -2.515732347965240479e-01 9.792911261320114136e-02
-1.987960785627365112e-01 1.436386704444885254e-01 -5.238579586148262024e-02 -3.969662785530090332e-01 9.483857452869415283e-02 -1.395651996135711670e-01 4.565419852733612061e-01 8.943138271570205688e-02 1.024716421961784363e-01 1.578029543161392212e-01 -1.393116563558578491e-01 1.403953582048416138e-01 -3.307892382144927979e-01 -6.178137660026550293e-02 5.523154512047767639e-02 -3.514927625656127930e-02 -4.556578025221824646e-02 1.287086308002471924e-01 3.623683750629425049e-02 -1.424315869808197021e-01 -2.723831534385681152e-01 -2.232420295476913452e-01 -1.018571779131889343e-01 2.397257834672927856e-01 7.847946137189865112e-02 1.402012854814529419e-01 -1.265057921409606934e-01 -1.834822893142700195e-01 -2.680415287613868713e-02 -8.439005166292190552e-02 6.623307615518569946e-02 -1.508254110813140869e-01
-1.536990106105804443e-01 -2.473933249711990356e-01 1.357217580080032349e-01 -1.311950534582138062e-01 1.167443767189979553e-01 -3.728938698768615723e-01 6.003862246870994568e-02 -2.164224982261657715e-01 1.525862514972686768e-01 1.959333121776580811e-01 1.577227115631103516e-01 2.692607939243316650e-01 -2.626385986804962158e-01 4.192860424518585205e-02 -1.527788043022155762e-01 -1.745513975620269775e-01 -3.806418925523757935e-02 -6.539089232683181763e-02 -4.381696507334709167e-02 -1.363034397363662720e-01 -3.064491748809814453e-01 -1.298422217369079590e-01 9.401598013937473297e-03 -1.391220092773437500e-01 -4.437118396162986755e-02 -1.891527622938156128e-01 7.207670062780380249e-02 -3.079713284969329834e-01 -1.731282174587249756e-01 -9.187331050634384155e-02 -2.452634125947952271e-01 5.217218305915594101e-03
-1.147784739732742310e-01 6.293679028749465942e-02 -1.280142217874526978e-01 -6.507964432239532471e-02 -1.014528721570968628e-01 -1.234752461314201355e-01 2.963097393512725830e-01 9.620145708322525024e-02 -1.668959558010101318e-01 1.683699786663055420e-01 3.588211536407470703e-01 -1.760408133268356323e-01 -3.249312639236450195e-01 -1.851255446672439575e-01 -2.051339596509933472e-01 1.908714324235916138e-01 8.181334286928176880e-02 2.331308573484420776e-01 -1.329360157251358032e-01 -2.488353550434112549e-01 -5.497399345040321350e-02 -8.549293130636215210e-02 1.249141693115234375e-01 -8.937207609415054321e-02 2.071870863437652588e-01 -1.243370398879051208e-01 -2.024775594472885132e-01 -2.551327645778656006e-01 -2.174918353557586670e-01 -3.321819379925727844e-02 8.446558564901351929e-02 -1.037598997354507446e-01
-1.338185518980026245e-01 -1.513445228338241577e-01 -1.687268540263175964e-02 -2.165906578302383423e-01 -2.602178156375885010e-01 -1.388354152441024780e-01 -2.161930315196514130e-03 1.017901822924613953e-01 3.863891065120697021e-01 7.173896301537752151e-03 4.018924199044704437e-03 -4.041336476802825928e-03 -2.598199546337127686e-01 8.115585893392562866e-02 1.577754765748977661e-01 7.228069007396697998e-02 -7.586451619863510132e-02 -1.787834800779819489e-02 8.066125214099884033e-03 -2.332820445299148560e-01 -2.092610150575637817e-01 1.340267807245254517e-01 -2.910183370113372803e-01 -2.084872126579284668e-01 -6.503845751285552979e-02 3.836806863546371460e-02 -2.734585404396057129e-01 -8.970147371292114258e-02 -3.906960487365722656e-01 5.995611194521188736e-03 -2.514662146568298340e-01 7.829774916172027588e-02
-2.452093809843063354e-01 1.300642937421798706e-01 6.759765744209289551e-02 -3.127102553844451904e-01 5.144836381077766418e-02 -2.664850354194641113e-01 2.254589945077896118e-01 7.381488382816314697e-02 -4.151506721973419189e-02 4.129129648208618164e-02 8.620887994766235352e-02 -1.734040826559066772e-01 -2.761241048574447632e-04 -1.352692246437072754e-01 7.960847765207290649e-02 1.511854231357574463e-01 -1.896540224552154541e-01 7.064577192068099976e-02 -4.564195871353149414e-02 -2.714508175849914551e-01 -8.191686123609542847e-02 -2.797491252422332764e-01 -1.842009127140045166e-01 -2.748082876205444336e-01 -1.013589724898338318e-01 1.914286753162741661e-03 -6.122977659106254578e-02 -2.657693028450012207e-01 -2.832317352294921875e-01 9.903743863105773926e-02 -2.219356447458267212e-01 2.591210603713989258e-01
-3.375323116779327393e-02 -1.605101376771926880e-01 1.233695521950721741e-01 8.442588150501251221e-02 1.415645629167556763e-01 -2.156443893909454346e-01 6.917674839496612549e-02 -2.046004384756088257e-01 8.396518230438232422e-02 3.044339120388031006e-01 8.281242847442626953e-02 1.148061528801918030e-01 -2.841170132160186768e-01 -1.591173261404037476e-01 -3.575800359249114990e-02 3.049267455935478210e-03 -2.232700958847999573e-02 4.316809028387069702e-02 -2.746033370494842529e-01 -1.331032626330852509e-02 -4.085783958435058594e-01 -1.442273706197738647e-01 -7.965329289436340332e-02 -1.195550635457038879e-01 -1.428878158330917358e-01 -1.774609237909317017e-01 -1.778132468461990356e-01 -1.842088997364044189e-01 1.366480886936187744e-01 -7.528308033943176270e-02 -4.269830286502838135e-01 -5.056520923972129822e-03
-7.318183034658432007e-02 5.751191079616546631e-02 7.464217394590377808e-02 -3.480863198637962341e-02 -1.514597982168197632e-01 1.412116736173629761e-01 9.340486675500869751e-02 7.303439825773239136e-02 4.006457328796386719e-01 2.617838680744171143e-01 2.697306312620639801e-02 2.788363024592399597e-02 -1.632157154381275177e-02 1.752156578004360199e-02 -3.983691334724426270e-01 1.786067783832550049e-01 7.196369022130966187e-02 4.533188790082931519e-02 -2.092956006526947021e-02 8.756835758686065674e-02 -3.997379243373870850e-01 -2.204978764057159424e-01 -1.136017218232154846e-02 -3.306849598884582520e-01 -1.595605015754699707e-01 -8.051925897598266602e-02 -1.786592304706573486e-01 -3.743352741003036499e-02 -9.407591074705123901e-02 1.749650239944458008e-01 -2.594418525695800781e-01 2.494033984839916229e-02
-3.593167960643768311e-01 1.975793689489364624e-01 -2.542133629322052002e-01 -1.620988398790359497e-01 -6.084008514881134033e-02 -6.366758793592453003e-02 9.590711444616317749e-02 -1.755626173689961433e-03 1.993680149316787720e-01 1.317129135131835938e-01 3.763802722096443176e-02 3.014906346797943115e-01 -2.386354655027389526e-02 -3.838481307029724121e-01 -6.156195700168609619e-02 5.769919976592063904e-02 -5.895372852683067322e-02 -1.958086043596267700e-01 -1.577911078929901123e-01 -2.190273813903331757e-02 -3.236258625984191895e-01 -1.224796026945114136e-01 -4.638415295630693436e-03 -4.061100538820028305e-03 -8.203162252902984619e-02 -1.114758402109146118e-01 -2.978760600090026855e-01 -8.915911428630352020e-03 6.200677528977394104e-02 1.888008713722229004e-01 -2.609635591506958008e-01 -1.305160969495773315e-01
-1.923411041498184204e-01 -2.011547237634658813e-01 -1.445856988430023193e-01 -2.906611561775207520e-01 -2.362644858658313751e-02 -8.757006376981735229e-02 3.180541098117828369e-01 -1.214742958545684814e-01 9.640660136938095093e-02 2.588974125683307648e-02 1.657354980707168579e-01 7.998114824295043945e-02 -1.136000677943229675e-01 -1.964485943317413330e-01 -4.542630538344383240e-02 -4.609998688101768494e-02 -5.342814698815345764e-02 -2.675997316837310791e-01 -4.605981707572937012e-02 -7.060357928276062012e-02 -9.266390651464462280e-02 1.681194752454757690e-01 -6.541563570499420166e-02 2.781668007373809814e-01 2.957458198070526123e-01 2.947757765650749207e-02 -1.995047479867935181e-01 -2.323129326105117798e-01 -2.771500349044799805e-01 -3.553540911525487900e-03 -3.288338482379913330e-01 -1.623468697071075439e-01
-1.671254634857177734e-01 -8.933400362730026245e-02 1.754255592823028564e-01 -3.149473667144775391e-02 2.277208715677261353e-01 -3.171213567256927490e-01 1.110064908862113953e-01 -2.153724133968353271e-01 1.809040606021881104e-01 1.144064515829086304e-01 -8.931234478950500488e-03 2.256987392902374268e-01 -1.181083545088768005e-01 -3.263624757528305054e-02 -2.505526319146156311e-02 -1.905726194381713867e-01 1.458269655704498291e-01 4.512877389788627625e-02 -7.011055201292037964e-02 -1.823612004518508911e-01 -4.287643134593963623e-01 -1.302138864994049072e-01 -2.506011351943016052e-02 6.022503226995468140e-02 -1.367378514260053635e-02 -3.158336281776428223e-01 -1.355984248220920563e-02 -2.682457268238067627e-01 -1.050333082675933838e-01 -2.055386304855346680e-01 -2.832620143890380859e-01 1.675928942859172821e-02
-2.760705053806304932e-01 7.099279016256332397e-02 -2.246862202882766724e-01 -3.406586050987243652e-01 -1.070020645856857300e-01 -4.568484146147966385e-03 5.017464980483055115e-03 -3.023862838745117188e-01 1.105462610721588135e-01 -4.007821902632713318e-02 1.154126301407814026e-01 -4.809588566422462463e-02 -1.382884681224822998e-01 -3.528481423854827881e-01 -1.726656705141067505e-01 2.337604612112045288e-01 2.939708232879638672e-01 1.476744413375854492e-01 -2.528486251831054688e-01 -5.179949477314949036e-02 -7.130245864391326904e-02 -9.745745360851287842e-02 -2.386479228734970093e-01 1.627940535545349121e-01 8.628270588815212250e-03 -4.671285673975944519e-02 -5.888348072767257690e-02 -1.295053660869598389e-01 -1.627626568078994751e-01 4.225597158074378967e-02 -2.548587322235107422e-01 -5.596850439906120300e-02
-1.031962931156158447e-01 -1.333311200141906738e-01 4.216574504971504211e-02 -5.764714479446411133e-01 -1.502368897199630737e-01 -1.558547746390104294e-02 6.259635835886001587e-02 1.620065718889236450e-01 2.082929015159606934e-01 8.185754716396331787e-02 1.236946135759353638e-01 -1.510051488876342773e-01 -1.717971563339233398e-01 -2.825429737567901611e-01 -3.845982253551483154e-03 9.130883961915969849e-02 2.946993112564086914e-01 1.469694375991821289e-01 -6.078153103590011597e-02 -1.022687554359436035e-01 -1.178017035126686096e-01 -2.981308847665786743e-02 -1.777005046606063843e-01 -5.015052109956741333e-02 8.379501849412918091e-02 -2.374308556318283081e-01 -1.258903741836547852e-01 -1.456298232078552246e-01 -3.089874051511287689e-02 2.296718358993530273e-01 -2.213936597108840942e-01 6.309483200311660767e-02
-1.432310193777084351e-01 -8.678672462701797485e-02 -4.672474041581153870e-02 -2.228301316499710083e-01 -1.480371803045272827e-01 1.292641907930374146e-01 -2.701937556266784668e-01 -7.036016136407852173e-02 1.363506466150283813e-01 1.198920533061027527e-01 8.164345473051071167e-02 -5.339113995432853699e-02 -2.201772928237915039e-01 -2.284692525863647461e-01 -2.462583929300308228e-01 2.962502539157867432e-01 2.394793480634689331e-01 1.513563990592956543e-01 -8.637526631355285645e-02 -9.059881418943405151e-02 -1.390656828880310059e-01 -1.815688908100128174e-01 -7.296834141016006470e-02 -5.071187019348144531e-02 -1.768954843282699585e-01 -1.998615860939025879e-01 -1.933285295963287354e-01 -2.968189120292663574e-01 -6.699447333812713623e-02 -3.398058116436004639e-01 1.033632531762123108e-01 1.687802076339721680e-01
6.498644500970840454e-02 -1.362305730581283569e-01 -2.285777032375335693e-02 -2.263975292444229126e-01 1.656821072101593018e-01 -2.341374009847640991e-01 -1.436166018247604370e-01 9.400841593742370605e-02 3.768362104892730713e-01 1.478601694107055664e-01 1.490907371044158936e-01 -4.123390838503837585e-02 -1.216139197349548340e-01 -1.637359410524368286e-01 6.264577060937881470e-02 -1.049561500549316406e-01 4.877470433712005615e-03 2.286670058965682983e-01 1.290143132209777832e-01 -1.609120219945907593e-01 -1.303288936614990234e-01 -3.505820780992507935e-02 6.623107194900512695e-02 -1.627451032400131226e-01 9.725789725780487061e-02 -1.576064527034759521e-01 -2.777742743492126465e-01 -3.068463504314422607e-01 -2.921321690082550049e-01 -3.106896877288818359e-01 -1.899463087320327759e-01 4.326038807630538940e-02
-4.538860023021697998e-01 -2.193943113088607788e-01 -8.501867949962615967e-02 -3.423656523227691650e-01 1.155658513307571411e-01 -5.482292734086513519e-03 2.038578689098358154e-01 -1.110462322831153870e-01 2.457044720649719238e-01 9.013827145099639893e-02 4.243260249495506287e-03 -9.723120927810668945e-02 -3.935117721557617188e-01 1.142879128456115723e-01 -7.624030858278274536e-02 -2.425630018115043640e-02 -9.315028786659240723e-02 -2.515780180692672729e-02 1.703961938619613647e-02 -1.542039960622787476e-01 -3.876883536577224731e-02 -1.544722914695739746e-01 -8.877346664667129517e-02 -1.263506263494491577e-01 -1.967859119176864624e-01 -1.686231642961502075e-01 3.891749680042266846e-02 -2.274698391556739807e-02 -3.821679353713989258e-01 2.565588615834712982e-02 -1.904685050249099731e-02 5.479093641042709351e-02
-2.759757339954376221e-01 7.343543320894241333e-02 -1.396993696689605713e-01 -2.175652049481868744e-02 6.040209904313087463e-02 1.000035703182220459e-01 1.258188486099243164e-01 -1.034808158874511719e-01 1.011953651905059814e-01 1.878218203783035278e-01 -1.183219477534294128e-01 1.438492089509963989e-01 -6.092772260308265686e-02 -2.369899600744247437e-01 -1.850744783878326416e-01 1.963638141751289368e-02 2.462448030710220337e-01 -1.351713985204696655e-01 1.145427599549293518e-01 2.776379697024822235e-02 -2.526619136333465576e-01 -1.686656177043914795e-01 -1.575176715850830078e-01 -2.421369254589080811e-01 2.709553241729736328e-01 -1.388910263776779175e-01 1.446932088583707809e-03 -1.586414128541946411e-01 -3.026766479015350342e-01 -2.702370882034301758e-01 -3.611741662025451660e-01 4.528853669762611389e-02
1.222596913576126099e-01 -2.642555236816406250e-01 -1.171705424785614014e-01 -2.756856381893157959e-01 -3.438562527298927307e-02 1.016468033194541931e-01 4.248023405671119690e-02 1.118828076869249344e-02 -1.667842268943786621e-01 2.677719593048095703e-01 1.573285162448883057e-01 -2.544245868921279907e-02 -2.570156157016754150e-01 -1.366025954484939575e-01 -3.931356966495513916e-01 1.687893867492675781e-01 -6.133349612355232239e-02 1.385280191898345947e-01 -1.169609501957893372e-01 -3.309831023216247559e-01 -2.643100321292877197e-01 9.852437674999237061e-02 -1.375897824764251709e-01 1.382423192262649536e-01 2.500601410865783691e-01 6.521084904670715332e-02 -3.635120391845703125e-02 -2.272560745477676392e-01 -1.649748384952545166e-01 4.398753121495246887e-02 -2.058039605617523193e-02 -7.905644923448562622e-02
-1.408996433019638062e-02 -2.373671159148216248e-02 -1.151896119117736816e-01 -2.401859164237976074e-01 -6.723321229219436646e-02 2.334239780902862549e-01 1.898632347583770752e-01 -7.159028947353363037e-02 6.637176126241683960e-02 1.445177346467971802e-01 1.570441876538097858e-03 -3.248634636402130127e-01 -2.485502660274505615e-01 -2.020136564970016479e-01 -2.249076664447784424e-01 2.436410933732986450e-01 1.816526502370834351e-01 9.679487347602844238e-02 -3.957515209913253784e-02 -1.594620198011398315e-01 -2.047829329967498779e-01 1.913934648036956787e-01 -6.128560751676559448e-02 -5.104556679725646973e-03 -5.765986070036888123e-02 -4.264695346355438232e-01 -1.032359078526496887e-01 -2.410932332277297974e-01 -2.631984949111938477e-01 -2.924372069537639618e-02 3.423023223876953125e-02 8.799766749143600464e-02
-1.933093816041946411e-01 4.061584547162055969e-02 1.381877660751342773e-01 -1.763311475515365601e-01 1.493074744939804077e-01 -3.883363604545593262e-01 -1.275654137134552002e-01 1.234229803085327148e-01 3.151848539710044861e-02 9.447311609983444214e-02 2.370405048131942749e-01 1.705234348773956299e-01 -2.874613106250762939e-01 8.089783042669296265e-02 -9.069438278675079346e-02 -2.602599561214447021e-01 2.327067404985427856e-01 -1.044930517673492432e-01 7.515615224838256836e-02 -1.896205842494964600e-01 -2.980343103408813477e-01 -1.945613026618957520e-01 -1.341364998370409012e-02 4.605461843311786652e-03 -6.739207357168197632e-02 -1.939561516046524048e-01 -2.380442023277282715e-01 -1.864450424909591675e-01 2.950332313776016235e-02 -1.406589150428771973e-01 -2.373044788837432861e-01 4.187653586268424988e-02
-1.570807099342346191e-01 -2.117162495851516724e-01 5.185000225901603699e-02 -8.024027198553085327e-02 -3.112289011478424072e-01 -7.993283867835998535e-02 2.984804809093475342e-01 -2.222862392663955688e-01 2.293679714202880859e-01 -1.011728425510227680e-03 2.850119173526763916e-01 1.579030603170394897e-01 1.342523284256458282e-02 -3.036724328994750977e-01 -1.322002410888671875e-01 -1.178301498293876648e-01 -6.845291703939437866e-02 -2.400953695178031921e-02 1.193791348487138748e-02 -1.273066401481628418e-01 -9.188044071197509766e-02 8.689251542091369629e-02 -1.925945132970809937e-01 -1.686722785234451294e-01 1.127318758517503738e-02 -3.802046477794647217e-01 -2.798089012503623962e-02 -2.404160052537918091e-01 2.220266759395599365e-01 1.055756211280822754e-01 -1.716156601905822754e-01 2.792809717357158661e-02
-1.764177381992340088e-01 9.533943235874176025e-02 -1.334048509597778320e-01 -1.117595657706260681e-01 5.402536317706108093e-02 -1.539977937936782837e-01 7.851438224315643311e-02 -1.423237007111310959e-02 3.531430661678314209e-02 1.484883427619934082e-01 9.150807745754718781e-03 2.237322777509689331e-01 5.486183986067771912e-02 8.067478425800800323e-03 -1.542261242866516113e-01 -7.977186143398284912e-02 8.158975839614868164e-02 3.530110418796539307e-01 -7.081203162670135498e-02 -2.753165066242218018e-01 -1.714560687541961670e-01 -1.474821418523788452e-01 -3.933337330818176270e-01 -2.573810517787933350e-01 -1.297401338815689087e-01 -2.041489630937576294e-01 -1.465431153774261475e-01 -9.118500351905822754e-02 -2.411043792963027954e-01 3.934158086776733398e-01 1.464659627526998520e-02 -6.501291692256927490e-02
-3.455002605915069580e-01 -2.608179748058319092e-01 -1.266724318265914917e-01 -4.728752747178077698e-02 -2.431980073451995850e-01 1.002808660268783569e-01 2.542118914425373077e-02 9.030067920684814453e-02 6.426779925823211670e-02 3.003063797950744629e-01 1.546636968851089478e-01 1.071789190173149109e-01 -4.442820847034454346e-01 -2.552244961261749268e-01 5.242971237748861313e-03 9.847160428762435913e-02 9.356432408094406128e-02 -6.278498470783233643e-02 -4.105004295706748962e-02 -2.473486959934234619e-01 -1.096770763397216797e-01 3.093494568020105362e-03 8.389779180288314819e-02 7.134035229682922363e-02 1.477668285369873047e-01 -2.771001018118113279e-04 9.906806051731109619e-02 -3.346592187881469727e-01 -7.156361825764179230e-03 3.382275998592376709e-02 1.268750876188278198e-01 2.316856235265731812e-01
-1.179700642824172974e-01 -7.353889942169189453e-02 3.229008615016937256e-01 -1.623172163963317871e-01 8.192738145589828491e-02 -1.435560286045074463e-01 6.626341491937637329e-02 1.636759042739868164e-01 3.217044770717620850e-01 9.113150835037231445e-02 1.566907018423080444e-01 -1.168534085154533386e-01 -2.333673089742660522e-01 -1.867978125810623169e-01 -1.480935215950012207e-01 7.333948463201522827e-02 2.436484955251216888e-02 -5.812582373619079590e-02 2.291667312383651733e-01 -1.609394401311874390e-01 -1.856515705585479736e-01 -7.630915939807891846e-02 -1.495291292667388916e-02 -2.373055070638656616e-01 5.777156725525856018e-02 -1.998109072446823120e-01 -1.283580958843231201e-01 5.886395648121833801e-02 5.498067289590835571e-02 -1.899530142545700073e-01 -4.300429821014404297e-01 -2.417223304510116577e-01
-1.555966436862945557e-01 -3.988917171955108643e-02 -2.339676767587661743e-01 -6.782181560993194580e-02 1.067722290754318237e-01 7.659719884395599365e-02 -7.321484386920928955e-02 -6.053837947547435760e-03 1.299017220735549927e-01 2.190042585134506226e-01 6.026662513613700867e-02 2.611545026302337646e-01 -2.489489465951919556e-01 -3.106307685375213623e-01 -3.848084211349487305e-01 1.730981767177581787e-01 -2.335888147354125977e-02 9.243591874837875366e-02 1.400913745164871216e-01 9.356120973825454712e-02 -1.406061798334121704e-01 -2.248248159885406494e-01 -7.932014763355255127e-02 -2.296717017889022827e-01 9.929176419973373413e-02 -2.034386545419692993e-01 -1.812477558851242065e-01 -2.336896508932113647e-01 -1.971715688705444336e-01 -2.306360751390457153e-01 -5.233832448720932007e-02 1.366446018218994141e-01
-3.980161845684051514e-01 5.847352370619773865e-02 -1.345600038766860962e-01 -1.769801825284957886e-01 -2.249420387670397758e-03 -1.610559225082397461e-01 -4.575434699654579163e-02 -9.007199853658676147e-02 2.200465202331542969e-01 1.596564650535583496e-01 1.991033703088760376e-01 2.488073557615280151e-01 -6.100203841924667358e-02 -1.217522546648979187e-01 -1.361658796668052673e-02 1.113503277301788330e-01 1.341286301612854004e-01 1.171404495835304260e-01 2.599384784698486328e-01 -7.277166936546564102e-03 -3.771553039550781250e-01 3.263900578022003174e-01 -1.356719732284545898e-01 1.426393836736679077e-01 -4.043981432914733887e-02 -1.260041594505310059e-01 1.079427599906921387e-01 -1.886692643165588379e-01 -5.022763088345527649e-02 -1.447858661413192749e-01 -1.490113735198974609e-01 2.206466943025588989e-01
1.066334173083305359e-01 7.969050109386444092e-02 1.511854678392410278e-01 -2.453492134809494019e-01 -2.916294634342193604e-01 -2.211471349000930786e-01 1.571248173713684082e-01 1.556599736213684082e-01 -1.481376588344573975e-01 2.085504867136478424e-02 3.724336624145507812e-01 2.763553559780120850e-01 -3.106891810894012451e-01 -2.038557082414627075e-01 -2.245893143117427826e-02 9.484080225229263306e-02 -7.432276755571365356e-02 1.182273402810096741e-01 -2.807268127799034119e-02 -1.485545188188552856e-01 -8.632962405681610107e-02 3.520751371979713440e-02 6.207204423844814301e-04 -6.578788161277770996e-02 1.096176803112030029e-01 -1.746528893709182739e-01 -2.196426838636398315e-01 -3.732007741928100586e-01 1.184173449873924255e-01 -1.188577339053153992e-02 -1.531401872634887695e-01 9.096489846706390381e-02
-1.919642090797424316e-01 -3.488478017970919609e-03 -8.025503158569335938e-02 -2.349143922328948975e-01 3.707280382513999939e-02 -3.525235131382942200e-02 6.640406697988510132e-02 2.854260057210922241e-02 1.858893632888793945e-01 -2.841882221400737762e-02 2.391952127218246460e-01 5.038135498762130737e-02 -1.726058125495910645e-01 -1.427166610956192017e-01 -5.831788480281829834e-02 1.566334366798400879e-01 -2.535320520401000977e-01 -2.863572239875793457e-01 -3.147467970848083496e-01 9.601322561502456665e-02 -4.952650964260101318e-01 1.672226786613464355e-01 -1.540635675191879272e-01 -3.676483407616615295e-02 -7.506453990936279297e-02 -1.484272032976150513e-01 -2.235262840986251831e-01 8.358894288539886475e-02 -1.491187661886215210e-01 1.222655177116394043e-01 8.370279334485530853e-03 2.137447297573089600e-01
-2.028701007366180420e-01 -1.660153567790985107e-01 -5.071466322988271713e-03 -1.030243374407291412e-02 -2.672111690044403076e-01 -2.320162206888198853e-01 -1.167683526873588562e-01 4.934523999691009521e-02 1.401933580636978149e-01 2.946878671646118164e-01 2.468711435794830322e-01 6.651829183101654053e-02 -3.964557051658630371e-01 1.239623203873634338e-01 6.069735437631607056e-02 1.248100399971008301e-01 1.655758768320083618e-01 -6.817862391471862793e-02 -6.160451471805572510e-02 -6.635428220033645630e-02 -3.379657119512557983e-02 3.889916837215423584e-02 -4.101557284593582153e-02 -4.492686390876770020e-01 6.044459342956542969e-02 -1.105975136160850525e-01 -8.455374836921691895e-02 -9.816868603229522705e-02 -2.613091468811035156e-01 -2.828980609774589539e-02 -5.726255849003791809e-02 2.733161449432373047e-01
-1.887937188148498535e-01 9.941761940717697144e-02 -2.311624735593795776e-01 -2.193571478128433228e-01 1.064467802643775940e-02 -1.349437087774276733e-01 2.004195451736450195e-01 1.939558386802673340e-01 1.625474691390991211e-01 8.590897917747497559e-02 8.602213114500045776e-02 5.129039287567138672e-02 -1.624216884374618530e-01 9.166972711682319641e-03 -1.980794668197631836e-01 1.720235496759414673e-01 -5.203711241483688354e-02 -1.035884320735931396e-01 4.227895736694335938e-01 -1.012516692280769348e-01 -2.168190777301788330e-01 -1.055487990379333496e-02 -1.086931526660919189e-01 -1.640109866857528687e-01 -6.063578650355339050e-02 -2.035066038370132446e-01 -5.106275901198387146e-02 8.253990858793258667e-02 -9.831342101097106934e-02 2.251604571938514709e-02 -5.143910050392150879e-01 -1.118001714348793030e-02
-7.668106257915496826e-02 -7.259899377822875977e-02 -4.626253247261047363e-02 -2.259612530469894409e-01 1.952737271785736084e-01 -2.391894906759262085e-01 3.676047623157501221e-01 5.093511659651994705e-03 7.428880035877227783e-02 2.155982106924057007e-01 -4.107483103871345520e-02 2.404232174158096313e-01 -1.968407928943634033e-01 -9.393051266670227051e-02 7.339761406183242798e-02 1.513603627681732178e-01 1.953729540109634399e-01 3.513241410255432129e-01 -1.791932135820388794e-01 -3.697052225470542908e-02 -3.402582406997680664e-01 -5.235159397125244141e-02 -2.000423818826675415e-01 6.728401035070419312e-02 1.621831953525543213e-01 -1.372112333774566650e-01 -1.134522929787635803e-01 1.067651957273483276e-01 -1.450794786214828491e-01 1.454518139362335205e-01 2.614223398268222809e-02 2.176347225904464722e-01
-3.244701921939849854e-01 8.618699759244918823e-02 1.244772002100944519e-01 -1.775588095188140869e-01 9.256879240274429321e-02 -1.928831567056477070e-03 2.717978656291961670e-01 -6.499141454696655273e-02 -1.214627875015139580e-03 2.595358490943908691e-01 -2.537661045789718628e-02 -1.520796418190002441e-01 6.757547706365585327e-02 -1.875572465360164642e-02 8.159483224153518677e-02 5.632105469703674316e-02 -2.043888866901397705e-01 4.529179260134696960e-02 2.404406517744064331e-01 -2.322743237018585205e-01 -1.454660445451736450e-01 -2.279484570026397705e-01 1.151887550950050354e-01 -1.366805136203765869e-01 6.197353824973106384e-02 -5.121487975120544434e-01 -4.184544458985328674e-02 -2.327708154916763306e-01 -2.076543122529983521e-01 7.884149253368377686e-02 3.216870501637458801e-02 1.208986937999725342e-01
-3.761688172817230225e-01 3.370549902319908142e-02 8.604413829743862152e-03 -1.149818524718284607e-01 -2.127420753240585327e-01 -6.934758275747299194e-02 1.791911572217941284e-01 3.371709585189819336e-01 3.208799958229064941e-01 -1.333630294539034367e-03 2.060603201389312744e-01 3.009354472160339355e-01 -1.502733975648880005e-01 2.195291034877300262e-02 1.666769832372665405e-01 6.164853274822235107e-02 -6.587729603052139282e-02 -5.972125008702278137e-02 -6.214000657200813293e-02 4.062565043568611145e-02 -2.000482939183712006e-02 3.876946866512298584e-02 3.696834668517112732e-02 -4.083558022975921631e-01 1.651207543909549713e-02 -8.299446105957031250e-02 -1.744947768747806549e-02 -2.928045690059661865e-01 -2.258514761924743652e-01 2.321903221309185028e-02 -1.574117839336395264e-01 6.782892346382141113e-02
-3.409317433834075928e-01 5.253724008798599243e-02 9.542550146579742432e-02 -9.513748437166213989e-02 4.800698161125183105e-02 -1.061626151204109192e-01 2.716639041900634766e-01 2.422779947519302368e-01 -4.984603077173233032e-02 2.394195497035980225e-01 1.979233771562576294e-01 -1.151418164372444153e-01 -3.061274290084838867e-01 -2.062960341572761536e-02 -7.713124155998229980e-03 1.459392607212066650e-01 1.636291891336441040e-01 5.336477607488632202e-02 -2.660951316356658936e-01 -1.462441235780715942e-01 -1.889050602912902832e-01 -1.768082976341247559e-01 1.964194923639297485e-01 2.370285056531429291e-02 1.845811009407043457e-01 -1.460844576358795166e-01 -2.387276142835617065e-01 -2.743121683597564697e-01 -1.347910910844802856e-01 6.976437568664550781e-02 2.157744718715548515e-03 -2.245970517396926880e-01
-1.010038480162620544e-01 2.052487730979919434e-01 1.563241705298423767e-02 -2.880968451499938965e-01 -5.869946628808975220e-02 -3.409408405423164368e-02 -4.184836521744728088e-02 1.444804817438125610e-01 1.452510952949523926e-01 -1.080448646098375320e-02 2.693906128406524658e-01 2.136310189962387085e-01 2.918418869376182556e-02 1.402702480554580688e-01 -1.388781368732452393e-01 7.358264178037643433e-02 1.451101303100585938e-01 -7.243909686803817749e-02 1.104912087321281433e-01 -3.308714076410979033e-04 -2.188864499330520630e-01 1.936277374625205994e-02 3.183145076036453247e-03 -5.424837768077850342e-02 3.096781969070434570e-01 -3.657866120338439941e-01 -2.052319198846817017e-01 4.326636344194412231e-02 -3.861637711524963379e-01 -1.841563582420349121e-01 -2.990631163120269775e-01 -1.289211362600326538e-01
-3.935382664203643799e-01 -1.357408463954925537e-01 3.551691174507141113e-01 -2.716968953609466553e-01 1.599469035863876343e-01 -4.266565293073654175e-02 7.512931525707244873e-02 2.543708076700568199e-03 3.187922835350036621e-01 -1.618203520774841309e-01 6.298779044300317764e-03 -7.891278713941574097e-02 -3.103932440280914307e-01 9.804530441761016846e-02 -5.648746713995933533e-02 1.561854928731918335e-01 -5.880198627710342407e-02 -1.604187861084938049e-02 5.681719630956649780e-02 -2.973689734935760498e-01 -1.965415775775909424e-01 1.681003719568252563e-01 -1.440261602401733398e-01 -1.543519049882888794e-01 1.101694162935018539e-02 -1.355592906475067139e-01 1.945887878537178040e-02 -1.817651987075805664e-01 -8.962855488061904907e-02 3.144152462482452393e-03 -1.035113167017698288e-02 2.432479709386825562e-01
-9.457833319902420044e-02 1.508864760398864746e-01 -9.735020250082015991e-02 -9.411168098449707031e-02 -9.867449104785919189e-02 2.184977084398269653e-01 4.530927538871765137e-02 1.473702788352966309e-01 3.429739773273468018e-01 2.477906793355941772e-01 9.750396013259887695e-02 -3.965087234973907471e-02 -2.000859379768371582e-01 -6.013201549649238586e-02 1.733040660619735718e-01 1.097196266055107117e-01 2.994909584522247314e-01 2.200888246297836304e-01 4.240640625357627869e-02 -7.715670764446258545e-02 -2.602435946464538574e-01 1.748343259096145630e-01 -2.146955132484436035e-01 -1.491622775793075562e-01 -7.623557746410369873e-02 -3.399232029914855957e-01 5.132108181715011597e-02 -9.999561309814453125e-02 -2.319553196430206299e-01 -2.850810885429382324e-01 -1.842841506004333496e-02 1.046062633395195007e-01
-3.196225464344024658e-01 -2.343190312385559082e-01 -7.305535674095153809e-02 2.247363179922103882e-01 -1.035969480872154236e-01 -2.026414424180984497e-01 -1.565490514039993286e-01 5.062095820903778076e-02 3.523017168045043945e-01 2.554973065853118896e-01 1.021658703684806824e-01 -3.364862874150276184e-02 2.228824654594063759e-03 -2.937349677085876465e-01 -1.727642863988876343e-01 3.437718003988265991e-02 1.729823052883148193e-01 2.266570925712585449e-01 -1.631574183702468872e-01 5.937300994992256165e-02 -3.311223685741424561e-01 -1.056170463562011719e-01 -1.760658025741577148e-01 -1.486286073923110962e-01 2.652053488418459892e-03 9.058459661900997162e-03 4.413857311010360718e-02 -1.619164496660232544e-01 -1.363050192594528198e-01 -2.006260678172111511e-02 -3.262624144554138184e-02 -2.373140752315521240e-01
9.292408078908920288e-02 -1.692464649677276611e-01 -9.998445212841033936e-02 -2.463586926460266113e-01 -7.510802894830703735e-02 1.350418627262115479e-01 3.269101381301879883e-01 1.873901337385177612e-01 1.468224376440048218e-01 1.759032756090164185e-01 -5.215633660554885864e-02 -2.936982810497283936e-01 -1.202173531055450439e-01 -2.219108939170837402e-01 -5.761803314089775085e-02 2.363068163394927979e-01 2.215809226036071777e-01 -5.938161909580230713e-02 -1.247038021683692932e-01 -8.232694864273071289e-02 -2.740782499313354492e-01 5.831369757652282715e-02 2.989022992551326752e-02 -1.188547089695930481e-01 7.583362609148025513e-02 -3.979695737361907959e-01 -9.087019413709640503e-02 -1.887091100215911865e-01 -7.018259912729263306e-02 9.045688807964324951e-02 -2.281129062175750732e-01 -1.421207338571548462e-01
-9.922419488430023193e-02 -2.719590663909912109e-01 1.039706021547317505e-01 -1.796784996986389160e-01 9.906695038080215454e-02 -1.442570090293884277e-01 -3.202008549124002457e-03 -3.247293084859848022e-02 2.024504542350769043e-01 -1.228591986000537872e-02 2.756826281547546387e-01 1.501137465238571167e-01 -3.219507336616516113e-01 -2.543392479419708252e-01 7.802657037973403931e-02 5.786820501089096069e-02 7.768237497657537460e-03 2.129429429769515991e-01 -2.135379761457443237e-01 6.910957396030426025e-02 -3.558039069175720215e-01 5.869805440306663513e-02 1.098595485091209412e-01 1.083963066339492798e-01 -1.321269273757934570e-01 -6.200579926371574402e-02 -3.839279115200042725e-01 2.318966686725616455e-01 -1.390650570392608643e-01 1.486640889197587967e-02 -3.764583915472030640e-02 1.756789833307266235e-01
-5.712345242500305176e-02 -2.706113643944263458e-02 -2.346311807632446289e-01 -6.832028925418853760e-02 -1.676666587591171265e-01 -2.050268501043319702e-01 2.186159044504165649e-01 2.235025912523269653e-01 -2.105043232440948486e-01 1.924791187047958374e-01 2.106694579124450684e-01 -6.880167871713638306e-02 -2.621786296367645264e-01 7.275194674730300903e-02 -8.081419020891189575e-02 1.616197973489761353e-01 1.335350275039672852e-01 1.716272532939910889e-01 -1.343554556369781494e-01 -2.623389065265655518e-01 -2.688992023468017578e-01 -2.907480672001838684e-02 2.656362652778625488e-01 -1.435558497905731201e-01 2.151253968477249146e-01 -2.376514114439487457e-02 -1.622480005025863647e-01 -2.145783156156539917e-01 -2.907643914222717285e-01 -1.281532198190689087e-01 -2.079419937217608094e-04 -1.121151670813560486e-01
1.035534739494323730e-01 9.535969048738479614e-02 -2.378830313682556152e-01 -2.120217084884643555e-01 -2.008294612169265747e-01 -8.846322447061538696e-02 6.298685818910598755e-02 -1.104663871228694916e-02 1.799472719430923462e-01 1.599961668252944946e-01 9.806191548705101013e-03 -6.075667589902877808e-02 -1.045621261000633240e-01 4.419232532382011414e-02 1.158492788672447205e-01 1.129331886768341064e-01 2.259362787008285522e-01 1.846832036972045898e-01 1.107554510235786438e-01 -4.338777363300323486e-01 -4.534235596656799316e-01 2.634629011154174805e-01 1.719261705875396729e-01 -9.265141934156417847e-02 -3.270040452480316162e-02 -1.427057981491088867e-01 -2.055590599775314331e-01 -2.362871170043945312e-01 3.031234629452228546e-02 5.902665108442306519e-02 -5.273907631635665894e-02 -6.367316469550132751e-03
-2.092060446739196777e-01 -2.554152160882949829e-02 -6.596869975328445435e-02 -8.927610516548156738e-02 -1.517729014158248901e-01 -2.834626138210296631e-01 1.533087193965911865e-01 1.599679291248321533e-01 -1.309835463762283325e-01 -5.330482963472604752e-04 2.367815673351287842e-01 -1.054629385471343994e-01 -1.603104621171951294e-01 -6.702587008476257324e-02 -9.130630642175674438e-02 1.997720152139663696e-01 8.699861913919448853e-02 2.665998935699462891e-01 -3.841671645641326904e-01 -2.657122611999511719e-01 -3.241190016269683838e-01 1.295292526483535767e-01 2.069567143917083740e-01 9.200734202750027180e-04 2.158685177564620972e-01 -1.536514163017272949e-01 -4.567168280482292175e-02 -1.240849718451499939e-01 -2.575128674507141113e-01 5.305703356862068176e-02 8.986470848321914673e-02 -4.009146615862846375e-02
1.476597189903259277e-01 -7.351500540971755981e-02 5.911827553063631058e-03 -8.215702325105667114e-02 9.612505882978439331e-02 -2.217293232679367065e-01 -1.665418744087219238e-01 2.266355901956558228e-01 3.044318556785583496e-01 7.976520061492919922e-02 1.163119077682495117e-01 5.199769884347915649e-02 -1.227111294865608215e-01 -1.118716299533843994e-01 -1.320773619227111340e-03 -1.813906282186508179e-01 5.229343101382255554e-02 1.245764549821615219e-02 7.007687538862228394e-02 -2.707763016223907471e-01 -3.263090252876281738e-01 -1.200421005487442017e-01 1.108887493610382080e-01 -2.134178429841995239e-01 7.498198747634887695e-02 -1.447058767080307007e-01 -2.006099671125411987e-01 -4.058431088924407959e-01 -2.024184018373489380e-01 -2.719298005104064941e-01 -2.150636017322540283e-01 -1.464557368308305740e-02
2.099287696182727814e-02 1.255284100770950317e-01 -1.031377315521240234e-01 -1.828170716762542725e-01 -1.895817071199417114e-01 1.612638682126998901e-01 1.186102852225303650e-01 -1.009966507554054260e-01 6.878202408552169800e-02 1.251736581325531006e-01 4.979925695806741714e-03 -1.594701409339904785e-01 -3.361472487449645996e-01 -2.111581116914749146e-01 -4.693469032645225525e-02 1.904788613319396973e-01 -4.231735318899154663e-02 3.389494121074676514e-02 -7.913668453693389893e-02 -4.654765725135803223e-01 -3.966919183731079102e-01 2.604460418224334717e-01 8.469516783952713013e-02 -3.607996180653572083e-02 -3.473131358623504639e-02 -1.288482248783111572e-01 -1.940582543611526489e-01 -2.006075084209442139e-01 9.922618418931961060e-02 9.226246923208236694e-02 -1.182437594980001450e-02 1.945592761039733887e-01
8.939175307750701904e-02 8.660175837576389313e-03 -2.630829438567161560e-02 -2.614113986492156982e-01 -3.992878496646881104e-01 -1.452566031366586685e-02 2.894876003265380859e-01 1.452531814575195312e-01 -5.496943742036819458e-02 -9.894674271345138550e-02 4.208957776427268982e-02 -1.166112050414085388e-01 -9.756859391927719116e-02 -2.179907076060771942e-02 4.444372653961181641e-02 7.058817893266677856e-02 2.336208894848823547e-02 2.451139688491821289e-01 -3.190316557884216309e-01 -3.271920233964920044e-02 -4.983017742633819580e-01 4.658578336238861084e-02 -6.680555641651153564e-02 -2.542983889579772949e-01 2.689960598945617676e-01 -1.445749253034591675e-01 -1.209106892347335815e-01 5.466543883085250854e-02 -5.324267596006393433e-02 1.543518994003534317e-02 -1.233454868197441101e-01 -3.144153580069541931e-02
-1.299817860126495361e-01 1.548217982053756714e-01 -5.462237447500228882e-02 -2.332449108362197876e-01 -4.338347613811492920e-01 4.938098043203353882e-02 -7.094115018844604492e-02 -6.430841982364654541e-02 2.629056014120578766e-02 3.421350717544555664e-01 -5.353437270969152451e-03 2.008791081607341766e-02 -6.702563166618347168e-02 -2.543153762817382812e-01 -1.495309919118881226e-01 1.476151347160339355e-01 -4.996976256370544434e-02 3.918863832950592041e-02 -2.156002819538116455e-01 -1.342645287513732910e-01 -2.023436427116394043e-01 -4.191278712823987007e-04 -2.147367149591445923e-01 -2.170757949352264404e-01 -6.675348430871963501e-02 -3.028710484504699707e-01 -4.487590491771697998e-02 -2.946348786354064941e-01 7.108672708272933960e-02 1.421130001544952393e-01 2.079246938228607178e-02 2.387850880622863770e-01
3.867432475090026855e-02 1.464019864797592163e-01 -9.143815189599990845e-02 2.790616638958454132e-02 -2.363073378801345825e-01 -2.970892786979675293e-01 2.173942476511001587e-01 3.935811296105384827e-02 -2.124902419745922089e-02 5.746582522988319397e-02 2.185001969337463379e-02 1.706213131546974182e-02 -1.445387750864028931e-01 1.784280389547348022e-01 -1.296812146902084351e-01 2.505451440811157227e-01 1.218131259083747864e-01 1.651388555765151978e-01 -3.046024441719055176e-01 -1.952163130044937134e-01 -4.465306103229522705e-01 -3.975923359394073486e-02 9.356170892715454102e-02 1.177312657237052917e-01 1.035402789711952209e-01 -3.720787167549133301e-01 3.092997148633003235e-02 -2.114404886960983276e-01 -1.325131505727767944e-01 -1.190200448036193848e-01 1.126903295516967773e-01 4.837775602936744690e-02
-3.423480093479156494e-01 -1.076875478029251099e-01 2.079134583473205566e-01 -2.360369265079498291e-02 -8.101525902748107910e-02 -2.452053874731063843e-01 8.985750377178192139e-02 -6.140924617648124695e-02 2.005470097064971924e-01 5.873055011034011841e-02 8.488733321428298950e-02 7.467642426490783691e-02 -3.414430916309356689e-01 -4.040714353322982788e-02 -6.318712234497070312e-02 1.084122713655233383e-02 1.929270476102828979e-01 -7.243077456951141357e-02 6.291567347943782806e-03 -1.198241934180259705e-01 -1.171885952353477478e-01 1.229952126741409302e-01 2.141380012035369873e-01 -4.852847754955291748e-01 8.119017630815505981e-02 -7.271655648946762085e-02 5.232591181993484497e-02 -1.178921535611152649e-01 8.386252820491790771e-02 2.346549183130264282e-01 -2.491765767335891724e-01 2.243247330188751221e-01
-3.132914304733276367e-01 -6.460550427436828613e-02 -4.480731189250946045e-01 -2.597315311431884766e-01 -1.602936387062072754e-01 -5.665901675820350647e-02 2.201600559055805206e-02 1.582339406013488770e-01 -9.129966050386428833e-02 -4.622705280780792236e-02 1.150019243359565735e-01 8.366301655769348145e-02 -3.262805044651031494e-01 -4.187287762761116028e-02 -1.963494122028350830e-01 -4.029495641589164734e-02 -9.172900766134262085e-02 -6.932376325130462646e-02 -1.146324276924133301e-01 -1.384753286838531494e-01 -1.934641897678375244e-01 9.648425877094268799e-02 -1.452868580818176270e-01 -7.699875626713037491e-03 2.695802152156829834e-01 -1.404685527086257935e-01 -3.501632213592529297e-01 2.159957736730575562e-01 -1.371032744646072388e-01 3.853152506053447723e-03 -4.210848733782768250e-02 1.520514581352472305e-02
-6.558262556791305542e-02 1.800381988286972046e-01 3.108458817005157471e-01 -2.551289498805999756e-01 -1.852520108222961426e-01 -7.910861819982528687e-02 1.033372879028320312e-01 2.864390015602111816e-01 1.735065877437591553e-01 1.107763200998306274e-01 1.231110841035842896e-01 2.459711581468582153e-01 -3.005274832248687744e-01 -3.158248960971832275e-01 -1.002814024686813354e-01 -8.047483861446380615e-02 -9.514240175485610962e-02 2.067435383796691895e-01 2.007557600736618042e-01 -1.146616265177726746e-01 -9.018699638545513153e-03 2.238622605800628662e-01 6.789828091859817505e-02 -4.993283376097679138e-02 1.180430874228477478e-01 -2.297577410936355591e-01 -7.945483177900314331e-02 -2.315738499164581299e-01 -1.104710623621940613e-01 -1.594110578298568726e-01 -1.173313558101654053e-01 -5.521766468882560730e-02
-2.619667351245880127e-01 -1.397653948515653610e-02 -1.013626232743263245e-01 -1.070844158530235291e-01 -2.655529975891113281e-01 -2.778421640396118164e-01 1.192539706826210022e-01 -4.813137650489807129e-02 2.614948153495788574e-02 1.557236462831497192e-01 8.811189234256744385e-02 -1.887119375169277191e-02 -1.703613549470901489e-01 1.515305787324905396e-01 7.321353256702423096e-02 2.175699472427368164e-01 -1.905173063278198242e-01 -1.320753544569015503e-01 1.882338374853134155e-01 -1.129603311419487000e-01 -2.715401649475097656e-01 -1.104685813188552856e-01 -2.005343437194824219e-01 -1.666890531778335571e-01 -1.805803328752517700e-01 -1.443490982055664062e-01 4.762347415089607239e-02 -1.246017515659332275e-01 -1.540229767560958862e-01 5.621892586350440979e-02 -4.753940105438232422e-01 1.657014638185501099e-01
-1.528656929731369019e-01 -1.454807817935943604e-01 -9.594263136386871338e-02 -3.447874486446380615e-01 -1.319083720445632935e-01 -1.327304691076278687e-01 -1.625001579523086548e-01 4.557184875011444092e-02 1.095928400754928589e-01 2.300213277339935303e-01 1.333133280277252197e-01 2.695330381393432617e-01 -2.180344462394714355e-01 -8.495353162288665771e-02 -1.224947646260261536e-01 6.404361873865127563e-02 -7.480844855308532715e-02 3.481826782226562500e-01 -9.007413685321807861e-02 -1.661638468503952026e-01 -1.458420157432556152e-01 3.357212841510772705e-01 3.412206098437309265e-02 -5.660471320152282715e-02 1.401787549257278442e-01 -8.515711128711700439e-02 -1.131162885576486588e-02 -3.865372538566589355e-01 1.291049420833587646e-01 -7.646584510803222656e-02 1.720587164163589478e-01 7.226149737834930420e-02
1.433242112398147583e-01 -1.409115642309188843e-01 -7.653268426656723022e-02 -1.600490361452102661e-01 1.140162348747253418e-01 -1.178538501262664795e-01 -1.524387151002883911e-01 5.915924906730651855e-02 2.691065371036529541e-01 2.859573066234588623e-01 9.277517348527908325e-02 4.147265106439590454e-02 -2.555942833423614502e-01 -8.713963627815246582e-02 5.367034301161766052e-02 -2.099111378192901611e-01 4.235174879431724548e-02 -4.065833613276481628e-02 1.704599894583225250e-02 -2.409510314464569092e-01 -2.553373873233795166e-01 -8.528005331754684448e-02 2.298615574836730957e-01 2.660187659785151482e-03 1.869360450655221939e-03 -2.761845588684082031e-01 -2.492023706436157227e-01 -2.720813155174255371e-01 -2.205339670181274414e-01 -3.492626845836639404e-01 -1.382237374782562256e-01 -2.958944253623485565e-02
-3.342604339122772217e-01 8.953598141670227051e-02 -4.149287007749080658e-03 3.435052698478102684e-03 -2.726396024227142334e-01 -8.823458105325698853e-02 1.061560139060020447e-01 2.827375531196594238e-01 8.442854136228561401e-02 1.466409713029861450e-01 2.648496925830841064e-01 1.914253830909729004e-01 -2.474352419376373291e-01 -6.026361510157585144e-02 9.084282070398330688e-02 1.747664511203765869e-01 1.524083316326141357e-01 -6.418391317129135132e-02 -5.581388249993324280e-04 -1.372803002595901489e-01 1.800782978534698486e-02 1.191413775086402893e-01 1.068476662039756775e-01 -2.156906425952911377e-01 -2.505438774824142456e-02 -2.205864191055297852e-01 7.097484916448593140e-02 -2.127513140439987183e-01 -3.443189263343811035e-01 6.743741780519485474e-02 -2.364228814840316772e-01 2.656819224357604980e-01
-1.221289783716201782e-01 -3.216014802455902100e-01 3.704575449228286743e-02 -2.363437265157699585e-01 -2.899338901042938232e-01 -2.679416835308074951e-01 -1.296266019344329834e-01 -1.778939217329025269e-01 1.692402064800262451e-01 1.618788540363311768e-01 9.055661410093307495e-02 1.379716861993074417e-02 -1.653641313314437866e-01 -1.349823921918869019e-01 1.937090046703815460e-02 9.391023218631744385e-02 4.807183891534805298e-02 -7.502210885286331177e-02 -1.939559876918792725e-01 -3.835142850875854492e-01 -8.217012137174606323e-02 -9.483313560485839844e-02 -9.123279899358749390e-02 -1.844810545444488525e-01 9.845633804798126221e-02 -1.743779778480529785e-01 -1.021547839045524597e-01 -3.342901170253753662e-01 9.171946346759796143e-02 1.827966272830963135e-01 -6.791050545871257782e-03 2.173054963350296021e-01
-1.786634176969528198e-01 -9.840105473995208740e-02 1.868040859699249268e-01 -9.942469000816345215e-02 3.303111717104911804e-02 6.622554361820220947e-02 1.375351548194885254e-01 -1.526693720370531082e-02 -1.879196316003799438e-01 3.173278272151947021e-01 9.527520090341567993e-02 3.974329307675361633e-02 -2.299743294715881348e-01 -2.075802236795425415e-01 -4.886461421847343445e-02 1.623408943414688110e-01 1.427097469568252563e-01 6.144760549068450928e-02 -3.318204879760742188e-01 -3.111788332462310791e-01 -3.138078153133392334e-01 -1.000503227114677429e-01 -2.519299387931823730e-01 3.964548930525779724e-02 3.724591434001922607e-02 -1.920775026082992554e-01 -1.143976021558046341e-02 3.692537918686866760e-02 -1.568537950515747070e-01 -1.819148659706115723e-01 1.817737817764282227e-01 -2.872005403041839600e-01
-1.298348456621170044e-01 1.088709235191345215e-01 1.435406357049942017e-01 -6.386437453329563141e-03 -2.251228988170623779e-01 -1.938130259513854980e-01 2.348784059286117554e-01 1.666412353515625000e-01 -7.907945662736892700e-03 9.896286576986312866e-02 5.259744450449943542e-02 -7.505918294191360474e-02 -1.061936467885971069e-01 1.983776986598968506e-01 -2.676566541194915771e-01 1.208435446023941040e-01 -3.684743493795394897e-02 2.708665728569030762e-01 -3.837876617908477783e-01 -2.092307657003402710e-01 -3.570898771286010742e-01 1.232535392045974731e-01 -1.437553465366363525e-01 1.683427989482879639e-01 1.927611678838729858e-01 -1.948772668838500977e-01 5.974908173084259033e-02 -7.588433474302291870e-02 -2.467588484287261963e-01 -1.193605586886405945e-01 5.775079876184463501e-02 -6.239200383424758911e-02
-2.636288702487945557e-01 2.033755481243133545e-01 -8.335477672517299652e-03 -1.558623611927032471e-01 -2.432427108287811279e-01 -1.607017368078231812e-01 1.012535914778709412e-01 -1.964773833751678467e-01 2.010188065469264984e-02 1.794649958610534668e-01 -3.227145224809646606e-02 -6.074130907654762268e-02 1.586821116507053375e-02 -1.115363836288452148e-01 -2.440748363733291626e-02 4.088888168334960938e-01 -8.472284674644470215e-02 -1.117734890431165695e-02 -3.794070482254028320e-01 -1.540820151567459106e-01 -2.831479907035827637e-01 2.448814362287521362e-01 -1.609200686216354370e-01 -3.320487961173057556e-02 2.019240148365497589e-02 -2.628084719181060791e-01 -5.376987159252166748e-02 -1.538470089435577393e-01 -2.586205303668975830e-01 4.385814815759658813e-02 6.742809712886810303e-02 -3.981206193566322327e-02
-2.817226015031337738e-02 1.561697572469711304e-01 -2.587199211120605469e-01 -8.013997226953506470e-02 -9.846773743629455566e-02 -1.601061373949050903e-01 2.530938982963562012e-01 -2.027281224727630615e-01 1.679113805294036865e-01 5.200465023517608643e-02 2.783403694629669189e-01 1.537752896547317505e-01 -1.764667481184005737e-01 -4.729323461651802063e-02 -1.134704127907752991e-01 2.258212566375732422e-01 -2.452582567930221558e-01 2.187236398458480835e-01 6.729962676763534546e-02 2.841886878013610840e-02 -3.383227884769439697e-01 3.491861373186111450e-02 1.969719678163528442e-01 9.432192146778106689e-02 1.968121230602264404e-01 -3.932846011593937874e-04 8.815505541861057281e-03 -2.104123085737228394e-01 -9.492698311805725098e-02 1.205083429813385010e-01 -3.849878311157226562e-01 -1.291998568922281265e-02
-2.040628790855407715e-01 2.126554697751998901e-01 -1.637482047080993652e-01 -2.461782097816467285e-01 -1.923284083604812622e-01 -9.013506025075912476e-02 3.348302245140075684e-01 1.685769408941268921e-01 -2.611508667469024658e-01 -3.268882259726524353e-02 1.001689210534095764e-01 -2.495599389076232910e-01 -7.304818183183670044e-02 -1.580013521015644073e-02 -2.182602733373641968e-01 1.485790163278579712e-01 7.069620490074157715e-02 1.780318915843963623e-01 -2.531818151473999023e-01 -1.975337713956832886e-01 -2.720810472965240479e-01 -9.501906484365463257e-02 -8.566320687532424927e-02 -1.312411874532699585e-01 1.052133589982986450e-01 -2.502000033855438232e-01 -1.563344597816467285e-01 -2.029419690370559692e-01 -8.211904764175415039e-02 -1.002107262611389160e-01 1.355533599853515625e-01 -3.611493483185768127e-02
1.236802991479635239e-02 -3.908305987715721130e-02 2.274706512689590454e-01 -7.420781254768371582e-02 -1.700095683336257935e-01 1.167919039726257324e-01 1.414227336645126343e-01 -1.426201611757278442e-01 -8.033490926027297974e-02 2.430106550455093384e-01 1.778428703546524048e-01 -1.830545663833618164e-01 1.727620372548699379e-03 1.403724402189254761e-01 3.770243376493453979e-02 1.118164211511611938e-01 3.562685549259185791e-01 1.265709251165390015e-01 -1.324350386857986450e-01 -2.369264215230941772e-01 -3.424966931343078613e-01 -5.422823876142501831e-02 -2.862099707126617432e-01 3.035523183643817902e-02 -2.581224031746387482e-02 -2.491093873977661133e-01 -1.688303649425506592e-01 -1.525704264640808105e-01 -3.222040534019470215e-01 9.416390210390090942e-02 -2.116507142782211304e-01 4.716051742434501648e-02
-1.497884988784790039e-01 1.441233903169631958e-01 1.617156565189361572e-01 7.137992233037948608e-02 -2.058969885110855103e-01 -2.193185091018676758e-01 7.197646796703338623e-02 1.704053580760955811e-01 1.509838849306106567e-01 2.436921298503875732e-01 1.145287975668907166e-01 2.172911316156387329e-01 -3.605065047740936279e-01 -3.383166342973709106e-02 -2.115425765514373779e-01 1.132147852331399918e-02 4.066938459873199463e-01 3.158171847462654114e-02 7.355661597102880478e-03 -2.577491104602813721e-01 -1.729533374309539795e-01 1.136981770396232605e-01 -4.698072001338005066e-02 -1.281401664018630981e-01 3.063994348049163818e-01 -7.521050423383712769e-02 -5.637026205658912659e-02 6.455100327730178833e-02 6.907585263252258301e-02 -5.109692364931106567e-02 -2.462989687919616699e-01 -1.142349839210510254e-01
-6.401661038398742676e-02 2.703762985765933990e-02 -1.889483183622360229e-01 -1.165252327919006348e-01 -1.029111146926879883e-01 -7.405242323875427246e-02 2.623307406902313232e-01 -7.624586671590805054e-02 1.177316308021545410e-01 1.824356913566589355e-01 2.320758439600467682e-02 -1.267208456993103027e-01 -1.371884793043136597e-01 -1.053041368722915649e-01 7.839956134557723999e-02 1.320061683654785156e-01 2.238404154777526855e-01 -4.240701720118522644e-02 4.931459948420524597e-02 -4.055299162864685059e-01 -5.021250247955322266e-01 3.020524382591247559e-01 1.402464807033538818e-01 -8.957661688327789307e-02 7.663386315107345581e-02 -1.554223448038101196e-01 -3.943220898509025574e-02 -2.294386327266693115e-01 5.124316737055778503e-02 1.808123737573623657e-01 -9.928986430168151855e-02 1.367958933115005493e-01
-1.910316050052642822e-01 1.541827023029327393e-01 2.603559382259845734e-02 -1.433057636022567749e-01 1.618496328592300415e-01 -2.334831655025482178e-01 1.085923537611961365e-01 1.563131809234619141e-01 2.202999144792556763e-01 -2.396761178970336914e-01 1.835291087627410889e-01 3.511381149291992188e-01 -1.627510339021682739e-01 -1.003239527344703674e-01 -4.972378257662057877e-03 -5.969671183265745640e-04 2.874567918479442596e-02 -6.144465506076812744e-02 -1.351171731948852539e-01 1.264754235744476318e-01 -2.748867869377136230e-01 2.875369787216186523e-01 8.741248399019241333e-02 -5.451257154345512390e-02 1.733385026454925537e-01 -1.529976874589920044e-01 -2.111881822347640991e-01 -1.829364001750946045e-01 -2.927454710006713867e-01 -1.790479123592376709e-01 -1.623480468988418579e-01 -1.367699205875396729e-01
-2.125737965106964111e-01 -2.002367675304412842e-01 1.569352447986602783e-01 -1.571125537157058716e-01 -2.758169770240783691e-01 1.360031217336654663e-01 5.585136264562606812e-02 1.026621013879776001e-01 1.634729653596878052e-01 4.518119692802429199e-01 8.432975411415100098e-02 1.738563030958175659e-01 -2.060028165578842163e-01 -2.408657222986221313e-01 -4.891344904899597168e-02 -1.483800560235977173e-01 -9.279341995716094971e-02 2.480931580066680908e-01 -9.151840955018997192e-02 2.503073215484619141e-01 -2.250871360301971436e-01 1.099215224385261536e-01 4.319313168525695801e-02 -3.017821349203586578e-02 -4.173903167247772217e-02 -1.641173809766769409e-01 -4.112084209918975830e-02 -1.261594891548156738e-01 -1.541121304035186768e-01 1.225568726658821106e-01 -2.242324650287628174e-01 -1.485535353422164917e-01
-4.212844073772430420e-01 4.739893600344657898e-02 1.123347207903862000e-01 -6.605207175016403198e-02 -1.499773710966110229e-01 -1.415847986936569214e-01 2.099482715129852295e-01 -7.198777515441179276e-03 8.058363944292068481e-02 2.196758985519409180e-01 -1.422441005706787109e-01 -2.773629128932952881e-02 -7.259054481983184814e-02 7.142662256956100464e-02 -1.789631396532058716e-01 8.280675858259201050e-02 1.906076073646545410e-01 2.940755486488342285e-01 1.610799692571163177e-02 -1.242560595273971558e-01 -2.247344404458999634e-01 -8.959013968706130981e-02 2.941221892833709717e-01 -1.915017366409301758e-01 2.361912876367568970e-01 -3.660112321376800537e-01 3.494313359260559082e-02 -4.203182086348533630e-02 -5.868414044380187988e-02 7.371436804533004761e-02 -8.424186147749423981e-03 -2.640095055103302002e-01
-1.472156960517168045e-02 -1.608458347618579865e-02 1.490230709314346313e-01 3.115009702742099762e-02 -1.539950072765350342e-01 -6.755487620830535889e-02 1.107421889901161194e-01 -5.580706149339675903e-02 2.493032366037368774e-01 4.406234249472618103e-02 1.524169743061065674e-01 7.069779932498931885e-02 -3.133493363857269287e-01 2.850042581558227539e-01 -2.746057212352752686e-01 -1.243395060300827026e-01 3.141965568065643311e-01 2.610723078250885010e-01 6.957711302675306797e-04 -2.647779583930969238e-01 -2.148597985506057739e-01 -2.260720357298851013e-02 1.154242753982543945e-01 -2.453437894582748413e-01 2.510574162006378174e-01 -5.609640851616859436e-02 -1.982542127370834351e-01 -5.144496262073516846e-02 8.639698848128318787e-03 -3.346512094140052795e-02 -3.210336565971374512e-01 -2.280767634510993958e-02
-2.591180205345153809e-01 2.364480048418045044e-01 -2.078695893287658691e-01 -2.427272312343120575e-02 -1.161065250635147095e-01 -1.082971245050430298e-01 3.194375932216644287e-01 -7.462444901466369629e-02 4.122525453567504883e-02 8.129104226827621460e-02 2.459108829498291016e-01 2.391815036535263062e-01 -2.599774897098541260e-01 -1.876660883426666260e-01 -5.179195478558540344e-02 -9.161529690027236938e-02 -1.911958679556846619e-02 1.688057482242584229e-01 1.291007846593856812e-01 -8.893256075680255890e-03 -4.665577411651611328e-01 1.605437099933624268e-01 1.468563545495271683e-02 1.819957494735717773e-01 1.929133571684360504e-02 1.574560850858688354e-01 -3.850059211254119873e-02 -7.630181312561035156e-02 -9.130928665399551392e-02 1.736302524805068970e-01 -2.241536974906921387e-01 1.298789530992507935e-01
-1.656114608049392700e-01 9.717191010713577271e-02 2.844609618186950684e-01 -2.262448817491531372e-01 -1.357703059911727905e-01 5.828638002276420593e-02 7.949084043502807617e-02 -1.593457907438278198e-02 3.784917891025543213e-01 -3.064870461821556091e-02 9.535380452871322632e-02 7.984720915555953979e-02 -5.920575186610221863e-02 -1.236139982938766479e-01 -1.325059235095977783e-01 -1.761118322610855103e-01 -1.215529218316078186e-01 7.576901465654373169e-02 1.474452018737792969e-01 -6.731150299310684204e-02 -4.261099398136138916e-01 -1.294625699520111084e-01 4.797046631574630737e-02 -2.134476900100708008e-01 1.105285882949829102e-01 -2.668232321739196777e-01 -1.795330494642257690e-01 1.968417763710021973e-01 -2.853186428546905518e-01 1.310019195079803467e-01 -6.607087701559066772e-02 1.590531915426254272e-01
4.042961169034242630e-03 -4.860248044133186340e-02 -1.942137777805328369e-01 -5.058740824460983276e-02 -2.327351570129394531e-01 1.243199259042739868e-01 3.454929292201995850e-01 1.545512527227401733e-01 1.588115841150283813e-02 1.540412902832031250e-01 4.011533036828041077e-02 -3.462868630886077881e-01 -1.575872600078582764e-01 -1.699568480253219604e-01 -5.538366362452507019e-02 1.081655472517013550e-01 1.681755334138870239e-01 3.277538111433386803e-03 6.745954602956771851e-02 -1.367504447698593140e-01 -4.153637886047363281e-01 -1.582949655130505562e-03 -1.257029641419649124e-02 -9.626699239015579224e-02 5.838267132639884949e-02 -4.164966344833374023e-01 5.154833942651748657e-02 -5.440805107355117798e-02 -8.039336651563644409e-02 1.259223073720932007e-01 -3.031514585018157959e-01 1.624797657132148743e-02
-2.111894637346267700e-02 -1.480355560779571533e-01 4.082419723272323608e-02 6.925062835216522217e-02 -8.660067617893218994e-02 -1.442826539278030396e-01 7.227743417024612427e-02 6.992796808481216431e-02 5.294432118535041809e-02 1.645389646291732788e-01 3.164458647370338440e-02 2.459254860877990723e-01 -3.299438059329986572e-01 4.704806953668594360e-02 -3.979834020137786865e-01 1.431843489408493042e-01 5.060721561312675476e-02 -1.515407115221023560e-01 1.886983960866928101e-01 -7.399541139602661133e-02 -1.527257859706878662e-01 1.150355935096740723e-01 -7.843339443206787109e-02 -1.663803607225418091e-01 2.774111628532409668e-01 -3.750029206275939941e-01 -2.275353372097015381e-01 -3.063085079193115234e-01 -5.833625793457031250e-02 1.713707894086837769e-01 -1.142492070794105530e-01 -7.358092814683914185e-02
-1.171211525797843933e-01 -5.417780578136444092e-02 3.984414041042327881e-01 -1.146769151091575623e-01 -3.423938527703285217e-02 -7.040201872587203979e-02 -3.005028516054153442e-02 1.783461123704910278e-01 -2.601119279861450195e-01 4.149752557277679443e-01 1.003903448581695557e-01 -9.172666817903518677e-03 -3.754919767379760742e-01 -1.440236717462539673e-01 5.509239062666893005e-02 2.967039644718170166e-01 7.048982381820678711e-02 -5.556224659085273743e-02 -1.574167422950267792e-02 -1.837299615144729614e-01 -8.331623673439025879e-02 1.340564340353012085e-01 -6.492764502763748169e-02 -1.250532567501068115e-01 1.221609786152839661e-01 -1.388393789529800415e-01 -5.569354817271232605e-02 -2.936563789844512939e-01 -7.537459582090377808e-02 -1.418036520481109619e-01 -1.829029917716979980e-01 1.286848727613687515e-02
[truncated: 3,286,265 more chars]
