# Supplementary material for: The Language of Innovation
Source: PLoS One. 2020 Apr 30;15(4):e0230107. doi: 10.1371/journal.pone.0230107 (PMC7194493; doi:10.1371/journal.pone.0230107)
Supplement: S21 File — (GZ) [file pone.0230107.s021.tar.gz › 1999-2003/V2Run_1_VS_4500_embeddings1999-2003ED32.txt]

-1.505378782749176025e-01 -1.330501884222030640e-01 -1.181338131427764893e-01 -4.683602601289749146e-02 2.156106382608413696e-02 -1.565625332295894623e-02 -6.036340817809104919e-02 7.294889539480209351e-02 -4.307978600263595581e-02 -1.212111040949821472e-01 -8.677220344543457031e-02 -1.971860881894826889e-03 8.528371155261993408e-02 -2.455008327960968018e-01 -1.142200902104377747e-01 8.232371509075164795e-02 -4.314033985137939453e-01 -5.444292351603507996e-02 4.570191353559494019e-02 1.022450402379035950e-01 1.474200487136840820e-01 1.637729629874229431e-02 -1.996294707059860229e-01 3.074823319911956787e-01 2.694145143032073975e-01 4.200164377689361572e-01 3.925500065088272095e-02 3.527285754680633545e-01 1.456487923860549927e-01 1.513477563858032227e-01 1.797744818031787872e-02 -2.120138257741928101e-01
-1.254872977733612061e-01 -1.528931856155395508e-01 -1.211166605353355408e-01 -3.049285709857940674e-01 1.390984207391738892e-01 -2.404312193393707275e-01 -5.910248309373855591e-02 -1.412197053432464600e-01 -8.003216236829757690e-02 -9.275314956903457642e-02 -1.955316662788391113e-01 6.404385715723037720e-02 2.829241007566452026e-02 2.383889108896255493e-01 9.208773076534271240e-02 -1.706534922122955322e-01 -2.712471187114715576e-01 1.254869699478149414e-01 -3.239689022302627563e-02 -7.583042979240417480e-02 1.223664656281471252e-01 -2.743607759475708008e-01 -1.461870819330215454e-01 3.998063504695892334e-01 1.341799944639205933e-01 1.767112165689468384e-01 -2.344253361225128174e-01 -1.430725604295730591e-01 2.955714166164398193e-01 3.589929640293121338e-02 -6.412320584058761597e-02 -1.227000057697296143e-01
-1.471200287342071533e-01 -8.770427852869033813e-02 1.035888418555259705e-01 -4.107838869094848633e-02 -4.258363693952560425e-02 7.091687619686126709e-02 -1.603529155254364014e-01 -4.006589576601982117e-02 1.182513907551765442e-01 3.561111539602279663e-02 -3.059358298778533936e-01 1.894328296184539795e-01 -2.513860911130905151e-02 -1.964348601177334785e-03 -5.372823402285575867e-02 -5.312822293490171432e-03 -4.281671643257141113e-01 4.385867342352867126e-02 4.796691611409187317e-02 -1.414748579263687134e-01 1.271393001079559326e-01 -4.397104680538177490e-01 8.003854751586914062e-02 2.272302955389022827e-01 2.989566922187805176e-01 1.611876040697097778e-01 1.640074104070663452e-01 -1.421148329973220825e-01 -3.671904653310775757e-02 -2.132017165422439575e-01 9.062451124191284180e-02 -2.884739041328430176e-01
-2.152557075023651123e-01 -2.833055853843688965e-01 1.394886225461959839e-01 2.276696264743804932e-02 -1.469825506210327148e-01 -1.642496734857559204e-01 -1.179549321532249451e-01 1.826065629720687866e-01 1.844249218702316284e-01 -3.041232228279113770e-01 -1.488257497549057007e-01 7.416392862796783447e-02 9.202424436807632446e-02 -1.396461278200149536e-01 8.288845419883728027e-02 2.168365716934204102e-01 -2.034099251031875610e-01 -1.030829399824142456e-01 -9.469717741012573242e-03 -4.245784133672714233e-02 -2.090974897146224976e-01 -1.388368755578994751e-01 8.962606638669967651e-02 3.313450813293457031e-01 -6.913018971681594849e-02 2.687760293483734131e-01 3.066217899322509766e-01 1.746741235256195068e-01 5.263214465230703354e-03 2.854742109775543213e-01 -4.094660654664039612e-02 -4.598999768495559692e-02
2.238204628229141235e-01 -2.636627852916717529e-01 -3.252677321434020996e-01 8.904338628053665161e-02 9.227150678634643555e-02 -8.511146903038024902e-02 -4.066557064652442932e-02 -1.266748458147048950e-01 1.093176975846290588e-01 -3.300086557865142822e-01 -1.544478982686996460e-01 2.027274817228317261e-01 -1.288950094021856785e-03 -3.005679845809936523e-01 -1.723223924636840820e-02 2.122436761856079102e-01 -3.170971274375915527e-01 8.821542561054229736e-02 -1.724827475845813751e-02 9.204820543527603149e-02 1.021620035171508789e-01 -1.676416993141174316e-01 -1.107871532440185547e-01 2.336050420999526978e-01 2.663871943950653076e-01 1.684599667787551880e-01 -8.524296432733535767e-02 -6.329314783215522766e-03 -1.003138795495033264e-01 1.349343508481979370e-01 1.280334442853927612e-01 -1.946937441825866699e-01
1.433108001947402954e-01 5.901429336518049240e-03 -2.226377278566360474e-01 8.346302807331085205e-02 1.790168136358261108e-02 9.454204142093658447e-02 6.727751344442367554e-02 -1.705240160226821899e-01 -5.513933300971984863e-02 -5.835080146789550781e-02 -1.911906003952026367e-01 1.336104720830917358e-01 1.154638007283210754e-01 -2.016640156507492065e-01 -8.304244279861450195e-02 3.571679070591926575e-02 -5.202304720878601074e-01 1.354001313447952271e-01 7.400637865066528320e-02 -2.162073701620101929e-01 -1.220717877149581909e-01 -3.110329210758209229e-01 6.919424235820770264e-02 2.143084555864334106e-01 1.186478734016418457e-01 2.198716551065444946e-01 8.419182151556015015e-02 -2.178963972255587578e-03 1.863131523132324219e-01 -8.808460831642150879e-02 3.444575965404510498e-01 -1.510515064001083374e-01
1.991178244352340698e-01 -3.087753951549530029e-01 -1.909394711256027222e-01 -1.264304220676422119e-01 -4.264296218752861023e-02 7.870525121688842773e-02 6.421170383691787720e-02 -6.301368027925491333e-02 -2.648789621889591217e-02 -3.127653002738952637e-01 -2.698105871677398682e-01 -2.433931678533554077e-01 2.632211335003376007e-02 -1.557873040437698364e-01 -8.319997042417526245e-02 6.964499503374099731e-02 -3.500505089759826660e-01 -1.344946399331092834e-02 -6.484246999025344849e-02 7.747088558971881866e-03 -1.441222578287124634e-01 -3.521617650985717773e-01 -3.280376642942428589e-02 1.617173403501510620e-01 2.612611353397369385e-01 2.679662704467773438e-01 2.088073492050170898e-01 -4.015640914440155029e-02 5.339673906564712524e-02 -4.018675163388252258e-02 1.354416161775588989e-01 -1.485865712165832520e-01
1.479603499174118042e-01 -1.909252703189849854e-01 -3.589310348033905029e-01 8.858608081936836243e-03 -8.750662207603454590e-02 2.058754861354827881e-02 -1.736735105514526367e-01 1.564563214778900146e-01 8.526663482189178467e-02 -2.350926399230957031e-01 -1.901640444993972778e-01 6.815608590841293335e-02 5.449073016643524170e-02 2.915332280099391937e-02 -2.459588497877120972e-01 5.634126812219619751e-02 -2.761772572994232178e-01 1.784714311361312866e-01 3.286306560039520264e-02 -3.985666930675506592e-01 5.201146379113197327e-02 -2.874652445316314697e-01 3.689534962177276611e-02 1.437397599220275879e-01 9.626886993646621704e-02 1.604081690311431885e-01 1.532074362039566040e-01 2.145710587501525879e-01 8.512900024652481079e-02 4.288474842905998230e-02 1.059983372688293457e-01 -2.809420526027679443e-01
5.120870843529701233e-02 -3.703386485576629639e-01 -2.587049640715122223e-02 -2.712633647024631500e-02 -1.051904931664466858e-01 1.957915872335433960e-01 -2.042789012193679810e-02 2.653362229466438293e-02 -9.800132364034652710e-02 2.981839701533317566e-02 -2.772672772407531738e-01 1.606061458587646484e-01 -1.639939993619918823e-01 -2.162296026945114136e-01 -2.273226715624332428e-02 -1.362531781196594238e-01 -3.675328493118286133e-01 3.977528959512710571e-02 1.845148503780364990e-01 8.103497326374053955e-02 -5.582509189844131470e-02 -3.068419992923736572e-01 2.463220059871673584e-02 1.688656359910964966e-01 1.160535737872123718e-01 3.104322254657745361e-01 -1.106294896453619003e-02 1.283510476350784302e-01 2.283373028039932251e-01 -1.229021772742271423e-01 1.488864272832870483e-01 -2.879175245761871338e-01
8.505428209900856018e-03 -6.085060909390449524e-02 -8.498333394527435303e-03 -1.181119903922080994e-01 1.720840483903884888e-02 -3.140293359756469727e-01 -2.212693542242050171e-02 -5.405189469456672668e-02 -1.006326898932456970e-01 1.059243548661470413e-02 -1.378152221441268921e-01 1.317035034298896790e-02 4.358347970992326736e-03 -1.492653936147689819e-01 -3.229749500751495361e-01 -2.660646438598632812e-01 -1.123561784625053406e-01 1.617095917463302612e-01 9.675563126802444458e-02 -7.207214832305908203e-02 -8.641024678945541382e-02 -4.284179210662841797e-01 -1.453319489955902100e-01 3.802090883255004883e-01 2.324509918689727783e-01 3.455783128738403320e-01 6.456233561038970947e-02 1.408857554197311401e-01 1.489613056182861328e-01 -4.331659153103828430e-02 1.006654798984527588e-01 -1.066734194755554199e-01
-2.023256570100784302e-01 -2.836357057094573975e-01 1.700849155895411968e-03 -8.604640513658523560e-02 1.384152323007583618e-01 8.191265165805816650e-02 1.508333384990692139e-01 -1.305759996175765991e-01 -2.794916927814483643e-02 -1.521798521280288696e-01 2.935774065554141998e-02 1.352322250604629517e-01 1.148502826690673828e-01 -1.912801116704940796e-01 -8.665762096643447876e-02 1.946786493062973022e-01 -1.710664480924606323e-01 4.579987004399299622e-02 1.937796734273433685e-02 -1.874286085367202759e-01 -2.290974706411361694e-01 -3.692438900470733643e-01 2.143735438585281372e-02 2.708866000175476074e-01 -4.442244768142700195e-02 1.358717083930969238e-01 1.815298348665237427e-01 3.103875815868377686e-01 2.483086585998535156e-01 2.922810018062591553e-01 1.572453677654266357e-01 -1.272395998239517212e-01
-6.301835179328918457e-02 -1.543286144733428955e-01 -2.417176961898803711e-01 -1.038001254200935364e-01 -2.233361592516303062e-03 7.670211791992187500e-02 -9.785213321447372437e-02 1.288249250501394272e-02 3.426631167531013489e-02 -1.864766776561737061e-01 -3.171361088752746582e-01 -3.725016862154006958e-02 -8.810587972402572632e-02 -6.391447037458419800e-02 -5.528563261032104492e-02 3.680355381220579147e-03 -4.368528127670288086e-01 2.110287994146347046e-01 1.101961731910705566e-01 -1.280100643634796143e-01 -9.182564914226531982e-02 -4.719570875167846680e-01 -1.807499825954437256e-01 1.081698760390281677e-01 1.831642538309097290e-01 1.903426647186279297e-01 7.402819115668535233e-03 1.520834863185882568e-02 -1.481129676103591919e-01 4.438896849751472473e-02 2.889706492424011230e-01 -1.327565908432006836e-01
1.373018622398376465e-01 -2.710638046264648438e-01 3.067578561604022980e-02 2.080869376659393311e-01 6.933689583092927933e-03 -1.431064587086439133e-02 -2.009165287017822266e-01 2.060734294354915619e-02 8.835514076054096222e-03 2.755199372768402100e-02 -4.744157493114471436e-01 8.321890980005264282e-02 -8.329273760318756104e-02 -4.283802583813667297e-02 -1.258333623409271240e-01 4.801654443144798279e-02 -3.419768512248992920e-01 1.525375247001647949e-01 -1.130661666393280029e-01 -2.102158069610595703e-01 -1.022208258509635925e-01 -2.630702853202819824e-01 1.737445779144763947e-02 3.553451895713806152e-01 2.099526487290859222e-02 2.572646439075469971e-01 1.349203586578369141e-01 1.270947158336639404e-01 -1.553013175725936890e-01 -8.982125669717788696e-02 8.934482932090759277e-02 -1.344335824251174927e-01
-8.692982792854309082e-02 4.829543828964233398e-02 -5.880269780755043030e-02 -1.871085911989212036e-01 -2.351813763380050659e-01 -2.048133015632629395e-01 9.337815642356872559e-02 -1.421015262603759766e-01 -8.677542209625244141e-02 -1.026573032140731812e-01 -1.849571913480758667e-01 5.040699988603591919e-02 1.017757058143615723e-01 -1.717639341950416565e-02 -4.332523047924041748e-02 -5.656818859279155731e-03 -5.173748135566711426e-01 8.899335563182830811e-02 9.925816208124160767e-02 -8.870451152324676514e-02 -5.170458927750587463e-02 -3.041177988052368164e-01 -2.498213667422533035e-03 4.306447505950927734e-01 1.527558565139770508e-01 1.874243170022964478e-01 6.170336529612541199e-02 1.559556424617767334e-01 -1.093567460775375366e-01 -3.239104151725769043e-02 -2.826648652553558350e-01 -6.821222603321075439e-02
6.425955507438629866e-05 -1.901583522558212280e-01 2.034486271440982819e-02 -3.580156862735748291e-01 1.025287806987762451e-01 1.582176685333251953e-01 8.273702114820480347e-02 -7.836466282606124878e-02 2.067473977804183960e-01 -5.153017863631248474e-02 -1.269534826278686523e-01 1.243659928441047668e-01 1.249288693070411682e-01 -1.393876969814300537e-01 -3.239355236291885376e-02 4.057871103286743164e-01 -2.422571778297424316e-01 1.806262433528900146e-01 -1.246608644723892212e-01 -2.694929018616676331e-02 -2.150505781173706055e-02 -1.518331021070480347e-01 3.173634409904479980e-02 3.372250199317932129e-01 7.959303259849548340e-02 1.451174318790435791e-01 1.140466108918190002e-01 3.180970251560211182e-01 2.089877277612686157e-01 1.317073404788970947e-01 -1.715501546859741211e-01 -1.764183044433593750e-01
4.562515765428543091e-02 -1.841305643320083618e-01 -2.412045150995254517e-01 -4.242595285177230835e-02 -1.726548820734024048e-01 1.610681414604187012e-01 1.788199692964553833e-01 -2.712315507233142853e-02 1.242463886737823486e-01 -2.320857197046279907e-01 -1.389518678188323975e-01 1.391357034444808960e-01 7.749810069799423218e-02 -3.213995695114135742e-02 -1.005501821637153625e-01 1.393795460462570190e-01 -5.182587504386901855e-01 1.058255881071090698e-01 -8.666388690471649170e-02 -5.420745350420475006e-03 4.547183215618133545e-02 -1.376632452011108398e-01 -1.027265843003988266e-02 9.494929760694503784e-02 3.095363676548004150e-01 2.357336878776550293e-01 1.375645212829113007e-02 2.267622202634811401e-01 -1.484747529029846191e-01 8.636338263750076294e-02 3.230490088462829590e-01 -1.292209178209304810e-01
9.967270493507385254e-02 8.014980703592300415e-02 1.122916936874389648e-01 -9.834708273410797119e-02 -2.053858190774917603e-01 -1.865809410810470581e-01 5.593642964959144592e-02 2.515166252851486206e-02 -1.004092395305633545e-01 -2.228425890207290649e-01 -2.336596995592117310e-01 -2.204013764858245850e-01 -7.749595493078231812e-02 1.653409600257873535e-01 -1.903680115938186646e-01 -1.290366798639297485e-01 -3.850431740283966064e-01 2.610676288604736328e-01 -2.717397001106292009e-04 -4.875982552766799927e-02 3.614100813865661621e-02 -2.572853267192840576e-01 8.050753176212310791e-02 2.782063782215118408e-01 1.098064482212066650e-01 2.543416917324066162e-01 8.147867769002914429e-02 -1.801365762948989868e-01 3.048561215400695801e-01 2.192403972148895264e-01 -5.984819680452346802e-02 2.931720577180385590e-02
5.740055814385414124e-02 -4.462038278579711914e-01 -2.539823949337005615e-01 -5.392536893486976624e-02 9.192864596843719482e-02 -9.986151754856109619e-02 8.201596885919570923e-02 -1.180416494607925415e-01 -2.497494593262672424e-02 -9.377162903547286987e-02 -2.120296508073806763e-01 6.069632247090339661e-02 1.068690698593854904e-02 -4.225946962833404541e-02 -1.318731158971786499e-02 2.060396522283554077e-01 -3.637761175632476807e-01 2.103533297777175903e-01 -1.596850454807281494e-01 -3.863719850778579712e-02 5.811445042490959167e-02 -1.563543528318405151e-01 -7.865113765001296997e-02 7.373648136854171753e-02 3.194642364978790283e-01 3.277113735675811768e-01 1.200907006859779358e-01 -1.233767997473478317e-02 -9.899116307497024536e-02 3.800623118877410889e-02 2.337709665298461914e-01 -2.357653826475143433e-01
8.813516050577163696e-02 -2.028546631336212158e-01 -2.980520427227020264e-01 6.236271560192108154e-02 -6.359365582466125488e-02 5.411592125892639160e-02 8.044274896383285522e-02 1.948120296001434326e-01 -7.778363674879074097e-02 -8.379513025283813477e-02 -2.298572212457656860e-01 2.745594456791877747e-02 1.374948471784591675e-01 -7.918270677328109741e-02 1.334890127182006836e-01 1.886627972126007080e-01 -4.681435823440551758e-01 1.650119721889495850e-01 7.356952875852584839e-02 -1.273587644100189209e-01 -5.415472760796546936e-02 -3.979243636131286621e-01 -5.227875709533691406e-02 2.146582007408142090e-01 1.415020823478698730e-01 1.977334469556808472e-01 -3.945685550570487976e-02 3.819586476311087608e-03 1.023377254605293274e-01 -1.007677763700485229e-01 2.566977441310882568e-01 -1.907697916030883789e-01
-2.084586955606937408e-02 -2.949853837490081787e-01 -3.579969406127929688e-01 1.033189222216606140e-01 7.913765311241149902e-02 -6.039659492671489716e-04 3.858672222122550011e-03 -3.457729471847414970e-03 8.201234042644500732e-02 -1.847341209650039673e-01 -2.580032348632812500e-01 4.397701472043991089e-02 3.020653268322348595e-03 -8.021843433380126953e-02 7.219753414392471313e-02 1.869041770696640015e-01 -4.492413997650146484e-01 1.801951602101325989e-02 2.437614202499389648e-01 -2.505895495414733887e-01 -4.187722131609916687e-02 -2.818321883678436279e-01 6.543572247028350830e-02 1.023421660065650940e-01 1.199777275323867798e-01 2.036594748497009277e-01 -2.772941254079341888e-02 1.202269494533538818e-01 -1.229566484689712524e-01 1.227631568908691406e-01 2.752336300909519196e-02 -2.985670268535614014e-01
-2.399354800581932068e-02 -2.586399912834167480e-01 -3.705968707799911499e-02 -1.525471508502960205e-01 -2.175866663455963135e-01 1.774206310510635376e-01 -1.318740993738174438e-01 1.400751322507858276e-01 1.430478245019912720e-01 1.517714858055114746e-01 -1.712442189455032349e-01 2.617103457450866699e-01 1.374715380370616913e-02 3.130862414836883545e-01 -2.288695275783538818e-01 -1.371710449457168579e-01 -3.427532017230987549e-01 3.505216240882873535e-01 2.577319741249084473e-01 -8.087085187435150146e-02 -1.031395420432090759e-01 -3.014368005096912384e-02 4.849061742424964905e-02 2.109283208847045898e-01 1.208011656999588013e-01 9.853381663560867310e-02 7.355600595474243164e-02 4.505142103880643845e-03 2.654502093791961670e-01 -3.311793133616447449e-02 -8.791585266590118408e-02 2.462668530642986298e-02
-1.272569298744201660e-01 -1.629269421100616455e-01 -2.039934694766998291e-01 9.119373559951782227e-02 6.331304460763931274e-02 -2.155044078826904297e-01 -2.787955701351165771e-01 1.836607903242111206e-01 -1.766476482152938843e-01 -2.729057967662811279e-01 -8.191659301519393921e-02 1.603916138410568237e-01 -5.156888067722320557e-02 5.816488713026046753e-02 -7.609130442142486572e-02 1.040037348866462708e-01 -2.381851077079772949e-01 3.409120813012123108e-02 1.311239600181579590e-01 -1.845516860485076904e-01 9.404803067445755005e-02 -3.025604188442230225e-01 7.134308665990829468e-02 4.640718922019004822e-02 9.193471819162368774e-02 3.879720568656921387e-01 2.025077044963836670e-01 1.143376454710960388e-01 -3.642830997705459595e-02 -2.510133981704711914e-01 2.353193014860153198e-01 -1.873760521411895752e-01
-4.479399323463439941e-02 9.183391928672790527e-02 -7.462992519140243530e-02 -3.412098586559295654e-01 -9.122518450021743774e-02 -2.118109762668609619e-01 1.459626406431198120e-01 9.686208516359329224e-02 -1.200765743851661682e-01 -1.128024384379386902e-01 -3.637634515762329102e-01 1.113755404949188232e-01 1.255218982696533203e-01 -3.908020630478858948e-02 -1.070701107382774353e-01 1.089549586176872253e-01 -4.058427810668945312e-01 1.028113346546888351e-02 -1.230763718485832214e-01 1.288767606019973755e-01 1.003627330064773560e-01 -2.934757769107818604e-01 1.808651722967624664e-03 4.151864945888519287e-01 2.284549735486507416e-02 -3.022391721606254578e-02 1.278341859579086304e-01 -1.321299374103546143e-01 1.132318936288356781e-02 -3.522031381726264954e-02 -1.162550598382949829e-01 -2.364941537380218506e-01
-2.392908483743667603e-01 -2.492641806602478027e-01 -7.300753891468048096e-02 -2.650673687458038330e-01 2.087237127125263214e-02 9.206275455653667450e-03 -1.862462311983108521e-01 -1.127240620553493500e-02 -2.583277225494384766e-02 -6.739088892936706543e-02 -5.869626626372337341e-02 1.400976628065109253e-01 1.599887311458587646e-01 -1.267132461071014404e-01 -1.104204654693603516e-01 2.276140600442886353e-01 -2.372611612081527710e-01 -2.078554630279541016e-01 -2.018640562891960144e-02 -1.391485985368490219e-02 -2.250988781452178955e-01 -1.003921404480934143e-01 3.720027580857276917e-02 3.616086840629577637e-01 6.929169595241546631e-02 7.417558133602142334e-02 1.784094870090484619e-01 3.468214273452758789e-01 1.289305388927459717e-01 3.262606561183929443e-01 1.499134004116058350e-01 -1.865319758653640747e-01
-2.760396301746368408e-01 -2.019072622060775757e-01 7.561054080724716187e-02 -3.593319654464721680e-02 1.455378532409667969e-01 1.191277503967285156e-01 -9.469068050384521484e-02 -1.271948665380477905e-01 1.396690309047698975e-01 -1.949954926967620850e-01 -2.167194783687591553e-01 6.988802552223205566e-02 1.405818313360214233e-01 -1.938420981168746948e-01 -6.834473460912704468e-04 4.904729500412940979e-02 -2.372185140848159790e-01 -4.097268357872962952e-02 -6.240773200988769531e-02 -2.015085518360137939e-01 -2.422098964452743530e-01 -4.201922193169593811e-02 7.891376316547393799e-02 4.798710048198699951e-01 5.535356700420379639e-02 3.859135881066322327e-02 3.645301163196563721e-01 1.882763057947158813e-01 3.497613221406936646e-02 2.363604605197906494e-01 7.183432462625205517e-04 -1.304738372564315796e-01
-3.090008795261383057e-01 -8.572362363338470459e-02 -1.896994709968566895e-01 -1.241920217871665955e-01 -1.904918998479843140e-01 -9.333621710538864136e-02 -1.867494285106658936e-01 5.087537318468093872e-02 2.752175740897655487e-02 5.539106577634811401e-02 -2.092869281768798828e-01 -2.045155502855777740e-02 -5.817950144410133362e-02 -1.646835803985595703e-01 3.213926032185554504e-02 -7.700997591018676758e-02 -4.556420445442199707e-01 1.208397075533866882e-01 3.055948615074157715e-01 -3.975033015012741089e-02 -2.050331681966781616e-01 -8.166294544935226440e-02 4.368637502193450928e-02 3.094011843204498291e-01 9.822613745927810669e-02 -6.090015918016433716e-02 -8.901401609182357788e-02 2.166348882019519806e-02 4.090107977390289307e-01 -6.169318407773971558e-02 1.392890512943267822e-01 -4.485119506716728210e-02
-7.017969340085983276e-02 -2.731681466102600098e-01 -2.675921618938446045e-01 4.938200488686561584e-02 -1.348310410976409912e-01 -2.175754308700561523e-02 2.721965312957763672e-02 -5.743169784545898438e-02 1.747042126953601837e-02 -2.100343704223632812e-01 -6.407665088772773743e-03 6.356929242610931396e-02 1.040030494332313538e-01 -7.218953222036361694e-02 8.894205838441848755e-02 1.651245728135108948e-02 -6.120533347129821777e-01 2.629092037677764893e-01 -6.460191798396408558e-04 -1.975833028554916382e-01 -2.474961988627910614e-02 -2.340982258319854736e-01 -1.146165058016777039e-01 1.900018304586410522e-01 2.277899533510208130e-02 3.216726779937744141e-01 1.279918383806943893e-02 1.024715974926948547e-01 -4.016712307929992676e-02 -1.250731647014617920e-01 2.362567186355590820e-02 -1.763838380575180054e-01
1.342522203922271729e-01 -1.976307630538940430e-01 -1.038059964776039124e-01 5.304092913866043091e-02 2.731604967266321182e-03 -3.679118584841489792e-03 -7.520352303981781006e-02 2.778352499008178711e-01 -1.032700965879485011e-04 -5.306228250265121460e-02 -2.888227701187133789e-01 -1.010733023285865784e-01 -2.988260686397552490e-01 4.874249920248985291e-02 -8.241865783929824829e-02 2.145275175571441650e-01 -3.422275185585021973e-01 9.514382109045982361e-03 -1.653538644313812256e-02 -2.174720466136932373e-01 6.900051236152648926e-02 -3.356722891330718994e-01 1.334833949804306030e-01 1.126959696412086487e-01 1.462346613407135010e-01 2.080617994070053101e-01 2.696523070335388184e-01 1.291592419147491455e-01 -7.350547611713409424e-02 2.172790169715881348e-01 1.742387413978576660e-01 -2.361119091510772705e-01
-2.379198670387268066e-01 -4.109801650047302246e-01 -8.795986324548721313e-02 -2.208521813154220581e-01 2.699591815471649170e-01 -3.757643699645996094e-02 -6.206512823700904846e-02 -1.400662213563919067e-01 -2.647732384502887726e-02 -1.671586036682128906e-01 -2.490315735340118408e-01 9.360790997743606567e-02 -4.739712178707122803e-02 4.076729342341423035e-02 -9.946399182081222534e-02 3.155744075775146484e-01 -1.533575356006622314e-01 1.112414076924324036e-01 -1.141489073634147644e-01 -1.203098446130752563e-01 -1.641755253076553345e-01 -1.736367642879486084e-01 1.331190615892410278e-01 2.273413091897964478e-01 6.741803139448165894e-02 1.267861276865005493e-01 1.354791224002838135e-01 3.177011311054229736e-01 1.233955919742584229e-01 2.444368302822113037e-01 -2.693286351859569550e-02 -4.347136616706848145e-02
-1.680176556110382080e-01 -1.565602421760559082e-01 -1.001692339777946472e-01 7.733482867479324341e-02 -2.077719420194625854e-01 -8.786280453205108643e-02 -1.732082515954971313e-01 1.645905226469039917e-01 -1.019626781344413757e-01 -6.959363818168640137e-02 -7.444628328084945679e-02 -1.601093411445617676e-01 -1.718430221080780029e-01 -1.399684250354766846e-01 -3.934042900800704956e-02 3.188868612051010132e-02 -4.634357094764709473e-01 2.781610488891601562e-01 -1.359901856631040573e-03 -1.928805708885192871e-01 1.776224225759506226e-01 -3.144679069519042969e-01 1.776411980390548706e-01 1.790750473737716675e-01 3.276518359780311584e-02 1.550599783658981323e-01 1.911762356758117676e-01 2.146223187446594238e-01 -6.919018924236297607e-02 1.263069957494735718e-01 2.297764644026756287e-02 -2.697214484214782715e-01
-2.290605008602142334e-01 -1.011182069778442383e-01 -1.372497528791427612e-01 -7.887437939643859863e-02 -1.192356124520301819e-01 -1.012828424572944641e-01 -1.086966320872306824e-01 6.826898455619812012e-02 9.167999029159545898e-02 -2.335046976804733276e-01 -2.392798215150833130e-01 1.491532009094953537e-02 2.096326947212219238e-01 2.792347781360149384e-02 1.115982457995414734e-01 1.143527030944824219e-01 -2.798740379512310028e-02 6.963364779949188232e-02 1.150210201740264893e-01 -3.644455075263977051e-01 1.318731904029846191e-01 -4.494907706975936890e-02 1.082445010542869568e-01 3.641861379146575928e-01 -3.082943893969058990e-02 1.894555985927581787e-01 2.462392896413803101e-01 1.724765151739120483e-01 3.752608597278594971e-01 2.984572052955627441e-01 3.683843836188316345e-02 8.192177116870880127e-02
-2.133302837610244751e-01 5.085150524973869324e-02 -2.494117021560668945e-01 -4.555775970220565796e-02 2.523601055145263672e-03 -2.260706275701522827e-01 1.364257372915744781e-02 -2.060171514749526978e-01 -3.361357375979423523e-02 4.068046808242797852e-02 -1.635241359472274780e-01 1.335734874010086060e-02 -2.815468981862068176e-02 1.943764388561248779e-01 -2.688078582286834717e-01 9.744979441165924072e-02 -3.761268258094787598e-01 1.207690685987472534e-01 -2.400383949279785156e-01 -1.562999002635478973e-02 -2.884466759860515594e-02 -2.253742069005966187e-01 1.508516967296600342e-01 2.221042811870574951e-01 2.396031171083450317e-01 3.442490100860595703e-01 -7.873754948377609253e-03 -1.170119047164916992e-01 2.219856530427932739e-01 2.353012710809707642e-01 -1.055757552385330200e-01 -2.746105194091796875e-02
-1.697573214769363403e-01 -8.483991026878356934e-02 -1.975690275430679321e-01 -4.011025652289390564e-02 5.676495376974344254e-03 1.995263155549764633e-03 2.465397678315639496e-02 -3.459099307656288147e-02 1.255984157323837280e-01 -2.807171344757080078e-01 -2.051753103733062744e-01 3.743267357349395752e-01 8.751975744962692261e-02 -3.032401800155639648e-01 -1.603338681161403656e-02 8.918182551860809326e-02 -1.490537375211715698e-01 -1.128138750791549683e-01 4.376734048128128052e-02 -1.313846260309219360e-01 4.267416149377822876e-02 1.598905026912689209e-01 3.726397454738616943e-02 4.320442974567413330e-01 -6.563763599842786789e-03 2.452844232320785522e-01 2.626160979270935059e-01 2.458087056875228882e-01 1.971593350172042847e-01 1.524950712919235229e-01 -5.798388645052909851e-02 1.106284409761428833e-01
1.922540068626403809e-01 -3.616292476654052734e-01 4.475589469075202942e-02 5.542200058698654175e-02 6.295463442802429199e-02 4.966510832309722900e-02 -1.442309003323316574e-03 -1.195723712444305420e-01 5.274060741066932678e-02 1.071024313569068909e-01 -2.099534124135971069e-01 1.569623649120330811e-01 -1.433685570955276489e-01 -2.005417644977569580e-02 -4.749954119324684143e-02 2.387295067310333252e-01 -5.257712602615356445e-01 1.823252439498901367e-02 9.782560914754867554e-02 4.952255263924598694e-02 -8.892333507537841797e-02 -3.864648640155792236e-01 -4.609039053320884705e-02 1.795151531696319580e-01 1.738720536231994629e-01 1.580389589071273804e-01 2.358979582786560059e-01 2.113674022257328033e-02 1.003625094890594482e-01 -1.202789917588233948e-01 1.637550443410873413e-01 1.493803877383470535e-02
-1.620811223983764648e-01 -2.051164805889129639e-01 1.840023100376129150e-01 -9.036856889724731445e-02 -2.182318121194839478e-01 -2.510589361190795898e-01 7.653512991964817047e-03 -7.901977002620697021e-02 1.674789488315582275e-01 5.801842361688613892e-02 -1.183234304189682007e-01 8.078930526971817017e-02 -2.723542451858520508e-01 -1.173180621117353439e-02 -2.551015317440032959e-01 -5.741973966360092163e-02 -2.843669950962066650e-01 4.013389814645051956e-03 -7.034754753112792969e-02 -8.327638357877731323e-02 -1.394975632429122925e-01 -3.893511593341827393e-01 -1.613532155752182007e-01 2.376318573951721191e-01 8.024376630783081055e-02 -1.186055410653352737e-02 8.723114430904388428e-02 -9.864306449890136719e-02 3.845535218715667725e-01 1.643048226833343506e-01 8.663701266050338745e-02 -1.594339311122894287e-01
-2.175572216510772705e-01 -2.180681973695755005e-01 -1.674853265285491943e-01 -2.060868404805660248e-02 -1.568256691098213196e-02 -1.449746042490005493e-01 1.009862571954727173e-01 1.338168531656265259e-01 -2.251058816909790039e-01 -1.824391782283782959e-01 -2.108806520700454712e-01 -1.103933975100517273e-01 -4.636029899120330811e-02 -4.876107722520828247e-02 -2.472522258758544922e-01 -4.580719023942947388e-02 -4.465296268463134766e-01 1.127212345600128174e-01 5.026908591389656067e-02 -3.352370858192443848e-01 -3.167897835373878479e-02 -1.188502833247184753e-01 8.273471891880035400e-02 1.777525693178176880e-01 3.135332763195037842e-01 6.131309643387794495e-02 -9.335701912641525269e-02 -8.786669373512268066e-02 8.187144994735717773e-03 -2.465108036994934082e-01 3.987012058496475220e-02 -2.395808249711990356e-01
2.389120012521743774e-01 -2.671301364898681641e-01 -2.671867012977600098e-01 -1.056033000349998474e-01 -2.869691140949726105e-02 -4.696702212095260620e-02 9.606590867042541504e-02 5.957197770476341248e-02 4.659532010555267334e-02 -2.296398133039474487e-01 -2.009832113981246948e-01 7.792864739894866943e-02 8.876619488000869751e-02 -7.167620211839675903e-02 -3.962250798940658569e-02 -3.943544253706932068e-02 -5.518568158149719238e-01 1.582921892404556274e-01 3.172899782657623291e-02 -4.317257553339004517e-02 -1.528999358415603638e-01 -3.456049263477325439e-01 9.536056220531463623e-02 1.343309581279754639e-01 -3.575486689805984497e-02 1.332017481327056885e-01 8.413626998662948608e-02 -4.224731586873531342e-03 4.607650637626647949e-02 7.202171534299850464e-02 2.222970128059387207e-01 -2.653749287128448486e-01
7.631026208400726318e-02 -2.910251915454864502e-01 3.445019572973251343e-02 -1.224493607878684998e-01 -1.884934902191162109e-01 6.854949891567230225e-02 7.836344838142395020e-02 -1.024199351668357849e-01 -3.547805547714233398e-02 -4.798358380794525146e-01 7.242079824209213257e-02 1.539990603923797607e-01 6.240043789148330688e-02 1.525434665381908417e-02 1.803555898368358612e-02 4.626031033694744110e-03 -1.651131957769393921e-01 1.071579754352569580e-02 -9.987232089042663574e-02 -2.031020671129226685e-01 -1.426061391830444336e-01 8.766300976276397705e-02 3.928104788064956665e-02 2.257369756698608398e-01 1.412220671772956848e-02 2.618207931518554688e-01 1.251609921455383301e-01 5.490650609135627747e-02 3.856216967105865479e-01 3.554148972034454346e-01 1.710066348314285278e-01 -1.438255459070205688e-01
-9.624478220939636230e-02 -1.552493870258331299e-01 -2.786332964897155762e-01 -4.294310137629508972e-02 6.493888050317764282e-02 -5.269964933395385742e-01 -6.009183451533317566e-02 9.255403280258178711e-02 4.520090296864509583e-02 -2.211719006299972534e-02 -2.536756992340087891e-01 3.101961314678192139e-01 -1.305551528930664062e-01 -1.783690182492136955e-03 -1.943707019090652466e-01 2.651301771402359009e-02 -1.363968551158905029e-01 1.680708974599838257e-01 1.458213776350021362e-01 -7.124253362417221069e-02 3.320713713765144348e-02 -2.905037403106689453e-01 1.801069527864456177e-01 3.140339851379394531e-01 -2.516727335751056671e-02 -7.417952641844749451e-03 -2.321537211537361145e-02 1.530803740024566650e-01 2.039732933044433594e-01 5.004520714282989502e-02 -1.198548153042793274e-01 -3.899105265736579895e-02
-1.730363816022872925e-01 -2.066775113344192505e-01 8.719952404499053955e-02 -1.580920964479446411e-01 1.567911356687545776e-01 -1.169452667236328125e-01 -1.236111521720886230e-01 -2.194567117840051651e-03 1.936491578817367554e-01 -2.545278966426849365e-01 -1.180927306413650513e-01 1.246034950017929077e-01 1.446029692888259888e-01 -1.404794156551361084e-01 7.120604813098907471e-02 1.821456253528594971e-01 -2.441468983888626099e-01 -2.401947975158691406e-01 1.338881254196166992e-01 -2.493379563093185425e-01 -1.300997138023376465e-01 -4.849600419402122498e-02 6.687729153782129288e-03 4.274925887584686279e-01 1.738960854709148407e-02 2.582835257053375244e-01 3.138462305068969727e-01 9.788680076599121094e-02 2.022832445800304413e-02 2.266413271427154541e-01 5.155837535858154297e-02 -3.945660218596458435e-02
2.639503031969070435e-02 -1.342947483062744141e-01 8.517471700906753540e-02 1.178513001650571823e-02 1.319863647222518921e-01 -3.412299230694770813e-02 2.196100205183029175e-01 -1.273638755083084106e-01 -1.786277294158935547e-01 -1.861830651760101318e-01 -3.137412667274475098e-01 -5.541370436549186707e-02 1.227834150195121765e-01 -1.216633468866348267e-01 7.437746506184339523e-03 1.376107037067413330e-01 7.043564319610595703e-02 3.410112857818603516e-02 8.554713428020477295e-02 -1.834525167942047119e-01 -2.450321018695831299e-01 1.128683518618345261e-02 -2.768572568893432617e-01 2.982836365699768066e-01 3.231312334537506104e-01 2.432287335395812988e-01 3.190118372440338135e-01 -1.848353445529937744e-01 1.315277218818664551e-01 7.736601680517196655e-02 -8.574534207582473755e-02 -2.661977410316467285e-01
2.080771699547767639e-02 6.338505446910858154e-02 9.329713135957717896e-02 -9.794590063393115997e-03 -6.526075303554534912e-02 -3.089467585086822510e-01 -6.366660445928573608e-02 8.776429295539855957e-02 9.325508773326873779e-02 2.869385108351707458e-02 -1.247663646936416626e-01 9.567531943321228027e-02 -1.130294725298881531e-01 -1.484432630240917206e-02 -1.494365632534027100e-01 5.557846650481224060e-02 -3.153690993785858154e-01 4.994767531752586365e-02 5.121325608342885971e-03 4.186807200312614441e-02 2.700605094432830811e-01 -2.456077784299850464e-01 1.396778970956802368e-01 3.737376332283020020e-01 2.074102610349655151e-01 3.902225494384765625e-01 4.270999506115913391e-02 2.070358991622924805e-01 3.869740366935729980e-01 -3.772389143705368042e-02 9.199166670441627502e-03 -1.233484297990798950e-01
-2.567094564437866211e-01 -2.823477387428283691e-01 -1.956783831119537354e-01 -1.578528583049774170e-01 -8.026630431413650513e-02 1.455111652612686157e-01 -2.304631322622299194e-01 6.329425424337387085e-02 -1.087709963321685791e-01 1.439826488494873047e-01 -3.557497560977935791e-01 1.002740859985351562e-01 5.067585036158561707e-02 1.722622215747833252e-01 -1.735305339097976685e-01 4.672333225607872009e-02 -2.805783748626708984e-01 1.804154664278030396e-01 2.878398001194000244e-01 6.687363237142562866e-02 -5.178106203675270081e-02 -1.773323714733123779e-01 -1.065014377236366272e-01 1.260885410010814667e-02 3.417760431766510010e-01 1.665888279676437378e-01 9.505577385425567627e-03 -1.295643001794815063e-01 2.142977118492126465e-01 -1.141259893774986267e-01 8.961435407400131226e-02 -8.792584761977195740e-03
-1.700696647167205811e-01 -7.152020931243896484e-02 -7.178179919719696045e-02 -1.837734431028366089e-01 -5.277334526181221008e-02 -1.813048869371414185e-01 1.426514685153961182e-01 8.860173076391220093e-02 1.540214866399765015e-01 -9.283634275197982788e-02 -1.859920471906661987e-01 -2.311372943222522736e-02 -9.634106606245040894e-02 1.663209646940231323e-01 -1.500495970249176025e-01 3.395329415798187256e-02 -3.277385532855987549e-01 -1.552995741367340088e-01 2.361154705286026001e-01 -9.801601618528366089e-02 8.052690327167510986e-02 3.197826445102691650e-02 -3.171898126602172852e-01 2.474436312913894653e-01 1.057492643594741821e-01 3.143273890018463135e-01 4.715857803821563721e-01 -1.093854568898677826e-02 1.637011170387268066e-01 -7.398284226655960083e-02 -4.325914755463600159e-02 4.717782512307167053e-02
1.129969730973243713e-01 -9.641091525554656982e-02 -2.841161191463470459e-01 1.522585749626159668e-01 -8.113390952348709106e-02 7.325960323214530945e-03 -6.008148193359375000e-02 6.891024857759475708e-02 7.576873153448104858e-02 -1.633797213435173035e-02 -1.756847351789474487e-01 3.377049788832664490e-02 8.443401753902435303e-02 -1.888609230518341064e-01 -2.688687667250633240e-02 7.251903414726257324e-02 -3.407134115695953369e-01 1.977261006832122803e-01 1.825314611196517944e-01 -2.528648078441619873e-01 -1.369694173336029053e-01 -2.905840575695037842e-01 -2.964882738888263702e-02 1.801784485578536987e-01 2.131769359111785889e-01 1.100383177399635315e-01 3.961450159549713135e-01 1.796916276216506958e-01 -2.025458812713623047e-01 5.433095991611480713e-02 1.936272382736206055e-01 -2.345651388168334961e-01
-2.224167287349700928e-01 8.913864940404891968e-02 5.572875961661338806e-02 -8.920682221651077271e-02 -3.851887956261634827e-02 -1.833360493183135986e-01 1.993152499198913574e-01 -1.500952150672674179e-02 2.044187635183334351e-01 -1.409067362546920776e-01 7.014968432486057281e-03 4.062724411487579346e-01 -1.255067158490419388e-02 7.710022479295730591e-02 5.815991971758194268e-05 -1.341417431831359863e-01 -4.462507963180541992e-01 1.103606354445219040e-02 1.700834929943084717e-01 1.510197669267654419e-01 2.812264300882816315e-02 9.008316695690155029e-02 -4.201121255755424500e-02 2.896867692470550537e-01 2.787857055664062500e-01 1.540384590625762939e-01 2.189445346593856812e-01 3.124500997364521027e-02 3.123895525932312012e-01 1.827837713062763214e-02 8.697398751974105835e-02 -6.477130204439163208e-02
1.085743457078933716e-01 -2.176678776741027832e-01 -1.986512839794158936e-01 -1.087086647748947144e-01 9.362521581351757050e-03 -1.139241531491279602e-01 8.008765429258346558e-02 -2.981419265270233154e-01 -6.262293457984924316e-02 -7.126460224390029907e-02 -3.203386962413787842e-01 1.860419362783432007e-01 -1.017543748021125793e-01 -1.537847667932510376e-01 -9.190337359905242920e-02 1.313091516494750977e-01 -2.979197502136230469e-01 -1.595569252967834473e-01 -1.366684492677450180e-02 1.028197854757308960e-01 -8.656544983386993408e-02 -1.449090838432312012e-01 1.676520891487598419e-02 3.720348179340362549e-01 2.274445146322250366e-01 -1.236465647816658020e-01 1.470964699983596802e-01 3.434796333312988281e-01 2.055556178092956543e-01 -2.196115814149379730e-02 -1.550060510635375977e-01 -9.853224456310272217e-02
-2.199101299047470093e-01 -2.031105011701583862e-01 6.367011368274688721e-02 -2.259662300348281860e-01 1.714984327554702759e-01 -3.841413557529449463e-02 -2.361394278705120087e-02 1.383833885192871094e-01 1.306802183389663696e-01 -1.895562708377838135e-01 -6.671515107154846191e-02 -1.664598844945430756e-02 7.052000612020492554e-02 -1.831500232219696045e-01 -5.343829747289419174e-03 2.371199131011962891e-01 -2.559691667556762695e-01 -1.408829391002655029e-01 -1.286252029240131378e-02 -1.841351985931396484e-01 -1.324561685323715210e-01 -5.768842250108718872e-02 1.120788007974624634e-01 4.565386772155761719e-01 8.268646895885467529e-02 2.455190122127532959e-01 3.087099790573120117e-01 1.273892223834991455e-01 6.473018229007720947e-02 3.248355984687805176e-01 5.010224878787994385e-02 -1.278156531043350697e-03
-1.735562644898891449e-02 -8.015744388103485107e-03 4.195141047239303589e-02 -1.223419681191444397e-01 -3.768260776996612549e-02 -4.655312001705169678e-01 -4.422543197870254517e-02 6.213223561644554138e-03 -2.396024465560913086e-01 -6.048555485904216766e-03 -6.982243061065673828e-02 6.021503359079360962e-03 -9.907522052526473999e-02 -2.621980309486389160e-01 8.146107196807861328e-02 -8.683761209249496460e-02 -4.468024969100952148e-01 -2.349752560257911682e-02 1.412767320871353149e-01 2.038154006004333496e-02 7.815347611904144287e-02 -2.980086207389831543e-01 -1.827717409469187260e-03 2.329174727201461792e-01 2.763110995292663574e-01 2.288727611303329468e-01 2.270989716053009033e-01 -1.059584617614746094e-01 1.001734137535095215e-01 -7.173962891101837158e-02 1.497740596532821655e-01 -9.380926191806793213e-02
-3.984408080577850342e-01 4.116012249141931534e-03 -8.599738776683807373e-02 -1.536866724491119385e-01 -3.681086376309394836e-02 -1.046827062964439392e-01 8.584254980087280273e-02 1.309224218130111694e-01 1.727089472115039825e-02 -1.092437133193016052e-01 -1.437068879604339600e-01 3.365249559283256531e-02 -2.300561815500259399e-01 2.894019186496734619e-01 -2.023933827877044678e-01 -8.610796928405761719e-02 -2.695817649364471436e-01 -6.027617678046226501e-02 1.854923367500305176e-01 -1.180344671010971069e-01 -1.077357232570648193e-01 -2.597936615347862244e-02 -2.929196953773498535e-01 2.576075792312622070e-01 1.953292638063430786e-01 3.143115341663360596e-01 2.828207612037658691e-01 1.748704463243484497e-01 1.240902915596961975e-01 -1.996851526200771332e-02 -7.090230355970561504e-04 -4.374012351036071777e-02
6.788459420204162598e-02 -1.972038745880126953e-01 -2.495645582675933838e-01 -5.254850536584854126e-02 -4.731355234980583191e-03 1.412407904863357544e-01 2.071521617472171783e-02 5.407949909567832947e-02 9.235823154449462891e-02 -3.252457678318023682e-01 -3.715547025203704834e-01 1.500263437628746033e-02 -1.682727038860321045e-01 -4.646817594766616821e-02 6.853520870208740234e-02 6.796062737703323364e-02 -4.764425754547119141e-01 3.375864624977111816e-01 -1.616911031305789948e-02 -1.669906973838806152e-01 -2.489849179983139038e-02 -1.533029526472091675e-01 -1.078438293188810349e-02 1.546774059534072876e-01 3.837084770202636719e-02 2.575255036354064941e-01 2.187444716691970825e-01 -8.964590728282928467e-02 1.287400629371404648e-02 -6.531919538974761963e-02 1.627531945705413818e-01 -6.228215247392654419e-02
-5.148057639598846436e-02 -3.533592820167541504e-01 -1.406151950359344482e-01 9.203766286373138428e-02 -1.991768777370452881e-01 7.369332015514373779e-02 -1.914987415075302124e-01 8.999343961477279663e-02 -2.285781055688858032e-01 -6.520374119281768799e-02 1.025785282254219055e-01 1.007568389177322388e-01 -2.257126197218894958e-02 -1.085030585527420044e-01 -1.611970663070678711e-01 1.707849092781543732e-02 -4.576695859432220459e-01 2.048943340778350830e-01 2.407726049423217773e-01 7.346538454294204712e-02 -1.814562231302261353e-01 -1.636023968458175659e-01 -8.034845441579818726e-02 1.895675212144851685e-01 2.131213843822479248e-01 3.474624156951904297e-01 -1.660938869463279843e-04 -2.555638924241065979e-02 8.469751477241516113e-02 -1.497465223073959351e-01 7.850361615419387817e-02 -1.384858340024948120e-01
-1.752142906188964844e-01 -1.437804251909255981e-01 2.652404606342315674e-01 -3.772019641473889351e-03 -2.894769236445426941e-02 -1.316943615674972534e-01 2.637625038623809814e-01 2.136086523532867432e-01 -3.106787800788879395e-01 -2.169174514710903168e-02 -1.799245774745941162e-01 2.783579528331756592e-01 -1.702613756060600281e-02 -5.093488097190856934e-02 -4.967958852648735046e-02 1.844990700483322144e-01 -2.667738497257232666e-01 1.579086780548095703e-01 7.571792602539062500e-02 5.358626693487167358e-02 -3.388724029064178467e-01 1.541602164506912231e-01 -1.859090030193328857e-01 1.379393339157104492e-01 1.498794108629226685e-01 1.386290490627288818e-01 2.124771773815155029e-01 9.493148326873779297e-02 8.477666974067687988e-02 5.035436712205410004e-03 -1.369456499814987183e-01 -2.827284932136535645e-01
-1.222089380025863647e-01 1.065263226628303528e-01 4.319841414690017700e-02 -1.477115303277969360e-01 8.477831631898880005e-02 -2.109901010990142822e-01 1.339374631643295288e-01 1.100028082728385925e-01 1.203166842460632324e-01 -1.067176461219787598e-01 -7.731211185455322266e-02 1.701694130897521973e-01 -1.278049647808074951e-01 1.999158114194869995e-01 -3.903591260313987732e-02 4.722497984766960144e-02 -3.196535110473632812e-01 -6.289196014404296875e-02 2.103545367717742920e-01 -1.114763543009757996e-01 -1.115018650889396667e-01 -3.184087947010993958e-02 -1.856567114591598511e-01 2.410648465156555176e-01 1.943632811307907104e-01 3.486069738864898682e-01 3.796842992305755615e-01 -3.990568965673446655e-02 3.868050277233123779e-01 -1.102162525057792664e-03 -6.270039081573486328e-02 -1.413869708776473999e-01
-7.232420891523361206e-02 -1.990500241518020630e-01 -1.064113602042198181e-01 -2.901942729949951172e-01 1.306070387363433838e-01 9.039866179227828979e-02 -1.370777934789657593e-01 1.319423876702785492e-02 -8.601063489913940430e-02 -3.071127645671367645e-02 -8.790446072816848755e-02 2.085819244384765625e-01 2.314097620546817780e-02 -5.973918735980987549e-02 3.494282066822052002e-01 1.746491715312004089e-02 -3.042997419834136963e-01 1.458957195281982422e-01 1.517815049737691879e-03 -9.117894619703292847e-02 -1.969771236181259155e-01 -2.774742841720581055e-01 8.906076848506927490e-02 3.152703642845153809e-01 3.169234693050384521e-01 -1.175922993570566177e-02 1.917135566473007202e-01 3.271925151348114014e-01 -4.772306233644485474e-02 -9.022908657789230347e-02 1.372077465057373047e-01 1.018934547901153564e-01
1.208921987563371658e-02 -4.975433647632598877e-02 4.655889049172401428e-02 -8.593737147748470306e-03 7.078665494918823242e-02 -1.637000739574432373e-01 2.246970087289810181e-01 -8.588071167469024658e-02 -2.381989806890487671e-01 -2.923361398279666901e-02 -2.364832758903503418e-01 7.850482314825057983e-02 -9.596250206232070923e-02 1.667483150959014893e-01 -5.840750783681869507e-02 2.508823275566101074e-01 -4.591092169284820557e-01 2.235513627529144287e-01 -6.098193675279617310e-02 -2.075471282005310059e-01 -7.718196138739585876e-03 -5.248683094978332520e-01 -5.751325935125350952e-02 -4.391014948487281799e-02 4.180926829576492310e-02 5.232718586921691895e-02 1.247694492340087891e-01 -6.695938110351562500e-02 1.822041571140289307e-01 -3.461827710270881653e-02 6.346359848976135254e-03 -1.873729079961776733e-01
-2.343977838754653931e-01 -2.474845387041568756e-02 -5.700133740901947021e-02 -1.161617636680603027e-01 2.627694010734558105e-01 -2.892118878662586212e-02 -9.122437797486782074e-03 -7.643640041351318359e-02 -2.410237342119216919e-01 -1.254894882440567017e-01 -2.920423150062561035e-01 -1.978927850723266602e-01 6.323419976979494095e-03 -2.165073752403259277e-01 -7.598301023244857788e-02 -5.164280906319618225e-02 -2.503500282764434814e-01 3.558053076267242432e-01 -1.275456100702285767e-01 -2.107873260974884033e-01 2.088248133659362793e-01 -7.633282244205474854e-02 3.739544004201889038e-02 -2.574224723502993584e-03 2.332488261163234711e-02 3.821644783020019531e-01 2.553132474422454834e-01 -2.219776622951030731e-02 1.511572301387786865e-01 1.173809170722961426e-01 -2.073771804571151733e-01 7.437445223331451416e-02
-8.413353562355041504e-02 -1.796676032245159149e-02 -3.878036737442016602e-01 1.978721655905246735e-02 1.975014209747314453e-01 7.085688412189483643e-02 -2.485447190701961517e-02 2.695871591567993164e-01 1.007687076926231384e-01 -9.442257136106491089e-02 -2.925257980823516846e-01 -5.697423592209815979e-02 -1.227783318608999252e-02 -2.428374439477920532e-01 -2.204609848558902740e-02 1.207332238554954529e-01 -2.960505485534667969e-01 1.486485004425048828e-01 5.302781984210014343e-02 -1.576742380857467651e-01 -4.939659312367439270e-02 -1.723672747611999512e-01 2.225793153047561646e-02 8.785602450370788574e-02 2.346733957529067993e-01 2.810480594635009766e-01 1.868600696325302124e-01 2.264903634786605835e-01 -2.464118041098117828e-02 -2.435762807726860046e-02 1.658374518156051636e-01 -3.400964736938476562e-01
-5.356535688042640686e-02 6.277203559875488281e-02 -2.071412354707717896e-01 -4.569500684738159180e-02 -1.115834414958953857e-01 -1.063546687364578247e-01 1.603419780731201172e-01 -1.197009608149528503e-01 -2.469497919082641602e-01 -2.265973836183547974e-01 -1.812734305858612061e-01 1.037276983261108398e-01 -1.466798186302185059e-01 2.337094247341156006e-01 -2.851030826568603516e-01 -2.660823166370391846e-01 -4.262543022632598877e-01 -6.851142644882202148e-02 -6.499971449375152588e-02 -4.182482883334159851e-02 1.924952268600463867e-01 -1.997331678867340088e-01 6.814576685428619385e-02 2.539373338222503662e-01 9.014735370874404907e-02 2.059848606586456299e-01 1.032738462090492249e-01 1.437013894319534302e-01 2.464955449104309082e-01 2.874648384749889374e-02 4.387335851788520813e-02 -1.280881315469741821e-01
1.651852391660213470e-02 -2.769854366779327393e-01 -1.069080084562301636e-01 -8.378818631172180176e-02 9.323489665985107422e-02 1.125099286437034607e-01 1.622484065592288971e-02 3.181704878807067871e-01 1.794508844614028931e-01 -1.163080558180809021e-01 2.253591082990169525e-02 3.883266821503639221e-02 -7.695684581995010376e-02 -2.091100960969924927e-01 -6.308049708604812622e-02 4.800974577665328979e-02 -4.508523643016815186e-01 1.384579688310623169e-01 5.582186952233314514e-02 -9.023059159517288208e-02 2.654134929180145264e-01 -3.424502313137054443e-01 -1.744548557326197624e-03 3.736204802989959717e-01 -1.172630563378334045e-01 2.291613072156906128e-01 1.100681796669960022e-01 -1.816532947123050690e-02 -1.032849997282028198e-01 -1.549191772937774658e-01 -4.916436504572629929e-03 -6.016368418931961060e-02
-1.942701190710067749e-01 -1.799230873584747314e-01 4.694957286119461060e-02 -8.219461888074874878e-02 1.534430235624313354e-01 -1.171452850103378296e-01 -1.471808403730392456e-01 -2.081622555851936340e-02 1.112834513187408447e-01 -1.427882313728332520e-01 -8.885088562965393066e-02 -2.979535795748233795e-02 1.290324032306671143e-01 -3.086605370044708252e-01 3.567610308527946472e-02 2.165627479553222656e-01 -2.063032239675521851e-01 -1.943204104900360107e-01 -5.143884196877479553e-02 -2.126654386520385742e-01 -6.069160252809524536e-02 -1.054635941982269287e-01 1.416071318089962006e-02 3.475860953330993652e-01 1.171857118606567383e-01 2.140480875968933105e-01 3.363443613052368164e-01 2.889114804565906525e-02 8.357933908700942993e-02 4.577906131744384766e-01 7.025506347417831421e-02 -2.990217693150043488e-02
2.441612333059310913e-01 -1.970362067222595215e-01 2.152727693319320679e-01 1.679623872041702271e-01 1.681560426950454712e-01 1.129373558796942234e-03 -9.903351962566375732e-02 3.535554930567741394e-02 -1.348096430301666260e-01 -1.844906657934188843e-01 -1.476772427558898926e-01 -4.063785448670387268e-02 1.443178653717041016e-01 2.575672790408134460e-02 -3.376779705286026001e-02 7.855476438999176025e-02 -3.992114663124084473e-01 2.016419470310211182e-01 1.464401930570602417e-01 9.660290181636810303e-02 6.085715442895889282e-02 -1.196668371558189392e-01 2.524081468582153320e-01 1.331575810909271240e-01 2.157166600227355957e-01 2.152450680732727051e-01 7.079010829329490662e-03 3.028731048107147217e-01 7.415372133255004883e-02 1.502175722271203995e-02 3.339022397994995117e-01 -2.259823977947235107e-01
-2.671402879059314728e-02 -2.168918997049331665e-01 1.616214811801910400e-01 2.368298172950744629e-02 1.823077201843261719e-01 -6.401468813419342041e-02 8.218957483768463135e-02 -1.334152817726135254e-01 -1.840034723281860352e-01 -2.618200480937957764e-01 3.460763022303581238e-02 1.707189381122589111e-01 1.819327324628829956e-01 3.316201642155647278e-02 -1.665960550308227539e-01 2.155821919441223145e-01 -1.165581941604614258e-01 -1.287205368280410767e-01 -1.330537497997283936e-01 -1.400041431188583374e-01 5.132470279932022095e-03 -7.941631227731704712e-02 8.377607166767120361e-02 3.952475488185882568e-01 8.841726183891296387e-02 1.569487154483795166e-01 1.221031472086906433e-01 3.649984002113342285e-01 1.725000888109207153e-01 3.241687119007110596e-01 -5.254677310585975647e-02 -2.593771517276763916e-01
-4.991369694471359253e-02 -1.111814826726913452e-01 -1.375517249107360840e-01 1.158800497651100159e-01 2.009913772344589233e-01 -2.193674445152282715e-01 -4.568178579211235046e-02 7.855907827615737915e-02 3.654813766479492188e-01 -4.355794563889503479e-02 -2.510204613208770752e-01 1.463352795690298080e-02 -1.283265799283981323e-01 -1.959063559770584106e-01 -1.873225122690200806e-01 -5.302622169256210327e-02 -3.323441445827484131e-01 1.471321731805801392e-01 -6.121722050011157990e-03 -3.381481394171714783e-02 3.229899704456329346e-02 -4.712655395269393921e-02 1.679736003279685974e-02 4.084380865097045898e-01 1.441829558461904526e-02 1.524274796247482300e-01 -1.050741970539093018e-01 -2.274014428257942200e-02 1.651456356048583984e-01 -1.409723162651062012e-01 -2.772868573665618896e-01 -3.192015290260314941e-01
-2.472338080406188965e-01 -3.390373289585113525e-01 3.562609851360321045e-02 -1.309037804603576660e-01 1.378673613071441650e-01 -2.099477313458919525e-02 -7.525812089443206787e-02 -1.094083711504936218e-01 1.228523906320333481e-02 -7.265899330377578735e-02 -8.064433932304382324e-02 3.499081432819366455e-01 -1.665986515581607819e-02 -1.708429753780364990e-01 -1.322261057794094086e-02 -6.224187556654214859e-03 -6.434997916221618652e-02 -2.456397563219070435e-02 -1.477617472410202026e-01 -1.010898202657699585e-01 -9.443333745002746582e-02 -2.042621076107025146e-01 -6.191286817193031311e-02 3.296479582786560059e-01 7.179516367614269257e-03 7.850192487239837646e-02 2.921600937843322754e-01 3.670241236686706543e-01 -7.218854129314422607e-02 3.966353833675384521e-01 3.502707183361053467e-02 -1.200807318091392517e-01
1.428598165512084961e-01 -2.597155272960662842e-01 -4.146802723407745361e-01 -1.021984890103340149e-01 6.100704148411750793e-02 8.344241976737976074e-02 1.020187791436910629e-02 2.636878378689289093e-02 1.304629631340503693e-02 -1.138799637556076050e-01 -2.030496597290039062e-01 -6.562995910644531250e-02 -3.489071503281593323e-02 9.645988792181015015e-02 8.129359036684036255e-02 2.942773513495922089e-02 -4.967253506183624268e-01 -2.822662470862269402e-03 5.532098188996315002e-02 -2.864313423633575439e-01 -3.869163617491722107e-02 -3.690444827079772949e-01 -2.257215231657028198e-01 8.046144247055053711e-02 9.534630924463272095e-02 2.068198472261428833e-01 1.036045402288436890e-01 -1.486640237271785736e-02 1.172756776213645935e-02 8.079021237790584564e-03 2.529666526243090630e-03 -2.271277010440826416e-01
-1.321812421083450317e-01 -2.412989735603332520e-01 8.610615879297256470e-02 -1.506516486406326294e-01 1.807846575975418091e-01 -8.477094769477844238e-02 -3.077235445380210876e-02 2.018958926200866699e-01 2.169699370861053467e-01 -2.990164160728454590e-01 -6.155009567737579346e-02 4.900492262095212936e-03 9.788710623979568481e-02 -1.654447615146636963e-01 1.152967065572738647e-01 1.889551281929016113e-01 -2.006090283393859863e-01 -1.538945287466049194e-01 -6.027879193425178528e-02 -2.430292069911956787e-01 -1.250551193952560425e-01 -8.118369430303573608e-02 2.648763358592987061e-02 4.845643937587738037e-01 1.347381472587585449e-01 1.619108766317367554e-01 2.241966128349304199e-01 3.812520578503608704e-02 7.986185699701309204e-02 2.906559109687805176e-01 9.813845157623291016e-02 7.368306815624237061e-02
-1.184694394469261169e-01 -3.074294626712799072e-01 7.225284725427627563e-02 -1.733716428279876709e-01 2.071603238582611084e-01 -5.398156493902206421e-02 -8.670563995838165283e-02 8.476301282644271851e-02 1.907370090484619141e-01 -2.117620110511779785e-01 -8.822023123502731323e-02 7.296168059110641479e-02 1.004973426461219788e-01 -1.136522442102432251e-01 1.905441880226135254e-01 1.701709926128387451e-01 -2.255634218454360962e-01 -1.075071841478347778e-01 -1.173076033592224121e-02 -1.956036984920501709e-01 -1.987318694591522217e-01 2.217074669897556305e-02 9.107485413551330566e-03 4.561550915241241455e-01 4.999960213899612427e-02 2.673359513282775879e-01 2.473646849393844604e-01 2.028692513704299927e-02 4.428489878773689270e-02 3.243098556995391846e-01 1.061409711837768555e-01 -1.003768220543861389e-01
-2.283562123775482178e-01 6.535888463258743286e-02 2.045020461082458496e-01 2.492409795522689819e-01 9.286054223775863647e-02 -2.271299809217453003e-01 4.207575693726539612e-02 7.498153299093246460e-02 1.585501013323664665e-03 -1.898340731859207153e-01 8.010656386613845825e-02 2.352627217769622803e-01 3.895630687475204468e-02 2.182003259658813477e-01 -6.199362874031066895e-02 1.214962452650070190e-01 -2.350013107061386108e-01 2.205699831247329712e-01 -1.528750732541084290e-02 -5.375735834240913391e-02 -1.863593235611915588e-02 -2.148256450891494751e-01 -1.820742338895797729e-01 1.257491856813430786e-01 4.415738582611083984e-01 3.031411468982696533e-01 -6.184051185846328735e-02 5.813157930970191956e-02 -1.719960011541843414e-02 3.202924430370330811e-01 8.335257321596145630e-02 -1.092303637415170670e-02
-4.030106589198112488e-02 -2.795184962451457977e-02 -3.677033483982086182e-01 5.705561488866806030e-02 3.265837207436561584e-02 -8.609122782945632935e-02 1.493013203144073486e-01 1.188039779663085938e-01 -2.705077230930328369e-01 -1.990064531564712524e-01 -4.121629893779754639e-01 1.579803228378295898e-01 7.751625776290893555e-02 8.950259536504745483e-02 -1.282358169555664062e-01 -1.324871331453323364e-01 -3.864469230175018311e-01 7.102475315332412720e-02 -6.128241773694753647e-03 5.754745379090309143e-02 1.368570774793624878e-01 -3.083338439464569092e-01 2.355486005544662476e-01 -8.674920350313186646e-02 5.562798678874969482e-02 1.972917616367340088e-01 1.512210369110107422e-01 -1.068031508475542068e-02 1.458508819341659546e-01 1.286190599203109741e-01 1.128404438495635986e-01 9.234262257814407349e-02
-6.085111293941736221e-03 -2.036067098379135132e-02 -6.867609173059463501e-02 -2.099373936653137207e-01 -2.059617042541503906e-01 -3.325760066509246826e-01 -9.053593873977661133e-02 -1.362294238060712814e-02 -1.649749428033828735e-01 1.202565729618072510e-01 -2.061313241720199585e-01 5.672919005155563354e-02 1.534075140953063965e-01 -2.265091240406036377e-01 8.765490353107452393e-02 -9.824918210506439209e-02 -5.078384280204772949e-01 -1.893617063760757446e-01 1.463800519704818726e-01 -1.690532714128494263e-01 9.635675698518753052e-02 -2.379149645566940308e-01 7.327250391244888306e-02 2.791090905666351318e-01 1.847948879003524780e-01 7.084504514932632446e-02 1.883640326559543610e-02 3.408363088965415955e-02 -9.984929114580154419e-03 1.560293789952993393e-02 1.312338709831237793e-01 -2.421007305383682251e-01
-2.867904603481292725e-01 -2.118487507104873657e-01 -9.820933640003204346e-02 8.774456568062305450e-03 2.608809806406497955e-02 -8.317443728446960449e-02 -1.135294735431671143e-01 -1.050406843423843384e-01 1.402931064367294312e-01 -1.106273680925369263e-01 -3.202401846647262573e-02 2.015084326267242432e-01 4.910805821418762207e-02 -9.035225026309490204e-03 5.820360407233238220e-02 2.883143723011016846e-01 -2.885594367980957031e-01 -1.325989216566085815e-01 -1.085476428270339966e-01 -2.874750792980194092e-01 -1.557595133781433105e-01 6.521224975585937500e-02 -8.768236637115478516e-02 3.828816413879394531e-01 -2.104449644684791565e-02 1.780894696712493896e-01 4.205208122730255127e-01 7.115242630243301392e-02 2.293350994586944580e-01 1.497972309589385986e-01 -3.122296556830406189e-02 -3.047732077538967133e-02
9.552139043807983398e-02 -1.496552973985671997e-01 -2.364524900913238525e-01 -1.526330560445785522e-01 8.332692831754684448e-02 5.100332573056221008e-02 3.621430695056915283e-02 -1.963555216789245605e-01 7.401248440146446228e-03 -3.178873360157012939e-01 -5.033441632986068726e-02 7.010376453399658203e-02 -2.856259793043136597e-02 -1.057801470160484314e-01 6.782083213329315186e-02 1.263971179723739624e-01 -3.599105477333068848e-01 2.919110842049121857e-02 -2.469712644815444946e-01 -5.765250697731971741e-02 -3.040019869804382324e-01 -3.388693928718566895e-01 -1.079348623752593994e-01 2.574651539325714111e-01 3.226639032363891602e-01 1.057534068822860718e-01 1.103565692901611328e-01 1.085449680685997009e-01 -1.745332777500152588e-01 7.998526096343994141e-02 9.020263701677322388e-02 -1.859505027532577515e-01
9.627279639244079590e-02 -1.249942276626825333e-02 -5.885340273380279541e-02 -2.501213252544403076e-01 -6.045082956552505493e-02 -1.370412111282348633e-01 -1.414267718791961670e-01 4.571805521845817566e-02 -6.810209155082702637e-02 -1.046387478709220886e-01 -1.657028049230575562e-01 1.420749127864837646e-01 -3.632576018571853638e-02 -2.433194518089294434e-01 5.963139981031417847e-02 5.636870861053466797e-02 -5.849661827087402344e-01 6.536418199539184570e-02 9.795622527599334717e-02 1.490813912823796272e-03 -9.000781923532485962e-02 -2.119431495666503906e-01 -4.880744963884353638e-02 2.014651149511337280e-01 1.988870352506637573e-01 2.490281611680984497e-01 8.346927911043167114e-02 1.528839766979217529e-01 -3.066378645598888397e-02 -2.222355753183364868e-01 1.669882535934448242e-01 -2.955751121044158936e-01
-1.742930114269256592e-01 -2.116614431142807007e-01 -6.188993155956268311e-02 -1.624147295951843262e-01 2.274808585643768311e-01 8.010859787464141846e-02 -7.771889120340347290e-02 1.729385578073561192e-03 1.382308155298233032e-01 -2.988238930702209473e-01 -8.951416611671447754e-02 1.137405820190906525e-02 7.792837172746658325e-02 -1.276508271694183350e-01 -8.272798359394073486e-02 1.506419777870178223e-01 -2.432554215192794800e-01 -1.543806195259094238e-01 -2.874548733234405518e-02 -2.211942151188850403e-02 -1.318879127502441406e-01 -2.602517306804656982e-01 2.286723256111145020e-02 2.745891809463500977e-01 -4.545307904481887817e-02 1.049198210239410400e-01 3.489557802677154541e-01 3.107844591140747070e-01 8.219745010137557983e-02 3.925549387931823730e-01 -6.031596660614013672e-02 -1.437339186668395996e-01
2.037352137267589569e-02 1.796757429838180542e-01 1.649435423314571381e-02 2.843981236219406128e-02 1.086197495460510254e-01 -8.478194475173950195e-02 2.674536220729351044e-02 1.005630344152450562e-01 -2.335434705018997192e-01 -5.694336444139480591e-02 -3.292519748210906982e-01 -1.423547714948654175e-01 2.278052456676959991e-02 6.615528371185064316e-03 5.760756507515907288e-02 1.161094382405281067e-01 -2.141012996435165405e-01 1.061962358653545380e-02 2.327194362878799438e-01 1.534333266317844391e-02 4.162946715950965881e-02 -4.101583361625671387e-01 -6.453400105237960815e-02 4.857933223247528076e-01 3.044376373291015625e-01 2.114945352077484131e-01 1.379138231277465820e-01 -1.245871186256408691e-01 3.160383924841880798e-02 -6.216997280716896057e-02 -1.523094624280929565e-01 1.486659198999404907e-01
-2.642635405063629150e-01 -3.419476151466369629e-01 -7.579781115055084229e-02 -1.021713241934776306e-01 3.893560171127319336e-02 -4.587815329432487488e-02 -2.733140625059604645e-02 -2.156341075897216797e-02 1.236399263143539429e-01 -1.717870682477951050e-01 -2.600573562085628510e-02 3.271031752228736877e-02 1.066279932856559753e-01 -2.299263477325439453e-01 8.327697217464447021e-02 1.065261885523796082e-01 -2.399558871984481812e-01 -1.283156424760818481e-01 -4.405212774872779846e-02 -1.575343310832977295e-01 -1.235106289386749268e-01 -2.766917832195758820e-02 6.544793141074478626e-04 4.842525124549865723e-01 1.495645046234130859e-01 1.789150387048721313e-01 3.634906709194183350e-01 2.324078232049942017e-01 8.210229873657226562e-02 2.162092477083206177e-01 1.240502372384071350e-01 4.939466714859008789e-02
-2.134751379489898682e-01 -8.646740019321441650e-02 -6.394275277853012085e-02 -1.469821333885192871e-01 -7.631485164165496826e-02 -2.941154241561889648e-01 1.639728993177413940e-01 3.435400500893592834e-02 3.105088323354721069e-02 -1.423545777797698975e-01 5.618269089609384537e-03 1.467016339302062988e-01 -5.493043735623359680e-02 2.342799156904220581e-01 -1.101834177970886230e-01 3.541464731097221375e-02 -3.023918569087982178e-01 -8.957662433385848999e-02 1.510252952575683594e-01 2.464993856847286224e-02 9.917631745338439941e-02 3.843928873538970947e-02 -2.040743380784988403e-01 2.396145910024642944e-01 2.273637503385543823e-01 4.182261526584625244e-01 3.379703164100646973e-01 1.718024909496307373e-01 2.870350778102874756e-01 1.348122768104076385e-02 -1.959331333637237549e-02 1.500354148447513580e-02
-4.184906929731369019e-02 -3.095740079879760742e-01 -1.928097605705261230e-01 4.831250756978988647e-02 1.602422446012496948e-02 2.445243597030639648e-01 4.728419706225395203e-02 -6.528504937887191772e-02 -1.157530918717384338e-01 -2.703222930431365967e-01 -1.897870153188705444e-01 -5.268920958042144775e-02 -1.213566362857818604e-01 -1.068952083587646484e-01 -5.279698222875595093e-02 1.546773463487625122e-01 -4.929434359073638916e-01 1.744393855333328247e-01 -1.303290133364498615e-03 -1.931143552064895630e-01 3.237596154212951660e-02 -2.951860129833221436e-01 -7.789131999015808105e-02 2.125504016876220703e-01 -4.980025440454483032e-02 3.819118812680244446e-02 1.771343499422073364e-01 4.684536159038543701e-02 -2.700736187398433685e-02 -6.874868273735046387e-02 3.423651754856109619e-01 -8.886376768350601196e-02
-2.594279050827026367e-01 -3.380246460437774658e-01 5.190687254071235657e-03 -1.838655024766921997e-01 -3.596702590584754944e-03 -3.558818623423576355e-02 5.500250682234764099e-02 -1.508414596319198608e-01 3.772377967834472656e-02 -1.799616515636444092e-01 -2.996010705828666687e-02 1.896789371967315674e-01 3.062301501631736755e-02 -1.145600304007530212e-01 -4.527132213115692139e-02 1.175766438245773315e-01 -1.684613227844238281e-01 -2.869169116020202637e-01 -1.297831982374191284e-01 -1.096240431070327759e-01 1.744034700095653534e-02 -2.326521724462509155e-01 -4.049113765358924866e-02 3.342376053333282471e-01 7.670898735523223877e-02 1.498035043478012085e-01 5.448709428310394287e-02 3.125352859497070312e-01 7.330705970525741577e-02 3.189031183719635010e-01 1.141761541366577148e-01 -3.170103430747985840e-01
-1.010734960436820984e-02 -1.264800280332565308e-01 -5.437236279249191284e-02 -1.251576542854309082e-01 1.600679755210876465e-01 -1.292099952697753906e-01 -8.196587860584259033e-02 2.302017211914062500e-01 -2.011662423610687256e-01 -2.427432686090469360e-02 -4.181656837463378906e-01 4.618962109088897705e-02 1.910449564456939697e-01 1.234116926789283752e-01 -9.690225869417190552e-02 2.159529924392700195e-01 -4.123178124427795410e-01 1.313075423240661621e-01 7.376310974359512329e-02 3.177578793838620186e-03 -2.497671991586685181e-01 -1.422383487224578857e-01 1.213035434484481812e-01 5.995953455567359924e-02 -1.774628460407257080e-01 -2.071416825056076050e-01 1.834160089492797852e-01 -8.902249857783317566e-03 -1.646218635141849518e-02 3.573161959648132324e-01 -3.349312767386436462e-02 -8.143219351768493652e-02
-1.294935196638107300e-01 -3.184803724288940430e-01 -2.478719316422939301e-02 -1.520577967166900635e-01 1.198333278298377991e-01 -5.531606450676918030e-02 5.488956719636917114e-02 1.847210377454757690e-01 5.749191716313362122e-02 -2.254399508237838745e-01 -1.379552762955427170e-02 1.702128797769546509e-01 1.370509266853332520e-01 -5.525800958275794983e-02 1.101230531930923462e-01 9.401969611644744873e-02 -2.136542946100234985e-01 -2.239851355552673340e-01 8.010315895080566406e-02 -2.459110617637634277e-01 -2.134795784950256348e-01 6.871638447046279907e-02 6.041639670729637146e-02 4.976826906204223633e-01 2.919089607894420624e-02 2.655459940433502197e-01 2.339951395988464355e-01 3.413764387369155884e-02 -1.434044539928436279e-02 2.824754118919372559e-01 1.750153303146362305e-02 -7.407036423683166504e-02
-3.592063486576080322e-02 -1.976781636476516724e-01 -7.881593704223632812e-02 7.651748508214950562e-02 -8.070632070302963257e-02 -2.151188440620899200e-02 6.991198658943176270e-02 3.651379793882369995e-02 1.585962921380996704e-01 -4.884793236851692200e-02 1.217948552221059799e-02 -2.875931002199649811e-02 -4.922478646039962769e-02 -1.150898486375808716e-01 -1.447973102331161499e-01 8.523033000528812408e-03 -2.498623877763748169e-01 9.492880105972290039e-02 2.177935689687728882e-01 3.039499223232269287e-01 1.596373021602630615e-01 -1.357247233390808105e-01 8.293693512678146362e-02 3.927935361862182617e-01 -1.832097768783569336e-01 2.849845290184020996e-01 3.151664733886718750e-01 -4.307802394032478333e-02 4.129720330238342285e-01 7.371887564659118652e-02 2.410412281751632690e-01 5.258596688508987427e-02
-3.690654635429382324e-01 -2.835414409637451172e-01 1.268552336841821671e-02 -2.746923826634883881e-02 9.823126345872879028e-02 1.935545504093170166e-01 -2.289480902254581451e-02 -7.775793969631195068e-02 4.418579488992691040e-02 -1.642150580883026123e-01 -5.235754698514938354e-02 2.683816552162170410e-01 1.006317585706710815e-01 -1.698991954326629639e-01 -1.351079940795898438e-01 2.419046610593795776e-01 -2.486845105886459351e-01 -2.331496030092239380e-01 5.108489841222763062e-02 -9.602987021207809448e-02 -2.208314985036849976e-01 -1.949623376131057739e-01 -5.239611491560935974e-03 2.745768725872039795e-01 2.119439244270324707e-01 1.493507027626037598e-01 1.804282516241073608e-01 1.160021871328353882e-01 2.471583150327205658e-02 3.228116631507873535e-01 -3.163391351699829102e-02 -7.494059391319751740e-03
-2.182230055332183838e-01 -2.251118272542953491e-01 4.398183152079582214e-02 -6.396858394145965576e-02 1.391316354274749756e-01 -1.152189746499061584e-01 -8.352356404066085815e-02 1.504903286695480347e-01 -3.768493887037038803e-03 -3.100693821907043457e-01 -4.527870938181877136e-02 -3.280828148126602173e-02 1.128051728010177612e-01 -2.022574096918106079e-01 1.560369133949279785e-01 1.477969437837600708e-01 -1.792903095483779907e-01 -2.035449743270874023e-01 -7.719970308244228363e-03 -2.823261022567749023e-01 -8.985801786184310913e-02 -6.631118804216384888e-02 5.330230575054883957e-03 4.995446801185607910e-01 4.356500878930091858e-02 2.614390254020690918e-01 2.492601722478866577e-01 1.018367931246757507e-01 5.805492028594017029e-02 2.486156672239303589e-01 9.736822545528411865e-02 -3.890717029571533203e-02
-1.622877568006515503e-01 -2.894571125507354736e-01 8.979617059230804443e-02 -1.135148704051971436e-01 -9.400887787342071533e-02 -7.743094861507415771e-02 -8.419586345553398132e-03 -1.656618784181773663e-03 1.195242106914520264e-01 -1.903537362813949585e-01 -1.084420606493949890e-01 9.116226434707641602e-02 2.226651012897491455e-01 -1.205880288034677505e-02 1.132264360785484314e-01 1.362902075052261353e-01 -3.110405206680297852e-01 -1.589550077915191650e-01 9.230884909629821777e-02 -2.062541097402572632e-01 6.244778633117675781e-03 2.868706732988357544e-02 9.087338298559188843e-02 5.223589539527893066e-01 1.919347792863845825e-02 1.736101061105728149e-01 3.474344909191131592e-01 1.468260139226913452e-01 5.308990925550460815e-02 2.016968727111816406e-01 9.675008803606033325e-02 1.470330506563186646e-01
3.316170349717140198e-02 1.943756043910980225e-01 -2.066693454980850220e-01 -1.143266074359416962e-02 -3.710195189341902733e-03 -1.786086410284042358e-01 -6.449390947818756104e-02 1.575270593166351318e-01 -2.914904654026031494e-01 -2.524498999118804932e-01 -2.399728447198867798e-01 1.202085539698600769e-01 -1.924880743026733398e-01 1.640114784240722656e-01 -6.621208041906356812e-02 -1.187548339366912842e-01 -4.423303008079528809e-01 -2.976035885512828827e-02 1.403280496597290039e-01 -3.048741221427917480e-01 -1.450285464525222778e-01 -1.756485849618911743e-01 1.803445816040039062e-02 2.150001376867294312e-01 2.994462251663208008e-01 7.986522465944290161e-02 7.684638351202011108e-02 -1.721908450126647949e-01 4.220303893089294434e-02 4.374597221612930298e-02 8.289439976215362549e-02 6.654021888971328735e-02
-2.414218485355377197e-01 -2.532415091991424561e-01 -6.847588717937469482e-02 -1.060470864176750183e-01 9.678754955530166626e-02 -2.190106809139251709e-01 -1.081312000751495361e-01 1.976820826530456543e-02 9.848017990589141846e-02 4.942211508750915527e-02 -1.361652910709381104e-01 4.363664984703063965e-01 7.865196466445922852e-02 -1.044302135705947876e-01 2.261561155319213867e-01 3.964719921350479126e-02 -3.136477768421173096e-01 1.410409510135650635e-01 -2.808009684085845947e-01 3.907916694879531860e-02 -3.181938081979751587e-02 -1.966584920883178711e-01 9.967947751283645630e-02 6.479340791702270508e-02 1.559074819087982178e-01 1.732988953590393066e-01 3.000528514385223389e-01 8.597881346940994263e-02 -8.805636316537857056e-02 1.786802858114242554e-01 -1.013465821743011475e-01 2.171275615692138672e-01
-3.928362131118774414e-01 -3.350941091775894165e-02 -5.822889134287834167e-02 -6.496824324131011963e-02 -2.556416988372802734e-01 1.445687115192413330e-01 -7.363086193799972534e-02 -1.246443111449480057e-02 7.617488503456115723e-02 -3.281129002571105957e-01 -2.763670682907104492e-01 1.621131002902984619e-01 7.023627310991287231e-02 8.369560539722442627e-02 -1.755724474787712097e-02 1.419778615236282349e-01 -1.780642718076705933e-01 -1.727128750644624233e-03 -1.346671730279922485e-01 -3.571184575557708740e-01 5.628270283341407776e-02 2.362374961376190186e-02 -1.772336103022098541e-02 4.032761454582214355e-01 9.409907460212707520e-02 2.135339081287384033e-01 1.471534818410873413e-01 4.616857692599296570e-02 1.914915591478347778e-01 9.931974112987518311e-02 1.509167999029159546e-01 7.067536562681198120e-02
4.936021938920021057e-02 -2.849975824356079102e-01 -1.078435555100440979e-01 -3.542251512408256531e-02 7.938809692859649658e-03 -9.321662038564682007e-02 -6.128121912479400635e-02 -1.005880311131477356e-01 4.799925256520509720e-03 -2.422993257641792297e-02 -2.478719204664230347e-01 9.634864330291748047e-02 -1.972223073244094849e-01 -1.378424614667892456e-01 1.467445343732833862e-01 2.407674640417098999e-01 -6.313223838806152344e-01 1.133724227547645569e-01 -3.399736061692237854e-02 1.716312952339649200e-02 -2.798433415591716766e-02 -2.785561084747314453e-01 1.049306243658065796e-01 2.171553224325180054e-01 1.554822176694869995e-01 3.701143711805343628e-02 1.617210358381271362e-01 1.409303545951843262e-01 7.843321561813354492e-02 -1.499788612127304077e-01 1.377890408039093018e-01 -5.907350778579711914e-02
2.534336037933826447e-02 -1.596714854240417480e-01 -2.425749748945236206e-01 2.943196892738342285e-01 1.233883481472730637e-02 6.750807911157608032e-02 -1.192235127091407776e-01 1.624052673578262329e-01 -4.681690782308578491e-02 -1.431417018175125122e-01 -1.331069171428680420e-01 -3.004858270287513733e-02 -1.424270868301391602e-01 -4.642437398433685303e-02 -7.949405908584594727e-02 3.307787328958511353e-02 -3.083111345767974854e-01 -1.369718229398131371e-03 6.480024196207523346e-03 -1.977515518665313721e-01 -1.018450856208801270e-01 -2.423664480447769165e-01 5.400694534182548523e-02 2.342218011617660522e-01 1.753896772861480713e-01 2.792204320430755615e-01 1.648947745561599731e-01 2.529727816581726074e-01 -1.240858994424343109e-02 1.223204880952835083e-01 3.160039186477661133e-01 -3.687267303466796875e-01
-1.369833052158355713e-01 -2.847262024879455566e-01 -1.859877556562423706e-01 7.652391493320465088e-02 2.003040015697479248e-01 2.400511410087347031e-03 6.472506374120712280e-02 -5.883567780256271362e-02 9.433060884475708008e-02 1.058110967278480530e-01 2.776291780173778534e-02 -7.439872622489929199e-02 -2.568090334534645081e-02 -2.114281430840492249e-02 -3.861367935314774513e-03 -2.641605734825134277e-01 -4.089526832103729248e-01 5.488948523998260498e-02 6.354051083326339722e-02 4.401674121618270874e-02 1.369444578886032104e-01 -9.821930527687072754e-02 -1.496770381927490234e-01 4.104405045509338379e-01 7.990328595042228699e-03 2.006711810827255249e-01 1.434489339590072632e-01 2.354184724390506744e-02 5.408976972103118896e-02 -2.120101898908615112e-01 -3.782033622264862061e-01 -2.583924233913421631e-01
-1.052270531654357910e-01 -9.361729025840759277e-02 2.299862205982208252e-01 -1.602423191070556641e-01 9.566669911146163940e-02 -3.656743764877319336e-01 -5.834756046533584595e-02 -5.451852083206176758e-02 -1.662372946739196777e-01 -9.629677981138229370e-02 -2.382627688348293304e-02 -2.267322503030300140e-02 1.879210323095321655e-01 -7.407593727111816406e-02 -2.866285443305969238e-01 -1.105700582265853882e-01 -3.497686088085174561e-01 1.434450969099998474e-02 2.401083707809448242e-02 1.453137546777725220e-01 -9.922398626804351807e-02 -1.610828489065170288e-01 3.659275546669960022e-02 5.006201267242431641e-01 1.490941792726516724e-01 1.146496608853340149e-01 1.282321661710739136e-01 -1.302146464586257935e-01 1.645269244909286499e-01 -1.339651644229888916e-01 -7.396161556243896484e-02 -1.671054661273956299e-01
1.360428929328918457e-01 -1.540359556674957275e-01 -4.726110398769378662e-02 5.253721401095390320e-02 7.184163480997085571e-02 6.261681765317916870e-02 -9.332133084535598755e-02 1.001280732452869415e-02 -6.830581463873386383e-03 -1.084263771772384644e-01 -2.169576287269592285e-01 -2.705302787944674492e-03 -2.777493745088577271e-02 -8.722683042287826538e-02 -8.207027614116668701e-02 1.320700198411941528e-01 -3.811292350292205811e-01 -3.975684940814971924e-02 -1.163109838962554932e-01 1.765948832035064697e-01 1.162515804171562195e-01 -4.192564487457275391e-01 -5.068822950124740601e-02 2.976629137992858887e-01 3.366588950157165527e-01 -3.005186840891838074e-02 8.748149871826171875e-02 2.285220474004745483e-01 3.864772021770477295e-01 -1.903759539127349854e-01 -2.813149988651275635e-02 1.044406369328498840e-01
-1.653207093477249146e-01 -2.438239306211471558e-01 1.009287312626838684e-01 -4.961097985506057739e-02 1.173453703522682190e-01 -2.969587966799736023e-02 -1.078257262706756592e-01 1.103136017918586731e-01 7.369032502174377441e-02 -1.579910367727279663e-01 -1.781402081251144409e-01 2.970587834715843201e-02 1.003119722008705139e-01 -1.766764968633651733e-01 5.697550997138023376e-02 1.815017312765121460e-01 -2.496946901082992554e-01 -2.095647454261779785e-01 8.899557590484619141e-02 -2.433895915746688843e-01 -2.297301143407821655e-01 3.194676339626312256e-02 4.333384335041046143e-02 4.801780283451080322e-01 5.817926675081253052e-02 2.493737339973449707e-01 2.368300557136535645e-01 1.475078910589218140e-01 6.966553628444671631e-02 2.746136784553527832e-01 1.749345213174819946e-01 8.771459758281707764e-02
-2.304895818233489990e-01 -3.723354339599609375e-01 7.007727771997451782e-02 -6.689375638961791992e-02 9.049092978239059448e-02 -1.833135634660720825e-02 2.472864929586648941e-03 1.250065863132476807e-01 2.145341038703918457e-01 -1.157550662755966187e-01 -8.633528649806976318e-02 7.857992500066757202e-02 1.296515613794326782e-01 -1.771975904703140259e-01 9.026030451059341431e-02 8.963204920291900635e-02 -2.917429804801940918e-01 -2.313930988311767578e-01 5.350431427359580994e-02 -1.855341941118240356e-01 -1.115513592958450317e-01 -7.628081832081079483e-03 9.534464776515960693e-02 3.769924640655517578e-01 3.727285191416740417e-02 1.752873808145523071e-01 2.366156429052352905e-01 2.046800702810287476e-01 1.039241254329681396e-01 3.940109014511108398e-01 3.030685521662235260e-02 -2.526742964982986450e-02
-7.967659831047058105e-02 -1.140492260456085205e-01 -3.835168480873107910e-01 1.112678498029708862e-01 -1.195816043764352798e-02 5.713972076773643494e-02 4.975448176264762878e-02 2.886354178190231323e-02 -4.834723100066184998e-02 -2.263929694890975952e-01 -1.201838776469230652e-01 3.157554939389228821e-02 -2.171873450279235840e-01 1.504418700933456421e-01 2.404648065567016602e-02 7.186592370271682739e-02 -4.364796876907348633e-01 1.434401273727416992e-01 -1.938581652939319611e-02 1.180595085024833679e-01 1.098390594124794006e-01 -2.685059905052185059e-01 7.769776880741119385e-02 3.652790188789367676e-01 2.870313823223114014e-01 2.202075123786926270e-01 1.808455735445022583e-01 -1.180201023817062378e-02 -5.069181323051452637e-03 -1.881613880395889282e-01 1.034669056534767151e-01 -1.048610582947731018e-01
-2.622043490409851074e-01 -2.949548326432704926e-02 1.048110872507095337e-01 -2.550733387470245361e-01 4.736787453293800354e-02 -2.184037864208221436e-01 1.307713687419891357e-01 1.775635331869125366e-01 -1.262516230344772339e-01 1.520330924540758133e-02 -2.111705392599105835e-01 1.093592941761016846e-01 -8.495232462882995605e-02 -1.447395086288452148e-01 -1.265810616314411163e-02 -2.373395115137100220e-01 -2.386596500873565674e-01 1.399047821760177612e-01 -1.758948117494583130e-01 1.648563742637634277e-01 -3.975690156221389771e-02 -2.617615461349487305e-01 -1.322426348924636841e-01 4.060219228267669678e-01 1.811770796775817871e-01 -1.171270757913589478e-01 2.703468501567840576e-01 -1.410577148199081421e-01 1.685963273048400879e-01 1.371722966432571411e-01 -1.558510959148406982e-01 -1.511580497026443481e-02
8.901961147785186768e-02 -2.714691460132598877e-01 2.954195998609066010e-02 8.960051089525222778e-02 6.295501720160245895e-03 -3.354923799633979797e-02 -1.706354022026062012e-01 -2.327588200569152832e-01 1.112994477152824402e-01 -2.231553494930267334e-01 -2.591629922389984131e-01 1.819067150354385376e-01 -6.566552072763442993e-02 1.582404039800167084e-02 -2.645790018141269684e-02 1.351578682661056519e-01 -4.915999770164489746e-01 1.093735620379447937e-01 -7.138957083225250244e-02 5.445354431867599487e-02 -8.141719549894332886e-02 -2.883346676826477051e-01 5.353148095309734344e-03 2.354446798563003540e-01 1.318408250808715820e-01 8.831714838743209839e-02 1.920787394046783447e-01 3.098424375057220459e-01 9.297996014356613159e-02 -2.338599711656570435e-01 7.660955190658569336e-02 6.959013640880584717e-02
-1.852890700101852417e-01 -7.072724401950836182e-02 2.202888727188110352e-01 -1.055097058415412903e-01 1.820802241563796997e-01 3.682153671979904175e-02 9.611744433641433716e-02 2.627278305590152740e-02 -2.468452900648117065e-01 5.949972569942474365e-02 -3.817554116249084473e-01 -1.068794131278991699e-01 -1.667173951864242554e-01 2.095332369208335876e-02 2.497270405292510986e-01 -1.245072931051254272e-01 -3.331060707569122314e-01 1.642559766769409180e-01 3.352567926049232483e-02 -9.215883910655975342e-02 -1.980316638946533203e-01 -1.125413086265325546e-02 2.312826737761497498e-02 1.295334994792938232e-01 -1.207119002938270569e-01 3.700425922870635986e-01 2.585350573062896729e-01 -6.735356058925390244e-03 2.481204718351364136e-01 1.771807521581649780e-01 1.146696880459785461e-01 1.128611154854297638e-02
-3.734098747372627258e-02 -3.001514375209808350e-01 1.205549389123916626e-02 1.009990945458412170e-01 -7.502456754446029663e-02 1.729277968406677246e-01 -1.741431355476379395e-01 3.653242811560630798e-02 4.508459568023681641e-02 -2.605548501014709473e-01 -6.470996141433715820e-02 1.556987017393112183e-01 1.960567981004714966e-01 -3.826307132840156555e-02 9.731653332710266113e-02 6.217511743307113647e-02 -1.706614494323730469e-01 -4.899750277400016785e-02 7.503619790077209473e-02 -3.862297534942626953e-01 -1.060799434781074524e-01 5.828949436545372009e-02 -1.780814826488494873e-01 3.885970711708068848e-01 -6.704551726579666138e-02 2.177682071924209595e-01 3.473445475101470947e-01 2.692820727825164795e-01 7.550051808357238770e-02 1.740601509809494019e-01 6.108499690890312195e-02 1.042929515242576599e-01
-2.650207281112670898e-01 -1.164090707898139954e-01 -1.985367834568023682e-01 -8.408606052398681641e-02 -1.318444609642028809e-01 -6.677576154470443726e-02 6.352495402097702026e-02 2.375142794335260987e-04 1.103409975767135620e-01 -3.531036674976348877e-01 9.105729311704635620e-02 3.054834008216857910e-01 -3.441789001226425171e-02 -9.180483967065811157e-02 -2.811193233355879784e-03 -6.997025012969970703e-02 -3.291830420494079590e-01 7.087403535842895508e-02 -1.280184537172317505e-01 5.023386329412460327e-02 1.249204203486442566e-01 -2.624574303627014160e-02 -6.064558774232864380e-02 1.151955574750900269e-01 2.617312073707580566e-01 -9.339777380228042603e-02 3.945972323417663574e-01 -2.381738722324371338e-01 2.178051471710205078e-01 -9.053380787372589111e-02 -9.702929854393005371e-02 -2.657330632209777832e-01
-5.980264395475387573e-02 -8.160757273435592651e-02 4.036853834986686707e-02 -2.411651015281677246e-01 5.128680169582366943e-02 -3.913573920726776123e-01 8.567785471677780151e-02 -1.307459324598312378e-01 -1.244999915361404419e-01 5.189274251461029053e-02 -2.527647614479064941e-01 -5.945873260498046875e-02 8.802533149719238281e-02 -3.194936811923980713e-01 -1.931349784135818481e-01 -1.988678276538848877e-01 -2.425208091735839844e-01 1.816099584102630615e-01 -1.891577616333961487e-02 1.376216262578964233e-01 3.870888426899909973e-02 -8.066806197166442871e-02 1.093680784106254578e-01 4.648402035236358643e-01 4.284315928816795349e-02 1.383287310600280762e-01 1.573955714702606201e-01 -8.662785589694976807e-02 8.116543292999267578e-02 5.914581194519996643e-02 1.754480451345443726e-01 -1.902605444192886353e-01
-3.731761593371629715e-03 -2.216872572898864746e-01 -2.005895674228668213e-01 2.408074438571929932e-01 -1.376193612813949585e-01 -4.693787917494773865e-02 -9.391302615404129028e-02 1.095118224620819092e-01 -1.265374943614006042e-02 -1.721262186765670776e-01 -3.117181360721588135e-01 5.868797190487384796e-03 -3.576994314789772034e-02 -1.474054604768753052e-01 -1.310176402330398560e-01 1.195497736334800720e-01 -3.208434283733367920e-01 7.120823115110397339e-02 -5.788279697299003601e-03 -2.308389097452163696e-01 7.754806429147720337e-03 -1.168780848383903503e-01 -2.995931729674339294e-02 9.742364287376403809e-02 2.553621828556060791e-01 1.098843812942504883e-01 6.659748405218124390e-02 2.551307082176208496e-01 -1.371369361877441406e-01 1.665460914373397827e-01 3.658901751041412354e-01 -3.413708508014678955e-01
-3.286454379558563232e-01 -1.460418254137039185e-01 1.984018459916114807e-02 1.386380195617675781e-01 1.047384813427925110e-01 7.566764019429683685e-03 -5.627478659152984619e-02 -4.348272457718849182e-02 1.894947700202465057e-02 -2.574275135993957520e-01 -9.500885754823684692e-02 2.197141647338867188e-01 2.257856577634811401e-01 -1.787572652101516724e-01 2.238755077123641968e-01 1.914986073970794678e-01 -2.748533189296722412e-01 -1.518640816211700439e-01 -1.552211791276931763e-01 -1.932483762502670288e-01 -9.820442646741867065e-02 3.991884365677833557e-02 3.658970072865486145e-02 2.524805068969726562e-01 8.827695250511169434e-02 1.438028961420059204e-01 2.863611876964569092e-01 3.409242033958435059e-01 1.250620186328887939e-01 2.038667500019073486e-01 1.180447414517402649e-01 -8.426937460899353027e-02
2.345371618866920471e-02 -6.384883821010589600e-02 -2.440784126520156860e-02 -1.578513681888580322e-01 2.546095848083496094e-01 -1.001883298158645630e-01 4.622820764780044556e-02 -2.965475022792816162e-01 -3.279195427894592285e-01 -2.162171602249145508e-01 -7.950687780976295471e-03 9.431325644254684448e-02 -1.300440579652786255e-01 -7.265219092369079590e-02 -3.745261579751968384e-02 2.276137173175811768e-01 -3.405046761035919189e-01 9.229647368192672729e-02 1.104125007987022400e-02 4.245678894221782684e-03 -2.288808822631835938e-01 -1.362236291170120239e-01 -6.751829385757446289e-02 2.504068911075592041e-01 1.837838888168334961e-01 -1.328091323375701904e-02 2.434323132038116455e-01 3.362931013107299805e-01 1.730830669403076172e-01 6.482043862342834473e-02 -2.180466949939727783e-01 -1.243485286831855774e-01
-1.066562533378601074e-02 -4.635316878557205200e-02 1.042015105485916138e-01 5.673639848828315735e-02 1.959435828030109406e-02 -2.848330736160278320e-01 -4.153483510017395020e-01 1.880123396404087543e-03 2.371175447478890419e-03 4.449595138430595398e-02 -2.550335824489593506e-01 7.938124239444732666e-02 1.194021031260490417e-01 -3.065349347889423370e-02 -1.375288795679807663e-02 -9.619945287704467773e-02 -5.253118872642517090e-01 1.893091201782226562e-01 -3.260742127895355225e-02 7.596167922019958496e-02 3.102508187294006348e-01 9.583646059036254883e-02 -1.733836252242326736e-04 1.161391846835613251e-02 2.244011908769607544e-01 -3.643235191702842712e-02 1.015248447656631470e-01 3.597503304481506348e-01 7.521048933267593384e-02 6.207901053130626678e-03 -2.742704190313816071e-02 -9.799340367317199707e-02
-2.211473882198333740e-01 -2.123748362064361572e-01 1.272288113832473755e-01 -1.576691716909408569e-01 1.291760206222534180e-01 -2.863125801086425781e-01 8.609732985496520996e-02 3.030582070350646973e-01 -6.195199862122535706e-02 -2.104254066944122314e-01 -3.280465006828308105e-01 -9.839823096990585327e-02 2.950283698737621307e-03 -1.260337531566619873e-01 -2.568721175193786621e-01 1.777409166097640991e-01 -1.032194420695304871e-01 -2.441612258553504944e-02 -1.342288404703140259e-01 -2.039375156164169312e-01 -3.035326898097991943e-01 -6.839221715927124023e-02 -1.129342019557952881e-01 2.690990567207336426e-01 -6.726832687854766846e-02 9.821920096874237061e-02 2.274294048547744751e-01 7.589531689882278442e-02 1.811708062887191772e-01 -5.671108886599540710e-02 1.606350094079971313e-01 -4.252871498465538025e-02
-1.771770268678665161e-01 -1.100605726242065430e-01 2.361783944070339203e-02 -1.929963566362857819e-02 3.548527956008911133e-01 -7.620760053396224976e-02 1.758432239294052124e-01 3.373860614374279976e-03 -2.387359142303466797e-01 -1.078532114624977112e-01 -3.170676529407501221e-01 2.425170876085758209e-02 -2.480970323085784912e-02 -2.018117010593414307e-01 -2.609635591506958008e-01 -1.870375871658325195e-01 -1.886027306318283081e-01 3.959783315658569336e-01 3.825972555205225945e-03 -1.677855849266052246e-01 -1.142808236181735992e-02 4.572153091430664062e-02 -1.162495166063308716e-01 2.817245386540889740e-02 1.013178285211324692e-02 2.056466341018676758e-01 1.179638803005218506e-01 1.035234183073043823e-01 2.787326276302337646e-01 8.653833717107772827e-02 -2.792140245437622070e-01 -1.072222813963890076e-01
9.966196864843368530e-02 2.460924386978149414e-01 -2.763566672801971436e-01 -5.153704434633255005e-02 6.751294434070587158e-02 -1.183279696851968765e-02 5.948391184210777283e-02 2.755559086799621582e-01 1.781526207923889160e-01 1.316303852945566177e-02 -1.161157861351966858e-01 5.745857208967208862e-02 -2.957056649029254913e-02 9.668206423521041870e-02 -1.088253557682037354e-01 -2.240847349166870117e-01 -2.988107502460479736e-01 6.577063351869583130e-02 -1.012450754642486572e-01 -1.674757450819015503e-01 2.445338107645511627e-02 -1.517458856105804443e-01 -1.403664350509643555e-01 1.519127190113067627e-01 4.101137518882751465e-01 1.449999213218688965e-01 3.593286871910095215e-01 1.445132195949554443e-01 3.202295005321502686e-01 1.720346137881278992e-02 -3.977448120713233948e-02 -5.807851254940032959e-02
-3.725664913654327393e-01 2.098716050386428833e-02 2.065693289041519165e-01 2.873016595840454102e-01 -2.945334278047084808e-02 -7.584746181964874268e-02 2.473111599683761597e-01 -4.416741058230400085e-02 1.145684346556663513e-01 1.083676442503929138e-01 -2.117849737405776978e-01 -3.763624653220176697e-02 1.344985663890838623e-01 8.853125572204589844e-02 -1.317724734544754028e-01 4.024602100253105164e-02 -3.396783173084259033e-01 1.528444793075323105e-02 1.853591352701187134e-01 -5.654682964086532593e-02 3.000219911336898804e-02 -9.432433545589447021e-02 -3.714532777667045593e-02 4.074668288230895996e-01 4.375894740223884583e-02 1.260263174772262573e-01 3.433438241481781006e-01 4.564608633518218994e-02 2.632153332233428955e-01 8.834363520145416260e-02 2.438474446535110474e-02 -6.270913034677505493e-02
5.051037296652793884e-02 -2.780843377113342285e-01 1.173182651400566101e-01 6.364829838275909424e-02 2.468821592628955841e-02 -1.786119118332862854e-02 1.279251724481582642e-01 -1.717790029942989349e-02 -2.141207456588745117e-01 -3.175363242626190186e-01 -3.894936740398406982e-01 1.890252679586410522e-01 -1.592214554548263550e-01 1.789493858814239502e-01 1.203793883323669434e-01 1.424685865640640259e-01 1.302732825279235840e-01 2.867230586707592010e-02 -1.184467971324920654e-02 -2.363999001681804657e-02 -6.550343334674835205e-02 -2.220357060432434082e-01 -3.120032250881195068e-01 8.241975307464599609e-02 8.505566976964473724e-03 2.237870097160339355e-01 1.690932661294937134e-01 2.200363874435424805e-01 2.083856016397476196e-01 2.272742092609405518e-01 1.553995907306671143e-01 -1.892835646867752075e-01
1.638900674879550934e-02 -1.010157819837331772e-02 4.943829774856567383e-02 -3.162956237792968750e-02 -1.688853092491626740e-02 -1.209227088838815689e-02 -1.782029420137405396e-01 -1.356707662343978882e-01 8.027393370866775513e-03 1.406170129776000977e-01 -3.105140924453735352e-01 3.016304969787597656e-01 7.530044764280319214e-02 -2.931533753871917725e-01 -9.909369051456451416e-02 3.411954268813133240e-02 -4.775863289833068848e-01 5.992355570197105408e-02 2.583849802613258362e-02 -2.006135582923889160e-01 1.409813463687896729e-01 -2.562608420848846436e-01 7.345792651176452637e-02 3.608881831169128418e-01 -2.972631342709064484e-02 1.389807462692260742e-01 1.747718155384063721e-01 6.302555091679096222e-03 1.344743669033050537e-01 -1.886545717716217041e-01 7.263717055320739746e-02 -1.795864552259445190e-01
-3.536639213562011719e-01 -2.855796515941619873e-01 9.189905971288681030e-02 -5.905802175402641296e-02 1.316022574901580811e-01 9.350804239511489868e-02 -3.497851639986038208e-02 -2.014695107936859131e-01 -1.784446649253368378e-02 -1.211875230073928833e-01 -1.412851512432098389e-01 3.308851271867752075e-02 1.687092483043670654e-01 -1.523413211107254028e-01 1.963132992386817932e-02 1.360026895999908447e-01 -2.742376923561096191e-01 -2.446529567241668701e-01 -2.593955770134925842e-02 -1.493850052356719971e-01 -5.176847800612449646e-02 -2.165924161672592163e-01 6.120111048221588135e-02 3.188135027885437012e-01 -2.502001007087528706e-04 8.725410699844360352e-02 1.308888047933578491e-01 3.104473054409027100e-01 1.384543478488922119e-01 3.246756792068481445e-01 3.430882468819618225e-02 -2.168611735105514526e-01
-2.566505968570709229e-02 -2.033850401639938354e-01 -8.482003211975097656e-02 6.168193370103836060e-02 -2.799889631569385529e-02 -3.142125606536865234e-01 -3.651714324951171875e-02 1.678744256496429443e-01 -8.182758837938308716e-02 -1.609591245651245117e-01 -3.531653285026550293e-01 1.299610137939453125e-01 -1.081303432583808899e-01 -5.166854336857795715e-02 7.794218510389328003e-02 -5.668986588716506958e-02 -1.027197688817977905e-01 -8.591420948505401611e-03 2.486591190099716187e-01 -2.759771980345249176e-02 9.969484061002731323e-03 -5.174219012260437012e-01 1.504374444484710693e-01 1.502393931150436401e-01 9.024912118911743164e-02 3.996302932500839233e-02 5.281162261962890625e-02 1.629588156938552856e-01 1.690200269222259521e-01 -8.787986822426319122e-03 -8.515310287475585938e-02 -3.985589444637298584e-01
-1.649803668260574341e-01 -5.959296133369207382e-03 7.789116352796554565e-02 2.608239091932773590e-02 -2.955513261258602142e-02 -2.468040287494659424e-01 4.774650931358337402e-02 1.226412057876586914e-01 2.045957297086715698e-01 -3.051965236663818359e-01 -9.098224341869354248e-03 -1.123483106493949890e-02 -2.169574797153472900e-01 2.352361232042312622e-01 -6.253228336572647095e-02 -7.303521782159805298e-02 -3.454278707504272461e-01 6.353889405727386475e-02 9.787765890359878540e-02 2.030580490827560425e-02 -1.194810308516025543e-02 -7.005955278873443604e-02 -2.057211250066757202e-01 3.939593210816383362e-03 5.113182589411735535e-02 2.046308964490890503e-01 4.919887185096740723e-01 2.024409919977188110e-01 3.133362829685211182e-01 1.828909814357757568e-01 4.315477795898914337e-03 1.091781910508871078e-02
-1.787060201168060303e-01 2.158213704824447632e-01 2.170455157756805420e-01 -1.643139570951461792e-01 3.398690745234489441e-02 -1.348049044609069824e-01 1.942484974861145020e-01 1.913667321205139160e-01 -1.153190433979034424e-01 -2.656541578471660614e-02 1.989302970468997955e-02 7.709127664566040039e-02 -6.640461087226867676e-02 -1.327240318059921265e-01 1.947724670171737671e-01 -1.036539301276206970e-01 -3.676242828369140625e-01 1.679346859455108643e-01 -1.358083784580230713e-01 1.108939722180366516e-01 -1.559995561838150024e-01 -2.749165296554565430e-01 -1.077300012111663818e-01 4.195829927921295166e-01 1.356853246688842773e-01 1.377593874931335449e-01 1.187428012490272522e-01 5.283443629741668701e-02 3.258730471134185791e-01 5.558217689394950867e-02 -8.148388564586639404e-02 -1.038471907377243042e-01
1.515407413244247437e-01 2.947826124727725983e-02 4.368232935667037964e-02 4.617055505514144897e-02 6.365843117237091064e-02 -1.773793846368789673e-01 -3.479636907577514648e-01 9.276881068944931030e-02 1.545748412609100342e-01 -2.530533075332641602e-01 -2.692045271396636963e-01 -9.851505048573017120e-03 1.131690815091133118e-01 2.611828222870826721e-02 -1.007888466119766235e-01 9.948235005140304565e-02 -4.128343462944030762e-01 1.517492979764938354e-01 -1.039232984185218811e-01 3.161041811108589172e-02 -1.575462520122528076e-01 -2.369124591350555420e-01 1.823617964982986450e-01 1.195437163114547729e-01 2.633096873760223389e-01 1.842324435710906982e-01 8.946549892425537109e-02 1.240346953272819519e-01 -3.999995440244674683e-02 1.062242165207862854e-01 2.658734917640686035e-01 -2.624794840812683105e-01
-9.844503551721572876e-02 4.741703346371650696e-02 -6.531596183776855469e-02 6.263528019189834595e-02 -1.317643001675605774e-02 1.367564797401428223e-01 3.799706697463989258e-03 2.788677252829074860e-02 2.307681180536746979e-02 -4.518991410732269287e-01 3.340721130371093750e-02 2.113400399684906006e-01 -7.847515493631362915e-02 -5.969515442848205566e-02 1.331238895654678345e-01 -2.820682944729924202e-03 -1.504063159227371216e-01 1.245532184839248657e-01 -2.215828374028205872e-02 -9.918903000652790070e-03 1.982188671827316284e-01 -4.768238961696624756e-02 1.357955276034772396e-03 2.504808306694030762e-01 3.760540485382080078e-01 1.649927198886871338e-01 4.056298732757568359e-01 -9.216690808534622192e-02 3.959629535675048828e-01 1.279431730508804321e-01 -1.120199114084243774e-01 -1.087144389748573303e-01
-1.845341771841049194e-01 -3.348930925130844116e-02 -1.626680791378021240e-01 7.715443521738052368e-02 -9.248346835374832153e-02 6.200125790201127529e-04 -4.133488610386848450e-02 -1.156012564897537231e-01 -4.888914152979850769e-02 -2.028311342000961304e-01 -3.003501705825328827e-02 1.495753526687622070e-01 -2.672604918479919434e-01 1.483371574431657791e-02 -5.841910839080810547e-02 -3.780727833509445190e-02 -2.785240113735198975e-01 3.060345351696014404e-01 -1.682772040367126465e-01 7.619292289018630981e-02 -2.984118275344371796e-02 -1.440900862216949463e-01 6.517108529806137085e-02 4.858736991882324219e-01 1.419838666915893555e-01 2.480455935001373291e-01 1.698355972766876221e-01 -1.199698373675346375e-01 6.171210482716560364e-02 -7.894297689199447632e-02 3.662932515144348145e-01 -1.703757941722869873e-01
-2.092450410127639771e-01 3.887357190251350403e-02 4.044852685183286667e-03 -2.007420957088470459e-01 2.426400221884250641e-02 -1.544732898473739624e-01 1.643983125686645508e-01 1.802581399679183960e-01 -2.776875197887420654e-01 3.536059707403182983e-02 -1.428221464157104492e-01 1.769267469644546509e-01 -1.221060827374458313e-01 3.661986589431762695e-01 1.846910119056701660e-01 9.714677929878234863e-02 -3.366495072841644287e-01 9.952268004417419434e-02 -5.228257551789283752e-02 8.227498829364776611e-02 7.549700886011123657e-02 -1.111204549670219421e-01 -1.029671728610992432e-01 3.348399996757507324e-01 -1.693654954433441162e-01 1.529832370579242706e-03 3.583894371986389160e-01 -1.434140466153621674e-02 1.788564771413803101e-01 1.919402778148651123e-01 -4.718625545501708984e-02 7.680290937423706055e-02
-8.631894737482070923e-02 -1.137159243226051331e-01 -1.555313467979431152e-01 -4.658492282032966614e-02 1.062903106212615967e-01 1.097060143947601318e-01 2.249249815940856934e-02 1.408289074897766113e-01 2.926234006881713867e-01 -8.654849231243133545e-02 -2.649514973163604736e-01 -2.357369475066661835e-02 -8.951870352029800415e-02 -2.178145647048950195e-01 -7.769771851599216461e-03 -1.025210097432136536e-01 -5.678246021270751953e-01 3.193235769867897034e-02 -8.865958452224731445e-02 -2.284488826990127563e-01 1.192278340458869934e-01 -3.065108358860015869e-01 -1.856665462255477905e-01 2.810653448104858398e-01 3.277643769979476929e-02 1.128962934017181396e-01 5.168436467647552490e-02 1.242356896400451660e-01 -6.034889817237854004e-02 -1.210225000977516174e-01 1.482673436403274536e-01 4.856875911355018616e-02
-1.637217104434967041e-01 -1.308727264404296875e-01 1.795085668563842773e-01 -1.744354814291000366e-01 -8.168309926986694336e-02 -2.090498059988021851e-01 4.563508555293083191e-03 2.028563320636749268e-01 -2.813867032527923584e-01 7.394729182124137878e-03 -2.285093218088150024e-01 2.091207727789878845e-02 -2.353014945983886719e-01 -3.504556417465209961e-02 -6.278344243764877319e-02 1.590765565633773804e-01 -1.364118903875350952e-01 4.830091074109077454e-02 -6.509383022785186768e-02 -7.330168783664703369e-02 -2.232909649610519409e-01 -4.957119747996330261e-02 -2.273050248622894287e-01 3.293602466583251953e-01 2.627229392528533936e-01 -1.556591987609863281e-01 1.548760384321212769e-01 2.279914170503616333e-01 2.813681960105895996e-01 2.421405613422393799e-01 -1.760353147983551025e-01 -5.585989356040954590e-02
1.188120767474174500e-01 -2.808822989463806152e-01 -2.958691418170928955e-01 6.443803012371063232e-02 1.002923250198364258e-01 7.306313514709472656e-02 1.020155325531959534e-01 7.969456491991877556e-04 2.120642177760601044e-02 -1.547521352767944336e-01 2.696364000439643860e-02 -5.946184042841196060e-03 -2.636305093765258789e-01 1.477372497320175171e-01 -1.340799778699874878e-01 -6.917397677898406982e-02 -4.250345826148986816e-01 1.362379193305969238e-01 -1.708668470382690430e-02 -4.241757467389106750e-02 9.547214955091476440e-02 -2.103835493326187134e-01 1.369290500879287720e-01 3.805518448352813721e-01 2.927027940750122070e-01 1.248478665947914124e-01 2.409064620733261108e-01 -5.209037289023399353e-02 -7.559101283550262451e-02 1.284951530396938324e-02 2.515645027160644531e-01 -2.857052721083164215e-02
-2.351968884468078613e-01 -2.699150741100311279e-01 -1.135119795799255371e-01 -7.705844193696975708e-02 1.186152771115303040e-01 9.536217153072357178e-02 -2.635188214480876923e-02 -5.807410180568695068e-02 1.054234355688095093e-01 -1.971928626298904419e-01 -1.005090698599815369e-01 1.502065807580947876e-01 1.889350563287734985e-01 -1.772218644618988037e-01 -9.900769591331481934e-02 1.009929403662681580e-01 -2.081310153007507324e-01 -1.985266357660293579e-01 -2.054754048585891724e-01 -1.269052475690841675e-01 -1.869710683822631836e-01 -1.762326806783676147e-01 -5.967468023300170898e-02 3.287841081619262695e-01 1.144968345761299133e-01 2.423348873853683472e-01 1.935715675354003906e-01 2.527167201042175293e-01 4.254671186208724976e-02 3.977757990360260010e-01 -6.325850635766983032e-02 -7.983776740729808807e-03
-3.249165117740631104e-01 -3.002461791038513184e-01 1.555025279521942139e-01 -2.299230247735977173e-01 1.460681855678558350e-01 3.625652194023132324e-02 4.145216196775436401e-02 -1.571716964244842529e-01 3.387707471847534180e-02 -1.124025043100118637e-02 4.529634863138198853e-02 -2.359600737690925598e-03 -1.201840862631797791e-01 -1.320313215255737305e-01 -1.907196938991546631e-01 2.159233391284942627e-01 -2.353764623403549194e-01 1.822132617235183716e-02 -1.703352630138397217e-01 -1.100173592567443848e-01 -5.200610309839248657e-02 -2.592595219612121582e-01 -8.107024431228637695e-02 3.266874551773071289e-01 1.781873703002929688e-01 2.380470633506774902e-01 1.294116377830505371e-01 1.586190611124038696e-01 2.320314943790435791e-02 3.727977871894836426e-01 -1.562811620533466339e-02 -9.901995956897735596e-02
1.183904632925987244e-01 -7.034657895565032959e-02 -3.659350574016571045e-01 -6.345196627080440521e-03 -6.069974228739738464e-02 1.230115368962287903e-01 -3.420996293425559998e-02 9.417537599802017212e-03 -8.901145309209823608e-02 6.953373551368713379e-02 -2.746022343635559082e-01 5.505333468317985535e-02 1.878407746553421021e-01 4.440863430500030518e-02 -5.548566952347755432e-02 4.650888219475746155e-02 -4.392125904560089111e-01 2.655951976776123047e-01 -2.759549319744110107e-01 -6.850426644086837769e-02 -5.724080279469490051e-02 -3.633463382720947266e-01 -2.148134559392929077e-01 1.164692044258117676e-01 3.286164104938507080e-01 1.515403687953948975e-01 -2.161781489849090576e-02 6.256206333637237549e-02 -8.121278136968612671e-02 1.034808456897735596e-01 2.694664336740970612e-02 -2.557040005922317505e-02
2.287128195166587830e-02 -3.628498911857604980e-01 -3.538997173309326172e-01 1.129101514816284180e-01 1.068424209952354431e-01 4.152471199631690979e-02 -1.851639524102210999e-02 1.659730076789855957e-02 -1.085505411028862000e-01 -3.823257684707641602e-01 -2.735381424427032471e-01 -9.185969084501266479e-02 2.732026204466819763e-02 -3.788435086607933044e-02 -5.667705461382865906e-02 6.887862831354141235e-02 -2.500436007976531982e-01 2.173653841018676758e-01 -5.097769200801849365e-02 2.482149004936218262e-02 5.940668284893035889e-03 7.570007443428039551e-02 3.927773330360651016e-03 2.560498118400573730e-01 2.107096165418624878e-01 2.057891935110092163e-01 2.607874572277069092e-02 1.487998664379119873e-01 1.112651545554399490e-02 -2.147528342902660370e-02 4.047125577926635742e-01 -8.022458851337432861e-02
-3.171527385711669922e-02 -4.670902714133262634e-02 -2.583616971969604492e-01 4.342389106750488281e-02 7.552193850278854370e-02 -6.432966142892837524e-02 -2.372739762067794800e-01 1.299447864294052124e-01 7.957776635885238647e-02 -1.924450695514678955e-01 -2.931710779666900635e-01 -1.416430920362472534e-01 3.524355217814445496e-02 -3.884789347648620605e-02 5.301422253251075745e-02 1.567273437976837158e-01 -2.909398674964904785e-01 3.095149397850036621e-01 6.322024762630462646e-02 -8.978214859962463379e-02 1.432197540998458862e-01 -3.996574878692626953e-01 -3.255237638950347900e-02 1.408544778823852539e-01 -1.745310425758361816e-01 1.499426811933517456e-01 2.607451379299163818e-01 2.222191914916038513e-02 3.121103718876838684e-02 9.454552829265594482e-02 1.249752007424831390e-03 -3.750514388084411621e-01
-7.185243815183639526e-02 5.741801857948303223e-02 -1.986828744411468506e-01 -1.299721002578735352e-01 9.869594126939773560e-02 -1.594314724206924438e-01 -4.875221103429794312e-02 3.770318254828453064e-02 1.510154455900192261e-01 -9.296735376119613647e-02 -2.591555118560791016e-01 3.108630776405334473e-01 2.794447839260101318e-01 5.488261207938194275e-02 1.921548098325729370e-01 -9.473977982997894287e-02 -8.006471395492553711e-02 8.164988458156585693e-02 -2.133306115865707397e-01 9.407008439302444458e-02 -2.376352548599243164e-01 -1.272301524877548218e-01 -2.027644030749797821e-02 3.353463709354400635e-01 2.529673464596271515e-02 2.281831353902816772e-01 3.047859966754913330e-01 3.626241683959960938e-01 1.426104158163070679e-01 8.749812096357345581e-02 1.089079231023788452e-01 6.366588920354843140e-02
-1.774127483367919922e-01 3.387888893485069275e-02 6.811399012804031372e-02 -8.664789050817489624e-02 1.724051125347614288e-02 -2.483084946870803833e-01 1.358383446931838989e-01 -1.025548279285430908e-01 1.208076998591423035e-01 -1.257753670215606689e-01 -1.726085245609283447e-01 6.100917235016822815e-02 -3.390643745660781860e-02 -4.460404440760612488e-02 -5.434344336390495300e-02 2.105907201766967773e-01 -2.662980854511260986e-01 1.265888065099716187e-01 1.093908101320266724e-01 -1.008675619959831238e-01 5.616130679845809937e-02 -1.626580804586410522e-01 -3.374226689338684082e-01 2.280208021402359009e-01 -5.324154719710350037e-02 1.395384520292282104e-01 2.224203795194625854e-01 1.301293671131134033e-01 5.614541172981262207e-01 6.953584402799606323e-02 1.361481249332427979e-01 1.344746798276901245e-01
-8.841425180435180664e-02 2.664464153349399567e-02 -3.050591051578521729e-01 1.551743447780609131e-01 7.870624773204326630e-03 -9.244132786989212036e-02 -2.179543524980545044e-01 5.360470153391361237e-03 -1.961641013622283936e-01 -1.799740642309188843e-02 -2.642108500003814697e-02 -1.407061666250228882e-01 -1.887585520744323730e-01 1.232133433222770691e-01 1.383982300758361816e-01 -1.403671968728303909e-02 -4.025289118289947510e-01 -1.417245715856552124e-01 -8.895274251699447632e-03 -1.218895539641380310e-01 2.641414105892181396e-01 -1.964822113513946533e-01 -2.550273016095161438e-02 3.307899832725524902e-01 3.025246858596801758e-01 3.377607092261314392e-02 2.579657435417175293e-01 -6.306214630603790283e-02 -1.553525328636169434e-01 2.305468320846557617e-01 1.559681296348571777e-01 -9.182692319154739380e-02
8.344192057847976685e-03 4.895483725704252720e-04 -1.182607486844062805e-01 -8.853614330291748047e-02 8.001906424760818481e-02 -2.024674564599990845e-01 -1.440226286649703979e-01 2.216014564037322998e-01 -1.718359999358654022e-02 1.883489936590194702e-01 -3.015398979187011719e-01 1.343758106231689453e-01 -7.279535382986068726e-02 -3.369362056255340576e-01 -1.902854889631271362e-01 7.515518367290496826e-02 -2.187096476554870605e-01 -1.770082116127014160e-01 2.478669164702296257e-03 6.162605434656143188e-02 8.111955970525741577e-02 -4.199878573417663574e-01 -4.953952878713607788e-02 3.278881907463073730e-01 2.193238586187362671e-01 2.027155905961990356e-01 1.168213933706283569e-01 9.880017489194869995e-02 1.734406054019927979e-01 -1.098663285374641418e-01 1.262990832328796387e-01 -9.386505931615829468e-02
-3.495719730854034424e-01 5.911513790488243103e-02 1.333850435912609100e-02 1.562040895223617554e-01 1.850195042788982391e-02 -7.972748577594757080e-02 3.338465392589569092e-01 -9.600709378719329834e-02 9.604225307703018188e-02 2.782127857208251953e-01 -1.616495698690414429e-01 4.903151839971542358e-02 1.232086718082427979e-01 -2.822110243141651154e-02 5.496168881654739380e-02 -3.692476823925971985e-02 -3.722334504127502441e-01 2.809615433216094971e-02 1.025926396250724792e-01 4.327448084950447083e-02 -1.116246581077575684e-01 -7.738127559423446655e-02 -9.299004822969436646e-02 3.264920711517333984e-01 2.841819226741790771e-01 1.578374058008193970e-01 1.569729149341583252e-01 7.863011956214904785e-02 3.387126326560974121e-01 1.335122734308242798e-01 -3.984300885349512100e-03 -1.798208355903625488e-01
1.465260386466979980e-01 -2.305604517459869385e-01 -1.447838246822357178e-01 -1.738263666629791260e-01 2.033255845308303833e-01 -6.584917008876800537e-02 -6.764029711484909058e-02 1.295043341815471649e-02 4.959010705351829529e-02 -2.402578294277191162e-01 -1.989139616489410400e-01 -5.725469440221786499e-02 -5.301696062088012695e-02 1.049638092517852783e-01 1.346850991249084473e-01 1.521409451961517334e-01 -5.326325297355651855e-01 2.654426991939544678e-01 4.775675758719444275e-02 -2.359456717967987061e-01 -1.030614152550697327e-01 -1.428321450948715210e-01 -9.456533938646316528e-02 2.974591553211212158e-01 1.633084611967206001e-03 9.228424727916717529e-02 -8.744589239358901978e-02 1.009563505649566650e-01 -6.092831958085298538e-03 -6.877379119396209717e-02 2.049096822738647461e-01 -2.279522567987442017e-01
-7.950889319181442261e-02 -1.327167898416519165e-01 -5.317142233252525330e-02 -2.677205763757228851e-02 -4.696940630674362183e-02 -3.858435153961181641e-02 -2.457260787487030029e-01 -1.256801486015319824e-01 -4.815329611301422119e-02 4.886444658041000366e-03 -1.576759368181228638e-01 2.149016112089157104e-01 -1.571225076913833618e-01 -2.561325132846832275e-01 -2.601715624332427979e-01 -3.609722107648849487e-02 -5.679436326026916504e-01 -2.121954858303070068e-01 5.774763226509094238e-02 -1.083959192037582397e-01 2.095107138156890869e-01 -1.413987576961517334e-01 1.837651729583740234e-01 1.133238300681114197e-01 2.396169155836105347e-01 2.767025232315063477e-01 1.333872973918914795e-01 -2.189559163525700569e-03 -3.511340916156768799e-02 7.093913108110427856e-02 -8.354286104440689087e-02 4.224193096160888672e-02
1.708977273665368557e-03 1.438160985708236694e-02 -1.898464858531951904e-01 -1.454767733812332153e-01 -8.652366697788238525e-02 -7.679323852062225342e-02 9.838652610778808594e-02 2.137289792299270630e-01 -7.834970951080322266e-02 -1.980673521757125854e-01 -5.054559931159019470e-02 1.065895333886146545e-01 -1.555575877428054810e-01 2.891197428107261658e-02 -1.558661609888076782e-01 4.634450748562812805e-02 -1.110377684235572815e-01 -6.703980267047882080e-02 2.177727222442626953e-01 7.861847430467605591e-02 -7.471497356891632080e-02 -5.170136094093322754e-01 1.238425895571708679e-01 5.488495230674743652e-01 1.600957661867141724e-01 1.043614447116851807e-01 5.541039258241653442e-02 6.902131438255310059e-02 2.315728813409805298e-01 6.290347129106521606e-02 -3.157753124833106995e-02 -1.600705273449420929e-02
-2.249149382114410400e-01 -1.280293762683868408e-01 8.034484833478927612e-02 6.944927852600812912e-03 2.387338131666183472e-01 1.035680901259183884e-02 5.112482234835624695e-03 -3.087793244048953056e-03 -2.236455082893371582e-01 3.665480390191078186e-02 -9.593207389116287231e-02 -5.461193621158599854e-02 -1.246591657400131226e-01 1.048078611493110657e-01 2.200417071580886841e-01 -1.848160177469253540e-01 -4.581012129783630371e-01 1.300711780786514282e-01 1.434978842735290527e-01 -2.507688105106353760e-01 2.473709583282470703e-01 -4.986191168427467346e-02 5.472098663449287415e-02 -2.815778180956840515e-02 2.019993215799331665e-01 4.084575176239013672e-01 1.554193496704101562e-01 1.767801791429519653e-01 1.755105704069137573e-01 6.696143746376037598e-02 -1.230983585119247437e-01 7.435519248247146606e-02
-4.747243225574493408e-02 -3.917186334729194641e-02 1.338305473327636719e-01 -7.026962935924530029e-02 7.686433941125869751e-02 2.056862786412239075e-02 7.704041898250579834e-02 1.133739762008190155e-02 -2.676091492176055908e-01 4.362593591213226318e-02 -3.896472156047821045e-01 3.315493166446685791e-01 2.557329237461090088e-01 7.231269031763076782e-03 -1.488850712776184082e-01 1.033889316022396088e-02 -3.487982451915740967e-01 3.029956519603729248e-01 -4.828938748687505722e-03 -9.404679387807846069e-02 -3.629237711429595947e-01 5.564222484827041626e-02 -1.803171187639236450e-01 5.502885580062866211e-02 -6.406985968351364136e-02 -3.981479257345199585e-02 3.526700288057327271e-02 -1.634884253144264221e-02 2.036913335323333740e-01 3.063170611858367920e-01 4.757749289274215698e-02 -2.243710681796073914e-02
-2.821676433086395264e-01 -2.557446062564849854e-01 1.065809726715087891e-01 -1.664891093969345093e-01 1.668826639652252197e-01 -9.074099361896514893e-02 -6.185720115900039673e-02 1.586671620607376099e-01 1.790062636137008667e-01 -1.988966763019561768e-01 -1.107805594801902771e-02 1.166464090347290039e-01 2.187210321426391602e-01 -1.530512273311614990e-01 2.123370915651321411e-01 7.686255127191543579e-02 -3.031378090381622314e-01 -1.196948960423469543e-01 1.172317378222942352e-02 -2.142832428216934204e-01 -2.754736505448818207e-02 -6.343501061201095581e-02 1.148253120481967926e-02 4.187373220920562744e-01 -2.389911934733390808e-02 2.336826771497726440e-01 2.089866846799850464e-01 1.372717916965484619e-01 -4.001481831073760986e-02 3.013348281383514404e-01 2.428246289491653442e-02 9.795759106054902077e-04
1.952776312828063965e-01 -1.038523912429809570e-01 -1.055097877979278564e-01 -1.206056326627731323e-01 -9.528907388448715210e-02 -1.444265432655811310e-02 -1.629335992038249969e-02 -4.855454340577125549e-02 3.563846647739410400e-02 -2.653916776180267334e-01 -1.325192600488662720e-01 -8.723445236682891846e-03 1.416377723217010498e-01 1.209826692938804626e-01 -1.270549893379211426e-01 -3.332507982850074768e-02 -3.716047108173370361e-01 1.288866847753524780e-01 2.070899158716201782e-01 -1.052081659436225891e-01 1.083319708704948425e-01 -3.679057061672210693e-01 -1.664908379316329956e-01 4.642967879772186279e-01 1.063674874603748322e-02 2.482805587351322174e-02 1.521063446998596191e-01 -2.625111937522888184e-01 -5.126431956887245178e-02 4.515769705176353455e-02 -2.043552100658416748e-01 -1.842700988054275513e-01
1.477406639605760574e-02 -5.246302857995033264e-02 -6.119509413838386536e-02 1.761456429958343506e-01 1.216384992003440857e-01 5.245766416192054749e-02 -2.712429463863372803e-01 1.103801429271697998e-01 -9.533120691776275635e-02 2.960991859436035156e-02 -2.006859183311462402e-01 1.503759771585464478e-01 -4.258199408650398254e-02 -1.934882700443267822e-01 -2.444017082452774048e-01 3.167459741234779358e-02 -2.523511946201324463e-01 -1.700615286827087402e-01 5.501409061253070831e-03 -6.428508460521697998e-02 1.412683576345443726e-01 -3.915922641754150391e-01 -2.624455280601978302e-02 3.605265319347381592e-01 2.880231142044067383e-01 2.087194621562957764e-01 1.256265193223953247e-01 8.403343707323074341e-02 2.621360421180725098e-01 -1.870923638343811035e-01 -1.090717464685440063e-01 1.428260952234268188e-01
-9.461835725232958794e-04 -1.941194757819175720e-02 -1.708167791366577148e-01 7.194297760725021362e-02 -5.518834292888641357e-02 1.665360853075981140e-02 -1.959941908717155457e-02 2.289952524006366730e-02 1.017842162400484085e-02 -2.662978172302246094e-01 -2.355799078941345215e-01 -1.336469501256942749e-01 1.545001659542322159e-02 -1.688034981489181519e-01 -1.089880540966987610e-01 1.190867424011230469e-01 -3.704033195972442627e-01 8.924447745084762573e-02 2.698787450790405273e-01 -8.608209341764450073e-02 1.231473982334136963e-01 -4.443780481815338135e-01 -5.292745307087898254e-02 3.000454418361186981e-02 -1.936721801757812500e-01 2.303514927625656128e-01 1.828443259000778198e-01 2.424195408821105957e-01 1.086590066552162170e-01 8.286174386739730835e-02 1.592050790786743164e-01 -3.054994344711303711e-01
-2.092652469873428345e-01 -2.738246321678161621e-02 1.618769615888595581e-01 -3.385617211461067200e-02 -7.437765598297119141e-02 2.491032890975475311e-02 2.582855820655822754e-01 2.959491498768329620e-02 1.035589799284934998e-01 -2.201258838176727295e-01 -1.502006798982620239e-01 7.439946383237838745e-02 1.814455091953277588e-01 1.462374627590179443e-01 -1.050835400819778442e-01 6.035532802343368530e-03 -1.543543785810470581e-01 -1.272168457508087158e-01 1.390396207571029663e-01 9.954125434160232544e-02 4.161078482866287231e-02 -1.955656707286834717e-01 -3.629145622253417969e-01 4.356484711170196533e-01 2.054832279682159424e-01 2.712341845035552979e-01 2.463113963603973389e-01 -7.498942315578460693e-02 2.440909594297409058e-01 5.653843749314546585e-03 -1.640246659517288208e-01 4.879968613386154175e-02
-2.949222922325134277e-02 1.188053563237190247e-01 -1.808773130178451538e-01 7.505160570144653320e-02 1.661596633493900299e-02 -7.282274216413497925e-02 -2.494150102138519287e-01 8.417447656393051147e-02 1.790215633809566498e-02 4.510929062962532043e-02 -2.340418845415115356e-01 2.230996936559677124e-01 -2.843629103153944016e-03 -4.431706294417381287e-02 -2.359637767076492310e-01 2.015832513570785522e-01 -2.774280309677124023e-01 -1.306667476892471313e-01 2.520835697650909424e-01 2.122644037008285522e-01 -1.103757470846176147e-01 -4.328564405441284180e-01 -6.220924481749534607e-02 3.198100030422210693e-01 7.320126891136169434e-02 2.191073447465896606e-01 9.533516317605972290e-02 7.365644723176956177e-02 2.428723424673080444e-01 -1.050711497664451599e-01 -7.328895479440689087e-02 -1.224157735705375671e-01
-2.697421610355377197e-01 -1.856973469257354736e-01 1.210541650652885437e-01 -1.277917772531509399e-01 1.591896414756774902e-01 -3.512929379940032959e-02 -8.929541707038879395e-02 2.730836868286132812e-01 2.007434517145156860e-01 -1.470890641212463379e-01 -1.074283290654420853e-02 1.803121566772460938e-01 1.190836448222398758e-02 -2.151446938514709473e-01 3.331944346427917480e-02 2.378253340721130371e-01 -2.717895507812500000e-01 -7.228794693946838379e-02 -2.982336655259132385e-02 -2.313372641801834106e-01 -1.127562299370765686e-01 -3.079181350767612457e-02 -4.325556382536888123e-02 4.894940555095672607e-01 6.068222224712371826e-02 1.209263801574707031e-01 2.135592103004455566e-01 -2.437038347125053406e-02 1.656630448997020721e-02 2.943454682826995850e-01 5.212138965725898743e-02 1.058745682239532471e-01
-3.560139834880828857e-01 -2.850751578807830811e-01 6.211069971323013306e-02 -1.555732488632202148e-01 -3.174420893192291260e-01 2.427398040890693665e-02 -8.234995603561401367e-02 -2.788958512246608734e-02 1.215590536594390869e-01 -1.683715879917144775e-01 -3.059353828430175781e-01 1.305927522480487823e-02 -5.956876277923583984e-02 -6.587300915271043777e-03 -2.783620730042457581e-02 -3.399450704455375671e-02 -2.475937008857727051e-01 -3.409586846828460693e-02 3.459654003381729126e-02 -3.338250219821929932e-01 1.925227195024490356e-01 8.154399693012237549e-03 1.442879345268011093e-02 3.699651658535003662e-01 -1.346344314515590668e-02 1.044461578130722046e-01 3.303095400333404541e-01 -2.099893987178802490e-03 1.103585436940193176e-01 1.461206078529357910e-01 3.679070249199867249e-02 9.052366763353347778e-02
1.368337869644165039e-01 -1.239453926682472229e-01 -6.888966262340545654e-02 -2.299268096685409546e-01 1.843214631080627441e-01 -7.271297276020050049e-02 -1.503002196550369263e-01 2.101434022188186646e-01 -2.529266774654388428e-01 -5.428916588425636292e-02 -3.410576879978179932e-01 -3.970495983958244324e-02 1.562727540731430054e-01 7.748974114656448364e-02 -6.067194044589996338e-02 3.147555291652679443e-01 -4.834351539611816406e-01 1.952144354581832886e-01 1.574079096317291260e-01 3.428206220269203186e-02 -2.048464268445968628e-01 -9.103853255510330200e-02 -6.799608469009399414e-02 -1.382924914360046387e-01 6.446290761232376099e-02 4.528186470270156860e-02 1.188810095191001892e-01 -9.516276419162750244e-02 7.631804794073104858e-02 2.745850682258605957e-01 -2.381516434252262115e-02 -3.665727376937866211e-02
-3.795816376805305481e-02 -9.130128473043441772e-02 -1.054670512676239014e-01 -1.980787962675094604e-01 -9.759447723627090454e-02 -3.317404687404632568e-01 5.512385070323944092e-02 1.443176418542861938e-01 -2.387234121561050415e-01 9.651564061641693115e-02 -2.434396892786026001e-01 1.237110048532485962e-01 1.733739674091339111e-01 1.378460228443145752e-02 -3.241240680217742920e-01 1.195784360170364380e-01 -2.216087281703948975e-01 1.037882715463638306e-01 1.161280944943428040e-01 1.356545984745025635e-01 -4.530081525444984436e-02 -3.007211089134216309e-01 1.299575865268707275e-01 3.359801769256591797e-01 2.017109692096710205e-01 3.161516189575195312e-01 8.284146338701248169e-02 -2.986503392457962036e-02 4.238925501704216003e-02 -3.413558006286621094e-02 -2.013904005289077759e-01 2.320385305210947990e-03
-1.360847949981689453e-01 2.630450017750263214e-02 -5.709569528698921204e-02 -2.754434943199157715e-03 3.027303218841552734e-01 1.698428243398666382e-01 -1.772123426198959351e-01 -8.729355782270431519e-02 -3.543490469455718994e-01 2.918346785008907318e-02 -2.134120613336563110e-01 9.723538905382156372e-02 8.341763168573379517e-02 9.276527166366577148e-02 2.002526521682739258e-01 -9.075535833835601807e-02 -4.118106067180633545e-01 1.931989938020706177e-01 2.330874055624008179e-01 -3.391665518283843994e-01 1.220766082406044006e-02 -1.571110635995864868e-01 1.810670942068099976e-01 6.592140346765518188e-02 1.412216722965240479e-01 2.296987473964691162e-01 1.060727909207344055e-01 1.036866754293441772e-01 9.153013676404953003e-02 8.204796165227890015e-02 -1.170438993722200394e-02 -1.565045118331909180e-01
-3.539503365755081177e-02 -5.004375055432319641e-02 3.587830066680908203e-02 -4.123877361416816711e-02 -5.085685290396213531e-03 9.862826764583587646e-02 -2.504417598247528076e-01 1.435393989086151123e-01 -2.701865136623382568e-02 -3.228066861629486084e-01 -2.898487746715545654e-01 -1.973812878131866455e-01 -2.755764499306678772e-02 -5.411177873611450195e-03 5.114547908306121826e-02 9.645836800336837769e-02 -2.434692084789276123e-01 7.250026613473892212e-02 1.007838398218154907e-01 -3.280097842216491699e-01 1.740736216306686401e-01 -4.450040459632873535e-01 9.158799797296524048e-02 2.792835235595703125e-01 -5.708190426230430603e-02 2.085758149623870850e-01 2.149720638990402222e-01 1.061532720923423767e-01 -8.678762242197990417e-03 1.397598385810852051e-01 2.784007415175437927e-02 -1.947719007730484009e-01
-2.033657282590866089e-01 -2.588693797588348389e-01 2.725850343704223633e-01 -1.190446540713310242e-01 8.072225004434585571e-02 5.330631136894226074e-02 1.227149367332458496e-01 1.416787505149841309e-02 6.803152710199356079e-02 -2.586533129215240479e-01 -3.471768274903297424e-02 2.023279666900634766e-01 1.624507606029510498e-01 -4.718244541436433792e-03 -1.335696280002593994e-01 8.240055292844772339e-02 -5.332932993769645691e-02 -1.011877506971359253e-01 -8.179795742034912109e-02 -1.112629622220993042e-01 -6.173718720674514771e-02 -5.839196592569351196e-02 -4.354224726557731628e-02 3.375109732151031494e-01 1.226598396897315979e-01 6.073674652725458145e-03 1.470597386360168457e-01 3.953074216842651367e-01 2.063187956809997559e-01 3.452023565769195557e-01 1.614572852849960327e-01 -2.790364027023315430e-01
-1.996743381023406982e-01 2.335767298936843872e-01 1.345444619655609131e-01 8.509069681167602539e-02 -6.344864517450332642e-02 -1.160000860691070557e-01 1.272433623671531677e-02 -3.681350871920585632e-02 -2.367289504036307335e-03 -3.265454992651939392e-02 -8.825648576021194458e-02 3.287770450115203857e-01 -9.512103348970413208e-02 2.018814347684383392e-02 7.803425192832946777e-02 -3.768173605203628540e-02 -2.951165139675140381e-01 9.567829221487045288e-02 1.275451779365539551e-01 1.675658971071243286e-01 8.435682952404022217e-02 -8.740793168544769287e-02 -1.662006974220275879e-01 1.725426614284515381e-01 3.213525712490081787e-01 2.702018618583679199e-01 4.090091884136199951e-01 -1.432511024177074432e-02 2.002559453248977661e-01 3.332074880599975586e-01 1.032635942101478577e-01 9.488354623317718506e-02
1.459294110536575317e-01 -3.069821298122406006e-01 -2.209129370748996735e-02 -3.713237866759300232e-02 1.178736463189125061e-01 4.337666928768157959e-02 1.335538774728775024e-01 2.485839426517486572e-01 3.798284381628036499e-02 2.517506666481494904e-02 -1.280919313430786133e-01 1.259134709835052490e-01 -5.733494088053703308e-02 -2.143281400203704834e-01 1.170676872134208679e-01 -6.420875340700149536e-02 -4.445296823978424072e-01 -1.637790538370609283e-02 9.289357811212539673e-02 -3.185457363724708557e-02 -1.990956664085388184e-01 -3.086682260036468506e-01 -3.269882798194885254e-01 -1.753494888544082642e-01 -1.977696083486080170e-02 -1.846302114427089691e-02 3.159224987030029297e-01 -6.849070545285940170e-03 4.159591346979141235e-02 2.801215946674346924e-01 -1.441607177257537842e-01 -6.429971754550933838e-02
2.241879887878894806e-02 -1.066709533333778381e-01 2.147513441741466522e-02 2.614008188247680664e-01 2.591391503810882568e-01 -2.912412881851196289e-01 -6.962729245424270630e-02 6.111922557465732098e-04 -1.935229301452636719e-01 -1.313219815492630005e-01 -2.124142348766326904e-01 7.239393307827413082e-04 4.304321110248565674e-02 8.719223737716674805e-02 -2.127604633569717407e-01 -7.853592187166213989e-02 -5.508145689964294434e-01 1.378355324268341064e-01 8.443751186132431030e-02 -1.282778233289718628e-01 -9.076644480228424072e-02 -2.113984674215316772e-01 8.108592778444290161e-02 -2.298273593187332153e-01 2.369978129863739014e-01 1.487888395786285400e-01 1.896367669105529785e-01 8.947214484214782715e-02 2.566642314195632935e-02 -5.429361760616302490e-02 -9.357655420899391174e-03 -1.323856413364410400e-01
-1.507664173841476440e-01 9.746459126472473145e-02 -1.743973046541213989e-01 -2.456862665712833405e-02 3.170327544212341309e-01 1.553369015455245972e-01 -1.274147629737854004e-01 1.182665228843688965e-01 -5.802163481712341309e-02 -7.133434712886810303e-02 -6.743082404136657715e-02 -1.440517902374267578e-01 2.343867123126983643e-01 9.771227091550827026e-02 -1.238133460283279419e-01 -2.667429149150848389e-01 -2.859459519386291504e-01 1.979917287826538086e-01 2.170298546552658081e-01 2.413395792245864868e-02 1.182701252400875092e-02 -3.983308747410774231e-02 -3.486402034759521484e-01 4.653697609901428223e-01 -5.623229965567588806e-02 1.175485178828239441e-01 -8.103562146425247192e-02 1.858121454715728760e-01 1.688780188560485840e-01 2.602097578346729279e-02 -1.540863234549760818e-02 -3.419503197073936462e-02
-2.551136612892150879e-01 -1.208621859550476074e-01 1.842936128377914429e-01 -1.714702397584915161e-01 1.638340950012207031e-01 -3.041501641273498535e-01 2.409110777080059052e-02 3.406809270381927490e-01 -4.104402065277099609e-01 -1.074530743062496185e-02 -2.406624257564544678e-01 -1.845880411565303802e-02 1.075262352824211121e-01 -2.490958897396922112e-03 -1.141400337219238281e-01 1.448554396629333496e-01 -1.203492805361747742e-01 -4.862992465496063232e-02 9.556134790182113647e-02 -7.569491118192672729e-02 -9.486433118581771851e-03 -3.632292151451110840e-02 -2.616031765937805176e-01 2.107258141040802002e-01 -1.940672285854816437e-02 1.206167191267013550e-01 2.439911067485809326e-01 8.538763970136642456e-03 1.375409066677093506e-01 2.795521020889282227e-01 -4.427323117852210999e-02 1.703451722860336304e-01
-3.754403442144393921e-02 -3.893922269344329834e-01 -3.132026791572570801e-01 1.202341634780168533e-02 -6.878903508186340332e-02 1.271825730800628662e-01 -8.822873234748840332e-02 -2.120791375637054443e-02 -1.510256249457597733e-02 -1.680809110403060913e-01 -1.963644921779632568e-01 -2.512041013687849045e-03 5.204088985919952393e-02 -7.984464615583419800e-02 1.915190219879150391e-01 1.310265511274337769e-01 -4.248484075069427490e-01 2.789485752582550049e-01 -4.272733256220817566e-02 -4.522357881069183350e-02 -2.707833796739578247e-02 -1.019164845347404480e-01 9.249052405357360840e-02 2.739377021789550781e-01 2.113236188888549805e-01 5.291257053613662720e-02 5.154212191700935364e-02 -9.392381459474563599e-02 -1.192831397056579590e-01 2.470010370016098022e-01 3.139063417911529541e-01 -3.717569343280047178e-04
-1.350939720869064331e-01 -2.732947170734405518e-01 3.080562315881252289e-02 -1.657878458499908447e-01 8.659454435110092163e-02 -7.250468432903289795e-02 2.228861674666404724e-02 -1.277117729187011719e-01 -3.732325509190559387e-02 -1.956885010004043579e-01 -1.109049916267395020e-01 1.134371608495712280e-01 -2.023817896842956543e-01 2.605705522000789642e-02 1.269587725400924683e-01 3.749519884586334229e-01 -2.911671698093414307e-01 5.252602696418762207e-02 -9.770045429468154907e-02 6.556519120931625366e-02 -2.219313979148864746e-01 -2.563408017158508301e-01 -1.525902301073074341e-01 1.109863445162773132e-01 3.398128151893615723e-01 -4.489734768867492676e-02 1.560643464326858521e-01 2.606739401817321777e-01 2.038489729166030884e-01 1.813236027956008911e-01 -2.118357419967651367e-01 -6.937346607446670532e-02
-2.370925806462764740e-02 -1.215119212865829468e-01 -2.235947847366333008e-01 1.028848662972450256e-01 7.622130680829286575e-03 -2.130244392901659012e-03 -1.717691570520401001e-01 2.153381705284118652e-01 -8.059181272983551025e-02 -1.155294552445411682e-01 -2.303894311189651489e-01 -9.112813323736190796e-02 -6.321270018815994263e-02 3.866089880466461182e-02 5.488318577408790588e-02 3.311850503087043762e-02 -3.519785702228546143e-01 8.634645491838455200e-02 8.298929035663604736e-02 -2.802723944187164307e-01 -9.242999553680419922e-02 -3.246175348758697510e-01 1.427801549434661865e-01 2.680786252021789551e-01 2.115162163972854614e-01 1.509829014539718628e-01 2.012320011854171753e-01 1.990762948989868164e-01 -4.483151063323020935e-02 -9.017777629196643829e-03 2.745623886585235596e-01 -3.305101990699768066e-01
1.798660308122634888e-01 -1.201100051403045654e-01 -2.545766830444335938e-01 1.254220902919769287e-01 -2.940351516008377075e-02 6.345099210739135742e-02 -3.752701217308640480e-03 1.501793861389160156e-01 -2.254587113857269287e-01 -1.405875980854034424e-01 -3.665188252925872803e-01 1.175506487488746643e-01 6.605818122625350952e-02 -2.320329099893569946e-01 -1.083180159330368042e-01 -1.364156603813171387e-02 -3.565610647201538086e-01 1.407809555530548096e-01 8.635760098695755005e-02 -1.257753670215606689e-01 9.127063304185867310e-02 -2.811411917209625244e-01 -1.577315181493759155e-01 1.198114007711410522e-01 2.414424419403076172e-01 1.321954578161239624e-01 1.236072182655334473e-01 2.155961543321609497e-01 -3.119508326053619385e-01 -4.941001906991004944e-02 -3.729460015892982483e-02 -1.443530619144439697e-01
-6.492952257394790649e-02 -5.235119163990020752e-02 6.502666324377059937e-02 -2.333303689956665039e-01 -2.280004136264324188e-02 -1.242659687995910645e-01 -3.581744059920310974e-02 -1.487674266099929810e-01 -2.492308914661407471e-01 3.571355640888214111e-01 -4.932597652077674866e-02 6.440555304288864136e-02 9.652931988239288330e-02 -4.777653142809867859e-03 -1.521418094635009766e-01 -1.552309840917587280e-01 -3.018004894256591797e-01 5.021089687943458557e-03 -5.012819543480873108e-02 -4.228923469781875610e-02 2.077164500951766968e-01 -1.479847133159637451e-01 -1.018493548035621643e-01 5.492022037506103516e-01 1.814182698726654053e-01 6.399181485176086426e-02 1.128451302647590637e-01 1.973518729209899902e-01 1.488800495862960815e-01 1.610850840806961060e-01 1.478600800037384033e-01 -1.051215007901191711e-01
-1.914404518902301788e-02 1.710864305496215820e-01 -3.198741003870964050e-02 -1.639091074466705322e-01 1.769028753042221069e-01 3.606327772140502930e-01 7.075084745883941650e-02 1.595584116876125336e-02 -2.043825984001159668e-01 -2.243242599070072174e-02 -3.543486073613166809e-02 -1.091117737814784050e-03 -5.514848511666059494e-03 3.300552256405353546e-03 4.838989302515983582e-02 -1.010670438408851624e-01 -4.341749250888824463e-01 -1.310021877288818359e-01 -5.176400765776634216e-02 1.373873800039291382e-01 -8.978878706693649292e-02 -2.325381152331829071e-02 -2.717318534851074219e-01 3.937822282314300537e-01 3.138976171612739563e-02 2.549148499965667725e-01 2.967296242713928223e-01 -6.595464050769805908e-02 -8.207359351217746735e-03 3.075554966926574707e-01 -1.298114098608493805e-02 4.256413877010345459e-02
1.560967713594436646e-01 -2.696649432182312012e-01 6.207120046019554138e-02 8.626560121774673462e-02 6.378853321075439453e-02 1.064763292670249939e-01 -1.849248260259628296e-01 -6.128011271357536316e-02 -2.764961868524551392e-02 7.605104893445968628e-02 -1.853252202272415161e-01 1.257063150405883789e-01 1.514896936714649200e-02 -8.712454140186309814e-02 -1.102100219577550888e-02 1.617796719074249268e-01 -4.093675613403320312e-01 -1.900762692093849182e-02 1.111060455441474915e-01 1.152583733201026917e-01 -1.692413389682769775e-01 -2.819239199161529541e-01 -6.768956035375595093e-02 3.270964920520782471e-01 1.049300283193588257e-01 2.535615563392639160e-01 3.201306164264678955e-01 1.438429802656173706e-01 1.513566076755523682e-01 -2.900663614273071289e-01 1.379674226045608521e-01 -9.808671474456787109e-02
-1.315279603004455566e-01 -9.857383370399475098e-02 1.069872378138825297e-04 -1.362436413764953613e-01 -2.457595616579055786e-01 -4.233684763312339783e-02 -7.899700105190277100e-02 -2.035224139690399170e-01 1.320652514696121216e-01 -1.243257671594619751e-01 -4.625807404518127441e-01 7.348838448524475098e-02 2.279850840568542480e-01 1.098420917987823486e-01 -1.100537776947021484e-01 4.397470504045486450e-02 9.864746034145355225e-02 -7.068639248609542847e-02 -4.629683494567871094e-02 -2.172093391418457031e-01 -3.815033659338951111e-02 -1.621126383543014526e-01 -9.391882270574569702e-02 3.707881569862365723e-01 7.828412204980850220e-02 1.570045948028564453e-01 3.353021442890167236e-01 -1.608962863683700562e-01 1.448021978139877319e-01 1.923715025186538696e-01 6.310503464192152023e-03 -2.213627547025680542e-01
-1.419598609209060669e-01 1.281220465898513794e-01 2.326123230159282684e-02 1.593639254570007324e-01 1.199659183621406555e-01 -1.521756350994110107e-01 2.287708669900894165e-01 4.750375077128410339e-02 -5.760032683610916138e-02 -2.686331234872341156e-02 3.370351716876029968e-02 1.413132399320602417e-01 -3.908564895391464233e-02 1.094223111867904663e-01 -5.379460752010345459e-03 -3.317970335483551025e-01 -4.745742678642272949e-01 8.453839458525180817e-03 7.819809019565582275e-02 1.188202500343322754e-01 -3.258661180734634399e-02 9.569027274847030640e-02 -2.724694274365901947e-02 3.737984597682952881e-01 2.646828591823577881e-01 2.152388691902160645e-01 1.827264577150344849e-01 -1.237403601408004761e-01 3.041768670082092285e-01 1.987863630056381226e-01 -1.322637684643268585e-02 -5.546873435378074646e-02
-2.276596426963806152e-01 4.704793542623519897e-02 9.314601309597492218e-03 -1.814819872379302979e-01 -4.798907414078712463e-02 1.383349206298589706e-02 -8.224151283502578735e-02 -2.371289134025573730e-01 1.742439717054367065e-01 -1.190254092216491699e-01 -6.731235980987548828e-02 3.931328058242797852e-01 1.012744605541229248e-01 -9.268718957901000977e-02 1.881012171506881714e-01 3.938190266489982605e-02 -2.946316897869110107e-01 2.651289701461791992e-01 -1.948567666113376617e-02 9.691635519266128540e-02 -6.628569215536117554e-02 5.975052714347839355e-03 -1.656722873449325562e-01 8.912933617830276489e-02 7.099099457263946533e-02 4.194563329219818115e-01 3.657814860343933105e-01 7.701975759118795395e-03 6.338641792535781860e-02 2.440943866968154907e-01 5.390210822224617004e-02 -3.949609585106372833e-03
-2.239195704460144043e-01 6.012846156954765320e-02 -7.697242498397827148e-02 1.499720364809036255e-01 8.446162194013595581e-02 -7.388580590486526489e-02 2.226231992244720459e-01 -9.240578860044479370e-02 8.088475093245506287e-03 2.386079877614974976e-01 -1.737379282712936401e-01 6.010700017213821411e-02 2.075569182634353638e-01 -5.699278041720390320e-02 8.376241475343704224e-02 1.911582238972187042e-02 -2.969778478145599365e-01 -3.932599723339080811e-02 -5.167961120605468750e-02 1.129700765013694763e-01 -4.719458520412445068e-02 -1.441587060689926147e-01 -1.504025906324386597e-01 3.597298264503479004e-01 3.190546333789825439e-01 1.650902628898620605e-02 1.774324625730514526e-01 -3.756186738610267639e-02 4.975340962409973145e-01 6.109029799699783325e-02 1.804297864437103271e-01 -6.024513766169548035e-02
-2.208462059497833252e-01 1.140023469924926758e-01 -1.099479421973228455e-01 4.330193623900413513e-02 3.350890874862670898e-01 1.697789579629898071e-01 -1.489585191011428833e-01 2.780063152313232422e-01 -1.645139604806900024e-01 -1.234207674860954285e-01 -4.762062057852745056e-02 1.837658584117889404e-01 2.447811663150787354e-01 4.146530479192733765e-02 -3.392808735370635986e-01 2.567277848720550537e-02 -3.865559399127960205e-01 -4.395209252834320068e-02 9.886132925748825073e-02 -4.739386960864067078e-02 -1.526312232017517090e-01 -2.462107688188552856e-01 -2.300213724374771118e-01 1.325104385614395142e-01 1.527650207281112671e-01 1.837811022996902466e-01 6.899379938840866089e-02 9.906931966543197632e-02 5.923068523406982422e-02 -1.313602477312088013e-01 -2.743866294622421265e-02 -1.302768588066101074e-01
1.430056393146514893e-01 -1.342022120952606201e-01 4.729203134775161743e-02 -1.336197108030319214e-01 2.608178928494453430e-02 -3.184892237186431885e-01 -3.949908912181854248e-02 9.475867450237274170e-02 -2.258717082440853119e-02 4.900666326284408569e-02 -3.184670209884643555e-01 2.494204342365264893e-01 -9.467543661594390869e-02 -2.370831370353698730e-01 -1.540574431419372559e-01 -1.423009485006332397e-01 -3.379985392093658447e-01 -2.290198057889938354e-01 3.271132707595825195e-01 2.652397565543651581e-02 1.688713878393173218e-01 -1.200124993920326233e-01 1.298200059682130814e-02 3.160435855388641357e-01 1.151280030608177185e-01 1.561212837696075439e-01 8.251892030239105225e-02 1.223235130310058594e-01 2.444667974486947060e-03 -9.397941827774047852e-02 9.337317943572998047e-02 -2.424147427082061768e-01
-1.993167586624622345e-02 1.529691666364669800e-01 9.698663651943206787e-02 -3.447097539901733398e-02 2.147599495947360992e-02 8.403111994266510010e-02 7.867435365915298462e-02 8.296643197536468506e-02 1.834957599639892578e-01 -5.605882033705711365e-02 -4.834229499101638794e-02 -2.653107605874538422e-02 2.140998244285583496e-01 -4.703244194388389587e-03 -4.241626560688018799e-01 -1.591417938470840454e-01 -4.188559949398040771e-01 2.673915922641754150e-01 1.436358392238616943e-01 -7.908014208078384399e-02 -1.670308709144592285e-01 -1.552582383155822754e-01 -4.044096469879150391e-01 1.481297761201858521e-01 2.683485746383666992e-01 1.398170739412307739e-01 6.556130200624465942e-02 -1.441878527402877808e-01 2.045866474509239197e-02 9.413708001375198364e-02 1.023534089326858521e-01 -7.959628850221633911e-02
-1.720463037490844727e-01 -4.063655808568000793e-02 -1.502734795212745667e-02 -7.157178968191146851e-02 -1.448940783739089966e-01 -2.158074229955673218e-01 4.112849757075309753e-02 2.072284556925296783e-02 1.760516613721847534e-01 -4.921434819698333740e-02 -2.104613482952117920e-01 1.545093022286891937e-02 -1.161500960588455200e-01 2.560851871967315674e-01 -4.138221964240074158e-02 1.603769361972808838e-01 -3.321013152599334717e-01 -1.796391606330871582e-02 1.273880749940872192e-01 -1.706798672676086426e-01 -1.077601015567779541e-01 1.304205060005187988e-01 -2.916078865528106689e-01 2.121276855468750000e-01 1.827647238969802856e-01 3.200517594814300537e-01 2.966356575489044189e-01 1.897458285093307495e-01 3.492284119129180908e-01 8.776266127824783325e-02 -7.167528849095106125e-03 -7.131009548902511597e-02
-2.859359607100486755e-02 1.467718482017517090e-01 -2.117372155189514160e-01 1.382416188716888428e-01 2.214657664299011230e-01 2.355072833597660065e-02 1.215335354208946228e-01 3.526782095432281494e-01 -9.663329273462295532e-02 -3.928535580635070801e-01 -1.678547561168670654e-01 1.838091909885406494e-01 1.325020343065261841e-01 -9.747091680765151978e-02 -1.531401723623275757e-01 7.906711101531982422e-02 -3.035607933998107910e-01 -2.065665423870086670e-01 1.333826184272766113e-01 -9.966243803501129150e-02 -1.068806648254394531e-02 -1.431891322135925293e-01 -7.745739817619323730e-02 7.844798266887664795e-03 2.654552459716796875e-01 1.299740672111511230e-01 -2.039507627487182617e-01 -2.723049558699131012e-02 3.040056824684143066e-01 1.137062311172485352e-01 -9.287346899509429932e-02 -9.826975315809249878e-02
-1.239219382405281067e-01 -2.378524094820022583e-02 3.185141980648040771e-01 -2.221307605504989624e-01 5.385365709662437439e-02 -3.266911208629608154e-02 3.712075948715209961e-02 -8.487395942211151123e-02 -2.363273054361343384e-01 -2.998770177364349365e-01 -3.382544815540313721e-01 2.600477635860443115e-01 -7.313866913318634033e-02 -1.082632988691329956e-01 -7.741504907608032227e-02 2.057139873504638672e-01 -7.351443916559219360e-02 2.842233143746852875e-02 1.771450191736221313e-01 5.781678855419158936e-02 1.100564934313297272e-02 6.831680238246917725e-02 -1.592424064874649048e-01 2.726058661937713623e-01 6.742793321609497070e-02 6.697241216897964478e-02 3.522694110870361328e-01 7.780737429857254028e-02 2.401026785373687744e-01 2.791967988014221191e-01 -8.506168425083160400e-02 1.118154730647802353e-02
-1.158985197544097900e-01 -4.137468039989471436e-01 1.463928520679473877e-01 -1.399440690875053406e-02 8.610009402036666870e-02 -2.809084653854370117e-01 -3.967612981796264648e-02 5.180486664175987244e-02 1.519411653280258179e-01 -1.859240382909774780e-01 -1.614467985928058624e-02 1.206033863127231598e-02 8.069192618131637573e-02 -2.081178873777389526e-01 -8.022531121969223022e-02 2.558377385139465332e-01 -3.602693676948547363e-01 1.507061719894409180e-01 1.967849023640155792e-02 -1.498889178037643433e-01 4.323630034923553467e-02 1.202566102147102356e-01 3.043122589588165283e-03 4.538698792457580566e-01 -5.944575369358062744e-02 6.324524432420730591e-02 1.646971404552459717e-01 3.982517123222351074e-02 -9.662991389632225037e-03 2.080356329679489136e-01 1.952309906482696533e-01 8.927365392446517944e-02
-2.300298064947128296e-01 -1.437789648771286011e-01 8.664499223232269287e-02 1.786516308784484863e-01 -3.216055035591125488e-01 -8.731947839260101318e-02 5.788010731339454651e-02 -2.761647291481494904e-02 6.162531673908233643e-02 -7.442238926887512207e-02 -7.610220462083816528e-02 3.033384680747985840e-03 -2.975662238895893097e-02 -8.474580198526382446e-02 -2.887281775474548340e-01 1.428398191928863525e-01 -2.844709157943725586e-01 2.143439501523971558e-01 1.273489147424697876e-01 1.989636272192001343e-01 -8.939152210950851440e-02 1.113577932119369507e-02 7.253801822662353516e-02 4.423634707927703857e-01 4.441498778760433197e-03 2.865915596485137939e-01 7.616310566663742065e-02 1.474336534738540649e-01 2.878888845443725586e-01 -1.860853284597396851e-02 1.315572410821914673e-01 -2.071038186550140381e-01
-1.499796360731124878e-01 -4.780356213450431824e-02 -1.494626104831695557e-01 2.058619558811187744e-01 3.137876838445663452e-02 -4.019186794757843018e-01 1.340916007757186890e-01 1.431837677955627441e-01 -1.321438252925872803e-01 -6.190133839845657349e-02 -1.107354611158370972e-01 3.936943039298057556e-02 1.368656307458877563e-01 1.154220327734947205e-01 2.071364410221576691e-02 -9.824540466070175171e-02 -5.066726803779602051e-01 1.094205230474472046e-01 1.907389611005783081e-01 -1.532682776451110840e-01 5.794097855687141418e-02 -2.220989614725112915e-01 1.448153555393218994e-01 -9.740365296602249146e-02 3.706093132495880127e-01 9.689377993345260620e-02 -8.835799060761928558e-03 5.924341455101966858e-02 6.073598936200141907e-02 2.297635078430175781e-01 -6.550287455320358276e-02 9.721437841653823853e-02
-2.401256412267684937e-01 -2.230333983898162842e-01 4.962335526943206787e-02 1.182737722992897034e-01 -8.707205206155776978e-02 -1.707668751478195190e-01 2.503724396228790283e-01 -4.224402084946632385e-02 1.244671195745468140e-01 1.337451208382844925e-02 -5.825516209006309509e-02 2.613536715507507324e-01 4.495776817202568054e-02 3.419075533747673035e-02 -1.592238247394561768e-01 -1.413672715425491333e-01 -3.831872642040252686e-01 -1.827205866575241089e-01 1.541906595230102539e-01 -1.252318620681762695e-01 7.601796090602874756e-02 -6.567915529012680054e-02 -2.405201643705368042e-01 4.743638262152671814e-02 5.851736292243003845e-02 3.428443074226379395e-01 8.916895091533660889e-02 2.174592912197113037e-01 3.438625931739807129e-01 2.892894111573696136e-02 1.782389134168624878e-01 1.486939191818237305e-01
-4.997002705931663513e-02 -2.104254812002182007e-01 1.168532948940992355e-02 -1.262956410646438599e-01 1.381431818008422852e-01 -1.595204696059226990e-02 1.260402500629425049e-01 -1.206571012735366821e-01 7.908670231699943542e-04 -1.574539840221405029e-01 -1.616812944412231445e-01 1.759514957666397095e-01 -7.888212800025939941e-02 -4.369011521339416504e-02 -3.112236503511667252e-03 1.920085251331329346e-01 -9.197353571653366089e-02 -6.014826241880655289e-03 1.209622994065284729e-02 -8.820315450429916382e-02 -2.769870758056640625e-01 -1.901290416717529297e-01 -1.165928915143013000e-01 2.616157829761505127e-01 3.445211648941040039e-01 1.479105055332183838e-01 3.648199373856186867e-03 5.061476230621337891e-01 1.823541522026062012e-01 1.971199661493301392e-01 -1.405063718557357788e-01 -2.459735423326492310e-01
-2.991654276847839355e-01 2.517826557159423828e-01 -4.425084218382835388e-02 7.506248541176319122e-03 2.813412807881832123e-03 -2.103042751550674438e-01 1.404547393321990967e-01 -3.087724559009075165e-02 1.056204922497272491e-02 -5.940903350710868835e-02 -4.601295292377471924e-02 3.495151400566101074e-01 -1.266039162874221802e-01 -1.046284809708595276e-01 6.179805845022201538e-02 -6.832022219896316528e-02 -4.361009299755096436e-01 -1.553857699036598206e-02 1.926696300506591797e-01 1.779886633157730103e-01 7.775759440846741199e-04 -8.265278488397598267e-02 -4.195970296859741211e-02 2.943791747093200684e-01 2.835841476917266846e-01 2.283857762813568115e-01 2.614547610282897949e-01 -1.092539541423320770e-02 2.391154319047927856e-01 3.603508695960044861e-02 4.976782202720642090e-02 -1.745207235217094421e-02
1.048338487744331360e-01 -8.484932035207748413e-02 4.064517840743064880e-02 -8.100008964538574219e-02 1.450679302215576172e-01 -2.049802243709564209e-01 -2.149662822484970093e-01 -9.491550177335739136e-02 -1.064079254865646362e-01 1.142311841249465942e-01 -1.554150283336639404e-01 -9.880978614091873169e-02 -1.322733163833618164e-01 -5.047950148582458496e-02 5.709212645888328552e-02 9.263930469751358032e-02 -3.504683077335357666e-01 8.827150613069534302e-02 -2.371115088462829590e-01 1.183988228440284729e-01 4.749619588255882263e-02 -1.472997516393661499e-01 -2.951144874095916748e-01 4.601755142211914062e-01 2.133981436491012573e-01 7.955405861139297485e-02 1.983053684234619141e-01 -2.653234871104359627e-03 1.437400281429290771e-01 5.971839651465415955e-02 -3.379348218441009521e-01 -1.088461354374885559e-01
1.118510887026786804e-01 1.227035373449325562e-01 2.051509357988834381e-02 1.718947663903236389e-02 -3.148860484361648560e-02 -2.013011276721954346e-02 -4.804677963256835938e-01 1.275721937417984009e-01 -2.653288841247558594e-01 -1.837577670812606812e-01 -1.396198943257331848e-02 1.938609778881072998e-01 9.216909855604171753e-02 -1.220285445451736450e-01 -5.690141767263412476e-02 -4.898871853947639465e-02 -3.479796946048736572e-01 1.138967052102088928e-01 -2.863048389554023743e-02 -1.395209878683090210e-01 1.467638015747070312e-01 6.270632892847061157e-02 -5.414590612053871155e-02 1.112242490053176880e-01 3.111717700958251953e-01 -5.785629898309707642e-02 2.706950008869171143e-01 1.356403976678848267e-01 2.851114869117736816e-01 1.752504855394363403e-01 2.174962162971496582e-01 7.714562863111495972e-02
-2.108646482229232788e-01 -1.467415839433670044e-01 -3.474207222461700439e-02 -2.090616151690483093e-02 5.198276042938232422e-02 -2.109131962060928345e-01 -2.196599543094635010e-02 6.536766886711120605e-02 1.477763205766677856e-01 -5.567951872944831848e-02 4.740315303206443787e-02 1.361891627311706543e-01 -2.436903715133666992e-01 2.985495626926422119e-01 -2.182155102491378784e-01 -5.671545490622520447e-02 -2.335664331912994385e-01 -5.788628384470939636e-02 1.820317059755325317e-01 -2.560201287269592285e-02 1.169401779770851135e-01 5.708624795079231262e-02 -1.102380231022834778e-01 2.189491987228393555e-01 4.631405696272850037e-02 3.648903667926788330e-01 3.725525736808776855e-01 1.281131654977798462e-01 3.671540021896362305e-01 5.779948830604553223e-02 3.376049548387527466e-02 -1.919160485267639160e-01
2.279795855283737183e-01 -2.425893396139144897e-01 7.673749327659606934e-02 -2.582212723791599274e-02 1.180469095706939697e-01 -3.554076552391052246e-01 -2.278144285082817078e-02 1.212903186678886414e-01 -1.906444877386093140e-01 1.130722835659980774e-01 7.814923301339149475e-03 2.808233723044395447e-02 6.950341165065765381e-02 -1.160116344690322876e-01 -6.634743511676788330e-02 -6.114434078335762024e-02 -1.516333669424057007e-01 1.036677956581115723e-01 3.454618752002716064e-01 5.693810060620307922e-02 1.576050370931625366e-01 -2.086846083402633667e-01 1.129518151283264160e-01 2.820780277252197266e-01 2.536351382732391357e-01 3.107274174690246582e-01 2.909651100635528564e-01 -3.906705416738986969e-03 7.383129745721817017e-02 2.543283104896545410e-01 2.146181277930736542e-02 -1.324260532855987549e-01
-1.689667105674743652e-01 -1.900719106197357178e-01 8.190765231847763062e-02 -1.800622344017028809e-01 2.044041454792022705e-01 -1.357128620147705078e-01 -9.670960903167724609e-02 1.648680716753005981e-01 1.435509622097015381e-01 -2.556983530521392822e-01 -3.708538366481661797e-03 1.091391444206237793e-01 1.256803721189498901e-01 -1.700368821620941162e-01 8.030570298433303833e-02 2.368525564670562744e-01 -2.423276901245117188e-01 -1.330961436033248901e-01 1.548891421407461166e-03 -2.263071238994598389e-01 -1.300891935825347900e-01 -1.409606039524078369e-01 2.798654697835445404e-02 4.850630164146423340e-01 4.834654182195663452e-02 2.322141975164413452e-01 2.287285476922988892e-01 6.271933019161224365e-02 6.672548502683639526e-02 2.737493216991424561e-01 4.311938956379890442e-02 -3.132377052679657936e-03
-2.230987995862960815e-01 1.080095395445823669e-01 1.380380541086196899e-01 -1.235070526599884033e-01 9.451635926961898804e-02 -3.395843207836151123e-01 -7.967250794172286987e-02 4.766376689076423645e-02 1.640878766775131226e-01 3.701978921890258789e-02 -2.837022244930267334e-01 5.677280202507972717e-02 -7.173290103673934937e-02 -8.690710365772247314e-02 -1.876563280820846558e-01 -1.246291697025299072e-01 -1.964692026376724243e-01 6.506627053022384644e-02 -7.732301019132137299e-03 6.754735857248306274e-02 1.962388902902603149e-01 -2.177512049674987793e-01 -9.327651001513004303e-03 4.290868639945983887e-01 1.844698041677474976e-01 2.105056792497634888e-01 2.134388387203216553e-01 1.897070407867431641e-01 3.185544908046722412e-01 -2.861131541430950165e-02 -5.890765041112899780e-02 -1.126697883009910583e-01
-8.011974394321441650e-02 -1.030879169702529907e-01 -1.324398368597030640e-01 -5.512908473610877991e-02 3.453768149483948946e-04 -1.323175579309463501e-01 -3.478477895259857178e-01 -2.026846865192055702e-03 7.705579698085784912e-02 -4.421169403940439224e-03 -1.594852954149246216e-01 3.437201976776123047e-01 1.697166711091995239e-01 -2.170171961188316345e-02 2.885839343070983887e-01 7.121711969375610352e-02 -1.329146325588226318e-01 8.470260351896286011e-02 -5.313884839415550232e-02 -6.117375940084457397e-02 -7.140547782182693481e-02 -2.572536766529083252e-01 3.329477086663246155e-02 1.768081039190292358e-01 4.414051771163940430e-01 2.559281289577484131e-01 3.058511316776275635e-01 2.313580363988876343e-01 4.221136122941970825e-02 -7.270784676074981689e-02 -8.290415257215499878e-02 -1.717574708163738251e-02
1.617212891578674316e-01 9.292416274547576904e-02 -1.806703060865402222e-01 1.461387276649475098e-01 4.812824726104736328e-02 -1.982531547546386719e-01 -4.288825765252113342e-02 -5.425579380244016647e-03 -1.299489140510559082e-01 -1.019475683569908142e-01 -9.146362543106079102e-02 1.796223521232604980e-01 -8.499167114496231079e-02 -1.706883013248443604e-01 3.880834206938743591e-02 -1.769914478063583374e-01 -2.535645663738250732e-01 5.039347801357507706e-03 4.981823638081550598e-02 1.334578692913055420e-01 -2.368130385875701904e-01 -3.390686213970184326e-01 -4.863123595714569092e-02 4.598023295402526855e-01 9.305283427238464355e-02 7.203180342912673950e-02 -4.813962802290916443e-02 1.679408363997936249e-02 4.025761187076568604e-01 2.281245738267898560e-01 1.930468343198299408e-02 1.739294230937957764e-01
-8.779175579547882080e-03 1.001428812742233276e-01 -2.895434498786926270e-01 9.957122802734375000e-02 7.889378815889358521e-02 -1.702506244182586670e-01 7.682480663061141968e-02 6.219806894659996033e-02 -2.831240892410278320e-01 -2.530610859394073486e-01 -2.168609946966171265e-01 5.998459458351135254e-02 -2.017969638109207153e-01 -9.804154187440872192e-02 -2.589654028415679932e-01 -2.261839061975479126e-01 -4.274702370166778564e-01 7.896680384874343872e-03 1.351977437734603882e-01 -2.598922550678253174e-01 5.870967358350753784e-02 -8.950703591108322144e-02 6.709815561771392822e-02 1.290179193019866943e-01 3.354628384113311768e-01 1.176056861877441406e-01 9.923948347568511963e-02 -7.283551990985870361e-02 9.878896176815032959e-02 -3.769584000110626221e-02 1.681333631277084351e-01 -7.477415353059768677e-02
7.745882868766784668e-02 -1.929129064083099365e-01 1.350433975458145142e-01 -2.356579005718231201e-01 2.906265854835510254e-01 5.961967632174491882e-02 -1.711317002773284912e-01 1.346614360809326172e-01 -7.805164903402328491e-02 -5.570375919342041016e-02 -1.545733511447906494e-01 -1.185574755072593689e-01 -8.562407642602920532e-02 2.048034816980361938e-01 -1.202634647488594055e-01 1.068767830729484558e-01 -4.748683571815490723e-01 5.381344631314277649e-02 6.596099585294723511e-02 -1.700762957334518433e-01 5.063084140419960022e-02 -9.649083018302917480e-03 -2.758308053016662598e-01 9.809061884880065918e-02 4.831746220588684082e-02 -2.376314997673034668e-01 3.217814266681671143e-01 -9.088811464607715607e-03 7.422604411840438843e-02 8.833519369363784790e-02 2.229520678520202637e-01 -2.231289893388748169e-01
-2.020407915115356445e-01 -8.012045174837112427e-02 -3.576009273529052734e-01 1.335119754076004028e-01 -1.736590266227722168e-02 -4.211703687906265259e-02 1.564340852200984955e-02 1.680504083633422852e-01 -7.330016791820526123e-02 -2.073636800050735474e-01 -3.608455955982208252e-01 8.366529643535614014e-02 6.853507459163665771e-02 -1.473371088504791260e-01 -1.358884721994400024e-01 7.823543995618820190e-02 -1.211143806576728821e-01 8.538547903299331665e-02 2.040664292871952057e-02 -2.407178133726119995e-01 -1.385783106088638306e-01 -4.365738928318023682e-01 7.130313664674758911e-02 9.310527145862579346e-02 -2.433988824486732483e-02 2.797425389289855957e-01 1.544672995805740356e-01 2.652229368686676025e-01 -1.530633214861154556e-02 3.679561987519264221e-02 1.742754876613616943e-01 -1.761683672666549683e-01
-2.770043611526489258e-01 -5.978272110223770142e-02 9.397210925817489624e-02 -1.224665865302085876e-01 -1.927647143602371216e-01 -1.491941213607788086e-01 -2.343772351741790771e-02 2.464124932885169983e-02 -2.206887155771255493e-01 -2.518352568149566650e-01 -1.700095087289810181e-01 3.012446165084838867e-01 1.607881486415863037e-01 -8.714935183525085449e-02 -6.048108264803886414e-02 1.631035655736923218e-01 7.697349786758422852e-02 3.032949864864349365e-01 1.369449496269226074e-01 -8.651807159185409546e-02 -1.535264998674392700e-01 1.101367454975843430e-02 -7.051504217088222504e-03 2.639785706996917725e-01 4.072009921073913574e-01 1.340414136648178101e-01 3.711841627955436707e-02 -8.323159068822860718e-02 1.009090095758438110e-01 3.426665365695953369e-01 -4.627395793795585632e-02 -2.000408060848712921e-02
-1.425806581974029541e-01 -1.613631695508956909e-01 1.047765277326107025e-02 1.292688846588134766e-01 9.365741908550262451e-02 7.663946598768234253e-02 -2.699449658393859863e-01 -1.341652125120162964e-01 -9.319749474525451660e-02 6.211809441447257996e-02 -3.554039299488067627e-01 4.683491587638854980e-02 -9.243837743997573853e-02 -2.033814191818237305e-01 -5.381084233522415161e-02 -4.297982156276702881e-02 -4.765289425849914551e-01 -3.876574710011482239e-02 1.765098720788955688e-01 -6.001345068216323853e-02 1.031396389007568359e-01 -2.745264172554016113e-01 6.870359182357788086e-02 2.895891368389129639e-01 2.797265052795410156e-01 3.311906754970550537e-01 8.958479389548301697e-03 -2.649212628602981567e-02 -6.971849501132965088e-02 -5.633962154388427734e-02 2.918255515396595001e-02 -8.226452395319938660e-03
-3.045804798603057861e-01 -8.663714863359928131e-03 1.653257906436920166e-01 9.215877205133438110e-02 4.241730272769927979e-02 -2.721945047378540039e-01 6.349670886993408203e-02 2.244022190570831299e-01 -3.556994497776031494e-01 -1.119456589221954346e-01 -2.570020854473114014e-01 3.637681007385253906e-01 1.505595594644546509e-01 -9.651193767786026001e-02 -1.092251315712928772e-01 9.079006849788129330e-04 -1.018526405096054077e-01 -7.011732459068298340e-02 1.127643585205078125e-01 1.736976802349090576e-01 -1.536822784692049026e-02 2.110229060053825378e-02 -2.087367027997970581e-01 2.729818820953369141e-01 1.015856340527534485e-01 -1.198147796094417572e-02 2.471204847097396851e-01 -4.502070695161819458e-02 2.535020411014556885e-01 1.778599768877029419e-01 -9.161306917667388916e-02 7.007106393575668335e-02
6.388957053422927856e-02 -2.222428470849990845e-01 -1.839842945337295532e-01 1.114264205098152161e-01 -1.806039214134216309e-01 -1.690422594547271729e-01 1.299087703227996826e-01 -1.987383514642715454e-02 -7.761243730783462524e-02 2.931470423936843872e-02 -2.870453298091888428e-01 2.156324535608291626e-01 1.959349811077117920e-01 -5.780445411801338196e-02 1.385477036237716675e-01 -4.584197327494621277e-02 -8.689589798450469971e-02 -1.450188457965850830e-01 -1.527590751647949219e-01 -1.458367705345153809e-01 5.658516287803649902e-02 -2.078139334917068481e-01 -1.526086777448654175e-01 3.277678489685058594e-01 3.382176160812377930e-01 -1.193122938275337219e-02 2.497744411230087280e-01 -2.414434552192687988e-01 3.163691461086273193e-01 2.382719330489635468e-02 -1.138299256563186646e-01 -1.544885039329528809e-01
-2.350087836384773254e-02 2.164176553487777710e-01 -2.138951867818832397e-01 -1.232226863503456116e-01 -2.171712219715118408e-01 2.124575823545455933e-01 1.948398649692535400e-01 1.681786626577377319e-01 -2.907246351242065430e-01 1.718989014625549316e-02 -2.490262836217880249e-01 3.006646931171417236e-01 -1.122729480266571045e-01 -9.713044017553329468e-02 -6.300666928291320801e-02 5.108258128166198730e-02 -3.443341851234436035e-01 6.416171044111251831e-02 8.990344405174255371e-02 7.851324975490570068e-02 2.177030742168426514e-01 -5.724800378084182739e-02 -2.235313355922698975e-01 5.653575062751770020e-02 3.106708824634552002e-01 1.667352169752120972e-01 1.673461496829986572e-01 6.302499026060104370e-02 1.944445371627807617e-01 8.970539271831512451e-02 -1.518272906541824341e-01 3.625110164284706116e-02
8.647631853818893433e-03 1.817413419485092163e-01 -1.639878749847412109e-01 9.523108601570129395e-02 1.114867851138114929e-01 -2.516826093196868896e-01 -2.184006199240684509e-02 5.227575078606605530e-02 1.348436176776885986e-01 -9.576756507158279419e-02 -8.056745678186416626e-02 2.796172499656677246e-01 -1.554923951625823975e-01 1.889166831970214844e-01 -1.003306638449430466e-02 1.346150675090029836e-04 -2.083396017551422119e-01 -7.341161370277404785e-02 2.100698649883270264e-02 -7.950180023908615112e-02 -3.294900804758071899e-02 9.275124222040176392e-02 -3.000359535217285156e-01 1.865534037351608276e-01 2.953438162803649902e-01 1.775618642568588257e-01 3.166932463645935059e-01 1.050788834691047668e-01 3.806170821189880371e-01 3.140661716461181641e-01 -3.272315859794616699e-02 -1.233415976166725159e-01
4.383052513003349304e-02 1.826388761401176453e-02 -3.101978451013565063e-02 8.356142789125442505e-02 -1.108112093061208725e-02 -1.049399673938751221e-01 -6.876382231712341309e-02 -1.497216802090406418e-02 -4.737018421292304993e-02 -2.777540087699890137e-01 -3.052937686443328857e-01 1.348141394555568695e-02 -1.758769005537033081e-01 -4.842752590775489807e-02 -5.538437888026237488e-02 1.335965692996978760e-01 -3.222615420818328857e-01 2.306730151176452637e-01 2.294485718011856079e-01 -3.457988500595092773e-01 8.634041994810104370e-02 -3.141487836837768555e-01 -7.772365957498550415e-02 2.515522837638854980e-01 -1.226661801338195801e-01 7.992645353078842163e-02 1.464943289756774902e-01 5.707220360636711121e-02 3.166215866804122925e-02 -7.859126664698123932e-03 1.098191961646080017e-01 -4.274515211582183838e-01
-3.236837685108184814e-01 4.586141929030418396e-02 -1.064837276935577393e-01 2.049194425344467163e-01 -4.641884565353393555e-02 -3.313619792461395264e-01 1.619653105735778809e-01 -1.855151355266571045e-01 7.726728916168212891e-02 -2.211858779191970825e-01 -1.549670547246932983e-01 9.066013991832733154e-02 -1.396587863564491272e-02 -1.728902459144592285e-01 -3.227064758539199829e-02 -1.420146077871322632e-01 -3.814441263675689697e-01 9.288759529590606689e-02 -3.735284134745597839e-02 2.004875689744949341e-01 -7.773693650960922241e-02 -1.197913140058517456e-01 -1.519965678453445435e-01 1.152398958802223206e-01 1.949569284915924072e-01 2.676139175891876221e-01 3.525218069553375244e-01 -7.329136878252029419e-02 1.347422003746032715e-01 1.569353789091110229e-02 1.360134184360504150e-01 -1.015029475092887878e-02
-1.325630247592926025e-01 6.705872714519500732e-03 -1.509674936532974243e-01 2.168436199426651001e-01 1.579837352037429810e-01 1.858873516321182251e-01 -1.518731117248535156e-01 2.575403153896331787e-01 5.843230709433555603e-02 -1.916418373584747314e-01 -2.624568901956081390e-02 -7.876209169626235962e-02 6.688065826892852783e-02 -1.494654715061187744e-01 -6.635312736034393311e-02 -1.058826502412557602e-02 -5.586018562316894531e-01 -8.243196457624435425e-02 -4.827487841248512268e-02 -9.582356363534927368e-02 1.868228465318679810e-01 -3.394259810447692871e-01 -1.852886825799942017e-01 2.285581231117248535e-01 6.530075520277023315e-02 1.421545743942260742e-01 8.701039850711822510e-02 -8.340265601873397827e-02 9.335619956254959106e-02 -2.607495188713073730e-01 -5.067910626530647278e-02 -1.828723819926381111e-03
1.948434412479400635e-01 -3.570082038640975952e-02 4.100820049643516541e-02 1.818328052759170532e-01 1.018228158354759216e-01 -6.573344022035598755e-02 -1.801813244819641113e-01 9.202765673398971558e-02 1.160133779048919678e-01 -1.681703887879848480e-02 -1.048579514026641846e-01 -2.460529468953609467e-02 1.667217165231704712e-01 -1.032664254307746887e-01 1.398389488458633423e-01 1.751764416694641113e-01 -5.353514552116394043e-01 2.295824512839317322e-02 -8.767544478178024292e-02 1.124747842550277710e-01 6.071763485670089722e-02 -1.968770325183868408e-01 -5.856539309024810791e-02 9.265126287937164307e-02 3.885512351989746094e-01 2.637123167514801025e-01 2.209970727562904358e-02 1.074269711971282959e-01 7.933764904737472534e-02 6.598746031522750854e-02 3.163171410560607910e-01 -2.262111604213714600e-01
-1.959808170795440674e-01 -2.423606961965560913e-01 4.609841853380203247e-02 1.442315522581338882e-02 1.838649064302444458e-01 -1.714828908443450928e-01 -1.179831251502037048e-01 1.445098221302032471e-01 1.634630113840103149e-01 -2.024227082729339600e-01 -1.590054929256439209e-01 1.114599406719207764e-01 7.686805725097656250e-02 -3.674822449684143066e-01 1.123071536421775818e-01 2.212980240583419800e-01 -1.996646523475646973e-01 -7.443237304687500000e-02 -6.412097811698913574e-02 -2.658351361751556396e-01 -1.199191734194755554e-01 5.492286290973424911e-03 2.899742126464843750e-02 3.742636740207672119e-01 6.657131016254425049e-02 2.941996455192565918e-01 1.625259816646575928e-01 1.413471251726150513e-01 3.612936288118362427e-02 2.787387073040008545e-01 5.171751603484153748e-02 1.753547840053215623e-04
-6.683118641376495361e-02 -2.079777270555496216e-01 -1.871271580457687378e-01 -1.463430672883987427e-01 1.905396766960620880e-02 -3.870121762156486511e-02 -2.293959408998489380e-01 1.281445100903511047e-02 -9.291559457778930664e-03 1.435733288526535034e-01 -3.558105230331420898e-01 1.411614865064620972e-01 2.768177390098571777e-01 -1.521857529878616333e-01 1.926315128803253174e-01 6.410066783428192139e-02 -1.632554233074188232e-01 -1.030394732952117920e-01 6.085512414574623108e-02 -9.048972278833389282e-02 1.506536155939102173e-01 -3.002479970455169678e-01 2.832675166428089142e-02 1.421220302581787109e-01 2.355029582977294922e-01 2.099035680294036865e-01 3.432204425334930420e-01 2.274792492389678955e-01 3.974120691418647766e-02 -1.535422205924987793e-01 -1.855172216892242432e-01 1.460124999284744263e-01
6.036221608519554138e-02 -7.988414168357849121e-02 -1.916217952966690063e-01 -1.571583300828933716e-01 -1.657859422266483307e-02 -1.751876026391983032e-01 2.531207501888275146e-01 3.804940730333328247e-03 -2.677344977855682373e-01 -1.352621912956237793e-01 -1.883665770292282104e-01 -5.405024439096450806e-02 -9.956805408000946045e-02 1.935503333806991577e-01 -1.882940530776977539e-01 -6.970468163490295410e-02 -3.757821917533874512e-01 -8.836305886507034302e-02 1.324845850467681885e-01 1.025889068841934204e-01 -1.179781183600425720e-01 -2.086579948663711548e-01 1.503472775220870972e-01 4.091795086860656738e-01 2.587892413139343262e-01 1.934842169284820557e-01 1.727090179920196533e-01 -1.212082281708717346e-01 -5.895588546991348267e-02 5.086149275302886963e-02 -7.730588316917419434e-02 -1.785624772310256958e-01
-2.822084166109561920e-02 -2.861703038215637207e-01 -4.024068415164947510e-01 -1.025331094861030579e-01 6.764540914446115494e-03 4.191153869032859802e-02 -7.252404838800430298e-02 8.698946237564086914e-02 -5.898509547114372253e-02 -2.445258796215057373e-01 -2.203219532966613770e-01 7.889690995216369629e-02 -7.419512420892715454e-02 3.621971607208251953e-02 -6.357681471854448318e-03 1.704899668693542480e-01 -3.352727890014648438e-01 1.950365751981735229e-01 -1.386261284351348877e-01 6.766638159751892090e-02 2.053911983966827393e-01 1.221987325698137283e-02 1.184491720050573349e-02 3.552501201629638672e-01 1.580045223236083984e-01 3.484374657273292542e-02 1.431630104780197144e-01 -1.617119163274765015e-01 -1.361722648143768311e-01 -8.540369570255279541e-02 3.147544860839843750e-01 -1.887328177690505981e-01
-2.514606416225433350e-01 -1.882695555686950684e-01 -3.753249049186706543e-01 6.264143437147140503e-02 -7.344039529561996460e-02 1.884651780128479004e-01 1.151397973299026489e-01 -1.007927954196929932e-01 -7.096749544143676758e-02 -2.526527643203735352e-01 -5.467789620161056519e-02 1.130952015519142151e-01 2.619341248646378517e-03 -2.298550903797149658e-01 -1.387808378785848618e-02 1.054704375565052032e-02 -9.780752658843994141e-02 1.079028025269508362e-01 1.620178818702697754e-01 -9.864737838506698608e-02 -7.655508071184158325e-02 -4.010931774973869324e-02 -1.209731251001358032e-01 7.551262527704238892e-02 3.788020908832550049e-01 9.931642562150955200e-02 2.804673910140991211e-01 -1.505124717950820923e-01 3.897410333156585693e-01 2.208506762981414795e-01 8.026934415102005005e-02 8.730872720479965210e-02
-6.343904137611389160e-02 -1.621469408273696899e-01 -2.767946012318134308e-02 -1.510614603757858276e-01 1.294897049665451050e-01 -1.750489883124828339e-02 -2.189552336931228638e-01 -4.995639249682426453e-02 7.806590199470520020e-02 -1.117096096277236938e-01 -2.527807652950286865e-01 -1.150688808411359787e-02 -6.685401499271392822e-02 -2.081167846918106079e-01 1.128271743655204773e-01 1.625268459320068359e-01 -3.898056149482727051e-01 1.039309054613113403e-01 8.390054106712341309e-02 -3.537514805793762207e-01 1.229750439524650574e-01 -2.980192005634307861e-01 -1.609054803848266602e-01 1.963048577308654785e-01 -1.226056665182113647e-01 -8.773616701364517212e-02 2.752622663974761963e-01 5.236141756176948547e-02 1.284324526786804199e-01 -2.306049466133117676e-01 2.185919880867004395e-01 -1.645158380270004272e-01
1.152075231075286865e-01 7.646851241588592529e-02 -1.027425229549407959e-01 -1.782433688640594482e-02 1.696285009384155273e-01 5.307669565081596375e-02 2.104532718658447266e-02 -1.302697211503982544e-01 6.797162350267171860e-03 -2.004774808883666992e-01 -7.710427045822143555e-02 3.852258324623107910e-01 -6.050333380699157715e-02 -1.653006076812744141e-01 2.092145681381225586e-01 6.459405273199081421e-02 -4.793540537357330322e-01 -6.242235004901885986e-02 -1.636947691440582275e-01 1.304204314947128296e-01 -4.820808768272399902e-02 -3.307152390480041504e-01 7.766207307577133179e-02 2.972600162029266357e-01 -1.711598634719848633e-01 -4.801219701766967773e-02 2.125287652015686035e-01 6.210076436400413513e-02 1.104837656021118164e-02 6.567601859569549561e-02 -1.744700819253921509e-01 -2.200404256582260132e-01
-9.117990732192993164e-02 -4.878601804375648499e-02 -8.702670782804489136e-02 -1.719451248645782471e-01 8.752186596393585205e-02 1.245403289794921875e-01 -1.053864732384681702e-01 3.018125705420970917e-02 -4.888069629669189453e-01 -1.553328186273574829e-01 -8.456923812627792358e-02 2.940558195114135742e-01 -1.081752311438322067e-02 7.363422214984893799e-02 -1.766780316829681396e-01 -8.806446194648742676e-02 -4.221544265747070312e-01 1.456912904977798462e-01 3.868361935019493103e-02 -2.063911855220794678e-01 2.422248274087905884e-01 -9.865848720073699951e-02 2.516531571745872498e-02 2.449160665273666382e-01 2.177758142352104187e-02 1.140279173851013184e-01 -6.756523251533508301e-02 1.070636603981256485e-02 5.082361027598381042e-02 3.788887523114681244e-03 -1.708503812551498413e-01 -3.054303824901580811e-01
-2.222455590963363647e-01 -1.336621493101119995e-01 1.754639148712158203e-01 1.357485889457166195e-03 2.517228424549102783e-01 -8.873985148966312408e-03 2.203254699707031250e-01 -2.207314819097518921e-01 -1.789385676383972168e-01 -1.801898032426834106e-01 -3.345360159873962402e-01 2.078383266925811768e-01 8.950819820165634155e-02 -1.170305535197257996e-01 3.271402791142463684e-02 2.038584500551223755e-01 -8.427414298057556152e-02 -9.775694459676742554e-02 -1.261751633137464523e-02 -1.924053132534027100e-01 9.245155751705169678e-02 -3.978714719414710999e-02 -3.137366175651550293e-01 6.295479834079742432e-02 3.159517347812652588e-01 -1.283146254718303680e-02 5.305880680680274963e-02 2.039306610822677612e-01 1.944066733121871948e-01 1.241442933678627014e-01 1.405788660049438477e-01 -2.712661325931549072e-01
-2.070306837558746338e-01 1.345898956060409546e-01 -1.479138582944869995e-01 -3.763500973582267761e-02 4.029155522584915161e-02 -2.396398037672042847e-01 -2.352335453033447266e-01 -8.502716571092605591e-02 1.310189161449670792e-02 -2.074308320879936218e-02 -2.133146524429321289e-01 2.348680943250656128e-01 2.321626245975494385e-01 -1.716995686292648315e-01 2.659833729267120361e-01 2.740162312984466553e-01 -1.998202949762344360e-01 1.020013317465782166e-01 -8.763907849788665771e-02 9.985287487506866455e-02 1.175828501582145691e-01 8.733838796615600586e-02 -1.687213480472564697e-01 5.023576319217681885e-02 2.896679937839508057e-01 3.233558833599090576e-01 2.538521885871887207e-01 1.801929622888565063e-01 9.250503778457641602e-02 1.092349216341972351e-01 1.807387769222259521e-01 6.835671514272689819e-02
9.698648005723953247e-02 -3.377521038055419922e-01 -2.282053083181381226e-01 -5.278424825519323349e-03 -1.436968520283699036e-02 8.877873420715332031e-02 -1.047318503260612488e-01 1.719458252191543579e-01 -5.962496157735586166e-03 -3.017166629433631897e-02 -1.630324423313140869e-01 1.514429003000259399e-01 9.979803115129470825e-02 -2.298737913370132446e-01 -4.055496305227279663e-02 -3.665212169289588928e-02 -4.812700450420379639e-01 2.149186581373214722e-01 2.151510566473007202e-01 1.031868979334831238e-01 -1.157681494951248169e-01 -1.747739911079406738e-01 1.802108250558376312e-02 2.061903923749923706e-01 2.491502016782760620e-01 2.058808654546737671e-01 5.625530332326889038e-02 -1.995843090116977692e-02 2.347067594528198242e-01 -1.501013338565826416e-01 2.285337597131729126e-01 1.150501146912574768e-02
-1.341876387596130371e-01 1.500104963779449463e-01 -2.034632563591003418e-01 8.152945339679718018e-02 -1.206236034631729126e-01 -2.864334583282470703e-01 -2.558952867984771729e-01 4.390995949506759644e-02 -1.405930668115615845e-01 -1.323796212673187256e-01 -2.191958129405975342e-01 1.865385770797729492e-01 5.360436812043190002e-02 -1.206471771001815796e-01 -5.478171259164810181e-02 1.441920548677444458e-01 -1.269680559635162354e-01 3.718663379549980164e-02 4.172322526574134827e-02 -3.548405691981315613e-02 1.293688267469406128e-01 -4.999343156814575195e-01 -6.742571946233510971e-03 4.133073091506958008e-01 8.873385936021804810e-02 4.234710335731506348e-02 -6.902728974819183350e-02 1.664272546768188477e-01 2.494062781333923340e-01 1.023051887750625610e-01 -1.145611554384231567e-01 -1.091801002621650696e-02
1.304271817207336426e-01 -7.993892650119960308e-04 -3.584180772304534912e-02 2.395691871643066406e-01 1.806054264307022095e-01 1.857160478830337524e-01 8.446939289569854736e-03 1.056708991527557373e-01 -8.249705284833908081e-02 -2.582834362983703613e-01 -5.678407847881317139e-03 2.771804332733154297e-01 1.158457025885581970e-01 -2.041847072541713715e-02 -1.386884599924087524e-01 -3.529844805598258972e-02 -4.008233845233917236e-01 2.622939348220825195e-01 -1.150426641106605530e-02 -6.966868788003921509e-02 1.356625258922576904e-01 2.061996608972549438e-01 -7.880208641290664673e-02 2.767784595489501953e-01 2.946744561195373535e-01 8.571135997772216797e-02 3.518546819686889648e-01 6.980068236589431763e-02 -1.258077472448348999e-01 -1.562051475048065186e-01 8.670129626989364624e-02 -1.117509901523590088e-01
1.443616747856140137e-01 -1.538321375846862793e-01 -3.080677688121795654e-01 -2.060635983943939209e-01 5.099306255578994751e-02 -4.484349861741065979e-03 -2.223568111658096313e-01 1.839587688446044922e-01 2.212323620915412903e-02 -7.169680297374725342e-02 -3.118161857128143311e-01 1.737213730812072754e-01 1.034373790025711060e-02 -7.989832758903503418e-02 9.866683930158615112e-02 -9.681057929992675781e-02 -4.014077782630920410e-01 -7.855745404958724976e-02 -2.474119514226913452e-01 -7.374876737594604492e-02 2.887493371963500977e-02 -1.551366597414016724e-01 -6.007816642522811890e-02 1.796568036079406738e-01 2.081529796123504639e-01 2.471271306276321411e-01 8.730810135602951050e-02 2.556565403938293457e-02 4.138112068176269531e-03 -1.181709468364715576e-01 3.595286011695861816e-01 -1.514291763305664062e-01
-5.378650035709142685e-03 -1.737531423568725586e-01 1.419497579336166382e-01 -1.425625830888748169e-01 -7.841146737337112427e-02 -1.080383062362670898e-01 -6.736522912979125977e-02 -7.129254192113876343e-02 -7.911802828311920166e-02 -1.779740303754806519e-01 -1.481469571590423584e-01 4.713386297225952148e-01 1.321463882923126221e-01 -1.911245584487915039e-01 -3.797996044158935547e-02 1.019284799695014954e-01 8.197794854640960693e-02 2.067689150571823120e-01 -1.689544916152954102e-01 -5.173494666814804077e-02 2.639916166663169861e-02 4.552224278450012207e-02 3.012547828257083893e-02 3.759114146232604980e-01 3.842389881610870361e-01 1.129565062001347542e-03 2.958934009075164795e-01 -4.256202653050422668e-02 2.287669479846954346e-01 1.752093434333801270e-01 -7.181371003389358521e-02 -5.588724836707115173e-02
-2.149499803781509399e-01 -1.047557368874549866e-01 -6.999185681343078613e-02 2.519627511501312256e-01 7.284951955080032349e-02 -8.166909217834472656e-02 1.852374672889709473e-01 -1.458903253078460693e-01 -2.019446790218353271e-01 -1.977011114358901978e-01 -9.645399451255798340e-02 3.931147158145904541e-01 3.951924387365579605e-03 2.671593427658081055e-01 -1.655517704784870148e-02 1.716003986075520515e-03 -5.097276717424392700e-02 2.264130115509033203e-01 1.579224318265914917e-01 -6.778181344270706177e-02 1.481588743627071381e-02 -1.018812134861946106e-01 -3.739318251609802246e-01 3.685087561607360840e-01 -1.060510650277137756e-01 2.130951881408691406e-01 6.246353685855865479e-02 2.102733701467514038e-01 2.803611569106578827e-02 1.038323044776916504e-01 6.978388130664825439e-02 -2.569724433124065399e-02
1.957245022058486938e-01 -2.966952323913574219e-01 1.201168149709701538e-01 -3.072030246257781982e-01 -1.151459813117980957e-01 -7.385016651824116707e-04 -2.570243775844573975e-01 2.448877505958080292e-02 -1.094082146883010864e-01 6.139144301414489746e-02 -2.453575283288955688e-01 1.570709347724914551e-01 1.243996545672416687e-01 -1.205759937874972820e-03 2.098061442375183105e-01 1.173820197582244873e-01 -4.092012941837310791e-01 1.406522747129201889e-02 -1.282423436641693115e-01 5.507946014404296875e-02 9.628620930016040802e-03 -1.712159514427185059e-01 1.061291173100471497e-01 2.497708797454833984e-01 1.716119199991226196e-01 2.306920886039733887e-01 3.399446308612823486e-01 6.899913400411605835e-02 -5.682946182787418365e-03 -9.734991192817687988e-02 -6.105504557490348816e-02 6.817236542701721191e-02
-5.359175428748130798e-02 -4.253757297992706299e-01 6.748659163713455200e-02 2.320394963026046753e-01 1.245048493146896362e-01 -1.750858426094055176e-01 2.865261733531951904e-01 -8.741720765829086304e-02 -3.020151257514953613e-01 -2.418798953294754028e-01 -3.340434730052947998e-01 1.874777823686599731e-01 2.901426516473293304e-02 6.688133627176284790e-02 5.988769605755805969e-02 2.214642614126205444e-01 -4.504279047250747681e-02 -6.965124607086181641e-02 -6.166855245828628540e-02 -7.232958823442459106e-02 6.176093593239784241e-02 -1.382090337574481964e-02 -1.552139669656753540e-01 1.353624612092971802e-01 4.173715785145759583e-02 1.704505085945129395e-02 1.799957007169723511e-01 1.312909424304962158e-01 1.728502810001373291e-01 1.263162493705749512e-01 -1.304844021797180176e-02 -3.278491497039794922e-01
2.627800218760967255e-02 2.321735396981239319e-02 7.031248509883880615e-02 2.791305482387542725e-01 2.140278220176696777e-01 -1.302817463874816895e-01 -2.331365495920181274e-01 1.701474189758300781e-01 -4.245801270008087158e-02 -2.232647500932216644e-02 -1.303090155124664307e-01 -2.419356442987918854e-02 2.442177198827266693e-02 -1.233839988708496094e-01 -1.484714746475219727e-01 -1.191610619425773621e-01 -4.380378425121307373e-01 1.783194094896316528e-01 1.330959349870681763e-01 -4.932768642902374268e-02 2.057887315750122070e-01 2.928863279521465302e-02 -1.259949654340744019e-01 7.646080851554870605e-02 1.210695803165435791e-01 -4.573607444763183594e-02 4.903645813465118408e-01 1.420480106025934219e-02 1.200210601091384888e-01 2.633114159107208252e-01 -2.488269284367561340e-02 2.176750153303146362e-01
8.322574198246002197e-02 -1.663486957550048828e-01 -2.925206907093524933e-02 6.613028794527053833e-02 -2.376568876206874847e-02 -5.027840659022331238e-02 6.541890907101333141e-04 1.160036548972129822e-01 -7.464593648910522461e-02 -1.356167048215866089e-01 -1.738966703414916992e-01 -1.148069351911544800e-01 6.523592025041580200e-02 5.461077392101287842e-02 -2.381215430796146393e-02 -5.780733004212379456e-02 -3.051575124263763428e-01 2.542442679405212402e-01 1.749626100063323975e-01 -2.880103886127471924e-01 2.358575314283370972e-01 -4.896044433116912842e-01 -5.568818002939224243e-02 3.429567217826843262e-01 -7.450958341360092163e-02 7.511834800243377686e-02 9.662643074989318848e-02 1.512086987495422363e-01 -2.032854128628969193e-03 5.742567032575607300e-02 -1.232898607850074768e-02 -3.617422282695770264e-01
-3.590865135192871094e-01 -2.981281280517578125e-01 -9.300091117620468140e-02 1.180813163518905640e-01 -1.075832396745681763e-01 -9.561052173376083374e-02 9.034128487110137939e-02 -2.320318669080734253e-02 9.696760773658752441e-02 -2.419621497392654419e-01 1.420723088085651398e-02 2.054473012685775757e-01 2.986810803413391113e-01 -4.985660687088966370e-02 -2.193920016288757324e-01 1.490216851234436035e-01 5.442217364907264709e-02 1.356955990195274353e-02 3.957420587539672852e-02 -5.872959643602371216e-02 1.166292056441307068e-01 -8.353984355926513672e-02 -6.745890527963638306e-02 2.445600628852844238e-01 1.065847203135490417e-01 1.552191078662872314e-01 5.013998150825500488e-01 4.726364091038703918e-02 2.042279094457626343e-01 1.070042774081230164e-01 -3.811927884817123413e-02 -1.448095887899398804e-01
-2.033607959747314453e-01 -3.120474517345428467e-01 -1.021511480212211609e-02 -7.556957006454467773e-02 4.885047301650047302e-02 -2.036998867988586426e-01 -6.368381530046463013e-02 1.216924563050270081e-01 2.292196899652481079e-01 -2.115242481231689453e-01 -5.280540511012077332e-02 1.975562572479248047e-01 1.056118085980415344e-01 -2.535474896430969238e-01 2.457622438669204712e-02 1.122560128569602966e-01 -2.477134168148040771e-01 -9.123678505420684814e-02 -1.526957284659147263e-02 -1.712188869714736938e-01 -2.053272277116775513e-01 -1.077191438525915146e-02 1.047964468598365784e-01 3.798602521419525146e-01 7.515832781791687012e-02 2.048058360815048218e-01 1.706459820270538330e-01 6.117665767669677734e-02 1.322831660509109497e-01 3.847821950912475586e-01 1.405478864908218384e-01 4.910472780466079712e-02
-1.891494840383529663e-01 -1.525130867958068848e-01 -8.161279559135437012e-02 -1.008965224027633667e-01 7.239452749490737915e-02 8.185200393199920654e-02 -9.804693050682544708e-03 3.195986896753311157e-02 6.510159373283386230e-02 -4.009332060813903809e-01 -2.589089423418045044e-02 7.748539745807647705e-02 1.151141617447137833e-02 -1.051094904541969299e-01 1.728440970182418823e-01 -1.513096839189529419e-01 -1.558756232261657715e-01 2.408018708229064941e-01 1.399415731430053711e-01 9.830677509307861328e-02 1.829204894602298737e-02 4.833062365651130676e-02 -4.720529075711965561e-03 1.430946141481399536e-01 4.096097946166992188e-01 2.598573863506317139e-01 3.897214233875274658e-01 -1.165017783641815186e-01 2.246045917272567749e-01 3.286519646644592285e-02 -1.259512603282928467e-01 -2.694458663463592529e-01
-3.773777484893798828e-01 1.320216655731201172e-01 4.809612408280372620e-02 -2.937167137861251831e-02 6.682914495468139648e-02 -1.595634967088699341e-01 5.626611039042472839e-02 -2.454135753214359283e-02 1.376451104879379272e-01 5.314048007130622864e-02 -1.371772587299346924e-01 1.635593622922897339e-01 -1.116483137011528015e-01 5.427210032939910889e-02 5.134318768978118896e-02 -4.291670396924018860e-02 -3.293043076992034912e-01 -4.720580473076552153e-04 7.826299220323562622e-02 4.056235775351524353e-02 -1.294627506285905838e-02 5.048376508057117462e-03 -2.006374448537826538e-01 3.925047516822814941e-01 2.323669940233230591e-01 2.172935903072357178e-01 3.516609072685241699e-01 7.255004346370697021e-02 3.934305310249328613e-01 -2.720270678400993347e-02 -8.823741972446441650e-02 -1.090122163295745850e-01
9.578575193881988525e-02 -2.208388596773147583e-01 8.468703180551528931e-02 3.748466819524765015e-02 -8.693379908800125122e-02 1.088504791259765625e-01 -2.109197378158569336e-01 -1.786858737468719482e-01 1.870174705982208252e-02 -3.728717332705855370e-03 -2.867473959922790527e-01 1.230560392141342163e-01 6.297789048403501511e-03 -1.478328108787536621e-01 2.656578645110130310e-02 6.000981479883193970e-02 -5.161182284355163574e-01 -5.712253227829933167e-02 7.393845170736312866e-02 4.608880355954170227e-02 -1.153135225176811218e-01 -3.509101569652557373e-01 -1.190978139638900757e-01 2.058279812335968018e-01 1.532222777605056763e-01 2.030187845230102539e-01 2.318829894065856934e-01 1.172444298863410950e-01 9.997996687889099121e-02 -1.792436540126800537e-01 2.613329589366912842e-01 2.965501323342323303e-02
1.583857461810112000e-02 7.717268168926239014e-02 1.180535182356834412e-03 -1.431219279766082764e-01 1.671334952116012573e-01 -2.975126206874847412e-01 -7.204648107290267944e-02 1.506615877151489258e-01 -1.338350176811218262e-01 8.727547526359558105e-02 -1.023906320333480835e-01 8.276440203189849854e-02 1.686891168355941772e-01 -1.460103839635848999e-01 -7.848349213600158691e-02 2.143409252166748047e-01 -1.173290982842445374e-01 2.414081618189811707e-02 3.156249523162841797e-01 -1.472830679267644882e-02 1.513480395078659058e-01 -3.672797083854675293e-01 2.004196494817733765e-01 2.493796050548553467e-01 2.937037050724029541e-01 2.568069994449615479e-01 2.147579342126846313e-01 -2.559813484549522400e-02 1.698585599660873413e-01 2.066514641046524048e-01 1.475002616643905640e-01 -1.326167881488800049e-01
-2.758676111698150635e-01 -3.558582067489624023e-01 4.193009436130523682e-02 -2.703856676816940308e-02 6.510408222675323486e-02 -1.528189033269882202e-01 1.331684738397598267e-01 1.934756189584732056e-01 2.364311963319778442e-01 -1.329398155212402344e-01 -1.010819226503372192e-01 -9.849686175584793091e-02 1.505443155765533447e-01 -5.573668703436851501e-02 -2.289707660675048828e-01 2.922426164150238037e-01 -3.276496380567550659e-02 4.022925626486539841e-03 -1.324730552732944489e-02 -1.809119880199432373e-01 6.425304710865020752e-02 1.142579223960638046e-02 7.896993309259414673e-02 3.007068634033203125e-01 2.423165589570999146e-01 1.017777323722839355e-01 4.379992187023162842e-01 -7.228804286569356918e-03 9.010272473096847534e-02 1.428578048944473267e-01 4.949105530977249146e-02 -1.675010472536087036e-01
-2.075726240873336792e-01 3.382979705929756165e-02 -1.530430745333433151e-02 1.708369702100753784e-01 3.109111189842224121e-01 2.061393707990646362e-01 5.865569040179252625e-02 2.755027115345001221e-01 -1.178364604711532593e-01 -2.054280489683151245e-01 -1.829366758465766907e-02 4.448822140693664551e-02 2.206577509641647339e-01 1.559602767229080200e-01 -2.692662179470062256e-01 -1.179649680852890015e-01 -3.728180229663848877e-01 -9.722388535737991333e-02 1.540331095457077026e-01 -1.212581172585487366e-01 -1.705864220857620239e-01 -3.461899161338806152e-01 -1.366177052259445190e-01 1.842963993549346924e-01 1.614378392696380615e-01 7.720546424388885498e-02 8.238499052822589874e-03 -1.631307043135166168e-02 2.103172987699508667e-01 -1.129113435745239258e-01 5.599493905901908875e-02 -9.533083438873291016e-02
-4.901615902781486511e-02 -4.835854098200798035e-02 4.216971993446350098e-02 -8.802635967731475830e-02 3.783151507377624512e-01 2.713313326239585876e-02 -1.771833598613739014e-01 9.770249575376510620e-02 -1.862892955541610718e-01 3.104364126920700073e-02 -2.658009529113769531e-01 7.886134088039398193e-02 4.774818662554025650e-03 9.627562016248703003e-02 -2.515352070331573486e-01 3.079965412616729736e-01 -4.814197421073913574e-01 5.505499616265296936e-02 -1.009282916784286499e-01 -1.292847841978073120e-01 -3.575198724865913391e-02 -5.635004490613937378e-02 -6.146806105971336365e-02 -1.577555686235427856e-01 1.726108640432357788e-01 -5.432172329165041447e-04 1.817259937524795532e-01 1.089622527360916138e-01 -7.045224308967590332e-02 3.093945682048797607e-01 1.688578873872756958e-01 -1.492125242948532104e-01
7.410568743944168091e-02 1.922956295311450958e-02 2.245194166898727417e-01 1.454712897539138794e-01 -8.254855126142501831e-02 -7.419650256633758545e-02 5.216540768742561340e-02 2.652750015258789062e-01 -3.887825086712837219e-02 -2.792818546295166016e-01 -7.528540492057800293e-02 4.511896371841430664e-01 7.392841577529907227e-02 -1.029399707913398743e-01 -8.068651705980300903e-02 -9.636522084474563599e-02 -2.976084947586059570e-01 5.136647447943687439e-02 3.106963038444519043e-01 -5.293179303407669067e-02 -1.696298718452453613e-01 -1.748736053705215454e-01 -2.515260316431522369e-02 1.449751108884811401e-01 2.911248505115509033e-01 -5.387492105364799500e-02 -5.113240703940391541e-02 8.233173936605453491e-02 7.038874924182891846e-02 3.272405564785003662e-01 -1.742012351751327515e-01 -7.458329945802688599e-02
-2.319262474775314331e-01 4.366346821188926697e-02 5.115880817174911499e-02 4.955844581127166748e-02 1.257665902376174927e-01 2.287191301584243774e-01 -1.321124136447906494e-01 2.265680581331253052e-01 -2.085330039262771606e-01 -1.328216344118118286e-01 7.987456023693084717e-02 2.857093811035156250e-01 1.089926213026046753e-01 8.454801142215728760e-02 -2.667173743247985840e-01 -6.689187139272689819e-02 -3.783310353755950928e-01 4.758348688483238220e-02 6.292447447776794434e-02 -1.347782909870147705e-01 -2.186198234558105469e-01 -3.513217270374298096e-01 -1.943476498126983643e-01 1.853609830141067505e-01 -1.729114204645156860e-01 1.823053956031799316e-01 -5.102726817131042480e-02 -4.920162633061408997e-02 8.510933071374893188e-02 1.159757599234580994e-01 2.223490029573440552e-01 -9.680148214101791382e-02
-1.633136533200740814e-02 -2.556188702583312988e-01 1.049249097704887390e-01 -7.076399773359298706e-02 4.390114545822143555e-01 1.932717673480510712e-02 -3.379481136798858643e-01 1.135132312774658203e-01 -2.451305985450744629e-01 -4.915532656013965607e-03 -7.892704010009765625e-02 -5.345037952065467834e-02 8.988076820969581604e-03 1.418139636516571045e-01 -1.622694730758666992e-01 1.516522914171218872e-01 -5.150796771049499512e-01 7.831110060214996338e-02 -6.819082796573638916e-02 -1.136883795261383057e-01 -7.279944419860839844e-02 -1.992996223270893097e-02 -1.170119829475879669e-02 -2.148042432963848114e-02 -4.614712670445442200e-02 1.106848269701004028e-01 2.496721744537353516e-01 5.970327928662300110e-02 -4.483449459075927734e-02 2.342183440923690796e-01 1.511021554470062256e-01 -6.452590227127075195e-02
1.934247612953186035e-01 5.806103348731994629e-02 -1.911763995885848999e-01 -1.514630913734436035e-01 1.196009069681167603e-01 -1.526574939489364624e-01 -1.154125388711690903e-02 1.579212546348571777e-01 2.389476150274276733e-01 2.030421048402786255e-01 -1.794941127300262451e-01 1.528194546699523926e-01 -6.076748296618461609e-02 1.972964406013488770e-02 -5.110637471079826355e-02 -2.888741493225097656e-01 -1.573426574468612671e-01 2.486811578273773193e-02 -1.195459589362144470e-01 -1.863420158624649048e-01 -1.751578785479068756e-02 -1.825836598873138428e-01 -2.092612087726593018e-01 2.222998440265655518e-01 2.276720851659774780e-01 3.371381461620330811e-01 1.985636651515960693e-01 -7.287354767322540283e-02 2.745991647243499756e-01 3.220294117927551270e-01 3.331080451607704163e-02 -3.628202527761459351e-02
4.384710639715194702e-02 3.598378272727131844e-03 1.488831043243408203e-01 1.112383604049682617e-01 7.913617789745330811e-02 -3.940100222826004028e-02 -2.459228038787841797e-01 3.906363248825073242e-01 -1.219982504844665527e-01 7.303992751985788345e-03 -2.786094248294830322e-01 2.137761712074279785e-01 -1.002329736948013306e-01 4.281025752425193787e-02 4.772999137639999390e-02 -5.284535884857177734e-02 -4.849661588668823242e-01 2.019226551055908203e-01 1.097040064632892609e-02 -3.453731834888458252e-01 -3.305693715810775757e-02 -6.089398264884948730e-02 -1.301002353429794312e-01 4.764039814472198486e-02 1.634149402379989624e-01 -2.270317673683166504e-01 2.164814807474613190e-02 -9.410559386014938354e-02 1.915752589702606201e-01 1.537193506956100464e-01 -8.688784390687942505e-02 -1.122819483280181885e-01
6.307481229305267334e-02 -2.822525501251220703e-01 4.960064217448234558e-02 3.259370103478431702e-02 1.833098977804183960e-01 -1.070081293582916260e-01 -1.037943884730339050e-01 2.655187845230102539e-01 1.177974231541156769e-02 -1.097927987575531006e-01 -5.246773362159729004e-02 2.127809822559356689e-01 5.482901819050312042e-03 -3.544895946979522705e-01 7.428612560033798218e-02 5.497617274522781372e-02 -4.461329877376556396e-01 1.759062111377716064e-01 -1.644735038280487061e-01 -2.210326343774795532e-01 -1.186713948845863342e-01 -3.086843490600585938e-01 8.147250860929489136e-02 1.611269265413284302e-01 1.300815641880035400e-01 4.708262160420417786e-02 9.851920604705810547e-02 9.566284716129302979e-02 -9.992276132106781006e-02 -5.400905758142471313e-02 2.497906386852264404e-01 -1.757977157831192017e-01
1.828971058130264282e-01 -1.730411201715469360e-01 -5.895112827420234680e-02 1.315216273069381714e-01 -4.660671949386596680e-02 -3.073905110359191895e-01 2.708849608898162842e-01 -1.853082887828350067e-02 1.151427775621414185e-01 -4.545910283923149109e-02 -2.758699357509613037e-01 1.827923506498336792e-01 8.256557583808898926e-02 -2.031017690896987915e-01 4.361952468752861023e-02 1.415448486804962158e-01 -2.354829907417297363e-01 1.369784176349639893e-01 1.785302162170410156e-01 -2.149136960506439209e-01 1.149372309446334839e-01 -9.450258314609527588e-02 -1.514073014259338379e-01 1.060664579272270203e-01 2.863220274448394775e-01 -1.753884702920913696e-01 1.231244951486587524e-01 -1.381586939096450806e-01 1.515787988901138306e-01 4.095509648323059082e-01 -2.916109561920166016e-02 -5.884740874171257019e-02
1.359272003173828125e-01 -1.249606311321258545e-01 -1.231158971786499023e-01 1.752332001924514771e-01 9.803783148527145386e-02 8.927513659000396729e-02 -1.489570736885070801e-01 4.907586798071861267e-02 -7.132784277200698853e-02 -2.512867152690887451e-01 -3.265875875949859619e-01 2.949107997119426727e-02 -1.025430560111999512e-01 -1.591551154851913452e-01 -9.097024053335189819e-02 -1.185802649706602097e-02 -1.718801259994506836e-01 2.066183239221572876e-01 -1.950265653431415558e-02 1.149020157754421234e-03 -4.501146823167800903e-02 -2.598452270030975342e-01 -1.368097364902496338e-01 8.941763639450073242e-02 3.803745806217193604e-01 2.236648835241794586e-02 3.692219853401184082e-01 3.299221098423004150e-01 -2.111419439315795898e-01 -6.108590867370367050e-03 -2.304353937506675720e-02 -2.312173545360565186e-01
-1.460721343755722046e-01 -2.965866923332214355e-01 -1.458174455910921097e-02 -1.201788261532783508e-01 7.620000094175338745e-02 -6.003970280289649963e-02 -2.891647256910800934e-02 1.355884522199630737e-01 1.583848595619201660e-01 -1.305431723594665527e-01 -3.639293834567070007e-02 8.624105900526046753e-02 1.625236682593822479e-02 -2.725695669651031494e-01 1.498366445302963257e-01 2.309283763170242310e-01 -2.776674330234527588e-01 -1.384390443563461304e-01 -8.049114607274532318e-03 -2.481624037027359009e-01 -1.167948991060256958e-01 9.222348220646381378e-03 -6.527303904294967651e-02 4.287849962711334229e-01 6.758998334407806396e-02 3.184065222740173340e-01 1.996298879384994507e-01 6.469942629337310791e-02 -5.590646713972091675e-02 3.446304798126220703e-01 9.400305151939392090e-02 7.554456591606140137e-02
-1.313340570777654648e-02 -1.845429241657257080e-01 -2.437670975923538208e-01 4.650515690445899963e-02 3.980906680226325989e-02 7.061849348247051239e-03 -9.715539962053298950e-02 3.702144697308540344e-02 -4.027090594172477722e-02 -1.843324601650238037e-01 -5.217356607317924500e-02 1.098201125860214233e-01 -3.133721649646759033e-01 3.377251327037811279e-02 -9.187237918376922607e-02 -1.918368600308895111e-02 -3.799742460250854492e-01 3.100218176841735840e-01 -2.002479434013366699e-01 -6.513927876949310303e-02 1.567327044904232025e-02 -2.845770120620727539e-01 2.134794294834136963e-01 3.979052901268005371e-01 2.359698712825775146e-01 1.057068407535552979e-01 9.713175892829895020e-02 8.268468081951141357e-04 1.234022006392478943e-01 -1.135577484965324402e-01 2.285524010658264160e-01 -8.117355406284332275e-02
-2.755384445190429688e-01 6.762184202671051025e-02 -1.220550313591957092e-01 -2.806584537029266357e-02 5.156252160668373108e-02 -1.335889399051666260e-01 -1.557242404669523239e-02 1.081031095236539841e-02 1.589090079069137573e-01 -2.857366800308227539e-01 1.394102275371551514e-01 1.497975736856460571e-01 -7.031952589750289917e-02 -7.200412917882204056e-03 -1.801574975252151489e-02 7.575729396194219589e-03 -2.194331288337707520e-01 2.012606859207153320e-01 7.693840563297271729e-02 9.801585227251052856e-02 1.729217916727066040e-01 1.351350247859954834e-01 -1.094928160309791565e-01 2.843823730945587158e-01 2.128521203994750977e-01 2.206500768661499023e-01 3.778624236583709717e-01 -8.021899312734603882e-02 3.443469107151031494e-01 1.804578304290771484e-01 -1.350963413715362549e-01 -2.664558589458465576e-01
1.023636572062969208e-02 -3.202649354934692383e-01 -1.614281833171844482e-01 3.133085742592811584e-02 -8.243481069803237915e-02 -9.058431722223758698e-03 -2.964743673801422119e-01 -1.545463502407073975e-01 -4.332717135548591614e-02 1.384642124176025391e-01 -2.196841090917587280e-01 1.519273519515991211e-01 -1.095894873142242432e-01 1.565632224082946777e-02 -2.041870504617691040e-01 9.587430208921432495e-02 -5.097246170043945312e-01 1.843805015087127686e-01 2.326812595129013062e-01 1.505526900291442871e-01 -3.009993955492973328e-02 9.807855635881423950e-02 -1.931824386119842529e-01 1.698808670043945312e-01 1.007423475384712219e-01 7.191567867994308472e-02 1.103212013840675354e-01 -1.331092715263366699e-01 2.857074439525604248e-01 8.234024047851562500e-02 9.416995942592620850e-02 -7.925310730934143066e-02
-1.047200560569763184e-01 -8.238986134529113770e-02 -2.980864942073822021e-01 -1.853150874376296997e-01 1.519544571638107300e-01 -1.100312024354934692e-01 6.371488794684410095e-03 1.120676100254058838e-01 -1.553429216146469116e-01 9.589816629886627197e-02 -2.495235204696655273e-01 2.250517606735229492e-01 4.810898378491401672e-02 2.933503687381744385e-02 -1.424210965633392334e-01 -1.053877770900726318e-01 -3.328729867935180664e-01 1.100632771849632263e-01 -9.138529002666473389e-02 4.200430214405059814e-01 -4.298710823059082031e-02 -1.375811547040939331e-01 5.308917909860610962e-02 9.720540791749954224e-02 -1.210054010152816772e-01 1.002326384186744690e-01 1.805567145347595215e-01 1.345675885677337646e-01 2.985646575689315796e-02 -1.152536831796169281e-02 -1.946022808551788330e-01 -4.188153743743896484e-01
6.885380297899246216e-02 -9.244504570960998535e-02 -1.013715341687202454e-01 -2.623110413551330566e-01 -1.047845482826232910e-01 -1.208183243870735168e-01 -6.861768662929534912e-03 6.356933712959289551e-02 -4.380922019481658936e-01 -1.726599186658859253e-01 -1.044254750013351440e-01 1.042205020785331726e-01 4.536783695220947266e-02 -8.192267268896102905e-02 -2.190834283828735352e-01 -1.607547886669635773e-02 -4.411309063434600830e-01 1.124862432479858398e-01 7.094931602478027344e-02 -1.776338517665863037e-01 6.148424744606018066e-02 -4.170034527778625488e-01 -7.225333899259567261e-02 2.361582517623901367e-01 8.088759332895278931e-02 -1.141199469566345215e-01 1.508835405111312866e-01 -1.995176076889038086e-03 -8.736195415258407593e-02 -9.180711582303047180e-03 4.134084656834602356e-02 -2.077839970588684082e-01
-2.527838647365570068e-01 4.479603841900825500e-02 4.606826230883598328e-02 2.594898045063018799e-01 1.532429903745651245e-01 -1.387981027364730835e-01 3.033221364021301270e-01 1.533097624778747559e-01 4.876149818301200867e-02 3.139119595289230347e-03 -6.054575741291046143e-02 3.548859357833862305e-01 3.513415157794952393e-02 1.685863733291625977e-01 1.903019100427627563e-02 -3.247821703553199768e-02 -1.473862379789352417e-01 2.006423175334930420e-01 2.299021333456039429e-01 9.974433481693267822e-02 -7.031123153865337372e-03 -1.185530424118041992e-01 -2.409197157248854637e-03 3.701315224170684814e-01 1.949301362037658691e-01 2.037875056266784668e-01 9.252025187015533447e-02 6.382939754985272884e-04 8.537651598453521729e-02 3.058532774448394775e-01 2.787904143333435059e-01 -2.777260541915893555e-02
-1.188894212245941162e-01 1.033761948347091675e-01 -1.326686292886734009e-01 9.596396982669830322e-02 1.287941783666610718e-01 -3.996074199676513672e-02 1.998637020587921143e-01 1.207667216658592224e-01 -4.876857157796621323e-03 -3.327606022357940674e-01 -2.254697382450103760e-01 -2.290794067084789276e-02 2.071186155080795288e-01 9.444680809974670410e-02 -9.799826145172119141e-02 -2.873399257659912109e-01 -4.006645083427429199e-01 2.262982577085494995e-01 1.298341006040573120e-01 -2.850520424544811249e-02 -1.338498443365097046e-01 2.841908298432826996e-02 -3.235986530780792236e-01 1.130044981837272644e-01 1.536078006029129028e-01 -8.614633232355117798e-02 -8.189020305871963501e-02 2.356270551681518555e-01 2.985151708126068115e-01 -7.782916072756052017e-03 -1.970664598047733307e-02 -1.453538089990615845e-01
-7.621947675943374634e-02 4.110978916287422180e-02 2.029699459671974182e-02 2.148409001529216766e-02 3.546585142612457275e-01 -1.064151972532272339e-01 2.096649557352066040e-01 1.471003890037536621e-01 -3.341225534677505493e-02 -1.327162086963653564e-01 -1.621162891387939453e-01 3.226085603237152100e-01 -5.784747004508972168e-02 4.376732930541038513e-02 -8.739874511957168579e-02 2.329488471150398254e-02 -1.464232057332992554e-01 2.839616835117340088e-01 1.948044151067733765e-01 -8.649858832359313965e-02 1.041456013917922974e-01 -6.053909286856651306e-02 -3.007081747055053711e-01 2.817076146602630615e-01 3.032355308532714844e-01 1.941456794738769531e-01 7.777033373713493347e-03 -1.191938221454620361e-01 -1.224164739251136780e-01 1.573057174682617188e-01 3.303581476211547852e-01 4.255974665284156799e-02
-2.363491356372833252e-01 6.032005883753299713e-03 6.522390246391296387e-02 -3.846190497279167175e-02 -2.155297547578811646e-01 -1.841150373220443726e-01 -6.714285165071487427e-02 -1.447852700948715210e-01 1.300280243158340454e-01 -2.729564011096954346e-01 -3.018341362476348877e-01 1.438651233911514282e-01 1.068866327404975891e-01 3.009325563907623291e-01 -4.391852766275405884e-03 -1.018387675285339355e-01 -3.112472295761108398e-01 -1.116364300251007080e-01 1.276329010725021362e-01 -8.508120477199554443e-02 -4.912299662828445435e-02 -1.688739098608493805e-02 -1.484699249267578125e-01 3.614084124565124512e-01 1.430561989545822144e-01 2.068495899438858032e-01 2.395127117633819580e-01 1.265440434217453003e-01 2.319182902574539185e-01 -7.373779267072677612e-02 -5.273833498358726501e-02 1.734858006238937378e-01
5.253068730235099792e-02 -1.992466747760772705e-01 -2.820775210857391357e-01 -1.904561370611190796e-01 -1.009960621595382690e-01 -9.405388683080673218e-02 1.440585255622863770e-01 -6.341182440519332886e-02 -1.543659120798110962e-01 -2.220315784215927124e-01 -5.692603439092636108e-02 -9.502061642706394196e-03 5.244496464729309082e-02 -1.227443218231201172e-01 -3.655322641134262085e-02 -2.041117986664175987e-03 -3.244803249835968018e-01 3.927297890186309814e-02 1.610706895589828491e-01 -2.406715750694274902e-01 8.045548200607299805e-02 -3.546640276908874512e-01 -2.102812975645065308e-01 4.268397986888885498e-01 -7.890211045742034912e-02 1.126114279031753540e-01 1.567208468914031982e-01 -2.069621235132217407e-01 -1.713167317211627960e-02 -2.765087038278579712e-02 -3.487081453204154968e-02 -2.536200284957885742e-01
8.338482119143009186e-03 -2.680153548717498779e-01 -1.820373833179473877e-01 2.722426690161228180e-02 -2.264510095119476318e-01 -5.754213314503431320e-03 -4.192858040332794189e-01 -1.561467051506042480e-01 -8.186829090118408203e-02 1.558935549110174179e-02 -2.105030715465545654e-01 6.536131352186203003e-02 -3.076501376926898956e-02 -9.696114063262939453e-02 -9.368609637022018433e-02 6.248040124773979187e-02 -3.386686742305755615e-01 -6.064181029796600342e-02 8.478057384490966797e-02 4.976095259189605713e-02 -1.175897791981697083e-01 -1.116619631648063660e-01 -5.015590041875839233e-02 3.818461298942565918e-01 2.802451252937316895e-01 2.712440788745880127e-01 1.288214921951293945e-01 -5.112540721893310547e-02 2.376154810190200806e-01 -1.516208648681640625e-01 -3.910435736179351807e-02 -9.597842395305633545e-02
6.242446228861808777e-02 2.735641971230506897e-02 -6.893289089202880859e-02 1.417561769485473633e-01 7.467629760503768921e-02 6.135251373052597046e-02 2.636326663196086884e-02 2.133181691169738770e-01 3.924629464745521545e-02 -3.595026135444641113e-01 7.878539711236953735e-02 1.886374689638614655e-02 8.197124302387237549e-02 -1.437503695487976074e-01 -8.965131640434265137e-02 -2.945844531059265137e-01 -5.503355860710144043e-01 1.110610272735357285e-02 1.930473186075687408e-02 -6.237871572375297546e-02 3.198709785938262939e-01 -1.556091755628585815e-01 1.094254255294799805e-01 2.755332589149475098e-01 8.931735157966613770e-02 2.836703062057495117e-01 1.075664069503545761e-02 -1.003332808613777161e-01 1.504747718572616577e-01 -1.076872646808624268e-01 -2.954884432256221771e-02 -6.012699668644927442e-05
1.078307554125785828e-01 7.026466727256774902e-02 -1.079973354935646057e-01 -1.431926935911178589e-01 1.716708838939666748e-01 -1.776417791843414307e-01 2.190616726875305176e-02 1.076563522219657898e-01 1.958858072757720947e-01 -6.007506977766752243e-03 -2.112346589565277100e-01 2.030006349086761475e-01 -2.390203773975372314e-01 1.521416455507278442e-01 -1.038070768117904663e-01 -1.319297701120376587e-01 -3.105943799018859863e-01 -1.208861693739891052e-01 9.346483647823333740e-02 -6.845261156558990479e-02 3.660787642002105713e-02 8.179927617311477661e-02 -2.581720948219299316e-01 1.438053548336029053e-01 2.418687343597412109e-01 2.607218325138092041e-01 2.736700177192687988e-01 7.404915988445281982e-02 2.994907498359680176e-01 2.968853116035461426e-01 1.945796161890029907e-01 -5.527558177709579468e-02
-2.225031517446041107e-02 -3.285905122756958008e-01 8.081221021711826324e-03 1.493680626153945923e-01 -2.108417898416519165e-01 -1.322309970855712891e-01 2.218841016292572021e-01 -3.128645941615104675e-02 1.510938256978988647e-01 6.434221751987934113e-03 -7.748118788003921509e-02 -2.585968933999538422e-02 7.683909684419631958e-02 9.255069494247436523e-02 -2.117338776588439941e-02 -2.838715910911560059e-01 -2.129911333322525024e-01 1.095136478543281555e-01 -2.430524379014968872e-01 -1.492099016904830933e-01 1.208750605583190918e-01 -2.575842142105102539e-01 -2.640559375286102295e-01 4.028373658657073975e-01 9.174188971519470215e-02 2.512798011302947998e-01 1.303902566432952881e-01 1.024115160107612610e-01 -1.804003119468688965e-02 1.479334831237792969e-01 -2.405296713113784790e-01 -3.448927029967308044e-02
-7.157312333583831787e-02 -3.707531839609146118e-02 -1.305330395698547363e-01 -1.653052419424057007e-01 1.270083785057067871e-01 3.105894103646278381e-02 1.330313682556152344e-01 1.575844138860702515e-01 2.901448905467987061e-01 -2.430624812841415405e-01 -1.498770620673894882e-02 1.093466416932642460e-03 -1.032330840826034546e-01 6.555058807134628296e-02 1.821596771478652954e-01 -8.661361783742904663e-02 -2.442452311515808105e-01 9.706901758909225464e-02 5.749771837145090103e-03 2.284050360321998596e-02 1.786661893129348755e-01 3.786193579435348511e-02 4.663090221583843231e-03 2.095857858657836914e-01 2.925294041633605957e-01 2.228069454431533813e-01 3.818027973175048828e-01 -1.219110563397407532e-01 3.855388164520263672e-01 2.207782864570617676e-01 -2.481395751237869263e-02 -2.227058559656143188e-01
7.841072976589202881e-03 1.989878267049789429e-01 -2.902418673038482666e-01 1.235554888844490051e-01 1.210833638906478882e-01 -1.117835119366645813e-01 -1.774073690176010132e-01 -1.020143367350101471e-02 1.850422471761703491e-01 -1.220083981752395630e-01 -1.756607145071029663e-01 2.834548652172088623e-01 -1.310492679476737976e-02 1.731364242732524872e-02 7.530628144741058350e-02 -2.408539950847625732e-01 -3.335737884044647217e-01 1.203804016113281250e-01 1.081949695944786072e-01 9.654723852872848511e-02 -2.005870044231414795e-01 -3.933656960725784302e-03 -8.233817666769027710e-02 3.119285702705383301e-01 2.976886332035064697e-01 6.293806433677673340e-02 2.776032090187072754e-01 5.983366817235946655e-02 2.754862606525421143e-01 1.145613268017768860e-01 -1.543883979320526123e-01 -2.055866643786430359e-02
1.200743317604064941e-01 -1.244156211614608765e-01 4.821608215570449829e-02 -1.294152140617370605e-01 1.560438424348831177e-01 4.446022212505340576e-02 -2.469822205603122711e-02 1.986347697675228119e-02 -8.197029680013656616e-02 -1.112134531140327454e-01 1.996157020330429077e-01 1.633565872907638550e-01 5.988335609436035156e-02 4.238026216626167297e-02 -1.803974509239196777e-01 -1.838510483503341675e-02 -5.542037487030029297e-01 -2.255992591381072998e-02 2.336930483579635620e-01 7.029352337121963501e-02 -3.480871394276618958e-02 -4.821347594261169434e-01 -9.610109031200408936e-02 1.749532818794250488e-01 6.756501644849777222e-02 -2.479782253503799438e-01 4.500495269894599915e-02 2.499242722988128662e-01 1.349590271711349487e-01 5.445598065853118896e-02 8.206144720315933228e-02 -2.535626664757728577e-02
-1.833319067955017090e-01 -9.377826750278472900e-02 -2.154042869806289673e-01 1.696707904338836670e-01 1.242686137557029724e-01 -1.636169850826263428e-01 1.859211325645446777e-01 -2.810764499008655548e-02 -2.457890659570693970e-01 -1.178754717111587524e-01 -1.039443463087081909e-01 2.266198098659515381e-01 4.909865185618400574e-02 1.504019200801849365e-01 -1.404335647821426392e-01 -8.434695005416870117e-02 -5.182471275329589844e-01 -8.087127655744552612e-02 7.379069179296493530e-02 -4.215440154075622559e-02 4.256860539317131042e-02 -3.459281027317047119e-01 2.204484045505523682e-01 4.031111672520637512e-02 5.838863924145698547e-02 1.316840015351772308e-02 2.702818214893341064e-01 -5.435483902692794800e-02 1.235607713460922241e-01 1.782776266336441040e-01 4.372678324580192566e-02 1.841418147087097168e-01
1.333076953887939453e-01 -1.601439580554142594e-04 2.139562368392944336e-01 -6.025582924485206604e-02 -8.157519251108169556e-02 9.271650016307830811e-02 -1.912566870450973511e-01 3.373863697052001953e-01 -6.998524814844131470e-02 -1.092813163995742798e-01 -1.353326886892318726e-01 2.418986260890960693e-01 2.283411473035812378e-01 -1.385143846273422241e-01 3.248022403568029404e-03 -2.045931369066238403e-01 -2.371530383825302124e-01 2.663500905036926270e-01 1.533802449703216553e-01 -2.531057298183441162e-01 6.044768914580345154e-02 -2.588482573628425598e-03 -9.298434853553771973e-02 1.064215302467346191e-01 2.864000797271728516e-01 2.511275708675384521e-01 1.305612474679946899e-01 1.799823641777038574e-01 2.009337395429611206e-01 3.544308990240097046e-02 2.316897511482238770e-01 1.790298223495483398e-01
-1.489876955747604370e-01 -3.341113403439521790e-02 3.205253779888153076e-01 -1.452445983886718750e-01 7.266813516616821289e-02 -2.127786427736282349e-01 -4.047667980194091797e-02 -3.576222574338316917e-03 1.624621301889419556e-01 -3.563669025897979736e-01 -2.072623670101165771e-01 6.436467170715332031e-02 -4.728245362639427185e-02 -1.137851402163505554e-01 -8.947133272886276245e-02 -3.377514705061912537e-02 -2.935885787010192871e-01 2.004949003458023071e-01 1.026299074292182922e-01 1.364630609750747681e-01 -4.183948971331119537e-03 -1.804183572530746460e-01 -3.517262935638427734e-01 1.919099837541580200e-01 -2.287831157445907593e-01 9.559261798858642578e-02 3.147975802421569824e-01 2.461189590394496918e-02 1.977807581424713135e-01 6.797818839550018311e-02 5.144701898097991943e-02 1.400084495544433594e-01
2.241953015327453613e-01 -2.801949381828308105e-01 7.618271559476852417e-02 -3.636175068095326424e-03 4.026172310113906860e-02 -8.501680195331573486e-02 -2.325190156698226929e-01 -7.305722683668136597e-02 5.352133885025978088e-02 -9.582249820232391357e-02 -1.312273889780044556e-01 7.340231537818908691e-02 -2.476644935086369514e-03 -4.094961285591125488e-02 9.377449005842208862e-02 6.009863317012786865e-02 -4.766646623611450195e-01 -4.114906303584575653e-03 5.277208611369132996e-02 7.238732278347015381e-02 -2.511454224586486816e-01 -2.984879910945892334e-01 -3.725537285208702087e-02 2.467293292284011841e-01 2.017574459314346313e-01 2.762453258037567139e-01 4.805137962102890015e-02 1.273026764392852783e-01 1.030124649405479431e-01 -1.097595319151878357e-01 3.428062200546264648e-01 -1.517391949892044067e-01
-2.110109031200408936e-01 6.569790095090866089e-02 -1.796419732272624969e-03 -1.479113847017288208e-01 -1.413375884294509888e-02 -1.198262441903352737e-02 8.830744773149490356e-02 4.516185447573661804e-02 -1.944648474454879761e-01 -2.216702848672866821e-01 -3.071372210979461670e-01 -1.653820872306823730e-01 9.902458637952804565e-02 -8.745679259300231934e-02 -1.064656749367713928e-01 -1.542342752218246460e-01 -2.279933393001556396e-01 3.066151775419712067e-02 -8.406012505292892456e-02 -1.714343726634979248e-01 2.241046428680419922e-01 -5.062920451164245605e-01 4.713960364460945129e-02 3.945831060409545898e-01 -9.722913615405559540e-03 -1.146789267659187317e-01 2.027384489774703979e-01 1.362587660551071167e-01 -7.788690924644470215e-02 3.363270685076713562e-02 9.663389623165130615e-02 -1.207446753978729248e-01
1.437638327479362488e-02 -1.431074142456054688e-01 -2.939247786998748779e-01 3.063316345214843750e-01 -5.882768705487251282e-02 -1.846347562968730927e-02 -1.031870394945144653e-01 1.620713919401168823e-01 5.811640061438083649e-03 -2.220808416604995728e-01 -1.917440146207809448e-01 -4.967835173010826111e-02 -1.091177314519882202e-01 -4.442941397428512573e-02 -8.486217120662331581e-04 2.122269421815872192e-01 -3.257956504821777344e-01 1.191716715693473816e-01 -4.017947614192962646e-02 -1.640511751174926758e-01 -3.823542967438697815e-02 -2.283229082822799683e-01 1.103139482438564301e-02 8.009704947471618652e-02 1.529631316661834717e-01 2.334969788789749146e-01 2.016522735357284546e-01 2.170531302690505981e-01 -4.667288437485694885e-02 1.870719641447067261e-01 2.301823794841766357e-01 -3.821028172969818115e-01
-1.101499795913696289e-02 -2.201686054468154907e-02 4.066960215568542480e-01 -2.745244801044464111e-01 -3.439033403992652893e-02 -2.289363741874694824e-01 1.107861399650573730e-01 8.249480277299880981e-02 -1.469362899661064148e-02 1.053175888955593109e-02 -7.739146053791046143e-02 -8.318945020437240601e-02 1.176519766449928284e-01 8.939004689455032349e-02 5.528010055422782898e-02 -1.322810724377632141e-02 -2.506560087203979492e-01 3.854838386178016663e-02 1.292277723550796509e-01 1.860252469778060913e-01 -1.091618984937667847e-01 -1.126471385359764099e-01 1.359725147485733032e-01 5.740738511085510254e-01 5.627903714776039124e-02 1.482666879892349243e-01 1.778705418109893799e-01 2.423891052603721619e-02 1.841242313385009766e-01 8.543223142623901367e-02 1.952260583639144897e-01 -1.506349593400955200e-01
-8.928688615560531616e-02 -1.877269744873046875e-01 2.064230442047119141e-01 -1.534374505281448364e-01 3.003585934638977051e-01 -1.339561045169830322e-01 9.088098257780075073e-02 2.355426698923110962e-01 -3.708736896514892578e-01 -1.356021910905838013e-01 -2.418891936540603638e-01 1.111339628696441650e-01 -4.487734287977218628e-02 8.629180490970611572e-03 2.151319384574890137e-01 2.225846983492374420e-02 -3.096288740634918213e-01 2.523177266120910645e-01 -1.059166267514228821e-01 -1.728739291429519653e-01 -1.663730591535568237e-01 1.557494103908538818e-01 -1.711442917585372925e-01 2.848818898200988770e-01 -7.407484203577041626e-02 3.710063174366950989e-02 7.958265393972396851e-02 2.937139384448528290e-02 2.202840745449066162e-01 9.536364674568176270e-02 -1.556896045804023743e-02 9.014625102281570435e-02
-9.645568206906318665e-03 -2.649816274642944336e-01 4.674181714653968811e-02 1.466572284698486328e-01 2.200986593961715698e-01 -1.358151584863662720e-01 -2.924916148185729980e-01 8.420176059007644653e-02 -1.337547600269317627e-01 -3.488437086343765259e-02 -2.835246622562408447e-01 -7.611631602048873901e-02 3.546795994043350220e-02 7.375985383987426758e-02 9.086037427186965942e-02 -5.464836955070495605e-03 -2.575954794883728027e-01 6.721072830259799957e-03 -1.355150490999221802e-01 2.097079604864120483e-01 1.936199814081192017e-01 -3.979592621326446533e-01 2.756005525588989258e-01 2.492425292730331421e-01 4.477285593748092651e-02 -9.003682434558868408e-02 2.970618009567260742e-01 1.973327994346618652e-01 2.516903169453144073e-02 1.151573136448860168e-01 7.579555362462997437e-02 -8.111762255430221558e-02
-2.098206579685211182e-01 -4.829910025000572205e-02 -1.560853868722915649e-01 -9.953285008668899536e-02 1.613182872533798218e-01 6.072776019573211670e-02 -1.431663632392883301e-01 7.749474048614501953e-02 1.767210513353347778e-01 -4.134102463722229004e-01 7.114014029502868652e-02 1.498153507709503174e-01 -7.203462719917297363e-02 -3.957538399845361710e-03 7.199686020612716675e-02 6.338912248611450195e-02 -2.404682189226150513e-01 1.770326197147369385e-01 7.416285574436187744e-02 1.943127214908599854e-01 1.807059347629547119e-01 -5.160271376371383667e-02 1.009105890989303589e-01 2.325953096151351929e-01 2.796203792095184326e-01 6.886073201894760132e-02 1.786793172359466553e-01 -3.332101106643676758e-01 2.581456303596496582e-01 2.202058285474777222e-01 4.443287476897239685e-02 -2.099917829036712646e-01
-1.787668168544769287e-01 2.851210162043571472e-02 -2.021091282367706299e-01 2.351010218262672424e-02 1.097174808382987976e-01 -1.860013604164123535e-01 2.526357397437095642e-02 -8.590661734342575073e-02 9.896779805421829224e-02 -2.203901112079620361e-01 2.618510089814662933e-02 1.005932837724685669e-01 -2.826921641826629639e-01 -1.408674120903015137e-01 5.040544643998146057e-02 -5.769535782746970654e-04 -3.189801573753356934e-01 3.254552781581878662e-01 9.906467050313949585e-02 2.287527322769165039e-01 -6.979007273912429810e-02 -9.321679174900054932e-02 -5.167522002011537552e-03 2.691128551959991455e-01 3.181854784488677979e-01 8.752065151929855347e-02 2.960383892059326172e-01 -3.839389979839324951e-02 9.327837824821472168e-02 -1.341493986546993256e-02 2.792997360229492188e-01 -2.428626418113708496e-01
-2.213054709136486053e-02 1.240935474634170532e-01 -5.196155514568090439e-03 -1.701293140649795532e-01 -6.944439560174942017e-02 1.057938337326049805e-01 -2.549618110060691833e-02 -3.462514281272888184e-02 -4.396954178810119629e-01 -1.276954412460327148e-01 -1.635545492172241211e-01 1.114263385534286499e-01 7.524880766868591309e-02 -5.281663313508033752e-02 -1.861308664083480835e-01 -2.945228107273578644e-02 -5.116695761680603027e-01 2.144601196050643921e-01 2.080045193433761597e-01 -1.932268887758255005e-01 2.648538164794445038e-02 -1.341101676225662231e-01 -1.672501116991043091e-02 2.278521507978439331e-01 6.174347549676895142e-02 1.415057182312011719e-01 1.779285222291946411e-01 -4.201180487871170044e-02 3.605064377188682556e-02 -1.053903475403785706e-01 -2.152400761842727661e-01 -2.631133794784545898e-01
-2.132501453161239624e-01 7.170102000236511230e-02 7.819188386201858521e-02 1.085578128695487976e-01 2.203487418591976166e-02 -3.580249473452568054e-02 2.789968848228454590e-01 -1.298007965087890625e-01 5.645236000418663025e-02 2.149034142494201660e-01 -2.832381427288055420e-01 5.746674165129661560e-02 1.162419989705085754e-01 -3.445343300700187683e-02 1.034088954329490662e-01 3.181767091155052185e-02 -3.246264457702636719e-01 3.471586853265762329e-03 -1.634028404951095581e-01 4.178515449166297913e-02 -3.232791647315025330e-02 -9.259917587041854858e-02 -3.738738596439361572e-02 3.829755485057830811e-01 2.527417838573455811e-01 5.384242162108421326e-02 9.431333839893341064e-02 3.722990676760673523e-02 4.971826970577239990e-01 1.526040583848953247e-01 9.743195772171020508e-02 -1.648315489292144775e-01
7.845718413591384888e-02 -2.722381055355072021e-01 -9.273405373096466064e-02 9.990029036998748779e-02 9.089071303606033325e-02 8.063582703471183777e-03 -2.863305434584617615e-02 -1.175695210695266724e-01 9.196352958679199219e-02 -6.235320493578910828e-02 -3.321218192577362061e-01 -1.136873811483383179e-01 -1.887615211308002472e-02 -9.121966361999511719e-02 -1.001869514584541321e-01 -8.611052297055721283e-03 -3.397470414638519287e-01 4.386369511485099792e-02 1.721354760229587555e-02 -2.672740817070007324e-01 3.766377568244934082e-01 -2.475802153348922729e-01 -1.630290895700454712e-01 1.721318364143371582e-01 8.020596951246261597e-02 2.819019854068756104e-01 8.489049226045608521e-02 2.969845831394195557e-01 -1.004157587885856628e-01 4.268326237797737122e-02 1.860793530941009521e-01 -2.180289328098297119e-01
-1.637011766433715820e-01 -1.539555191993713379e-01 2.041704058647155762e-01 -4.550717025995254517e-02 4.572690650820732117e-02 -4.073689132928848267e-02 -6.778972595930099487e-02 1.882734745740890503e-01 -5.208510532975196838e-02 -3.263377845287322998e-01 1.078846678137779236e-01 1.894724369049072266e-01 1.945219933986663818e-01 -1.009740009903907776e-01 3.605016320943832397e-02 9.544889628887176514e-02 4.551856592297554016e-02 5.567170679569244385e-02 -7.260282523930072784e-03 -2.405601590871810913e-01 6.530833244323730469e-02 -1.873605102300643921e-01 -7.182644307613372803e-02 1.520871371030807495e-01 9.833630919456481934e-02 2.049678415060043335e-01 1.722604036331176758e-01 3.011532723903656006e-01 3.004147112369537354e-01 1.335801631212234497e-01 2.478235028684139252e-02 -4.850262701511383057e-01
-2.295375317335128784e-01 -1.957918256521224976e-01 7.355938851833343506e-02 -2.950255572795867920e-02 9.065428376197814941e-02 -2.701139748096466064e-01 1.719646006822586060e-01 -4.545283317565917969e-02 6.915006786584854126e-02 -1.320236623287200928e-01 -2.550090551376342773e-01 1.139663234353065491e-01 -3.572269529104232788e-02 3.554689288139343262e-01 -2.321133166551589966e-01 -6.358631700277328491e-02 -3.074625134468078613e-01 -2.538752853870391846e-01 -2.156645804643630981e-02 7.771743088960647583e-02 -2.381976693868637085e-02 -1.235551238059997559e-01 -1.474560350179672241e-01 2.042868286371231079e-01 9.227561205625534058e-02 3.567453026771545410e-01 2.217212468385696411e-01 -1.387213617563247681e-01 2.314542531967163086e-01 2.544450387358665466e-02 2.549004741013050079e-02 1.549881324172019958e-02
-1.864614635705947876e-01 -1.603937447071075439e-01 -2.235287129878997803e-01 -9.707827121019363403e-03 -4.312013462185859680e-02 -7.494661957025527954e-02 1.359367929399013519e-02 2.191258966922760010e-01 -1.453066915273666382e-01 -7.813312113285064697e-02 -3.084616661071777344e-01 9.159559756517410278e-02 -5.015093833208084106e-02 -8.077198266983032227e-02 1.018951274454593658e-02 1.866755932569503784e-01 -7.592560350894927979e-02 1.387798935174942017e-01 2.666373848915100098e-01 -1.856746524572372437e-01 -2.428843826055526733e-02 -5.688339471817016602e-01 2.814539708197116852e-03 5.008886009454727173e-02 7.051900774240493774e-02 1.906920969486236572e-01 1.012595668435096741e-01 1.103832423686981201e-01 1.888331323862075806e-01 5.681039299815893173e-03 9.474497288465499878e-02 -3.054606318473815918e-01
-1.693390905857086182e-01 -2.180700451135635376e-01 8.147010952234268188e-02 3.808477893471717834e-02 6.375925242900848389e-02 2.221949212253093719e-02 -1.583857834339141846e-01 6.890998035669326782e-02 1.306304931640625000e-01 -2.338558137416839600e-01 -1.586252599954605103e-01 3.863934874534606934e-01 1.850322782993316650e-01 -9.119637310504913330e-02 1.465342491865158081e-01 1.905605047941207886e-01 -1.552884578704833984e-01 -5.797759070992469788e-02 -5.665581300854682922e-02 -2.134175896644592285e-01 -7.692990452051162720e-02 1.001882329583168030e-01 -3.226701915264129639e-02 3.578554689884185791e-01 8.022500574588775635e-02 1.697005033493041992e-01 3.303166329860687256e-01 1.455539017915725708e-01 2.602417767047882080e-01 2.357167005538940430e-01 3.878518939018249512e-02 1.520592868328094482e-01
-1.479713916778564453e-01 -1.725803315639495850e-01 -1.933239847421646118e-01 -9.570772759616374969e-03 9.750747680664062500e-02 1.385673228651285172e-02 6.496752053499221802e-02 6.041956692934036255e-02 1.238504871726036072e-01 -3.466472029685974121e-01 -8.008450269699096680e-02 2.075327187776565552e-01 -1.185302212834358215e-01 -1.875402778387069702e-01 9.552300721406936646e-02 -2.148679941892623901e-01 -1.693645417690277100e-01 2.314294576644897461e-01 -2.878568880259990692e-02 8.911184221506118774e-02 2.652214169502258301e-01 -4.585094004869461060e-02 2.455794811248779297e-02 1.886493116617202759e-01 4.182915389537811279e-01 3.208136186003684998e-02 2.521685063838958740e-01 -1.066386997699737549e-01 3.254260420799255371e-01 7.039620727300643921e-02 7.260611653327941895e-02 -1.924745440483093262e-01
-1.721962392330169678e-01 -2.201412767171859741e-01 1.683392375707626343e-01 -9.652163088321685791e-02 -1.870911568403244019e-01 -1.238359287381172180e-01 1.116251572966575623e-01 9.731684625148773193e-02 -6.020082160830497742e-02 -8.463158458471298218e-02 -1.668401062488555908e-01 -3.877497464418411255e-02 1.800432056188583374e-01 -2.060339450836181641e-01 -2.961038649082183838e-01 8.781535923480987549e-02 -2.792001068592071533e-01 -2.401889711618423462e-01 1.316274702548980713e-02 -2.619616389274597168e-01 7.945594377815723419e-03 -7.235604524612426758e-02 -2.947981655597686768e-01 2.937722802162170410e-01 -7.601210474967956543e-02 2.185353338718414307e-01 1.398641169071197510e-01 1.234144642949104309e-01 3.359395861625671387e-01 3.474597632884979248e-02 1.261081993579864502e-01 -1.845162920653820038e-02
-2.257088869810104370e-01 1.575500518083572388e-02 1.158819273114204407e-01 -6.910968571901321411e-02 -4.352891445159912109e-02 -1.031684800982475281e-01 1.107523217797279358e-01 -4.982004873454570770e-03 5.711514502763748169e-02 -3.595201671123504639e-02 -1.584747284650802612e-01 2.818500399589538574e-01 -1.895425170660018921e-01 8.947914838790893555e-02 -1.255402415990829468e-01 6.636195629835128784e-02 -4.026692807674407959e-01 1.279069036245346069e-01 7.215673476457595825e-02 -2.263818979263305664e-01 -1.300183236598968506e-01 1.408744603395462036e-01 -2.180775701999664307e-01 8.000620454549789429e-02 2.783782184123992920e-01 3.746838271617889404e-01 2.939724624156951904e-01 2.808349207043647766e-02 2.851738333702087402e-01 1.071522235870361328e-01 -1.216008514165878296e-02 9.410633146762847900e-02
2.335204929113388062e-02 -6.921841204166412354e-02 -5.449692159891128540e-02 -1.873670816421508789e-01 3.044840507209300995e-02 -3.583094179630279541e-01 9.831505268812179565e-02 2.297929674386978149e-01 -3.375191986560821533e-02 7.909264415502548218e-02 -1.239990144968032837e-01 2.276073992252349854e-01 8.638866990804672241e-02 -1.240559145808219910e-01 -1.237013712525367737e-01 -1.323479879647493362e-02 -2.014434635639190674e-01 -1.881651580333709717e-01 3.021077215671539307e-01 7.016152143478393555e-02 1.529939621686935425e-01 -2.631441652774810791e-01 6.825584918260574341e-02 9.774517267942428589e-02 3.942168056964874268e-01 2.315901517868041992e-01 1.913312524557113647e-01 1.285772472620010376e-01 1.375851929187774658e-01 1.948248408734798431e-02 2.549933269619941711e-03 -3.022572994232177734e-01
5.139008909463882446e-02 -1.877539753913879395e-01 -2.257173806428909302e-01 9.314084053039550781e-02 2.030998319387435913e-01 1.282396018505096436e-01 -9.002698585391044617e-03 -9.933761507272720337e-02 -6.901434622704982758e-03 -2.057104408740997314e-01 -2.155791074037551880e-01 2.059455215930938721e-01 -1.085610911250114441e-01 -4.324202612042427063e-02 1.779089565388858318e-03 1.492004245519638062e-01 -4.007568657398223877e-01 -5.037855356931686401e-02 -8.850485831499099731e-02 -1.909653991460800171e-01 1.796470880508422852e-01 2.057922817766666412e-02 -1.134119462221860886e-02 2.430196106433868408e-01 4.358966946601867676e-01 2.601802051067352295e-01 5.130920559167861938e-02 -6.355713307857513428e-02 -6.246523559093475342e-02 -1.500226408243179321e-01 2.767751216888427734e-01 -3.089963272213935852e-02
-1.545749157667160034e-01 -3.335044085979461670e-01 -2.471577934920787811e-02 5.149799212813377380e-02 -1.364674419164657593e-01 6.134509667754173279e-02 -3.696440160274505615e-02 1.852660775184631348e-01 2.332599088549613953e-02 -7.310699671506881714e-02 -3.115269839763641357e-01 -1.664074137806892395e-02 -2.213064432144165039e-01 -6.574859470129013062e-02 -1.537255942821502686e-01 2.554036863148212433e-02 -2.394029498100280762e-01 -1.971587166190147400e-02 3.727686107158660889e-01 5.274717882275581360e-02 -1.418434898369014263e-03 1.106621250510215759e-01 -2.947494685649871826e-01 2.180039286613464355e-01 -6.870069354772567749e-02 6.677448749542236328e-02 2.151827514171600342e-01 -8.298803865909576416e-02 4.403589963912963867e-01 -1.007598713040351868e-01 -8.889851719141006470e-02 4.807220399379730225e-02
-4.022338092327117920e-01 1.274955458939075470e-03 -1.707941526547074318e-03 1.568732708692550659e-01 4.751334711909294128e-02 -7.505632191896438599e-02 2.690874636173248291e-01 4.524216800928115845e-02 -9.162766486406326294e-02 2.973587810993194580e-01 -1.134838908910751343e-01 1.691097319126129150e-01 9.739905595779418945e-03 -9.097191505134105682e-03 9.437922388315200806e-02 1.965480670332908630e-02 -4.238075017929077148e-01 1.167884990572929382e-01 2.716740779578685760e-02 1.459073554724454880e-02 5.924798175692558289e-02 -1.583098061382770538e-02 -8.355516195297241211e-02 3.375905752182006836e-01 2.228795737028121948e-01 1.472064405679702759e-01 1.002102643251419067e-01 5.101436749100685120e-02 4.179144203662872314e-01 -3.737150877714157104e-02 5.540223210118710995e-04 -6.730739772319793701e-02
-1.023031100630760193e-01 -8.830778300762176514e-03 -1.427869200706481934e-01 -1.756523698568344116e-01 1.866560280323028564e-01 -2.937527000904083252e-02 -2.988806739449501038e-02 -1.508357562124729156e-02 -8.020655810832977295e-02 -2.806083858013153076e-01 -2.080918550491333008e-01 2.787234485149383545e-01 3.743319809436798096e-01 -5.963504686951637268e-02 2.252394407987594604e-01 1.612907648086547852e-01 -1.277792602777481079e-01 2.338881045579910278e-02 -1.637032926082611084e-01 -7.270723581314086914e-02 -2.721857428550720215e-01 -1.064904332160949707e-01 -5.962832644581794739e-02 -8.741400204598903656e-03 2.801834642887115479e-01 3.016588985919952393e-01 2.693933546543121338e-01 7.204065471887588501e-02 2.159201949834823608e-01 1.104460582137107849e-01 -1.748498976230621338e-01 1.121835876256227493e-02
7.557801902294158936e-02 9.347076714038848877e-02 -2.273192405700683594e-01 -1.571525782346725464e-01 -1.874163597822189331e-01 2.602757215499877930e-01 1.167721897363662720e-01 8.976299315690994263e-02 -3.177955150604248047e-01 -1.436424106359481812e-01 -1.898702085018157959e-01 1.634978502988815308e-01 -1.001275703310966492e-01 -1.351418346166610718e-01 -1.373641937971115112e-01 -1.157845407724380493e-01 -9.942870587110519409e-02 -1.501902472227811813e-02 1.189136281609535217e-01 1.249652355909347534e-01 4.485010728240013123e-02 -5.823928117752075195e-02 -1.811567991971969604e-01 2.677253782749176025e-01 2.858597636222839355e-01 3.097524940967559814e-01 4.408927634358406067e-02 3.363234549760818481e-02 1.918032169342041016e-01 2.508722543716430664e-01 -9.868985414505004883e-02 -3.157162070274353027e-01
-1.230294331908226013e-01 -1.689624637365341187e-01 1.411112099885940552e-01 -2.290531843900680542e-01 4.035100638866424561e-01 7.822253555059432983e-02 -1.667492538690567017e-01 1.653739511966705322e-01 -2.556043863296508789e-01 -4.762775823473930359e-02 -2.512858510017395020e-01 2.118155732750892639e-02 1.132374927401542664e-01 1.866806149482727051e-01 3.618576377630233765e-02 -3.839024901390075684e-02 -5.697229504585266113e-01 4.152909666299819946e-02 7.834412902593612671e-02 -1.849813759326934814e-01 1.647332310676574707e-01 6.936844438314437866e-02 1.663663052022457123e-02 -8.698110282421112061e-02 9.425444155931472778e-02 1.538325548171997070e-01 1.807472109794616699e-01 4.804831929504871368e-03 -2.879671938717365265e-02 2.741257846355438232e-02 -5.633471161127090454e-02 -4.174131527543067932e-02
-2.331186085939407349e-01 7.487258408218622208e-03 -5.089803412556648254e-02 2.941446378827095032e-02 8.542789518833160400e-02 -1.340669244527816772e-01 1.198098510503768921e-01 -1.159819662570953369e-01 1.301019042730331421e-01 1.282554306089878082e-02 -2.027572840452194214e-01 2.839367389678955078e-01 1.595792323350906372e-01 5.022327229380607605e-02 -1.598079502582550049e-02 6.395029276609420776e-02 -1.011124104261398315e-01 -3.117838315665721893e-02 -2.119821012020111084e-01 6.791959982365369797e-03 -1.701931953430175781e-01 -7.019234448671340942e-02 3.850702196359634399e-02 2.590041458606719971e-01 1.367804408073425293e-01 5.435480475425720215e-01 1.959050297737121582e-01 2.846348583698272705e-01 1.680593341588973999e-01 2.840298414230346680e-01 -7.818615436553955078e-02 1.034169644117355347e-01
-3.747040629386901855e-01 -9.651442617177963257e-02 1.138931512832641602e-01 3.222993016242980957e-01 1.962787471711635590e-02 -1.495892703533172607e-01 2.092041075229644775e-01 -1.483715604990720749e-02 3.735273703932762146e-02 6.130881607532501221e-02 -1.537507474422454834e-01 -8.432278782129287720e-02 1.050444766879081726e-01 1.210343763232231140e-01 -1.269159764051437378e-01 -3.902549622580409050e-03 -2.461055517196655273e-01 1.484991284087300301e-03 1.261724680662155151e-01 4.391847550868988037e-02 6.436344981193542480e-02 -3.579233214259147644e-02 -6.895563751459121704e-02 5.185756683349609375e-01 3.417854756116867065e-02 2.003291398286819458e-01 2.974435687065124512e-01 1.605524271726608276e-01 2.498198002576828003e-01 -2.109625749289989471e-02 8.927031606435775757e-02 -7.129319012165069580e-02
1.077527925372123718e-01 -1.514254324138164520e-02 -5.433173477649688721e-02 1.880386322736740112e-01 1.633941754698753357e-02 -2.946743965148925781e-01 3.383005782961845398e-02 3.431570827960968018e-01 4.198080673813819885e-02 -3.856751322746276855e-02 -8.430442214012145996e-02 4.779606759548187256e-01 3.163174912333488464e-02 5.395790934562683105e-02 -1.247307211160659790e-01 3.973360359668731689e-02 -2.236969619989395142e-01 3.697357773780822754e-01 1.311870217323303223e-01 8.297353982925415039e-02 2.122993171215057373e-01 -8.264648914337158203e-02 -1.499329954385757446e-01 3.646962940692901611e-01 1.108094528317451477e-01 4.922699928283691406e-02 1.560447067022323608e-01 -2.694142051041126251e-03 -2.861833758652210236e-02 8.426827192306518555e-02 7.540714740753173828e-02 1.144840568304061890e-01
2.126395935192704201e-03 -1.426791101694107056e-01 -2.273092567920684814e-01 -7.144007086753845215e-02 7.189165800809860229e-02 -2.064409703016281128e-01 -6.998912990093231201e-02 -8.972260169684886932e-03 1.272041052579879761e-01 2.328694052994251251e-02 -2.073231786489486694e-01 4.280624985694885254e-01 1.642831414937973022e-01 -6.835373491048812866e-02 1.646885424852371216e-01 -1.504688058048486710e-02 -2.460501194000244141e-01 -3.028218634426593781e-04 -1.580359190702438354e-01 -5.418274924159049988e-02 -2.743617594242095947e-01 -4.583860561251640320e-02 -6.843899190425872803e-02 7.919930666685104370e-02 1.944900453090667725e-01 3.173344135284423828e-01 3.917846977710723877e-01 1.737146228551864624e-01 -5.779267847537994385e-02 -5.613715387880802155e-03 -2.563954591751098633e-01 7.265259511768817902e-03
-2.730095386505126953e-01 -3.999949258286505938e-04 1.290311813354492188e-01 -1.196311265230178833e-01 8.707659691572189331e-02 -3.072577118873596191e-01 6.328792124986648560e-02 3.493892848491668701e-01 -3.485563993453979492e-01 -2.948764525353908539e-02 -2.347344756126403809e-01 1.253409981727600098e-01 1.823392063379287720e-01 -2.556599862873554230e-02 -1.201919019222259521e-01 1.413864195346832275e-01 -1.470246016979217529e-01 6.382504850625991821e-02 1.617476716637611389e-02 5.606448277831077576e-02 -8.927772939205169678e-02 -2.355968765914440155e-02 -2.636604011058807373e-01 2.660137414932250977e-01 -1.196341812610626221e-01 8.527185767889022827e-02 2.627348899841308594e-01 2.983527444303035736e-02 3.324880897998809814e-01 1.170236915349960327e-01 5.246922373771667480e-02 9.234835952520370483e-02
-1.965007632970809937e-01 -4.179025888442993164e-01 1.766058355569839478e-01 -1.354866009205579758e-02 1.650681495666503906e-01 -2.229920625686645508e-01 -7.786937803030014038e-02 1.003030240535736084e-01 1.497512161731719971e-01 -2.864728569984436035e-01 -1.451847795397043228e-02 -1.064389422535896301e-01 2.304400131106376648e-02 -2.668120861053466797e-01 -1.059367954730987549e-01 9.263185411691665649e-02 -3.498613536357879639e-01 -5.286148935556411743e-02 1.117296069860458374e-01 -1.936610341072082520e-01 -6.278306245803833008e-02 1.097354199737310410e-02 -1.113415881991386414e-02 2.738966941833496094e-01 -2.155180787667632103e-03 3.073078393936157227e-01 2.048066854476928711e-01 -1.102260127663612366e-02 6.384973227977752686e-02 2.094225138425827026e-01 1.196827888488769531e-01 3.949495404958724976e-02
-1.061733439564704895e-01 -1.941989958286285400e-01 1.629132591187953949e-02 -2.353909760713577271e-01 3.272002339363098145e-01 1.428545862436294556e-01 -3.003896176815032959e-01 2.792073786258697510e-01 -2.816575206816196442e-02 -1.724195331335067749e-01 -1.572738438844680786e-01 -1.528126150369644165e-01 2.102428376674652100e-01 2.071102708578109741e-01 -2.962374389171600342e-01 -8.410515636205673218e-02 -3.269583284854888916e-01 1.377426534891128540e-01 -5.143283307552337646e-02 -9.378506802022457123e-03 7.237374037504196167e-02 6.314674019813537598e-02 -7.910258136689662933e-03 6.361059099435806274e-02 8.549841493368148804e-02 -5.699845775961875916e-02 2.829310297966003418e-01 -6.349249184131622314e-02 2.479583770036697388e-01 1.551034599542617798e-01 8.284829556941986084e-02 -1.007930487394332886e-01
1.138800196349620819e-02 -1.212746873497962952e-01 -2.500972338020801544e-02 -1.071264594793319702e-01 -1.170912012457847595e-01 -1.359114795923233032e-01 -5.227907374501228333e-02 -9.699407964944839478e-02 8.181003481149673462e-02 5.771632865071296692e-02 -1.784026771783828735e-01 1.770907938480377197e-01 -1.160738691687583923e-01 -9.891784749925136566e-03 4.549704492092132568e-02 1.742228567600250244e-01 -3.721875846385955811e-01 1.234348788857460022e-01 -2.738223671913146973e-01 1.740409806370735168e-02 6.003888556733727455e-04 -3.893905282020568848e-01 -2.415803670883178711e-01 3.263353109359741211e-01 2.994291186332702637e-01 2.363090813159942627e-01 2.659843303263187408e-02 -1.090705692768096924e-01 3.225426077842712402e-01 -1.992346905171871185e-02 -3.747746720910072327e-02 -8.331997320055961609e-03
-1.701914966106414795e-01 -4.507264867424964905e-02 6.060129776597023010e-02 -1.838885247707366943e-01 1.587833315134048462e-01 -2.531510293483734131e-01 3.056847155094146729e-01 -7.737770676612854004e-03 -1.259812265634536743e-01 -3.232519701123237610e-02 -2.336066216230392456e-01 -4.140465334057807922e-02 -1.093584746122360229e-01 2.389496564865112305e-01 3.657801449298858643e-02 -1.116354465484619141e-01 -3.936469554901123047e-01 1.150449812412261963e-01 1.042989715933799744e-01 -3.190314164385199547e-03 -1.569418795406818390e-02 -5.072348564863204956e-02 5.200985819101333618e-02 2.614370286464691162e-01 -8.740336447954177856e-02 3.022444844245910645e-01 2.840515673160552979e-01 1.017446219921112061e-01 3.619478642940521240e-01 -6.763723213225603104e-03 5.589548032730817795e-03 1.363426297903060913e-01
-3.547104895114898682e-01 -2.228633463382720947e-01 5.500125139951705933e-02 -7.520242128521203995e-03 -2.497985661029815674e-01 2.782676368951797485e-03 -4.053138196468353271e-02 5.765071883797645569e-02 1.874212920665740967e-02 -2.620301246643066406e-01 -2.592611610889434814e-01 -1.812746562063694000e-02 -6.266229599714279175e-02 1.303242295980453491e-01 -7.655859924852848053e-03 1.229665800929069519e-02 -1.226929202675819397e-01 -2.194966218667104840e-04 1.073661074042320251e-01 -2.756640017032623291e-01 8.050695806741714478e-02 -6.493225693702697754e-02 1.271796971559524536e-01 3.826388418674468994e-01 1.513858735561370850e-01 2.666020393371582031e-01 2.418795078992843628e-01 1.185266152024269104e-01 2.282293885946273804e-01 1.688668280839920044e-01 1.154906451702117920e-01 2.450158596038818359e-01
-8.597567677497863770e-02 -2.657614648342132568e-01 1.501329690217971802e-01 -1.177809089422225952e-01 -3.070577383041381836e-01 -1.242328248918056488e-02 -1.621527820825576782e-01 6.970584392547607422e-02 -1.181476786732673645e-01 -4.297654628753662109e-01 1.031946614384651184e-01 2.390842288732528687e-01 4.671876132488250732e-02 4.468039050698280334e-02 1.161588542163372040e-02 1.050605252385139465e-01 -7.000648230314254761e-02 7.015800219960510731e-04 -4.404178634285926819e-02 -2.128035426139831543e-01 -4.755837842822074890e-03 -7.876883447170257568e-02 -8.068154752254486084e-02 2.083921432495117188e-01 2.513921558856964111e-01 8.163601160049438477e-02 2.284088432788848877e-01 6.407461315393447876e-02 3.455808162689208984e-01 1.351858079433441162e-01 -1.672097444534301758e-01 -2.794045507907867432e-01
-1.554254591464996338e-01 -1.228036954998970032e-01 -3.842274844646453857e-01 1.634233742952346802e-01 1.398529857397079468e-01 -2.211599647998809814e-01 1.146551817655563354e-01 -1.610954850912094116e-02 -2.437398731708526611e-01 -2.896900475025177002e-02 -1.964059025049209595e-01 1.341162323951721191e-01 -1.404709070920944214e-01 9.723494201898574829e-02 -1.901384145021438599e-01 -1.101549267768859863e-01 -3.924913406372070312e-01 -3.772323951125144958e-02 -2.916501089930534363e-02 -1.068663001060485840e-01 2.123381346464157104e-01 -3.396696448326110840e-01 8.016892522573471069e-02 5.107962712645530701e-02 1.237322762608528137e-01 3.286873176693916321e-02 2.023506760597229004e-01 -1.737159341573715210e-01 1.284180879592895508e-01 2.202623635530471802e-01 1.314156800508499146e-01 5.684735625982284546e-02
-6.534142792224884033e-02 -1.627303212881088257e-01 -2.401220500469207764e-01 3.084159791469573975e-01 1.047778874635696411e-02 2.414079755544662476e-02 -6.281140958890318871e-04 1.877485513687133789e-01 6.594612449407577515e-02 -2.771847546100616455e-01 -1.674186140298843384e-01 -3.269006684422492981e-02 -6.394348293542861938e-02 -8.649633824825286865e-02 -1.072343885898590088e-01 1.841351538896560669e-01 -2.962953150272369385e-01 6.501020491123199463e-02 -8.524887263774871826e-03 -2.151104062795639038e-01 -1.341664046049118042e-01 -2.287384122610092163e-01 4.851085320115089417e-02 3.507838025689125061e-02 2.377424538135528564e-01 1.869611442089080811e-01 2.880060076713562012e-01 1.611319631338119507e-01 4.200170561671257019e-02 7.941169291734695435e-02 2.627781927585601807e-01 -3.514211475849151611e-01
-1.270109880715608597e-02 1.960665881633758545e-01 9.469576179981231689e-02 1.835193485021591187e-01 1.392928361892700195e-01 -4.687627032399177551e-02 2.403570562601089478e-01 2.246359288692474365e-01 1.417095959186553955e-01 2.474861592054367065e-02 -3.445676267147064209e-01 2.239709794521331787e-01 -7.642289623618125916e-03 9.707822650671005249e-02 -1.868247985839843750e-02 1.843412965536117554e-01 -1.962546259164810181e-01 2.534937560558319092e-01 1.731948852539062500e-01 1.220331341028213501e-01 7.609912659972906113e-03 -9.587099403142929077e-02 -5.213179811835289001e-02 6.551636010408401489e-02 2.770022153854370117e-01 4.129652976989746094e-01 1.220062226057052612e-01 -9.208549559116363525e-02 1.398333907127380371e-01 2.735937833786010742e-01 1.586219519376754761e-01 -3.733032569289207458e-02
3.006481751799583435e-02 -1.205043718218803406e-01 1.787647455930709839e-01 3.796336799860000610e-02 9.930983185768127441e-03 7.603417336940765381e-02 -4.418764635920524597e-02 2.326930910348892212e-01 -1.760985255241394043e-01 -2.486603856086730957e-01 -3.837536573410034180e-01 2.797515392303466797e-01 -7.395265996456146240e-02 -1.004794985055923462e-01 -1.510420590639114380e-01 4.233462363481521606e-02 -2.540532052516937256e-01 1.602703481912612915e-01 -1.522417515516281128e-01 -2.089301645755767822e-01 -3.138119727373123169e-02 -3.069813251495361328e-01 -3.143456205725669861e-02 3.154784068465232849e-02 3.159692287445068359e-01 -3.124863468110561371e-02 -8.508947491645812988e-02 -8.765291422605514526e-02 -1.500315219163894653e-01 2.667785584926605225e-01 -1.309331506490707397e-01 -2.232310026884078979e-01
2.661661058664321899e-02 -2.098819613456726074e-01 9.941073507070541382e-02 -4.050343111157417297e-02 7.526488602161407471e-02 -5.340116843581199646e-02 9.339355677366256714e-02 1.545551568269729614e-01 2.805619267746806145e-03 -2.151506021618843079e-02 -3.365825116634368896e-01 5.813921615481376648e-02 1.730836480855941772e-01 7.047709077596664429e-02 -1.231846958398818970e-01 2.201376855373382568e-01 -5.306375026702880859e-01 2.197110205888748169e-01 5.794442817568778992e-02 5.752405151724815369e-02 -2.638556063175201416e-01 1.952818930149078369e-01 -1.821456998586654663e-01 4.178340733051300049e-02 1.067950278520584106e-01 -1.215711236000061035e-01 4.548878967761993408e-02 6.585649214684963226e-03 1.379463523626327515e-01 3.743544220924377441e-01 -9.046001732349395752e-02 -1.097679734230041504e-01
2.355878055095672607e-01 -1.539222598075866699e-01 2.063043881207704544e-03 2.084584385156631470e-01 1.370830088853836060e-01 -7.343030720949172974e-02 -2.219304740428924561e-01 9.133009240031242371e-03 -9.341837465763092041e-02 -2.014006972312927246e-01 -2.036836147308349609e-01 -2.471760287880897522e-02 -1.256833970546722412e-01 9.179513156414031982e-02 6.742077413946390152e-03 8.006784319877624512e-02 -3.979259729385375977e-01 4.624885320663452148e-02 -8.729937672615051270e-02 2.316555529832839966e-01 2.413429319858551025e-01 -2.240520715713500977e-01 2.727447152137756348e-01 2.858065068721771240e-01 -2.089515561237931252e-03 -6.406638771295547485e-02 2.632951140403747559e-01 1.499353945255279541e-01 2.152001857757568359e-02 2.601220905780792236e-01 1.184215322136878967e-01 -1.319331079721450806e-01
-1.826362460851669312e-01 -1.002621278166770935e-02 4.458981100469827652e-03 3.960138186812400818e-03 -1.054404303431510925e-01 -1.809345930814743042e-01 7.326718419790267944e-02 1.110907793045043945e-01 -3.753677606582641602e-01 -1.030066013336181641e-01 -3.816282749176025391e-01 3.387340605258941650e-01 9.633542597293853760e-02 -5.671755596995353699e-02 -6.849039345979690552e-02 4.665701463818550110e-02 -2.542868554592132568e-01 1.384271681308746338e-01 -8.736809343099594116e-02 1.464400738477706909e-01 -1.536718308925628662e-01 1.716606169939041138e-01 -1.022224128246307373e-01 -1.455317717045545578e-02 3.082121908664703369e-01 -1.858515478670597076e-02 1.271232515573501587e-01 -1.139322221279144287e-01 4.045863077044487000e-02 2.689349055290222168e-01 -1.217245906591415405e-01 -2.894479036331176758e-01
-6.042508408427238464e-02 -2.639720588922500610e-02 1.687348484992980957e-01 5.121653527021408081e-02 -2.534474432468414307e-01 -6.276097893714904785e-02 -4.474341869354248047e-02 3.557969331741333008e-01 -1.757699251174926758e-01 -1.066999286413192749e-01 -3.143409192562103271e-01 2.480363547801971436e-01 -5.912441387772560120e-02 1.083846464753150940e-01 6.364448927342891693e-04 2.235140465199947357e-02 -1.791372746229171753e-01 7.360730320215225220e-02 1.386528462171554565e-01 -2.639906406402587891e-01 -1.370126903057098389e-01 -1.151044592261314392e-01 -2.035199105739593506e-01 1.618103235960006714e-01 3.078526556491851807e-01 -5.729557946324348450e-02 1.040417887270450592e-02 -2.109288722276687622e-01 -3.863511979579925537e-02 4.093290269374847412e-01 8.202195912599563599e-02 -7.042764127254486084e-02
2.069487422704696655e-01 -6.347051262855529785e-02 1.352294236421585083e-01 -3.695634892210364342e-03 1.635915637016296387e-01 -3.048052787780761719e-01 -2.544902861118316650e-01 2.052315324544906616e-01 -1.490516215562820435e-01 1.834460049867630005e-01 -8.755163848400115967e-02 5.309958755970001221e-02 1.518638432025909424e-01 -9.864525496959686279e-02 -2.339046001434326172e-01 6.668397039175033569e-02 -3.640581667423248291e-01 -1.533226389437913895e-02 1.350179761648178101e-01 -8.052548766136169434e-02 1.108442470431327820e-01 -1.463812142610549927e-01 2.460569739341735840e-01 1.532968282699584961e-01 2.963095605373382568e-01 -2.516820281744003296e-02 3.079894781112670898e-01 2.295762486755847931e-02 7.854541391134262085e-02 2.360615879297256470e-01 1.190481111407279968e-01 -1.218784451484680176e-01
-9.669348597526550293e-02 -3.762089833617210388e-02 -1.783007234334945679e-01 9.363472461700439453e-02 6.489130109548568726e-02 -2.321279495954513550e-01 4.234960302710533142e-02 2.593033611774444580e-01 -2.534351870417594910e-02 -1.199112534523010254e-01 -4.247036576271057129e-01 2.886827290058135986e-02 -1.038811355829238892e-01 -2.135027572512626648e-02 -3.255277872085571289e-02 1.937345266342163086e-01 -1.121293008327484131e-01 8.449423313140869141e-02 2.549551725387573242e-01 -1.123827099800109863e-01 1.300632655620574951e-01 -4.682052731513977051e-01 3.155076876282691956e-02 2.104910910129547119e-01 3.858677297830581665e-02 1.282704807817935944e-02 1.440739072859287262e-02 2.500448822975158691e-01 2.628927826881408691e-01 -8.146951906383037567e-03 4.922029376029968262e-02 -2.464121580123901367e-01
-3.913781344890594482e-01 -6.110458076000213623e-02 1.316108107566833496e-01 3.140493035316467285e-01 -9.837803244590759277e-02 -1.556911319494247437e-01 1.911034137010574341e-01 9.086887538433074951e-02 2.660530991852283478e-02 -7.165163755416870117e-02 -1.247231066226959229e-01 -8.988829329609870911e-03 1.956303268671035767e-01 6.272010505199432373e-02 -5.714345723390579224e-02 4.407872445881366730e-03 -2.283474951982498169e-01 1.046316139400005341e-02 1.151206418871879578e-01 2.769787050783634186e-02 5.789857730269432068e-02 -3.174684569239616394e-02 -9.066251665353775024e-02 4.164176583290100098e-01 1.066310927271842957e-01 2.637318968772888184e-01 3.125186562538146973e-01 1.469050049781799316e-01 3.442462384700775146e-01 -2.904212847352027893e-02 9.817812591791152954e-02 7.755151949822902679e-03
-3.071307241916656494e-01 2.143362164497375488e-02 -3.232046589255332947e-02 2.888686954975128174e-03 -4.684815183281898499e-02 -2.519676983356475830e-01 6.401126086711883545e-02 -1.168141588568687439e-01 1.472335457801818848e-01 -1.802638918161392212e-01 -1.023582145571708679e-01 9.336362034082412720e-02 -6.825804710388183594e-02 2.241659015417098999e-01 -5.531457811594009399e-02 1.587529480457305908e-01 -3.067418038845062256e-01 3.748756647109985352e-02 8.894271403551101685e-02 -1.298908889293670654e-01 9.636680595576763153e-03 -1.001138836145401001e-01 -3.681769669055938721e-01 2.329290360212326050e-01 1.034328117966651917e-01 3.627420365810394287e-01 3.313383758068084717e-01 1.296402662992477417e-01 2.650600373744964600e-01 -5.344636738300323486e-02 3.721803054213523865e-02 2.489495649933815002e-02
-1.480186879634857178e-01 -8.635674417018890381e-02 -1.073742285370826721e-01 -3.352515399456024170e-02 -3.227615356445312500e-02 -3.170100450515747070e-01 2.537385523319244385e-01 -4.306204617023468018e-02 8.577586710453033447e-02 -8.802524954080581665e-02 -1.749303340911865234e-01 6.044704094529151917e-02 -1.008391976356506348e-01 3.399789035320281982e-01 -2.503024339675903320e-01 1.627591811120510101e-02 -3.859478235244750977e-01 -1.926643997430801392e-01 9.159750491380691528e-02 -3.189181536436080933e-02 -4.462711513042449951e-02 -4.568792134523391724e-02 -1.944640278816223145e-01 2.466531991958618164e-01 6.526478379964828491e-02 4.055832326412200928e-01 1.353094130754470825e-01 -4.699357599020004272e-02 1.719479560852050781e-01 6.820628792047500610e-02 4.040970653295516968e-02 -1.698039472103118896e-01
8.416099101305007935e-02 -2.374018877744674683e-01 1.082061231136322021e-01 -1.154388710856437683e-01 1.907777786254882812e-01 5.530536174774169922e-02 -2.612750828266143799e-01 -1.210083961486816406e-01 -1.509325951337814331e-01 -3.301820531487464905e-02 -2.039255648851394653e-01 1.570615470409393311e-01 -1.985549181699752808e-01 -1.236619502305984497e-01 -2.075487822294235229e-01 1.455830782651901245e-02 -3.377004265785217285e-01 -1.138584241271018982e-01 1.473073363304138184e-01 -1.204802095890045166e-01 2.586485743522644043e-01 -1.128234863281250000e-01 1.368117779493331909e-01 2.576987445354461670e-01 3.931235969066619873e-01 2.853966653347015381e-01 9.038768708705902100e-02 1.265661567449569702e-01 9.229183942079544067e-02 -4.442455992102622986e-02 4.092540591955184937e-02 -2.652543410658836365e-02
2.070357650518417358e-02 1.612335145473480225e-01 3.926737233996391296e-02 3.163316547870635986e-01 2.916788756847381592e-01 -2.610244452953338623e-01 -2.493343651294708252e-01 1.086047664284706116e-01 5.276362225413322449e-02 1.017593443393707275e-01 -8.756043016910552979e-02 2.233898788690567017e-01 4.043466970324516296e-02 -1.575221307575702667e-02 -8.111541718244552612e-02 -1.597117334604263306e-01 -3.757930994033813477e-01 6.413714587688446045e-02 1.007738783955574036e-01 -3.082739713136106730e-04 1.594918668270111084e-01 8.047765493392944336e-02 -3.115902945864945650e-04 4.421757906675338745e-02 2.963193356990814209e-01 2.224275469779968262e-01 3.353703618049621582e-01 5.344861373305320740e-02 1.505914777517318726e-01 1.862510442733764648e-01 1.925927102565765381e-01 -6.072591245174407959e-02
8.126797527074813843e-02 -5.280034989118576050e-02 -3.398395329713821411e-02 1.417801016941666603e-03 1.399939060211181641e-01 -9.795987047255039215e-03 -2.817530632019042969e-01 9.786275029182434082e-02 5.382797494530677795e-02 -2.281489372253417969e-01 -1.271461099386215210e-01 -3.331703320145606995e-02 3.850589990615844727e-01 8.234174549579620361e-02 -2.702214419841766357e-01 -8.966494351625442505e-02 -4.548414349555969238e-01 -9.816772490739822388e-02 -6.178888306021690369e-02 -2.923643589019775391e-01 9.615615010261535645e-02 -9.940116852521896362e-02 -1.685431897640228271e-01 9.387095272541046143e-02 5.613083764910697937e-02 -1.158414930105209351e-01 9.694054722785949707e-03 2.858184576034545898e-01 3.261697888374328613e-01 2.297278121113777161e-02 -1.991586526855826378e-03 -7.090005278587341309e-02
-1.256817579269409180e-01 -1.662669181823730469e-01 -2.241507731378078461e-02 -5.365299060940742493e-03 -2.452977448701858521e-01 -9.979720413684844971e-02 -1.074164658784866333e-01 -1.473779231309890747e-01 6.746467202901840210e-02 -2.631511986255645752e-01 -3.303604722023010254e-01 1.768746078014373779e-01 2.865880727767944336e-01 1.183092892169952393e-01 -1.421564221382141113e-01 -5.254151765257120132e-03 -1.082726521417498589e-03 -1.970418393611907959e-01 -1.322980970144271851e-01 -8.501792699098587036e-02 2.311116307973861694e-01 -1.550177335739135742e-01 -1.833324879407882690e-01 4.139251410961151123e-01 7.504342496395111084e-02 7.034793496131896973e-02 2.584485113620758057e-01 -7.555778324604034424e-02 2.247865498065948486e-01 1.798083931207656860e-01 7.900544255971908569e-02 6.259833276271820068e-02
2.760632336139678955e-02 -1.281263977289199829e-01 -1.044622808694839478e-01 1.605261862277984619e-01 4.796539247035980225e-02 7.888025045394897461e-02 1.726872636936604977e-03 2.308342419564723969e-02 -8.862720429897308350e-02 -1.789487004280090332e-01 -2.267997339367866516e-02 1.757642328739166260e-01 -1.927880942821502686e-01 -9.287045896053314209e-02 -5.096232146024703979e-02 -8.619482070207595825e-02 -4.011490643024444580e-01 2.921908497810363770e-01 4.710350185632705688e-02 1.188291311264038086e-01 1.903553158044815063e-01 -2.798070311546325684e-01 7.554589211940765381e-02 2.972764074802398682e-01 2.784550487995147705e-01 -7.360593229532241821e-02 2.958520948886871338e-01 3.391087055206298828e-01 -2.026773840188980103e-01 -3.441419452428817749e-02 9.068239480257034302e-02 -5.264270678162574768e-02
4.277357831597328186e-03 -1.978765940293669701e-03 1.748466491699218750e-01 -6.434211134910583496e-02 2.369011938571929932e-01 -5.075944215059280396e-02 -9.666099399328231812e-02 -3.435111418366432190e-02 -7.617244869470596313e-02 -2.008043080568313599e-01 -2.484627813100814819e-01 -2.012127935886383057e-01 1.491331607103347778e-01 -9.737534821033477783e-02 -9.942655265331268311e-02 -1.193641200661659241e-01 -5.155702829360961914e-01 2.244524210691452026e-01 -1.397327035665512085e-01 1.068053394556045532e-01 2.257864363491535187e-02 -2.438550591468811035e-01 -1.668017953634262085e-01 -4.159182682633399963e-02 -1.252023852430284023e-03 -1.187077835202217102e-01 1.618655622005462646e-01 2.923603355884552002e-01 2.613517455756664276e-02 1.972624063491821289e-01 7.420446723699569702e-02 -2.903816699981689453e-01
-2.905038297176361084e-01 -3.238751292228698730e-01 1.240247488021850586e-01 -8.015628904104232788e-02 9.484383463859558105e-02 -2.406858503818511963e-01 2.989056892693042755e-02 7.431651651859283447e-02 1.028852686285972595e-01 -2.238776385784149170e-01 -1.094435825943946838e-01 -8.852306753396987915e-03 2.421250045299530029e-01 -3.492454290390014648e-01 -6.952970474958419800e-02 1.861286461353302002e-01 -2.367866039276123047e-01 2.794421091675758362e-02 1.907130144536495209e-02 -1.320760101079940796e-01 -2.157337963581085205e-02 -7.227470725774765015e-02 -1.181260496377944946e-01 3.803010582923889160e-01 -1.027517691254615784e-01 3.076423108577728271e-01 1.914649605751037598e-01 -1.432608366012573242e-01 2.938544005155563354e-02 7.066424190998077393e-02 9.680991619825363159e-02 7.863944023847579956e-02
1.562440544366836548e-01 -2.354469299316406250e-01 -4.558311700820922852e-01 -7.854804396629333496e-02 -1.013815402984619141e-01 -7.205830514430999756e-02 -1.949096769094467163e-01 -1.808319389820098877e-01 -6.511586159467697144e-02 -1.333595514297485352e-01 9.751874953508377075e-02 1.272569447755813599e-01 3.842408955097198486e-02 2.516090273857116699e-01 8.056554943323135376e-02 8.287123590707778931e-02 -1.844427734613418579e-01 1.936367005109786987e-01 -8.474330604076385498e-02 2.744100987911224365e-02 -1.302507054060697556e-02 -1.438702046871185303e-01 -4.004426300525665283e-01 2.548931539058685303e-01 1.683864593505859375e-01 -5.938285961747169495e-03 1.566748470067977905e-01 3.393827378749847412e-02 2.300104796886444092e-01 2.323827147483825684e-01 7.910206168889999390e-02 -3.571395203471183777e-02
3.177212551236152649e-02 -2.690133750438690186e-01 -2.326774001121520996e-01 -1.420930624008178711e-01 -9.678141772747039795e-02 -1.383109483867883682e-02 7.501728832721710205e-03 -1.222389191389083862e-01 -8.017615973949432373e-02 -2.390527278184890747e-01 -1.015444323420524597e-01 -3.426804766058921814e-02 9.197485446929931641e-02 2.339497208595275879e-02 -1.140663847327232361e-01 -1.332502663135528564e-01 -2.753136754035949707e-01 8.957464993000030518e-02 1.793900579214096069e-01 -5.903472006320953369e-02 1.655378582654520869e-04 -4.965671896934509277e-01 -2.528288066387176514e-01 3.693383336067199707e-01 3.701635822653770447e-02 6.487176567316055298e-02 1.417332589626312256e-01 -2.913659811019897461e-01 -1.356280744075775146e-01 6.675656139850616455e-02 -3.290917724370956421e-02 -1.095831990242004395e-01
2.080571055412292480e-01 -1.491504162549972534e-01 3.467022627592086792e-02 1.786948442459106445e-01 1.344715952873229980e-01 -1.500688195228576660e-01 -1.961447149515151978e-01 2.508736252784729004e-01 4.263364523649215698e-02 -3.350693881511688232e-01 -1.722934246063232422e-01 -1.417356282472610474e-01 -1.078324578702449799e-02 9.593117237091064453e-02 2.927247434854507446e-02 2.496285736560821533e-01 -3.075692355632781982e-01 -3.552395477890968323e-02 7.013346254825592041e-02 1.009280700236558914e-02 4.395809397101402283e-02 -3.012291491031646729e-01 1.084919422864913940e-01 2.421077340841293335e-01 2.798908352851867676e-01 3.012526221573352814e-02 1.300398260354995728e-01 1.815191358327865601e-01 -3.038450703024864197e-02 1.000017151236534119e-01 2.418098151683807373e-01 -2.460169047117233276e-01
2.149021476507186890e-01 -1.686503887176513672e-01 9.359897673130035400e-02 2.370999157428741455e-01 1.371712982654571533e-01 1.100845336914062500e-01 5.581343919038772583e-02 3.257372081279754639e-01 -1.702808290719985962e-01 8.683107048273086548e-02 -1.685017198324203491e-01 2.468792051076889038e-01 -1.472053676843643188e-01 -7.869257032871246338e-02 2.473363429307937622e-01 1.761888116598129272e-01 -2.636907696723937988e-01 2.504576742649078369e-01 -1.211772114038467407e-01 -2.415381968021392822e-01 1.868080534040927887e-02 -9.245096147060394287e-02 -2.013034075498580933e-01 1.059171855449676514e-01 3.210218846797943115e-01 1.581668853759765625e-01 1.063528936356306076e-02 -4.127142205834388733e-02 8.248508721590042114e-02 9.743850678205490112e-02 -1.646239906549453735e-01 -1.872805804014205933e-01
-4.197527840733528137e-02 -9.933072328567504883e-02 -3.755559921264648438e-01 -1.295657921582460403e-02 2.957716286182403564e-01 -2.512096613645553589e-02 -1.365250796079635620e-01 1.288523823022842407e-01 9.115271270275115967e-02 -2.510287463665008545e-01 -1.033761426806449890e-01 2.455503493547439575e-01 1.682823896408081055e-01 -7.902155816555023193e-02 2.602117061614990234e-01 2.501221299171447754e-01 -1.121230274438858032e-01 2.034703344106674194e-01 -1.823896318674087524e-01 -1.142847072333097458e-02 -1.102318316698074341e-01 -1.105076894164085388e-01 2.007764019072055817e-02 9.038285911083221436e-02 2.789646387100219727e-01 1.604902744293212891e-01 3.187063038349151611e-01 1.533302068710327148e-01 8.503539860248565674e-02 1.239574253559112549e-01 -1.830676048994064331e-01 1.076611205935478210e-01
4.455637931823730469e-02 -1.433329731225967407e-01 -8.786261081695556641e-02 -1.783229708671569824e-01 -1.328138709068298340e-01 -2.046303451061248779e-01 -5.584843084216117859e-02 5.447361245751380920e-02 -2.310021966695785522e-01 -2.104710638523101807e-01 -8.048579841852188110e-02 -2.168199978768825531e-03 1.312972754240036011e-01 -1.848661922849714756e-03 3.103730641305446625e-02 -7.488121837377548218e-02 -3.003706037998199463e-01 1.794680207967758179e-01 1.568177342414855957e-02 -3.044684827327728271e-01 -1.252911388874053955e-01 -4.494951665401458740e-01 6.304296199232339859e-03 3.432883024215698242e-01 6.241666153073310852e-02 -4.062775894999504089e-02 2.605329751968383789e-01 -1.817454993724822998e-01 -6.440538913011550903e-02 -2.104976214468479156e-02 -6.180765852332115173e-02 -2.802160382270812988e-01
-3.671034052968025208e-02 2.491300925612449646e-02 -2.126419991254806519e-01 4.956265166401863098e-02 1.933465301990509033e-01 2.686129696667194366e-02 -7.416944205760955811e-02 1.885503679513931274e-01 1.220346167683601379e-01 3.196101263165473938e-02 4.531597718596458435e-03 1.148564741015434265e-01 4.104197397828102112e-02 -7.977759838104248047e-02 -3.663444146513938904e-02 -1.336818635463714600e-01 -6.132028698921203613e-01 8.435299247503280640e-02 -1.211603060364723206e-01 -1.441824585199356079e-01 4.695284739136695862e-02 -1.965323537588119507e-01 -1.411959230899810791e-01 4.249319136142730713e-01 -1.993315964937210083e-01 5.282301083207130432e-02 1.808878034353256226e-01 -1.012329608201980591e-01 1.977912783622741699e-01 -1.516625434160232544e-01 -3.212695196270942688e-02 -7.894399017095565796e-02
-5.499300733208656311e-02 1.472715139389038086e-01 -1.731714755296707153e-01 1.127654686570167542e-01 -1.972067505121231079e-01 -2.990114130079746246e-02 2.061787843704223633e-01 6.479960680007934570e-02 -1.722369194030761719e-01 1.314903423190116882e-02 -1.853705495595932007e-01 1.875493228435516357e-01 -1.095725223422050476e-01 2.476543188095092773e-01 -1.154720336198806763e-01 -2.898225188255310059e-01 -4.308912456035614014e-01 -3.140126913785934448e-02 2.140404582023620605e-01 -7.015685737133026123e-02 5.287174880504608154e-02 -1.459168791770935059e-01 7.805974781513214111e-02 3.412520289421081543e-01 1.494714170694351196e-01 2.911763489246368408e-01 1.997657120227813721e-01 1.085535958409309387e-01 -1.415680199861526489e-01 2.416484802961349487e-02 7.827535271644592285e-02 -8.033691346645355225e-02
-5.652865394949913025e-02 1.217974647879600525e-01 1.388168544508516788e-03 2.600394785404205322e-01 2.224346697330474854e-01 -7.285004854202270508e-02 1.852626055479049683e-01 1.867178231477737427e-01 6.149512901902198792e-02 -1.354459375143051147e-01 -1.813318878412246704e-01 4.416482150554656982e-01 6.339482963085174561e-02 1.911385953426361084e-01 -5.165800824761390686e-02 -1.825665496289730072e-02 -1.300630122423171997e-01 2.264202386140823364e-01 1.241106092929840088e-01 8.699037134647369385e-02 1.273987591266632080e-01 -5.911288037896156311e-02 -6.372593343257904053e-02 3.324675858020782471e-01 1.923381239175796509e-01 2.941187918186187744e-01 9.057990461587905884e-02 -1.203207448124885559e-01 1.027909740805625916e-01 3.064540624618530273e-01 1.263061761856079102e-01 6.835491210222244263e-02
6.146601215004920959e-02 -2.928249724209308624e-02 1.135941520333290100e-01 5.854843929409980774e-02 -2.675956487655639648e-01 -1.391641795635223389e-01 1.364528685808181763e-01 3.090301752090454102e-01 -2.658070921897888184e-01 -2.186018675565719604e-01 -1.966267079114913940e-01 3.986368179321289062e-01 6.626251339912414551e-02 2.537743002176284790e-02 -2.865392714738845825e-02 1.052092164754867554e-01 -1.432522833347320557e-01 1.477399468421936035e-01 2.037376016378402710e-01 -3.520729392766952515e-02 -2.309998124837875366e-01 -2.521075606346130371e-01 -1.853957772254943848e-01 1.820190697908401489e-01 2.314048409461975098e-01 -9.961673617362976074e-02 2.668444253504276276e-02 -1.318977624177932739e-01 -2.773852087557315826e-02 2.787710428237915039e-01 9.244287386536598206e-03 -1.064616739749908447e-01
3.878493979573249817e-02 -1.609992980957031250e-01 -5.940365791320800781e-02 -1.372339762747287750e-02 -3.978369757533073425e-02 4.998277500271797180e-02 -1.338555365800857544e-01 9.705076925456523895e-03 1.383712738752365112e-01 -1.216291710734367371e-01 -3.846603035926818848e-01 -2.957123797386884689e-03 4.527792707085609436e-02 -6.741835176944732666e-02 -4.739540070295333862e-02 7.223231345415115356e-02 -4.077185988426208496e-01 5.978092923760414124e-02 -3.959083929657936096e-02 -1.280278563499450684e-01 4.043448865413665771e-01 -2.420292198657989502e-01 -7.322523742914199829e-02 1.915035396814346313e-01 9.622269310057163239e-03 3.447605669498443604e-01 7.156379520893096924e-02 1.770503968000411987e-01 -2.447553873062133789e-01 4.067613929510116577e-02 2.381332069635391235e-01 -1.588414609432220459e-01
2.204434247687458992e-03 5.426892265677452087e-02 -9.722282737493515015e-02 4.073510691523551941e-02 1.508708745241165161e-01 -1.999174430966377258e-02 -3.013469278812408447e-02 -1.418855413794517517e-02 -2.464464902877807617e-01 -7.394666224718093872e-02 1.395631283521652222e-01 2.443682253360748291e-01 -1.267009675502777100e-01 1.451902687549591064e-01 -3.357818722724914551e-02 -1.758313030004501343e-01 -3.707780539989471436e-01 2.056438289582729340e-02 2.108585275709629059e-02 -3.273729607462882996e-02 -2.350897043943405151e-01 -2.461554706096649170e-01 -1.408246755599975586e-01 5.157307386398315430e-01 -1.947495490312576294e-01 1.447877883911132812e-01 2.094344496726989746e-01 -1.931625790894031525e-02 1.302769184112548828e-01 1.650806367397308350e-01 -1.516655385494232178e-01 -1.888235658407211304e-01
7.002935558557510376e-02 -2.545263171195983887e-01 1.116524115204811096e-01 2.046693349257111549e-03 -5.139492079615592957e-02 -9.134755469858646393e-03 -1.393502801656723022e-01 -1.034107133746147156e-01 -7.306206971406936646e-02 -3.588134050369262695e-01 5.392393469810485840e-02 1.925209015607833862e-01 2.181235402822494507e-01 -6.084490567445755005e-02 1.962162405252456665e-01 1.225072517991065979e-01 -2.201440036296844482e-01 -1.990752816200256348e-01 4.852784797549247742e-02 -3.050773143768310547e-01 -8.870498090982437134e-02 1.505982279777526855e-01 -1.304866671562194824e-01 3.077127635478973389e-01 2.184407263994216919e-01 -1.364102121442556381e-02 2.007894068956375122e-01 8.517514914274215698e-02 3.277640938758850098e-01 1.552288234233856201e-01 5.014635995030403137e-02 -2.255248725414276123e-01
-1.613152921199798584e-01 -1.075357720255851746e-01 1.541120707988739014e-01 -1.300062239170074463e-01 1.312497854232788086e-01 -2.057956457138061523e-01 1.041831225156784058e-01 3.291247412562370300e-03 -4.180275499820709229e-01 1.701915636658668518e-02 5.371301900595426559e-03 1.156787425279617310e-01 -1.644315756857395172e-02 -2.031324245035648346e-02 1.381792128086090088e-01 7.946881651878356934e-02 -2.367238700389862061e-01 5.278739333152770996e-02 2.636750936508178711e-01 -8.114945888519287109e-02 7.381656765937805176e-02 -2.023801952600479126e-02 -3.091166019439697266e-01 3.377938866615295410e-01 -1.522438824176788330e-01 2.711155712604522705e-01 1.228714212775230408e-01 1.495243161916732788e-01 2.798661291599273682e-01 1.529834717512130737e-01 -1.918890029191970825e-01 -1.167949587106704712e-01
-5.365570634603500366e-02 -1.152415871620178223e-01 -4.285978674888610840e-01 -1.391654461622238159e-01 1.071215122938156128e-01 -6.150640174746513367e-02 1.008373126387596130e-01 -1.127173304557800293e-01 -3.268992155790328979e-02 -2.540250122547149658e-01 -2.936773300170898438e-01 -1.245365515351295471e-01 2.306318134069442749e-01 -9.075747430324554443e-02 4.375221952795982361e-02 -7.188005745410919189e-02 -2.926871180534362793e-01 8.887629956007003784e-02 6.599795818328857422e-02 -9.533236175775527954e-02 1.299004405736923218e-01 -4.263702034950256348e-01 -9.739151597023010254e-02 2.420009672641754150e-01 -9.394764155149459839e-02 2.455753274261951447e-02 2.047689855098724365e-01 -2.186045646667480469e-01 4.378974810242652893e-02 5.855778232216835022e-02 -1.287452578544616699e-01 -1.095015406608581543e-01
1.674546152353286743e-01 9.099238365888595581e-02 -5.116130784153938293e-02 -1.287612617015838623e-01 7.769794017076492310e-02 -1.516882777214050293e-01 -1.210241243243217468e-01 1.567202508449554443e-01 1.987869888544082642e-01 1.527420878410339355e-01 -3.512700796127319336e-01 2.109522223472595215e-01 -1.102187186479568481e-01 -1.097861826419830322e-01 -1.802473366260528564e-01 -1.481594517827033997e-02 -1.760578751564025879e-01 -2.494862675666809082e-02 5.061543360352516174e-02 1.060658469796180725e-01 1.394304782152175903e-01 -3.477751016616821289e-01 -1.508408877998590469e-02 4.159921705722808838e-01 1.213128492236137390e-01 3.547818958759307861e-01 1.162704378366470337e-01 7.884167134761810303e-02 2.483347654342651367e-01 3.473057970404624939e-02 -3.566091135144233704e-02 -7.081252336502075195e-02
-7.988030463457107544e-02 3.493130207061767578e-02 -9.707441180944442749e-02 -1.059203818440437317e-01 -1.517492718994617462e-02 -3.027208335697650909e-02 -1.025305967777967453e-02 4.983752965927124023e-02 -2.296350896358489990e-01 -1.861759275197982788e-01 -1.647877395153045654e-01 2.665863037109375000e-01 4.321970790624618530e-02 7.680233102291822433e-03 2.304821759462356567e-01 2.394265681505203247e-01 -2.884239852428436279e-01 -4.050422832369804382e-02 -1.499436497688293457e-01 -1.370199322700500488e-01 -1.403990834951400757e-01 -2.483277171850204468e-01 1.510197818279266357e-01 3.964653611183166504e-02 9.711393713951110840e-02 4.068635106086730957e-01 4.908998012542724609e-01 9.874498099088668823e-02 -2.792963571846485138e-02 1.308592874556779861e-02 2.673981152474880219e-02 1.040049269795417786e-01
-1.273912191390991211e-01 -1.394676566123962402e-01 -1.954707840923219919e-04 8.302196860313415527e-02 -1.514989137649536133e-01 6.654334813356399536e-02 -1.549665182828903198e-01 -2.157372385263442993e-01 8.647765964269638062e-02 -1.684108674526214600e-01 -2.645996212959289551e-01 2.882575988769531250e-01 1.602678000926971436e-01 1.606170088052749634e-01 -1.059207171201705933e-01 -6.622476875782012939e-02 3.884650021791458130e-02 -7.477904856204986572e-02 -1.181918308138847351e-01 -2.848420739173889160e-01 1.796755194664001465e-01 -1.794717013835906982e-01 -1.814907044172286987e-01 3.106679320335388184e-01 1.788872778415679932e-01 1.374914348125457764e-01 2.966809272766113281e-01 -1.417881101369857788e-01 3.399245738983154297e-01 1.712119430303573608e-01 5.492468923330307007e-02 -1.991763897240161896e-02
-2.524273395538330078e-01 -5.969388037919998169e-02 3.935962915420532227e-02 -1.228002980351448059e-01 1.354374736547470093e-01 -1.318417936563491821e-01 3.363706171512603760e-02 5.957004427909851074e-02 -2.207909524440765381e-01 3.897700011730194092e-01 -1.736105531454086304e-01 9.105172008275985718e-02 -8.220533840358257294e-03 -3.024827921763062477e-03 -1.029094755649566650e-01 -1.879176199436187744e-01 -3.473212718963623047e-01 -6.161998957395553589e-02 8.959187567234039307e-02 1.483665108680725098e-01 -9.850567579269409180e-02 -2.362429350614547729e-01 -1.286275088787078857e-01 4.369436204433441162e-01 4.023366421461105347e-02 1.373756229877471924e-01 1.926289051771163940e-01 2.550402879714965820e-01 -1.539454162120819092e-01 5.368155986070632935e-02 1.121944934129714966e-01 -3.666105866432189941e-02
-1.195510476827621460e-01 -1.166384443640708923e-01 1.496886182576417923e-02 7.642985880374908447e-02 1.774122193455696106e-02 1.068196375854313374e-03 -8.757045120000839233e-02 2.856891453266143799e-01 1.242652013897895813e-01 -1.665591299533843994e-01 -2.833469212055206299e-01 5.309926718473434448e-02 8.530741930007934570e-02 -3.214994072914123535e-01 1.308243572711944580e-01 4.525496810674667358e-02 -3.957427740097045898e-01 1.569954901933670044e-01 -6.487187743186950684e-02 -3.263275921344757080e-01 9.623267501592636108e-02 -3.380509614944458008e-01 -3.827410191297531128e-02 1.979116350412368774e-01 3.622027486562728882e-02 1.447466462850570679e-01 1.067451015114784241e-01 3.038786910474300385e-02 -7.779222726821899414e-02 -2.149535566568374634e-01 4.846189171075820923e-02 -2.739083468914031982e-01
-1.097486764192581177e-01 -4.298288375139236450e-02 -1.071012765169143677e-01 -1.339043676853179932e-01 -9.180292487144470215e-02 3.077454566955566406e-01 5.466299504041671753e-02 2.762660980224609375e-01 -3.085620701313018799e-01 4.216989874839782715e-02 7.300186157226562500e-02 -4.176266863942146301e-02 4.927271977066993713e-02 4.568413272500038147e-02 2.915305644273757935e-02 -8.447927236557006836e-02 -4.266815781593322754e-01 1.157523766160011292e-01 -8.005447685718536377e-02 1.751657426357269287e-01 -1.118526086211204529e-01 1.878935145214200020e-03 -1.626193076372146606e-01 5.157517194747924805e-01 9.246716648340225220e-02 4.380932822823524475e-02 1.917714923620223999e-01 -9.069544076919555664e-02 1.580369472503662109e-02 2.290997505187988281e-01 5.150433257222175598e-02 9.658918529748916626e-02
-2.199564874172210693e-02 -3.453564047813415527e-01 1.611357033252716064e-01 2.681333804503083229e-03 1.193022653460502625e-01 -2.151514142751693726e-01 -8.391399681568145752e-02 6.015004590153694153e-02 2.932058274745941162e-01 -1.812976151704788208e-01 -9.201886504888534546e-02 8.666288107633590698e-02 2.526246011257171631e-01 -2.754570543766021729e-01 -1.885412931442260742e-01 1.278667002916336060e-01 -2.362976074218750000e-01 1.337452232837677002e-01 1.395421102643013000e-02 -1.986506432294845581e-01 -5.342566967010498047e-02 4.540843889117240906e-02 -4.201024305075407028e-03 4.320777058601379395e-01 4.769757762551307678e-02 3.181372582912445068e-01 1.694781035184860229e-01 -4.458571970462799072e-02 -4.516569431871175766e-03 1.017368510365486145e-01 -7.366977632045745850e-02 -4.098092019557952881e-02
2.394391298294067383e-01 -3.062983155250549316e-01 -5.912216007709503174e-02 2.268265485763549805e-01 1.958920955657958984e-01 6.130377948284149170e-02 -1.672208905220031738e-01 2.780174016952514648e-01 -1.736953039653599262e-03 2.809850685298442841e-02 -3.400816321372985840e-01 6.180182471871376038e-02 3.376354575157165527e-01 1.196052506566047668e-01 -8.965007215738296509e-02 -1.026321500539779663e-01 -3.628792464733123779e-01 1.772798746824264526e-01 8.128003031015396118e-02 -1.045271009206771851e-01 9.082626551389694214e-02 -1.103515028953552246e-01 -2.429812997579574585e-01 -4.791656881570816040e-02 1.316587179899215698e-01 -7.596936076879501343e-02 2.791425883769989014e-01 3.769800439476966858e-02 -4.271850734949111938e-02 1.011823639273643494e-01 4.919901117682456970e-02 6.327697541564702988e-03
1.932422071695327759e-01 -7.084012031555175781e-02 3.147208318114280701e-02 9.786916524171829224e-02 -3.771367296576499939e-02 -1.080732196569442749e-01 3.515716269612312317e-02 -3.072512708604335785e-02 -1.187618449330329895e-01 -2.040224820375442505e-01 -2.086640000343322754e-01 -2.540594637393951416e-01 9.117258340120315552e-02 4.974029585719108582e-02 -4.510407522320747375e-02 -1.343196332454681396e-01 -3.393384516239166260e-01 2.201540172100067139e-01 2.401584088802337646e-01 -3.378509283065795898e-01 1.145592704415321350e-02 -2.216074913740158081e-01 5.351806059479713440e-02 3.953612744808197021e-01 -1.901492178440093994e-01 1.495654731988906860e-01 2.671802639961242676e-01 1.834482420235872269e-03 1.115860566496849060e-01 -6.522534787654876709e-02 -1.002990757115185261e-03 -2.159478813409805298e-01
6.808354705572128296e-02 8.222926408052444458e-03 -7.941213995218276978e-02 8.333365619182586670e-02 2.794194221496582031e-01 -5.273077636957168579e-02 -1.601363867521286011e-01 3.636462092399597168e-01 -6.284755468368530273e-02 -2.710045687854290009e-02 -1.847411543130874634e-01 7.795181870460510254e-02 1.147511005401611328e-01 -7.617528736591339111e-02 3.016496002674102783e-01 -3.587761819362640381e-01 -2.315767109394073486e-01 7.823976874351501465e-02 2.285452559590339661e-02 -1.140479296445846558e-01 6.933170557022094727e-02 -2.825753688812255859e-01 1.236057654023170471e-01 2.935895323753356934e-01 1.062363535165786743e-01 2.325600683689117432e-01 3.130645751953125000e-01 5.026895925402641296e-02 -6.474425643682479858e-02 -8.267898112535476685e-02 1.055793911218643188e-01 -1.106623485684394836e-01
-3.500093892216682434e-02 1.310160607099533081e-01 -2.223292738199234009e-02 3.744377568364143372e-02 -4.372581467032432556e-02 -1.370183676481246948e-01 -3.081970289349555969e-02 -4.113861545920372009e-02 -3.221966028213500977e-01 -2.185107171535491943e-01 9.519276767969131470e-02 2.012961655855178833e-01 -7.250164449214935303e-02 1.803022027015686035e-01 -1.517416536808013916e-01 -4.962957277894020081e-02 -4.545542001724243164e-01 1.231820583343505859e-01 5.690968409180641174e-02 -7.652664184570312500e-02 -9.312491863965988159e-02 -2.686842978000640869e-01 7.611799519509077072e-03 1.721650958061218262e-01 -2.100140005350112915e-01 2.225006073713302612e-01 2.919589281082153320e-01 -4.220024123787879944e-02 3.393886983394622803e-02 3.512122333049774170e-01 -1.457258462905883789e-01 -1.554664969444274902e-01
-3.759894147515296936e-02 -3.313300907611846924e-01 -2.695168256759643555e-01 3.307978436350822449e-02 -9.153050184249877930e-02 9.255587309598922729e-02 -7.967373728752136230e-02 -1.080356240272521973e-01 -2.092823535203933716e-01 -2.878346145153045654e-01 -1.100516617298126221e-01 9.990130551159381866e-03 -8.586637675762176514e-02 -1.618983894586563110e-01 1.136942114681005478e-02 4.261965677142143250e-02 -3.445084393024444580e-01 2.124588936567306519e-01 -6.987155228853225708e-02 1.035448834300041199e-01 1.898917742073535919e-02 -1.170941591262817383e-01 -7.627299427986145020e-02 2.130822986364364624e-01 3.760049343109130859e-01 1.394128203392028809e-01 5.670212581753730774e-02 -6.438090652227401733e-02 -5.965039506554603577e-02 1.328912824392318726e-01 4.038024246692657471e-01 -9.245754778385162354e-02
-1.272779554128646851e-01 1.461870968341827393e-01 7.354658842086791992e-02 -5.454372987151145935e-02 -1.429134160280227661e-01 -4.311692342162132263e-02 -1.904636621475219727e-02 -4.121448472142219543e-02 -1.217796206474304199e-01 -6.704491376876831055e-02 -1.474152505397796631e-01 3.683668076992034912e-01 1.322960257530212402e-01 4.855796694755554199e-02 4.026854783296585083e-02 4.456233605742454529e-02 -2.181156128644943237e-01 -5.643607303500175476e-02 1.834031492471694946e-01 1.593022793531417847e-01 9.790759533643722534e-02 2.443977259099483490e-02 -1.250500977039337158e-01 3.380924090743064880e-02 1.335381418466567993e-01 3.386267125606536865e-01 4.646998643875122070e-01 -8.141652494668960571e-02 2.627876102924346924e-01 3.828516006469726562e-01 1.481372863054275513e-01 -9.653475135564804077e-03
-9.533540159463882446e-02 -2.077333182096481323e-01 1.001348942518234253e-01 -1.356231719255447388e-01 4.797529280185699463e-01 7.357348501682281494e-02 -1.831270307302474976e-01 2.622922360897064209e-01 -9.138719737529754639e-02 -1.161398068070411682e-01 -1.525676995515823364e-01 2.766051702201366425e-02 2.683554776012897491e-02 2.182629406452178955e-01 -2.360178381204605103e-01 8.926548808813095093e-02 -4.986248314380645752e-01 1.056059747934341431e-01 6.487748026847839355e-02 -1.286403536796569824e-01 -2.746840007603168488e-02 9.099765121936798096e-02 9.782588481903076172e-02 -4.136785492300987244e-02 6.753652542829513550e-02 1.527336239814758301e-01 1.420374959707260132e-01 -6.292590498924255371e-02 1.059987694025039673e-01 1.122564226388931274e-01 5.000397562980651855e-03 -2.162791490554809570e-01
-4.593995399773120880e-04 -2.063057422637939453e-01 -1.227349191904067993e-01 -9.110721945762634277e-02 1.200688704848289490e-01 5.482177808880805969e-02 1.224037073552608490e-02 2.108141332864761353e-01 1.775783002376556396e-01 -1.235458105802536011e-01 -2.095772922039031982e-01 9.216447919607162476e-02 1.769368201494216919e-01 -1.885563731193542480e-01 8.073216676712036133e-02 -7.290405780076980591e-02 -3.513140976428985596e-01 9.262743592262268066e-02 -1.549078673124313354e-01 -2.369227111339569092e-01 1.658405810594558716e-01 -2.534556984901428223e-01 4.120936989784240723e-02 2.622928619384765625e-01 2.353886365890502930e-01 2.387116849422454834e-01 8.912861347198486328e-02 1.287502888590097427e-02 -1.586982458829879761e-01 -1.758924424648284912e-01 2.247035652399063110e-01 -3.044123351573944092e-01
3.146286681294441223e-02 -1.449784934520721436e-01 1.211792230606079102e-01 -1.812190413475036621e-01 -1.053120866417884827e-01 -2.388392835855484009e-01 -2.174482680857181549e-02 8.017257601022720337e-02 -1.210473254323005676e-01 -1.220180615782737732e-01 -1.957658082246780396e-01 -4.605960845947265625e-02 8.407452702522277832e-02 1.874279230833053589e-01 4.756404552608728409e-03 -1.574081629514694214e-01 -2.307688295841217041e-01 1.350014209747314453e-01 -6.434511393308639526e-02 -3.061818182468414307e-01 2.707214653491973877e-01 -4.538135826587677002e-01 -5.420092865824699402e-02 2.604768276214599609e-01 1.289560180157423019e-02 2.083670580759644508e-03 2.920352518558502197e-01 1.110084950923919678e-01 -1.895764619112014771e-01 7.565754652023315430e-02 1.013307459652423859e-02 -2.439526170492172241e-01
-2.443513125181198120e-01 -2.932373620569705963e-02 -5.948977172374725342e-02 -1.738218665122985840e-01 -3.412500768899917603e-02 -2.914077937602996826e-01 -5.746521055698394775e-02 2.354577034711837769e-01 -2.646217048168182373e-01 -2.098111994564533234e-02 -1.539055109024047852e-01 -5.189257860183715820e-02 -4.859322682023048401e-02 -1.348738372325897217e-01 9.714874625205993652e-02 -1.096062585711479187e-01 -2.573145553469657898e-02 1.268835663795471191e-01 -1.470387331210076809e-03 1.530582904815673828e-01 -9.739752858877182007e-02 -3.218740522861480713e-01 -3.460162878036499023e-02 5.048124194145202637e-01 5.029812827706336975e-02 2.535489946603775024e-02 3.413835763931274414e-01 -4.090085253119468689e-02 6.130873411893844604e-02 1.349930614233016968e-01 -2.575155198574066162e-01 -5.485146120190620422e-02
-1.290201544761657715e-01 -3.216544911265373230e-02 -7.654069364070892334e-02 -1.831654459238052368e-01 6.892196834087371826e-02 4.815815761685371399e-02 9.558898210525512695e-02 3.451885879039764404e-01 -6.584627181291580200e-02 -1.215586904436349869e-02 -3.174519166350364685e-02 7.980442047119140625e-02 2.448165714740753174e-01 8.154550939798355103e-02 -4.260956496000289917e-02 1.569522917270660400e-01 -5.378938913345336914e-01 3.927525877952575684e-02 1.598527431488037109e-01 -3.997673839330673218e-02 2.928318455815315247e-02 1.784064322710037231e-01 -1.243640258908271790e-01 2.276233769953250885e-02 -9.640278667211532593e-02 -6.327826529741287231e-03 1.071344986557960510e-01 1.118191704154014587e-02 1.745821386575698853e-01 3.743923306465148926e-01 1.931052803993225098e-01 -3.272399306297302246e-01
-5.423465371131896973e-02 -1.156217977404594421e-01 8.727334439754486084e-02 -3.539375588297843933e-02 -1.300018131732940674e-01 -2.796845734119415283e-01 -3.908212482929229736e-02 1.360536068677902222e-01 -3.499368727207183838e-01 4.388553276658058167e-02 5.245107039809226990e-02 7.862176746129989624e-02 -2.389940321445465088e-01 3.404958918690681458e-02 -2.503053098917007446e-02 1.166502684354782104e-01 -2.718827724456787109e-01 6.826684623956680298e-02 -1.622406542301177979e-01 4.671324789524078369e-02 -7.457446306943893433e-02 -1.158165410161018372e-01 -2.693793177604675293e-01 4.878472387790679932e-01 3.019670546054840088e-01 -3.617940098047256470e-02 1.081238221377134323e-02 9.131466597318649292e-02 1.534346491098403931e-01 2.346723228693008423e-01 -1.896299868822097778e-01 -4.113937541842460632e-02
2.463740706443786621e-01 -2.477377206087112427e-01 -1.281616836786270142e-01 -9.268149733543395996e-03 1.725002229213714600e-01 1.516368612647056580e-02 1.007443889975547791e-01 8.393545448780059814e-02 -1.660256683826446533e-01 -2.161503881216049194e-01 -2.260841727256774902e-01 9.320674091577529907e-02 8.402743190526962280e-02 -1.442502718418836594e-02 -9.954221546649932861e-02 2.321605570614337921e-02 -4.454040527343750000e-01 1.661198139190673828e-01 -1.451496183872222900e-01 2.995930612087249756e-02 -1.514635384082794189e-01 -3.649232685565948486e-01 -1.980061680078506470e-01 -3.058890439569950104e-02 2.975802421569824219e-01 8.108107000589370728e-02 -3.443444520235061646e-02 1.367205828428268433e-01 -1.173162758350372314e-01 9.692896902561187744e-02 -5.849224701523780823e-02 -2.768489718437194824e-01
-7.017480581998825073e-02 -1.425823122262954712e-01 -2.486328035593032837e-01 6.605643779039382935e-02 4.122036322951316833e-02 -4.853887856006622314e-02 -7.788100093603134155e-02 -7.268784195184707642e-02 -1.168580129742622375e-01 -3.198326751589775085e-02 -3.383238315582275391e-01 3.051367402076721191e-01 6.253955513238906860e-02 2.001649439334869385e-01 2.239757478237152100e-01 -1.010980755090713501e-01 -4.078704416751861572e-01 -9.034106135368347168e-02 -6.037120521068572998e-02 -5.756422877311706543e-02 2.387086302042007446e-02 1.118597481399774551e-02 -3.757257014513015747e-02 2.882657051086425781e-01 4.057869315147399902e-01 9.647327661514282227e-02 -1.317149680107831955e-02 -6.779029220342636108e-02 -1.180099919438362122e-01 -1.655516922473907471e-01 2.696195840835571289e-01 -8.424451202154159546e-02
1.019142146105878055e-04 2.623336762189865112e-02 -7.144911587238311768e-02 1.914884746074676514e-01 -2.777671813964843750e-02 -3.032995201647281647e-02 -1.463166773319244385e-01 2.175447344779968262e-01 -3.565819934010505676e-02 -2.701334953308105469e-01 -1.248049885034561157e-01 -3.167127817869186401e-02 1.863238960504531860e-02 -2.149241976439952850e-02 9.068261831998825073e-03 2.752741277217864990e-01 -2.794910669326782227e-01 3.037733957171440125e-03 -4.962651059031486511e-02 -2.415478825569152832e-01 2.219356149435043335e-01 -3.417998850345611572e-01 7.949016988277435303e-02 1.682906746864318848e-01 -1.128857284784317017e-01 2.326280474662780762e-01 1.558308601379394531e-01 9.828095883131027222e-02 4.329222813248634338e-02 1.662416607141494751e-01 9.524171799421310425e-02 -4.904940724372863770e-01
-1.878002099692821503e-02 -1.272237151861190796e-01 -3.617611527442932129e-02 2.691951394081115723e-01 1.238384395837783813e-01 -4.589563177432864904e-04 -1.818064302206039429e-01 1.216343715786933899e-01 -1.853727847337722778e-01 -2.236454747617244720e-02 -1.827538311481475830e-01 1.292721182107925415e-01 -5.002188682556152344e-02 9.140080958604812622e-02 -7.981691509485244751e-02 1.000591292977333069e-01 -5.573900341987609863e-01 2.293750196695327759e-01 -3.293199092149734497e-02 -1.025197580456733704e-01 7.693044096231460571e-02 -1.150805354118347168e-01 -2.255070954561233521e-03 3.009991534054279327e-02 1.864470392465591431e-01 -1.239972636103630066e-01 4.312575757503509521e-01 6.431312114000320435e-02 -2.602494359016418457e-01 -1.838656514883041382e-02 1.594734787940979004e-01 -7.462393492460250854e-02
1.841730922460556030e-01 -1.549738943576812744e-01 -5.974667891860008240e-02 5.949537456035614014e-02 -1.495735347270965576e-01 -1.038626208901405334e-01 -1.035430133342742920e-01 -6.610659509897232056e-02 -6.213712319731712341e-02 -4.241370558738708496e-01 7.662437856197357178e-02 1.494643837213516235e-02 5.600075051188468933e-02 1.039336100220680237e-01 3.373147174715995789e-02 -2.033892273902893066e-02 -2.934285998344421387e-01 3.466174900531768799e-01 -2.903376817703247070e-01 5.957038328051567078e-02 2.076708525419235229e-01 -1.755914688110351562e-01 -2.919805049896240234e-01 1.581646949052810669e-01 4.002381265163421631e-01 1.086261495947837830e-01 1.366544328629970551e-02 -3.886037319898605347e-02 1.538981590420007706e-02 9.324695169925689697e-02 1.312368363142013550e-01 -5.662589520215988159e-02
-3.108773827552795410e-01 -2.183060906827449799e-02 2.124512046575546265e-01 -4.556833580136299133e-02 -1.726672984659671783e-03 -1.143504679203033447e-01 4.438476637005805969e-02 -1.392950862646102905e-01 1.513026058673858643e-01 -1.745267361402511597e-01 -1.514944434165954590e-01 3.966228663921356201e-02 -5.557831004261970520e-02 2.286350354552268982e-02 -5.421366170048713684e-02 1.889964640140533447e-01 -3.335545957088470459e-01 8.179780095815658569e-02 4.800613597035408020e-02 -7.001894712448120117e-02 5.801060050725936890e-02 -7.529871910810470581e-02 -3.906965553760528564e-01 2.477236837148666382e-01 -3.350031375885009766e-02 1.964190453290939331e-01 4.024929404258728027e-01 1.043501421809196472e-01 3.612967729568481445e-01 1.476171542890369892e-03 -2.627854933962225914e-03 9.863535314798355103e-02
-1.498725563287734985e-01 -2.465621381998062134e-01 2.388604916632175446e-02 5.010850355029106140e-02 1.874889582395553589e-01 -3.040784597396850586e-01 -1.140878275036811829e-01 1.126468479633331299e-01 1.870557665824890137e-01 -3.264920711517333984e-01 -9.231159463524818420e-03 -5.238489434123039246e-02 2.442022860050201416e-01 -2.431126534938812256e-01 -1.611970514059066772e-01 9.437362104654312134e-02 -2.785820960998535156e-01 -1.857579802162945271e-03 4.798876494169235229e-02 -8.856067806482315063e-02 -1.074839830398559570e-01 8.776478469371795654e-02 -4.979727044701576233e-02 4.595616459846496582e-01 8.883196860551834106e-03 2.806654274463653564e-01 1.663779020309448242e-01 2.235649526119232178e-02 -4.471926018595695496e-02 1.136600300669670105e-01 1.340910643339157104e-01 4.092942178249359131e-02
-2.579938471317291260e-01 4.517951235175132751e-02 9.973143786191940308e-02 -5.115315690636634827e-02 -4.810374975204467773e-02 -1.429773867130279541e-01 1.203748658299446106e-01 5.358145013451576233e-02 -2.814281880855560303e-01 -1.187020689249038696e-01 -3.424443006515502930e-01 3.475694656372070312e-01 1.561123579740524292e-01 5.351558700203895569e-02 9.231235086917877197e-02 -9.414066560566425323e-03 -1.306142807006835938e-01 -1.313829328864812851e-03 4.895233735442161560e-02 1.311981528997421265e-01 -9.564232826232910156e-02 1.101162061095237732e-01 -1.371180564165115356e-01 2.025421475991606712e-03 1.624025255441665649e-01 1.541913449764251709e-01 2.903133332729339600e-01 5.102231726050376892e-02 1.702770590782165527e-01 4.088095426559448242e-01 -2.396181076765060425e-01 -2.102070599794387817e-01
1.654830724000930786e-01 -2.408764809370040894e-01 2.251506745815277100e-01 -1.430197358131408691e-01 5.374836921691894531e-02 -7.285649329423904419e-02 -9.000768512487411499e-02 -1.368079185485839844e-01 -1.861654818058013916e-01 -6.589272618293762207e-02 -2.630065083503723145e-01 2.316750288009643555e-01 -4.023817554116249084e-02 -1.323414966464042664e-03 5.811986699700355530e-02 2.210362106561660767e-01 -3.599634766578674316e-01 1.172804906964302063e-01 6.005271151661872864e-02 7.074894011020660400e-02 -2.011012658476829529e-02 -2.342445254325866699e-01 1.042511388659477234e-01 5.089401602745056152e-01 -1.103946343064308167e-01 2.265350669622421265e-01 1.147723421454429626e-01 -6.515731662511825562e-02 -1.789860613644123077e-02 -9.702120907604694366e-03 -9.118490666151046753e-02 1.611665487289428711e-01
2.899424731731414795e-01 -4.340149462223052979e-02 -9.899188578128814697e-02 -9.300675243139266968e-02 1.488133370876312256e-01 6.103157997131347656e-02 -8.426979184150695801e-02 7.409381121397018433e-02 -6.009762361645698547e-02 -1.364623457193374634e-01 3.325207158923149109e-02 1.912519186735153198e-01 5.336616560816764832e-02 -3.655244037508964539e-02 -8.563711494207382202e-02 1.482579410076141357e-01 -5.974689126014709473e-01 -8.066841214895248413e-02 -8.707774430513381958e-02 1.080953031778335571e-01 -3.725144639611244202e-02 -4.011687934398651123e-01 -7.053865492343902588e-02 1.874910295009613037e-01 2.713947370648384094e-02 -2.024555206298828125e-01 1.915979683399200439e-01 2.066879421472549438e-01 2.302446812391281128e-01 3.973416611552238464e-02 -1.377150323241949081e-02 5.091057717800140381e-02
-6.564885377883911133e-02 1.068548262119293213e-01 -1.687963493168354034e-02 1.567268967628479004e-01 1.235944703221321106e-01 1.494316104799509048e-02 1.135463640093803406e-01 1.246483623981475830e-01 -3.449011445045471191e-01 -1.565159559249877930e-01 1.935745626688003540e-01 1.132189854979515076e-02 -7.429745048284530640e-02 5.507352296262979507e-03 -1.874998807907104492e-01 -1.258794367313385010e-01 -2.269932329654693604e-01 4.498013108968734741e-02 -7.265297323465347290e-02 6.242345646023750305e-02 -7.124627381563186646e-02 -1.083781495690345764e-01 -1.019546389579772949e-01 5.369783043861389160e-01 -1.138032153248786926e-01 3.627439439296722412e-01 3.219380974769592285e-01 5.476677417755126953e-02 3.645467385649681091e-02 1.352651566267013550e-01 -9.803942590951919556e-02 -1.385197639465332031e-01
-1.554880142211914062e-01 -1.597541719675064087e-01 -5.001557618379592896e-02 -4.460439085960388184e-02 4.793203622102737427e-02 -1.530161127448081970e-02 -1.231334432959556580e-01 -2.254146616905927658e-03 8.454953879117965698e-02 -4.651231765747070312e-01 1.535596698522567749e-01 2.076289653778076172e-01 1.132896449416875839e-02 4.644674435257911682e-02 1.788759529590606689e-01 -2.372090518474578857e-02 -1.494826227426528931e-01 2.560384869575500488e-01 1.744419336318969727e-01 2.831553518772125244e-01 -3.672304004430770874e-02 -9.881670773029327393e-02 -2.902113832533359528e-02 7.390364259481430054e-02 2.002475708723068237e-01 1.274071782827377319e-01 4.055860340595245361e-01 2.436034381389617920e-02 1.889103204011917114e-01 1.326545774936676025e-01 3.849227353930473328e-02 -3.331258296966552734e-01
-2.891272306442260742e-01 -8.408340811729431152e-02 -2.172159105539321899e-01 -1.458256244659423828e-01 1.407918334007263184e-01 3.453356330282986164e-04 7.416363339871168137e-03 9.551114053465425968e-04 -2.469602786004543304e-02 -1.459396630525588989e-01 -1.793243885040283203e-01 1.293746531009674072e-01 -2.696983516216278076e-01 -1.985432803630828857e-01 1.410278230905532837e-01 2.498452812433242798e-01 -1.696454137563705444e-01 1.768606901168823242e-01 3.057366702705621719e-03 -2.520435489714145660e-03 -2.482996582984924316e-01 -1.951444447040557861e-01 -1.788383573293685913e-01 1.479409933090209961e-01 2.407702356576919556e-01 9.547181427478790283e-02 9.683630615472793579e-02 2.979035079479217529e-01 2.285736054182052612e-01 2.004313282668590546e-02 -2.984758615493774414e-01 -1.873884797096252441e-01
7.642360031604766846e-02 -2.357931584119796753e-01 8.023169636726379395e-02 -2.885458171367645264e-01 -7.960771769285202026e-02 -7.286477088928222656e-02 -1.622599959373474121e-01 5.768300965428352356e-02 -2.000568658113479614e-01 -1.583054848015308380e-02 -8.979166299104690552e-02 3.242525458335876465e-01 5.703294277191162109e-02 -1.197555437684059143e-01 3.141391277313232422e-01 1.443364322185516357e-01 -1.398598104715347290e-01 -6.801060587167739868e-02 -2.593459188938140869e-02 -9.561864286661148071e-02 -1.645021587610244751e-01 -3.004439175128936768e-01 6.061652675271034241e-02 1.891385316848754883e-01 1.706722676753997803e-01 3.654286563396453857e-01 2.890693247318267822e-01 1.945336349308490753e-02 1.462616473436355591e-01 9.451066702604293823e-02 8.421408385038375854e-02 2.053692042827606201e-01
-4.217570722103118896e-01 4.797642678022384644e-02 -2.141007594764232635e-02 -1.072568595409393311e-01 -2.096955031156539917e-01 -9.425930678844451904e-02 -7.046947628259658813e-02 -1.481942534446716309e-01 -7.721833139657974243e-02 -4.961875453591346741e-02 -1.694581657648086548e-01 2.730116844177246094e-01 1.880337744951248169e-01 8.286740630865097046e-02 -1.293889433145523071e-01 -1.393969953060150146e-01 -1.507901996374130249e-01 2.250928804278373718e-02 1.570825129747390747e-01 -1.611764729022979736e-01 1.124207526445388794e-01 -1.010679751634597778e-01 -3.472615480422973633e-01 8.270309865474700928e-02 8.206500113010406494e-02 2.260011136531829834e-01 3.078398108482360840e-01 -1.361465919762849808e-02 2.679615616798400879e-01 1.979807019233703613e-01 2.228195369243621826e-01 -2.021679282188415527e-02
-1.458140909671783447e-01 -1.443167477846145630e-01 -2.327632009983062744e-01 1.577915400266647339e-01 1.050455421209335327e-01 -3.764747083187103271e-01 -2.857380080968141556e-03 8.565295487642288208e-02 2.386560663580894470e-02 -2.326750010251998901e-01 -3.075859546661376953e-01 7.894486188888549805e-02 5.678334459662437439e-02 3.312725424766540527e-01 2.250862680375576019e-02 -2.008133083581924438e-01 -2.138981223106384277e-01 1.526566594839096069e-02 1.671462059020996094e-01 4.094985127449035645e-02 1.154146492481231689e-01 -3.918178677558898926e-01 -1.998070813715457916e-02 -8.847682923078536987e-02 2.390013784170150757e-01 3.164137527346611023e-02 7.857903093099594116e-02 1.457988172769546509e-01 1.815410852432250977e-01 1.857293844223022461e-01 -2.080847322940826416e-02 7.256001979112625122e-02
-9.903390705585479736e-02 -8.512102812528610229e-02 -1.440404802560806274e-01 5.028994753956794739e-02 6.210937350988388062e-02 8.675455302000045776e-02 2.395916134119033813e-01 2.128638029098510742e-01 -6.353945285081863403e-02 -3.759295046329498291e-01 9.252803027629852295e-02 2.858716249465942383e-01 -1.368282884359359741e-01 1.400401722639799118e-02 -3.123779594898223877e-01 1.983691155910491943e-01 -6.030322611331939697e-02 -9.037297964096069336e-02 2.496638894081115723e-01 1.011374592781066895e-01 3.047391474246978760e-01 -1.230012774467468262e-01 -1.685397177934646606e-01 1.865131855010986328e-01 2.389332950115203857e-01 2.124794274568557739e-01 1.927786022424697876e-01 1.388252526521682739e-01 1.222917586565017700e-01 1.384536474943161011e-01 7.563491165637969971e-02 -2.725243801251053810e-03
-1.364413499832153320e-01 -1.180400475859642029e-01 -1.505663543939590454e-01 -5.207932367920875549e-02 -1.660109683871269226e-02 1.841674596071243286e-01 -1.268850713968276978e-01 1.380015611648559570e-01 -6.184453144669532776e-02 9.928286820650100708e-02 -1.547368019819259644e-01 -3.926594927906990051e-02 -1.802933588624000549e-02 2.395740449428558350e-01 -1.009112298488616943e-01 -2.551600635051727295e-01 -4.231481254100799561e-01 4.128883779048919678e-02 3.120750784873962402e-01 1.242220178246498108e-01 6.547308992594480515e-03 1.770356670022010803e-02 -3.889453113079071045e-01 1.363157927989959717e-01 2.076717019081115723e-01 2.703252434730529785e-01 1.214399710297584534e-01 1.800638437271118164e-02 3.194590210914611816e-01 5.471929535269737244e-02 -1.685385406017303467e-02 1.213980652391910553e-02
2.722755372524261475e-01 -1.518083214759826660e-01 -1.414933893829584122e-02 -1.949509978294372559e-02 1.813325881958007812e-01 -1.478912308812141418e-02 -2.512544952332973480e-02 -2.400273690000176430e-03 9.884680062532424927e-02 -5.570782721042633057e-02 4.209592193365097046e-02 6.283015012741088867e-02 4.268705099821090698e-02 8.763762563467025757e-02 -1.456319689750671387e-01 2.558879554271697998e-01 -5.778410434722900391e-01 -1.631175577640533447e-01 -1.228089183568954468e-01 7.615192979574203491e-02 -4.459308460354804993e-03 -3.410016000270843506e-01 -1.117420047521591187e-01 2.460639327764511108e-01 2.489846795797348022e-01 -6.674153357744216919e-02 5.953302234411239624e-02 1.623298674821853638e-01 2.821261584758758545e-01 6.265452504158020020e-02 -3.397935535758733749e-03 5.585203319787979126e-02
-1.348045170307159424e-01 -3.115690052509307861e-01 -2.033189982175827026e-01 -1.667489111423492432e-01 1.149995997548103333e-01 -1.258789468556642532e-02 -3.849208727478981018e-02 -3.394963219761848450e-02 -3.236879035830497742e-02 -9.584572911262512207e-02 -1.401495784521102905e-01 4.565177857875823975e-02 -1.908203661441802979e-01 -1.440690010786056519e-01 1.182897984981536865e-01 2.980625033378601074e-01 -1.940159201622009277e-01 1.827123314142227173e-01 -2.728454582393169403e-02 -2.298287674784660339e-02 -2.166147828102111816e-01 -1.776832640171051025e-01 -7.344597578048706055e-02 2.581497728824615479e-01 3.212992548942565918e-01 -4.428021982312202454e-02 2.702389378100633621e-03 2.901674807071685791e-01 2.941605150699615479e-01 1.436530947685241699e-01 -2.594150602817535400e-01 -1.447072178125381470e-01
1.501591056585311890e-01 -3.204606473445892334e-01 -1.384470909833908081e-01 -2.500845789909362793e-01 2.279316037893295288e-01 1.374903023242950439e-01 1.203914508223533630e-01 -5.684211850166320801e-02 -1.563974767923355103e-01 -2.172711193561553955e-01 -3.124538362026214600e-01 2.957604825496673584e-01 -5.468153860419988632e-03 -7.321745902299880981e-02 1.457659527659416199e-02 -6.855478137731552124e-02 -2.797750830650329590e-01 1.477663964033126831e-01 1.428197771310806274e-01 1.807648688554763794e-01 2.012790739536285400e-02 -2.252326756715774536e-01 -1.167173683643341064e-01 6.070533767342567444e-02 -8.268642425537109375e-02 -1.787157505750656128e-01 3.136100172996520996e-01 2.319357395172119141e-01 -9.173952974379062653e-03 7.367436587810516357e-02 -1.154857948422431946e-01 -7.744786143302917480e-02
-1.420696675777435303e-01 -1.367543339729309082e-01 -3.004135787487030029e-01 4.906018823385238647e-02 2.235218137502670288e-01 -1.335165798664093018e-01 1.074710339307785034e-01 1.255171187222003937e-02 -1.143695637583732605e-01 -6.600773334503173828e-02 -1.132289096713066101e-01 4.795973375439643860e-02 1.518579721450805664e-01 2.574132084846496582e-01 -1.514737010002136230e-01 -2.756210267543792725e-01 -3.730363249778747559e-01 -9.544257074594497681e-03 -2.297454141080379486e-02 -2.825999073684215546e-02 -4.024110361933708191e-02 -3.853287100791931152e-01 1.692391782999038696e-01 9.113943576812744141e-02 1.472662687301635742e-01 4.922049492597579956e-02 1.731743961572647095e-01 -7.290921360254287720e-02 2.786693572998046875e-01 2.376813143491744995e-01 3.094876743853092194e-02 2.145445942878723145e-01
1.604451686143875122e-01 1.158180534839630127e-01 -1.228677928447723389e-01 3.065357804298400879e-01 5.129449442028999329e-02 -1.577960550785064697e-01 -2.120137214660644531e-01 1.712317764759063721e-01 -1.686523556709289551e-01 -1.115605011582374573e-01 -1.435809731483459473e-01 1.754705160856246948e-01 1.116711646318435669e-01 1.404764056205749512e-01 -2.629068195819854736e-01 -3.100072406232357025e-02 -3.603241741657257080e-01 2.573907375335693359e-01 1.203809231519699097e-01 -4.481216520071029663e-02 2.351039052009582520e-01 1.120336130261421204e-01 -2.340517751872539520e-02 1.652402281761169434e-01 2.147958874702453613e-01 -1.591015979647636414e-02 3.986548185348510742e-01 1.333509385585784912e-01 9.134767949581146240e-02 8.390007168054580688e-02 -4.803144931793212891e-02 7.969972491264343262e-02
-2.184696644544601440e-01 -1.504225730895996094e-01 4.522750899195671082e-02 -8.021836727857589722e-02 -6.471272557973861694e-02 2.276012748479843140e-01 -1.068862453103065491e-01 3.925667405128479004e-01 -1.491703093051910400e-02 -2.833928763866424561e-01 -2.934005558490753174e-01 1.796210110187530518e-01 -1.919300407171249390e-01 -1.153791695833206177e-01 -1.326928585767745972e-01 -8.530176430940628052e-02 -3.292012214660644531e-01 1.337562650442123413e-01 8.285254985094070435e-02 -3.096716403961181641e-01 3.684005886316299438e-02 4.083719477057456970e-02 -2.397323697805404663e-01 2.033758610486984253e-01 4.258044809103012085e-02 -4.458133876323699951e-02 -2.232168056070804596e-02 -2.873660996556282043e-02 -4.337154701352119446e-02 1.096420958638191223e-01 -2.201208770275115967e-01 -1.654130816459655762e-01
4.334039613604545593e-02 -3.902138173580169678e-01 4.011353850364685059e-02 2.975500747561454773e-02 -3.517652302980422974e-02 3.701407462358474731e-02 1.141817122697830200e-01 1.748522967100143433e-01 -3.496433794498443604e-01 -2.447928041219711304e-01 -2.963728010654449463e-01 4.539310932159423828e-02 -6.728599220514297485e-02 3.408538922667503357e-02 -2.198706008493900299e-02 1.267484277486801147e-01 -1.235465034842491150e-01 2.154080867767333984e-01 -4.310476128011941910e-03 6.359484791755676270e-02 1.262423843145370483e-01 -5.873660370707511902e-02 -3.862122595310211182e-01 1.587906181812286377e-01 2.372602187097072601e-02 2.088399678468704224e-01 -1.998939067125320435e-01 2.088225483894348145e-01 5.275975912809371948e-02 3.002158403396606445e-01 3.909632191061973572e-02 -1.454676836729049683e-01
-1.200363188982009888e-01 -4.016609191894531250e-01 -2.239558696746826172e-01 -4.362595826387405396e-02 2.340576238930225372e-02 1.103520691394805908e-01 -1.636597663164138794e-01 4.518342390656471252e-02 -1.838861149735748768e-03 2.458612434566020966e-02 3.487147763371467590e-02 1.839452534914016724e-01 -6.879061460494995117e-03 -1.541750729084014893e-01 -2.384767085313796997e-01 -1.036076024174690247e-01 -2.661057710647583008e-01 2.349589765071868896e-01 1.833472549915313721e-01 2.109227031469345093e-01 -2.819459140300750732e-01 -1.374407410621643066e-01 -7.162362337112426758e-02 2.500153779983520508e-01 8.705158531665802002e-02 7.507634907960891724e-02 1.151636335998773575e-02 -3.898430243134498596e-02 3.300026953220367432e-01 9.367668628692626953e-02 3.057754933834075928e-01 -8.590745925903320312e-02
9.720373898744583130e-02 -1.941289752721786499e-02 -1.985714882612228394e-01 -7.165484875440597534e-02 7.860322296619415283e-02 -9.469429403543472290e-02 1.748018413782119751e-01 -2.377233058214187622e-01 -1.653083711862564087e-01 -3.863330185413360596e-02 -1.275095790624618530e-01 2.908773254603147507e-03 9.647863358259201050e-02 1.778651475906372070e-01 3.663778677582740784e-02 -1.956539787352085114e-02 -4.173736274242401123e-01 -7.400704175233840942e-02 -7.234365493059158325e-02 -2.094828337430953979e-01 6.085864454507827759e-02 -4.118502140045166016e-01 1.341233700513839722e-01 1.646119654178619385e-01 2.792169749736785889e-01 5.845275591127574444e-04 3.522961437702178955e-01 -9.836862981319427490e-02 2.096307128667831421e-01 2.041343748569488525e-01 -8.773545920848846436e-02 -5.805592611432075500e-02
-4.415426030755043030e-02 2.915171161293983459e-02 3.928022459149360657e-02 1.358906477689743042e-01 1.026762425899505615e-01 -1.664334982633590698e-01 -2.677632272243499756e-01 3.032558858394622803e-01 -1.025401800870895386e-02 1.837585307657718658e-02 -2.120477855205535889e-01 8.076929301023483276e-02 2.775087254121899605e-03 -7.994467765092849731e-02 -5.271847546100616455e-02 -2.055701762437820435e-01 -5.457405447959899902e-01 9.449907392263412476e-02 -9.835056960582733154e-03 -8.628413826227188110e-02 2.914526760578155518e-01 -1.436536163091659546e-01 1.691282391548156738e-01 5.174332112073898315e-02 2.808666825294494629e-01 1.293811351060867310e-01 2.502125501632690430e-01 7.394432276487350464e-02 -6.869808584451675415e-02 -8.192533999681472778e-02 1.651137620210647583e-01 -1.354960501194000244e-01
-2.804427444934844971e-01 -2.079692482948303223e-01 6.693755090236663818e-02 -2.384859621524810791e-01 2.908020615577697754e-01 8.617699146270751953e-02 -5.016195029020309448e-02 -9.434971958398818970e-02 4.042327776551246643e-02 -1.987221240997314453e-01 -1.275208890438079834e-01 8.319105207920074463e-02 6.074166391044855118e-03 -7.103472203016281128e-02 -1.861641532741487026e-03 2.702701091766357422e-01 -1.183300390839576721e-01 -1.171686500310897827e-01 -4.802016541361808777e-02 -3.276963531970977783e-02 -1.210261955857276917e-01 -2.404913008213043213e-01 -4.511028528213500977e-02 4.426219165325164795e-01 -9.196619689464569092e-02 7.491876929998397827e-02 2.130909115076065063e-01 6.138740107417106628e-02 2.336643785238265991e-01 3.412853181362152100e-01 -5.819132179021835327e-02 -1.778891682624816895e-01
-5.179889500141143799e-02 -2.642058134078979492e-01 1.364153772592544556e-01 1.033243760466575623e-01 6.072850897908210754e-02 -1.197770610451698303e-01 1.087429523468017578e-01 -7.726953178644180298e-02 -1.080692112445831299e-01 -9.518630057573318481e-02 -2.545271813869476318e-01 1.737205088138580322e-01 2.539539635181427002e-01 1.722711473703384399e-01 1.906977742910385132e-01 8.254215866327285767e-02 -2.713851332664489746e-01 -2.666780352592468262e-01 2.146259881556034088e-03 5.081460624933242798e-02 -1.154959797859191895e-01 9.877905994653701782e-02 -2.471754848957061768e-01 -3.063263557851314545e-02 3.652715384960174561e-01 7.001028954982757568e-02 1.978089511394500732e-01 -1.189965102821588516e-02 1.486600637435913086e-01 2.162536978721618652e-01 -1.697534918785095215e-01 -3.187239468097686768e-01
-1.857001632452011108e-01 3.339435458183288574e-01 4.518361017107963562e-02 4.501382261514663696e-02 -7.695553824305534363e-03 2.710662037134170532e-02 4.695669934153556824e-02 -2.208543196320533752e-02 2.187332697212696075e-02 -8.281733095645904541e-02 1.740024238824844360e-02 4.126826226711273193e-01 -6.781562417745590210e-02 5.570511519908905029e-02 6.376650184392929077e-02 1.122650410979986191e-02 -3.965190052986145020e-01 8.850277960300445557e-02 1.202080696821212769e-01 2.016268223524093628e-01 3.696067258715629578e-03 -1.157735660672187805e-01 -7.731036096811294556e-02 2.802620232105255127e-01 2.428674697875976562e-01 2.291806489229202271e-01 2.646237611770629883e-01 -9.403737634420394897e-02 2.705381810665130615e-01 1.874544918537139893e-01 1.974440068006515503e-01 2.838895283639431000e-02
-1.076766252517700195e-01 -3.426717817783355713e-01 1.223810687661170959e-01 -9.132248163223266602e-02 9.676804393529891968e-02 -1.276118606328964233e-01 -1.192120313644409180e-01 1.583621948957443237e-01 2.784320116043090820e-01 -2.865459918975830078e-01 -9.202306717634201050e-02 -7.193067669868469238e-02 1.081618592143058777e-01 -2.019482851028442383e-01 -2.136607170104980469e-01 1.487087458372116089e-01 -3.111912012100219727e-01 8.162023499608039856e-03 7.595846801996231079e-02 -1.652668118476867676e-01 -4.567445069551467896e-02 7.899818592704832554e-04 9.353433549404144287e-02 3.432782292366027832e-01 1.142778098583221436e-01 3.742496371269226074e-01 1.263720691204071045e-01 -5.789971724152565002e-02 1.253317147493362427e-01 1.466303765773773193e-01 -4.818203300237655640e-02 1.362505406141281128e-01
1.053068116307258606e-01 -2.253655940294265747e-01 1.607329398393630981e-01 -1.116600409150123596e-01 5.351494252681732178e-02 6.636127084493637085e-02 -8.849827945232391357e-02 -1.941521018743515015e-01 -1.557210180908441544e-02 -1.165510863065719604e-01 -1.504911333322525024e-01 1.697681397199630737e-01 -1.986030191183090210e-01 2.548181638121604919e-02 1.885266304016113281e-01 1.361987590789794922e-01 -4.401907026767730713e-01 1.641771197319030762e-02 -1.332983523607254028e-01 1.865664720535278320e-01 -1.387021392583847046e-01 -4.104970097541809082e-01 -7.627137005329132080e-02 2.227940410375595093e-01 2.260241657495498657e-01 1.349665969610214233e-01 1.088470965623855591e-01 7.929033041000366211e-02 1.807912141084671021e-01 1.197608634829521179e-01 -2.295145690441131592e-01 -1.028912067413330078e-01
-1.260829269886016846e-01 -1.886857599020004272e-01 3.469352051615715027e-02 -8.724517375230789185e-02 9.601755440235137939e-02 -1.740044951438903809e-01 4.179414734244346619e-02 7.172831892967224121e-02 1.627813130617141724e-01 -9.638113528490066528e-02 -1.933054029941558838e-01 1.542121767997741699e-01 5.472110584378242493e-02 6.247621402144432068e-02 -1.722701191902160645e-01 -1.528163701295852661e-01 -6.825631856918334961e-02 -1.665401607751846313e-01 2.010976076126098633e-01 6.715276837348937988e-02 -1.954857110977172852e-01 4.014990106225013733e-02 -1.898698955774307251e-01 1.837150305509567261e-01 1.661539264023303986e-02 3.886021971702575684e-01 3.366016149520874023e-01 2.497203350067138672e-01 4.485067129135131836e-01 2.442591823637485504e-02 1.315147578716278076e-01 -5.883308872580528259e-02
6.351675838232040405e-02 -1.693224459886550903e-01 -1.659294962882995605e-01 -1.098162457346916199e-01 2.684198319911956787e-02 -1.475506424903869629e-01 -1.937422156333923340e-01 2.623907923698425293e-01 -6.350065022706985474e-02 -1.594849526882171631e-01 -2.995564937591552734e-01 3.209680318832397461e-01 9.805724024772644043e-02 2.925205044448375702e-02 3.385567963123321533e-01 -7.286542654037475586e-02 -9.443448483943939209e-02 -1.511210203170776367e-01 -1.382369697093963623e-01 -8.369091153144836426e-02 -5.424485728144645691e-02 -2.982413172721862793e-01 1.023901179432868958e-01 2.011168301105499268e-01 2.225463539361953735e-01 2.017526030540466309e-01 1.727419793605804443e-01 2.542827427387237549e-01 8.844695240259170532e-02 9.757299721240997314e-02 -2.572399936616420746e-02 2.068248540163040161e-01
7.993344962596893311e-02 -2.002290338277816772e-01 -3.453573212027549744e-02 -8.327721804380416870e-02 1.116644367575645447e-01 1.771913096308708191e-02 -2.645342648029327393e-01 7.375869154930114746e-02 -1.027248334139585495e-02 -1.889036595821380615e-01 -5.726118385791778564e-02 2.552753984928131104e-01 1.985059678554534912e-01 8.358258008956909180e-02 1.728114783763885498e-01 -3.858648613095283508e-02 -3.350663483142852783e-01 -2.045201696455478668e-02 -2.102815955877304077e-01 1.809167414903640747e-01 1.282473094761371613e-02 -2.131525278091430664e-01 2.408829182386398315e-01 2.677929103374481201e-01 8.021274954080581665e-02 2.335750311613082886e-01 3.058238625526428223e-01 3.318864107131958008e-01 2.202900126576423645e-02 -1.829739362001419067e-01 -8.850628137588500977e-02 -6.141731515526771545e-02
-2.408759742975234985e-01 2.349565029144287109e-01 4.972861334681510925e-02 8.056336641311645508e-02 2.352105677127838135e-01 2.921849191188812256e-01 -1.943082213401794434e-01 1.719495207071304321e-01 -1.215514317154884338e-01 -2.933864891529083252e-01 -1.232497170567512512e-01 1.162604689598083496e-01 1.901199966669082642e-01 1.023601088672876358e-02 -1.617436259984970093e-01 1.271216943860054016e-02 -4.122506082057952881e-01 -6.864555180072784424e-02 8.100383728742599487e-02 2.999555133283138275e-02 -2.007227689027786255e-01 -3.015017807483673096e-01 -1.891588419675827026e-01 1.825890094041824341e-01 -2.877479046583175659e-02 2.316535711288452148e-01 1.118709966540336609e-01 -7.088626921176910400e-02 3.869809955358505249e-02 -1.083706393837928772e-01 3.397607058286666870e-02 -9.379678964614868164e-02
-4.153296351432800293e-02 -4.016507565975189209e-01 -2.600353360176086426e-01 -2.253838069736957550e-02 -7.136759161949157715e-02 1.066545918583869934e-01 1.032503992319107056e-01 7.750934362411499023e-02 9.276842325925827026e-02 -2.451983690261840820e-01 -3.821715116500854492e-01 -9.928189218044281006e-02 -5.114167183637619019e-02 8.797539025545120239e-02 1.768403649330139160e-01 2.420070022344589233e-02 -4.271701276302337646e-01 9.922670572996139526e-02 5.054343119263648987e-02 -1.715482473373413086e-01 9.426802396774291992e-02 -2.143380790948867798e-01 1.166643574833869934e-01 3.210020363330841064e-01 1.076964139938354492e-01 1.194037348031997681e-01 7.386863231658935547e-02 2.588623948395252228e-02 -5.575216934084892273e-02 -5.142839998006820679e-02 1.836620420217514038e-01 -3.979642689228057861e-02
-1.572998464107513428e-01 -1.665084511041641235e-01 1.607957482337951660e-01 -2.660019099712371826e-01 1.827449724078178406e-02 -1.592442095279693604e-01 -4.795191809535026550e-02 -1.374568045139312744e-01 1.529367174953222275e-02 -1.417023092508316040e-01 -2.991414396092295647e-03 3.641641698777675629e-03 1.741033196449279785e-01 1.965361461043357849e-02 -8.922129869461059570e-02 1.216607317328453064e-01 -2.262096405029296875e-01 -1.223070397973060608e-01 7.708516716957092285e-02 -2.219319045543670654e-01 -1.904253661632537842e-01 -2.284676432609558105e-01 -1.728334575891494751e-01 2.247482240200042725e-01 1.264358311891555786e-01 1.158927083015441895e-01 3.182648718357086182e-01 4.131854176521301270e-01 3.101842477917671204e-02 2.336378097534179688e-01 -8.602523803710937500e-02 -2.751150131225585938e-01
-2.370169162750244141e-01 -1.791049242019653320e-01 -1.444770395755767822e-01 1.893510371446609497e-01 -7.482289522886276245e-02 -1.344050168991088867e-01 1.914699673652648926e-01 2.766882628202438354e-02 -1.558272689580917358e-01 -2.012337744235992432e-01 -3.807545602321624756e-01 -6.644701212644577026e-02 -1.200050394982099533e-02 -9.099556133151054382e-03 9.130320698022842407e-02 1.980001330375671387e-01 -3.887187456712126732e-03 6.336629390716552734e-02 8.369432389736175537e-02 -2.880272269248962402e-01 1.466771773993968964e-02 -7.573834620416164398e-03 -2.407819032669067383e-01 2.280302792787551880e-01 3.879645168781280518e-01 2.909024059772491455e-02 9.961927682161331177e-02 2.476540207862854004e-01 2.909809947013854980e-01 1.146971359848976135e-01 -8.499859273433685303e-02 -9.141249582171440125e-03
-1.753458231687545776e-01 -3.015939593315124512e-01 1.622667759656906128e-01 1.066049858927726746e-01 -1.505768951028585434e-02 -1.948101073503494263e-01 -9.217221289873123169e-02 3.724684193730354309e-02 1.074145510792732239e-01 6.142076477408409119e-02 -5.607341602444648743e-02 1.521968399174511433e-03 -2.819765210151672363e-01 -2.216286659240722656e-01 -7.736365497112274170e-02 8.590203523635864258e-02 -2.919850349426269531e-01 -5.586394295096397400e-02 -1.819112151861190796e-01 6.544373184442520142e-02 -2.156292833387851715e-02 -8.188001811504364014e-02 -1.644264347851276398e-02 2.739730775356292725e-01 1.226220354437828064e-01 3.593107759952545166e-01 2.253606319427490234e-01 -1.417043060064315796e-01 4.169162511825561523e-01 -4.791071265935897827e-02 2.448021434247493744e-02 -1.792050600051879883e-01
-3.020138144493103027e-01 -1.775468587875366211e-01 2.054723948240280151e-01 -2.348811477422714233e-01 9.671728312969207764e-02 -2.814683914184570312e-01 1.728480458259582520e-01 2.782826125621795654e-01 -5.575744062662124634e-02 -1.306387484073638916e-01 -2.791269421577453613e-01 1.074669733643531799e-01 -2.503976598381996155e-02 -1.529814004898071289e-01 -2.072229981422424316e-01 1.330159157514572144e-01 -1.516621410846710205e-01 -4.825049638748168945e-02 -3.738002851605415344e-02 -9.710238315165042877e-03 6.325477734208106995e-03 -1.134925782680511475e-01 -2.394089549779891968e-01 1.510754972696304321e-01 -1.852465122938156128e-01 1.933055222034454346e-01 2.974061071872711182e-01 -4.566586110740900040e-03 1.398646086454391479e-01 2.295721173286437988e-01 8.175653964281082153e-02 1.751938760280609131e-01
2.160541564226150513e-01 -8.572538942098617554e-02 -1.395018305629491806e-02 1.996010541915893555e-03 1.677144020795822144e-01 5.994924530386924744e-02 -4.426709190011024475e-02 5.388149991631507874e-02 -5.928637459874153137e-02 -2.160130739212036133e-01 -3.889898359775543213e-01 1.653522253036499023e-01 -1.156750693917274475e-01 -1.281964182853698730e-01 1.015563681721687317e-01 6.352567672729492188e-02 -2.727739512920379639e-01 1.849904358386993408e-01 -3.564755246043205261e-02 1.202149782329797745e-02 -2.349583432078361511e-02 -2.549920976161956787e-01 1.061157509684562683e-01 9.374361485242843628e-03 3.733599781990051270e-01 -3.140973672270774841e-02 4.068017005920410156e-01 3.110673725605010986e-01 -5.885823071002960205e-02 7.851221412420272827e-02 3.539459034800529480e-02 -1.889794766902923584e-01
-9.745935350656509399e-02 -5.499606952071189880e-02 -1.967521905899047852e-01 1.440811716020107269e-02 9.735620766878128052e-02 1.455427729524672031e-03 6.608503311872482300e-02 1.265509277582168579e-01 -9.253656119108200073e-02 -1.506458371877670288e-01 -2.796144485473632812e-01 -4.871997237205505371e-02 -3.278686851263046265e-02 -7.264086604118347168e-02 -2.635627985000610352e-02 -1.839312911033630371e-01 -2.647758126258850098e-01 2.630405426025390625e-01 1.655956953763961792e-01 -2.119781970977783203e-01 2.406713739037513733e-02 -5.206085443496704102e-01 5.906616523861885071e-02 1.195854395627975464e-01 4.812919348478317261e-02 5.347957834601402283e-02 2.630697190761566162e-01 2.695096433162689209e-01 -1.500618457794189453e-01 9.343626350164413452e-02 3.793564066290855408e-02 -2.919632792472839355e-01
-1.780166327953338623e-01 1.192927211523056030e-01 -3.448018804192543030e-03 4.892580676823854446e-03 2.528317831456661224e-02 -1.393142640590667725e-01 3.727294802665710449e-01 6.522241979837417603e-02 -1.462547630071640015e-01 2.572780288755893707e-02 -3.430791497230529785e-01 2.477439343929290771e-01 1.820900849997997284e-02 3.025879263877868652e-01 6.972549110651016235e-02 -5.350109934806823730e-02 -1.920981109142303467e-01 1.705788373947143555e-01 6.639261543750762939e-02 1.350206285715103149e-01 -1.457255054265260696e-02 -1.504799425601959229e-01 -1.753679960966110229e-01 4.524507820606231689e-01 1.183921471238136292e-02 1.211544126272201538e-01 1.119832247495651245e-01 8.315196633338928223e-02 2.225299030542373657e-01 2.273745685815811157e-01 2.216321416199207306e-02 -8.440631628036499023e-02
-1.151065155863761902e-01 -1.137956008315086365e-01 -1.653262525796890259e-01 -2.023461461067199707e-02 5.120266694575548172e-03 2.168383449316024780e-01 1.064981892704963684e-01 7.449568063020706177e-02 1.406111270189285278e-01 -3.571864962577819824e-01 -1.555570662021636963e-01 -3.335814923048019409e-02 2.310943636985030025e-05 -1.471744924783706665e-01 7.158282399177551270e-02 -1.258024275302886963e-01 -2.512460574507713318e-02 2.155505418777465820e-01 1.810233294963836670e-01 -3.550625964999198914e-02 -9.861347265541553497e-03 -2.029790580272674561e-01 2.641393803060054779e-02 4.364619031548500061e-02 3.406079709529876709e-01 1.102887280285358429e-02 4.045084118843078613e-01 7.320125121623277664e-03 3.901800811290740967e-01 3.304912149906158447e-01 1.942793279886245728e-02 -1.283959578722715378e-02
4.813391342759132385e-02 -1.107050105929374695e-01 -1.702443808317184448e-01 1.570244133472442627e-01 9.281796962022781372e-02 -7.201863080263137817e-02 -8.830132335424423218e-02 -3.047788329422473907e-02 -1.670100837945938110e-01 -2.393629699945449829e-01 -1.069682613015174866e-01 1.824871264398097992e-02 -7.081256061792373657e-02 -3.882240504026412964e-03 -6.774620711803436279e-02 1.240523755550384521e-01 -2.396152764558792114e-01 4.716869443655014038e-02 -1.228521391749382019e-02 -1.934063434600830078e-01 8.906939625740051270e-02 -5.646752119064331055e-01 1.019279062747955322e-01 2.349513918161392212e-01 -4.464381188154220581e-02 4.646379873156547546e-02 2.186010181903839111e-01 2.210332751274108887e-01 2.730549313127994537e-02 1.789449453353881836e-01 1.922287791967391968e-01 -3.566460311412811279e-01
1.189995408058166504e-01 2.050463557243347168e-01 -2.458972185850143433e-01 -3.729122504591941833e-02 1.237166821956634521e-01 -1.111669316887855530e-01 -2.717706933617591858e-02 1.972190290689468384e-01 8.722541481256484985e-02 3.018971160054206848e-02 -1.613567173480987549e-01 2.562899589538574219e-01 -7.858691364526748657e-02 7.663119584321975708e-02 -1.614963859319686890e-01 -1.743311434984207153e-01 -3.151661157608032227e-01 1.632529497146606445e-02 3.619920089840888977e-02 -1.325681060552597046e-01 -5.652961134910583496e-02 -4.326662793755531311e-02 -2.613000571727752686e-01 2.066621556878089905e-02 4.301434755325317383e-01 1.481803655624389648e-01 2.728481590747833252e-01 -3.978887572884559631e-02 3.617656230926513672e-01 1.838581264019012451e-01 2.667099423706531525e-02 7.230035960674285889e-02
-1.143316775560379028e-01 -1.953616924583911896e-02 -9.467474371194839478e-02 -1.352538615465164185e-01 9.067101404070854187e-03 -1.903760135173797607e-01 1.097281500697135925e-01 1.078863665461540222e-01 1.755734160542488098e-02 -1.008272618055343628e-01 -1.274968385696411133e-01 2.407063730061054230e-02 -1.632721722126007080e-01 3.529006540775299072e-01 -1.961413770914077759e-01 -1.056169271469116211e-01 -3.031549453735351562e-01 -4.986624047160148621e-02 1.091558784246444702e-01 -3.395502269268035889e-02 -5.412304401397705078e-02 4.136987775564193726e-02 -2.915624678134918213e-01 3.094476759433746338e-01 1.864694356918334961e-01 3.629979193210601807e-01 4.122249186038970947e-01 8.829083293676376343e-02 1.720363497734069824e-01 -3.129405668005347252e-03 6.060146167874336243e-02 -2.731093950569629669e-02
-2.695738971233367920e-01 -3.604851067066192627e-01 2.746528945863246918e-02 -6.152614951133728027e-02 1.778009980916976929e-01 -2.213062047958374023e-01 -8.095345646142959595e-02 1.728436201810836792e-01 2.517631947994232178e-01 -1.813757270574569702e-01 -1.119708120822906494e-01 -1.036659330129623413e-01 5.910066515207290649e-02 -3.460129201412200928e-01 -8.048720657825469971e-02 1.889752149581909180e-01 -2.528320252895355225e-01 1.051724106073379517e-01 2.063575014472007751e-02 -1.281543523073196411e-01 -1.576466672122478485e-02 6.121182441711425781e-02 -1.930305175483226776e-02 3.598156571388244629e-01 1.062207072973251343e-01 3.552726507186889648e-01 1.090837642550468445e-01 6.788785010576248169e-02 3.751518949866294861e-02 8.376159518957138062e-02 -1.604790426790714264e-02 4.988544434309005737e-02
-2.002646215260028839e-02 -9.624387323856353760e-02 -2.345301061868667603e-01 -2.159811928868293762e-02 -1.237734407186508179e-01 -1.089034676551818848e-01 3.230459094047546387e-01 6.524881720542907715e-02 -5.977541580796241760e-02 1.659629493951797485e-01 -1.542422771453857422e-01 6.853012740612030029e-02 3.184999227523803711e-01 -1.917422860860824585e-01 4.392682015895843506e-02 3.147015720605850220e-02 -1.510877758264541626e-01 8.558097481727600098e-02 5.313378944993019104e-02 2.289864001795649529e-03 -9.586460888385772705e-03 -3.016821667551994324e-02 -1.589586436748504639e-01 2.526367604732513428e-01 4.288806021213531494e-01 -2.017624676227569580e-01 1.293445229530334473e-01 4.825920984148979187e-02 3.469645082950592041e-01 3.207138478755950928e-01 8.547636866569519043e-02 -3.177115321159362793e-02
-8.560930192470550537e-02 -3.416408896446228027e-01 9.514452517032623291e-02 -6.607224792242050171e-02 1.971188634634017944e-01 -2.215555757284164429e-01 -1.763150840997695923e-01 1.261797617189586163e-03 1.806372255086898804e-01 -1.083210706710815430e-01 -7.372764870524406433e-03 -4.736134782433509827e-02 9.735170006752014160e-02 -2.843997776508331299e-01 -2.615337818861007690e-02 6.849488615989685059e-02 -3.440304696559906006e-01 1.577873155474662781e-02 1.386837810277938843e-01 -5.366425588726997375e-02 -1.196691300719976425e-02 6.558556109666824341e-02 -1.229152604937553406e-01 5.603949427604675293e-01 3.084774361923336983e-03 2.062515914440155029e-01 8.732287585735321045e-02 1.012086123228073120e-01 1.216842457652091980e-01 1.718590557575225830e-01 2.383814379572868347e-02 1.465045809745788574e-01
-5.974645167589187622e-02 -3.713823482394218445e-02 -1.750260032713413239e-02 5.085708945989608765e-02 3.576486930251121521e-02 1.919687390327453613e-01 7.418182492256164551e-02 1.084999293088912964e-01 2.177369296550750732e-01 -2.231754362583160400e-01 -9.807649999856948853e-02 -1.417378783226013184e-01 4.371483251452445984e-02 2.129457890987396240e-02 9.921393543481826782e-02 1.898807436227798462e-01 -4.176608920097351074e-01 2.341153174638748169e-01 8.805388212203979492e-02 -2.619033157825469971e-01 1.025083512067794800e-01 -4.982587993144989014e-01 2.495781332254409790e-02 1.984535306692123413e-01 -2.307895384728908539e-02 4.127510637044906616e-02 1.566156446933746338e-01 1.604139572009444237e-03 1.063073575496673584e-01 2.835764177143573761e-02 -4.854067042469978333e-02 -3.405306935310363770e-01
-2.228333055973052979e-01 -2.542524039745330811e-01 -9.482171386480331421e-02 -2.786248624324798584e-01 1.957727968692779541e-01 -4.512696713209152222e-02 3.732272610068321228e-02 -1.527298614382743835e-02 2.479917136952280998e-03 -1.718658655881881714e-01 -1.535348445177078247e-01 6.095461174845695496e-02 -2.642012834548950195e-01 -1.323160678148269653e-01 -1.717607304453849792e-02 2.689765393733978271e-01 -2.612037360668182373e-01 3.599536791443824768e-02 -1.744625866413116455e-01 1.687847077846527100e-02 -2.731757424771785736e-02 -2.813826799392700195e-01 -1.592798084020614624e-01 2.535696327686309814e-01 1.487592011690139771e-01 -2.953329356387257576e-03 5.597363784909248352e-02 3.997357785701751709e-01 1.577456891536712646e-01 1.069232821464538574e-01 -2.027722299098968506e-01 -8.930262923240661621e-02
-2.092367708683013916e-01 1.033134944736957550e-02 8.502914756536483765e-02 8.803218603134155273e-02 -1.373856812715530396e-01 -2.384859919548034668e-01 1.154748201370239258e-01 -2.087867558002471924e-01 1.128916516900062561e-01 -2.232356816530227661e-01 -1.840589791536331177e-01 1.612596958875656128e-01 4.673236235976219177e-02 -4.880996048450469971e-02 -2.147188968956470490e-02 2.486057430505752563e-01 -2.644784748554229736e-01 1.364126335829496384e-02 5.008347705006599426e-02 -8.671649545431137085e-02 1.158447936177253723e-01 -1.747306287288665771e-01 -3.332719802856445312e-01 2.852773964405059814e-01 -1.398500651121139526e-01 2.246725708246231079e-01 2.674539387226104736e-01 1.000758036971092224e-01 3.567352890968322754e-01 -9.805737435817718506e-02 -6.460084021091461182e-02 -9.982634335756301880e-02
8.797492831945419312e-02 -7.732769846916198730e-02 -1.977394670248031616e-01 6.055269390344619751e-02 -8.077784627676010132e-02 -1.843181103467941284e-01 -1.401507109403610229e-01 3.206303715705871582e-01 -3.180085718631744385e-01 -2.378676645457744598e-02 1.041410639882087708e-01 2.852034270763397217e-01 -5.725089460611343384e-02 -9.891640394926071167e-02 -4.897546768188476562e-02 -7.842315733432769775e-02 -5.337820053100585938e-01 -1.417905539274215698e-01 -1.837580837309360504e-02 -8.953298628330230713e-02 -9.487666189670562744e-02 -2.646940350532531738e-01 1.989031583070755005e-02 -5.610062740743160248e-03 3.310073614120483398e-01 9.860844910144805908e-02 8.981760591268539429e-02 2.845656126737594604e-03 8.696018904447555542e-02 1.116253249347209930e-02 1.409651935100555420e-01 -1.314569711685180664e-01
-1.307541131973266602e-01 -2.456856220960617065e-01 4.862881824374198914e-02 6.711937952786684036e-03 2.295116633176803589e-01 1.033310890197753906e-01 8.607807010412216187e-02 -1.404931843280792236e-01 -2.204362861812114716e-02 -3.015042543411254883e-01 5.562500283122062683e-02 2.412383258342742920e-01 9.748414158821105957e-02 -2.889345586299896240e-02 -7.419183850288391113e-02 3.400230109691619873e-01 -2.109396755695343018e-01 -1.534013748168945312e-01 -1.092728376388549805e-01 -8.128177374601364136e-02 -2.528095617890357971e-02 -6.362637877464294434e-02 9.728125482797622681e-02 3.060683906078338623e-01 2.453248500823974609e-01 5.358341708779335022e-02 3.054353594779968262e-01 3.038002252578735352e-01 1.745089329779148102e-02 2.269436419010162354e-01 1.130912154912948608e-01 -1.945521235466003418e-01
-3.765864074230194092e-01 -2.421619594097137451e-01 1.884705387055873871e-02 -9.153976291418075562e-02 -1.899195909500122070e-01 -7.960362732410430908e-02 -1.307374238967895508e-01 -8.885616064071655273e-02 3.735504671931266785e-02 -2.380872219800949097e-01 -2.419384866952896118e-01 5.964378640055656433e-02 3.126285597681999207e-02 1.221900954842567444e-01 5.245136469602584839e-02 9.084267914295196533e-02 -1.403285413980484009e-01 1.125863101333379745e-02 2.291619330644607544e-01 -2.971080541610717773e-01 8.640988171100616455e-02 1.812781207263469696e-02 -8.827092498540878296e-02 4.556745290756225586e-01 1.171442940831184387e-01 2.233797609806060791e-01 2.336671054363250732e-01 8.225177973508834839e-02 6.276587396860122681e-02 1.732327938079833984e-01 4.821316525340080261e-02 1.767302900552749634e-01
2.296228706836700439e-01 -2.458407171070575714e-02 3.922287374734878540e-02 -8.223894238471984863e-02 -8.295448124408721924e-02 -1.703070551156997681e-01 4.962641000747680664e-02 6.283061951398849487e-02 -1.813134402036666870e-01 -3.083287477493286133e-01 -3.958508372306823730e-02 -1.161134690046310425e-01 2.965072914958000183e-02 -8.451414853334426880e-02 -2.326158620417118073e-02 -1.337052136659622192e-01 -4.181128144264221191e-01 2.136391997337341309e-01 1.710010170936584473e-01 -3.384103477001190186e-01 3.879901394248008728e-02 -3.787769079208374023e-01 -1.860673166811466217e-02 3.434124290943145752e-01 -1.335666477680206299e-01 -2.680602483451366425e-02 1.700643151998519897e-01 -4.729601740837097168e-02 4.532120004296302795e-02 4.079648107290267944e-02 3.265834972262382507e-02 -2.113274931907653809e-01
1.288396120071411133e-01 -7.454337179660797119e-02 -1.723648235201835632e-02 -1.097189113497734070e-01 5.342516675591468811e-02 1.702442020177841187e-02 -2.008210420608520508e-01 1.854692213237285614e-02 1.148640885949134827e-01 1.345451027154922485e-01 -4.817924797534942627e-01 2.807886898517608643e-01 9.509096294641494751e-02 -1.252180784940719604e-01 -2.324384637176990509e-02 3.572004660964012146e-02 -1.513731181621551514e-01 7.245931029319763184e-02 -6.253275554627180099e-03 -1.589277386665344238e-01 2.518433332443237305e-01 -3.304676115512847900e-01 1.756447106599807739e-01 1.750238984823226929e-01 3.249317705631256104e-01 2.283560335636138916e-01 1.508199572563171387e-01 2.049428224563598633e-01 1.465611606836318970e-01 1.072676703333854675e-01 -6.449988111853599548e-03 9.903313219547271729e-02
1.715196669101715088e-02 1.488445699214935303e-01 -4.874950274825096130e-02 3.396144136786460876e-02 2.641297280788421631e-01 1.051475107669830322e-01 -1.687269844114780426e-02 2.324152439832687378e-01 -3.989084437489509583e-02 -2.139311134815216064e-01 -1.242798101156949997e-02 2.319061309099197388e-01 1.382721513509750366e-01 1.737300306558609009e-01 -2.188090980052947998e-01 -1.491912901401519775e-01 -3.670333027839660645e-01 -1.194811463356018066e-01 1.065432559698820114e-02 -5.696355551481246948e-02 -1.859119683504104614e-01 -4.501819610595703125e-01 -2.367189377546310425e-01 1.839318573474884033e-01 -1.624168008565902710e-01 1.965258568525314331e-01 1.215183436870574951e-01 2.502577006816864014e-02 1.995091885328292847e-01 1.303534358739852905e-01 1.576084829866886139e-02 3.590589016675949097e-02
6.566327810287475586e-02 -4.054028689861297607e-01 -1.728557944297790527e-01 1.824624836444854736e-01 -1.249786987900733948e-01 1.094500198960304260e-01 -2.799931466579437256e-01 -1.214917898178100586e-01 -2.175771892070770264e-01 7.531032711267471313e-02 -6.325358990579843521e-04 1.036822125315666199e-01 -1.201004311442375183e-01 -2.627861453220248222e-03 1.641624048352241516e-02 1.779237762093544006e-02 -3.443995118141174316e-01 1.112515851855278015e-01 2.292451560497283936e-01 1.248160675168037415e-01 -1.486062109470367432e-01 -4.151507094502449036e-02 -2.704456746578216553e-01 2.243942618370056152e-01 2.027716338634490967e-01 5.606552213430404663e-02 2.024084925651550293e-01 -8.580201119184494019e-02 2.350050210952758789e-01 1.362335979938507080e-01 2.337121963500976562e-01 3.478835895657539368e-02
-2.362110763788223267e-01 2.952631935477256775e-02 -1.396181583404541016e-01 -5.546537227928638458e-03 1.847607642412185669e-01 -3.850334882736206055e-01 1.990707963705062866e-01 -8.687845431268215179e-03 -1.526225656270980835e-01 -3.783383220434188843e-02 -1.887969374656677246e-01 1.337727010250091553e-01 -7.478035520762205124e-03 1.216498613357543945e-01 1.207218505442142487e-02 -2.217782139778137207e-01 -4.317269921302795410e-01 1.015265583992004395e-01 9.089554846286773682e-02 4.272064939141273499e-02 -8.471726626157760620e-02 -1.545753777027130127e-01 4.782469570636749268e-02 1.780199408531188965e-01 1.242754012346267700e-01 1.828912794589996338e-01 1.571649760007858276e-01 3.221782147884368896e-01 2.431076616048812866e-01 9.069080464541912079e-03 -1.416641473770141602e-01 1.754676550626754761e-01
-1.774247139692306519e-01 -1.610814929008483887e-01 3.464445471763610840e-03 -3.030361607670783997e-02 2.806640565395355225e-01 -1.516491323709487915e-01 1.686894595623016357e-01 -1.217023506760597229e-01 -1.972079724073410034e-01 -2.086776867508888245e-02 -3.028508126735687256e-01 4.897395521402359009e-02 -6.770391762256622314e-02 -1.486612260341644287e-01 2.679925225675106049e-02 3.019666858017444611e-02 -3.504770994186401367e-01 1.467010825872421265e-01 2.014026045799255371e-02 -2.695739567279815674e-01 1.157040372490882874e-01 3.263922408223152161e-02 1.426403671503067017e-01 -4.825978353619575500e-02 -1.893879920244216919e-01 4.146685600280761719e-01 2.159871608018875122e-01 5.324113741517066956e-02 3.164857327938079834e-01 1.058498993515968323e-01 -7.628895342350006104e-02 -7.614891231060028076e-02
-1.735743135213851929e-01 -3.109681792557239532e-02 -1.947083026170730591e-01 7.443374395370483398e-02 2.962082251906394958e-02 -8.058595657348632812e-02 1.695823818445205688e-01 -1.539862751960754395e-01 -1.664086803793907166e-02 1.902786940336227417e-01 -1.457682251930236816e-01 2.669541724026203156e-02 1.681009978055953979e-01 -9.843471646308898926e-02 1.297849863767623901e-01 1.277151703834533691e-01 -3.020077943801879883e-01 7.310829311609268188e-02 -1.371047496795654297e-01 5.679643899202346802e-02 -5.399723351001739502e-02 -1.892559379339218140e-01 -1.054024547338485718e-01 2.094024568796157837e-01 3.608302772045135498e-01 -4.528184607625007629e-02 1.785696893930435181e-01 -7.664814591407775879e-02 5.620942115783691406e-01 6.315332651138305664e-02 1.310600936412811279e-01 -1.291113793849945068e-01
-7.629730552434921265e-02 -7.171513140201568604e-02 3.186148703098297119e-01 -1.987989991903305054e-01 1.878730952739715576e-01 -6.443472579121589661e-03 8.170098066329956055e-02 6.942538544535636902e-03 -3.983583301305770874e-02 -1.779697835445404053e-01 -3.944403529167175293e-01 7.742395251989364624e-02 2.535915374755859375e-01 -2.971976064145565033e-02 9.669941663742065430e-02 6.715796887874603271e-02 -1.056881844997406006e-01 -7.414049655199050903e-02 -1.370448917150497437e-01 -1.703141182661056519e-01 -3.287785872817039490e-02 -7.010353356599807739e-02 -1.020783036947250366e-01 1.116668283939361572e-01 3.246177136898040771e-01 1.678624153137207031e-01 2.471392452716827393e-01 1.174269393086433411e-01 3.556770384311676025e-01 1.326303780078887939e-01 -2.607463002204895020e-01 -1.349093914031982422e-01
-4.611415416002273560e-02 -1.214477792382240295e-01 -2.021306306123733521e-01 -1.469168346375226974e-02 -3.297030180692672729e-02 -2.188016176223754883e-01 6.973547395318746567e-03 1.228313297033309937e-01 -4.355507194995880127e-01 -1.370062977075576782e-01 8.959101140499114990e-02 3.189724385738372803e-01 9.706926345825195312e-02 -4.043823853135108948e-02 -2.002942413091659546e-01 -1.213167682290077209e-01 -4.411862492561340332e-01 -5.373988300561904907e-02 -2.995339035987854004e-02 -1.802485436201095581e-01 -3.433635085821151733e-02 -2.513693273067474365e-01 4.738941788673400879e-02 -6.409013271331787109e-02 3.196527957916259766e-01 2.815168909728527069e-02 2.189608812332153320e-01 1.453434377908706665e-01 6.890380382537841797e-02 -1.511816680431365967e-02 3.486756607890129089e-02 -1.180925816297531128e-01
-2.969191670417785645e-01 -3.424056470394134521e-01 -8.481285534799098969e-03 -1.391353011131286621e-01 1.410460565239191055e-02 1.617701798677444458e-01 1.378998160362243652e-01 -2.504243329167366028e-02 -7.092249393463134766e-02 -2.597109973430633545e-01 -1.643636226654052734e-01 1.663328707218170166e-01 3.035138547420501709e-01 4.654562845826148987e-02 4.806323442608118057e-03 2.443713136017322540e-02 -3.040566444396972656e-01 -1.307377368211746216e-01 3.311972022056579590e-01 -1.184376105666160583e-01 7.391700893640518188e-02 -2.597760558128356934e-01 -2.011467814445495605e-01 2.925541065633296967e-02 5.935101956129074097e-02 -6.912012398242950439e-02 -1.652493029832839966e-01 9.956980496644973755e-02 3.124198317527770996e-01 5.798365920782089233e-02 -1.100450828671455383e-01 3.099595382809638977e-02
-4.314108937978744507e-02 -2.053478658199310303e-01 -3.079282045364379883e-01 3.082691431045532227e-01 -3.871598839759826660e-02 6.342674046754837036e-02 -1.559293419122695923e-01 1.846469789743423462e-01 5.483969300985336304e-02 -4.552801325917243958e-02 -1.885754317045211792e-01 5.488732829689979553e-02 -1.466683894395828247e-01 -6.015976145863533020e-02 -5.190099775791168213e-02 1.393778473138809204e-01 -3.027138113975524902e-01 4.331025481224060059e-02 5.857155099511146545e-02 -1.852844059467315674e-01 7.242308557033538818e-02 -3.039836585521697998e-01 -5.341137293726205826e-03 8.325019478797912598e-02 1.467615067958831787e-01 1.267796903848648071e-01 2.081144303083419800e-01 1.718841791152954102e-01 1.824766956269741058e-02 1.823481619358062744e-01 3.119068443775177002e-01 -3.661510646343231201e-01
-1.352679282426834106e-01 -3.499763309955596924e-01 9.179847687482833862e-02 -9.644146263599395752e-02 4.111819341778755188e-02 -1.516403406858444214e-01 -8.434800058603286743e-02 -6.145669147372245789e-02 1.014083251357078552e-01 -1.303931623697280884e-01 -1.467987149953842163e-02 4.140446707606315613e-02 9.740519523620605469e-02 -3.385109901428222656e-01 -1.796725690364837646e-01 5.609151721000671387e-02 -3.778698742389678955e-01 1.593387424945831299e-01 -4.396378993988037109e-02 -2.167291566729545593e-02 -1.123682707548141479e-01 7.259117811918258667e-02 8.473515510559082031e-02 4.401962459087371826e-01 -1.036699116230010986e-01 3.314972817897796631e-01 1.146783083677291870e-01 -7.334487885236740112e-02 2.590251266956329346e-01 1.128979325294494629e-01 3.661264479160308838e-02 8.612578362226486206e-02
-8.836162835359573364e-02 4.249356687068939209e-02 -5.740067735314369202e-02 3.287529647350311279e-01 1.089940220117568970e-01 -1.732161492109298706e-01 -1.051868777722120285e-02 1.189440041780471802e-01 -1.695659756660461426e-01 -6.662289053201675415e-02 -6.060951203107833862e-02 1.627326607704162598e-01 -1.804646477103233337e-02 3.728394955396652222e-02 -2.033289074897766113e-01 -1.829380691051483154e-01 -3.863864243030548096e-01 5.137418396770954132e-03 2.065936774015426636e-01 -1.091106608510017395e-01 1.759269088506698608e-02 -5.182764306664466858e-02 -1.098225116729736328e-01 1.207774281501770020e-01 4.537453651428222656e-01 3.049978287890553474e-03 3.996980935335159302e-02 -8.623843081295490265e-03 4.530982300639152527e-02 3.440185189247131348e-01 3.326389193534851074e-01 1.040801107883453369e-01
-1.939329206943511963e-01 -1.302729547023773193e-01 1.233183369040489197e-01 -6.298866122961044312e-02 8.722875267267227173e-02 -2.772351168096065521e-02 2.504310309886932373e-01 1.562136560678482056e-01 -2.987535437569022179e-03 -1.101544573903083801e-01 -1.126134991645812988e-01 3.685740828514099121e-01 -7.344637066125869751e-02 1.181110590696334839e-01 -1.690242737531661987e-01 -1.437299512326717377e-02 -9.302182495594024658e-02 1.105485484004020691e-01 2.993580698966979980e-01 6.044755689799785614e-03 -5.052408948540687561e-02 -2.692825198173522949e-01 -2.263234928250312805e-02 3.662020862102508545e-01 4.758084714412689209e-01 5.954638123512268066e-02 -5.637874454259872437e-02 8.540625870227813721e-02 -1.645621210336685181e-01 1.480032056570053101e-01 -1.983383856713771820e-02 1.093492656946182251e-01
-1.178111042827367783e-02 -2.283770740032196045e-01 -2.283272147178649902e-01 1.271907538175582886e-01 1.441513001918792725e-01 7.119616493582725525e-04 1.802702248096466064e-01 3.144246935844421387e-01 5.958344042301177979e-02 -1.424654275178909302e-01 -3.087480664253234863e-01 3.719121217727661133e-02 1.115954816341400146e-01 -2.004948556423187256e-01 -1.592270880937576294e-01 1.440892834216356277e-02 -1.258949339389801025e-01 2.623734176158905029e-01 9.666176885366439819e-02 -2.116445899009704590e-01 -3.731890395283699036e-02 -3.133955299854278564e-01 6.079773604869842529e-02 5.825017765164375305e-02 -1.526142656803131104e-02 2.593170404434204102e-01 2.536137402057647705e-01 1.477036774158477783e-01 1.932140626013278961e-02 9.553641825914382935e-02 2.408415079116821289e-01 -2.486793547868728638e-01
1.910272091627120972e-01 -7.792003452777862549e-02 9.782738983631134033e-02 2.972187660634517670e-02 -1.329092979431152344e-01 -3.471184149384498596e-02 -8.317691087722778320e-02 2.709754705429077148e-01 5.490728840231895447e-02 -3.479699194431304932e-01 -2.352829650044441223e-02 2.350404560565948486e-01 -7.682238519191741943e-02 3.094159066677093506e-02 -1.718449294567108154e-01 1.640107110142707825e-02 -1.920605897903442383e-01 2.416058629751205444e-01 7.709666341543197632e-02 -2.946161925792694092e-01 2.570010721683502197e-01 3.936986997723579407e-02 -1.015366911888122559e-01 3.810671567916870117e-01 4.103041589260101318e-01 -5.743039306253194809e-03 3.266695141792297363e-02 -1.091690734028816223e-01 1.415798068046569824e-01 7.088615745306015015e-02 -1.123868450522422791e-01 -3.195024654269218445e-02
-1.330787688493728638e-01 7.676152139902114868e-02 -1.222223863005638123e-01 1.418504714965820312e-01 2.034454643726348877e-01 1.784228719770908356e-02 2.223699539899826050e-01 2.066069096326828003e-02 -3.182115554809570312e-01 -2.734411358833312988e-01 -2.962256669998168945e-01 -6.220357492566108704e-02 1.618364304304122925e-01 -1.323865950107574463e-01 1.505834758281707764e-01 -8.871442638337612152e-03 -5.013724565505981445e-01 -5.296453461050987244e-02 -8.502078056335449219e-02 -8.544529788196086884e-03 9.706918150186538696e-02 1.009257603436708450e-02 -2.315290421247482300e-01 1.524586975574493408e-01 -3.804113343358039856e-02 1.520211528986692429e-02 -2.075842171907424927e-01 1.074570789933204651e-01 1.213604584336280823e-01 3.007396161556243896e-01 7.322283089160919189e-02 -3.049361146986484528e-02
-1.126542910933494568e-01 5.833013355731964111e-02 -2.034316658973693848e-01 -3.857611864805221558e-02 2.854726612567901611e-01 1.239269897341728210e-01 -1.863123178482055664e-01 1.158436313271522522e-01 -1.197486370801925659e-01 -2.785188555717468262e-01 -1.214302852749824524e-01 -2.288190722465515137e-01 2.413266152143478394e-01 4.703638702630996704e-02 -1.538760215044021606e-01 -1.323754787445068359e-01 -3.179780542850494385e-01 4.756559617817401886e-03 1.458730734884738922e-02 2.126797437667846680e-01 -5.145980790257453918e-02 -1.962928287684917450e-02 -3.409424722194671631e-01 4.021453559398651123e-01 1.341585218906402588e-01 3.680343180894851685e-02 -4.656646028161048889e-02 2.154659479856491089e-01 1.009077951312065125e-01 -4.394250363111495972e-02 4.242539405822753906e-02 -1.610799282789230347e-01
2.629106305539608002e-02 -2.362882792949676514e-01 -1.917570233345031738e-01 2.364072799682617188e-01 -6.132513657212257385e-02 1.067087575793266296e-01 -7.966603338718414307e-02 1.056046262383460999e-01 -1.572139374911785126e-02 -1.199351698160171509e-01 -2.340197414159774780e-01 -8.240628242492675781e-02 2.233994193375110626e-02 3.124165907502174377e-02 7.690931204706430435e-03 1.548852026462554932e-01 -2.592899501323699951e-01 4.482214525341987610e-02 1.790334284305572510e-01 -2.179275155067443848e-01 5.531688779592514038e-02 -2.770293056964874268e-01 -9.145161509513854980e-02 8.547937124967575073e-02 2.941974997520446777e-02 1.497103571891784668e-01 1.705431640148162842e-01 2.442198395729064941e-01 5.706240236759185791e-02 2.377960681915283203e-01 3.537614941596984863e-01 -4.186182916164398193e-01
-2.117127776145935059e-01 5.368748307228088379e-02 -1.280148625373840332e-01 -1.531721949577331543e-01 2.097724229097366333e-01 1.394293010234832764e-01 1.510591506958007812e-01 2.073514908552169800e-01 -2.359191328287124634e-01 -1.620891317725181580e-02 -4.770172387361526489e-02 2.875009477138519287e-01 -1.753211170434951782e-01 1.730892062187194824e-01 -2.181635946035385132e-01 -1.058513298630714417e-01 -2.768391370773315430e-01 -3.244563564658164978e-02 -2.133039236068725586e-01 1.655649207532405853e-02 -3.030749037861824036e-02 -6.166734173893928528e-02 -2.022684067487716675e-01 3.038609623908996582e-01 -9.279441088438034058e-02 1.859647482633590698e-01 1.573966443538665771e-01 1.648497879505157471e-01 2.143461108207702637e-01 3.374532163143157959e-01 -7.959621399641036987e-02 -1.044639945030212402e-02
7.790087163448333740e-02 1.574388742446899414e-01 -1.473904848098754883e-01 -4.177965223789215088e-02 9.772223234176635742e-02 -3.041538223624229431e-02 1.062038615345954895e-01 7.627109438180923462e-02 1.509723961353302002e-01 5.856326222419738770e-02 -2.712288498878479004e-01 2.960742413997650146e-01 -2.462988644838333130e-01 1.232852116227149963e-01 -1.086159721016883850e-01 -1.353855282068252563e-01 -2.351418882608413696e-01 -6.714924424886703491e-02 -1.371896862983703613e-01 -2.174318768084049225e-02 1.127470880746841431e-01 8.856965228915214539e-03 -2.199554294347763062e-01 2.165273129940032959e-01 3.166843950748443604e-01 2.061544209718704224e-01 3.505971431732177734e-01 1.393487453460693359e-01 2.995379567146301270e-01 2.268831133842468262e-01 1.048819199204444885e-01 -1.391538139432668686e-02
-9.326030313968658447e-02 1.879626214504241943e-01 -1.598751693964004517e-01 -1.640344560146331787e-01 1.311775445938110352e-01 -1.380095630884170532e-01 1.023704558610916138e-01 -6.179621070623397827e-02 -2.823958992958068848e-01 -8.930680900812149048e-02 -2.667145431041717529e-01 -2.308032102882862091e-02 -7.130412757396697998e-02 1.921546757221221924e-01 -2.310716658830642700e-01 -1.339776962995529175e-01 -2.240275740623474121e-01 1.393980234861373901e-01 3.562578558921813965e-02 6.654774304479360580e-03 3.958355169743299484e-03 -1.087827458977699280e-01 1.413612626492977142e-02 3.720526695251464844e-01 -1.521273702383041382e-01 1.440353877842426300e-02 4.287236928939819336e-01 -3.085256740450859070e-02 2.847555279731750488e-01 1.528734415769577026e-01 -3.830457851290702820e-02 -2.115961462259292603e-01
-1.198235377669334412e-01 -1.089390814304351807e-01 -1.846482306718826294e-01 1.360311508178710938e-01 -1.621369123458862305e-01 7.743957918137311935e-03 -8.973454684019088745e-02 2.556795477867126465e-01 -3.479963243007659912e-01 -8.097389340400695801e-02 -7.154955994337797165e-03 -1.475617438554763794e-01 -7.002884149551391602e-02 2.487933486700057983e-01 -8.039771346375346184e-04 1.203468302264809608e-03 -3.264262080192565918e-01 -1.535374671220779419e-01 8.575267344713211060e-02 5.639677867293357849e-02 1.335576921701431274e-01 -2.873352169990539551e-01 7.787398993968963623e-02 2.578608691692352295e-01 1.206409409642219543e-01 1.057664901018142700e-01 3.906337022781372070e-01 1.491367369890213013e-01 -7.659507542848587036e-02 1.419531404972076416e-01 2.491976767778396606e-01 -5.293632671236991882e-02
-1.678423434495925903e-01 -2.877205610275268555e-01 -1.280280798673629761e-01 5.468632280826568604e-02 1.941926181316375732e-01 -1.480121910572052002e-01 3.356785774230957031e-01 -7.811190932989120483e-02 4.805583506822586060e-02 -1.951259672641754150e-01 -6.587393581867218018e-02 3.317688405513763428e-01 1.531053185462951660e-01 1.772419512271881104e-01 -4.919416084885597229e-02 1.125801280140876770e-01 -2.911669909954071045e-01 1.459285020828247070e-01 7.890789210796356201e-02 -1.394057422876358032e-01 2.430851459503173828e-01 -8.163812756538391113e-02 -2.441622912883758545e-01 1.735007464885711670e-01 1.249305382370948792e-01 -4.482920467853546143e-02 1.627053618431091309e-01 2.409884519875049591e-02 -3.392066955566406250e-01 1.229263022541999817e-01 -6.684345752000808716e-02 1.614142558537423611e-03
-7.714316993951797485e-02 -1.309434026479721069e-01 -1.470730453729629517e-01 -1.120263636112213135e-01 9.208340197801589966e-02 1.111684665083885193e-01 1.081230863928794861e-01 -4.473546147346496582e-02 -2.923034727573394775e-01 -1.189036071300506592e-01 3.302896022796630859e-02 1.430796980857849121e-01 1.232318207621574402e-01 1.007980480790138245e-01 -7.005220651626586914e-02 3.011855669319629669e-02 -4.498896002769470215e-01 2.065148949623107910e-01 -1.620865613222122192e-02 -2.406125813722610474e-01 2.045334130525588989e-01 -4.981951415538787842e-01 1.090799458324909210e-03 -3.446635976433753967e-02 2.286593019962310791e-01 2.751616574823856354e-02 8.954587578773498535e-02 -1.140363514423370361e-01 6.582872569561004639e-02 1.112587824463844299e-01 -4.550502821803092957e-02 -2.619440853595733643e-01
-7.485203444957733154e-02 -2.154595404863357544e-01 -1.345356367528438568e-02 -1.606014370918273926e-01 -2.812069654464721680e-01 -2.582255192101001740e-02 5.998594313859939575e-02 1.095743328332901001e-01 5.553571972995996475e-04 1.128138750791549683e-01 -1.781303435564041138e-01 8.130537718534469604e-02 -5.404763389378786087e-03 -4.091411083936691284e-02 -3.086944222450256348e-01 6.848277896642684937e-02 -3.819016516208648682e-01 -6.306096166372299194e-02 2.838346958160400391e-01 -3.930542990565299988e-02 -7.675591856241226196e-02 1.108668521046638489e-01 -2.275340855121612549e-01 3.259261548519134521e-01 2.603024542331695557e-01 8.019145578145980835e-02 -7.101151347160339355e-02 -2.415427565574645996e-02 4.099784791469573975e-01 5.198091641068458557e-02 -1.232179850339889526e-01 1.282445969991385937e-03
-2.733906209468841553e-01 -8.315514773130416870e-03 -6.368359178304672241e-02 3.237764909863471985e-02 -8.274058252573013306e-02 -1.791782230138778687e-01 8.189246803522109985e-02 1.227284520864486694e-01 -6.069272384047508240e-02 -1.388402581214904785e-01 -2.048853933811187744e-01 -7.529310137033462524e-02 -2.015073895454406738e-01 2.830672264099121094e-01 -1.299745291471481323e-01 -1.197849120944738388e-02 -2.073135524988174438e-01 -1.342115551233291626e-02 2.652944028377532959e-01 -4.983999766409397125e-03 -1.189582273364067078e-01 1.072465181350708008e-01 -2.125716954469680786e-01 4.224990308284759521e-01 6.115030124783515930e-02 2.447903901338577271e-01 4.176056981086730957e-01 1.240619868040084839e-01 1.855371594429016113e-01 -1.161144580692052841e-02 -8.492788299918174744e-03 2.512566279619932175e-04
6.914304196834564209e-02 -2.058637142181396484e-01 -5.630106478929519653e-02 2.985250055789947510e-01 5.904232338070869446e-02 -1.217118650674819946e-01 -2.906835377216339111e-01 1.343503892421722412e-01 7.867665588855743408e-02 -2.556708455085754395e-01 -1.282551586627960205e-01 -9.805036336183547974e-02 -1.250954065471887589e-02 4.623411968350410461e-02 2.285297513008117676e-01 1.074119955301284790e-01 -3.752124011516571045e-01 8.159386925399303436e-03 -4.193548113107681274e-03 1.565430872142314911e-02 2.276139892637729645e-02 -4.400452971458435059e-01 1.190342381596565247e-01 1.504878997802734375e-01 1.853147894144058228e-01 3.997379168868064880e-02 1.560753285884857178e-01 2.604931592941284180e-01 -3.463949263095855713e-02 1.708894819021224976e-01 2.053366452455520630e-01 -5.673115700483322144e-02
2.307704649865627289e-02 -2.195663601160049438e-01 -1.140451282262802124e-01 7.900853455066680908e-02 1.369036436080932617e-01 1.636388450860977173e-01 -8.429091423749923706e-03 3.756155446171760559e-02 1.610138714313507080e-01 -1.537461429834365845e-01 1.826911121606826782e-01 -6.421833299100399017e-03 8.542877621948719025e-03 -1.177969425916671753e-01 2.184479683637619019e-02 -3.377495408058166504e-01 -4.127889275550842285e-01 1.762523800134658813e-01 6.912683695554733276e-02 -6.509266048669815063e-02 1.806802153587341309e-01 -1.442918628454208374e-01 -4.112601652741432190e-02 4.588977992534637451e-01 1.419674903154373169e-01 3.031550943851470947e-01 1.461695730686187744e-01 -1.897072494029998779e-01 1.300661265850067139e-01 -7.344335317611694336e-02 -2.088127844035625458e-02 -7.174384593963623047e-02
9.340653568506240845e-02 -1.061026901006698608e-01 -5.813080817461013794e-02 2.630569934844970703e-01 -4.652395844459533691e-02 -2.230087965726852417e-01 1.938785761594772339e-01 1.549574136734008789e-01 -1.735338419675827026e-01 1.666457653045654297e-01 -2.069925814867019653e-01 2.703050971031188965e-01 1.231323480606079102e-01 -2.135235369205474854e-01 3.443020880222320557e-01 6.474008411169052124e-02 -1.995911300182342529e-01 7.819740567356348038e-04 1.187333613634109497e-01 -2.107822149991989136e-01 1.506955325603485107e-01 4.376774281263351440e-02 -2.267832905054092407e-01 1.171425431966781616e-01 3.469154834747314453e-01 3.848267719149589539e-02 2.920597195625305176e-01 9.879915416240692139e-02 2.735941857099533081e-02 1.311314404010772705e-01 8.817699551582336426e-02 7.683841884136199951e-02
-1.700219362974166870e-01 1.037736982107162476e-01 9.678036719560623169e-02 -4.747970774769783020e-02 9.655755758285522461e-02 -3.033986985683441162e-01 -6.599244475364685059e-02 -1.222526133060455322e-01 -2.302523106336593628e-01 3.105537891387939453e-01 -3.027793765068054199e-01 -8.064196258783340454e-02 -6.774456799030303955e-02 -3.484340757131576538e-02 -1.236099600791931152e-01 1.071418598294258118e-01 -3.245340883731842041e-01 1.481812894344329834e-01 -2.187013626098632812e-02 1.937981098890304565e-01 9.710486233234405518e-02 -1.879348456859588623e-01 -2.244731783866882324e-01 3.060685396194458008e-01 1.415005326271057129e-01 2.787783145904541016e-01 1.233942285180091858e-01 1.244526505470275879e-01 -2.482012845575809479e-03 6.996101140975952148e-02 2.089652568101882935e-01 -1.291311830282211304e-01
8.370654284954071045e-02 -2.724149525165557861e-01 -1.973693519830703735e-01 2.183848321437835693e-01 1.378917098045349121e-01 9.642350673675537109e-02 -7.387407869100570679e-02 1.594340652227401733e-01 -1.095996350049972534e-01 -2.473535090684890747e-01 -6.539363414049148560e-02 1.896101981401443481e-01 -1.106908023357391357e-01 9.351973980665206909e-02 -7.276500761508941650e-02 1.037309318780899048e-01 -4.791308045387268066e-01 2.457875907421112061e-01 -2.045364975929260254e-01 -1.030682623386383057e-01 8.506842888891696930e-03 -3.186629340052604675e-02 1.252082288265228271e-01 3.336669802665710449e-01 1.625143289566040039e-01 -2.950506098568439484e-02 1.962841004133224487e-01 1.435601711273193359e-01 -1.339686065912246704e-01 -1.625111550092697144e-01 6.409952789545059204e-02 -1.305826455354690552e-01
2.957378141582012177e-02 -4.416600242257118225e-02 3.798358142375946045e-02 -1.574057340621948242e-01 -5.441107973456382751e-02 8.307593315839767456e-02 1.603161841630935669e-01 -1.105171516537666321e-01 -4.258524775505065918e-01 -9.127263724803924561e-02 -1.185257956385612488e-01 1.408418416976928711e-01 8.019052445888519287e-02 -3.647281602025032043e-02 -9.588018804788589478e-02 -1.365675628185272217e-01 -5.217340588569641113e-01 1.654067933559417725e-01 1.740328371524810791e-01 -2.215299606323242188e-01 1.736490577459335327e-01 -2.206484824419021606e-01 -5.873712524771690369e-02 1.672629415988922119e-01 1.393573880195617676e-01 1.428186148405075073e-01 6.120337173342704773e-02 2.945923060178756714e-02 -8.399147540330886841e-02 2.361252345144748688e-02 -1.785422414541244507e-01 -3.014819622039794922e-01
-6.733284890651702881e-02 1.745461076498031616e-01 -4.301469400525093079e-02 1.570956707000732422e-01 1.811966598033905029e-01 1.757625141181051731e-03 -1.830111742019653320e-01 1.228201910853385925e-01 -1.055216342210769653e-01 -3.112618327140808105e-01 -7.270563393831253052e-02 3.026252090930938721e-01 1.119038239121437073e-01 2.797429859638214111e-01 -2.671057879924774170e-01 -1.008360758423805237e-01 -2.890803217887878418e-01 -1.299394369125366211e-01 6.753098964691162109e-02 -1.048385724425315857e-01 -2.792581319808959961e-01 -3.477910757064819336e-01 -1.904474347829818726e-01 2.071388810873031616e-01 -7.611565291881561279e-02 1.272254884243011475e-01 5.991198122501373291e-03 7.661588490009307861e-02 1.484703719615936279e-01 6.121683493256568909e-02 2.135229296982288361e-02 -1.778259128332138062e-01
4.492242634296417236e-02 5.080278217792510986e-02 -2.044425345957279205e-02 1.489638816565275192e-02 -8.069160580635070801e-02 1.237868294119834900e-01 -1.455103009939193726e-01 3.627298399806022644e-02 9.158486127853393555e-02 1.218519359827041626e-01 -3.575848639011383057e-01 1.192735880613327026e-01 -2.402974478900432587e-02 -2.963699102401733398e-01 -8.930130302906036377e-02 8.980644494295120239e-02 -2.282407879829406738e-01 4.684665426611900330e-02 9.730638563632965088e-02 -8.459217846393585205e-02 1.361687183380126953e-01 -3.806697726249694824e-01 2.874867245554924011e-02 3.960926830768585205e-01 1.537709087133407593e-01 1.645481735467910767e-01 2.746952474117279053e-01 2.936580777168273926e-02 3.774488568305969238e-01 -2.106175199151039124e-02 -8.022293448448181152e-02 1.104002520442008972e-01
-9.220998734235763550e-02 9.060120210051536560e-03 3.440612927079200745e-02 7.767862826585769653e-02 1.511068344116210938e-01 -1.226886585354804993e-01 -3.671872243285179138e-02 5.157259851694107056e-02 -3.197394907474517822e-01 1.300007011741399765e-02 -1.166140809655189514e-01 1.734224110841751099e-01 3.344110846519470215e-01 -3.366144001483917236e-02 -4.059412330389022827e-02 -5.589380860328674316e-02 -4.468759894371032715e-01 1.344736963510513306e-01 2.808659076690673828e-01 -1.635815389454364777e-02 -3.043004870414733887e-01 7.808485627174377441e-02 -2.003607004880905151e-01 6.968035548925399780e-02 7.832190394401550293e-02 -3.504987061023712158e-02 7.531549781560897827e-02 -6.022224202752113342e-02 1.946417987346649170e-01 4.271390736103057861e-01 -2.582724951207637787e-02 1.409800257533788681e-02
1.579781025648117065e-01 3.459621593356132507e-02 7.888147607445716858e-03 -1.277208328247070312e-01 3.440650925040245056e-02 -3.984347283840179443e-01 3.576589375734329224e-02 8.367875963449478149e-02 -1.026392951607704163e-01 1.603758195415139198e-03 9.047444909811019897e-03 1.287599951028823853e-01 2.469468675553798676e-02 -1.844969391822814941e-01 -1.039963737130165100e-01 -3.769184276461601257e-02 -3.288677036762237549e-01 7.006791979074478149e-02 2.654836475849151611e-01 2.119748741388320923e-01 1.003088355064392090e-01 -1.611511707305908203e-01 6.947379559278488159e-02 2.199434489011764526e-01 4.020447731018066406e-01 1.640752255916595459e-01 1.834815144538879395e-01 1.286525744944810867e-02 5.091701075434684753e-02 7.075630873441696167e-02 3.423122465610504150e-01 -2.242597937583923340e-01
1.589960902929306030e-01 7.272701710462570190e-03 -7.990602403879165649e-02 3.417422473430633545e-01 1.944779008626937866e-01 -1.538153290748596191e-01 -7.475440949201583862e-02 1.550471037626266479e-01 -1.904474645853042603e-01 -1.153703108429908752e-01 6.779965013265609741e-02 3.776881992816925049e-01 1.265084296464920044e-01 6.772482395172119141e-02 -2.792662978172302246e-01 7.598891854286193848e-02 -3.605113625526428223e-01 1.228190287947654724e-01 -8.844743669033050537e-02 -1.974823623895645142e-01 1.575764119625091553e-01 -1.891356110572814941e-01 -1.946588605642318726e-01 2.279119789600372314e-01 1.130442470312118530e-01 -1.777172386646270752e-01 1.622054129838943481e-01 9.097344428300857544e-02 3.173715621232986450e-02 -9.420689195394515991e-02 5.897147208452224731e-02 -1.567876785993576050e-01
5.251854658126831055e-02 -1.831240653991699219e-01 4.465751349925994873e-02 3.797041997313499451e-02 1.134233847260475159e-01 -1.205001026391983032e-01 2.232222110033035278e-01 -2.065483480691909790e-03 -5.924104526638984680e-02 -9.562973678112030029e-02 -2.569471299648284912e-01 2.390968054533004761e-01 2.030412107706069946e-01 -1.334319263696670532e-02 8.890583366155624390e-02 1.338993459939956665e-01 -3.203612267971038818e-01 -2.159254252910614014e-01 -9.050018340349197388e-02 -8.439102023839950562e-02 -9.500427544116973877e-02 2.520080283284187317e-02 -2.489993423223495483e-01 -1.001860797405242920e-01 4.006489217281341553e-01 -1.797201484441757202e-02 2.265523672103881836e-01 -1.034843474626541138e-01 2.209729701280593872e-01 2.580133676528930664e-01 -2.326784580945968628e-01 -2.031995207071304321e-01
-2.035669684410095215e-01 -2.412709444761276245e-01 -5.158825218677520752e-02 6.017491221427917480e-02 9.384633600711822510e-02 6.623743474483489990e-02 2.487319260835647583e-01 7.470692694187164307e-02 -8.480994962155818939e-03 -3.643242716789245605e-01 -5.587390065193176270e-02 1.754678487777709961e-01 -8.264782279729843140e-02 1.428510248661041260e-01 -8.497002720832824707e-02 1.131073161959648132e-01 7.649265974760055542e-02 -1.696092337369918823e-01 1.661565303802490234e-01 1.666567027568817139e-01 1.779849380254745483e-01 -1.950109899044036865e-01 -1.486346572637557983e-01 1.839468628168106079e-01 1.891761124134063721e-01 1.507375538349151611e-01 4.109233915805816650e-01 2.567216753959655762e-01 -1.232756376266479492e-01 2.195271551609039307e-01 1.162784919142723083e-01 -1.167790964245796204e-01
6.038689240813255310e-02 -1.375652402639389038e-01 -8.599441498517990112e-02 -1.698034107685089111e-01 1.577528417110443115e-01 -2.174770832061767578e-01 1.416982263326644897e-01 2.036348283290863037e-01 -1.368319988250732422e-01 7.322803139686584473e-03 -2.946536801755428314e-02 1.993992924690246582e-01 2.776133716106414795e-01 2.242187038064002991e-02 -1.158282980322837830e-01 5.770403891801834106e-03 -1.827639490365982056e-01 1.966474810615181923e-03 3.683643341064453125e-01 -2.197195589542388916e-01 7.368591427803039551e-02 -1.037738695740699768e-01 2.913494110107421875e-01 1.472506523132324219e-01 2.962075769901275635e-01 2.907509505748748779e-01 2.763169407844543457e-01 -6.714820861816406250e-02 -1.368639059364795685e-02 2.061833739280700684e-01 1.033177152276039124e-01 -1.019665375351905823e-01
-1.710101813077926636e-01 -2.852159142494201660e-01 -3.470082208514213562e-02 3.613873198628425598e-02 1.682666838169097900e-01 -2.873755246400833130e-02 -1.271241307258605957e-01 1.037942543625831604e-01 1.751173734664916992e-01 -2.876303791999816895e-01 -1.856933385133743286e-01 4.963137209415435791e-02 2.729613147675991058e-02 -2.519971132278442383e-01 1.595589914359152317e-03 1.286299526691436768e-01 -1.866762936115264893e-01 -2.305288165807723999e-01 -8.490642905235290527e-02 -1.232722103595733643e-01 -2.206194996833801270e-01 -3.459907323122024536e-02 -2.341435290873050690e-02 4.448367655277252197e-01 4.722003266215324402e-02 3.124529123306274414e-01 1.371657252311706543e-01 7.288318872451782227e-02 1.161416098475456238e-01 2.724386155605316162e-01 1.707446724176406860e-01 1.192963775247335434e-02
1.077853068709373474e-01 -6.578376889228820801e-02 3.268634080886840820e-01 4.717251658439636230e-02 1.044324412941932678e-01 2.274778671562671661e-02 -2.250574529170989990e-01 6.594488769769668579e-02 -6.123701110482215881e-02 -9.406136721372604370e-02 -1.308771371841430664e-01 -3.313949331641197205e-02 1.540219187736511230e-01 -1.007441617548465729e-02 -4.563466086983680725e-02 -2.635022439062595367e-02 -4.680196046829223633e-01 2.155130654573440552e-01 -2.929667830467224121e-01 1.062679886817932129e-01 -7.314207404851913452e-02 -1.605460941791534424e-01 -1.299207936972379684e-02 -1.344673037528991699e-01 1.581767797470092773e-01 2.409081440418958664e-03 3.095969557762145996e-01 4.124587774276733398e-02 1.841830760240554810e-01 2.259388267993927002e-01 1.999562978744506836e-01 -3.026944100856781006e-01
-1.688948124647140503e-01 -5.574350431561470032e-02 -2.898106910288333893e-02 9.120073914527893066e-02 1.994292587041854858e-01 -1.590503752231597900e-02 7.589695043861865997e-03 3.522216901183128357e-02 4.942779615521430969e-02 -1.520057618618011475e-01 -1.773134469985961914e-01 1.532227843999862671e-01 1.989779919385910034e-01 3.170364201068878174e-01 1.630160808563232422e-01 -5.596756190061569214e-02 -9.756938368082046509e-02 2.550215125083923340e-01 8.432925492525100708e-02 9.348175674676895142e-02 9.414063394069671631e-02 -3.703811466693878174e-01 -3.405049741268157959e-01 1.635467410087585449e-01 3.608663976192474365e-01 8.953269571065902710e-02 5.251473560929298401e-02 5.586140602827072144e-02 -1.550703346729278564e-01 7.998259365558624268e-02 3.374940156936645508e-01 -1.586423371918499470e-03
-2.567258477210998535e-01 1.124555692076683044e-01 -1.757741719484329224e-01 -6.845230609178543091e-02 -1.154330908320844173e-03 -2.987660467624664307e-01 1.152261942625045776e-01 8.594470471143722534e-02 -3.537804633378982544e-02 -1.703229695558547974e-01 -4.600754380226135254e-02 -6.388713419437408447e-02 7.536676526069641113e-02 2.857967615127563477e-01 -1.699362546205520630e-01 -8.199844509363174438e-02 -4.448203742504119873e-01 1.428444832563400269e-01 2.900707125663757324e-01 -8.121043443679809570e-02 -1.126042082905769348e-01 -2.194201201200485229e-01 1.327387690544128418e-01 -1.082339230924844742e-02 1.496132761240005493e-01 1.185343191027641296e-01 2.761456072330474854e-01 2.304807752370834351e-01 2.114690244197845459e-01 1.207692921161651611e-01 6.137265358120203018e-03 6.159492209553718567e-02
1.010150387883186340e-01 -1.856646537780761719e-01 -1.396406441926956177e-01 1.255907565355300903e-01 -4.848140291869640350e-03 1.429564654827117920e-01 1.429937183856964111e-01 2.824167311191558838e-01 -2.602735459804534912e-01 -1.979241669178009033e-01 1.709338836371898651e-02 3.576121926307678223e-01 -1.293800771236419678e-01 -6.868236511945724487e-02 1.653908044099807739e-01 -1.802839934825897217e-01 -1.812757849693298340e-01 3.649149835109710693e-02 -8.798771351575851440e-02 -5.575167760252952576e-02 1.194489933550357819e-02 3.121917322278022766e-02 1.546311657875776291e-02 2.228187620639801025e-01 2.710762321949005127e-01 5.936203524470329285e-02 1.964629590511322021e-01 1.944706737995147705e-01 2.348560988903045654e-01 4.041374847292900085e-02 -1.667212992906570435e-01 -3.859032094478607178e-01
-1.126179099082946777e-01 -4.900047555565834045e-02 -8.754749596118927002e-02 -8.144303411245346069e-02 -2.335911057889461517e-02 -2.552385628223419189e-01 -1.380226761102676392e-02 2.434122003614902496e-02 1.591583043336868286e-01 -2.325910329818725586e-01 6.449291110038757324e-02 5.212337523698806763e-02 -1.130191534757614136e-01 2.163992673158645630e-01 -1.944679617881774902e-01 1.107047051191329956e-01 -3.556737601757049561e-01 2.262249030172824860e-02 7.693910598754882812e-02 -4.448933526873588562e-02 1.475969403982162476e-01 -1.515933196060359478e-03 -3.909427225589752197e-01 1.777116954326629639e-01 1.545562446117401123e-01 3.119927048683166504e-01 3.652147352695465088e-01 1.756819039583206177e-01 2.719026803970336914e-01 -8.221872150897979736e-02 2.052379213273525238e-02 2.137989737093448639e-02
-1.273933649063110352e-01 -2.643805742263793945e-01 -1.281826198101043701e-01 -1.662856936454772949e-01 3.397811055183410645e-01 -6.829201430082321167e-02 1.960224211215972900e-01 3.537477925419807434e-02 -5.162924900650978088e-02 -1.535625159740447998e-01 -9.728007763624191284e-02 1.672392636537551880e-01 3.501400053501129150e-01 -8.207986131310462952e-03 -8.907478302717208862e-03 -1.315940767526626587e-01 -4.519287943840026855e-01 -8.285985141992568970e-02 1.085124835371971130e-01 1.338015589863061905e-02 -4.416460171341896057e-02 9.911090880632400513e-02 -8.187843114137649536e-02 -1.679849326610565186e-01 8.053329586982727051e-02 -7.341627497225999832e-04 1.401040852069854736e-01 -3.506905958056449890e-02 1.111523360013961792e-01 2.231324315071105957e-01 -1.745544970035552979e-01 -3.413893580436706543e-01
-1.031727343797683716e-01 -3.746119737625122070e-01 2.806255817413330078e-01 -1.122720763087272644e-01 1.865552961826324463e-01 -2.087012082338333130e-01 -8.606836199760437012e-02 5.767487362027168274e-02 1.920790672302246094e-01 -1.197895780205726624e-01 -3.280429542064666748e-02 4.030639305710792542e-02 2.153878509998321533e-01 -1.730285584926605225e-01 -2.978548035025596619e-02 9.817603230476379395e-02 -3.468902707099914551e-01 1.217324286699295044e-02 -4.137032851576805115e-02 -1.223036572337150574e-01 -8.511919528245925903e-02 1.030344329774379730e-02 -7.983999699354171753e-02 5.066671967506408691e-01 -3.295866772532463074e-02 2.326763570308685303e-01 1.510150730609893799e-01 -7.488866895437240601e-02 1.697549074888229370e-01 -8.905420079827308655e-03 5.027997121214866638e-02 7.155708968639373779e-02
-4.172363877296447754e-01 -3.057342953979969025e-02 6.033869832754135132e-02 2.682524919509887695e-01 -3.541073575615882874e-02 -2.907094173133373260e-02 2.316668629646301270e-01 2.362337335944175720e-02 2.382998913526535034e-01 1.449151933193206787e-01 -3.332262337207794189e-01 1.363089084625244141e-01 9.944383800029754639e-02 -2.548990584909915924e-02 -2.135416865348815918e-01 5.437564849853515625e-02 -3.311193585395812988e-01 -5.037694051861763000e-02 4.680323600769042969e-02 -1.181636452674865723e-01 1.366414725780487061e-01 -1.011000946164131165e-01 -1.744398921728134155e-01 1.422726064920425415e-01 6.127243861556053162e-03 2.503567934036254883e-01 2.500069737434387207e-01 9.155876934528350830e-02 2.559967339038848877e-01 -5.213262885808944702e-02 1.262127757072448730e-01 -2.951551415026187897e-02
-2.562799155712127686e-01 -3.182088136672973633e-01 2.207544147968292236e-01 -6.780933588743209839e-02 7.927303016185760498e-02 -1.494116187095642090e-01 2.401392441242933273e-03 1.779353022575378418e-01 9.119487553834915161e-02 -2.182461023330688477e-01 -2.348822802305221558e-01 -2.017919905483722687e-02 1.929098218679428101e-01 -2.981416881084442139e-01 -1.339239627122879028e-01 1.222033575177192688e-01 -1.966708004474639893e-01 -1.970725506544113159e-01 6.213557347655296326e-02 -1.633096039295196533e-01 -9.373196959495544434e-02 -2.613431960344314575e-02 -1.829386502504348755e-01 3.805831074714660645e-01 4.149072244763374329e-02 2.736926376819610596e-01 1.891700923442840576e-01 -6.039871647953987122e-02 1.696726381778717041e-01 9.037832729518413544e-03 8.833119273185729980e-02 1.999055780470371246e-02
-1.920737028121948242e-01 -9.432363510131835938e-02 -1.996700465679168701e-01 2.124934643507003784e-01 -9.638655930757522583e-02 9.180605411529541016e-02 -2.603488564491271973e-01 1.294100433588027954e-01 -2.952172756195068359e-01 -8.792552351951599121e-02 -6.234473362565040588e-02 -1.570849418640136719e-01 -2.062476128339767456e-01 1.711609065532684326e-01 1.081328094005584717e-02 1.084090247750282288e-01 -3.602833151817321777e-01 -5.629321560263633728e-02 -4.009230062365531921e-02 -3.950656205415725708e-02 1.824936419725418091e-01 -2.834455072879791260e-01 9.319067746400833130e-02 2.925482392311096191e-01 2.122330665588378906e-01 -4.273938760161399841e-02 3.271831572055816650e-01 5.872815102338790894e-02 3.529291227459907532e-02 1.261732727289199829e-01 -4.937219899147748947e-03 -2.029268890619277954e-01
-4.681649208068847656e-01 3.980972617864608765e-02 7.041254639625549316e-02 1.564466655254364014e-01 -1.650474369525909424e-01 -1.768584400415420532e-01 2.273217737674713135e-01 7.578277587890625000e-02 1.502851545810699463e-01 8.725566416978836060e-02 -3.641628623008728027e-01 7.719032466411590576e-02 8.205073326826095581e-02 1.293530464172363281e-01 -6.026292964816093445e-02 -1.829151213169097900e-01 -2.668177783489227295e-01 -2.188073843717575073e-02 7.435581833124160767e-02 6.045177951455116272e-02 -3.758736327290534973e-02 -1.475624144077301025e-01 -1.746641695499420166e-01 3.293577432632446289e-01 6.299164891242980957e-02 5.242011323571205139e-02 2.919606566429138184e-01 1.711638122797012329e-01 1.862065941095352173e-01 2.274605073034763336e-02 6.525669246912002563e-02 -2.848451398313045502e-02
-2.515143752098083496e-01 -1.107063516974449158e-02 2.123703360557556152e-01 -1.630906909704208374e-01 4.018194973468780518e-02 -2.799623608589172363e-01 1.506240665912628174e-01 1.300578713417053223e-01 1.298335939645767212e-01 -3.947598934173583984e-01 -2.621848881244659424e-01 1.162149682641029358e-01 -2.123055905103683472e-01 -1.420470178127288818e-01 -2.348105162382125854e-01 6.835094094276428223e-02 -3.755437135696411133e-01 1.166282892227172852e-01 -5.017716065049171448e-02 1.356585770845413208e-01 2.000151947140693665e-02 -2.474073786288499832e-03 -1.602426320314407349e-01 7.445105910301208496e-02 -1.464128941297531128e-01 3.427226841449737549e-02 1.947066634893417358e-01 6.213140487670898438e-02 1.455423682928085327e-01 2.442824691534042358e-01 -1.060065347701311111e-02 1.130928322672843933e-01
-3.144672214984893799e-01 1.835145354270935059e-01 5.225817486643791199e-02 -6.515759974718093872e-02 3.098465502262115479e-02 -2.137137502431869507e-01 9.247087687253952026e-02 7.916086912155151367e-02 -9.802108258008956909e-02 -2.722721733152866364e-02 3.338179364800453186e-02 2.988975942134857178e-01 2.023389749228954315e-02 -7.886560261249542236e-02 1.104667112231254578e-01 -1.104758009314537048e-01 -2.787661552429199219e-01 6.569551303982734680e-03 1.403383761644363403e-01 2.424570322036743164e-01 4.009300842881202698e-02 -3.501746058464050293e-02 -1.327737867832183838e-01 4.776911139488220215e-01 2.446824014186859131e-01 2.267630845308303833e-01 2.583453953266143799e-01 -8.738057315349578857e-02 2.474924325942993164e-01 6.054011732339859009e-02 -9.995782375335693359e-02 -4.125309735536575317e-02
-3.612175583839416504e-01 -2.013851106166839600e-01 1.809660196304321289e-01 -2.255319803953170776e-01 -3.698540851473808289e-02 -7.631126046180725098e-02 -3.979995474219322205e-02 2.988836467266082764e-01 -2.037704922258853912e-02 -2.132745236158370972e-01 -3.159812390804290771e-01 5.508194863796234131e-02 2.034650146961212158e-01 -1.189601123332977295e-01 -7.274891436100006104e-02 3.484676405787467957e-02 -1.706827580928802490e-01 -1.706953048706054688e-01 -2.118422649800777435e-02 -6.090111285448074341e-02 6.085432320833206177e-02 -5.835162103176116943e-02 -2.731184959411621094e-01 2.038847506046295166e-01 -1.330441236495971680e-01 3.054175078868865967e-01 1.158087179064750671e-01 1.513928920030593872e-01 3.006832897663116455e-01 -3.188199549913406372e-02 1.086835786700248718e-01 1.268587727099657059e-02
7.299735397100448608e-02 -7.162243872880935669e-02 -5.988427996635437012e-02 -6.318565458059310913e-02 -8.063772320747375488e-02 -1.033503189682960510e-01 4.954258725047111511e-02 3.682246804237365723e-02 1.182758286595344543e-01 -3.951061517000198364e-02 -1.133644059300422668e-01 6.589256972074508667e-02 5.761971697211265564e-02 -1.435474008321762085e-01 -2.458880096673965454e-02 5.621224269270896912e-02 -2.107347548007965088e-01 2.118599265813827515e-01 8.159518986940383911e-02 7.476395368576049805e-02 1.176543459296226501e-01 -1.908999085426330566e-01 -4.107631742954254150e-02 3.314784467220306396e-01 5.525748133659362793e-01 3.087555170059204102e-01 5.078401416540145874e-02 -5.765859410166740417e-02 -8.771905303001403809e-02 -5.150349438190460205e-02 3.153661191463470459e-01 -3.475168347358703613e-01
-2.630789205431938171e-02 -1.012617647647857666e-01 -2.280122637748718262e-01 -4.132724180817604065e-02 1.728416681289672852e-01 1.727198064327239990e-01 3.824403509497642517e-02 2.257417589426040649e-01 -1.454394496977329254e-02 -5.797161720693111420e-03 1.015182361006736755e-01 -2.954095043241977692e-02 6.159944832324981689e-02 1.050797849893569946e-01 -1.032701656222343445e-01 2.541378438472747803e-01 -5.630288720130920410e-01 1.944952160120010376e-01 9.187342226505279541e-02 1.897325552999973297e-02 -2.127286344766616821e-01 3.264582529664039612e-02 -1.749461889266967773e-01 2.252488732337951660e-01 -1.157830562442541122e-02 -1.646709144115447998e-01 1.380660384893417358e-01 -9.754729270935058594e-02 1.830510199069976807e-01 3.685732483863830566e-01 7.232329994440078735e-02 -3.395264502614736557e-03
-4.493846744298934937e-02 -7.140939682722091675e-02 1.130079403519630432e-01 6.746878474950790405e-02 1.971496045589447021e-01 6.255999952554702759e-02 -1.257107704877853394e-01 -1.500737220048904419e-01 4.975993558764457703e-02 -3.950205072760581970e-02 -3.188855051994323730e-01 1.863386929035186768e-01 -2.445861995220184326e-01 -2.618275880813598633e-01 -2.377320528030395508e-01 7.898920029401779175e-02 -3.823317289352416992e-01 -1.720910370349884033e-01 1.117533817887306213e-01 -1.631692945957183838e-01 1.490131914615631104e-01 -3.191143274307250977e-01 1.212259456515312195e-01 2.847674489021301270e-01 2.821035683155059814e-01 1.086426898837089539e-01 3.768815100193023682e-02 3.517372906208038330e-02 8.215142041444778442e-02 1.318245232105255127e-01 -2.492977678775787354e-02 9.668773412704467773e-02
-8.172728121280670166e-03 5.790282972157001495e-03 3.185741230845451355e-02 2.551992833614349365e-01 2.030234038829803467e-01 -2.343621701002120972e-01 -1.281343102455139160e-01 2.618483603000640869e-01 -6.112140044569969177e-02 -1.216573715209960938e-01 5.229724198579788208e-02 4.603945910930633545e-01 -3.637713566422462463e-02 -3.634378686547279358e-02 -1.414195895195007324e-01 3.297777846455574036e-02 -1.701989322900772095e-01 2.259718179702758789e-01 2.202836126089096069e-01 2.574263326823711395e-02 2.027316242456436157e-01 -1.672304272651672363e-01 -1.416124105453491211e-01 3.864530622959136963e-01 2.019981443881988525e-01 -1.933226920664310455e-02 8.649767935276031494e-02 1.183679103851318359e-01 -1.427507996559143066e-01 2.416860498487949371e-02 3.707529231905937195e-02 -2.073032557964324951e-01
-2.202608883380889893e-01 -2.801665104925632477e-02 -1.892982870340347290e-01 -3.780243173241615295e-02 -8.459591120481491089e-02 -8.361139148473739624e-02 2.603687644004821777e-01 -8.584135770797729492e-02 4.846631735563278198e-02 2.173876464366912842e-01 -1.693082898855209351e-01 1.867861598730087280e-01 1.209899112582206726e-01 -1.745311468839645386e-01 7.246413826942443848e-02 1.047459095716476440e-01 -3.003121316432952881e-01 -9.728302247822284698e-03 -9.017680585384368896e-02 1.773385703563690186e-01 2.919888868927955627e-02 -2.223249524831771851e-01 -1.735563576221466064e-02 2.580634057521820068e-01 2.612771093845367432e-01 -1.083003059029579163e-01 8.120343834161758423e-02 -6.913900375366210938e-02 4.537309706211090088e-01 1.896556317806243896e-01 1.868624538183212280e-01 -1.856796294450759888e-01
-1.583231836557388306e-01 -2.727107331156730652e-02 -1.593786031007766724e-01 1.453779041767120361e-01 -1.918497681617736816e-01 3.994598612189292908e-02 -3.410803973674774170e-01 1.924385726451873779e-01 -2.497231811285018921e-01 2.180271223187446594e-02 -1.725657433271408081e-01 -9.479693323373794556e-02 -3.202722873538732529e-03 1.085708513855934143e-01 7.405874878168106079e-02 1.162318512797355652e-01 -2.498671859502792358e-01 -6.115144118666648865e-02 7.377698272466659546e-02 2.324164099991321564e-02 1.869379431009292603e-01 -3.301674127578735352e-01 6.844309717416763306e-02 3.155910968780517578e-01 1.275502592325210571e-01 6.103277951478958130e-02 3.473522961139678955e-01 2.129840254783630371e-01 -8.101056516170501709e-02 1.119060516357421875e-01 6.699839979410171509e-02 -2.711263000965118408e-01
7.442082464694976807e-02 -8.080411702394485474e-02 6.635010987520217896e-02 -2.719576656818389893e-01 4.363504052162170410e-02 -2.635400593280792236e-01 -3.352984413504600525e-02 1.312936842441558838e-01 -1.987537294626235962e-01 1.057906970381736755e-01 -6.126223597675561905e-03 1.921459287405014038e-01 1.867500878870487213e-02 -9.059066325426101685e-02 -1.730979830026626587e-01 1.977403461933135986e-01 -1.961472928524017334e-01 -1.200297847390174866e-02 3.279996514320373535e-01 2.012700214982032776e-02 1.616714596748352051e-01 -3.026159405708312988e-01 1.515669822692871094e-01 2.244010269641876221e-01 3.285545408725738525e-01 3.523703813552856445e-01 1.001682505011558533e-01 9.685728698968887329e-02 1.078455746173858643e-01 1.070706173777580261e-01 1.095487624406814575e-01 -1.740826964378356934e-01
-1.898042857646942139e-01 6.858911365270614624e-02 -2.313378304243087769e-01 1.071890294551849365e-01 -5.229039490222930908e-02 -1.909611374139785767e-01 2.478002011775970459e-02 1.010284274816513062e-01 8.429214358329772949e-02 1.892734169960021973e-01 -1.099883466958999634e-01 1.890328526496887207e-01 -1.302584558725357056e-01 -1.090865135192871094e-01 1.628041416406631470e-01 -1.098657101392745972e-01 -1.555957347154617310e-01 3.431362509727478027e-01 9.881301969289779663e-02 1.970914751291275024e-01 -4.139246046543121338e-02 -1.686132997274398804e-01 -1.247799769043922424e-01 4.872699379920959473e-01 1.101965457201004028e-01 2.918072342872619629e-01 1.005674079060554504e-01 -3.349807858467102051e-02 1.819360405206680298e-01 1.462792754173278809e-01 1.966493129730224609e-01 -1.031086146831512451e-01
3.633076630649156868e-05 -2.346115708351135254e-01 1.446128636598587036e-01 -3.581550121307373047e-01 1.944957375526428223e-01 -7.412544637918472290e-02 -1.019349992275238037e-01 -1.889191626105457544e-04 -3.646680712699890137e-02 -2.769470214843750000e-01 -5.623950436711311340e-02 -8.944074623286724091e-03 -3.866704180836677551e-02 -5.324405059218406677e-02 1.551017351448535919e-02 3.510485887527465820e-01 -1.408978998661041260e-01 1.847239434719085693e-01 8.044579066336154938e-03 -3.967866301536560059e-03 -1.978516578674316406e-01 -9.257832169532775879e-02 -1.080448254942893982e-01 1.571868211030960083e-01 6.096793338656425476e-02 1.031434684991836548e-01 3.666949272155761719e-01 1.741615235805511475e-01 3.654935359954833984e-01 1.410224437713623047e-01 -2.211811244487762451e-01 -1.152276173233985901e-01
-2.933715283870697021e-01 -2.479478120803833008e-01 2.246001809835433960e-01 -2.035312950611114502e-01 -9.870863705873489380e-02 6.876757740974426270e-02 8.757711946964263916e-02 2.823747098445892334e-01 -1.656271070241928101e-01 -8.913450688123703003e-02 -3.294354975223541260e-01 -1.323629766702651978e-01 2.011853158473968506e-01 -2.249141782522201538e-01 -7.106568664312362671e-02 8.864593505859375000e-02 -1.950918585062026978e-01 -1.012786328792572021e-01 -2.034668773412704468e-01 -1.564042419195175171e-01 -3.451075404882431030e-03 1.124718319624662399e-02 -1.767580360174179077e-01 2.145599573850631714e-01 1.785812433809041977e-03 2.722143530845642090e-01 8.245330303907394409e-02 1.190171763300895691e-01 2.794769108295440674e-01 1.662833383306860924e-03 1.351520419120788574e-01 -1.013464629650115967e-01
-2.230194360017776489e-01 -2.967387065291404724e-02 2.128258496522903442e-01 7.862222194671630859e-02 -3.512436756864190102e-03 -3.453493118286132812e-01 1.494651585817337036e-01 2.439002096652984619e-01 -3.565124869346618652e-01 -1.044977009296417236e-01 -2.845542132854461670e-01 2.211010158061981201e-01 1.490524411201477051e-01 -6.258048862218856812e-02 -5.639479681849479675e-02 1.246433407068252563e-01 -1.381449699401855469e-01 5.673138052225112915e-02 1.178892552852630615e-01 2.064412645995616913e-02 -2.150671556591987610e-02 -8.194599300622940063e-03 -2.573542296886444092e-01 2.939667403697967529e-01 -8.866740763187408447e-02 1.354818493127822876e-01 2.710362672805786133e-01 6.112793087959289551e-02 2.322258800268173218e-01 1.245670840144157410e-01 -2.097955904901027679e-02 1.448054313659667969e-01
-1.730186492204666138e-01 -2.128222957253456116e-02 1.662721335887908936e-01 -2.022900134325027466e-01 2.399051487445831299e-01 1.646727472543716431e-01 -1.263500452041625977e-01 3.243670165538787842e-01 -4.015089571475982666e-02 -6.667434424161911011e-02 -2.559984922409057617e-01 -2.759033814072608948e-02 9.358260035514831543e-02 -1.124912276864051819e-01 4.865046218037605286e-02 -2.486968040466308594e-01 -2.456704974174499512e-01 -1.524781286716461182e-01 -7.511308789253234863e-02 -8.272590488195419312e-02 1.574467420578002930e-01 -1.865684390068054199e-01 -3.201200664043426514e-01 3.487609326839447021e-02 9.345257282257080078e-02 1.702899634838104248e-01 -2.191352844238281250e-01 -4.431565757840871811e-03 2.429224401712417603e-01 2.479185611009597778e-01 5.469830334186553955e-02 -2.619017958641052246e-01
-2.483388483524322510e-01 -2.163613438606262207e-01 4.140478000044822693e-02 -1.999001204967498779e-01 -1.327794697135686874e-02 -3.218333721160888672e-01 3.729587793350219727e-02 2.750961668789386749e-02 3.047103807330131531e-02 -3.584107756614685059e-01 -1.372796744108200073e-01 8.189053274691104889e-03 1.404243856668472290e-01 -1.135120689868927002e-01 -2.152473777532577515e-01 1.325946897268295288e-01 -2.634322643280029297e-01 -7.126710843294858932e-03 -2.615887820720672607e-01 -9.026993811130523682e-02 -1.436594724655151367e-01 1.695646531879901886e-02 -3.042449615895748138e-02 2.591141164302825928e-01 -1.767426878213882446e-01 2.834694087505340576e-01 2.840631604194641113e-01 1.101963445544242859e-01 2.224844545125961304e-01 7.471844553947448730e-02 -4.089190065860748291e-02 5.409117043018341064e-02
-1.854518949985504150e-01 -4.832812771201133728e-02 7.354080677032470703e-02 -1.510484069585800171e-01 -7.390087097883224487e-02 -1.186985373497009277e-01 -1.982763856649398804e-01 5.009258911013603210e-02 -7.140975445508956909e-02 -1.749192476272583008e-01 -2.909914851188659668e-01 2.114924043416976929e-01 4.029162228107452393e-02 1.135109364986419678e-02 -1.346583813428878784e-01 -1.315558105707168579e-01 -1.842779815196990967e-01 -3.446400165557861328e-03 1.865610778331756592e-01 3.160976618528366089e-02 1.076286584138870239e-01 2.196598500013351440e-01 -1.235372945666313171e-01 9.735913015902042389e-03 -4.190443083643913269e-02 4.524340033531188965e-01 4.690943658351898193e-01 5.839961767196655273e-02 2.419120222330093384e-01 1.282854378223419189e-01 -3.431836143136024475e-02 -1.426438093185424805e-01
2.449017018079757690e-01 -2.283295691013336182e-01 1.924951188266277313e-02 -8.947439491748809814e-02 8.831845223903656006e-02 -7.839057594537734985e-02 -1.010440886020660400e-01 -1.688469201326370239e-01 9.000584483146667480e-02 -9.984792023897171021e-02 -2.927542626857757568e-01 2.296485900878906250e-01 1.538653969764709473e-01 -3.971518576145172119e-02 1.535393595695495605e-01 -5.553594231605529785e-02 -5.320047736167907715e-01 -2.215793281793594360e-01 -7.596195489168167114e-02 3.201008960604667664e-02 -9.231696277856826782e-02 -1.833963841199874878e-01 -9.194488078355789185e-02 1.256683468818664551e-01 1.378356218338012695e-01 2.022284269332885742e-01 1.483383178710937500e-01 1.122865006327629089e-01 6.497164070606231689e-02 -2.122785151004791260e-01 2.046568691730499268e-01 -1.656014025211334229e-01
-4.479500651359558105e-01 -1.077045723795890808e-01 2.004835456609725952e-01 2.317952662706375122e-01 -6.351765990257263184e-02 -1.500517427921295166e-01 2.342251688241958618e-01 -7.016997784376144409e-03 1.976690590381622314e-01 6.434956192970275879e-02 -1.717331111431121826e-01 -7.793190330266952515e-02 8.707166463136672974e-02 1.027952656149864197e-01 -4.325644578784704208e-03 3.227277100086212158e-02 -3.357808887958526611e-01 6.312944460660219193e-03 6.864587217569351196e-02 7.611533254384994507e-02 1.873753964900970459e-01 -1.198148354887962341e-01 -2.006924897432327271e-01 2.719272077083587646e-01 -5.243136547505855560e-03 1.805664002895355225e-01 3.024707138538360596e-01 1.064297780394554138e-01 2.339688241481781006e-01 -7.438234984874725342e-03 1.282924860715866089e-01 -1.438197791576385498e-01
1.022155657410621643e-01 -1.121905818581581116e-01 2.342583797872066498e-02 -2.302728891372680664e-01 3.432320356369018555e-01 8.771061152219772339e-02 -2.250244021415710449e-01 1.150097921490669250e-01 -1.453393548727035522e-01 4.811544902622699738e-03 -2.497423440217971802e-01 4.773478582501411438e-02 1.341828256845474243e-01 1.688819974660873413e-01 -3.347411006689071655e-02 -8.149869740009307861e-02 -4.937509596347808838e-01 -9.518880397081375122e-02 3.047088161110877991e-02 -1.002592295408248901e-01 -1.818585097789764404e-01 -2.028364222496747971e-03 -1.117958873510360718e-01 7.918036729097366333e-02 -2.627039141952991486e-02 -3.520901873707771301e-02 2.528351843357086182e-01 1.172130927443504333e-01 1.404596492648124695e-02 8.452440798282623291e-02 3.909786641597747803e-01 -1.961245536804199219e-01
-1.802843958139419556e-01 -1.503253430128097534e-01 -1.809969693422317505e-01 -6.677215546369552612e-02 2.284874022006988525e-01 1.267781406641006470e-01 1.620957553386688232e-01 1.462481021881103516e-01 1.539346128702163696e-01 -4.826060831546783447e-01 -2.043928205966949463e-01 5.461269244551658630e-02 -4.258440807461738586e-02 -1.347455233335494995e-01 9.820523113012313843e-02 -1.694920063018798828e-01 -1.057878509163856506e-01 1.269607841968536377e-01 1.779813468456268311e-01 4.314787685871124268e-02 -3.927117586135864258e-02 -1.720119267702102661e-02 1.187821850180625916e-01 1.286137700080871582e-01 3.353496491909027100e-01 2.772712893784046173e-02 2.770446836948394775e-01 -8.469764143228530884e-02 2.576332986354827881e-01 1.742861568927764893e-01 -1.028034687042236328e-01 -1.849892288446426392e-01
-1.315482258796691895e-01 -3.726074099540710449e-01 5.889024585485458374e-02 -5.353123415261507034e-04 8.537132292985916138e-02 1.199838072061538696e-01 9.959480166435241699e-02 -9.667576849460601807e-02 -1.743353754281997681e-01 -3.140171170234680176e-01 1.046272888779640198e-01 3.038728535175323486e-01 1.142511591315269470e-01 -8.859271556138992310e-02 1.293950527906417847e-01 9.650494158267974854e-02 -1.612658798694610596e-01 -2.089074403047561646e-01 4.572185873985290527e-02 -1.786377429962158203e-01 -1.367072691209614277e-04 1.326966285705566406e-01 -1.077085211873054504e-01 3.498657345771789551e-01 6.164347869344055653e-04 9.369467943906784058e-02 2.444824725389480591e-01 2.920185327529907227e-01 1.995316892862319946e-01 1.508481055498123169e-01 1.701197624206542969e-01 -1.399874836206436157e-01
3.113126754760742188e-02 -2.778743505477905273e-01 -2.022290527820587158e-01 -1.001641377806663513e-01 2.200838774442672729e-01 -6.012174114584922791e-02 4.571337625384330750e-02 1.384426355361938477e-01 1.979369483888149261e-02 -2.657135426998138428e-01 -1.495687514543533325e-01 2.681035101413726807e-01 -7.603319827467203140e-03 -2.786994166672229767e-02 6.961339712142944336e-02 -1.696423999965190887e-02 -3.566520214080810547e-01 -2.106927931308746338e-01 -2.525648176670074463e-01 -6.487999856472015381e-02 -5.488150566816329956e-02 1.549052353948354721e-02 -3.204101324081420898e-02 1.708187758922576904e-01 3.335435688495635986e-01 1.120757907629013062e-01 5.332582071423530579e-02 -1.546356230974197388e-01 -2.524472773075103760e-02 -6.062129139900207520e-02 4.349761307239532471e-01 -9.608724713325500488e-02
-2.267646342515945435e-01 -3.877364844083786011e-02 1.348073501139879227e-02 7.922770828008651733e-02 3.219826221466064453e-01 -6.238632276654243469e-02 -1.186146363615989685e-01 4.227725863456726074e-01 -6.221329793334007263e-02 -1.190560534596443176e-01 -1.325701177120208740e-01 4.267926514148712158e-02 9.532821178436279297e-02 -4.517076909542083740e-02 1.746257245540618896e-01 -1.935824751853942871e-01 -3.043778836727142334e-01 -9.634192287921905518e-02 -1.173024401068687439e-01 -1.673587113618850708e-01 -2.442641369998455048e-02 -1.110888049006462097e-01 -3.592600226402282715e-01 5.327174067497253418e-02 9.494672529399394989e-03 2.859537489712238312e-02 4.018634930253028870e-02 -1.321320086717605591e-01 2.054865658283233643e-01 1.362997293472290039e-01 -2.085575908422470093e-01 -3.329978883266448975e-01
4.798877239227294922e-02 -2.320958822965621948e-01 2.162362486124038696e-01 2.370128333568572998e-01 1.053443774580955505e-01 -1.918046176433563232e-02 -1.334508657455444336e-01 1.132871583104133606e-01 -3.943129628896713257e-02 -1.923048794269561768e-01 -1.846075430512428284e-02 2.136551886796951294e-01 2.004965841770172119e-01 -9.149719029664993286e-03 1.036135479807853699e-01 -3.541173040866851807e-02 -3.439275324344635010e-01 2.346016764640808105e-01 1.300970464944839478e-01 -1.433742791414260864e-01 4.090169072151184082e-01 -6.010248139500617981e-02 -1.910469532012939453e-01 5.792955309152603149e-02 3.540872633457183838e-01 -1.273978799581527710e-01 2.562974691390991211e-01 1.529117673635482788e-02 3.200623393058776855e-02 1.136356815695762634e-01 -2.745540253818035126e-02 -1.349095404148101807e-01
-1.704657226800918579e-01 -6.078797951340675354e-02 -1.461246982216835022e-02 -6.221401318907737732e-02 4.339730367064476013e-02 -3.023689687252044678e-01 -5.883358418941497803e-02 -3.488764166831970215e-02 3.027186989784240723e-01 -1.456716209650039673e-01 -6.395247578620910645e-02 3.436066210269927979e-02 -1.604435890913009644e-01 2.196709960699081421e-01 -5.910759791731834412e-02 1.035634130239486694e-01 -4.040876328945159912e-01 2.085959762334823608e-01 1.248635444790124893e-02 -8.586181700229644775e-02 1.777178645133972168e-01 6.640042364597320557e-02 -2.335112839937210083e-01 2.307415604591369629e-01 -1.213361881673336029e-02 1.925619542598724365e-01 4.158442616462707520e-01 1.552052646875381470e-01 1.983895748853683472e-01 -8.322389423847198486e-02 -2.600161917507648468e-02 -1.397680789232254028e-01
9.607563726603984833e-03 -3.043052256107330322e-01 -2.491229027509689331e-01 1.225132048130035400e-01 3.588299080729484558e-02 5.149521678686141968e-02 -1.326710432767868042e-01 5.621381103992462158e-02 4.067144915461540222e-02 6.118638813495635986e-02 -5.609963834285736084e-02 1.994345188140869141e-01 1.191453170031309128e-02 -2.722795903682708740e-01 -1.185826119035482407e-02 4.875309299677610397e-03 -5.714936256408691406e-01 7.611738890409469604e-02 2.254364043474197388e-01 1.363336890935897827e-01 -1.750385314226150513e-01 -1.181899756193161011e-01 -6.734901666641235352e-02 2.130505144596099854e-01 2.677234709262847900e-01 2.088587582111358643e-01 -6.305547803640365601e-02 9.166422486305236816e-02 1.487080454826354980e-01 -6.743969768285751343e-02 1.755520403385162354e-01 -3.568907082080841064e-02
-8.563149720430374146e-02 -8.716458827257156372e-02 -1.263995748013257980e-02 -5.838985741138458252e-02 -3.740995191037654877e-03 -2.682117931544780731e-02 -7.552919536828994751e-02 -1.454798728227615356e-01 -1.267795860767364502e-01 -4.917506128549575806e-02 -1.318196356296539307e-01 1.721470057964324951e-01 -9.776253998279571533e-02 -7.799936085939407349e-02 -1.037654206156730652e-01 2.269682288169860840e-01 -1.709438115358352661e-01 1.071964725852012634e-01 1.973492354154586792e-01 -3.198022767901420593e-02 -7.029020227491855621e-03 -4.594311118125915527e-01 -5.854047834873199463e-02 3.754775524139404297e-01 2.682958543300628662e-01 5.096866190433502197e-02 1.750866696238517761e-02 3.947716951370239258e-01 3.326868712902069092e-01 -1.218814626336097717e-01 1.298423707485198975e-01 -3.357231244444847107e-02
1.006262563169002533e-02 -4.392261505126953125e-01 -3.829385042190551758e-01 -3.987125679850578308e-02 -9.452702105045318604e-02 -5.225394666194915771e-02 -7.330875098705291748e-02 -4.863706976175308228e-02 -7.334312051534652710e-02 -1.569129675626754761e-01 -1.466351151466369629e-01 3.637116253376007080e-01 3.816572949290275574e-02 8.299507200717926025e-02 -7.797130942344665527e-02 -1.798147708177566528e-02 -2.269810885190963745e-01 1.273891478776931763e-01 -7.442227005958557129e-02 9.409251064062118530e-02 -1.388020813465118408e-01 7.415033876895904541e-02 7.750901579856872559e-02 2.989737093448638916e-01 2.092200964689254761e-01 -7.829108834266662598e-02 1.591880321502685547e-01 -7.739601284265518188e-02 -1.484917197376489639e-02 3.141887113451957703e-02 3.506175577640533447e-01 -1.820270270109176636e-01
-1.488898694515228271e-01 2.986631169915199280e-02 1.574811190366744995e-01 -1.439845189452171326e-02 1.559878289699554443e-01 1.865692585706710815e-01 -1.486967206001281738e-01 2.033228427171707153e-01 -1.600876450538635254e-01 4.620800167322158813e-02 -1.793590039014816284e-01 -2.029078155755996704e-01 2.344100028276443481e-01 8.246342837810516357e-02 -1.875688284635543823e-01 -7.620398700237274170e-02 -2.059392184019088745e-01 3.138592466711997986e-02 -1.705852299928665161e-01 2.871842682361602783e-01 4.277242347598075867e-02 -2.434641867876052856e-01 -1.287400424480438232e-01 9.474332630634307861e-02 1.273574680089950562e-01 1.541319340467453003e-01 3.112825751304626465e-01 -1.022949442267417908e-01 1.960798054933547974e-01 2.771281003952026367e-01 5.759261548519134521e-02 -3.434711098670959473e-01
[truncated: 3,270,544 more chars]
