# Supplementary material for: The Language of Innovation
Source: PLoS One. 2020 Apr 30;15(4):e0230107. doi: 10.1371/journal.pone.0230107 (PMC7194493; doi:10.1371/journal.pone.0230107)
Supplement: S21 File — (GZ) [file pone.0230107.s021.tar.gz › 1999-2003/V2Run_2_VS_4500_embeddings1999-2003ED32.txt]

-1.542777419090270996e-01 -1.069913655519485474e-01 -1.502844691276550293e-01 -1.880267411470413208e-01 8.331131190061569214e-02 -3.450565636157989502e-01 2.142766490578651428e-02 -2.045499980449676514e-01 2.366551756858825684e-01 1.206506858579814434e-03 1.977813094854354858e-01 8.575863204896450043e-03 2.549448609352111816e-01 1.448169946670532227e-01 -4.068033024668693542e-02 -1.386663466691970825e-01 5.666677653789520264e-02 2.249649614095687866e-01 1.125297695398330688e-01 1.406810581684112549e-01 2.644900418817996979e-02 -1.745891571044921875e-01 4.110769927501678467e-02 -1.055162921547889709e-01 -1.012696474790573120e-01 3.226441740989685059e-01 2.347370535135269165e-01 2.358140945434570312e-01 -2.775974273681640625e-01 -2.564780414104461670e-01 1.391601115465164185e-01 -1.375008821487426758e-01
2.812033984810113907e-03 -2.999663949012756348e-01 3.404063731431961060e-02 -2.693429291248321533e-01 1.369090825319290161e-01 4.580385982990264893e-02 1.257133632898330688e-01 -2.403203099966049194e-01 -2.613341063261032104e-02 -3.024904131889343262e-01 -1.179109439253807068e-01 -1.611730754375457764e-01 4.892951622605323792e-02 3.106293380260467529e-01 -1.746247708797454834e-01 -8.039043098688125610e-02 1.101571545004844666e-01 3.508148491382598877e-01 9.809409826993942261e-02 -2.184405028820037842e-01 -8.337359875440597534e-02 -3.060577437281608582e-03 1.339369714260101318e-01 6.169027183204889297e-03 -2.855636179447174072e-01 9.989598393440246582e-02 1.031243205070495605e-01 1.145325321704149246e-02 -1.854379624128341675e-01 1.748011410236358643e-01 2.753135049715638161e-03 -2.987971305847167969e-01
1.204318404197692871e-01 -5.856590718030929565e-02 5.240325117483735085e-04 -1.154554113745689392e-01 6.177733466029167175e-02 -1.428347378969192505e-01 -1.257878541946411133e-01 -3.047282993793487549e-01 6.291900575160980225e-02 -5.867744237184524536e-02 2.876140177249908447e-01 -3.404445201158523560e-02 4.576627910137176514e-01 3.663439154624938965e-01 -1.209246926009654999e-02 8.259667456150054932e-02 6.972383707761764526e-02 -4.220772534608840942e-02 -1.723950654268264771e-01 -8.339309692382812500e-02 1.268707681447267532e-02 9.302908927202224731e-02 1.298897117376327515e-01 1.971931606531143188e-01 -2.198232561349868774e-01 2.622300088405609131e-01 1.948248296976089478e-01 -4.423566907644271851e-02 -2.994667589664459229e-01 -1.530072242021560669e-01 -2.108837850391864777e-02 -1.244814619421958923e-01
6.719902902841567993e-02 2.146437466144561768e-01 1.273618787527084351e-01 -7.965423911809921265e-02 -3.844292834401130676e-02 -3.931235074996948242e-01 1.344484537839889526e-01 -3.044108748435974121e-01 -6.207859143614768982e-02 -2.729454338550567627e-01 8.182102441787719727e-02 -2.132045328617095947e-01 1.982928067445755005e-01 1.791379004716873169e-01 -2.964770197868347168e-01 1.550476849079132080e-01 -1.303347498178482056e-01 3.414035215973854065e-02 1.070184931159019470e-01 2.205063961446285248e-02 -1.030904799699783325e-01 1.743597723543643951e-02 1.407519578933715820e-01 -2.463101595640182495e-01 1.677604466676712036e-01 5.444974824786186218e-02 -1.870449930429458618e-01 -4.748088121414184570e-02 -3.252204656600952148e-01 -1.453118920326232910e-01 5.330015346407890320e-02 -1.632509529590606689e-01
-5.840006470680236816e-02 -2.054370641708374023e-01 -1.749160587787628174e-01 -1.520195603370666504e-01 4.109346121549606323e-02 -3.300586342811584473e-02 -1.206758469343185425e-01 -2.845051698386669159e-02 4.136962816119194031e-02 -1.747885048389434814e-01 1.701958924531936646e-01 -1.465767771005630493e-01 9.752226620912551880e-02 1.272379904985427856e-01 -3.842888176441192627e-01 4.708089679479598999e-02 -3.299595117568969727e-01 2.435281723737716675e-01 -4.261426161974668503e-03 8.752706646919250488e-02 1.593925803899765015e-01 -3.244039788842201233e-02 -9.101223945617675781e-02 6.913841515779495239e-02 -7.156058400869369507e-02 7.184369955211877823e-03 2.288931310176849365e-01 1.657616347074508667e-01 -2.128919959068298340e-01 -4.280608892440795898e-01 -4.864292591810226440e-02 -3.047519028186798096e-01
-2.205309718847274780e-01 -1.178305521607398987e-01 2.694843523204326630e-02 -3.234302997589111328e-01 2.907674312591552734e-01 -2.613012492656707764e-01 1.350685507059097290e-01 -3.185541927814483643e-01 3.300329437479376793e-03 -3.386867418885231018e-02 1.496050655841827393e-01 -1.462380737066268921e-01 2.928127944469451904e-01 1.286399811506271362e-01 -5.738184601068496704e-02 6.398545950651168823e-02 -1.834390759468078613e-01 2.861671745777130127e-01 -3.632526099681854248e-02 -2.223021388053894043e-01 1.544944792985916138e-01 2.082621753215789795e-01 5.257798358798027039e-02 8.265659958124160767e-02 -2.706627547740936279e-01 4.474963620305061340e-02 1.129174306988716125e-01 -4.955914244055747986e-02 -9.908604621887207031e-02 -1.630831807851791382e-01 4.634181782603263855e-02 -1.812683194875717163e-01
-2.522287666797637939e-01 2.991937473416328430e-02 -1.854068785905838013e-01 -2.602822184562683105e-01 2.396779134869575500e-02 -1.505199968814849854e-01 -6.915365904569625854e-02 -1.156264245510101318e-01 -4.995827749371528625e-02 -2.266241014003753662e-01 4.837182164192199707e-02 1.352116316556930542e-01 3.148498237133026123e-01 2.300576269626617432e-01 -1.564936786890029907e-01 -1.049877628684043884e-01 -2.855534553527832031e-01 2.863628268241882324e-01 -3.080214932560920715e-02 -1.589058786630630493e-01 1.307347863912582397e-01 2.006834298372268677e-01 -9.227848798036575317e-02 3.246874734759330750e-02 -1.747498959302902222e-01 2.038192898035049438e-01 8.912654966115951538e-02 5.296416208148002625e-02 -2.928679883480072021e-01 -2.730411589145660400e-01 -9.111320972442626953e-02 -1.476550698280334473e-01
-1.637355834245681763e-01 5.195470154285430908e-02 -1.459209322929382324e-01 -2.796191275119781494e-01 -1.991397328674793243e-02 -1.173603683710098267e-01 3.431861102581024170e-02 -2.385864406824111938e-01 -2.109803818166255951e-02 -1.465325057506561279e-01 2.850539982318878174e-01 -6.915649771690368652e-02 1.842980831861495972e-01 5.707996711134910583e-02 -3.640157878398895264e-01 2.723253369331359863e-01 -3.778594359755516052e-02 1.177133247256278992e-01 4.018825665116310120e-02 -3.092897534370422363e-01 1.874779909849166870e-01 -1.130810827016830444e-01 5.943971127271652222e-02 1.184457764029502869e-01 3.313559573143720627e-04 1.596471518278121948e-01 2.244042754173278809e-01 -1.278815791010856628e-02 -9.916613250970840454e-02 -1.438037008047103882e-01 2.930399775505065918e-02 -4.018146693706512451e-01
-3.788681030273437500e-01 -1.925167888402938843e-01 -9.125809371471405029e-02 -2.601703405380249023e-01 1.474812477827072144e-01 -3.289460837841033936e-01 -3.823384270071983337e-02 -2.149239629507064819e-01 4.939296096563339233e-02 7.768070790916681290e-03 1.868908107280731201e-01 4.872361198067665100e-02 1.899692118167877197e-01 2.161195725202560425e-01 -1.936989426612854004e-01 -2.284360080957412720e-01 2.097982019186019897e-01 -1.720861345529556274e-02 -1.900190412998199463e-01 4.391129687428474426e-02 1.058001443743705750e-01 2.370169311761856079e-01 1.378010958433151245e-01 6.250104308128356934e-02 -1.159463450312614441e-01 9.861060231924057007e-02 1.366874128580093384e-01 -7.665465772151947021e-02 -1.031149178743362427e-01 -8.603040874004364014e-02 -1.017374992370605469e-01 -3.236424922943115234e-01
1.015942245721817017e-01 -2.009130567312240601e-01 -2.423472702503204346e-01 -4.396295920014381409e-02 1.447476595640182495e-01 -3.396212458610534668e-01 -1.686913371086120605e-01 -9.336403012275695801e-02 -9.422055631875991821e-02 -3.637301921844482422e-01 2.624002099037170410e-01 -1.763855814933776855e-01 8.970600366592407227e-02 8.469420671463012695e-02 -2.063550353050231934e-01 -4.649347811937332153e-02 1.285170614719390869e-01 1.971086859703063965e-01 5.311814323067665100e-02 -1.781286150217056274e-01 -6.352826207876205444e-02 6.697920709848403931e-02 9.695121645927429199e-02 -2.108491361141204834e-01 -3.463648259639739990e-01 1.467925161123275757e-01 8.833128958940505981e-02 -2.337015867233276367e-01 -1.463746577501296997e-01 -1.454145908355712891e-01 4.474319890141487122e-02 -1.151743754744529724e-01
1.483836863189935684e-02 -5.022295936942100525e-02 2.397503256797790527e-01 -8.106803148984909058e-02 -6.581816077232360840e-02 -1.692940294742584229e-01 5.574187636375427246e-02 -2.207287997007369995e-01 2.178211361169815063e-01 -1.329122632741928101e-01 1.945456415414810181e-01 3.926900029182434082e-02 1.527410745620727539e-01 3.360059261322021484e-01 -2.581734657287597656e-01 1.174129098653793335e-01 -1.051108837127685547e-01 4.141100645065307617e-01 1.262452900409698486e-01 1.224262714385986328e-01 -1.219202056527137756e-01 2.233354151248931885e-01 -1.143710315227508545e-01 -9.675277024507522583e-02 1.954940855503082275e-01 2.732725143432617188e-01 2.631651423871517181e-02 -2.340508997440338135e-02 -1.795661598443984985e-01 -1.001127585768699646e-01 1.443322449922561646e-01 -2.221089154481887817e-01
-2.370252162218093872e-01 -1.024693250656127930e-01 -5.200534313917160034e-02 -2.098093032836914062e-01 7.271015644073486328e-02 -1.470288187265396118e-01 -8.198861032724380493e-03 -2.038743644952774048e-01 9.712945669889450073e-02 1.922044157981872559e-02 1.204706579446792603e-01 -3.734444081783294678e-02 2.428506314754486084e-01 1.610872596502304077e-01 2.806538529694080353e-02 2.685252428054809570e-01 -3.715157136321067810e-02 2.143495231866836548e-01 -1.049254387617111206e-01 -1.971359997987747192e-01 9.186611324548721313e-02 -2.356389351189136505e-02 5.904194712638854980e-02 -4.848943278193473816e-02 -2.699145078659057617e-01 2.636657059192657471e-01 2.666478455066680908e-01 4.687719792127609253e-02 -2.875877022743225098e-01 -3.122126162052154541e-01 -2.534427940845489502e-01 -2.498191446065902710e-01
-5.855115875601768494e-02 -7.505492120981216431e-02 -9.774319827556610107e-02 -3.773213624954223633e-01 9.259484708309173584e-02 -9.903091937303543091e-02 1.235314644873142242e-02 -4.407682418823242188e-01 5.141215771436691284e-02 -1.640078276395797729e-01 3.396188616752624512e-01 4.740210622549057007e-02 2.099466919898986816e-01 7.100763916969299316e-02 -2.080866247415542603e-01 1.069561094045639038e-01 -5.178235098719596863e-02 6.278270855545997620e-03 -2.481634914875030518e-01 1.359997242689132690e-01 1.624614000320434570e-01 -8.088453114032745361e-02 6.885106861591339111e-02 7.586468756198883057e-02 -1.852111369371414185e-01 2.712715566158294678e-01 -7.095903903245925903e-02 4.212571680545806885e-02 -2.738109529018402100e-01 -1.671530604362487793e-01 -1.247372403740882874e-01 -1.257266849279403687e-01
-5.201167985796928406e-02 1.048088818788528442e-01 -8.757129311561584473e-02 -2.558517456054687500e-01 6.327483057975769043e-02 -2.378417700529098511e-01 3.481080010533332825e-02 -3.762038052082061768e-01 9.773226827383041382e-02 -2.742585241794586182e-01 -9.602668881416320801e-02 -7.131416350603103638e-02 4.794335737824440002e-02 2.034591734409332275e-01 -5.210944637656211853e-02 3.215090557932853699e-02 1.877692043781280518e-01 2.739708423614501953e-01 -1.757195889949798584e-01 -1.320464015007019043e-01 -2.578897401690483093e-02 5.260198935866355896e-02 1.190155595541000366e-01 -2.415553182363510132e-01 -3.622662723064422607e-01 6.036835908889770508e-02 5.140540748834609985e-02 6.993007846176624298e-03 -3.947672545909881592e-01 -1.659256666898727417e-01 4.251200333237648010e-02 7.758269459009170532e-02
-1.367207765579223633e-01 -1.985368430614471436e-01 4.780309274792671204e-03 -8.071402460336685181e-02 8.455701172351837158e-02 -1.076062470674514771e-01 2.543169260025024414e-01 -2.889729440212249756e-01 3.496163757517933846e-03 -8.356824517250061035e-02 6.059005111455917358e-02 -7.143925875425338745e-02 1.462814398109912872e-02 3.483299911022186279e-01 -3.362425565719604492e-01 -4.791548941284418106e-03 -1.474814563989639282e-01 4.739092588424682617e-01 -1.720879524946212769e-01 1.439173519611358643e-01 -1.451072562485933304e-02 1.039505749940872192e-01 -8.081538602709770203e-03 -1.366599947214126587e-01 2.426274716854095459e-01 1.559377014636993408e-01 1.595846004784107208e-02 2.353177070617675781e-01 -1.284539550542831421e-01 7.074607163667678833e-02 9.468466788530349731e-02 -1.494390517473220825e-01
-3.546638190746307373e-01 1.155070215463638306e-01 4.980175197124481201e-02 -2.625762224197387695e-01 1.413420438766479492e-01 -8.224064111709594727e-02 -2.047326266765594482e-01 -1.718622446060180664e-01 4.877232015132904053e-02 -1.467608809471130371e-01 1.432590484619140625e-01 -1.123820096254348755e-01 1.746529489755630493e-01 1.424090564250946045e-01 -1.094004586338996887e-01 1.010129079222679138e-01 -2.168468683958053589e-01 2.561241686344146729e-01 -1.139027401804924011e-01 -3.930860385298728943e-02 3.348933532834053040e-02 9.432478249073028564e-02 1.056311130523681641e-01 6.282440572977066040e-02 5.895805358886718750e-02 -4.009639471769332886e-02 2.148120254278182983e-01 1.083639115095138550e-01 -2.378545105457305908e-01 -3.937098085880279541e-01 4.405262321233749390e-02 -3.639604449272155762e-01
3.148206695914268494e-02 -1.453942358493804932e-01 -5.421113222837448120e-02 -3.629716932773590088e-01 8.443186432123184204e-02 -3.196704089641571045e-01 2.196643874049186707e-02 1.077469512820243835e-01 2.280362695455551147e-01 -1.702751219272613525e-01 1.735430955886840820e-02 -1.716949790716171265e-01 1.768677234649658203e-01 1.631818711757659912e-01 -2.346778810024261475e-01 -3.205037713050842285e-01 3.572993353009223938e-02 1.913520693778991699e-01 8.910287171602249146e-02 -2.080083489418029785e-01 -7.707253843545913696e-02 -2.083738148212432861e-01 1.018973365426063538e-01 -2.213925570249557495e-01 -1.290700882673263550e-01 1.344730406999588013e-01 1.812323555350303650e-02 1.874870508909225464e-01 -3.033955097198486328e-01 4.759440198540687561e-02 -1.104270294308662415e-02 1.810420751571655273e-01
-2.510180175304412842e-01 -5.977275595068931580e-02 8.194074034690856934e-02 -3.357799053192138672e-01 -4.509258270263671875e-02 -6.559747457504272461e-02 -1.160920485854148865e-01 -1.160380169749259949e-01 -7.980721443891525269e-02 -6.523574888706207275e-02 1.952920258045196533e-01 -2.014145068824291229e-02 3.898417353630065918e-01 7.002678513526916504e-02 -1.235065460205078125e-01 9.790875017642974854e-02 -3.104735314846038818e-01 2.634127438068389893e-01 2.560248784720897675e-02 1.033752411603927612e-01 7.237862795591354370e-02 -4.703700542449951172e-02 -1.565119251608848572e-02 9.549218416213989258e-02 -5.748609453439712524e-02 1.726534366607666016e-01 1.988593190908432007e-01 2.483967989683151245e-01 -3.165286183357238770e-01 -2.407899200916290283e-01 1.167687922716140747e-01 -2.228999733924865723e-01
-2.654579281806945801e-01 -1.518825627863407135e-02 -3.188345581293106079e-02 -3.199368715286254883e-01 6.586166471242904663e-02 -1.932785958051681519e-01 5.828348919749259949e-02 -2.488118968904018402e-02 1.855517923831939697e-01 -4.914185032248497009e-03 2.273394167423248291e-01 3.104271925985813141e-02 3.212961256504058838e-01 3.089951574802398682e-01 -1.946187764406204224e-01 9.887132048606872559e-02 -2.711774706840515137e-01 2.285553961992263794e-01 -1.811726391315460205e-01 -1.437551975250244141e-01 5.480058863759040833e-02 1.174887046217918396e-01 1.210409402847290039e-01 1.011149678379297256e-02 -2.290361672639846802e-01 1.537366658449172974e-01 1.099061667919158936e-01 1.150948256254196167e-01 -1.149431020021438599e-01 -1.091392114758491516e-01 -7.701247930526733398e-02 -3.216464221477508545e-01
-1.705545485019683838e-01 1.257770359516143799e-01 -1.637624390423297882e-02 -2.295480370521545410e-01 -6.243017315864562988e-02 -3.282261788845062256e-01 5.947648547589778900e-03 -2.082961499691009521e-01 8.865713328123092651e-02 3.133516386151313782e-02 3.153971135616302490e-01 -1.936959028244018555e-01 1.003355607390403748e-01 1.677694469690322876e-01 -2.764713168144226074e-01 5.609731748700141907e-02 -1.484992057085037231e-01 1.703982651233673096e-01 -3.084397129714488983e-02 -8.756361901760101318e-02 1.531678140163421631e-01 -6.345158070325851440e-02 -1.417872011661529541e-01 -3.026996366679668427e-02 -2.235917598009109497e-01 9.214192628860473633e-02 3.011532425880432129e-01 1.494034528732299805e-01 -2.110144495964050293e-01 -1.719510555267333984e-01 -9.511204063892364502e-02 -3.472666740417480469e-01
-4.867636039853096008e-02 -2.885862290859222412e-01 9.801721572875976562e-02 -2.327113449573516846e-01 2.031285911798477173e-01 -1.849424242973327637e-01 3.160332515835762024e-02 -1.944116950035095215e-01 2.443664222955703735e-01 -8.176124840974807739e-02 3.954920172691345215e-02 -2.030322551727294922e-01 2.729346603155136108e-02 2.086876183748245239e-01 -2.802864015102386475e-01 1.156241446733474731e-01 2.800966799259185791e-01 -1.726730614900588989e-01 -8.618675172328948975e-02 -2.208691388368606567e-01 2.703015208244323730e-01 2.339123189449310303e-01 1.993515342473983765e-01 -8.181851357221603394e-02 4.134194925427436829e-02 1.716701388359069824e-01 1.246132180094718933e-01 1.282039135694503784e-01 3.878152742981910706e-02 3.746412694454193115e-02 9.071987122297286987e-02 -2.791762053966522217e-01
-2.049393393099308014e-02 1.089560091495513916e-01 1.409762054681777954e-01 -2.002228796482086182e-01 1.903821676969528198e-01 -1.495696902275085449e-01 -1.709907501935958862e-02 -9.822933375835418701e-02 -3.133552521467208862e-02 -1.128117088228464127e-02 3.328471183776855469e-01 -2.668842971324920654e-01 3.835126757621765137e-01 8.411536365747451782e-02 -4.247630387544631958e-02 -1.924776099622249603e-02 -2.707223035395145416e-02 1.529946923255920410e-01 1.015091408044099808e-02 -1.955829560756683350e-01 3.157745003700256348e-01 -9.867020696401596069e-02 1.688174456357955933e-01 -1.779843866825103760e-01 -1.297567188739776611e-01 3.959128558635711670e-01 1.007109656929969788e-01 -1.811550706624984741e-01 -1.164727210998535156e-01 -1.258700042963027954e-01 -2.332755178213119507e-02 -2.027599662542343140e-01
2.855652943253517151e-02 2.118633873760700226e-02 8.296035975217819214e-02 -2.003065943717956543e-01 3.339312970638275146e-02 -8.627253770828247070e-02 1.139643639326095581e-01 -8.596432209014892578e-02 7.546677440404891968e-02 -2.342973053455352783e-01 6.908337585628032684e-03 8.552554994821548462e-02 2.274621725082397461e-01 1.336238682270050049e-01 -1.546947807073593140e-01 -2.016364037990570068e-01 1.685192584991455078e-01 3.110659122467041016e-01 -3.489728271961212158e-01 -2.651350796222686768e-01 -1.548810005187988281e-01 2.036856561899185181e-01 1.662896871566772461e-01 -1.413386464118957520e-01 -1.900733560323715210e-01 2.837348282337188721e-01 8.354264497756958008e-02 -9.269290417432785034e-02 -3.078575432300567627e-01 -1.689263433218002319e-01 -1.744884103536605835e-01 6.597175449132919312e-02
-6.122291088104248047e-02 -9.434363991022109985e-02 2.738502025604248047e-01 -1.728075183928012848e-02 -2.266966849565505981e-01 -1.619774252176284790e-01 1.807290911674499512e-01 -9.162870794534683228e-02 9.579837322235107422e-03 -1.138006001710891724e-01 2.290705889463424683e-01 -8.207953721284866333e-02 1.733552068471908569e-01 1.741034835577011108e-01 -2.232608348131179810e-01 2.621505260467529297e-01 5.840199440717697144e-02 3.872538208961486816e-01 1.146820560097694397e-01 -3.149765357375144958e-02 -5.703985691070556641e-02 6.047869846224784851e-02 6.024160236120223999e-02 -3.103834390640258789e-01 1.675350815057754517e-01 2.360855340957641602e-01 -3.328859806060791016e-02 1.109090298414230347e-01 -3.804359436035156250e-01 -4.330685734748840332e-02 -2.550261840224266052e-02 -1.527000218629837036e-01
-1.886195242404937744e-01 1.182783618569374084e-01 -4.925934225320816040e-02 2.203864976763725281e-02 -9.556820243597030640e-02 -2.577542066574096680e-01 1.907456964254379272e-01 -1.640938371419906616e-01 1.715100407600402832e-01 -2.929550707340240479e-01 1.141625642776489258e-02 4.581544920802116394e-02 1.889020763337612152e-02 2.350985556840896606e-01 -3.238135874271392822e-01 1.508521884679794312e-01 -5.541220679879188538e-02 3.059680163860321045e-01 1.863862425088882446e-01 -2.382515929639339447e-03 -7.083044853061437607e-03 4.863359779119491577e-02 1.215274482965469360e-01 -1.863930821418762207e-01 2.163492143154144287e-01 1.116715967655181885e-01 -8.297653496265411377e-02 -4.634394496679306030e-02 -3.845594823360443115e-01 -1.337370835244655609e-02 2.406358951702713966e-03 -3.289250135421752930e-01
-2.844464480876922607e-01 -2.918451428413391113e-01 -4.999376460909843445e-02 -1.798846572637557983e-01 4.251884520053863525e-01 -3.151701986789703369e-01 9.842590987682342529e-02 -2.864377573132514954e-02 1.192577648907899857e-02 -2.681917548179626465e-01 -1.218509860336780548e-02 4.256738349795341492e-02 2.402361780405044556e-01 2.944816946983337402e-01 -9.990625828504562378e-02 1.107333824038505554e-01 1.689152270555496216e-01 1.992529630661010742e-02 1.512362062931060791e-01 -3.947228938341140747e-02 2.204292453825473785e-02 5.111311003565788269e-02 -1.128418147563934326e-01 -4.947454854846000671e-02 9.916014969348907471e-03 3.595398664474487305e-01 1.721916943788528442e-01 1.357276365160942078e-02 -3.017543628811836243e-02 -1.842635869979858398e-01 3.154536336660385132e-02 -3.206897526979446411e-02
-1.542674899101257324e-01 1.169895827770233154e-01 9.375868737697601318e-02 -2.397190481424331665e-01 2.070457637310028076e-01 -1.115476712584495544e-01 2.843394316732883453e-02 -2.566174566745758057e-01 9.766955673694610596e-02 -3.997498750686645508e-02 4.457464441657066345e-02 7.562917470932006836e-02 2.513375580310821533e-01 2.256888598203659058e-01 -2.914819419384002686e-01 5.344500765204429626e-02 -7.633857429027557373e-02 1.505257934331893921e-01 -1.488634478300809860e-02 -2.940654568374156952e-02 8.847521990537643433e-02 5.702060461044311523e-02 2.252225130796432495e-01 -4.253115132451057434e-02 -3.074081838130950928e-01 1.893748193979263306e-01 3.595840632915496826e-01 2.615168392658233643e-01 -1.472505331039428711e-01 -1.797868907451629639e-01 -9.640935063362121582e-02 -2.626379132270812988e-01
5.472150817513465881e-02 1.557193547487258911e-01 1.471518445760011673e-02 -2.594029605388641357e-01 -8.659870922565460205e-02 -3.229586184024810791e-01 -1.031220480799674988e-01 -4.067160785198211670e-01 1.524887084960937500e-01 -1.066920533776283264e-01 2.720026969909667969e-01 -2.647012844681739807e-02 2.923246324062347412e-01 6.093035265803337097e-02 -1.223440989851951599e-01 -2.427630871534347534e-02 -1.292167603969573975e-01 3.392477929592132568e-01 -7.949254661798477173e-02 -2.445249855518341064e-01 2.082461565732955933e-01 -1.228520274162292480e-01 -3.610234335064888000e-02 1.289565712213516235e-01 1.022858894430100918e-03 2.094929516315460205e-01 2.547238022089004517e-02 -3.878036141395568848e-02 -1.081050336360931396e-01 -8.030924201011657715e-02 -8.619081228971481323e-02 -2.396979033946990967e-01
3.196740895509719849e-02 -5.232965108007192612e-03 1.410102397203445435e-01 -1.180133521556854248e-01 -8.877716958522796631e-02 -5.976132303476333618e-02 1.763313412666320801e-01 -1.929585337638854980e-01 4.579688981175422668e-02 -8.657738566398620605e-02 3.770419210195541382e-02 1.375965178012847900e-01 2.545800805091857910e-01 1.512465029954910278e-01 -4.753497540950775146e-01 1.303205490112304688e-01 3.317453432828187943e-03 3.336701095104217529e-01 -1.163695193827152252e-02 1.447923481464385986e-01 1.327464431524276733e-01 2.955051362514495850e-01 1.350486129522323608e-01 -3.152130246162414551e-01 9.686340391635894775e-02 2.154646813869476318e-01 -4.605769366025924683e-02 7.281733304262161255e-02 -1.605172902345657349e-01 -7.321564108133316040e-02 3.278677538037300110e-02 -2.726982831954956055e-01
5.932728201150894165e-02 2.658960223197937012e-01 -9.146497398614883423e-02 -3.026353120803833008e-01 8.859690278768539429e-02 -3.072757720947265625e-01 -5.716149136424064636e-02 -2.116892188787460327e-01 1.333316266536712646e-01 -1.971856355667114258e-01 6.239913031458854675e-02 -4.728222638368606567e-02 1.009892746806144714e-01 7.261528819799423218e-02 -5.100286006927490234e-02 4.388956725597381592e-02 -5.951451137661933899e-02 1.110570728778839111e-01 -3.394923210144042969e-01 -2.392951250076293945e-01 2.480729669332504272e-01 -1.070959717035293579e-01 1.535205841064453125e-01 3.818753734230995178e-02 -9.427665174007415771e-02 9.391494840383529663e-02 2.145094424486160278e-01 -4.545778036117553711e-02 -1.143898740410804749e-01 -1.196783334016799927e-01 -1.169572621583938599e-01 -4.465251266956329346e-01
-1.870363503694534302e-01 -2.703192178159952164e-03 1.213964223861694336e-01 1.556603312492370605e-01 1.172161996364593506e-01 -3.946070075035095215e-01 2.122872024774551392e-01 -2.463272660970687866e-01 -1.241356832906603813e-03 -2.900384962558746338e-01 9.692568331956863403e-02 -5.757630988955497742e-02 -6.430383026599884033e-02 2.885917760431766510e-02 -2.684077918529510498e-01 -2.853176593780517578e-01 -6.994190812110900879e-02 1.464212536811828613e-01 1.638514995574951172e-01 -8.899406343698501587e-02 -2.159587889909744263e-01 8.408743888139724731e-02 2.286224216222763062e-01 -3.059385716915130615e-02 -3.893947694450616837e-03 1.427251249551773071e-01 -7.651387900114059448e-02 2.562409080564975739e-02 -8.113435655832290649e-02 -1.661472953855991364e-02 -1.526879519224166870e-01 -4.129344224929809570e-01
4.197608679533004761e-02 -1.381965875625610352e-01 -3.247875720262527466e-02 -3.370651602745056152e-01 1.278636511415243149e-02 -2.478355467319488525e-01 -1.183789744973182678e-01 2.177635878324508667e-01 1.571309566497802734e-01 -4.122329652309417725e-01 -3.176873782649636269e-03 1.127570718526840210e-01 8.726409822702407837e-02 2.070656716823577881e-01 -1.703509092330932617e-01 9.390378370881080627e-03 1.861417740583419800e-01 1.661933809518814087e-01 2.231331542134284973e-02 -2.368583828210830688e-01 8.369255065917968750e-02 -2.437590248882770538e-02 3.196856975555419922e-01 -1.583536714315414429e-01 -1.081465780735015869e-01 -4.643821343779563904e-02 -6.218549981713294983e-02 4.500724002718925476e-02 -2.968321442604064941e-01 1.641710996627807617e-01 1.412446498870849609e-01 -2.144844979047775269e-01
2.315337210893630981e-01 -1.572151435539126396e-03 2.500377409160137177e-02 4.062209278345108032e-02 -2.472249791026115417e-03 -3.890647590160369873e-01 1.986934393644332886e-01 -2.216972559690475464e-01 4.891791194677352905e-02 -9.115654975175857544e-02 8.011016249656677246e-02 -2.132598757743835449e-01 -1.109605934470891953e-02 6.877119839191436768e-02 -1.329144686460494995e-01 2.358365058898925781e-02 5.902928486466407776e-02 2.061429619789123535e-01 7.557440549135208130e-02 4.960408434271812439e-02 -2.123049460351467133e-02 2.502084374427795410e-01 1.432749181985855103e-01 5.406605824828147888e-02 1.983594149351119995e-01 1.040249839425086975e-01 9.212789125740528107e-03 6.384190171957015991e-02 -4.441745579242706299e-01 9.292989224195480347e-02 -2.054987661540508270e-02 -4.659379720687866211e-01
-3.259434700012207031e-01 -2.437113672494888306e-01 -4.527021571993827820e-02 -1.846226118505001068e-02 4.948560521006584167e-02 -3.028197884559631348e-01 -1.312001794576644897e-01 -2.440544068813323975e-01 -4.914824292063713074e-02 -3.010722398757934570e-01 2.952218353748321533e-01 -9.978368878364562988e-02 1.520369052886962891e-01 3.144296705722808838e-01 -1.975161135196685791e-01 -3.034367784857749939e-02 -1.713434606790542603e-01 1.364706605672836304e-01 -2.078761458396911621e-01 2.729008160531520844e-02 2.244247049093246460e-01 1.468370109796524048e-01 1.507337242364883423e-01 3.410963714122772217e-02 -1.543381661176681519e-01 1.885260343551635742e-01 4.978557303547859192e-02 1.609919965267181396e-01 -1.160882711410522461e-01 -1.412586271762847900e-01 7.172020850703120232e-04 4.631794989109039307e-03
4.179050400853157043e-02 -1.139175221323966980e-01 4.904600232839584351e-02 -8.382333070039749146e-02 2.812263742089271545e-02 -5.958804488182067871e-01 4.899394512176513672e-02 -3.893969580531120300e-02 -1.002438217401504517e-01 -5.351498126983642578e-01 -1.431701779365539551e-01 -6.957631558179855347e-02 1.153775379061698914e-01 2.009980976581573486e-01 -1.957296431064605713e-01 -1.521767526865005493e-01 1.015314906835556030e-01 1.761176288127899170e-01 -9.549731016159057617e-02 -1.653982140123844147e-02 -5.741681903600692749e-03 6.440561264753341675e-02 -1.055831015110015869e-01 -1.218248382210731506e-01 -2.332685440778732300e-01 7.196214282885193825e-04 3.646469116210937500e-02 1.858991831541061401e-01 -6.978992372751235962e-02 2.601965144276618958e-02 1.961953192949295044e-02 -4.456134885549545288e-02
-6.290347874164581299e-02 1.980789005756378174e-01 1.307025253772735596e-01 -2.689946293830871582e-01 3.088686168193817139e-01 -2.536967694759368896e-01 -3.994185011833906174e-03 -5.655461549758911133e-02 1.641223877668380737e-01 2.827326767146587372e-03 9.012173861265182495e-02 1.772750169038772583e-01 1.573007851839065552e-01 4.463161900639533997e-02 -6.106267496943473816e-02 1.542740315198898315e-01 -1.394471526145935059e-01 3.208159282803535461e-02 -1.338011622428894043e-01 -2.518492341041564941e-01 1.855206638574600220e-01 2.630892768502235413e-02 9.469854086637496948e-02 -4.681132361292839050e-02 -2.625472843647003174e-01 1.733349114656448364e-01 2.720757424831390381e-01 -8.007918298244476318e-02 -4.908587038516998291e-01 -7.323124259710311890e-02 4.665131494402885437e-02 -8.753987401723861694e-02
-4.432279467582702637e-01 -6.819073855876922607e-02 -8.435600250959396362e-02 -1.498439162969589233e-01 3.444783017039299011e-02 -1.436527967453002930e-01 1.849376857280731201e-01 -8.542933315038681030e-02 -7.539950311183929443e-02 -2.977739647030830383e-02 2.195810079574584961e-01 6.382313370704650879e-02 2.526410818099975586e-01 2.136569619178771973e-01 -2.683584690093994141e-01 1.242679283022880554e-01 -8.257725834846496582e-02 1.861218810081481934e-01 -7.059096544981002808e-02 -2.180518954992294312e-01 9.426553547382354736e-02 2.474196627736091614e-02 1.423733234405517578e-01 -2.738776803016662598e-02 -2.554685771465301514e-01 -1.872362010180950165e-02 2.390560656785964966e-01 1.196821555495262146e-01 -3.126043379306793213e-01 -2.245469838380813599e-01 -5.978192016482353210e-02 -1.920903027057647705e-01
-1.271260678768157959e-01 3.748190402984619141e-02 7.388168573379516602e-02 2.656053006649017334e-01 -3.339678049087524414e-02 -1.278659701347351074e-01 2.444819360971450806e-02 -2.488565146923065186e-01 1.807321757078170776e-01 9.814683347940444946e-02 1.916885375976562500e-01 -2.390752881765365601e-01 1.232908759266138077e-02 4.008877277374267578e-02 -3.287181854248046875e-01 -8.436843007802963257e-02 2.980400025844573975e-01 7.094302028417587280e-02 9.613409638404846191e-02 3.427320346236228943e-02 -1.844604015350341797e-01 1.680363118648529053e-01 4.885758459568023682e-02 -7.364489138126373291e-02 2.818459644913673401e-02 2.914583981037139893e-01 7.417106628417968750e-02 -9.124200791120529175e-02 -3.361094892024993896e-01 -2.912064492702484131e-01 1.920680142939090729e-02 -3.181944489479064941e-01
-9.774201363325119019e-02 -2.505690325051546097e-03 -5.109256133437156677e-02 -2.858214378356933594e-01 1.677785217761993408e-01 -2.293104082345962524e-01 -1.182919144630432129e-01 4.665109515190124512e-02 1.030346527695655823e-01 -2.801142334938049316e-01 3.883858621120452881e-01 -3.707280382513999939e-02 1.264099329710006714e-01 1.143864169716835022e-01 -2.749245464801788330e-01 -7.035724818706512451e-03 3.321857750415802002e-01 2.857498526573181152e-01 -1.460812538862228394e-01 7.642471231520175934e-03 -1.748885810375213623e-01 -1.807994395494461060e-02 -4.111578688025474548e-02 -4.061116650700569153e-02 -5.891281738877296448e-02 1.944446712732315063e-01 7.445489615201950073e-02 -1.604812741279602051e-01 -1.089970245957374573e-01 2.230906188488006592e-01 1.742694079875946045e-01 -2.258114963769912720e-01
-9.223540872335433960e-02 1.057836264371871948e-01 1.072786599397659302e-01 3.746335953474044800e-02 9.391498565673828125e-02 -4.067561924457550049e-01 2.885037362575531006e-01 -1.892763227224349976e-01 1.440195292234420776e-01 -1.145402193069458008e-01 4.148070514202117920e-02 -1.052386611700057983e-01 1.871424168348312378e-01 2.855493128299713135e-01 -1.283513754606246948e-01 2.368933409452438354e-01 -5.816001445055007935e-02 2.547249197959899902e-01 -8.889291435480117798e-02 1.269250363111495972e-01 -1.288671493530273438e-01 1.287042200565338135e-01 1.405897885560989380e-01 -1.805960237979888916e-01 1.833924800157546997e-01 6.493623554706573486e-02 -1.126075983047485352e-01 -2.833566814661026001e-02 -2.939788997173309326e-01 -1.676086336374282837e-01 -1.003415063023567200e-01 -2.906900942325592041e-01
3.083412908017635345e-02 -1.634358763694763184e-01 -4.209750331938266754e-03 2.020618617534637451e-01 1.219279412180185318e-02 -3.520394489169120789e-02 1.934960931539535522e-01 -3.409172594547271729e-01 2.969273179769515991e-02 -1.381944417953491211e-01 -1.679848283529281616e-01 4.022956788539886475e-01 -6.488116085529327393e-02 1.584273129701614380e-01 -1.977894604206085205e-01 3.993075713515281677e-02 -4.319753963500261307e-03 -1.747300289571285248e-02 -1.391831636428833008e-01 -9.137529134750366211e-02 -2.756560146808624268e-01 -3.342375904321670532e-02 4.257030785083770752e-02 -3.014910817146301270e-01 -1.213814970105886459e-02 2.249867022037506104e-01 3.495701402425765991e-02 8.344811946153640747e-02 -2.866604328155517578e-01 -9.190464019775390625e-02 2.194058299064636230e-01 -3.174971342086791992e-01
2.676752209663391113e-01 -1.785122454166412354e-01 -9.287337958812713623e-02 -3.323949873447418213e-01 2.074201591312885284e-02 -2.902615666389465332e-01 -1.794551126658916473e-02 -3.779080882668495178e-02 -1.565984934568405151e-01 -3.080656528472900391e-01 2.097157090902328491e-01 6.928464770317077637e-02 2.348501384258270264e-01 6.565646082162857056e-02 -2.248919606208801270e-01 1.491299271583557129e-01 3.655353784561157227e-01 8.336737006902694702e-02 -6.408572942018508911e-02 -4.877950623631477356e-02 5.173430964350700378e-02 4.957402125000953674e-02 1.586030721664428711e-01 -1.187087967991828918e-01 -2.284123450517654419e-01 9.134340286254882812e-02 -1.226647198200225830e-01 -1.269679814577102661e-01 -1.071417108178138733e-01 -1.638046652078628540e-01 8.256149291992187500e-02 -2.494086325168609619e-01
-5.788459256291389465e-02 -4.030221700668334961e-01 -3.192277625203132629e-02 -1.471981406211853027e-01 1.936826705932617188e-01 -2.482448816299438477e-01 1.516047269105911255e-01 -6.450703367590904236e-04 1.373607367277145386e-01 7.655903697013854980e-02 4.761894792318344116e-02 -1.481237709522247314e-01 2.369524389505386353e-01 2.161985337734222412e-01 -3.639621138572692871e-01 8.256447501480579376e-03 6.039830669760704041e-02 -2.465533167123794556e-01 5.129682365804910660e-03 -1.518999636173248291e-01 2.928033769130706787e-01 1.664650738239288330e-01 -5.517878104001283646e-03 -1.544138938188552856e-01 -1.225069835782051086e-01 1.668124943971633911e-01 7.692872732877731323e-02 1.687749326229095459e-01 -1.743478178977966309e-01 -1.803223937749862671e-01 -4.147496446967124939e-02 -1.957678198814392090e-01
1.994441822171211243e-02 2.863210439682006836e-02 1.955242604017257690e-01 -1.306909173727035522e-01 -7.236990332603454590e-02 -2.947477400302886963e-01 1.269733458757400513e-01 1.145947426557540894e-01 1.313118487596511841e-01 -2.045393139123916626e-01 1.801300942897796631e-01 8.726271241903305054e-02 1.272432357072830200e-01 2.822534739971160889e-01 -1.562356799840927124e-01 -2.673053443431854248e-01 2.241831868886947632e-01 1.360294595360755920e-02 9.574634581804275513e-02 -2.164390236139297485e-01 -1.072186678647994995e-01 2.565405964851379395e-01 1.378832608461380005e-01 -6.328753381967544556e-02 -1.570157893002033234e-02 1.529801823198795319e-02 1.358999758958816528e-01 -8.726897835731506348e-02 -1.956916898488998413e-01 -4.025522172451019287e-01 1.404938697814941406e-01 -2.789530158042907715e-01
-1.972162397578358650e-03 -5.561054125428199768e-02 -1.936761140823364258e-01 -2.519633173942565918e-01 1.607086509466171265e-01 -2.877810597419738770e-01 -7.257918827235698700e-03 -2.466075420379638672e-01 -4.106673970818519592e-02 -4.874682426452636719e-02 2.007491290569305420e-01 -2.331784814596176147e-01 2.032268494367599487e-01 7.689625024795532227e-02 -2.060841023921966553e-02 2.301125973463058472e-01 -3.928451240062713623e-01 1.041047349572181702e-01 -2.078216820955276489e-01 -1.045667082071304321e-01 2.179101854562759399e-01 -1.320903450250625610e-01 5.279130302369594574e-03 3.742202371358871460e-02 -3.510564565658569336e-02 2.180976271629333496e-01 2.004268765449523926e-01 1.412642747163772583e-01 -1.196706742048263550e-01 -1.270354986190795898e-01 8.365248888731002808e-02 -3.082795143127441406e-01
1.139904409646987915e-01 -1.694387048482894897e-01 1.529071182012557983e-01 -2.459778636693954468e-01 3.297392725944519043e-01 -1.803043633699417114e-01 2.213214933872222900e-01 -5.309602618217468262e-02 2.594725973904132843e-02 -2.137936204671859741e-01 1.882936656475067139e-01 3.002024888992309570e-01 1.352658867835998535e-01 1.258714348077774048e-01 -1.980014890432357788e-01 -2.282031327486038208e-01 1.513520926237106323e-01 1.668034046888351440e-01 2.938698977231979370e-02 -1.475798040628433228e-01 -7.216895371675491333e-02 -5.607739090919494629e-02 -2.790880948305130005e-02 1.239072009921073914e-01 9.033272042870521545e-03 1.158979833126068115e-01 -2.154092863202095032e-02 1.918395757675170898e-01 -2.675323784351348877e-01 -3.055008351802825928e-01 2.584297060966491699e-01 -6.051702797412872314e-02
-1.423397213220596313e-01 -1.156057491898536682e-01 -7.217678427696228027e-02 -1.398716568946838379e-01 -4.472651705145835876e-02 -1.901406645774841309e-01 -3.307395428419113159e-02 -3.036110103130340576e-02 -2.312847822904586792e-01 -1.665833890438079834e-01 4.383719712495803833e-02 -3.817835822701454163e-02 4.378586262464523315e-02 5.124559998512268066e-01 -1.268460005521774292e-01 7.715073227882385254e-02 5.799137055873870850e-02 2.596405148506164551e-01 -2.000156193971633911e-01 1.976376920938491821e-01 1.946613788604736328e-01 1.104067713022232056e-01 -1.152263060212135315e-01 -2.024000585079193115e-01 3.410411626100540161e-02 2.963588535785675049e-01 4.649867117404937744e-02 -9.480169415473937988e-02 -2.880632579326629639e-01 -8.254671841859817505e-02 2.590348124504089355e-01 -1.379702836275100708e-01
-2.225756179541349411e-03 7.505571842193603516e-02 1.047917827963829041e-01 1.020224615931510925e-01 -2.535092830657958984e-02 -3.544935584068298340e-01 2.168137282133102417e-01 -1.624026149511337280e-01 -7.363814115524291992e-02 -2.035341411828994751e-01 2.616310864686965942e-02 -9.512027353048324585e-02 2.200129479169845581e-01 2.275622934103012085e-01 -1.460166722536087036e-01 3.022358715534210205e-01 -1.407095938920974731e-01 2.275502532720565796e-01 1.089530214667320251e-01 4.196633026003837585e-02 -7.279801368713378906e-02 1.356471627950668335e-01 1.703388541936874390e-01 -1.299670636653900146e-01 2.386541962623596191e-01 1.994135528802871704e-01 1.079788953065872192e-01 -2.676495537161827087e-02 -2.412820011377334595e-01 -2.171592414379119873e-01 -8.866095542907714844e-02 -3.559380769729614258e-01
1.154155805706977844e-01 -1.193398535251617432e-01 -1.314754188060760498e-01 -3.997500836849212646e-01 2.331770658493041992e-01 -3.034365475177764893e-01 -1.670788042247295380e-02 6.652837991714477539e-02 -1.206001639366149902e-01 -2.430812269449234009e-01 9.521560370922088623e-02 1.341083943843841553e-01 3.455126583576202393e-01 2.216679751873016357e-01 -1.672699302434921265e-01 -1.671949401497840881e-02 -9.905795007944107056e-02 4.032972082495689392e-02 -3.613078966736793518e-02 -1.030663102865219116e-01 -1.275321692228317261e-01 -2.158775776624679565e-01 -2.936532907187938690e-02 -1.714104115962982178e-01 -2.514535784721374512e-01 1.716319471597671509e-01 1.086874529719352722e-01 -1.284536570310592651e-01 -2.335509806871414185e-01 -2.169914245605468750e-01 8.392971009016036987e-02 -2.426288090646266937e-02
6.594399362802505493e-02 -7.648050785064697266e-02 2.058510780334472656e-01 1.754469051957130432e-02 1.271218433976173401e-02 -3.545198142528533936e-01 1.339261531829833984e-01 -2.437937073409557343e-02 1.864816248416900635e-01 -2.499244511127471924e-01 5.207149684429168701e-02 2.417831569910049438e-01 4.858362302184104919e-02 2.677378356456756592e-01 -2.540124356746673584e-01 -2.906743884086608887e-01 1.702769845724105835e-01 -6.228344282135367393e-04 1.288732588291168213e-01 -2.946133017539978027e-01 3.453282639384269714e-02 4.377205669879913330e-02 2.393938302993774414e-01 -9.864719957113265991e-02 -7.902178168296813965e-02 5.352088063955307007e-02 -1.041274424642324448e-02 -6.529386341571807861e-02 -7.295696437358856201e-02 -2.531611919403076172e-01 3.023945987224578857e-01 -2.106933295726776123e-01
-3.237718045711517334e-01 -5.759845674037933350e-02 -4.248314350843429565e-02 -1.172223091125488281e-01 4.762943834066390991e-02 -1.608704775571823120e-01 -1.487641781568527222e-01 -2.658400237560272217e-01 1.843153536319732666e-01 -1.710610985755920410e-01 1.795347481966018677e-01 1.441934853792190552e-01 2.110049873590469360e-01 2.151396125555038452e-01 -1.305837035179138184e-01 3.153715282678604126e-02 -1.536117494106292725e-01 1.727939993143081665e-01 1.704016774892807007e-01 -2.385391592979431152e-01 1.850986182689666748e-01 -8.773008733987808228e-02 1.706455200910568237e-01 9.853523969650268555e-02 -2.584161758422851562e-01 2.011667937040328979e-01 9.237527102231979370e-02 2.504965662956237793e-01 -1.645971536636352539e-01 -2.208654582500457764e-01 -1.379737444221973419e-02 -2.355277538299560547e-01
-3.330160677433013916e-01 -1.246856823563575745e-01 -3.361151739954948425e-02 -2.802281677722930908e-01 2.902160584926605225e-01 -2.529438436031341553e-01 -1.404121816158294678e-01 8.682613261044025421e-03 7.157137989997863770e-02 -2.298465371131896973e-02 4.519093409180641174e-02 -7.368627935647964478e-02 2.930596172809600830e-01 -2.342132292687892914e-02 -2.486959248781204224e-01 3.788444399833679199e-02 4.349724948406219482e-02 -3.167662769556045532e-02 -1.223563924431800842e-01 -1.520592253655195236e-02 2.856961190700531006e-01 1.748860627412796021e-01 2.253924012184143066e-01 -1.845852881669998169e-01 -1.517693102359771729e-01 2.499642074108123779e-01 1.070239990949630737e-01 1.718201786279678345e-01 -7.495068013668060303e-02 -1.757387071847915649e-01 1.779321432113647461e-01 -2.307092398405075073e-01
1.031396165490150452e-01 -1.584653258323669434e-01 1.390826422721147537e-02 -5.546292290091514587e-02 1.048903912305831909e-01 1.550260037183761597e-01 2.017828524112701416e-01 8.340451866388320923e-03 1.634137481451034546e-01 -1.238008216023445129e-02 -2.532814741134643555e-01 2.112831324338912964e-01 2.203424870967864990e-01 -4.169017821550369263e-02 -2.338599041104316711e-02 -2.354489639401435852e-02 2.435718663036823273e-02 3.160153925418853760e-01 -5.374543741345405579e-02 -2.628334462642669678e-01 -9.872209280729293823e-02 1.874848306179046631e-01 -2.368948794901371002e-02 -1.054011732339859009e-01 1.055177152156829834e-01 3.350224196910858154e-01 7.379902899265289307e-02 -8.034967817366123199e-03 -1.556980907917022705e-01 -1.578771620988845825e-01 1.748686283826828003e-01 -5.103857517242431641e-01
1.313722729682922363e-01 -2.159810066223144531e-02 2.234165519475936890e-01 -8.916877210140228271e-02 6.522889435291290283e-02 -2.953897714614868164e-01 6.423877924680709839e-02 2.504871459677815437e-03 8.864426985383033752e-03 -2.857009172439575195e-01 1.698767542839050293e-01 8.101935684680938721e-02 2.797049880027770996e-01 2.670237123966217041e-01 -2.582710087299346924e-01 -2.714447677135467529e-01 1.654100716114044189e-01 9.930772334337234497e-02 2.174848318099975586e-01 -2.115502208471298218e-01 -3.249084949493408203e-02 4.695583507418632507e-02 -4.416150972247123718e-02 7.494943588972091675e-02 -2.590993419289588928e-02 1.165719553828239441e-01 -2.629735320806503296e-02 3.923193737864494324e-02 -1.241407170891761780e-01 -2.167422771453857422e-01 3.943112492561340332e-01 -2.173781991004943848e-01
1.230093985795974731e-01 -1.627815812826156616e-01 -4.096578806638717651e-02 -8.833511918783187866e-02 8.177260309457778931e-02 -1.856316030025482178e-01 -5.743392184376716614e-02 -4.055738747119903564e-01 -4.615364223718643188e-02 1.045566983520984650e-02 2.602374255657196045e-01 2.448022812604904175e-01 8.970533311367034912e-02 1.771938800811767578e-01 -1.194702610373497009e-01 9.306769073009490967e-02 -4.832376167178153992e-02 2.819755375385284424e-01 -1.148653626441955566e-01 -8.175488561391830444e-02 2.789508104324340820e-01 3.435961306095123291e-01 2.749435007572174072e-01 -8.373321592807769775e-02 1.419729143381118774e-01 1.030093133449554443e-01 6.727540493011474609e-02 1.253035198897123337e-02 -3.307165503501892090e-01 7.946611195802688599e-02 -1.303122285753488541e-02 -1.271834671497344971e-01
-3.469273447990417480e-02 6.494791805744171143e-02 1.208846196532249451e-01 -1.371628344058990479e-01 -7.994303852319717407e-02 -1.967973858118057251e-01 5.859833583235740662e-02 -8.842331171035766602e-02 -2.181386202573776245e-02 -6.436455994844436646e-02 2.651773393154144287e-01 -2.201155759394168854e-03 1.192700415849685669e-01 3.026748895645141602e-01 -1.141470205038785934e-02 3.116094879806041718e-02 -1.421418855898082256e-03 2.808118164539337158e-01 -3.076904714107513428e-01 -4.105048775672912598e-01 7.244085893034934998e-03 1.154093723744153976e-02 6.171571463346481323e-02 -3.916198760271072388e-02 -1.400375217199325562e-01 2.196984887123107910e-01 3.486286997795104980e-01 2.993778884410858154e-01 -2.791773974895477295e-01 9.391503036022186279e-02 8.492358773946762085e-02 4.801557958126068115e-02
-3.302780911326408386e-02 9.131148457527160645e-02 -1.209584344178438187e-02 -3.931998908519744873e-01 -6.979774683713912964e-03 -1.688764542341232300e-01 -6.976552307605743408e-02 -3.715981245040893555e-01 9.487838298082351685e-02 -4.901429265737533569e-02 3.936379402875900269e-02 1.001185085624456406e-02 2.434468418359756470e-01 1.446941941976547241e-01 -5.150639265775680542e-02 -9.712032228708267212e-02 1.837252974510192871e-01 2.089756280183792114e-01 2.283878326416015625e-01 -2.573151290416717529e-01 9.564351290464401245e-02 -1.016628593206405640e-01 1.219253838062286377e-01 -3.955667018890380859e-01 9.540835767984390259e-02 -1.560279279947280884e-01 1.669505536556243896e-01 1.565511375665664673e-01 -7.550907880067825317e-02 -2.202096860855817795e-03 2.513975799083709717e-01 -1.326698213815689087e-01
-9.106763452291488647e-02 -3.241844102740287781e-02 -1.652995795011520386e-01 -2.873836457729339600e-01 -9.312751144170761108e-02 -2.683496475219726562e-01 -2.303924784064292908e-02 -2.193635702133178711e-01 -4.127461090683937073e-02 2.290358580648899078e-02 1.878992319107055664e-01 -1.716822832822799683e-01 2.820450961589813232e-01 1.832399219274520874e-01 -9.301007539033889771e-02 2.742435969412326813e-02 -2.428969144821166992e-01 1.751024425029754639e-01 9.483602643013000488e-02 -1.883566528558731079e-01 1.331123411655426025e-01 -8.264810591936111450e-02 5.649056658148765564e-02 -3.294154256582260132e-02 -1.050871759653091431e-01 1.070444732904434204e-01 6.511894054710865021e-03 -7.962830364704132080e-02 -1.651444733142852783e-01 -6.136570498347282410e-02 -1.281686872243881226e-01 -5.679438114166259766e-01
2.271803468465805054e-01 -1.763893216848373413e-01 2.811731025576591492e-02 -2.879041731357574463e-01 2.065162509679794312e-01 -2.896741926670074463e-01 7.606811076402664185e-02 9.084258973598480225e-02 1.153091341257095337e-01 -1.838825047016143799e-01 6.646393984556198120e-02 -1.794748753309249878e-01 2.321990132331848145e-01 2.507478296756744385e-01 1.520149596035480499e-02 -1.735143959522247314e-01 2.161170691251754761e-01 2.407641708850860596e-01 3.526833606883883476e-03 -1.918788701295852661e-01 1.312335580587387085e-01 -1.571466326713562012e-01 1.289945244789123535e-01 -7.548350095748901367e-02 -1.420949697494506836e-01 -1.164015978574752808e-01 2.501879334449768066e-01 8.032325655221939087e-02 -3.780317008495330811e-01 -5.229391902685165405e-02 5.024512112140655518e-02 -7.361265271902084351e-02
-1.123970746994018555e-01 2.569895088672637939e-01 -6.864473223686218262e-02 -6.009044125676155090e-03 1.564311087131500244e-01 -1.078292354941368103e-02 1.547671705484390259e-01 -1.247280240058898926e-01 1.825894117355346680e-01 -1.971156448125839233e-01 1.232135370373725891e-01 1.214549690485000610e-01 4.227637946605682373e-01 1.896627247333526611e-01 -1.223117932677268982e-01 1.417354941368103027e-01 4.881754983216524124e-03 1.569010764360427856e-01 -1.673647761344909668e-01 1.259700804948806763e-01 2.603333294391632080e-01 7.704868912696838379e-04 1.430352181196212769e-01 -6.936204433441162109e-02 -3.353272676467895508e-01 -2.631889190524816513e-03 -1.122637744992971420e-02 7.389596849679946899e-02 -1.423380076885223389e-01 -3.293098509311676025e-01 -7.657819241285324097e-02 -2.939876914024353027e-01
-2.816481888294219971e-02 1.078915521502494812e-01 1.114984974265098572e-01 9.597788751125335693e-02 1.061476394534111023e-01 -2.533254027366638184e-01 3.103104531764984131e-01 -6.199065223336219788e-02 1.239871233701705933e-01 -7.171110063791275024e-02 7.835867255926132202e-02 -1.329887658357620239e-01 2.064520865678787231e-01 3.047878444194793701e-01 -1.977152228355407715e-01 1.712874770164489746e-01 -1.030453890562057495e-01 1.423882842063903809e-01 1.655644923448562622e-01 -1.765850335359573364e-01 -1.130112037062644958e-01 1.713881045579910278e-01 1.324692666530609131e-01 -1.249668747186660767e-01 1.671392321586608887e-01 2.629739642143249512e-01 -7.852970063686370850e-02 4.082772135734558105e-02 -3.412199020385742188e-01 -2.566501498222351074e-01 -1.071629375219345093e-01 -2.802677452564239502e-01
-1.540001630783081055e-01 -2.016195803880691528e-01 5.369756370782852173e-02 -3.316971063613891602e-01 -2.922199964523315430e-01 -2.518405318260192871e-01 -4.472127184271812439e-02 -1.524669229984283447e-01 -1.784195937216281891e-02 -5.105830729007720947e-02 1.143846139311790466e-01 2.438356541097164154e-02 1.307950615882873535e-01 9.681894630193710327e-02 -1.252993568778038025e-02 7.249103486537933350e-02 -8.794095367193222046e-02 1.734645515680313110e-01 -1.578560769557952881e-01 4.827077686786651611e-02 1.754132956266403198e-01 2.158668451011180878e-02 3.192080855369567871e-01 4.625686258077621460e-02 3.385078534483909607e-02 1.821621656417846680e-01 2.411903440952301025e-01 -2.703103721141815186e-01 -3.028031289577484131e-01 -3.589034378528594971e-01 -1.144123896956443787e-01 -2.579438686370849609e-02
3.335069492459297180e-02 7.945815101265907288e-03 1.821622401475906372e-01 1.465915818698704243e-03 -3.850581645965576172e-01 -1.163469776511192322e-01 2.081994265317916870e-01 -2.586078047752380371e-01 8.951190859079360962e-02 -1.436397135257720947e-01 4.810887202620506287e-02 3.244325891137123108e-02 -1.132358051836490631e-02 8.506901562213897705e-02 -2.720641195774078369e-01 -7.303980737924575806e-02 -7.738440483808517456e-02 3.764620423316955566e-01 -7.112596184015274048e-02 -5.274059250950813293e-02 -9.805837273597717285e-02 1.886816173791885376e-01 7.435338944196701050e-02 -7.879149168729782104e-03 1.158035025000572205e-01 3.632407486438751221e-01 -1.876447200775146484e-01 -5.180341750383377075e-02 -2.428794503211975098e-01 -1.028513535857200623e-01 1.767654716968536377e-02 -3.396891355514526367e-01
9.855721145868301392e-02 7.632586173713207245e-03 -7.798596471548080444e-02 -1.654682904481887817e-01 3.203797936439514160e-01 -1.618033945560455322e-01 7.947091013193130493e-02 -8.225586265325546265e-02 2.818382084369659424e-01 -2.629984021186828613e-01 2.631772458553314209e-01 -1.154738962650299072e-01 3.098641633987426758e-01 1.132230460643768311e-01 -2.621127963066101074e-01 2.141061238944530487e-02 3.007613718509674072e-01 2.774294018745422363e-01 6.030008941888809204e-02 2.145427316427230835e-01 -1.615359075367450714e-02 8.616357296705245972e-02 -5.882369726896286011e-02 9.005910158157348633e-02 -2.372744381427764893e-01 1.081156544387340546e-02 1.895259320735931396e-01 2.145498543977737427e-01 -1.427465490996837616e-02 -1.223982963711023331e-02 -6.673147529363632202e-02 -1.617024838924407959e-01
-3.881651908159255981e-02 -5.980721488595008850e-02 -4.713543877005577087e-02 -1.300799846649169922e-01 -1.525200754404067993e-01 -1.682499796152114868e-01 2.050541639328002930e-01 -1.456023007631301880e-01 1.172737553715705872e-01 -1.187848597764968872e-01 2.775852978229522705e-01 7.331919670104980469e-02 6.349235028028488159e-02 5.281090736389160156e-02 -3.111447989940643311e-01 1.599949896335601807e-01 -9.394612908363342285e-02 3.527219891548156738e-01 1.289235651493072510e-01 3.748916462063789368e-02 -1.124377846717834473e-01 2.351562231779098511e-01 -9.026169776916503906e-02 -3.045182824134826660e-01 1.110293492674827576e-01 1.252295076847076416e-01 -8.026491105556488037e-02 7.634110283106565475e-03 -4.508074522018432617e-01 -9.629247337579727173e-02 -4.577397182583808899e-02 -2.285695821046829224e-01
-1.859136223793029785e-01 -1.125501003116369247e-02 -2.966894581913948059e-02 -1.786320954561233521e-01 1.383135914802551270e-01 9.778726845979690552e-02 1.054880842566490173e-01 -1.574207395315170288e-01 1.992786377668380737e-01 -1.902706772089004517e-01 2.803707122802734375e-01 9.704128652811050415e-02 1.956828236579895020e-01 2.095375955104827881e-01 -2.803467214107513428e-01 4.390439018607139587e-02 -1.075042039155960083e-01 2.744188010692596436e-01 -3.019180893898010254e-02 -2.404029071331024170e-01 6.014363840222358704e-02 -4.678007960319519043e-02 -2.300630658864974976e-01 1.260558143258094788e-02 -2.123122811317443848e-01 2.083117812871932983e-01 2.632024884223937988e-01 1.783317923545837402e-01 -2.528579235076904297e-01 -2.978651225566864014e-02 -1.613376438617706299e-01 -2.374753355979919434e-01
-5.042341351509094238e-02 1.735843867063522339e-01 1.060170680284500122e-01 1.521977633237838745e-01 3.339637443423271179e-02 -3.752408325672149658e-01 2.026833742856979370e-01 -1.242003813385963440e-01 1.416163798421621323e-02 -1.739407181739807129e-01 8.394233882427215576e-02 -1.232846975326538086e-01 2.185888290405273438e-01 1.966081261634826660e-01 -1.851357370615005493e-01 3.244009315967559814e-01 -2.064098417758941650e-01 2.234155684709548950e-01 9.155875071883201599e-03 7.771109789609909058e-02 -9.287239611148834229e-02 1.244732290506362915e-01 1.960104256868362427e-01 -7.981313765048980713e-02 1.245979145169258118e-01 1.843093782663345337e-01 9.802323579788208008e-02 -3.844340890645980835e-02 -2.970035970211029053e-01 -2.365015000104904175e-01 -1.271646842360496521e-02 -2.888046503067016602e-01
-1.011391803622245789e-01 9.888527542352676392e-02 1.031650081276893616e-01 1.107438430190086365e-01 2.687681093811988831e-02 -3.891566097736358643e-01 1.766451299190521240e-01 -8.719992637634277344e-02 3.009500913321971893e-02 -7.443693280220031738e-02 2.131902053952217102e-02 -1.919008195400238037e-01 2.327718436717987061e-01 1.763454228639602661e-01 -2.590247988700866699e-01 1.707994788885116577e-01 -2.217141687870025635e-01 2.168995589017868042e-01 9.823434054851531982e-02 1.168595626950263977e-01 -1.728991270065307617e-01 1.367793828248977661e-01 1.939818114042282104e-01 -1.295916289091110229e-01 7.027623802423477173e-02 1.031397208571434021e-01 4.239262081682682037e-03 -3.943870216608047485e-02 -3.518432974815368652e-01 -1.989182680845260620e-01 2.551569044589996338e-02 -3.703265190124511719e-01
1.265231817960739136e-01 -2.274448424577713013e-01 2.059280872344970703e-02 -2.458225190639495850e-01 1.598839610815048218e-01 4.858905822038650513e-02 2.077774852514266968e-01 -1.264388859272003174e-01 3.195376992225646973e-01 -6.079454720020294189e-02 4.047735333442687988e-01 -8.357580006122589111e-02 -1.212665140628814697e-01 8.126093447208404541e-02 -1.156283542513847351e-01 -1.281705349683761597e-01 -1.960251778364181519e-01 1.601919382810592651e-01 -1.657135225832462311e-02 -1.320895701646804810e-01 -2.505866289138793945e-01 -1.886075437068939209e-01 3.584880232810974121e-01 -8.314127102494239807e-03 4.342615604400634766e-02 1.678028143942356110e-02 -4.118423163890838623e-02 2.091040462255477905e-01 -2.123607546091079712e-01 -1.879928857088088989e-01 8.088120818138122559e-02 -1.151752322912216187e-01
-1.040134951472282410e-01 -7.806754112243652344e-02 6.355544179677963257e-02 -6.033773347735404968e-02 2.146023809909820557e-01 -2.971945405006408691e-01 1.073490902781486511e-01 1.152997761964797974e-01 4.253952205181121826e-02 -2.355429381132125854e-01 1.415237337350845337e-01 3.176532313227653503e-02 4.355903267860412598e-01 1.669705659151077271e-01 4.917421564459800720e-02 1.839605271816253662e-01 3.248157911002635956e-03 1.400191038846969604e-01 -1.976248323917388916e-01 -3.288161456584930420e-01 2.186646908521652222e-01 -3.321299552917480469e-01 -1.386910825967788696e-01 -4.442343860864639282e-02 9.763991087675094604e-02 -1.190520450472831726e-01 1.324483454227447510e-01 4.946441203355789185e-02 -2.708276212215423584e-01 -4.869199916720390320e-02 7.821672409772872925e-02 -1.111167296767234802e-01
1.958992332220077515e-02 -5.952177569270133972e-02 7.603714615106582642e-02 -2.904925644397735596e-01 1.114729717373847961e-01 -2.711582481861114502e-01 2.987934835255146027e-02 -2.005802690982818604e-01 -2.701653838157653809e-01 -2.644962668418884277e-01 3.940153494477272034e-02 1.953746974468231201e-01 2.571466267108917236e-01 9.305031597614288330e-02 -1.751907318830490112e-01 1.748399436473846436e-01 -1.031730882823467255e-02 -4.730863869190216064e-02 -2.537734508514404297e-01 -2.156209200620651245e-01 -1.628486216068267822e-01 -4.657484218478202820e-02 4.357171710580587387e-03 -1.513909399509429932e-01 -3.408790230751037598e-01 8.109271526336669922e-02 2.224335223436355591e-01 -1.187866330146789551e-01 -2.289654165506362915e-01 -1.460231393575668335e-01 -7.999507337808609009e-02 -1.695258617401123047e-01
-2.616436593234539032e-02 6.257028132677078247e-02 1.318915784358978271e-01 2.282458990812301636e-01 2.436968125402927399e-02 -5.050082802772521973e-01 1.142062023282051086e-01 -5.532664805650711060e-02 -1.320964284241199493e-02 -2.332937568426132202e-01 8.501235395669937134e-02 3.324414044618606567e-02 2.096552997827529907e-01 1.786399781703948975e-01 -2.852651476860046387e-01 -1.425578631460666656e-02 -2.059544622898101807e-02 3.385979235172271729e-01 1.733380109071731567e-01 4.062416963279247284e-03 6.625880487263202667e-03 1.927663944661617279e-02 3.885070234537124634e-02 -1.089479252696037292e-01 2.336204499006271362e-01 2.586238384246826172e-01 -1.273383796215057373e-01 1.129266843199729919e-01 -2.012454122304916382e-01 -2.583383210003376007e-02 -5.842227954417467117e-03 -2.885038852691650391e-01
-1.471510678529739380e-01 -3.002659417688846588e-02 -1.019803658127784729e-01 -1.353847980499267578e-01 -6.002100557088851929e-02 -9.129972010850906372e-02 -1.925278455018997192e-01 -1.921436339616775513e-01 -1.373878121376037598e-02 -8.514321595430374146e-02 1.520520299673080444e-01 -4.350465163588523865e-02 1.105494052171707153e-01 2.243036329746246338e-01 -2.129543274641036987e-01 9.749301522970199585e-02 -3.039022684097290039e-01 4.811048805713653564e-01 -3.127042204141616821e-02 -5.943197757005691528e-02 1.211893260478973389e-01 1.206026747822761536e-01 5.297644436359405518e-02 -1.448728293180465698e-01 -5.646843090653419495e-02 1.412472575902938843e-01 1.446291357278823853e-01 4.168255999684333801e-02 -4.643613100051879883e-01 -2.613232135772705078e-01 -2.171291783452033997e-02 -3.756509348750114441e-02
-2.064872235059738159e-01 -6.203151121735572815e-02 5.966717144474387169e-04 -3.693764209747314453e-01 1.665452718734741211e-01 -1.408131867647171021e-01 -1.572510749101638794e-01 -1.813486814498901367e-01 7.999106310307979584e-03 -2.458695620298385620e-01 8.971710503101348877e-02 -6.974625587463378906e-02 4.023890197277069092e-01 1.804906278848648071e-01 -1.565745174884796143e-01 1.153540015220642090e-01 -1.229274570941925049e-01 3.315441310405731201e-02 -9.303485602140426636e-02 1.962219178676605225e-02 -1.013320237398147583e-01 1.025043278932571411e-01 2.962832711637020111e-02 -2.086597084999084473e-01 -2.643971443176269531e-01 1.243279203772544861e-01 3.343980908393859863e-01 -1.699878275394439697e-01 -1.687930822372436523e-01 -1.489880383014678955e-01 -9.106556326150894165e-02 -1.750537902116775513e-01
-8.391965925693511963e-02 -1.836105734109878540e-01 3.093798644840717316e-03 2.598818950355052948e-02 -2.131889164447784424e-01 -6.515414267778396606e-02 2.412224262952804565e-01 -2.606464326381683350e-01 1.568473875522613525e-01 -1.901957988739013672e-01 1.006038412451744080e-01 -1.549406498670578003e-01 1.919934451580047607e-01 2.969469428062438965e-01 -1.840319633483886719e-01 1.546849012374877930e-01 4.697308409959077835e-03 2.960434854030609131e-01 1.144046932458877563e-01 -1.455089822411537170e-02 1.742785796523094177e-02 2.279774099588394165e-01 9.274775534868240356e-02 -2.161439657211303711e-01 2.375680953264236450e-01 3.098963499069213867e-01 -6.649167835712432861e-02 -9.021151810884475708e-02 -2.449375241994857788e-01 -1.297079473733901978e-01 -2.082705870270729065e-02 -2.327127456665039062e-01
5.250068008899688721e-02 -1.346106082201004028e-01 -1.321167945861816406e-01 -1.905619800090789795e-01 -2.710027992725372314e-02 -7.745149731636047363e-02 -2.362161502242088318e-02 -2.021298557519912720e-01 -2.754555642604827881e-02 -2.956216931343078613e-01 5.978693068027496338e-02 1.511056870222091675e-01 2.346427366137504578e-02 2.656837403774261475e-01 -1.474647372961044312e-01 7.362225558608770370e-03 2.749570906162261963e-01 2.992834150791168213e-01 -1.503704935312271118e-01 -3.325892686843872070e-01 1.292005181312561035e-01 -1.906703114509582520e-01 2.049826979637145996e-01 -2.042739093303680420e-01 -1.608473658561706543e-01 3.537688553333282471e-01 -5.868279188871383667e-02 2.849864028394222260e-02 8.198555558919906616e-03 -2.611206769943237305e-01 1.046307235956192017e-01 6.251011043787002563e-03
-1.472820937633514404e-01 1.247297134250402451e-02 8.734409511089324951e-02 3.199975192546844482e-02 3.050983883440494537e-02 -4.299374818801879883e-01 1.272285580635070801e-01 -6.869684159755706787e-02 3.296195715665817261e-02 -1.793444454669952393e-01 9.591525793075561523e-02 -1.133445203304290771e-01 7.816694676876068115e-02 1.749475300312042236e-01 -2.711364626884460449e-01 1.650410294532775879e-01 -1.597871631383895874e-02 2.279587090015411377e-01 6.279268115758895874e-02 9.453494101762771606e-02 -1.548846513032913208e-01 2.267304211854934692e-01 1.999225020408630371e-01 -1.191640794277191162e-01 2.936157882213592529e-01 2.072461992502212524e-01 4.180178791284561157e-02 -1.120293512940406799e-03 -4.257105290889739990e-01 -1.066094934940338135e-01 -2.066666027531027794e-03 -2.277581393718719482e-01
7.221285253763198853e-02 -4.202673584222793579e-02 7.920534908771514893e-02 -1.126648709177970886e-01 4.008202627301216125e-02 -3.464523553848266602e-01 1.394470036029815674e-01 -6.000309437513351440e-02 1.416772007942199707e-01 -2.652659118175506592e-01 1.647532135248184204e-01 4.037513211369514465e-02 4.425409063696861267e-02 2.500644326210021973e-01 -1.746313273906707764e-01 -1.947101801633834839e-01 3.085048794746398926e-01 8.917458355426788330e-02 2.258293777704238892e-01 -2.953698635101318359e-01 -1.195237413048744202e-01 1.500354111194610596e-01 -8.715488016605377197e-03 -7.376876473426818848e-02 2.054655179381370544e-02 1.776591092348098755e-01 -1.286607980728149414e-02 2.141968347132205963e-02 -1.599617302417755127e-01 -3.111404180526733398e-01 2.873663902282714844e-01 -2.366233766078948975e-01
-3.603839576244354248e-01 2.236499078571796417e-02 -1.755224913358688354e-02 -1.443426311016082764e-01 1.527338922023773193e-01 -2.867681384086608887e-01 -6.797351688146591187e-02 -2.473818957805633545e-01 1.742470562458038330e-01 -1.242276355624198914e-01 1.636027917265892029e-02 1.276739835739135742e-01 1.880588680505752563e-01 2.423927336931228638e-01 -1.389067173004150391e-01 2.082980871200561523e-01 -2.217421233654022217e-01 1.905402839183807373e-01 3.426109673455357552e-03 -1.272865198552608490e-02 7.368559390306472778e-02 -2.016508728265762329e-01 1.610402613878250122e-01 1.706372946500778198e-01 -1.041561439633369446e-01 1.745980530977249146e-01 1.499282568693161011e-01 1.346582174301147461e-01 -2.683407068252563477e-01 -1.255754828453063965e-01 -1.230729371309280396e-01 -2.937212586402893066e-01
-1.451441943645477295e-01 -3.154818341135978699e-02 2.344728261232376099e-01 -1.002910807728767395e-01 -1.427344381809234619e-01 -1.520920991897583008e-01 2.867720425128936768e-01 -5.772752314805984497e-02 -3.917595371603965759e-02 -2.091431766748428345e-01 1.936103254556655884e-01 -1.202366650104522705e-01 4.445205256342887878e-02 7.329616695642471313e-02 -1.208604797720909119e-01 2.216017395257949829e-01 -6.604784727096557617e-02 3.835432529449462891e-01 -2.608369849622249603e-02 -9.814148070290684700e-04 -6.250090152025222778e-02 2.427627295255661011e-01 -3.242220729589462280e-02 -2.462603449821472168e-01 1.340766400098800659e-01 3.104862272739410400e-01 -9.734081476926803589e-02 -1.707884296774864197e-02 -1.638194769620895386e-01 -2.488556653261184692e-01 1.327250339090824127e-02 -3.546462953090667725e-01
-5.870183929800987244e-02 -6.261726468801498413e-02 -2.538273930549621582e-01 -2.039599269628524780e-01 -1.820887029170989990e-01 -1.638627648353576660e-01 3.207517266273498535e-01 1.867276150733232498e-03 2.856554388999938965e-01 4.326184839010238647e-02 3.054737113416194916e-02 2.330685704946517944e-01 2.136591225862503052e-01 -5.221214890480041504e-02 -5.673155188560485840e-02 -3.214139938354492188e-01 -1.756676733493804932e-01 1.212445497512817383e-01 -2.643767893314361572e-01 -8.057450875639915466e-03 6.386110931634902954e-02 6.525823473930358887e-02 -6.542839854955673218e-02 -1.702602952718734741e-01 8.639143407344818115e-02 2.647362416610121727e-03 3.445325493812561035e-01 -1.929651200771331787e-01 -2.197283506393432617e-01 -6.269343197345733643e-02 6.819089502096176147e-02 -2.295443862676620483e-01
-1.110769957304000854e-01 1.777982860803604126e-01 1.077316775918006897e-01 1.356799453496932983e-01 2.000219933688640594e-02 -4.888286292552947998e-01 1.677741557359695435e-01 -1.140002384781837463e-01 1.680248882621526718e-03 -2.403427213430404663e-01 2.155114710330963135e-02 -1.344822943210601807e-01 1.479877680540084839e-01 6.979521363973617554e-02 -1.446862369775772095e-01 1.744857281446456909e-01 -2.082601934671401978e-01 1.250731647014617920e-01 -6.642802059650421143e-02 5.247322097420692444e-02 -2.070769965648651123e-01 1.909793019294738770e-01 2.990052476525306702e-02 -1.282538771629333496e-01 1.528857052326202393e-01 1.932968795299530029e-01 6.110487040132284164e-03 -7.760490477085113525e-02 -3.721099197864532471e-01 -1.191557794809341431e-01 -4.295459762215614319e-02 -3.269293606281280518e-01
-3.136537969112396240e-02 -2.321148812770843506e-01 -2.623173408210277557e-02 -1.578181684017181396e-01 1.863485574722290039e-01 -3.100408613681793213e-01 2.324374616146087646e-01 8.525580167770385742e-02 -1.566179394721984863e-01 -1.843875050544738770e-01 -3.444051742553710938e-02 -4.955201968550682068e-02 2.289636731147766113e-01 -1.376419812440872192e-01 -7.212252169847488403e-02 9.701959043741226196e-02 2.393560558557510376e-01 2.343911528587341309e-01 1.016392409801483154e-01 4.485969990491867065e-02 1.016562879085540771e-01 2.054278701543807983e-01 3.401731848716735840e-01 5.695057660341262817e-02 -1.532810777425765991e-01 1.823487579822540283e-01 -4.050815477967262268e-03 -6.780035793781280518e-02 5.366798862814903259e-02 -2.684307098388671875e-01 4.013504832983016968e-03 -3.832281231880187988e-01
2.152452990412712097e-02 -2.552462182939052582e-02 1.725344806909561157e-01 -4.767515230923891068e-03 6.213251128792762756e-02 -1.110834404826164246e-01 3.207565248012542725e-01 -2.255820482969284058e-01 8.962766826152801514e-02 -2.420250922441482544e-01 1.590441614389419556e-01 2.270612865686416626e-02 1.106551587581634521e-01 1.182202100753784180e-01 -2.018431276082992554e-01 2.480348497629165649e-01 -1.871615648269653320e-01 3.100605905055999756e-01 1.399955302476882935e-01 -7.901717908680438995e-03 -4.417394101619720459e-02 1.089336276054382324e-01 2.429886460304260254e-01 -2.331448942422866821e-01 1.947346329689025879e-01 2.908690273761749268e-01 -8.225196599960327148e-02 -4.083834588527679443e-02 -3.046922981739044189e-01 1.370515581220388412e-02 4.529006406664848328e-02 -2.722829282283782959e-01
-4.622888565063476562e-02 2.749946415424346924e-01 6.711242347955703735e-02 1.650771349668502808e-01 -2.267075702548027039e-03 -3.439460396766662598e-01 2.161642163991928101e-01 -1.466453820466995239e-01 4.283436015248298645e-02 -2.858010828495025635e-01 1.301586329936981201e-01 -1.860004216432571411e-01 1.724348515272140503e-01 1.673853844404220581e-01 -1.002600342035293579e-01 1.433610767126083374e-01 -1.312390416860580444e-01 2.546291053295135498e-01 -1.984879933297634125e-02 1.220278739929199219e-01 -1.034454554319381714e-01 1.672362983226776123e-01 9.436555951833724976e-02 -8.098864555358886719e-02 1.445449739694595337e-01 1.351762712001800537e-01 7.172536104917526245e-02 -2.436482720077037811e-02 -3.353294432163238525e-01 -2.996362447738647461e-01 -3.097618184983730316e-02 -2.845544219017028809e-01
-1.273600757122039795e-01 2.451798617839813232e-01 1.853097230195999146e-01 2.936657518148422241e-03 4.688336700201034546e-02 -4.325779378414154053e-01 2.188420742750167847e-01 -5.825566127896308899e-02 2.415318600833415985e-02 -1.771339327096939087e-01 1.202917620539665222e-01 -1.555626932531595230e-02 1.892889440059661865e-01 6.473622471094131470e-02 -2.297615259885787964e-01 3.007523342967033386e-02 -1.164118386805057526e-02 1.626227796077728271e-01 -4.224654659628868103e-02 -2.036220207810401917e-02 -1.761632859706878662e-01 1.400891244411468506e-01 1.861283481121063232e-01 -1.200422793626785278e-01 3.327587246894836426e-01 3.401220217347145081e-02 -4.883951321244239807e-02 -9.609071910381317139e-02 -3.644242584705352783e-01 -3.880102559924125671e-02 -9.821961075067520142e-02 -3.352130949497222900e-01
-1.875392794609069824e-01 2.327848196728155017e-04 2.340451627969741821e-01 -1.270811110734939575e-01 3.023724257946014404e-01 -1.066061928868293762e-01 8.156796544790267944e-02 7.982803881168365479e-02 5.420507118105888367e-02 -2.545976638793945312e-01 3.342304006218910217e-02 -1.901157647371292114e-01 2.979546487331390381e-01 1.813342571258544922e-01 -7.826092652976512909e-03 -1.526946574449539185e-01 -1.828404814004898071e-01 1.170470640063285828e-01 -7.833676040172576904e-02 -3.934381306171417236e-01 3.526021540164947510e-02 -3.401588797569274902e-01 8.423050865530967712e-03 -9.786823764443397522e-03 -1.803479343652725220e-01 8.847814798355102539e-02 1.983924508094787598e-01 -7.974307984113693237e-02 -2.098170518875122070e-01 -4.667838290333747864e-02 2.395333796739578247e-01 -1.148804053664207458e-01
-1.692638993263244629e-01 -2.163692116737365723e-01 -2.119637429714202881e-01 2.505737841129302979e-01 -5.931318178772926331e-02 -3.184882402420043945e-01 1.356379687786102295e-01 -2.006064057350158691e-01 -1.585863530635833740e-01 -1.292775869369506836e-01 3.516871929168701172e-01 1.668903082609176636e-01 1.381081044673919678e-01 1.280982494354248047e-01 4.953207820653915405e-02 -7.205976545810699463e-02 -6.182911619544029236e-02 2.102514207363128662e-01 -1.829722546972334385e-03 -3.000699169933795929e-02 3.040637448430061340e-02 1.467685401439666748e-01 1.660170257091522217e-01 4.851724579930305481e-02 7.534389942884445190e-02 -1.042090728878974915e-02 -7.388340681791305542e-02 -6.829170137643814087e-02 -4.992585778236389160e-01 4.916522279381752014e-02 1.084094773977994919e-02 -2.183622866868972778e-01
-4.056889936327934265e-02 1.197285354137420654e-01 4.432892054319381714e-02 1.128530651330947876e-01 2.967883460223674774e-02 -4.626623988151550293e-01 2.399367690086364746e-01 -7.903023064136505127e-02 3.025572188198566437e-02 -3.310489654541015625e-01 1.941909641027450562e-01 -1.024969741702079773e-01 -1.305006146430969238e-01 3.284887596964836121e-02 -1.246702522039413452e-01 -1.822721064090728760e-01 -2.206248417496681213e-02 5.602145567536354065e-02 8.842182904481887817e-02 -9.094902127981185913e-02 7.626649737358093262e-02 1.951309852302074432e-02 1.588759943842887878e-02 -2.251301407814025879e-01 2.731584906578063965e-01 2.976544201374053955e-01 2.241912484169006348e-02 -6.447698920965194702e-02 -8.100521564483642578e-02 -1.738779991865158081e-01 -1.150945499539375305e-01 -4.125544428825378418e-01
-2.787466347217559814e-01 -2.305428385734558105e-01 1.413218975067138672e-01 -1.199453845620155334e-01 1.367316842079162598e-01 -1.268111020326614380e-01 -8.096275478601455688e-02 -1.624224185943603516e-01 -1.251292228698730469e-01 -3.500042557716369629e-01 2.061670571565628052e-01 -9.977047331631183624e-03 2.227310985326766968e-01 4.111002385616302490e-01 -2.209086269140243530e-01 5.049888044595718384e-02 -1.915941238403320312e-01 1.706765890121459961e-01 -1.375321596860885620e-01 5.018285661935806274e-02 2.001346647739410400e-01 6.832990050315856934e-02 1.832553446292877197e-01 1.530808117240667343e-02 -1.774301826953887939e-01 1.568096131086349487e-01 1.910213381052017212e-02 -6.729336827993392944e-02 -2.117789685726165771e-01 -6.755546480417251587e-02 -6.633619219064712524e-02 -1.891045123338699341e-01
-1.482935845851898193e-01 1.165084540843963623e-02 -1.409487053751945496e-02 -4.510074257850646973e-01 -2.389218471944332123e-02 -3.452620804309844971e-01 8.409306174144148827e-04 -3.611848354339599609e-01 1.812370680272579193e-02 1.672869734466075897e-02 1.881832927465438843e-01 -1.590927392244338989e-01 1.478984653949737549e-01 6.456021964550018311e-02 -1.296892315149307251e-01 -6.757920980453491211e-02 -1.261388063430786133e-01 1.591244488954544067e-01 -2.563302405178546906e-03 -1.074218228459358215e-01 1.402031332254409790e-01 -2.119259983301162720e-01 2.308601438999176025e-01 1.183786839246749878e-01 1.051697414368391037e-02 1.357786953449249268e-01 1.308593153953552246e-01 1.821095240302383900e-03 -2.071664780378341675e-01 -1.654380261898040771e-01 -1.725297123193740845e-01 -3.080420494079589844e-01
-7.214045524597167969e-02 -6.786035746335983276e-02 -2.458591312170028687e-01 5.176335200667381287e-02 2.094524949789047241e-01 -3.923546522855758667e-02 6.312950700521469116e-02 -1.277793645858764648e-01 1.588985621929168701e-01 -5.291063785552978516e-01 3.132210299372673035e-02 4.662826284766197205e-02 3.211416304111480713e-01 -8.092897385358810425e-02 -3.160350024700164795e-01 -7.428213953971862793e-02 2.880188822746276855e-01 2.695139050483703613e-01 1.403644382953643799e-01 -4.597552120685577393e-02 1.279206573963165283e-01 1.351548731327056885e-01 1.198286712169647217e-01 1.271297484636306763e-01 -2.256172150373458862e-01 -8.801719546318054199e-02 6.649274379014968872e-02 5.678062513470649719e-02 -6.276784092187881470e-02 -8.543110638856887817e-02 2.878539636731147766e-02 -1.303253173828125000e-01
1.772997230291366577e-01 -1.029130741953849792e-01 -8.913291245698928833e-02 -2.907438278198242188e-01 1.180130541324615479e-01 -2.766776382923126221e-01 -5.215605348348617554e-02 -1.264785826206207275e-01 -1.339045315980911255e-01 -3.054029047489166260e-01 -3.642095997929573059e-02 -1.839396059513092041e-01 1.560499221086502075e-01 1.011006087064743042e-01 -3.863832652568817139e-01 -2.085109008476138115e-03 1.555620133876800537e-01 1.022927984595298767e-01 -6.087309122085571289e-02 -1.776510775089263916e-01 -2.221079319715499878e-01 1.081159710884094238e-01 2.646172344684600830e-01 -8.742363750934600830e-02 1.643105293624103069e-03 1.123137325048446655e-01 1.968765258789062500e-01 -6.462325155735015869e-02 -2.854253947734832764e-01 -2.575700879096984863e-01 -2.307718992233276367e-02 1.164492815732955933e-01
-8.572814613580703735e-02 -2.945836782455444336e-01 9.792603552341461182e-03 -1.315929144620895386e-01 -1.923451572656631470e-02 -1.600611209869384766e-01 -9.154491871595382690e-02 -6.198310106992721558e-02 3.394848853349685669e-02 -3.997563719749450684e-01 1.946527659893035889e-01 2.503608167171478271e-01 1.215712353587150574e-01 4.288356900215148926e-01 -4.026086069643497467e-03 7.076717168092727661e-02 -2.396303415298461914e-02 2.518347501754760742e-01 -3.730593025684356689e-01 1.670084744691848755e-01 1.160814315080642700e-01 1.026979312300682068e-01 -1.516345143318176270e-01 -7.718216627836227417e-02 -1.622268408536911011e-01 1.261344999074935913e-01 5.566164106130599976e-02 1.198545843362808228e-01 -1.492020189762115479e-01 -9.270628541707992554e-02 9.765725582838058472e-03 -1.016918346285820007e-01
-1.109703909605741501e-02 1.886902600526809692e-01 1.254297643899917603e-01 4.512490704655647278e-02 -8.883124246494844556e-05 -4.052615761756896973e-01 1.093842983245849609e-01 -2.013361752033233643e-01 1.697723269462585449e-01 -1.505465507507324219e-01 4.745846986770629883e-02 -1.117794737219810486e-01 1.470326781272888184e-01 1.650861352682113647e-01 -9.536320716142654419e-02 1.431823074817657471e-01 -2.229053229093551636e-01 2.291378378868103027e-01 1.327568739652633667e-01 5.655128508806228638e-02 -1.742298305034637451e-01 1.519616097211837769e-01 2.594651281833648682e-01 -2.342997938394546509e-01 1.048715412616729736e-01 1.360902339220046997e-01 -3.825858980417251587e-02 -3.301768004894256592e-02 -3.908754885196685791e-01 -1.625459790229797363e-01 -6.140956655144691467e-02 -2.670880854129791260e-01
-1.133985072374343872e-01 7.677649706602096558e-02 1.418135017156600952e-01 5.812987685203552246e-02 1.643519662320613861e-02 -3.820235729217529297e-01 2.962555587291717529e-01 -1.457351297140121460e-01 7.243187725543975830e-02 -1.755427420139312744e-01 1.992994919419288635e-02 -1.907212287187576294e-01 2.413755208253860474e-01 1.929236054420471191e-01 -2.420305758714675903e-01 2.363153249025344849e-01 -1.657126694917678833e-01 1.825790256261825562e-01 1.123025268316268921e-01 -9.819820523262023926e-03 -1.243543699383735657e-01 1.551232635974884033e-01 -6.760546937584877014e-03 -1.146130040287971497e-01 1.337489485740661621e-01 1.876600384712219238e-01 1.339882891625165939e-02 -4.511972516775131226e-02 -3.785142898559570312e-01 -6.535041332244873047e-02 -2.063888125121593475e-02 -3.004923760890960693e-01
-1.050452739000320435e-01 -3.398008272051811218e-02 2.555450610816478729e-02 -2.926137149333953857e-01 2.769142389297485352e-01 -2.411148995161056519e-01 -1.945126503705978394e-01 -3.761376719921827316e-03 6.754273176193237305e-02 -2.041191309690475464e-01 -5.623904615640640259e-02 1.568849980831146240e-01 2.072059214115142822e-01 1.876551210880279541e-01 -5.143390223383903503e-02 -3.599105402827262878e-02 -3.074423782527446747e-02 4.142493605613708496e-01 -2.135706134140491486e-02 -5.367782339453697205e-02 2.671462595462799072e-01 -8.202978968620300293e-02 6.268922984600067139e-02 2.015248239040374756e-01 -2.288619875907897949e-01 1.901596486568450928e-01 1.043805330991744995e-01 9.425646066665649414e-02 -2.935503721237182617e-01 -1.619177162647247314e-01 8.298225700855255127e-02 -2.160076051950454712e-01
1.605240255594253540e-01 -9.521908126771450043e-03 -3.021109402179718018e-01 -6.507484614849090576e-02 -9.197047329507768154e-04 -1.166984438896179199e-01 1.457880586385726929e-01 -6.672679632902145386e-02 1.080221757292747498e-01 -3.438138365745544434e-01 -1.356575340032577515e-01 -7.321803271770477295e-02 5.340684950351715088e-02 5.346548557281494141e-02 -1.338359266519546509e-01 -1.563371568918228149e-01 2.453830838203430176e-01 1.527776122093200684e-01 -2.571072280406951904e-01 -6.181986629962921143e-02 -2.055726349353790283e-01 9.876511991024017334e-02 2.149580791592597961e-02 6.596434861421585083e-02 -1.802117973566055298e-01 3.816767930984497070e-01 2.183017879724502563e-01 1.394546180963516235e-01 -3.519417047500610352e-01 -1.067525073885917664e-01 1.805137991905212402e-01 -1.191478520631790161e-01
-9.871990978717803955e-02 -2.407075017690658569e-01 6.175542995333671570e-02 -2.023087292909622192e-01 -1.948299817740917206e-02 -2.055792659521102905e-01 -1.891822963953018188e-01 -3.086134195327758789e-01 -5.573699623346328735e-02 -3.917410969734191895e-01 2.544939219951629639e-01 4.528899863362312317e-02 1.087670773267745972e-01 3.326833546161651611e-01 -2.568602561950683594e-01 1.052289456129074097e-01 -8.693403750658035278e-02 1.356633603572845459e-01 -1.041761115193367004e-01 1.224997341632843018e-01 2.791894674301147461e-01 1.465938836336135864e-01 5.640888586640357971e-03 -1.493094488978385925e-02 -8.375752717256546021e-02 1.056753173470497131e-01 2.002396583557128906e-01 7.062903791666030884e-02 -2.223193645477294922e-01 -1.135491505265235901e-01 -6.709358096122741699e-02 -9.670787304639816284e-02
2.334505915641784668e-01 6.460179388523101807e-02 1.039858721196651459e-02 -1.129597797989845276e-01 1.179073601961135864e-01 -1.457251906394958496e-01 -1.138526722788810730e-01 -2.793034613132476807e-01 3.844662010669708252e-02 -3.166730105876922607e-01 9.129442274570465088e-03 4.073182120919227600e-02 3.908816277980804443e-01 1.699363440275192261e-01 1.390687972307205200e-01 -2.413186058402061462e-02 1.666986383497714996e-02 -6.627758848480880260e-04 2.231570929288864136e-01 -2.332249581813812256e-01 -1.589930355548858643e-01 1.693383008241653442e-01 7.565171271562576294e-02 -1.792070418596267700e-01 1.503010243177413940e-01 2.155681401491165161e-01 3.311516344547271729e-01 1.317562311887741089e-01 -1.086725294589996338e-01 -2.047121524810791016e-02 2.244548946619033813e-01 -2.056770622730255127e-01
-5.945870652794837952e-02 1.229398921132087708e-01 4.658736661076545715e-02 1.906444728374481201e-01 1.414557248353958130e-01 -3.032104671001434326e-01 1.266832947731018066e-01 -1.005981415510177612e-01 2.358283549547195435e-01 -2.510831654071807861e-01 2.616957724094390869e-01 -9.997796267271041870e-02 1.502338796854019165e-01 -1.265911161899566650e-01 -1.878662854433059692e-01 -2.600291743874549866e-03 3.840616717934608459e-02 2.252816855907440186e-01 1.342904716730117798e-01 1.226167827844619751e-01 -2.436552196741104126e-01 -9.527903050184249878e-02 -2.017409540712833405e-02 -2.598954737186431885e-01 1.714871525764465332e-01 1.455529183149337769e-01 -4.974533244967460632e-02 -7.761672139167785645e-02 -4.070395231246948242e-01 3.048936091363430023e-02 -1.049277260899543762e-01 -2.743691802024841309e-01
2.427266351878643036e-02 1.206803321838378906e-01 2.684688866138458252e-01 5.800648406147956848e-02 2.335200756788253784e-01 -2.326102256774902344e-01 -1.899266541004180908e-01 -1.120681613683700562e-01 7.468843460083007812e-02 -2.672668695449829102e-01 1.505970358848571777e-01 1.522573828697204590e-01 1.966335810720920563e-02 -1.641888357698917389e-02 2.848855592310428619e-02 -2.009363286197185516e-02 3.509525954723358154e-01 1.926848888397216797e-01 -5.664179101586341858e-02 -5.143987759947776794e-02 1.537023391574621201e-02 -9.423933923244476318e-03 -1.495020240545272827e-01 2.765246666967868805e-02 -4.906137287616729736e-02 6.939632445573806763e-02 1.706893742084503174e-01 2.296411842107772827e-01 -4.051767289638519287e-01 -3.660418093204498291e-01 -8.828446269035339355e-02 -2.067877501249313354e-01
2.412089109420776367e-01 -1.917159557342529297e-01 -9.029760211706161499e-02 -3.385588824748992920e-01 1.495755091309547424e-02 -3.136241734027862549e-01 1.646736413240432739e-01 -1.112498044967651367e-01 -8.227869868278503418e-02 -2.037563174962997437e-01 -4.608936607837677002e-02 -1.595360785722732544e-01 1.217459440231323242e-01 1.600497066974639893e-01 -1.075010150671005249e-01 -7.910386472940444946e-02 -4.607928916811943054e-02 5.510959029197692871e-02 -2.294200062751770020e-01 -2.661422789096832275e-01 -8.053193986415863037e-02 1.375317871570587158e-01 2.906449735164642334e-01 -2.311298549175262451e-01 -1.774547994136810303e-01 2.502263486385345459e-01 7.927591353654861450e-02 -2.086436748504638672e-01 -3.425244987010955811e-02 -2.685205042362213135e-01 7.963549345731735229e-03 -3.022880852222442627e-02
-7.249128073453903198e-02 3.375127911567687988e-02 -1.500453650951385498e-01 -2.867283523082733154e-01 -1.575887203216552734e-01 -2.884990572929382324e-01 -1.342864334583282471e-01 -1.532723009586334229e-01 -3.439167514443397522e-02 -1.300446782261133194e-02 4.293571412563323975e-01 -5.382749810814857483e-02 8.944723755121231079e-02 -2.405073307454586029e-02 -1.769282370805740356e-01 -2.567769028246402740e-02 -2.282882183790206909e-01 1.860996037721633911e-01 -8.028923720121383667e-02 -1.383737772703170776e-01 1.672266572713851929e-01 -1.089982613921165466e-01 1.140478402376174927e-01 4.909591004252433777e-02 9.108222275972366333e-02 1.514312922954559326e-01 2.093781828880310059e-01 4.966282844543457031e-02 -2.521989047527313232e-01 -3.003968298435211182e-01 -5.952981486916542053e-02 -3.280621767044067383e-01
-1.898538768291473389e-01 9.244773536920547485e-02 -8.093492127954959869e-03 8.051533252000808716e-02 1.414726115763187408e-02 -3.520430028438568115e-01 1.583114117383956909e-01 -2.498036324977874756e-01 8.424101769924163818e-02 -8.920864760875701904e-02 1.278247535228729248e-01 -1.473692804574966431e-01 2.546645402908325195e-01 -1.553096808493137360e-02 -5.955100804567337036e-02 8.465874195098876953e-02 -6.329372525215148926e-02 3.018821477890014648e-01 1.796013265848159790e-01 5.133406445384025574e-02 -7.054285705089569092e-02 1.568663418292999268e-01 6.428323686122894287e-02 -1.098824664950370789e-01 2.711091041564941406e-01 2.995519638061523438e-01 -2.107498049736022949e-01 8.563244342803955078e-02 -3.665577471256256104e-01 3.555200621485710144e-02 9.191609174013137817e-02 -2.710429131984710693e-01
2.521513774991035461e-02 -2.177104353904724121e-01 -7.450322806835174561e-02 -1.298524737358093262e-01 5.157906562089920044e-03 -8.721978962421417236e-02 -5.639793351292610168e-03 -7.617110013961791992e-02 -1.000484973192214966e-01 -2.344852685928344727e-01 5.567674711346626282e-02 1.269177794456481934e-01 6.219599861651659012e-03 2.546369135379791260e-01 -1.293363273143768311e-01 6.872481107711791992e-02 -1.108681559562683105e-01 4.801688790321350098e-01 -1.331181526184082031e-01 -1.791230440139770508e-01 1.450879573822021484e-01 2.015120089054107666e-01 5.041175708174705505e-02 -4.007361531257629395e-01 2.262775897979736328e-01 2.699688374996185303e-01 1.095855012536048889e-01 -9.101387858390808105e-02 -1.884906142950057983e-01 9.695661067962646484e-02 1.785097867250442505e-01 -8.327996730804443359e-02
6.050451844930648804e-02 -3.007085919380187988e-01 1.520278602838516235e-01 -1.122435033321380615e-01 -1.231514811515808105e-01 -1.889353245496749878e-01 -2.623646520078182220e-02 -2.448423057794570923e-01 2.417062222957611084e-01 -1.760250478982925415e-01 2.938827276229858398e-01 2.094504833221435547e-01 -6.094232085160911083e-04 2.765262722969055176e-01 1.334653645753860474e-01 -3.064009547233581543e-01 -1.456490457057952881e-01 1.424762159585952759e-01 4.639104753732681274e-02 -4.047409817576408386e-02 9.739747643470764160e-02 -2.173270843923091888e-02 -1.989842653274536133e-01 1.081373244524002075e-01 -8.249305188655853271e-02 1.457272619009017944e-01 3.094314336776733398e-01 -2.589862048625946045e-01 -1.094446405768394470e-01 -1.142977997660636902e-01 -3.644813969731330872e-02 -1.646642237901687622e-01
2.650752961635589600e-01 -4.934730380773544312e-02 2.253524363040924072e-01 9.575404971837997437e-02 2.682868577539920807e-02 -8.176498860120773315e-02 1.535332947969436646e-01 -1.573991216719150543e-02 -8.385730534791946411e-02 -3.070152401924133301e-01 -5.943850427865982056e-02 -6.290001422166824341e-02 3.518810868263244629e-01 1.139661520719528198e-01 -2.193676233291625977e-01 5.089743062853813171e-02 -1.743394285440444946e-01 3.744349777698516846e-01 4.125864058732986450e-02 -9.646495431661605835e-02 -2.434032261371612549e-01 6.905511021614074707e-02 1.275672912597656250e-01 -1.550385951995849609e-01 9.324136376380920410e-02 3.431573137640953064e-02 2.920014858245849609e-01 -9.264734387397766113e-02 2.478319779038429260e-02 -2.895810902118682861e-01 4.913765192031860352e-02 -2.515699267387390137e-01
1.854958981275558472e-01 -6.496661156415939331e-02 -1.820527613162994385e-01 -2.438730150461196899e-01 1.137095913290977478e-01 -3.928876947611570358e-03 2.296025678515434265e-02 -2.082222104072570801e-01 1.339127421379089355e-01 -1.094355285167694092e-01 5.153959151357412338e-03 6.658643484115600586e-02 2.646734192967414856e-02 -8.671874552965164185e-02 -1.017557755112648010e-01 -5.516469106078147888e-02 3.876461833715438843e-02 2.483478784561157227e-01 1.641549766063690186e-01 -1.527698040008544922e-01 1.193268448114395142e-01 5.730808246880769730e-03 9.495426714420318604e-02 -4.108796715736389160e-01 1.159051582217216492e-01 7.078712340444326401e-03 4.057012200355529785e-01 6.952019035816192627e-02 -1.229605153203010559e-01 -9.041247516870498657e-02 4.563338756561279297e-01 -1.895183324813842773e-01
1.758986562490463257e-01 -2.063024491071701050e-01 -4.913569614291191101e-02 -4.582287278026342392e-03 5.329424515366554260e-02 -2.254512906074523926e-01 8.188154548406600952e-02 -3.119256533682346344e-02 8.740781992673873901e-02 -5.134641379117965698e-02 2.999412715435028076e-01 9.250833839178085327e-02 8.607809245586395264e-02 1.602188497781753540e-02 -2.950024977326393127e-02 -2.968487143516540527e-01 9.815445542335510254e-02 -1.045315638184547424e-01 -2.137683182954788208e-01 -7.286196202039718628e-02 1.271488815546035767e-01 1.354886684566736221e-02 8.630497753620147705e-02 8.728130906820297241e-02 -3.532181680202484131e-01 6.196190789341926575e-02 1.909342408180236816e-01 2.912548780441284180e-01 -3.877355754375457764e-01 -4.277322813868522644e-02 3.373072445392608643e-01 -1.960783451795578003e-01
1.366209834814071655e-01 1.435253396630287170e-02 -5.757596343755722046e-02 -2.131561785936355591e-01 1.750595867633819580e-01 -3.355539739131927490e-01 4.168560802936553955e-01 -6.558468937873840332e-02 -4.690702259540557861e-02 -3.432413637638092041e-01 1.258592307567596436e-01 2.041382342576980591e-01 -3.589250519871711731e-02 1.080549284815788269e-01 -1.378839015960693359e-01 -1.315405219793319702e-01 1.451229210942983627e-02 6.005923822522163391e-02 -1.982252448797225952e-01 -1.861450672149658203e-01 -8.983073383569717407e-02 1.263806819915771484e-01 2.616084218025207520e-01 6.546597927808761597e-02 4.162081517279148102e-03 1.503589004278182983e-02 9.181475639343261719e-02 2.028569728136062622e-01 2.550058253109455109e-02 -2.069001644849777222e-01 1.408821344375610352e-01 -3.108074069023132324e-01
-6.830127909779548645e-03 -1.363996863365173340e-01 -9.829176217317581177e-02 -2.596510946750640869e-01 -2.997666597366333008e-01 -1.160062178969383240e-01 -2.479108609259128571e-02 -3.626343011856079102e-01 7.842572778463363647e-02 -1.604211032390594482e-01 -2.597751617431640625e-01 3.703826293349266052e-02 3.665617480874061584e-02 6.523078680038452148e-02 -1.425580233335494995e-01 -2.966508269309997559e-02 9.810672141611576080e-03 1.884176880121231079e-01 1.426764950156211853e-02 -3.735734149813652039e-02 -1.907456070184707642e-01 -1.313187032938003540e-01 1.803768426179885864e-02 -9.270630031824111938e-02 1.407058835029602051e-01 4.308564215898513794e-02 -2.588337957859039307e-01 2.670899331569671631e-01 -2.377524971961975098e-01 -2.501624524593353271e-01 2.097419053316116333e-01 -3.441805839538574219e-01
4.499532282352447510e-02 -1.111606582999229431e-01 -6.801819056272506714e-02 -2.276328206062316895e-01 1.801716685295104980e-01 -3.073236942291259766e-01 4.313895478844642639e-02 -4.298812448978424072e-01 2.522649057209491730e-02 -1.883560121059417725e-01 1.189509853720664978e-01 1.194687038660049438e-01 3.716494441032409668e-01 2.525770366191864014e-01 -2.488130778074264526e-01 1.489612311124801636e-01 -3.128609061241149902e-02 -1.122969686985015869e-01 -1.238062977790832520e-01 1.049576103687286377e-01 -3.081800602376461029e-02 2.313190372660756111e-03 6.436423957347869873e-02 9.354583173990249634e-02 -3.125331401824951172e-01 1.150524318218231201e-01 9.739539772272109985e-02 -1.704984158277511597e-01 -9.128790348768234253e-02 -9.343133121728897095e-02 6.710278987884521484e-02 -2.005924284458160400e-01
-1.150599047541618347e-01 2.770555205643177032e-02 1.935224831104278564e-01 -7.679635658860206604e-03 -1.298510283231735229e-01 -1.975626647472381592e-01 2.234408557415008545e-01 -1.103046089410781860e-01 2.339706569910049438e-01 -2.700129449367523193e-01 4.920492321252822876e-02 -1.000941842794418335e-01 1.095706596970558167e-01 1.063832566142082214e-01 -2.928172349929809570e-01 2.657717764377593994e-01 -9.745465219020843506e-02 3.645347058773040771e-01 8.181576430797576904e-02 -1.359293120913207531e-03 9.600806981325149536e-02 1.766891032457351685e-01 -3.291920572519302368e-02 -2.412588745355606079e-01 1.313188076019287109e-01 2.803885638713836670e-01 -9.246640652418136597e-02 4.545877873897552490e-02 -2.495914399623870850e-01 -3.910652920603752136e-02 1.577495485544204712e-01 -2.582938969135284424e-01
5.115582048892974854e-02 5.887526646256446838e-02 -1.116332635283470154e-01 -2.446504086256027222e-01 -1.081280857324600220e-01 -2.003963291645050049e-01 3.140104189515113831e-02 -1.155506595969200134e-01 6.617955863475799561e-02 -4.430088028311729431e-02 2.869460880756378174e-01 -2.281484603881835938e-01 4.052506089210510254e-01 2.576576471328735352e-01 -7.701849937438964844e-02 -8.953411132097244263e-02 1.068570166826248169e-01 2.776838541030883789e-01 -3.511994779109954834e-01 -1.810336410999298096e-01 4.189061373472213745e-02 2.721799165010452271e-02 -1.117303147912025452e-01 1.622829400002956390e-02 -1.335491836071014404e-01 2.175130546092987061e-01 -1.244937535375356674e-02 -9.348474442958831787e-02 5.004310607910156250e-02 3.293057903647422791e-02 6.768555194139480591e-02 -3.578010201454162598e-01
5.736528709530830383e-02 -6.034372746944427490e-02 1.948374360799789429e-01 -1.419868022203445435e-01 2.134952694177627563e-02 -2.582343816757202148e-01 7.029008120298385620e-02 -1.473441869020462036e-01 4.488967359066009521e-02 -1.728698760271072388e-01 2.478140443563461304e-01 -1.234259158372879028e-01 -6.530018150806427002e-02 1.513201296329498291e-01 -1.935519725084304810e-01 -2.958166599273681641e-01 2.513220012187957764e-01 9.210044145584106445e-02 1.065262109041213989e-01 -1.109394952654838562e-01 2.504411935806274414e-01 -6.093260366469621658e-03 1.405592262744903564e-01 1.778694055974483490e-02 1.771161854267120361e-01 -1.835579611361026764e-02 4.563725739717483521e-02 6.774313747882843018e-02 -4.713406413793563843e-02 -2.083980590105056763e-01 4.542066454887390137e-01 -3.346814215183258057e-01
1.275079548358917236e-01 4.482489079236984253e-02 -2.242703884840011597e-01 -9.271694719791412354e-02 2.439388036727905273e-01 -1.252231150865554810e-01 1.885461211204528809e-01 -5.220518261194229126e-02 -1.123078316450119019e-01 -2.083266973495483398e-01 -1.028632596135139465e-01 -9.426835924386978149e-02 3.147752285003662109e-01 1.725355535745620728e-01 3.458249941468238831e-02 -6.697815656661987305e-02 2.243187725543975830e-01 2.273722589015960693e-01 -2.476428151130676270e-01 -8.284159749746322632e-02 -7.725790143013000488e-02 5.637348443269729614e-02 1.170213222503662109e-01 -6.824149936437606812e-02 -1.713660955429077148e-01 2.524934113025665283e-01 1.117424368858337402e-01 2.996152043342590332e-01 -3.058881163597106934e-01 -1.808645874261856079e-01 2.597313523292541504e-01 -1.119962260127067566e-01
-6.551042199134826660e-02 -1.587319076061248779e-01 6.064189597964286804e-02 -3.609489500522613525e-01 -1.544643789529800415e-01 2.951507642865180969e-02 1.560506969690322876e-01 -1.273904889822006226e-01 -6.330285966396331787e-02 -3.305503129959106445e-01 3.105671405792236328e-01 -8.626093715429306030e-02 3.358063697814941406e-01 1.400394737720489502e-01 -1.023143604397773743e-01 -5.491122603416442871e-02 -1.790970712900161743e-01 2.193839699029922485e-01 -1.362533718347549438e-01 -1.170188188552856445e-01 1.322751641273498535e-01 -7.123552262783050537e-03 1.502096801996231079e-01 5.106203258037567139e-02 1.309937834739685059e-01 1.388027071952819824e-01 1.713246256113052368e-01 -6.305915862321853638e-02 -5.510882288217544556e-02 -3.652501702308654785e-01 -2.051042318344116211e-01 -6.905499845743179321e-02
-1.125212758779525757e-02 -5.905793607234954834e-02 2.420196235179901123e-01 3.638571128249168396e-02 2.914848625659942627e-01 -1.057352125644683838e-01 1.642302572727203369e-01 -3.570465445518493652e-01 -1.463784724473953247e-01 -5.118193477392196655e-02 2.088406383991241455e-01 -9.622571617364883423e-02 -7.297789305448532104e-02 3.342918306589126587e-02 -9.650459140539169312e-02 -2.419422417879104614e-01 2.540073394775390625e-01 2.417728453874588013e-01 -3.188653290271759033e-02 -6.484697759151458740e-02 9.236796945333480835e-02 -1.590750813484191895e-01 5.654491949826478958e-03 4.533338546752929688e-02 4.428815841674804688e-02 2.237068712711334229e-01 -8.486246317625045776e-02 2.546469271183013916e-01 -3.087973892688751221e-01 -2.350103110074996948e-01 1.813880205154418945e-01 -2.510353326797485352e-01
1.092723160982131958e-01 -2.445774152874946594e-02 3.000679612159729004e-01 -3.608623743057250977e-01 3.255517184734344482e-01 -2.917019724845886230e-01 -1.366343051195144653e-01 2.035684138536453247e-02 -3.733053430914878845e-02 -1.606746315956115723e-01 -1.730002090334892273e-02 -1.886212453246116638e-02 1.697884052991867065e-01 1.369632780551910400e-01 -1.321348547935485840e-01 -5.157462134957313538e-02 -3.157351166009902954e-02 3.046741783618927002e-01 -1.749717071652412415e-02 4.598113149404525757e-02 1.941065490245819092e-01 -4.003595188260078430e-02 2.828409969806671143e-01 1.305393874645233154e-01 -7.861317694187164307e-02 1.621723771095275879e-01 7.400479167699813843e-02 2.354196757078170776e-01 -1.943426132202148438e-01 -2.771005630493164062e-01 -7.169522345066070557e-02 -1.258320361375808716e-01
-3.448717470746487379e-04 -2.328205853700637817e-02 -1.923701912164688110e-01 -2.874156832695007324e-02 -2.556071244180202484e-02 -2.029874622821807861e-01 2.403837442398071289e-01 -1.955919414758682251e-01 1.347685903310775757e-01 -2.396526634693145752e-01 -1.998372524976730347e-01 -1.376958377659320831e-02 3.313165009021759033e-01 2.778123617172241211e-01 2.034182995557785034e-01 -4.381846189498901367e-01 4.585184156894683838e-03 1.599565297365188599e-01 -7.703001797199249268e-02 -1.290566474199295044e-01 -4.301171377301216125e-02 4.375338181853294373e-02 4.183652997016906738e-02 7.637686282396316528e-02 2.554615586996078491e-02 1.866764426231384277e-01 -1.755195856094360352e-01 -1.287549530388787389e-04 -2.006985247135162354e-01 -7.131141424179077148e-02 3.176475167274475098e-01 -1.247182339429855347e-01
-1.599491089582443237e-01 5.776817351579666138e-02 -1.337288469076156616e-01 6.294309627264738083e-03 2.452225238084793091e-01 -4.921839758753776550e-02 3.587469086050987244e-02 -2.235582321882247925e-01 1.504261344671249390e-01 -3.455872237682342529e-01 1.631419807672500610e-01 7.538902014493942261e-02 3.432174026966094971e-01 3.527817502617835999e-02 1.147773563861846924e-01 2.337910681962966919e-01 -2.188456058502197266e-02 2.633382976055145264e-01 -9.548306465148925781e-02 1.357235461473464966e-01 4.774950072169303894e-02 1.956837251782417297e-03 1.263311654329299927e-01 1.735916361212730408e-02 -3.669045865535736084e-01 1.623673439025878906e-01 2.721161544322967529e-01 1.119997575879096985e-01 -5.982238426804542542e-02 -2.255995869636535645e-01 -8.294051885604858398e-02 -2.307966500520706177e-01
2.423030883073806763e-01 -1.102535426616668701e-01 -5.859445035457611084e-02 -1.447778195142745972e-01 -5.756059181294403970e-05 -1.699288785457611084e-01 2.682496979832649231e-02 -1.928905583918094635e-02 -4.584255069494247437e-02 -1.126324981451034546e-01 -3.337972462177276611e-01 -2.634830586612224579e-02 1.469938009977340698e-01 6.292898207902908325e-02 -2.189917117357254028e-01 -1.191057637333869934e-01 -6.597040221095085144e-03 3.612789213657379150e-01 -2.038742005825042725e-01 -1.281274557113647461e-01 -5.193412303924560547e-02 2.206518203020095825e-01 -1.164600476622581482e-01 -1.401523053646087646e-01 1.619956791400909424e-01 3.634216189384460449e-01 6.190296635031700134e-02 2.399065196514129639e-01 -2.342532426118850708e-01 -2.195209562778472900e-01 1.724505722522735596e-01 -1.857771277427673340e-01
-1.539440155029296875e-01 -9.518485516309738159e-02 1.792687922716140747e-02 -2.865612208843231201e-01 2.980570495128631592e-01 -1.479071974754333496e-01 -3.024984598159790039e-01 -3.204353526234626770e-02 2.315795868635177612e-01 -3.155427575111389160e-01 7.951489835977554321e-02 6.618693470954895020e-02 1.950414329767227173e-01 -3.615131229162216187e-02 -2.237053774297237396e-02 6.458028405904769897e-02 -6.543996930122375488e-02 3.536671400070190430e-01 1.300132181495428085e-02 -1.165878474712371826e-01 1.889973878860473633e-01 -1.132200658321380615e-01 2.066224813461303711e-01 1.667725741863250732e-01 -1.023021787405014038e-01 2.204629182815551758e-01 1.805162578821182251e-01 6.506782025098800659e-02 -2.549480795860290527e-01 -1.423580199480056763e-01 -9.620043635368347168e-02 -1.451187431812286377e-01
1.255737617611885071e-02 -1.226690411567687988e-01 2.838365361094474792e-02 8.317399024963378906e-02 -9.566705673933029175e-02 -2.268078178167343140e-01 3.672998249530792236e-01 -2.235229909420013428e-01 1.773399561643600464e-01 -2.075467407703399658e-01 1.512771695852279663e-01 -1.144857611507177353e-02 1.126232594251632690e-01 1.625249981880187988e-01 -2.855854034423828125e-01 2.671141028404235840e-01 -1.258126944303512573e-01 2.869709730148315430e-01 1.279942095279693604e-01 5.777581036090850830e-02 2.218525111675262451e-02 1.864593178033828735e-01 9.642066061496734619e-02 -1.801057457923889160e-01 1.478057801723480225e-01 2.023514956235885620e-01 -7.111600041389465332e-02 1.025229468941688538e-01 -3.578735888004302979e-01 -1.677417606115341187e-01 -3.533177077770233154e-02 -1.064931899309158325e-01
-2.855733595788478851e-02 -1.609699279069900513e-01 1.665034443140029907e-01 -1.359583288431167603e-01 3.326955065131187439e-02 -1.337993592023849487e-01 3.112010061740875244e-01 -1.959647685289382935e-01 -1.486816722899675369e-02 -2.067277580499649048e-01 1.383997499942779541e-02 2.666190266609191895e-02 -1.630117185413837433e-02 1.560252457857131958e-01 -3.505273163318634033e-01 3.745731413364410400e-01 -1.625340245664119720e-02 4.012188315391540527e-01 1.772049255669116974e-02 -5.165117327123880386e-04 -1.779927872121334076e-02 1.855662167072296143e-01 -3.564756363630294800e-03 -1.053510159254074097e-01 1.338027566671371460e-01 1.951143443584442139e-01 1.134736835956573486e-01 -9.993329644203186035e-02 -1.822455972433090210e-01 -8.826236426830291748e-02 2.060762234032154083e-02 -3.368703424930572510e-01
-1.832367330789566040e-01 -1.978479772806167603e-01 -1.991976052522659302e-03 -2.937250137329101562e-01 -2.012420296669006348e-01 1.457563936710357666e-01 -1.237530708312988281e-01 2.677642367780208588e-02 8.728307485580444336e-02 -1.961981132626533508e-02 1.190134659409523010e-01 5.832626298069953918e-02 2.742319405078887939e-01 1.651113480329513550e-01 3.589407354593276978e-02 -8.673366159200668335e-02 -1.419608741998672485e-01 3.418079614639282227e-01 -1.587101817131042480e-01 -2.066510021686553955e-01 1.374236494302749634e-01 1.549217551946640015e-01 6.276828795671463013e-02 -8.570701628923416138e-02 -2.665109634399414062e-01 2.174432426691055298e-01 1.353660672903060913e-01 2.587641775608062744e-01 -2.916078269481658936e-01 -1.651522219181060791e-01 5.115536600351333618e-02 -2.209325283765792847e-01
-2.450605630874633789e-01 5.118131637573242188e-02 1.602496020495891571e-02 -2.881710529327392578e-01 3.550192574039101601e-03 -2.388270199298858643e-01 -2.130544334650039673e-01 -1.174809858202934265e-01 1.762328743934631348e-01 -7.688992470502853394e-02 3.699646517634391785e-02 1.140440255403518677e-01 2.716430425643920898e-01 -1.131239309906959534e-01 -2.394572049379348755e-01 2.329261302947998047e-01 -1.567923426628112793e-01 3.520670831203460693e-01 9.920684993267059326e-02 1.388885825872421265e-02 2.297970503568649292e-01 1.216561906039714813e-02 7.037665694952011108e-02 2.910402603447437286e-02 2.218939177691936493e-02 3.217652812600135803e-02 -9.901483356952667236e-02 6.732995808124542236e-02 -2.828936874866485596e-01 -3.471101820468902588e-01 9.524317458271980286e-03 -2.333682626485824585e-01
-1.857535392045974731e-01 1.643938571214675903e-01 -2.420073896646499634e-01 2.045379765331745148e-02 -1.853507757186889648e-01 -1.183759868144989014e-01 1.111523434519767761e-01 -2.656548023223876953e-01 7.056596875190734863e-02 -5.396329611539840698e-02 2.035790979862213135e-01 4.096318967640399933e-03 1.676643639802932739e-01 1.554888486862182617e-01 -1.981552094221115112e-01 -3.715444356203079224e-02 8.286099880933761597e-02 2.252673953771591187e-01 -2.064893096685409546e-01 -1.406832933425903320e-01 1.823922246694564819e-01 -2.372304201126098633e-01 1.996134519577026367e-01 8.255394548177719116e-02 -1.833898425102233887e-01 2.353323101997375488e-01 1.232859864830970764e-01 2.172688692808151245e-01 -1.077050268650054932e-01 -3.615267947316169739e-02 -5.426552519202232361e-02 -4.270658493041992188e-01
-7.250181585550308228e-02 -5.764852464199066162e-02 -3.203896880149841309e-01 5.307749286293983459e-02 1.308367401361465454e-01 -2.275578826665878296e-01 1.321295052766799927e-01 -1.773317307233810425e-01 -1.473364885896444321e-02 -2.004995644092559814e-01 3.406790494918823242e-01 -1.008571311831474304e-01 2.895424962043762207e-01 4.871053993701934814e-02 -8.540192991495132446e-02 -1.788503862917423248e-02 -7.806770037859678268e-03 2.587836682796478271e-01 3.076829314231872559e-01 8.969179540872573853e-02 5.114303529262542725e-02 2.432564646005630493e-01 5.723066255450248718e-02 1.096568536013364792e-02 8.878150582313537598e-02 4.296085238456726074e-02 -1.672586798667907715e-01 1.713077276945114136e-01 -2.654990851879119873e-01 1.161619499325752258e-01 2.598637640476226807e-01 -2.327764928340911865e-01
1.209004744887351990e-01 -1.537716835737228394e-01 6.227277964353561401e-02 -1.224553361535072327e-01 1.524893045425415039e-01 -2.955301403999328613e-01 1.540748775005340576e-01 -8.554157102480530739e-04 -1.320783495903015137e-01 -2.925999462604522705e-01 3.412499651312828064e-02 -2.019749209284782410e-02 -2.155731897801160812e-03 3.528893291950225830e-01 -9.071357548236846924e-02 -1.255249828100204468e-01 4.310476779937744141e-02 2.982606291770935059e-01 7.113852351903915405e-02 -6.725139915943145752e-02 -3.657915815711021423e-02 1.213866472244262695e-01 -1.666631698608398438e-01 -1.017487421631813049e-01 2.589638903737068176e-02 -1.267173141241073608e-01 6.290883757174015045e-03 8.069885522127151489e-02 -7.818813621997833252e-02 -2.409403026103973389e-01 1.879288852214813232e-01 -5.272709727287292480e-01
7.866209000349044800e-02 -9.840786457061767578e-02 8.846575766801834106e-02 -1.731821298599243164e-01 -2.756266295909881592e-02 -3.909132480621337891e-01 -1.513847261667251587e-01 7.272484153509140015e-02 2.630533091723918915e-02 -2.461804896593093872e-01 1.592649519443511963e-01 2.491474896669387817e-01 3.165361285209655762e-01 -1.128280311822891235e-01 -1.201795786619186401e-01 -1.481910794973373413e-01 -4.741984233260154724e-02 1.640211492776870728e-01 -1.939777433872222900e-01 -6.437250971794128418e-02 8.682008832693099976e-02 -3.716273009777069092e-01 2.907842695713043213e-01 1.556403487920761108e-01 -3.925290331244468689e-02 7.960946112871170044e-02 1.817071884870529175e-01 -3.421305865049362183e-02 -1.314429640769958496e-01 7.774899899959564209e-02 -8.962006121873855591e-02 -2.601884305477142334e-01
6.739606708288192749e-02 -2.571134865283966064e-01 -7.119905948638916016e-02 -2.320661842823028564e-01 3.358054161071777344e-02 -2.807410955429077148e-01 -1.645515561103820801e-01 -7.826554030179977417e-02 -1.508672069758176804e-02 -2.825681865215301514e-01 3.647923767566680908e-01 5.357936024665832520e-02 3.059593737125396729e-01 1.025013253092765808e-01 -3.351830318570137024e-02 7.977236062288284302e-02 1.187406554818153381e-01 2.625216245651245117e-01 -1.089336946606636047e-01 3.162745758891105652e-02 -7.448779791593551636e-02 1.198157295584678650e-01 -1.172944158315658569e-01 -1.760449856519699097e-01 -2.554354965686798096e-01 2.617962062358856201e-01 -5.676370486617088318e-02 -2.098368704319000244e-01 -1.228528562933206558e-02 -2.792153954505920410e-01 -7.161157578229904175e-02 -6.959064304828643799e-02
2.026912420988082886e-01 -2.387168407440185547e-01 -1.082395985722541809e-01 -2.182057499885559082e-01 2.729328870773315430e-01 -3.054832220077514648e-01 2.893184125423431396e-01 1.394352018833160400e-01 -9.301377832889556885e-02 -4.792709946632385254e-01 2.064354717731475830e-02 -3.968612477183341980e-02 -2.760321274399757385e-02 6.763420999050140381e-02 -1.026779264211654663e-01 -4.072744399309158325e-02 -1.034121960401535034e-01 -1.004326343536376953e-01 -1.810307353734970093e-01 -8.488637953996658325e-02 -9.631102904677391052e-03 9.381588548421859741e-02 1.078956276178359985e-01 3.900747746229171753e-02 -2.061412669718265533e-02 1.174873858690261841e-01 -6.189176067709922791e-02 2.225139290094375610e-01 -1.960228383541107178e-01 -2.064785063266754150e-01 1.990000307559967041e-01 -2.066486179828643799e-01
-2.335730642080307007e-01 -1.345798522233963013e-01 2.166541293263435364e-02 -2.274901568889617920e-01 -1.155258789658546448e-01 -7.597332447767257690e-02 -2.892612665891647339e-02 -2.425991296768188477e-01 2.692313194274902344e-01 -2.249710857868194580e-01 2.436854094266891479e-01 1.313109546899795532e-01 7.315343618392944336e-02 1.050619930028915405e-01 -3.549480438232421875e-01 2.494654059410095215e-01 -1.571796983480453491e-01 2.407480925321578979e-01 -8.120524138212203979e-02 -1.489008516073226929e-01 5.752138048410415649e-02 7.126566022634506226e-02 1.636796146631240845e-01 2.323100343346595764e-02 -2.984340190887451172e-01 6.852886825799942017e-02 2.234276235103607178e-01 1.289350092411041260e-01 -2.245180606842041016e-01 -1.150421425700187683e-01 -9.082793444395065308e-02 -1.123528182506561279e-01
-7.230415195226669312e-02 -1.169908195734024048e-01 9.382236003875732422e-02 -1.032329946756362915e-01 2.391925454139709473e-01 -3.399424552917480469e-01 -5.947283282876014709e-02 -3.938844501972198486e-01 6.832594983279705048e-03 -1.712633669376373291e-01 1.150185540318489075e-01 2.452572137117385864e-01 4.971300363540649414e-01 2.521942257881164551e-01 7.971920818090438843e-02 1.579247042536735535e-02 1.580495983362197876e-01 1.094193831086158752e-01 -1.619705557823181152e-01 -6.197643280029296875e-02 1.877998411655426025e-01 -4.849585145711898804e-02 6.418158859014511108e-02 -4.771350696682929993e-02 2.601153589785099030e-02 5.098110064864158630e-02 -7.407556474208831787e-02 -1.289753615856170654e-01 1.269251108169555664e-01 -1.717744320631027222e-01 -1.244175131432712078e-03 -1.673523783683776855e-01
-1.762195825576782227e-01 -1.007102727890014648e-01 -1.952779889106750488e-01 -7.873117923736572266e-02 -1.263536885380744934e-02 -2.592597007751464844e-01 1.110655590891838074e-01 -1.074390485882759094e-01 7.916010916233062744e-02 -1.346297413110733032e-01 3.321630880236625671e-02 -9.128254652023315430e-02 2.407183647155761719e-01 1.648673117160797119e-01 -1.467840746045112610e-02 5.849396064877510071e-02 3.124528527259826660e-01 4.025588333606719971e-01 -3.544985651969909668e-01 -9.893746674060821533e-02 -6.517681479454040527e-02 2.381381019949913025e-02 8.329972624778747559e-02 1.288333833217620850e-01 -2.684285640716552734e-01 2.542042434215545654e-01 -1.343875080347061157e-01 -1.423769444227218628e-01 -2.039101421833038330e-01 -5.221976339817047119e-02 2.241908013820648193e-01 -8.697333186864852905e-02
1.943842023611068726e-01 5.661566276103258133e-03 3.800907870754599571e-03 -2.754769623279571533e-01 4.373421519994735718e-02 -1.441027373075485229e-01 -3.299955278635025024e-02 -2.648824155330657959e-01 -5.402399227023124695e-02 -1.961445808410644531e-01 2.607012987136840820e-01 2.935296297073364258e-02 1.311528831720352173e-01 1.779595315456390381e-01 1.816692501306533813e-01 -6.941616535186767578e-02 2.206936944276094437e-03 1.315100491046905518e-02 1.510977298021316528e-01 -3.797931373119354248e-01 7.781788706779479980e-02 -2.204567193984985352e-01 8.906438201665878296e-02 -2.013310641050338745e-01 -2.042029239237308502e-02 1.245361492037773132e-01 2.444263845682144165e-01 3.589643239974975586e-01 -2.032259851694107056e-01 -6.102446094155311584e-02 2.551942467689514160e-01 -1.019323691725730896e-01
-3.458927199244499207e-02 -2.742684483528137207e-01 -5.098609719425439835e-03 -2.133312225341796875e-01 1.301899552345275879e-01 7.268648594617843628e-02 2.163902670145034790e-01 -1.400470286607742310e-01 4.050086811184883118e-02 -8.510991185903549194e-02 -1.240256652235984802e-01 1.511026322841644287e-01 2.009439617395401001e-01 -1.074686348438262939e-01 -4.831180721521377563e-02 -2.711332440376281738e-01 -1.785499751567840576e-01 3.764808177947998047e-01 -9.176515787839889526e-02 1.278170198202133179e-01 -1.807970404624938965e-01 -1.075329631567001343e-01 -8.132947608828544617e-03 6.669381260871887207e-02 5.661650747060775757e-02 1.135623455047607422e-01 3.336463570594787598e-01 -3.441261500120162964e-02 -1.040736362338066101e-01 5.870436504483222961e-02 3.288034200668334961e-01 -3.411212861537933350e-01
-1.042210981249809265e-01 7.601236458867788315e-03 2.205436676740646362e-02 1.223913803696632385e-01 3.707023710012435913e-02 -4.040174782276153564e-01 3.128080368041992188e-01 -1.317859739065170288e-01 5.207778140902519226e-02 -1.466589570045471191e-01 1.030895411968231201e-01 -2.301596850156784058e-01 1.943062692880630493e-01 1.138452291488647461e-01 -2.368618249893188477e-01 2.244554460048675537e-01 -1.447237133979797363e-01 2.438927590847015381e-01 -9.194380603730678558e-03 -1.431435812264680862e-02 -1.625499874353408813e-01 9.914586693048477173e-02 1.288845837116241455e-01 -4.173225536942481995e-02 2.046049982309341431e-01 1.074444800615310669e-01 -6.854221224784851074e-02 -1.764490902423858643e-01 -3.868675231933593750e-01 -1.442009508609771729e-01 -4.241596441715955734e-03 -2.317985892295837402e-01
-6.229811161756515503e-02 3.068965114653110504e-02 -1.277133524417877197e-01 4.791578743606805801e-03 2.006873935461044312e-01 -1.672470718622207642e-01 1.841409653425216675e-01 -2.219340652227401733e-01 1.846177428960800171e-01 -9.689921885728836060e-02 -9.449703246355056763e-02 1.964052468538284302e-01 3.635958433151245117e-01 1.248150691390037537e-01 -2.055409848690032959e-01 -1.371111571788787842e-01 -9.030968695878982544e-02 3.930011987686157227e-01 -2.148893773555755615e-01 -2.920109033584594727e-01 -8.127941191196441650e-02 1.442867703735828400e-02 1.357589103281497955e-02 -4.657391831278800964e-02 -2.480665594339370728e-01 6.665650010108947754e-02 1.247066631913185120e-02 1.465658247470855713e-01 -2.995885610580444336e-01 -1.612618714570999146e-01 -1.355540156364440918e-01 5.153816938400268555e-02
9.964489936828613281e-02 -2.610142529010772705e-01 -8.180291950702667236e-02 -1.371322870254516602e-01 -3.930927813053131104e-02 -3.195298612117767334e-01 -8.917231857776641846e-02 -2.784521579742431641e-01 -1.319673657417297363e-01 -2.109356075525283813e-01 1.439997255802154541e-01 1.065743118524551392e-01 4.181996285915374756e-01 5.599648132920265198e-02 1.140187680721282959e-01 -9.724113345146179199e-02 1.249640509486198425e-01 1.745729446411132812e-01 -2.237367331981658936e-01 1.275662630796432495e-01 1.630688309669494629e-01 -1.288220845162868500e-02 -9.489025175571441650e-02 -1.913176327943801880e-01 -2.915914654731750488e-01 3.076520860195159912e-01 -6.796919554471969604e-02 1.140685006976127625e-01 -1.203040033578872681e-02 -1.469811797142028809e-01 -1.305659650824964046e-03 -9.478396177291870117e-02
-2.728138267993927002e-01 1.355454623699188232e-01 -1.360827535390853882e-01 -5.158074572682380676e-02 5.964681506156921387e-03 -2.419791817665100098e-01 9.675508737564086914e-02 -1.914270371198654175e-01 8.948621153831481934e-02 -7.637550681829452515e-02 2.331387996673583984e-01 -6.868952512741088867e-02 1.014338210225105286e-01 1.071706190705299377e-01 -9.929978102445602417e-02 1.143049448728561401e-01 3.242162242531776428e-02 2.688671350479125977e-01 -2.008967697620391846e-01 -1.459120362997055054e-01 6.794022768735885620e-02 -1.793171018362045288e-01 3.242935240268707275e-02 9.189521521329879761e-02 -2.731339931488037109e-01 2.098460942506790161e-01 2.082484811544418335e-01 -1.329096704721450806e-01 -1.286663711071014404e-01 -9.766429662704467773e-02 -1.383047252893447876e-01 -5.076054334640502930e-01
-1.252911537885665894e-01 -1.236893795430660248e-02 3.005599416792392731e-02 -2.870442904531955719e-02 6.870905309915542603e-02 -1.320869922637939453e-01 3.865381777286529541e-01 5.001590773463249207e-02 8.196159452199935913e-02 -3.691378533840179443e-01 1.142156496644020081e-01 8.594869822263717651e-02 -8.407722413539886475e-02 2.185424417257308960e-01 -1.379913687705993652e-01 -3.906895816326141357e-01 1.238948106765747070e-01 1.859170943498611450e-01 3.738462692126631737e-03 -1.302960067987442017e-01 -1.673238575458526611e-01 1.127516292035579681e-02 3.130006790161132812e-02 -2.461469471454620361e-01 -1.944896578788757324e-02 2.197892814874649048e-01 -8.638966828584671021e-03 1.956927180290222168e-01 -5.545694380998611450e-02 -3.385926783084869385e-01 1.815584301948547363e-01 -1.551760733127593994e-01
-1.125479638576507568e-01 -2.869515717029571533e-01 -1.050877645611763000e-01 -7.063480466604232788e-02 1.208897083997726440e-01 -1.854376196861267090e-01 1.205316185951232910e-01 -5.794807150959968567e-02 -1.605404019355773926e-01 -2.735209465026855469e-01 2.047546207904815674e-01 -3.513623178005218506e-01 4.774558842182159424e-01 2.569907158613204956e-02 -1.197805926203727722e-01 6.901208311319351196e-02 2.685406804084777832e-01 1.917152106761932373e-01 -2.104615718126296997e-01 2.116908319294452667e-02 1.243311613798141479e-01 7.554525882005691528e-02 -1.169868744909763336e-02 -3.438356146216392517e-02 -1.597584038972854614e-01 2.446437627077102661e-01 -1.058945953845977783e-01 -9.248347580432891846e-02 -6.827986240386962891e-02 -1.386959850788116455e-01 5.688324570655822754e-02 -4.157356452196836472e-04
-3.645513951778411865e-02 2.769033052027225494e-02 5.111790820956230164e-02 1.150121837854385376e-01 9.046436101198196411e-02 -4.086612462997436523e-01 1.858454644680023193e-01 -1.805932819843292236e-01 6.075601279735565186e-02 -2.239067703485488892e-01 1.022662594914436340e-01 -1.843630224466323853e-01 1.163864880800247192e-01 1.303338557481765747e-01 -1.616853922605514526e-01 2.989175915718078613e-01 -1.646059006452560425e-01 2.172561883926391602e-01 8.626376092433929443e-02 1.322201266884803772e-02 -2.095836997032165527e-01 5.394891276955604553e-02 3.184594810009002686e-01 -6.242283433675765991e-02 2.143834531307220459e-01 2.121618539094924927e-01 -9.798821993172168732e-03 -5.852499604225158691e-02 -3.156479001045227051e-01 -1.072090938687324524e-01 -3.303406387567520142e-02 -2.337727695703506470e-01
-4.321861639618873596e-02 2.025759816169738770e-01 2.006430923938751221e-01 -2.790137752890586853e-02 8.317401260137557983e-02 -4.377394020557403564e-01 2.188339233398437500e-01 -1.664180755615234375e-01 -9.397602640092372894e-03 -2.509377300739288330e-01 2.174084633588790894e-01 -1.298644989728927612e-01 -1.108458824455738068e-02 1.524248719215393066e-01 -1.846903115510940552e-01 -2.796189486980438232e-01 -5.799238011240959167e-02 -7.498539239168167114e-02 -5.389607325196266174e-02 1.288902759552001953e-02 -2.408835105597972870e-03 7.423647493124008179e-02 1.436405479907989502e-01 -3.489388227462768555e-01 2.419977784156799316e-01 2.050393521785736084e-01 1.096150428056716919e-01 4.900411888957023621e-02 -5.018873885273933411e-02 -2.893409878015518188e-02 -3.253351151943206787e-02 -3.157518506050109863e-01
-3.409218788146972656e-01 -1.688602566719055176e-01 -1.535059213638305664e-01 -1.975601762533187866e-01 -5.120809003710746765e-02 -1.483780443668365479e-01 1.686988323926925659e-01 -4.811733961105346680e-02 3.435774445533752441e-01 5.800226330757141113e-02 4.679906740784645081e-02 2.279279828071594238e-01 7.149793207645416260e-02 -1.681278645992279053e-01 -7.767425477504730225e-02 -2.389805763959884644e-01 -1.034096553921699524e-01 3.847537934780120850e-01 -1.709258109331130981e-01 -9.934371709823608398e-02 8.638761937618255615e-02 7.074207067489624023e-02 -4.398512654006481171e-03 -1.614932566881179810e-01 9.477955847978591919e-02 4.270839691162109375e-02 3.623557090759277344e-01 -1.226833462715148926e-01 -1.337022334337234497e-01 -9.970472753047943115e-02 1.209937110543251038e-01 -1.708189845085144043e-01
1.703313924372196198e-02 -1.513021141290664673e-01 -6.220055371522903442e-02 -2.025384008884429932e-01 7.558684051036834717e-02 -3.544990420341491699e-01 -1.152232810854911804e-01 -6.708670407533645630e-03 -3.119857050478458405e-02 -2.097014635801315308e-01 -1.230585854500532150e-03 -2.546245753765106201e-01 -1.667829463258385658e-03 1.856503039598464966e-01 -7.288616895675659180e-02 -9.090922772884368896e-02 3.070445954799652100e-01 3.575147986412048340e-01 -2.193087488412857056e-01 -1.726678609848022461e-01 1.080712489783763885e-02 -1.158267334103584290e-01 2.032033503055572510e-01 -2.830364704132080078e-01 -1.239846646785736084e-01 2.775842845439910889e-01 1.763323545455932617e-01 -1.218952536582946777e-01 -6.668904423713684082e-02 -2.182381600141525269e-01 6.302648782730102539e-02 5.606106948107481003e-03
1.354919373989105225e-01 -1.327082663774490356e-01 -5.824845284223556519e-02 -1.556430310010910034e-01 -1.509704347699880600e-02 -1.526880115270614624e-01 -8.653189986944198608e-02 -3.672988116741180420e-01 -5.717392265796661377e-02 -1.259618103504180908e-01 1.089152544736862183e-01 -1.502973120659589767e-02 2.316516488790512085e-01 2.418413385748863220e-02 5.145371332764625549e-02 -3.861119598150253296e-02 6.989437341690063477e-02 1.841836571693420410e-01 4.053746536374092102e-02 -4.285500645637512207e-01 1.073348224163055420e-01 -2.997142970561981201e-01 -7.225675135850906372e-02 -2.214948832988739014e-01 -7.736206054687500000e-02 6.214264780282974243e-02 4.454650878906250000e-01 1.535960882902145386e-01 -1.596818119287490845e-01 -1.619839668273925781e-01 -4.673516750335693359e-02 -1.238113939762115479e-01
-7.098644226789474487e-02 1.481203585863113403e-01 -6.039446964859962463e-02 1.973645575344562531e-02 -5.339828506112098694e-02 -1.798973232507705688e-01 3.183020651340484619e-02 -2.949965596199035645e-01 1.440716534852981567e-01 -2.374978959560394287e-01 2.876109443604946136e-02 -1.023390218615531921e-01 2.862811684608459473e-01 -1.068411767482757568e-02 -3.032879829406738281e-01 1.768001765012741089e-01 4.789084196090698242e-02 1.667392849922180176e-01 -3.628695011138916016e-01 -1.266011297702789307e-01 1.934826374053955078e-01 -2.333706319332122803e-01 1.011769250035285950e-01 1.630724221467971802e-01 -9.940417110919952393e-02 6.517204642295837402e-02 1.226055547595024109e-01 -1.395033579319715500e-02 -2.220285534858703613e-01 -5.150860175490379333e-02 -1.818478703498840332e-01 -3.620222806930541992e-01
-1.340629756450653076e-01 -9.066053479909896851e-02 1.427890658378601074e-01 1.583668519742786884e-03 -2.229404598474502563e-01 -6.228530034422874451e-02 3.284527957439422607e-01 -1.971219331026077271e-01 1.392261404544115067e-02 -1.253531128168106079e-01 1.218269839882850647e-01 1.271297633647918701e-01 2.881748601794242859e-02 1.344251036643981934e-01 -2.883381843566894531e-01 1.260876357555389404e-01 -9.188235551118850708e-02 3.225643336772918701e-01 7.263550907373428345e-02 5.659800022840499878e-02 -1.904547363519668579e-01 1.823657564818859100e-02 5.478573031723499298e-03 -1.251119822263717651e-01 1.275457255542278290e-02 4.643962681293487549e-01 -9.511491656303405762e-02 -1.163326129317283630e-01 -1.709167808294296265e-01 -2.975052893161773682e-01 3.283765539526939392e-02 -2.403808087110519409e-01
1.194884702563285828e-01 -1.210361197590827942e-01 2.269384860992431641e-01 -2.650303840637207031e-01 2.864166498184204102e-01 -2.259996980428695679e-01 1.372658312320709229e-01 -9.079878777265548706e-02 8.303729444742202759e-02 -1.918601542711257935e-01 1.885201632976531982e-01 2.531806826591491699e-01 7.939105480909347534e-02 9.235733188688755035e-03 5.486796796321868896e-02 -2.341561019420623779e-01 7.812631316483020782e-03 3.172262385487556458e-02 6.580589711666107178e-02 -4.303692374378442764e-03 -8.906631916761398315e-02 5.614906549453735352e-02 1.813318580389022827e-01 -2.950032427906990051e-02 -5.669319257140159607e-02 2.355730980634689331e-01 -2.188441753387451172e-01 6.231999769806861877e-02 -3.124308288097381592e-01 -1.160232573747634888e-01 3.838774561882019043e-01 -2.497699260711669922e-01
-1.588817238807678223e-01 -2.158497124910354614e-01 -1.872666627168655396e-01 3.851562365889549255e-02 -5.215531680732965469e-03 8.978208899497985840e-02 2.562562525272369385e-01 -1.597724854946136475e-01 5.343855917453765869e-02 -2.675808966159820557e-01 -4.244983196258544922e-03 -8.058150857686996460e-02 2.034022659063339233e-01 -6.473357230424880981e-02 1.725903898477554321e-01 -9.818783402442932129e-02 7.035045325756072998e-02 7.990487664937973022e-02 -2.440668642520904541e-01 2.243310958147048950e-02 2.856962680816650391e-01 2.825138345360755920e-02 -2.335285991430282593e-01 -2.304455786943435669e-01 2.150342315435409546e-01 -1.304383128881454468e-01 1.394008398056030273e-01 -6.879919767379760742e-02 -3.935964703559875488e-01 -1.515896022319793701e-01 1.044940352439880371e-01 -2.977741956710815430e-01
-1.778669357299804688e-01 -4.152124747633934021e-02 6.677141040563583374e-02 -2.670240104198455811e-01 3.547155112028121948e-02 -2.158899605274200439e-01 -6.811796629335731268e-05 2.931168116629123688e-02 2.151316553354263306e-01 -1.769444793462753296e-01 3.364294469356536865e-01 1.314193606376647949e-01 1.753692328929901123e-01 1.030538380146026611e-01 7.855901867151260376e-02 -1.468384414911270142e-01 -2.125419378280639648e-01 1.018272861838340759e-01 -1.327594220638275146e-01 -3.345420658588409424e-01 2.749008536338806152e-01 -3.334316238760948181e-02 -1.824323236942291260e-01 -1.070156767964363098e-01 -7.162348926067352295e-02 1.740756779909133911e-01 3.497458100318908691e-01 -1.635532826185226440e-01 -1.035456880927085876e-01 -7.956241071224212646e-02 2.130838036537170410e-01 -1.074048206210136414e-01
-1.199254691600799561e-01 -1.614489853382110596e-01 -3.690425679087638855e-02 -1.275228410959243774e-01 7.271720096468925476e-04 -1.535532176494598389e-01 3.072498440742492676e-01 -2.397520989179611206e-01 2.092002481222152710e-01 -3.943449556827545166e-01 1.000016406178474426e-01 -1.638230234384536743e-01 3.176499903202056885e-01 -1.443611979484558105e-01 -5.310471355915069580e-02 9.422010183334350586e-02 2.223120033740997314e-01 -2.168919742107391357e-01 7.241930812597274780e-02 1.305210441350936890e-01 -3.102534264326095581e-02 7.157602161169052124e-02 1.594124734401702881e-01 -1.032558903098106384e-01 -2.502523064613342285e-01 -5.193023011088371277e-02 1.309453397989273071e-01 1.197030097246170044e-01 -1.771162748336791992e-01 1.464096605777740479e-01 2.812513411045074463e-01 -8.546174317598342896e-02
5.436420440673828125e-02 -4.432843625545501709e-02 -3.086924925446510315e-02 -9.793320670723915100e-03 1.735399067401885986e-01 -2.973253428936004639e-01 2.625172138214111328e-01 -2.496429383754730225e-01 3.562245145440101624e-02 -9.905450046062469482e-02 -2.416428625583648682e-01 -2.117123454809188843e-02 2.746959328651428223e-01 -7.190679013729095459e-02 7.714922074228525162e-03 -5.280521512031555176e-02 -1.211537718772888184e-01 3.382131159305572510e-01 -3.404365479946136475e-02 -1.915056556463241577e-01 -3.839287757873535156e-01 2.501211594790220261e-03 -2.319573797285556793e-02 -1.843269467353820801e-01 6.447594612836837769e-02 1.215131506323814392e-01 1.653286069631576538e-01 1.001862362027168274e-01 -2.324781380593776703e-02 -3.292853534221649170e-01 2.124468386173248291e-01 -1.779340654611587524e-01
-2.777217030525207520e-01 -7.180831581354141235e-02 1.223708912730216980e-01 -1.025867015123367310e-01 -3.887827694416046143e-02 -1.602197438478469849e-01 -1.587603390216827393e-01 -4.044306650757789612e-02 1.609577536582946777e-01 -2.772865630686283112e-02 1.043002828955650330e-01 -9.102370589971542358e-02 2.294039130210876465e-01 -8.962994441390037537e-03 -2.021484524011611938e-01 -6.781345233321189880e-03 -2.724861502647399902e-01 2.451604604721069336e-01 1.043141633272171021e-01 -5.115447193384170532e-02 2.761208713054656982e-01 1.622511893510818481e-01 2.596830427646636963e-01 1.854334622621536255e-01 -3.657436743378639221e-02 1.639959812164306641e-01 6.306442618370056152e-02 4.176694527268409729e-02 -4.268274307250976562e-01 -2.592178881168365479e-01 7.075315713882446289e-02 -2.411668151617050171e-01
1.991908624768257141e-02 -3.270158171653747559e-01 -1.417259424924850464e-01 1.392012387514114380e-01 -6.904478371143341064e-02 -4.981655254960060120e-02 -2.488019503653049469e-02 -6.082493811845779419e-02 -8.771302551031112671e-02 -8.371868170797824860e-04 8.614281564950942993e-02 9.974230825901031494e-02 5.813769623637199402e-02 2.802055776119232178e-01 -2.720712721347808838e-01 2.594175562262535095e-02 2.141990698873996735e-02 2.940528392791748047e-01 -2.419868260622024536e-01 5.967376753687858582e-02 -1.637295074760913849e-02 1.981046944856643677e-01 4.616307094693183899e-02 -3.115935921669006348e-01 6.185386329889297485e-02 2.531680762767791748e-01 2.008847743272781372e-01 1.209647431969642639e-01 -4.087797403335571289e-01 -4.137414321303367615e-02 2.371922880411148071e-01 -1.556258648633956909e-01
-1.077348962426185608e-01 2.853723801672458649e-02 -2.063975855708122253e-02 -4.064683318138122559e-01 -4.088586941361427307e-02 -2.949915826320648193e-01 -5.978531390428543091e-02 -2.079823911190032959e-01 3.226257860660552979e-02 -1.368417292833328247e-01 2.170441150665283203e-01 -8.842445909976959229e-02 2.535823881626129150e-01 4.729736596345901489e-03 -1.935146898031234741e-01 3.556870669126510620e-02 -2.205600589513778687e-01 1.379641890525817871e-01 -1.365357041358947754e-01 -1.919244080781936646e-01 1.731173992156982422e-01 -1.296753585338592529e-01 1.574201434850692749e-01 9.011267125606536865e-02 -9.328525513410568237e-02 2.330068498849868774e-01 1.488661915063858032e-01 -6.844703108072280884e-02 -3.003761768341064453e-01 -1.085122581571340561e-02 -1.386679261922836304e-01 -3.262258768081665039e-01
-8.948458731174468994e-02 -3.809446096420288086e-02 -1.370306611061096191e-01 -2.045108526945114136e-01 1.895042359828948975e-01 -8.348236232995986938e-02 1.212950516492128372e-02 -3.057717084884643555e-01 5.237390846014022827e-02 8.737845718860626221e-02 1.466629654169082642e-01 -2.538206055760383606e-02 1.810511350631713867e-01 2.442226512357592583e-03 -9.392429888248443604e-02 2.124622464179992676e-03 -1.742990016937255859e-01 2.090632468461990356e-01 -2.776517570018768311e-01 -3.343843668699264526e-02 3.200733363628387451e-01 -1.977004110813140869e-01 -8.746890723705291748e-02 -1.669936031103134155e-01 -2.233227193355560303e-01 2.187093049287796021e-01 2.603744268417358398e-01 -1.319727301597595215e-01 -8.709517866373062134e-02 -1.880003809928894043e-01 1.968345791101455688e-01 -3.539946675300598145e-01
-6.057625263929367065e-02 -1.672249436378479004e-01 -2.538020014762878418e-01 -1.218015402555465698e-01 1.638716161251068115e-01 -8.726315945386886597e-02 -4.223633557558059692e-02 -5.682950466871261597e-02 -1.362090110778808594e-01 -5.132225155830383301e-01 -9.929664433002471924e-03 3.337188437581062317e-02 1.333685815334320068e-01 1.183372065424919128e-01 -1.280674189329147339e-01 1.283436268568038940e-01 1.009430140256881714e-01 -3.409405797719955444e-02 -2.365115135908126831e-01 -6.897641718387603760e-02 -2.792498171329498291e-01 8.379644900560379028e-02 3.190472722053527832e-01 -1.856698542833328247e-01 -1.842907369136810303e-01 -2.491091378033161163e-02 6.493062525987625122e-02 -1.087550818920135498e-01 -1.393259763717651367e-01 -3.544760867953300476e-02 1.135759502649307251e-01 -3.525578081607818604e-01
-1.289732456207275391e-01 -1.213874965906143188e-01 2.243169769644737244e-02 1.237431690096855164e-01 1.202469617128372192e-01 -3.179639577865600586e-01 1.844331026077270508e-01 -1.583235859870910645e-01 1.418933570384979248e-01 -3.072070777416229248e-01 -1.991035789251327515e-01 -9.465526044368743896e-02 2.263465821743011475e-01 2.461492270231246948e-01 9.814140200614929199e-02 4.485644400119781494e-02 -1.543424278497695923e-01 1.175737529993057251e-01 -2.050160765647888184e-01 -5.107926204800605774e-03 2.388806454837322235e-02 -7.096129655838012695e-02 3.245757818222045898e-01 -4.054222154081799090e-05 2.055289596319198608e-02 1.794398203492164612e-02 1.605459749698638916e-01 2.697888314723968506e-01 -1.384798586368560791e-01 -1.083243340253829956e-01 4.105970561504364014e-01 4.615930095314979553e-02
-1.494573354721069336e-01 -2.324496805667877197e-01 -1.509370803833007812e-01 -5.831240490078926086e-02 1.078281179070472717e-01 -3.558301627635955811e-01 -6.274194270372390747e-02 -2.987189888954162598e-01 -1.590116508305072784e-02 -3.718680739402770996e-01 7.267807424068450928e-02 -8.973309397697448730e-02 1.957518011331558228e-01 1.672669053077697754e-01 -1.140042766928672791e-01 6.966949254274368286e-02 -1.394525021314620972e-01 3.978510200977325439e-02 -3.021064698696136475e-01 9.082688391208648682e-02 1.951873898506164551e-01 3.442964255809783936e-01 1.688076257705688477e-01 -2.610624954104423523e-02 -1.650348752737045288e-01 1.529719233512878418e-01 4.610530287027359009e-02 -1.067946199327707291e-02 -1.624886840581893921e-01 -1.604565232992172241e-01 -1.149378716945648193e-01 -7.358845323324203491e-02
-2.582011222839355469e-01 2.615819126367568970e-02 1.382748633623123169e-01 -1.943058073520660400e-01 4.667541012167930603e-02 -2.263389378786087036e-01 2.452786266803741455e-01 -1.476369500160217285e-01 -8.647451549768447876e-02 -2.540475428104400635e-01 8.799526095390319824e-02 6.861505657434463501e-02 -1.120910868048667908e-01 2.361033260822296143e-01 -2.625835239887237549e-01 -2.267421185970306396e-01 6.905353814363479614e-02 7.233026623725891113e-02 6.599754840135574341e-02 -8.834690600633621216e-02 -2.267728596925735474e-01 -3.664565831422805786e-02 -2.000966295599937439e-02 -1.926375329494476318e-01 2.039809972047805786e-01 3.776004314422607422e-01 1.491924375295639038e-01 2.412312477827072144e-01 -7.992226630449295044e-02 -2.638355456292629242e-02 -2.028149515390396118e-01 -2.048620283603668213e-01
6.923149526119232178e-02 -1.396204829216003418e-01 8.573252707719802856e-03 -2.123765945434570312e-01 3.165948390960693359e-01 -1.741997003555297852e-01 2.193534374237060547e-01 -4.003120213747024536e-02 3.060164488852024078e-02 -4.139589965343475342e-01 1.311528980731964111e-01 5.681165307760238647e-02 2.028898298740386963e-01 6.722813844680786133e-02 -7.786047644913196564e-03 -1.310957372188568115e-01 1.268606036901473999e-01 1.258681118488311768e-01 1.502590030431747437e-01 -1.780222952365875244e-01 -1.701096147298812866e-01 -8.584722131490707397e-02 1.544578075408935547e-01 1.922816038131713867e-01 -1.746611297130584717e-02 6.914155185222625732e-02 -1.688215322792530060e-02 1.556647568941116333e-01 -3.508093357086181641e-01 -2.059856057167053223e-01 3.387844860553741455e-01 3.694532811641693115e-02
3.988472744822502136e-02 -1.556930541992187500e-01 -6.909205112606287003e-03 -1.436504125595092773e-01 1.804645359516143799e-01 -5.003516674041748047e-01 1.554085165262222290e-01 -2.631124854087829590e-01 -1.149253267794847488e-02 2.767561003565788269e-02 1.376589834690093994e-01 2.710495293140411377e-01 -1.039048060774803162e-01 -3.138680011034011841e-02 -1.559310704469680786e-01 -2.694366313517093658e-02 -4.684499651193618774e-02 2.824613153934478760e-01 2.323354035615921021e-01 3.401325643062591553e-02 7.542238384485244751e-02 -2.811633981764316559e-02 8.346138894557952881e-02 -1.126247271895408630e-01 -1.100764982402324677e-02 1.062506139278411865e-01 -2.874035537242889404e-01 1.440913081169128418e-01 -3.164010643959045410e-01 -1.465919613838195801e-01 1.415756046772003174e-01 -1.654936224222183228e-01
1.316448897123336792e-01 -3.447840213775634766e-01 -1.153724119067192078e-01 -2.096901088953018188e-01 1.755490005016326904e-01 -2.126192897558212280e-01 2.643229365348815918e-01 -1.233234629034996033e-02 -1.483936309814453125e-01 -4.444179236888885498e-01 -4.215533286333084106e-02 6.015868857502937317e-02 3.051852807402610779e-02 1.893561929464340210e-01 3.420951962471008301e-02 9.899002313613891602e-02 -7.129233330488204956e-02 -6.004228815436363220e-02 -8.938281238079071045e-02 -1.406312286853790283e-01 -8.425980806350708008e-02 2.066840082406997681e-01 4.204327240586280823e-02 4.086682572960853577e-02 -1.228680983185768127e-01 1.617547422647476196e-01 -9.966603666543960571e-02 2.511370778083801270e-01 -2.934485673904418945e-01 -2.700385451316833496e-01 8.667265623807907104e-02 -1.314154565334320068e-01
6.398217380046844482e-02 -3.878574967384338379e-01 1.756251752376556396e-01 -1.392854601144790649e-01 9.801475331187248230e-03 -1.626479029655456543e-01 2.787105739116668701e-01 -3.067232370376586914e-01 1.621083170175552368e-01 -1.804185658693313599e-01 7.270883768796920776e-02 -9.054011851549148560e-02 4.273586869239807129e-01 -1.349177062511444092e-01 -1.029626429080963135e-01 2.563692070543766022e-02 1.027517691254615784e-01 -1.120154336094856262e-01 -1.669669300317764282e-01 -1.103628650307655334e-01 2.388240955770015717e-02 -1.776275187730789185e-01 1.987660676240921021e-02 -1.258166730403900146e-01 -1.438428461551666260e-01 1.618154346942901611e-01 2.876347303390502930e-01 2.277970016002655029e-01 -9.369247406721115112e-02 6.403066217899322510e-02 -3.276970610022544861e-02 -7.446917146444320679e-02
4.408853594213724136e-03 -9.689612686634063721e-02 -5.417682603001594543e-02 -3.201732039451599121e-01 2.662772238254547119e-01 -2.381871044635772705e-01 -1.274680532515048981e-02 -1.773488372564315796e-01 -1.464498229324817657e-03 -1.807678788900375366e-01 3.012745380401611328e-01 -9.928905218839645386e-02 3.141477406024932861e-01 1.625055074691772461e-01 -8.550121635198593140e-02 -8.267106115818023682e-02 1.564737856388092041e-01 -4.981075599789619446e-02 -1.978363841772079468e-01 2.089224308729171753e-01 -1.912156194448471069e-01 -5.167515948414802551e-02 -1.341830044984817505e-01 -1.710326969623565674e-01 -2.568245232105255127e-01 2.971379831433296204e-02 1.405121535062789917e-01 -1.382313519716262817e-01 -1.756861954927444458e-01 -1.383252590894699097e-01 -1.202645748853683472e-01 -2.948696315288543701e-01
-1.109113991260528564e-01 -3.461986035108566284e-02 2.734349370002746582e-01 -1.583041399717330933e-01 8.818612992763519287e-02 -2.468754649162292480e-01 2.259026616811752319e-01 -2.025167830288410187e-02 5.295767188072204590e-01 -2.838188409805297852e-01 7.388001680374145508e-02 -1.003563106060028076e-01 2.374559789896011353e-01 -1.752074211835861206e-01 -4.874959960579872131e-02 -3.607509136199951172e-01 3.306210041046142578e-02 1.053082942962646484e-01 -1.739633679389953613e-01 2.700835466384887695e-02 2.459778822958469391e-02 -5.516538769006729126e-02 -1.309778094291687012e-01 -3.574033081531524658e-02 -2.214849293231964111e-01 -5.138864740729331970e-02 4.358391091227531433e-02 7.433172315359115601e-02 -5.589298158884048462e-02 -1.941338032484054565e-01 6.626982241868972778e-02 2.811930887401103973e-02
1.070185154676437378e-01 1.222258526831865311e-02 1.893910579383373260e-02 -4.810070246458053589e-02 -9.842580184340476990e-03 -4.715084731578826904e-01 1.262687593698501587e-01 -1.366782817058265209e-03 5.836119875311851501e-02 -3.085846602916717529e-01 1.443012207746505737e-01 5.694033578038215637e-02 -1.616304740309715271e-02 2.597233057022094727e-01 -2.523562610149383545e-01 -2.767941355705261230e-01 9.139477461576461792e-02 8.489553630352020264e-02 1.635385453701019287e-01 -1.146572604775428772e-01 2.529731020331382751e-03 1.787525564432144165e-01 2.068033628165721893e-02 -5.576103180646896362e-02 6.780220568180084229e-02 1.145229563117027283e-01 -2.847584150731563568e-02 1.407037675380706787e-01 -1.204703152179718018e-01 -2.456619143486022949e-01 3.231636285781860352e-01 -3.287628591060638428e-01
-6.944531202316284180e-02 -3.137114346027374268e-01 -1.187547296285629272e-01 -1.118351295590400696e-01 1.411250084638595581e-01 -4.278503358364105225e-02 2.502468228340148926e-01 -9.169473499059677124e-02 3.782028555870056152e-01 -7.453167345374822617e-03 1.595452129840850830e-01 -3.784990608692169189e-01 3.155300915241241455e-01 1.800236105918884277e-02 -1.695558577775955200e-01 -3.388833999633789062e-02 -1.592079699039459229e-01 -1.008839607238769531e-01 2.270744927227497101e-02 -1.396881937980651855e-01 -9.144135564565658569e-02 -9.621571004390716553e-02 -1.266958005726337433e-02 -3.294132947921752930e-01 -5.545456334948539734e-02 2.472324967384338379e-01 9.704755619168281555e-03 1.510997116565704346e-01 -1.114975064992904663e-01 8.703666180372238159e-02 1.848552823066711426e-01 -1.124078333377838135e-01
-6.631000339984893799e-02 -7.253978867083787918e-03 1.096104364842176437e-02 -1.412141174077987671e-01 1.343292444944381714e-01 -1.794486641883850098e-01 7.472212612628936768e-02 -3.436702191829681396e-01 -3.485303372144699097e-02 2.298980765044689178e-02 -1.567887365818023682e-01 1.439864784479141235e-01 4.974109306931495667e-02 4.381904006004333496e-02 -1.727514564990997314e-01 -1.452360600233078003e-01 9.534332156181335449e-02 2.986745238304138184e-01 -2.389490790665149689e-02 -2.451169341802597046e-01 -2.316549122333526611e-01 2.054905891418457031e-01 3.149524703621864319e-02 -2.114879339933395386e-01 2.731997966766357422e-01 7.396132498979568481e-02 -1.676138490438461304e-01 -4.550322517752647400e-02 -1.898660957813262939e-01 -1.607677638530731201e-01 2.846064567565917969e-01 -3.813555240631103516e-01
2.487267553806304932e-01 3.892303630709648132e-02 -5.793960765004158020e-02 -1.248390525579452515e-01 8.584164828062057495e-02 -4.319443404674530029e-01 2.333597689867019653e-01 2.945638075470924377e-02 2.863043844699859619e-01 -5.540175363421440125e-02 -3.233862668275833130e-02 -1.242389604449272156e-01 3.016929626464843750e-01 4.238810017704963684e-02 -2.907434701919555664e-01 2.608366012573242188e-01 -9.380050003528594971e-02 9.895460307598114014e-02 1.328095495700836182e-01 1.293908953666687012e-01 -6.794992834329605103e-02 1.230668202042579651e-01 2.282542586326599121e-01 -2.014906704425811768e-01 8.202174305915832520e-02 7.766542583703994751e-02 1.131885200738906860e-01 -1.147063076496124268e-01 -2.041060179471969604e-01 -1.900697797536849976e-01 -3.831916954368352890e-03 -1.988579034805297852e-01
3.446073271334171295e-03 -1.992782056331634521e-01 4.436135757714509964e-03 -1.570051014423370361e-01 2.062879800796508789e-01 -4.146468043327331543e-01 1.722995787858963013e-01 -1.921769790351390839e-02 -1.716876626014709473e-01 -9.996450692415237427e-02 1.921007037162780762e-01 -2.217780798673629761e-03 -6.228198483586311340e-02 6.045211851596832275e-02 -7.889232039451599121e-02 3.725588321685791016e-02 2.929304838180541992e-01 1.755404770374298096e-01 -1.151302382349967957e-01 4.568411782383918762e-02 -8.317793719470500946e-03 2.690878212451934814e-01 3.868946433067321777e-01 -2.079498916864395142e-01 5.867447704076766968e-02 2.887285687029361725e-02 2.218005508184432983e-01 1.620910167694091797e-01 3.430043533444404602e-02 -2.593334019184112549e-01 7.594452798366546631e-02 -2.196004390716552734e-01
7.850315421819686890e-02 -9.938655793666839600e-02 9.688269346952438354e-03 -1.684873998165130615e-01 1.997436732053756714e-01 -1.952006071805953979e-01 5.971770361065864563e-02 8.980604261159896851e-02 3.534299433231353760e-01 -8.580350875854492188e-02 4.045680463314056396e-01 -9.257427603006362915e-02 7.191906869411468506e-02 1.138874068856239319e-01 6.967298686504364014e-02 8.983053267002105713e-02 3.561089560389518738e-02 4.219141975045204163e-02 -2.158335596323013306e-01 -2.820970416069030762e-01 1.364842653274536133e-01 -8.704420179128646851e-02 1.084715351462364197e-01 -4.470521584153175354e-02 7.067318074405193329e-03 -2.392731755971908569e-01 2.111167013645172119e-01 -1.227139607071876526e-01 -2.891462147235870361e-01 -2.638207934796810150e-02 2.316277176141738892e-01 -3.258755207061767578e-01
1.609967462718486786e-02 -5.727280303835868835e-02 -3.012059628963470459e-02 -6.009525060653686523e-02 2.419840097427368164e-01 -2.527687549591064453e-01 4.068249762058258057e-01 3.189825639128684998e-02 1.357975155115127563e-01 -7.395376265048980713e-02 1.864786744117736816e-01 -2.103198505938053131e-02 1.835667900741100311e-02 3.467701673507690430e-01 -2.724077552556991577e-02 -1.432875543832778931e-01 -1.215287595987319946e-01 4.743329808115959167e-02 2.104138582944869995e-01 -6.912305206060409546e-02 -2.889227494597434998e-02 1.880051493644714355e-01 -3.649178892374038696e-02 -1.671828627586364746e-01 -1.868777126073837280e-01 -3.716939687728881836e-02 2.514108270406723022e-02 1.371951550245285034e-01 -9.572997689247131348e-02 -3.271723985671997070e-01 3.062557280063629150e-01 -3.235600292682647705e-01
-3.470908850431442261e-02 -1.203861385583877563e-01 -8.984414860606193542e-03 -7.399207446724176407e-03 -5.195017158985137939e-02 -2.956609474495053291e-03 3.386172652244567871e-02 -1.623655706644058228e-01 -9.207922220230102539e-02 -2.239476516842842102e-02 3.221976757049560547e-02 -1.749556139111518860e-02 -6.877464242279529572e-03 1.698789596557617188e-01 -3.070021569728851318e-01 1.587526500225067139e-01 -6.079243123531341553e-02 4.240527153015136719e-01 -2.291654944419860840e-01 8.848610334098339081e-03 -8.972872048616409302e-02 3.547222912311553955e-01 -2.446848666295409203e-03 -2.132582664489746094e-01 -4.495971649885177612e-02 2.368045896291732788e-01 -4.188575968146324158e-02 1.926593929529190063e-01 -2.678541541099548340e-01 -1.702938675880432129e-01 3.279964029788970947e-01 -2.729356288909912109e-01
1.591750532388687134e-01 -1.024724543094635010e-01 1.319865137338638306e-01 -2.605376243591308594e-01 4.210974276065826416e-01 -1.669058352708816528e-01 1.532592922449111938e-01 7.921511423774063587e-04 -9.728281944990158081e-02 -2.428476810455322266e-01 2.548399865627288818e-01 9.796272218227386475e-02 2.531308829784393311e-01 1.518190056085586548e-01 -4.239382594823837280e-02 -1.715079843997955322e-01 1.625174880027770996e-01 1.500981748104095459e-01 -4.879433289170265198e-02 -6.329393386840820312e-02 -6.425334513187408447e-02 -2.164573967456817627e-02 7.199935615062713623e-02 8.420327305793762207e-02 -1.600438728928565979e-02 2.247936576604843140e-01 -1.803471744060516357e-01 6.600227206945419312e-02 -2.522841095924377441e-01 -2.312110662460327148e-01 3.028386831283569336e-01 -1.420948952436447144e-01
1.269544810056686401e-01 -1.127574965357780457e-02 -6.842368096113204956e-02 -3.062471151351928711e-01 1.434924602508544922e-01 2.373521402478218079e-02 -4.254893399775028229e-03 -9.237875789403915405e-02 7.138584554195404053e-02 -3.351941108703613281e-01 -6.947433948516845703e-02 4.395332559943199158e-02 5.132566764950752258e-02 2.880013734102249146e-02 -1.417320072650909424e-01 -2.550936043262481689e-01 -3.495737165212631226e-02 1.444468796253204346e-01 -1.945700198411941528e-01 1.915035545825958252e-01 6.174556910991668701e-03 2.283744961023330688e-01 8.311571925878524780e-02 -3.894548416137695312e-01 -2.912483513355255127e-01 2.660045623779296875e-01 6.087851524353027344e-02 1.221451908349990845e-01 -3.521458506584167480e-01 1.102004647254943848e-01 4.508843645453453064e-02 -1.515229195356369019e-01
-1.149168014526367188e-01 -3.246986567974090576e-01 5.876398831605911255e-02 1.144273504614830017e-01 1.091661080718040466e-01 -1.456279158592224121e-01 1.473486721515655518e-01 -1.372644305229187012e-01 4.679030179977416992e-02 -1.215120702981948853e-01 2.315017431974411011e-01 1.734117567539215088e-01 2.141603082418441772e-02 -5.267417430877685547e-02 1.702275276184082031e-01 -1.473585069179534912e-01 -1.985789239406585693e-01 2.966086007654666901e-02 1.384254842996597290e-01 8.048527687788009644e-02 2.499599754810333252e-01 -2.510113082826137543e-02 9.331449866294860840e-02 -2.647019922733306885e-01 -2.128881663084030151e-01 5.370231810957193375e-03 2.393992990255355835e-01 -3.196684420108795166e-01 -2.509635388851165771e-01 -1.491736918687820435e-01 1.425038427114486694e-01 -3.440424203872680664e-01
1.642343699932098389e-01 -6.712692975997924805e-02 1.156581714749336243e-01 -4.847634583711624146e-02 8.560664206743240356e-02 -2.414763867855072021e-01 1.084390580654144287e-01 2.167163230478763580e-02 4.438441246747970581e-03 -2.337129712104797363e-01 2.640203237533569336e-01 -7.309966534376144409e-02 -5.542402714490890503e-02 2.256010323762893677e-01 -3.004220724105834961e-01 -2.701953351497650146e-01 1.350176483392715454e-01 -2.456302940845489502e-02 2.440420687198638916e-01 -7.225335389375686646e-02 3.139598667621612549e-02 5.182772874832153320e-02 1.019658371806144714e-01 -6.811377406120300293e-02 -3.844108432531356812e-02 1.504006981849670410e-01 1.984386742115020752e-01 3.699768707156181335e-02 -2.108041644096374512e-01 -3.156535625457763672e-01 3.897882699966430664e-01 -2.546256184577941895e-01
-9.276279062032699585e-02 -3.313701152801513672e-01 -2.197230793535709381e-02 -2.734106779098510742e-01 2.096843905746936798e-02 -3.384122848510742188e-01 4.992716759443283081e-02 -2.134872525930404663e-01 -4.561666026711463928e-02 -1.103314459323883057e-01 2.669537365436553955e-01 -1.470962464809417725e-01 -8.572831284254789352e-04 1.624235361814498901e-01 -6.802855432033538818e-02 -2.200173139572143555e-01 6.511618196964263916e-02 4.885189980268478394e-02 -3.283017873764038086e-01 -2.018654793500900269e-01 -2.091874033212661743e-01 -3.117583990097045898e-01 1.804492622613906860e-02 -2.275226116180419922e-01 5.959189310669898987e-02 -1.460334844887256622e-02 -5.230212584137916565e-02 -1.319090425968170166e-01 -1.655154675245285034e-01 -1.991910636425018311e-01 -4.954847693443298340e-02 -1.229505166411399841e-01
-3.766375780105590820e-02 7.388214766979217529e-02 1.501401960849761963e-01 1.007760763168334961e-01 -4.392378032207489014e-02 -4.510472416877746582e-01 2.413540929555892944e-01 -1.837748438119888306e-01 4.587128758430480957e-02 -1.676978170871734619e-01 1.619238033890724182e-02 -1.200896278023719788e-01 1.979766041040420532e-01 1.575264036655426025e-01 -1.959113031625747681e-01 2.419928312301635742e-01 -1.316256523132324219e-01 2.229144126176834106e-01 7.354750484228134155e-02 1.694232970476150513e-02 -6.733181327581405640e-02 2.621802389621734619e-01 1.313277482986450195e-01 -6.061086803674697876e-02 1.619130074977874756e-01 4.065616428852081299e-02 5.649985373020172119e-02 -6.939022243022918701e-02 -3.852033019065856934e-01 -2.251891195774078369e-01 2.932411618530750275e-02 -2.333088815212249756e-01
3.088121116161346436e-01 -7.932979613542556763e-02 -1.565022170543670654e-01 -2.172045558691024780e-01 6.730090081691741943e-02 -2.310346812009811401e-01 1.367776691913604736e-01 -1.824273318052291870e-01 -1.607848405838012695e-01 -4.480676054954528809e-01 2.391946017742156982e-01 -3.687401115894317627e-02 2.777216136455535889e-01 9.350129216909408569e-02 -1.562678962945938110e-01 -1.429670900106430054e-01 2.037185579538345337e-01 1.811529397964477539e-01 8.004722744226455688e-02 -3.532387688755989075e-02 -1.451995968818664551e-02 6.424510478973388672e-02 6.333275139331817627e-02 -9.703933447599411011e-02 -2.140800058841705322e-01 1.419484466314315796e-01 -1.608579605817794800e-01 -1.167826950550079346e-01 -5.078454688191413879e-02 -1.738522052764892578e-01 1.724907159805297852e-01 -1.818429529666900635e-01
-1.210353709757328033e-02 -1.582678705453872681e-01 -6.254211813211441040e-02 -1.779703982174396515e-02 1.202606856822967529e-01 -1.906928718090057373e-01 -3.977061063051223755e-02 -2.585417628288269043e-01 -2.672100663185119629e-01 -1.127880960702896118e-01 4.769479632377624512e-01 5.869392305612564087e-02 1.892755925655364990e-01 2.796550691127777100e-01 5.100695416331291199e-02 -1.029474567621946335e-02 7.692303508520126343e-02 4.899816587567329407e-02 7.964479923248291016e-02 8.580169826745986938e-02 1.745630055665969849e-01 9.435664117336273193e-02 -1.203711610287427902e-02 -2.049984335899353027e-01 1.877789646387100220e-01 4.425881803035736084e-02 7.039203308522701263e-03 1.808895021677017212e-01 -4.368796348571777344e-01 -3.513698652386665344e-02 8.069796115159988403e-02 -2.176443040370941162e-01
-2.689560651779174805e-01 -2.168000340461730957e-01 -1.517674624919891357e-01 -3.078868687152862549e-01 7.651891559362411499e-02 -2.675091624259948730e-01 -5.169184505939483643e-02 1.006261259317398071e-02 4.408825188875198364e-02 -2.994647622108459473e-01 7.251653075218200684e-02 -1.087418869137763977e-01 1.545019000768661499e-01 1.470488160848617554e-01 2.518651485443115234e-01 7.163234055042266846e-02 5.941571295261383057e-02 2.439471781253814697e-01 -5.213623493909835815e-02 7.560208439826965332e-02 -8.023076504468917847e-02 7.529173046350479126e-02 -4.676185175776481628e-02 -5.323726311326026917e-02 -2.435905188322067261e-01 1.455127596855163574e-01 4.440127685666084290e-02 9.432692080736160278e-02 -3.175354301929473877e-01 1.079269498586654663e-01 4.076331853866577148e-01 -3.540385887026786804e-02
-1.102378889918327332e-01 -1.279292702674865723e-01 1.543064266443252563e-01 -1.842862218618392944e-01 4.476565420627593994e-01 -3.207722902297973633e-01 3.767034038901329041e-02 -1.457437276840209961e-01 9.653589129447937012e-02 -7.118965685367584229e-02 2.171725928783416748e-01 -5.019416287541389465e-02 2.783776521682739258e-01 4.386281222105026245e-02 -1.414562296122312546e-02 -7.996607571840286255e-02 -8.692989498376846313e-02 2.489368990063667297e-02 -6.607864797115325928e-02 -3.349531888961791992e-01 2.206868082284927368e-01 -2.116122841835021973e-01 1.883940771222114563e-02 -2.986072748899459839e-02 -1.996533423662185669e-01 -2.055391110479831696e-02 1.566894799470901489e-01 -4.947995766997337341e-02 -3.440647125244140625e-01 -4.795835539698600769e-02 1.710628271102905273e-01 -3.134965896606445312e-02
-1.201031431555747986e-01 -1.665696501731872559e-01 6.249600648880004883e-02 -2.769205570220947266e-01 -3.116065263748168945e-01 -3.359693884849548340e-01 2.944149263203144073e-02 -2.486275583505630493e-01 8.298951387405395508e-02 -1.878030747175216675e-01 1.157724484801292419e-01 2.646882832050323486e-01 3.740655630826950073e-02 -2.375256419181823730e-01 -8.674885332584381104e-02 3.864752128720283508e-03 -2.832073345780372620e-02 4.432049766182899475e-02 -2.435599863529205322e-01 -7.777342200279235840e-02 -9.597239084541797638e-03 2.010197788476943970e-01 -8.391720801591873169e-02 -6.674612313508987427e-02 5.615871399641036987e-02 -9.599412977695465088e-02 4.173350930213928223e-01 2.002057880163192749e-01 -2.053403556346893311e-01 -7.662097364664077759e-02 4.557231813669204712e-02 -1.293728351593017578e-01
-2.056841701269149780e-01 4.075826331973075867e-02 -3.307881355285644531e-01 -4.631952941417694092e-01 2.262818161398172379e-03 -3.122129440307617188e-01 6.093067303299903870e-02 -1.096536368131637573e-01 8.762549608945846558e-02 7.270430214703083038e-03 2.433913201093673706e-01 -1.098425686359405518e-01 1.438646614551544189e-01 -9.119574725627899170e-02 -1.561269164085388184e-01 1.121415495872497559e-01 -7.717949897050857544e-02 2.125793099403381348e-01 -6.462407112121582031e-02 -6.311755627393722534e-02 1.414702367037534714e-02 -1.575657427310943604e-01 -4.198810458183288574e-02 -1.349832117557525635e-01 -7.255926728248596191e-02 3.127994537353515625e-01 2.139258012175559998e-02 5.246766284108161926e-02 -2.252509146928787231e-01 7.253810018301010132e-02 -6.947860121726989746e-02 -3.199681937694549561e-01
1.697846949100494385e-01 -1.095570772886276245e-01 -4.996573925018310547e-02 -2.205233089625835419e-02 3.037230968475341797e-01 -1.092198193073272705e-01 1.749840527772903442e-01 -9.743827581405639648e-02 -1.428726315498352051e-01 1.026886031031608582e-01 1.174617782235145569e-01 -1.466073542833328247e-01 -6.430336833000183105e-02 -1.179239153861999512e-01 -2.224768549203872681e-01 -1.791724711656570435e-01 -2.006034851074218750e-01 4.626245796680450439e-02 -9.225778281688690186e-02 -1.985490024089813232e-01 -3.549256324768066406e-01 -6.860692054033279419e-02 7.858867943286895752e-02 -1.523852646350860596e-01 8.164273947477340698e-02 3.325783014297485352e-01 -1.342447660863399506e-02 1.242711842060089111e-01 -3.142509460449218750e-01 -1.656196117401123047e-01 4.554958641529083252e-02 -3.666899800300598145e-01
5.750128533691167831e-03 -1.116104498505592346e-01 5.929654091596603394e-02 -2.402391880750656128e-01 2.754327058792114258e-01 -2.078024148941040039e-01 -1.190057024359703064e-01 -4.658579826354980469e-01 6.538799405097961426e-02 -1.830300241708755493e-01 2.636160552501678467e-01 1.119217425584793091e-01 4.072197973728179932e-01 2.933439612388610840e-01 1.164997071027755737e-01 1.240780949592590332e-02 6.363377720117568970e-02 1.046832930296659470e-02 -1.729461550712585449e-01 -2.680608630180358887e-02 1.131693944334983826e-01 5.385586991906166077e-02 2.717216685414314270e-02 -7.873462140560150146e-02 -1.220341622829437256e-01 1.460702568292617798e-01 5.130550265312194824e-02 1.101632341742515564e-01 7.380212191492319107e-03 -1.893308162689208984e-01 -6.485721468925476074e-02 -2.052087932825088501e-01
2.194498181343078613e-01 -5.724259093403816223e-02 -7.115690410137176514e-02 -1.720484197139739990e-01 2.850404977798461914e-01 -1.323633342981338501e-01 2.100010067224502563e-01 -1.319504231214523315e-01 1.788136363029479980e-02 -1.721235960721969604e-01 -1.045755296945571899e-01 1.163356527686119080e-01 2.664183080196380615e-01 -9.726105630397796631e-02 -1.473052985966205597e-02 -2.810532152652740479e-01 -1.363916248083114624e-01 3.054128587245941162e-01 -1.237850189208984375e-01 -1.704889982938766479e-01 -3.166613578796386719e-01 1.260114610195159912e-01 -5.063490197062492371e-02 -1.737420260906219482e-01 7.316254824399948120e-02 2.325480133295059204e-01 8.477196097373962402e-03 4.111982136964797974e-02 -7.120039314031600952e-02 -3.155556917190551758e-01 8.742358535528182983e-02 -2.467893362045288086e-01
-6.143391504883766174e-02 -1.940173804759979248e-01 -7.402256131172180176e-03 -6.242977082729339600e-02 1.144502032548189163e-02 -8.555339276790618896e-02 3.920115157961845398e-02 8.186587691307067871e-02 -4.568132385611534119e-02 -3.870260119438171387e-01 1.615230366587638855e-02 1.117383781820535660e-02 9.954820387065410614e-03 2.295679152011871338e-01 2.199710719287395477e-02 -1.326880306005477905e-01 -2.635816484689712524e-02 6.944263353943824768e-03 -2.855553328990936279e-01 -1.308586746454238892e-01 -2.127420902252197266e-01 1.206899713724851608e-02 -2.571602463722229004e-01 -1.135264635086059570e-01 -1.157664228230714798e-03 4.764949977397918701e-01 -1.088807657361030579e-01 1.406311541795730591e-01 -3.729523420333862305e-01 3.367946296930313110e-02 -9.231384843587875366e-02 -2.907328307628631592e-01
-9.572756290435791016e-02 -1.446071267127990723e-01 -5.816891416907310486e-02 2.592348307371139526e-02 3.261705636978149414e-01 -9.628418833017349243e-02 5.672224238514900208e-02 -4.207661747932434082e-02 1.899820268154144287e-01 -1.188638135790824890e-01 -1.844897419214248657e-01 4.136975482106208801e-02 1.482979506254196167e-01 2.627443969249725342e-01 2.008866220712661743e-01 -3.158649504184722900e-01 3.453962877392768860e-02 -7.517698407173156738e-02 -1.955963075160980225e-01 -4.901843145489692688e-02 1.981300115585327148e-01 1.126785650849342346e-01 -1.458827853202819824e-01 -2.131546586751937866e-01 -9.581834822893142700e-02 2.774334847927093506e-01 -8.787439018487930298e-02 -9.812720119953155518e-02 -3.725041747093200684e-01 -2.180196791887283325e-01 1.916802972555160522e-01 -1.881283521652221680e-01
1.220571622252464294e-01 -2.269700020551681519e-01 8.062817901372909546e-02 -3.665880486369132996e-02 5.225453060120344162e-03 -2.735420167446136475e-01 -4.645616561174392700e-02 -1.403027176856994629e-01 1.439693719148635864e-01 -1.767073124647140503e-01 2.227708697319030762e-01 1.314906328916549683e-01 -2.599062956869602203e-02 6.054630875587463379e-02 -1.827306151390075684e-01 -1.758548319339752197e-01 2.132840007543563843e-01 -1.468163356184959412e-02 -2.163088135421276093e-02 -1.680065877735614777e-02 -1.928769052028656006e-03 1.513201147317886353e-01 4.914737865328788757e-02 1.481313109397888184e-01 -9.540683031082153320e-02 4.814181476831436157e-02 -1.021186634898185730e-02 6.240293383598327637e-02 -2.902184724807739258e-01 -1.533762216567993164e-01 5.850207805633544922e-01 -2.870292067527770996e-01
-7.459342479705810547e-02 1.936428248882293701e-01 -1.602044403553009033e-01 -1.151082217693328857e-01 -1.869632601737976074e-01 -2.267769128084182739e-01 5.200660973787307739e-02 -1.861802637577056885e-01 2.069446742534637451e-01 -1.535848677158355713e-01 1.448016464710235596e-01 -4.708534479141235352e-02 3.147396147251129150e-01 7.870709896087646484e-02 -2.822457551956176758e-01 5.676237121224403381e-02 2.419995889067649841e-02 1.706917956471443176e-02 -1.885006874799728394e-01 -2.083974182605743408e-01 7.261425722390413284e-03 -2.379589676856994629e-01 1.187136694788932800e-01 7.596097141504287720e-02 -3.845180571079254150e-01 1.647133231163024902e-01 1.416586935520172119e-01 -1.417089998722076416e-02 -5.685850977897644043e-02 -1.817752718925476074e-01 -3.624647110700607300e-02 -3.568080663681030273e-01
1.037918105721473694e-01 6.502043455839157104e-02 1.587598025798797607e-01 -2.363547980785369873e-01 9.148478507995605469e-02 -4.371039271354675293e-01 1.384770125150680542e-01 1.921204775571823120e-01 -5.416464060544967651e-02 -2.796633541584014893e-01 1.779907196760177612e-01 1.912677884101867676e-01 -1.471509635448455811e-01 3.230433911085128784e-02 1.190718039870262146e-01 -1.095342710614204407e-01 9.986692667007446289e-02 3.484042286872863770e-01 -1.730035692453384399e-01 -6.105438619852066040e-02 1.379822194576263428e-01 7.391987740993499756e-02 1.435163468122482300e-01 1.011089831590652466e-01 4.879510030150413513e-03 8.804954588413238525e-02 -6.282845884561538696e-02 9.879959747195243835e-03 -2.943952083587646484e-01 -2.348454892635345459e-01 1.724017709493637085e-01 -2.154733687639236450e-01
-2.254065573215484619e-01 -5.356100574135780334e-02 -7.080038636922836304e-02 2.171412706375122070e-01 1.208530738949775696e-01 -7.844559103250503540e-02 1.515052020549774170e-01 -1.207364723086357117e-01 1.453529447317123413e-01 -2.856774032115936279e-01 2.423271685838699341e-01 1.548465341329574585e-01 4.338337779045104980e-01 -3.581045940518379211e-02 -1.390242725610733032e-01 -5.888105442863889039e-05 1.486009508371353149e-01 6.024537608027458191e-02 7.385418564081192017e-02 5.864216014742851257e-03 1.683735698461532593e-01 -9.362240135669708252e-02 1.015747264027595520e-01 -7.651431858539581299e-02 -3.830175101757049561e-01 2.956752181053161621e-01 2.284990251064300537e-01 7.610645145177841187e-02 9.779051691293716431e-02 -2.018775194883346558e-01 -2.286659739911556244e-02 -1.189580261707305908e-01
-1.750308424234390259e-01 -1.374926120042800903e-01 4.519161209464073181e-02 -2.720169126987457275e-01 -9.591919928789138794e-02 -1.869185119867324829e-01 -2.510204538702964783e-02 -1.680755317211151123e-01 -1.046505793929100037e-01 -3.455388844013214111e-01 2.135447710752487183e-01 -1.178830936551094055e-01 1.603274792432785034e-01 -3.791967034339904785e-02 -1.103988010436296463e-02 -1.074592247605323792e-01 -3.309111297130584717e-01 3.222825229167938232e-01 -5.741294845938682556e-02 7.828177511692047119e-02 8.090458065271377563e-02 1.680060923099517822e-01 1.809746921062469482e-01 1.304603070020675659e-01 -6.206247210502624512e-02 1.945274025201797485e-01 3.304388225078582764e-01 4.793576430529356003e-03 3.936133906245231628e-02 -2.933723628520965576e-01 -1.971748284995555878e-02 -1.627891361713409424e-01
1.140081556513905525e-03 1.517997831106185913e-01 -4.378347843885421753e-02 1.228962466120719910e-01 -6.274860352277755737e-03 -3.022129237651824951e-01 2.534065842628479004e-01 -1.702012568712234497e-01 8.966889977455139160e-02 -1.587480902671813965e-01 1.557722538709640503e-01 -1.861992776393890381e-01 1.783844679594039917e-01 2.282915115356445312e-01 -2.297003567218780518e-01 2.225549817085266113e-01 -1.641564071178436279e-01 1.324696391820907593e-01 -5.415854393504559994e-04 1.001532673835754395e-01 -2.025129944086074829e-01 1.011678725481033325e-01 2.309228628873825073e-01 -1.330369263887405396e-01 6.701140105724334717e-02 1.900107413530349731e-01 2.324790135025978088e-02 -7.096626609563827515e-02 -4.341553151607513428e-01 -1.323959231376647949e-01 -4.855340719223022461e-02 -2.561770081520080566e-01
-1.638448685407638550e-01 -1.637374758720397949e-01 -3.224635720252990723e-01 6.143553927540779114e-02 1.161136925220489502e-01 -2.709954380989074707e-01 -8.313705027103424072e-02 -4.476817250251770020e-01 -1.133562326431274414e-01 -1.135793924331665039e-01 4.306881725788116455e-01 9.826186299324035645e-02 2.400943264365196228e-02 2.640217542648315430e-01 -4.620422795414924622e-02 1.293710768222808838e-01 1.782861948013305664e-01 5.914314091205596924e-02 4.074536263942718506e-02 1.026498377323150635e-01 1.197936162352561951e-01 -6.572194397449493408e-02 7.851157337427139282e-02 -1.371440142393112183e-01 4.934253916144371033e-02 -6.832899991422891617e-03 9.056811779737472534e-02 7.339955121278762817e-02 -2.116623222827911377e-01 1.931509375572204590e-02 2.212987244129180908e-01 -1.814963221549987793e-01
-2.081794291734695435e-01 -8.602005243301391602e-02 -9.812029078602790833e-03 -1.114255413413047791e-01 1.285457015037536621e-01 -3.479858934879302979e-01 -8.778159972280263901e-04 -6.697268038988113403e-02 1.577286571264266968e-01 -2.231658399105072021e-01 1.286635082215070724e-02 -5.187465623021125793e-02 1.020458806306123734e-02 2.564741373062133789e-01 -5.083820596337318420e-02 -1.629747301340103149e-01 1.649838835000991821e-01 2.395932525396347046e-01 -2.873021662235260010e-01 -2.799152433872222900e-01 -6.185663491487503052e-02 -2.422979027032852173e-01 1.965721845626831055e-01 -1.314823143184185028e-02 -1.575337350368499756e-01 1.381405293941497803e-01 2.141668796539306641e-01 -1.168220266699790955e-01 -4.044468104839324951e-01 -7.195577025413513184e-02 2.494223415851593018e-02 4.919604584574699402e-02
-1.502916067838668823e-01 -4.102618619799613953e-02 1.941306143999099731e-01 -1.355996429920196533e-01 9.272770583629608154e-02 -2.358942329883575439e-01 -3.368981480598449707e-01 -1.343455817550420761e-02 1.032447293400764465e-01 -1.194143444299697876e-01 -2.501293644309043884e-02 1.250443309545516968e-01 2.572803497314453125e-01 5.200481973588466644e-04 -2.145386487245559692e-01 6.332755833864212036e-02 -2.639144361019134521e-01 2.153606712818145752e-01 6.206491962075233459e-02 -1.741782873868942261e-01 2.185713499784469604e-01 8.403303101658821106e-03 1.120112016797065735e-01 1.568125635385513306e-01 -1.576932966709136963e-01 8.413138985633850098e-02 3.103597089648246765e-02 1.804396044462919235e-03 -3.072276413440704346e-01 -1.868325620889663696e-01 1.626381836831569672e-02 -4.320238828659057617e-01
-6.600903719663619995e-02 -1.485249698162078857e-01 2.538909316062927246e-01 1.234269291162490845e-01 2.900078296661376953e-01 -2.520528435707092285e-01 1.501252651214599609e-01 -1.270329654216766357e-01 -2.108529508113861084e-01 -9.576225280761718750e-02 1.880504278233274817e-04 -1.824797689914703369e-01 7.734640687704086304e-02 -2.392665948718786240e-03 -5.782165005803108215e-02 -8.082318305969238281e-02 3.846246376633644104e-02 -6.749211996793746948e-02 -2.188412696123123169e-01 -1.348396837711334229e-01 8.494664728641510010e-02 1.080279648303985596e-01 1.182071398943662643e-02 7.253056019544601440e-02 1.433494836091995239e-01 6.680949032306671143e-02 -6.632581353187561035e-02 2.699337601661682129e-01 -4.556080996990203857e-01 -3.317598104476928711e-01 -3.766759112477302551e-02 -2.950486540794372559e-01
-6.844191253185272217e-02 8.066334575414657593e-02 -9.136499464511871338e-02 1.355690415948629379e-02 -3.899660706520080566e-02 -9.217063337564468384e-02 1.231177151203155518e-01 -3.815535008907318115e-01 1.333818733692169189e-01 -3.400591611862182617e-01 1.098548099398612976e-01 -1.513012796640396118e-01 4.406517371535301208e-02 2.682227194309234619e-01 -1.038972288370132446e-01 1.959289163351058960e-01 -1.324706971645355225e-01 -1.236309036612510681e-01 -1.222052052617073059e-01 -5.856143683195114136e-02 2.373385280370712280e-01 1.128119230270385742e-01 1.356548368930816650e-01 6.974398344755172729e-02 -3.714209496974945068e-01 2.146242558956146240e-01 1.702922135591506958e-01 -7.743624597787857056e-02 -1.781751513481140137e-01 -1.324832141399383545e-01 -5.165678635239601135e-02 -3.218114972114562988e-01
1.230522170662879944e-01 -1.661862581968307495e-01 -1.778800934553146362e-01 1.767245829105377197e-01 1.107766032218933105e-01 -1.439728587865829468e-01 2.980030179023742676e-01 -2.030159533023834229e-01 4.639873653650283813e-02 -1.762356907129287720e-01 -1.819571480154991150e-02 1.481239050626754761e-01 1.674571484327316284e-01 4.366143047809600830e-01 -5.848086997866630554e-02 -1.790190860629081726e-02 -1.243174523115158081e-01 2.751075029373168945e-01 -1.306465566158294678e-01 -6.234799511730670929e-03 4.111363291740417480e-01 -6.081940233707427979e-02 1.902434527873992920e-01 -1.429662406444549561e-01 -1.737839356064796448e-02 8.477474004030227661e-02 1.427495777606964111e-01 8.335895836353302002e-02 -2.285231500864028931e-01 -1.264529526233673096e-01 -9.359835833311080933e-02 6.363449990749359131e-02
-7.519946992397308350e-02 -9.207648783922195435e-02 1.960969343781471252e-02 -1.246926560997962952e-01 -1.196439862251281738e-01 -1.239260062575340271e-01 -1.509975492954254150e-01 -2.267183065414428711e-01 2.700284719467163086e-01 -8.990249782800674438e-02 -1.700943708419799805e-01 4.258369654417037964e-02 2.003374099731445312e-01 1.697363406419754028e-01 -1.753384768962860107e-01 -2.796163968741893768e-02 2.417266815900802612e-01 -5.513269454240798950e-02 -2.023685723543167114e-01 -2.643557190895080566e-01 1.066718921065330505e-01 -2.376788854598999023e-01 5.034150183200836182e-02 -2.399512082338333130e-01 -1.969615966081619263e-01 1.009231731295585632e-01 4.136623144149780273e-01 -2.705262042582035065e-02 -2.270312756299972534e-01 -2.547811344265937805e-02 1.453183740377426147e-01 -2.437602281570434570e-01
-1.845331788063049316e-01 -1.077843979001045227e-01 1.949848383665084839e-01 -1.142283454537391663e-01 -7.746734470129013062e-02 1.727073267102241516e-02 1.473246235400438309e-02 -3.368963599205017090e-01 1.132395118474960327e-01 -2.604242861270904541e-01 -6.765639781951904297e-02 1.790896356105804443e-01 4.996066167950630188e-02 -2.652959339320659637e-02 -3.957612216472625732e-01 -1.394263654947280884e-02 2.790032699704170227e-02 1.033339872956275940e-01 -1.609714329242706299e-01 -6.522199511528015137e-02 -2.949665188789367676e-01 8.906879276037216187e-02 -1.015595495700836182e-01 -1.411643773317337036e-01 3.019473552703857422e-01 1.861165314912796021e-01 -3.564346209168434143e-02 2.181724905967712402e-01 -9.711713343858718872e-02 -8.772665262222290039e-02 2.510749697685241699e-01 -2.903129756450653076e-01
9.180626273155212402e-02 -1.506726890802383423e-01 1.484964787960052490e-01 -1.605038940906524658e-01 1.684584766626358032e-01 -1.978885084390640259e-01 3.921696543693542480e-02 -2.112162858247756958e-01 5.461677908897399902e-02 3.070884570479393005e-02 1.888354271650314331e-01 3.632425069808959961e-01 1.380974948406219482e-01 5.603998154401779175e-02 -1.657357811927795410e-02 -1.005399748682975769e-01 4.481356590986251831e-02 1.423087716102600098e-01 1.862802207469940186e-01 7.318706810474395752e-02 7.358118891716003418e-02 1.062908917665481567e-01 2.058387100696563721e-01 3.333951160311698914e-02 3.265415728092193604e-01 -5.045273154973983765e-02 1.766365952789783478e-02 1.759586632251739502e-01 -3.614461719989776611e-01 1.274078339338302612e-01 -5.417264252901077271e-02 -4.364342689514160156e-01
-3.023351430892944336e-01 -2.631922662258148193e-01 8.823563903570175171e-02 -3.036399781703948975e-01 3.808165490627288818e-01 -2.084469646215438843e-01 1.848213374614715576e-02 -6.069380044937133789e-02 -1.241595111787319183e-02 -1.066339015960693359e-01 1.894271522760391235e-01 -6.254936009645462036e-02 3.284417688846588135e-01 1.283581703901290894e-01 -1.827393174171447754e-01 1.278723776340484619e-01 5.075488612055778503e-02 1.170014590024948120e-02 -1.474764645099639893e-01 -4.334101080894470215e-02 1.622209101915359497e-01 1.908152997493743896e-01 1.033891215920448303e-01 -3.432250395417213440e-02 -6.579551845788955688e-02 1.272455900907516479e-01 1.787366718053817749e-01 1.300191134214401245e-01 -1.805066913366317749e-01 -1.989588439464569092e-01 -1.075010895729064941e-01 -2.596128880977630615e-01
3.495002910494804382e-02 -7.074197381734848022e-02 -8.215382695198059082e-02 -1.226925626397132874e-01 -6.804844737052917480e-02 -1.693672239780426025e-01 -1.274530291557312012e-01 3.814145550131797791e-02 -1.522687673568725586e-01 -3.014850616455078125e-01 2.533708214759826660e-01 -9.528428316116333008e-02 4.160008430480957031e-01 1.243503838777542114e-01 -1.348086446523666382e-01 1.630373597145080566e-01 3.617150783538818359e-01 3.980069160461425781e-01 -8.524479717016220093e-02 -1.744366716593503952e-03 -1.756881736218929291e-02 -1.807801574468612671e-01 -4.200705140829086304e-02 -1.170455068349838257e-01 -7.505613565444946289e-02 3.048073947429656982e-01 -4.063112661242485046e-02 -4.528855532407760620e-02 -8.900658786296844482e-02 -2.624733000993728638e-02 1.527111977338790894e-01 -1.455375701189041138e-01
-1.344373524188995361e-01 -2.671360373497009277e-01 1.885061115026473999e-01 -1.709615811705589294e-02 8.675559610128402710e-02 -1.704948246479034424e-01 6.135637685656547546e-02 3.112090006470680237e-02 2.336407601833343506e-01 -1.152644455432891846e-01 8.517188578844070435e-02 9.728676825761795044e-02 1.483867913484573364e-01 5.421718955039978027e-02 -3.048325888812541962e-02 1.232204884290695190e-01 -2.846042513847351074e-01 7.222742587327957153e-02 -3.446836769580841064e-02 -8.706834912300109863e-02 3.962634503841400146e-01 -3.543524146080017090e-01 1.399043500423431396e-01 -1.693140715360641479e-01 -3.742178529500961304e-02 5.119594559073448181e-02 7.839418202638626099e-02 -8.698406070470809937e-02 9.144987165927886963e-02 -2.345269471406936646e-01 1.759879440069198608e-01 -4.121398925781250000e-01
-2.864342927932739258e-01 -2.306706458330154419e-01 5.259350314736366272e-02 -4.164381697773933411e-02 1.355014592409133911e-01 -4.006919264793395996e-02 -1.432446837425231934e-01 -2.369725108146667480e-01 -8.231081813573837280e-02 -3.386700898408889771e-02 1.729934513568878174e-01 5.041148513555526733e-02 5.340368151664733887e-01 -7.920416444540023804e-02 -1.545341610908508301e-01 3.700542962178587914e-03 -2.688286900520324707e-01 1.853706091642379761e-01 -7.796598225831985474e-02 2.958128415048122406e-02 -5.480236187577247620e-02 1.098829433321952820e-01 1.817649751901626587e-01 9.359362535178661346e-03 -1.364416033029556274e-01 1.672549843788146973e-01 2.053832560777664185e-01 -1.428998261690139771e-01 -1.248416826128959656e-01 -9.840936213731765747e-02 -1.136276423931121826e-01 -3.141483664512634277e-01
1.287175118923187256e-01 -1.972027122974395752e-02 -2.564591355621814728e-02 -1.264660507440567017e-01 2.304052263498306274e-01 -1.133009716868400574e-01 4.009681195020675659e-02 -2.461794167757034302e-01 -7.942861318588256836e-02 -4.487960413098335266e-02 6.164741516113281250e-02 2.066088616847991943e-01 -9.950703009963035583e-03 1.339182406663894653e-01 -3.434482812881469727e-01 -1.316257119178771973e-01 -3.744673728942871094e-02 2.266690507531166077e-02 -2.008143663406372070e-01 -7.319211959838867188e-02 -2.216058969497680664e-01 7.362660765647888184e-02 -1.602705568075180054e-01 -7.216691970825195312e-02 9.809940308332443237e-02 1.996773183345794678e-01 -1.319672167301177979e-01 1.805412024259567261e-01 -4.722802042961120605e-01 1.813643798232078552e-02 -7.307302206754684448e-02 -4.109545052051544189e-01
1.489667147397994995e-01 -1.272409707307815552e-01 -4.542677104473114014e-02 -4.700066149234771729e-02 -2.550887130200862885e-02 -1.365095376968383789e-01 -4.091675393283367157e-03 -1.585981100797653198e-01 3.516329824924468994e-01 -3.290581703186035156e-01 8.565446734428405762e-02 1.733359396457672119e-01 5.319200921803712845e-03 2.373288124799728394e-01 1.169150993227958679e-01 -2.351612746715545654e-01 -3.488818928599357605e-02 1.724233478307723999e-01 -9.280523657798767090e-02 1.009003892540931702e-01 -3.413120806217193604e-01 3.007116913795471191e-02 1.492617130279541016e-01 1.024498865008354187e-01 2.325746715068817139e-01 -9.335455298423767090e-02 -2.992676384747028351e-02 9.801140427589416504e-02 -1.011084392666816711e-01 -8.699837327003479004e-02 1.535664219409227371e-02 -4.764564037322998047e-01
-2.095104753971099854e-01 -1.759491860866546631e-01 2.453033579513430595e-03 -7.666930556297302246e-02 1.179899200797080994e-01 -2.281521707773208618e-01 -7.762011140584945679e-02 -5.640335679054260254e-01 -2.791636586189270020e-01 -2.629095911979675293e-01 -1.500323135405778885e-02 1.422121077775955200e-01 2.595464885234832764e-01 1.781573444604873657e-01 -1.635169535875320435e-01 -1.087274700403213501e-01 -1.685058027505874634e-01 6.754302233457565308e-02 -2.789346314966678619e-02 1.044376716017723083e-01 8.891601115465164185e-02 1.235809102654457092e-01 6.346011906862258911e-02 6.115850526839494705e-03 -2.507255971431732178e-02 1.985402852296829224e-01 1.334346830844879150e-01 7.707458734512329102e-02 -2.312948107719421387e-01 1.256232410669326782e-01 1.339995265007019043e-01 -3.242564573884010315e-02
2.066604327410459518e-03 -2.028884887695312500e-01 8.223123848438262939e-02 -1.660630106925964355e-01 -2.734178900718688965e-01 1.043654046952724457e-02 -9.422814100980758667e-02 -2.987577617168426514e-01 -7.608614116907119751e-02 -3.761262595653533936e-01 -1.534332782030105591e-01 5.056209117174148560e-02 1.063355579972267151e-01 -8.688992261886596680e-02 -1.693570762872695923e-01 2.335398644208908081e-02 -9.678208082914352417e-02 1.643292047083377838e-02 -5.064981430768966675e-02 -7.627451792359352112e-03 -1.812144368886947632e-01 3.897751867771148682e-02 1.634046621620655060e-02 -2.224503010511398315e-01 2.307750284671783447e-01 1.451673060655593872e-01 -1.585390567779541016e-01 5.251131951808929443e-04 -8.400164544582366943e-03 -1.716613024473190308e-01 2.633338272571563721e-01 -4.851094782352447510e-01
-8.640192449092864990e-02 -1.305734366178512573e-01 3.282817602157592773e-01 -4.067816734313964844e-01 -9.664998203516006470e-02 -4.965034499764442444e-02 1.400631070137023926e-01 -1.017783880233764648e-01 3.390053212642669678e-01 -2.731418311595916748e-01 1.784314811229705811e-01 1.796693727374076843e-02 -4.004294425249099731e-02 8.437584340572357178e-02 1.070704683661460876e-01 -1.295483708381652832e-01 -2.317560017108917236e-01 -6.838203966617584229e-02 1.271935552358627319e-01 6.817442178726196289e-02 1.048961654305458069e-01 -4.238533601164817810e-02 2.560919523239135742e-02 -2.794639207422733307e-02 -9.198343008756637573e-02 6.259243935346603394e-02 1.560737043619155884e-01 -2.034521996974945068e-01 -2.216196060180664062e-01 -2.225388884544372559e-01 2.817329168319702148e-01 -2.284919768571853638e-01
-1.415897160768508911e-01 1.389673054218292236e-01 -1.058981493115425110e-01 -4.768933169543743134e-03 3.965294361114501953e-02 -1.144513785839080811e-01 1.034200713038444519e-01 -2.875731289386749268e-01 5.191586166620254517e-02 -2.060228437185287476e-01 1.679301112890243530e-01 -6.969472765922546387e-02 1.642358154058456421e-01 6.682293117046356201e-02 -3.126231133937835693e-01 7.538025733083486557e-03 4.664279893040657043e-02 1.943215876817703247e-01 -3.007232248783111572e-01 -2.550727725028991699e-01 5.724746733903884888e-02 -1.861187368631362915e-01 1.214913278818130493e-01 1.511738002300262451e-01 -3.298395276069641113e-01 5.842430517077445984e-02 8.873274922370910645e-02 -9.627217054367065430e-02 -3.129962682723999023e-01 5.466162040829658508e-02 -1.853782497346401215e-02 -3.637292385101318359e-01
1.152701228857040405e-01 -7.960475981235504150e-02 1.298325718380510807e-03 -4.838931560516357422e-02 3.539418056607246399e-02 -8.438055962324142456e-02 2.774878442287445068e-01 -1.773549765348434448e-01 1.232953742146492004e-01 -7.824176549911499023e-02 2.453152090311050415e-01 1.688567548990249634e-01 1.071870177984237671e-01 2.019317597150802612e-01 -3.238426744937896729e-01 6.316937506198883057e-02 1.455599665641784668e-01 -4.800266772508621216e-02 1.627555340528488159e-01 -1.455199867486953735e-01 -3.089700341224670410e-01 3.347537666559219360e-02 1.096694618463516235e-01 -3.154720366001129150e-02 2.409054040908813477e-01 2.036053836345672607e-01 -2.302877046167850494e-02 2.625067234039306641e-01 -2.317695468664169312e-01 -2.843002974987030029e-01 -1.471879482269287109e-01 -2.901003956794738770e-01
-1.947350800037384033e-03 1.794472569599747658e-03 5.959278717637062073e-02 -1.453623361885547638e-02 8.854265511035919189e-02 -3.473487198352813721e-01 3.210909664630889893e-01 -6.070280075073242188e-02 -9.387299418449401855e-03 -1.890318691730499268e-01 6.532682478427886963e-02 -1.870526671409606934e-01 1.171629354357719421e-01 1.458392143249511719e-01 -2.123403251171112061e-01 1.336081773042678833e-01 -2.103978544473648071e-01 1.582171618938446045e-01 1.609694361686706543e-01 1.139687299728393555e-01 -1.467677056789398193e-01 1.486966013908386230e-02 2.404153794050216675e-01 -8.340610563755035400e-02 1.235916540026664734e-01 1.813930869102478027e-01 -5.542686581611633301e-02 -9.988784790039062500e-02 -4.538919031620025635e-01 -1.832940727472305298e-01 -1.806483864784240723e-01 -2.444330155849456787e-01
2.059468626976013184e-02 -7.712087035179138184e-02 3.221614062786102295e-01 1.207048594951629639e-01 2.791267633438110352e-01 -1.535206437110900879e-01 -5.452976375818252563e-02 -3.581164181232452393e-01 -9.934335201978683472e-02 -2.326180338859558105e-01 9.391793608665466309e-02 -1.408553216606378555e-02 1.804628409445285797e-02 -5.987807735800743103e-02 -9.667145460844039917e-02 -4.835072532296180725e-02 2.815431952476501465e-01 1.975073069334030151e-01 -2.323963120579719543e-02 -7.387249171733856201e-02 1.278064548969268799e-01 -1.482987552881240845e-01 1.129536330699920654e-01 1.738659441471099854e-01 6.032680720090866089e-02 2.278675585985183716e-01 -3.079173527657985687e-02 1.664235144853591919e-01 -3.577345013618469238e-01 -2.428903579711914062e-01 1.087184250354766846e-01 -2.557165026664733887e-01
2.766802906990051270e-01 -6.317383050918579102e-02 3.202931955456733704e-02 -2.333202064037322998e-01 2.523054182529449463e-01 -2.041117399930953979e-01 2.565781176090240479e-01 -1.054415777325630188e-01 -1.423300206661224365e-01 -3.746172189712524414e-01 1.052211523056030273e-01 4.558956623077392578e-02 1.714972406625747681e-01 6.134852394461631775e-02 -2.135469466447830200e-01 -1.682599186897277832e-01 1.424782127141952515e-01 6.999520212411880493e-02 2.139097265899181366e-02 -1.612077951431274414e-01 3.709099814295768738e-02 2.102015614509582520e-01 5.097100045531988144e-03 6.307973712682723999e-02 -4.080140590667724609e-02 1.766943335533142090e-01 -1.254287958145141602e-01 9.472087770700454712e-02 -2.281095087528228760e-01 -2.020169794559478760e-01 3.073691725730895996e-01 -2.340246438980102539e-01
-1.982591003179550171e-01 -1.726069450378417969e-01 8.494695276021957397e-02 -1.591952741146087646e-01 1.345009654760360718e-01 -3.503507971763610840e-01 -6.592813879251480103e-02 -3.131461143493652344e-01 -9.637020528316497803e-02 -2.930630147457122803e-01 1.786638945341110229e-01 8.435876807197928429e-04 2.959393262863159180e-01 2.527971565723419189e-01 -8.243510872125625610e-02 5.016836524009704590e-02 -1.917537599802017212e-01 1.706178672611713409e-02 -2.592009007930755615e-01 7.910302281379699707e-02 1.166835352778434753e-01 2.958360016345977783e-01 7.171791046857833862e-02 -2.608546242117881775e-02 -1.449759751558303833e-01 1.768966466188430786e-01 1.418841034173965454e-01 -3.897431492805480957e-02 -1.491670161485671997e-01 -2.213057279586791992e-01 -4.268736392259597778e-02 -5.228519439697265625e-02
-1.183176971971988678e-02 -3.354847729206085205e-01 2.700166404247283936e-02 -2.809710502624511719e-01 -5.202285479754209518e-03 -2.650982737541198730e-01 5.662743205903097987e-05 -1.862925440073013306e-01 -7.323571294546127319e-02 4.719540849328041077e-02 2.277478724718093872e-01 -7.739591598510742188e-02 1.731038093566894531e-01 2.062661349773406982e-01 7.690376788377761841e-02 3.708711639046669006e-02 1.270434409379959106e-01 1.338969469070434570e-01 -2.851539254188537598e-01 -1.248439624905586243e-01 -2.458379268646240234e-01 -2.446931898593902588e-01 1.095439791679382324e-01 -2.243908345699310303e-01 -5.811792239546775818e-02 -2.803764306008815765e-02 -1.336339581757783890e-02 -2.858293950557708740e-01 -1.353701055049896240e-01 -8.643579483032226562e-02 1.162132173776626587e-01 -3.440999984741210938e-01
1.773764044046401978e-01 2.348342537879943848e-02 1.174282655119895935e-01 -1.258661299943923950e-01 1.546750962734222412e-02 -2.146728187799453735e-01 2.532651722431182861e-01 4.143600538372993469e-02 1.078809797763824463e-01 -2.139564603567123413e-01 1.623488813638687134e-01 1.114056538790464401e-02 2.344783395528793335e-01 2.216017097234725952e-01 -3.699681162834167480e-01 1.659647524356842041e-01 -9.470476210117340088e-02 4.043796565383672714e-03 4.265926033258438110e-02 -5.234410986304283142e-02 -2.810004949569702148e-01 4.293916374444961548e-02 6.831025332212448120e-02 -1.475679427385330200e-01 2.858035266399383545e-01 2.167293578386306763e-01 4.359471425414085388e-02 2.265664488077163696e-01 -8.656044304370880127e-02 -2.808752357959747314e-01 -1.216210126876831055e-01 -2.644039690494537354e-01
-8.828520029783248901e-02 -3.222439289093017578e-01 1.481389403343200684e-01 -2.029755711555480957e-02 1.261138617992401123e-01 -1.225738748908042908e-01 3.592381477355957031e-01 -1.880833059549331665e-01 1.488443464040756226e-01 -2.689484059810638428e-01 9.619800746440887451e-02 -2.330818325281143188e-01 5.051718950271606445e-01 6.585419178009033203e-03 -2.304596453905105591e-02 4.308898467570543289e-03 7.691644877195358276e-02 -1.365049630403518677e-01 -1.166825219988822937e-01 -1.637686938047409058e-01 4.168033972382545471e-02 -1.955352425575256348e-01 -5.620220676064491272e-03 -7.540007680654525757e-02 -5.344425141811370850e-02 6.135860085487365723e-02 2.719094753265380859e-01 1.654518954455852509e-02 -6.179800257086753845e-02 1.518172472715377808e-01 1.168322786688804626e-01 -1.573862731456756592e-01
-8.116987347602844238e-02 -1.928446292877197266e-01 4.510927572846412659e-02 -2.371959239244461060e-01 -3.906037807464599609e-01 -6.649008393287658691e-02 1.606538146734237671e-01 -2.297131568193435669e-01 1.652561277151107788e-01 -1.472905427217483521e-01 1.405130922794342041e-01 5.794216692447662354e-02 1.549557745456695557e-01 -9.394029527902603149e-02 2.940441668033599854e-02 -4.034452512860298157e-02 -1.166758835315704346e-01 2.900935113430023193e-01 -1.792275309562683105e-01 -8.399733901023864746e-02 9.815368801355361938e-02 -4.574891354423016310e-04 -4.422836471349000931e-03 -6.133969873189926147e-02 2.182074338197708130e-01 -5.594630166888237000e-02 4.659191071987152100e-01 -1.504379808902740479e-01 -4.114727675914764404e-02 -2.229794412851333618e-01 1.786051392555236816e-01 -1.754727065563201904e-01
8.881821483373641968e-02 -1.309206485748291016e-01 7.606939971446990967e-02 -1.835089027881622314e-01 2.126864790916442871e-01 -2.801326802000403404e-03 1.908953785896301270e-01 4.788521304726600647e-02 4.208236634731292725e-01 1.914658956229686737e-02 1.192559301853179932e-01 -2.256073504686355591e-01 1.294110715389251709e-01 -1.807048022747039795e-01 -1.450642198324203491e-01 1.306707113981246948e-01 -1.250828057527542114e-01 5.200278386473655701e-02 -4.384849220514297485e-03 -9.809149056673049927e-02 -1.308650821447372437e-01 -1.140031591057777405e-01 -9.109521657228469849e-02 -1.134842485189437866e-01 -7.437881827354431152e-02 1.230749338865280151e-01 5.051920562982559204e-02 -1.237377896904945374e-01 -3.894978463649749756e-01 -5.793034285306930542e-02 2.466175407171249390e-01 -4.332594573497772217e-01
2.268775552511215210e-02 -2.759885787963867188e-01 8.907324820756912231e-02 3.763828426599502563e-02 1.112570799887180328e-02 4.196773096919059753e-02 3.752147555351257324e-01 -3.501906692981719971e-01 5.564875900745391846e-02 -2.750235795974731445e-01 4.549605026841163635e-02 -1.359717398881912231e-01 5.115419626235961914e-01 -5.762831121683120728e-02 -6.738018989562988281e-02 -1.623156368732452393e-01 3.581627458333969116e-02 8.196098357439041138e-02 -2.330337613821029663e-01 -2.070364803075790405e-01 4.021370038390159607e-02 -2.802730500698089600e-01 1.639680862426757812e-01 -3.327582776546478271e-02 1.571775041520595551e-02 6.760142743587493896e-02 4.477681219577789307e-02 1.455680429935455322e-01 -7.478766143321990967e-02 3.645050898194313049e-02 6.762023083865642548e-03 -7.192109525203704834e-02
-2.347365319728851318e-01 -1.263175755739212036e-01 1.792856007814407349e-01 -3.082239329814910889e-01 -2.540267705917358398e-01 -2.252959758043289185e-01 1.285061538219451904e-01 -3.429006040096282959e-01 2.181538343429565430e-01 -2.085294127464294434e-01 2.193849720060825348e-02 1.373359709978103638e-01 1.852614283561706543e-01 -2.579183317720890045e-02 -7.160630077123641968e-02 6.599758489755913615e-05 -6.767740845680236816e-02 1.663223505020141602e-01 1.990656927227973938e-02 -1.527020037174224854e-01 1.522629871033132076e-03 4.578972235321998596e-02 -1.381720155477523804e-01 -1.997450292110443115e-01 1.781793981790542603e-01 -7.420760113745927811e-03 4.360746145248413086e-01 -1.683689206838607788e-01 -1.027564555406570435e-01 -1.474772244691848755e-01 2.305462025105953217e-02 -4.103877767920494080e-02
-1.060228347778320312e-01 -9.977953881025314331e-02 6.384321302175521851e-02 4.080433864146471024e-03 -5.604644492268562317e-02 -2.664999365806579590e-01 5.655286833643913269e-02 -6.678670644760131836e-02 2.258152067661285400e-01 -1.045804023742675781e-01 3.496902585029602051e-01 4.423108696937561035e-02 4.390311986207962036e-02 9.040166437625885010e-02 4.032125696539878845e-02 -1.499170213937759399e-01 2.660482823848724365e-01 -2.935442607849836349e-03 -9.440198540687561035e-03 -5.905979126691818237e-02 -2.351167500019073486e-01 2.627227008342742920e-01 1.610517650842666626e-01 1.253007799386978149e-01 -3.803996443748474121e-01 1.638188958168029785e-01 9.991399198770523071e-02 1.670447438955307007e-01 -2.341006547212600708e-01 8.282825350761413574e-02 3.238492012023925781e-01 -2.371511608362197876e-01
1.975125521421432495e-01 -3.609778583049774170e-01 2.880063056945800781e-01 -3.658865094184875488e-01 -2.162287011742591858e-02 8.382255211472511292e-03 1.898841559886932373e-01 -9.108964353799819946e-02 1.284447312355041504e-01 -4.400015622377395630e-02 -4.541333392262458801e-02 -5.259583890438079834e-02 1.283385604619979858e-01 -7.026116549968719482e-02 4.870455339550971985e-02 -1.171295344829559326e-01 -1.280726641416549683e-01 -6.427435576915740967e-02 -1.849621981382369995e-01 -1.879972368478775024e-01 1.845834404230117798e-01 -3.279892727732658386e-02 -1.408941894769668579e-01 -1.379219144582748413e-01 1.692060381174087524e-02 1.640080809593200684e-01 2.675822377204895020e-01 -9.034593403339385986e-02 -4.022404253482818604e-01 -1.018968299031257629e-01 1.624315679073333740e-01 -1.964444220066070557e-01
-1.612438559532165527e-01 -1.398369520902633667e-01 -2.046704143285751343e-01 -2.468137145042419434e-01 2.880131453275680542e-02 -2.044091671705245972e-01 -9.730749763548374176e-03 -2.452014386653900146e-01 1.786590516567230225e-01 -1.301371604204177856e-01 3.051753342151641846e-01 -2.168837487697601318e-01 2.622168660163879395e-01 1.276280824095010757e-02 -1.618440635502338409e-02 1.066517233848571777e-01 -2.557257115840911865e-01 2.033142931759357452e-02 -5.331574752926826477e-02 1.477258652448654175e-01 2.309462130069732666e-01 4.205392673611640930e-02 1.860827654600143433e-01 -1.515681743621826172e-01 -1.136303916573524475e-01 -2.422825992107391357e-02 2.720260620117187500e-01 -2.201403491199016571e-02 -3.046589493751525879e-01 -4.935882613062858582e-02 -1.998605132102966309e-01 -2.299290746450424194e-01
-5.731073766946792603e-02 -6.193441897630691528e-02 -5.931673198938369751e-02 -1.694487780332565308e-02 1.931895762681961060e-01 -5.349425598978996277e-02 7.667065411806106567e-02 -2.660341262817382812e-01 2.392536401748657227e-01 -1.788659542798995972e-01 9.692486375570297241e-02 4.231023788452148438e-02 -2.701382711529731750e-02 2.263431996107101440e-01 -1.746308244764804840e-02 6.317906826734542847e-02 -1.111978963017463684e-01 -1.190069410949945450e-02 -3.786882162094116211e-01 -1.396144479513168335e-01 -1.756636500358581543e-01 -9.196440875530242920e-02 -3.470446467399597168e-01 -1.103575434535741806e-02 1.683383435010910034e-01 -1.392775774002075195e-01 9.189966134727001190e-03 1.567027270793914795e-01 -3.361860811710357666e-01 -5.057797208428382874e-02 1.215002611279487610e-01 -4.213809669017791748e-01
-6.646581739187240601e-02 -1.019712686538696289e-01 -1.381378620862960815e-01 -2.674748897552490234e-01 4.437548667192459106e-02 2.583367563784122467e-02 2.312833629548549652e-02 -2.527957558631896973e-01 -1.064604427665472031e-02 -5.535616725683212280e-02 2.478668242692947388e-01 3.651342540979385376e-02 1.481245309114456177e-01 2.425967305898666382e-01 2.388116158545017242e-02 7.066245377063751221e-02 -9.863192588090896606e-02 2.647098898887634277e-01 -2.830781042575836182e-02 1.696068793535232544e-01 3.022839426994323730e-01 -3.558836281299591064e-01 9.493700414896011353e-02 -5.760630965232849121e-02 1.556126177310943604e-01 1.776925474405288696e-01 3.017672598361968994e-01 -9.442722797393798828e-02 -9.208705276250839233e-02 -1.319721639156341553e-01 1.633805483579635620e-01 -3.564944565296173096e-01
2.165984176099300385e-02 1.690845489501953125e-01 1.004585996270179749e-01 1.262948215007781982e-01 -2.994850743561983109e-03 -4.650129973888397217e-01 2.297106832265853882e-01 -1.429546624422073364e-01 2.054125443100929260e-02 -1.189897283911705017e-01 9.866822510957717896e-02 -1.165962591767311096e-01 9.724733233451843262e-02 1.494141668081283569e-01 -1.617947816848754883e-01 2.754708528518676758e-01 -2.902384698390960693e-01 1.515871882438659668e-01 -2.819238416850566864e-02 2.026630006730556488e-02 -5.202554538846015930e-02 6.962187588214874268e-02 1.288913637399673462e-01 -6.240086629986763000e-02 1.208270490169525146e-01 2.122578620910644531e-01 3.407618403434753418e-02 -4.359177872538566589e-02 -4.458483159542083740e-01 -1.816031783819198608e-01 7.012361194938421249e-03 -2.295406907796859741e-01
-2.920263260602951050e-02 -1.667559444904327393e-01 7.415326684713363647e-02 -4.086593687534332275e-01 2.282632738351821899e-01 -1.980333924293518066e-01 -3.149100244045257568e-01 -8.642620593309402466e-02 1.243060007691383362e-01 -2.656936645507812500e-01 5.277886241674423218e-02 4.071666300296783447e-02 2.764892876148223877e-01 1.243725866079330444e-01 -1.500452160835266113e-01 1.202944368124008179e-01 3.502420336008071899e-02 3.323033452033996582e-01 -1.015659123659133911e-01 -2.412892132997512817e-02 2.709742486476898193e-01 -5.356751754879951477e-02 1.144356951117515564e-01 1.325607299804687500e-01 -5.337310489267110825e-03 2.493553012609481812e-01 9.634927660226821899e-02 1.356794536113739014e-01 -2.154733985662460327e-01 2.323627239093184471e-03 -8.307863026857376099e-02 -9.350044280290603638e-02
2.589207291603088379e-01 -9.534943103790283203e-02 3.149068951606750488e-01 -7.293694466352462769e-02 1.161086633801460266e-01 -1.037653759121894836e-01 6.456714868545532227e-02 -1.267545968294143677e-01 -1.514578312635421753e-01 -3.626342713832855225e-01 1.601192653179168701e-01 3.831865498796105385e-03 1.292615234851837158e-01 -1.702562123537063599e-01 -9.925670176744461060e-02 -9.565388411283493042e-02 3.120111227035522461e-01 1.482793092727661133e-01 1.536046117544174194e-01 -6.301937252283096313e-02 5.848319828510284424e-02 -8.973345905542373657e-02 -1.152586843818426132e-02 1.511907428503036499e-01 7.261294871568679810e-02 2.398049682378768921e-01 -4.454082995653152466e-02 1.319327354431152344e-01 -3.453944325447082520e-01 -2.204102575778961182e-01 1.536025255918502808e-01 -2.740379571914672852e-01
-3.337384164333343506e-01 -3.463689684867858887e-01 2.008399516344070435e-01 8.677928708493709564e-03 5.751388892531394958e-02 -3.864245712757110596e-01 2.054401114583015442e-02 -1.205509379506111145e-01 1.356583684682846069e-01 -2.713563740253448486e-01 -2.959503419697284698e-02 -2.393374294042587280e-01 2.021342515945434570e-01 4.144375398755073547e-02 -1.724100112915039062e-01 4.325778037309646606e-02 1.844832897186279297e-01 -9.734953637234866619e-04 3.512238338589668274e-02 3.715298837050795555e-03 2.438011616468429565e-01 2.866164445877075195e-01 -1.349993888288736343e-02 3.211932256817817688e-02 -2.031428366899490356e-01 3.819260001182556152e-02 -7.066754251718521118e-02 -3.533129021525382996e-02 -1.638290584087371826e-01 -2.357123941183090210e-01 9.602820873260498047e-02 -1.326903998851776123e-01
-8.240815997123718262e-02 -2.115707248449325562e-01 -2.593369185924530029e-01 -1.928141862154006958e-01 1.037392318248748779e-01 -4.753979295492172241e-02 9.231713414192199707e-02 -7.298737019300460815e-02 1.219661012291908264e-01 -8.584765344858169556e-02 -6.511462852358818054e-03 9.446889162063598633e-03 2.736195921897888184e-01 -6.980042159557342529e-02 -8.384129405021667480e-02 -4.211788475513458252e-01 4.293516576290130615e-01 1.596363633871078491e-01 -1.759991794824600220e-01 1.476154029369354248e-01 1.113709434866905212e-01 7.187981903553009033e-02 2.132749557495117188e-01 -4.606368392705917358e-02 2.558077499270439148e-02 1.290198564529418945e-01 2.496294528245925903e-01 -9.861760586500167847e-02 -3.254401981830596924e-01 -2.605885639786720276e-02 -5.879611894488334656e-02 -5.869697779417037964e-02
-1.265277154743671417e-02 -1.107101663947105408e-01 -9.061273932456970215e-02 -1.690249592065811157e-01 9.397622942924499512e-02 -1.997539252042770386e-01 2.821320481598377228e-02 -1.823524087667465210e-01 1.470561027526855469e-01 -1.596907526254653931e-01 -5.616255477070808411e-02 1.384309083223342896e-01 1.848912686109542847e-01 5.808872729539871216e-02 -9.103183448314666748e-02 9.996553510427474976e-02 -5.386603996157646179e-02 1.131648123264312744e-01 -4.691980481147766113e-01 -4.049920141696929932e-01 1.540546864271163940e-01 -7.667725533246994019e-02 6.778096407651901245e-02 -1.354298591613769531e-01 -3.034743964672088623e-01 2.705158889293670654e-01 2.333371937274932861e-01 -6.563733518123626709e-02 -2.473670542240142822e-01 -6.123758107423782349e-02 -1.625356450676918030e-02 -3.290622308850288391e-02
2.040497362613677979e-01 -2.957113981246948242e-01 3.773704171180725098e-02 -3.321221768856048584e-01 3.179552257061004639e-01 -1.414027512073516846e-01 5.164913460612297058e-02 -9.114392101764678955e-02 2.083388268947601318e-01 -3.595252037048339844e-01 1.749222725629806519e-01 2.864783443510532379e-02 2.236677246401086450e-04 -6.807757169008255005e-02 -1.981992088258266449e-02 -5.128287151455879211e-02 -5.382847413420677185e-02 1.967221200466156006e-01 -2.141957916319370270e-02 -1.655315514653921127e-03 -2.152722477912902832e-01 -1.456440091133117676e-01 2.339498847723007202e-01 -4.344278573989868164e-02 -2.021998912096023560e-02 -1.272710263729095459e-01 -2.119691967964172363e-01 1.289585679769515991e-01 -8.665398508310317993e-02 -1.457445025444030762e-01 1.170226857066154480e-01 -3.585237860679626465e-01
-3.800909221172332764e-02 -2.162159187719225883e-03 -9.235262125730514526e-02 -1.295204460620880127e-01 2.364742942154407501e-02 -1.854295581579208374e-01 2.817231118679046631e-01 -2.989359572529792786e-02 1.994054764509201050e-01 -3.116300404071807861e-01 1.780170202255249023e-01 -6.885881721973419189e-02 1.944431066513061523e-01 -3.433851525187492371e-02 -1.396412253379821777e-01 -3.364906013011932373e-01 -4.995891079306602478e-02 -2.951794564723968506e-01 -2.120399028062820435e-01 -2.123387902975082397e-02 9.843049943447113037e-02 -7.913748174905776978e-02 -1.124832108616828918e-01 -2.165352851152420044e-01 -1.595194684341549873e-03 -1.394651178270578384e-02 1.049063801765441895e-01 2.426401674747467041e-01 -2.036164253950119019e-01 4.240168258547782898e-02 3.975228667259216309e-01 -1.764438748359680176e-01
1.449192911386489868e-01 -2.079391777515411377e-01 1.762779504060745239e-01 4.078302532434463501e-02 1.503776609897613525e-01 -3.764922916889190674e-02 -1.380430534482002258e-02 -2.568488195538520813e-02 3.159838020801544189e-01 -3.117737770080566406e-01 1.657352149486541748e-01 -1.577067188918590546e-02 9.328261762857437134e-02 -8.664890378713607788e-02 1.125118881464004517e-01 -4.084396734833717346e-02 -2.002264559268951416e-01 2.278654724359512329e-01 -1.933365762233734131e-01 -1.349385082721710205e-01 -2.224660217761993408e-01 -1.903707832098007202e-01 2.464578449726104736e-01 -1.904462724924087524e-01 -1.172239109873771667e-01 7.394717633724212646e-02 -2.759658098220825195e-01 -5.221979320049285889e-02 -1.653153598308563232e-01 -3.336592614650726318e-01 9.205156564712524414e-02 -2.174165844917297363e-01
-3.925170004367828369e-02 1.612254381179809570e-01 -3.014156827703118324e-03 -1.201648339629173279e-01 1.748963445425033569e-01 -4.750672280788421631e-01 3.372749388217926025e-01 -7.807914912700653076e-02 2.129191011190414429e-01 -2.374568879604339600e-01 1.226471066474914551e-01 -6.288725137710571289e-02 -4.797527939081192017e-02 1.316612660884857178e-01 -1.443636864423751831e-01 -3.499652445316314697e-01 2.188054770231246948e-01 6.160840019583702087e-02 2.572984434664249420e-02 -3.309641182422637939e-01 -4.813419282436370850e-02 1.846469789743423462e-01 -1.547982264310121536e-02 -1.520239859819412231e-01 3.999152407050132751e-02 8.949877321720123291e-02 -2.727199159562587738e-02 -4.520690813660621643e-02 -1.262384802103042603e-01 -9.230714291334152222e-02 1.000976487994194031e-01 -1.723727285861968994e-01
-3.666351735591888428e-02 1.230891887098550797e-02 -2.056657224893569946e-01 -1.640425920486450195e-01 1.605859696865081787e-01 -2.821381390094757080e-01 2.266221493482589722e-01 -2.144521772861480713e-01 2.652120292186737061e-01 -8.964115381240844727e-02 4.798689857125282288e-02 1.424857676029205322e-01 9.841398149728775024e-02 2.663521468639373779e-01 -2.656857371330261230e-01 -1.249109730124473572e-01 -9.076404385268688202e-03 8.132844418287277222e-02 -1.239672824740409851e-01 -2.119367718696594238e-01 6.905283033847808838e-02 -4.342828691005706787e-02 1.474708020687103271e-01 -2.692107297480106354e-02 -3.539076745510101318e-01 5.795140936970710754e-02 1.768881082534790039e-01 1.670513898134231567e-01 -3.170256018638610840e-01 -1.946993917226791382e-01 -1.688878685235977173e-01 -8.894518762826919556e-02
-1.923715323209762573e-01 -2.845331728458404541e-01 1.944951266050338745e-01 -2.648679912090301514e-01 1.092147752642631531e-01 -2.567083239555358887e-01 -7.715860754251480103e-02 -1.836030483245849609e-01 -1.662087813019752502e-02 -1.103143319487571716e-01 -1.203335374593734741e-01 -9.060028940439224243e-02 1.537746489048004150e-01 3.669750094413757324e-01 2.310443436726927757e-03 -2.374901808798313141e-02 1.531495749950408936e-01 8.007883280515670776e-02 -1.578557789325714111e-01 7.892037183046340942e-02 1.923550963401794434e-01 1.604063957929611206e-01 -5.437549948692321777e-02 -2.037769705057144165e-01 -2.369839847087860107e-01 2.209994196891784668e-01 -1.317348182201385498e-01 5.959511920809745789e-02 -1.445607244968414307e-01 -3.185586631298065186e-01 -1.250391751527786255e-01 -1.743343323469161987e-01
-1.066491827368736267e-01 5.778203718364238739e-03 9.348928183317184448e-02 -2.911132015287876129e-02 4.525044858455657959e-01 6.518763303756713867e-02 1.097637861967086792e-01 -9.763932973146438599e-02 2.113866657018661499e-01 -2.378407418727874756e-01 2.306147068738937378e-01 1.016609519720077515e-01 3.837868273258209229e-01 -3.362449631094932556e-02 -1.234349012374877930e-01 1.023025140166282654e-01 1.774032413959503174e-01 6.331565976142883301e-02 1.979119628667831421e-01 -4.472713544964790344e-02 1.663833260536193848e-01 -2.505456209182739258e-01 1.778912693262100220e-01 -1.115624383091926575e-01 -3.077549636363983154e-01 1.887154579162597656e-01 4.915307089686393738e-02 -1.221492141485214233e-02 -1.563450843095779419e-01 -1.102056130766868591e-01 8.958180248737335205e-02 -1.442694962024688721e-01
4.754166677594184875e-02 -2.647984921932220459e-01 2.637076079845428467e-01 -1.096385419368743896e-01 -7.510045170783996582e-02 -1.825418025255203247e-01 -3.860654681921005249e-02 -1.163130551576614380e-01 1.786113679409027100e-01 -3.736202791333198547e-02 2.762970328330993652e-01 3.914878517389297485e-02 1.808943301439285278e-01 1.825202852487564087e-01 -1.596042811870574951e-01 -2.850113809108734131e-01 1.027457267045974731e-01 -2.829188946634531021e-03 4.110406152904033661e-03 -1.660131216049194336e-01 -7.243797928094863892e-02 7.667744159698486328e-02 9.861104935407638550e-02 1.077801212668418884e-01 -2.412654161453247070e-01 3.794926777482032776e-02 -7.532733492553234100e-03 1.864311695098876953e-01 -2.320021241903305054e-01 -1.035467609763145447e-01 4.458321034908294678e-01 -2.824564278125762939e-01
-2.420437894761562347e-02 -1.117565184831619263e-01 -2.308924943208694458e-01 -1.904692128300666809e-02 -2.275089919567108154e-01 -6.945061683654785156e-02 2.660937309265136719e-01 2.157300338149070740e-02 2.343041002750396729e-01 -2.371484339237213135e-01 2.090253680944442749e-01 7.311914861202239990e-02 -1.621824800968170166e-01 2.055171132087707520e-01 1.353433076292276382e-02 -2.033653259277343750e-01 3.083535432815551758e-01 5.435799062252044678e-02 1.086733415722846985e-01 2.665694989264011383e-02 6.138464063405990601e-02 -9.025670588016510010e-02 1.693198978900909424e-01 -2.343089729547500610e-01 -2.339287400245666504e-01 2.439781129360198975e-01 -1.202926691621541977e-02 1.592381000518798828e-01 -3.725714981555938721e-01 -1.620331592857837677e-02 -1.927106827497482300e-02 -2.233927398920059204e-01
9.233796596527099609e-02 -6.640863418579101562e-02 3.123980760574340820e-01 1.677350401878356934e-01 2.330983430147171021e-01 -4.982188716530799866e-02 6.033407896757125854e-02 -1.375585049390792847e-01 -1.095668077468872070e-01 -2.403441518545150757e-01 2.780309915542602539e-01 -1.004775315523147583e-01 -7.599843293428421021e-02 -1.005240678787231445e-01 -2.430371046066284180e-01 -1.508039385080337524e-01 1.863838136196136475e-01 1.472302228212356567e-01 -7.652341853827238083e-03 -1.938590258359909058e-01 2.347089909017086029e-02 3.955683857202529907e-02 1.399325877428054810e-01 6.036621332168579102e-02 -5.831447243690490723e-02 1.313878148794174194e-01 1.779367774724960327e-01 2.076747566461563110e-01 -2.741459310054779053e-01 -2.243503928184509277e-01 2.854131758213043213e-01 -3.244989514350891113e-01
9.302872419357299805e-02 -3.681207001209259033e-01 1.634983569383621216e-01 -1.020469963550567627e-01 1.352439820766448975e-01 -7.248132675886154175e-02 1.220428124070167542e-01 9.116670489311218262e-02 1.797117441892623901e-01 -1.172445267438888550e-01 2.318971604108810425e-01 1.346594691276550293e-01 1.893576979637145996e-01 1.124214455485343933e-01 -1.175455898046493530e-01 -1.395389586687088013e-01 9.355210512876510620e-02 6.292610615491867065e-02 -9.002828598022460938e-02 8.067225106060504913e-03 7.946164160966873169e-02 5.051890015602111816e-02 5.847915261983871460e-02 3.973531424999237061e-01 -7.850091159343719482e-02 1.381244510412216187e-01 -4.778818041086196899e-02 1.148905381560325623e-01 -4.727905094623565674e-01 -9.892108850181102753e-03 2.659782171249389648e-01 -2.145861834287643433e-01
-1.591479927301406860e-01 -2.024970501661300659e-01 7.022901624441146851e-02 -2.961709536612033844e-02 -1.838284172117710114e-02 -3.002229332923889160e-01 2.927298843860626221e-01 -1.843249946832656860e-01 1.455349624156951904e-01 -2.471888810396194458e-01 1.191759780049324036e-01 1.100442409515380859e-01 2.265333831310272217e-01 1.370921880006790161e-01 -9.095778688788414001e-03 8.263202756643295288e-02 -9.353589266538619995e-04 2.871671020984649658e-01 -3.450397551059722900e-01 -2.434915117919445038e-02 3.304057717323303223e-01 1.955242082476615906e-02 -8.634835481643676758e-02 -1.046512201428413391e-01 -2.372089326381683350e-01 1.522117704153060913e-01 2.359520047903060913e-01 -6.581781897693872452e-03 -8.340537548065185547e-02 2.250550687313079834e-01 8.770406991243362427e-02 -3.975962474942207336e-02
-2.609783783555030823e-03 -1.288161426782608032e-01 -1.869855262339115143e-02 -3.785480558872222900e-02 1.945771276950836182e-01 -1.943180561065673828e-01 1.305882818996906281e-02 6.401024013757705688e-02 2.669978141784667969e-01 -3.859865367412567139e-01 3.112030625343322754e-01 -1.498328447341918945e-01 2.658557295799255371e-01 7.214032858610153198e-02 1.779339164495468140e-01 1.284404993057250977e-01 9.550460427999496460e-02 1.491699069738388062e-01 -1.592365354299545288e-01 -4.038634598255157471e-01 -6.070225313305854797e-02 -1.178346946835517883e-01 7.779927551746368408e-02 -8.731301873922348022e-02 9.648060053586959839e-02 -5.545347929000854492e-03 2.463859021663665771e-01 -1.087127104401588440e-01 -3.012669682502746582e-01 -7.756213191896677017e-03 -4.461088404059410095e-02 -1.111805215477943420e-01
-1.929159648716449738e-02 -3.112682402133941650e-01 3.766624927520751953e-01 1.287642270326614380e-01 1.995135247707366943e-01 -1.890832930803298950e-01 6.346735358238220215e-02 -3.317737281322479248e-01 1.631746441125869751e-01 -1.098982393741607666e-01 1.329606473445892334e-01 1.307461112737655640e-01 1.257066130638122559e-01 -2.597665786743164062e-01 2.203660272061824799e-02 -1.270991116762161255e-01 -1.808712184429168701e-01 7.610478997230529785e-02 1.389037221670150757e-01 -1.459067501127719879e-02 2.352386116981506348e-01 -1.239397097378969193e-02 1.447756737470626831e-01 -1.213767081499099731e-01 -9.955206513404846191e-02 1.502544730901718140e-01 -2.412670291960239410e-02 -2.225671857595443726e-01 -3.867060691118240356e-02 4.919673874974250793e-02 8.893489092588424683e-02 -3.709459602832794189e-01
1.807434707880020142e-01 -1.025003567337989807e-01 1.853690594434738159e-01 3.369435295462608337e-02 -1.070985943078994751e-01 -3.087485432624816895e-01 1.938687711954116821e-01 1.218082085251808167e-01 -3.036013571545481682e-03 -2.302687913179397583e-01 5.861701816320419312e-02 1.082611307501792908e-01 7.313823699951171875e-02 2.365954369306564331e-01 -1.389610767364501953e-01 9.975628554821014404e-02 1.518603414297103882e-01 2.652744352817535400e-01 -2.104808948934078217e-02 -2.093420773744583130e-01 -2.791024278849363327e-03 -5.802250653505325317e-02 -1.597911417484283447e-01 -5.566265434026718140e-03 1.061797514557838440e-02 -8.893758803606033325e-02 2.831985354423522949e-01 -9.046176448464393616e-03 9.313391149044036865e-02 -2.810610830783843994e-01 1.342165023088455200e-01 -4.926518797874450684e-01
-1.999107748270034790e-01 -2.394430637359619141e-01 4.868966341018676758e-02 -1.792536675930023193e-01 6.729221343994140625e-02 -2.855649590492248535e-01 -5.064165964722633362e-02 -2.546172440052032471e-01 -7.152349501848220825e-02 -2.458193153142929077e-01 1.940779089927673340e-01 -4.778428375720977783e-02 2.404171526432037354e-01 2.280430942773818970e-01 -1.792415529489517212e-01 1.786404754966497421e-03 -2.342406213283538818e-01 1.106382161378860474e-01 -1.066558584570884705e-01 -1.974719576537609100e-03 1.068272143602371216e-01 2.493588477373123169e-01 2.390722185373306274e-01 -9.037872403860092163e-02 -1.209476366639137268e-01 1.383101791143417358e-01 2.452846467494964600e-01 5.369159206748008728e-02 -1.328905820846557617e-01 -2.841299474239349365e-01 -2.327558249235153198e-01 2.298093400895595551e-02
2.112725935876369476e-02 1.056918427348136902e-01 -1.803007572889328003e-01 -6.632685661315917969e-02 7.671723514795303345e-02 -2.022601664066314697e-01 -7.432023528963327408e-03 -2.550018727779388428e-01 1.260950602591037750e-02 -1.664024293422698975e-01 2.204642631113529205e-02 -7.420065812766551971e-03 1.684200912714004517e-01 -1.391750574111938477e-01 -3.483445346355438232e-01 -9.341258555650711060e-02 1.251007020473480225e-01 1.253794133663177490e-01 -4.181713163852691650e-01 -1.309494823217391968e-01 6.055159121751785278e-02 -8.268885314464569092e-02 3.210201859474182129e-01 3.334338590502738953e-02 -2.122290283441543579e-01 1.074956804513931274e-01 1.695738285779953003e-01 -7.577390223741531372e-02 -4.349350035190582275e-01 6.178293749690055847e-02 3.962213918566703796e-02 -9.849332273006439209e-02
-1.143717914819717407e-01 -5.977429822087287903e-02 1.267553959041833878e-02 -2.656795084476470947e-01 -1.270345300436019897e-01 -2.925950586795806885e-01 -2.095313183963298798e-02 -2.174451798200607300e-01 3.731351753231137991e-04 -2.494695410132408142e-02 3.669687509536743164e-01 -5.231517180800437927e-02 3.958522528409957886e-02 -3.747879341244697571e-02 -1.366550177335739136e-01 5.149406939744949341e-02 -1.219042390584945679e-01 2.628130316734313965e-01 -1.251050978899002075e-01 -1.979023814201354980e-01 2.290090322494506836e-01 -2.322246432304382324e-01 1.479797363281250000e-01 6.915763020515441895e-02 -2.581180259585380554e-02 2.174567878246307373e-01 6.971727311611175537e-02 1.167726442217826843e-01 -1.944674849510192871e-01 -1.968038231134414673e-01 -1.916801929473876953e-01 -3.863452374935150146e-01
1.248729135841131210e-02 -5.892330408096313477e-02 -6.455968320369720459e-02 -1.100187152624130249e-01 6.290988624095916748e-02 -2.590729594230651855e-01 1.220748573541641235e-01 -2.653265893459320068e-01 -1.978721022605895996e-01 -1.355614662170410156e-01 -5.016043409705162048e-02 -5.360029265284538269e-02 1.575332731008529663e-01 3.524565994739532471e-01 -2.382675111293792725e-01 1.140960901975631714e-01 1.573038548231124878e-01 1.275022774934768677e-01 -6.596267223358154297e-02 -3.088656067848205566e-01 -2.481225728988647461e-01 8.595757186412811279e-02 3.697190880775451660e-01 -1.814055889844894409e-01 -9.338411688804626465e-02 7.999991625547409058e-02 -3.168770298361778259e-02 1.557049620896577835e-02 -1.316031161695718765e-02 -3.339184224605560303e-01 1.335445344448089600e-01 -1.295842528343200684e-01
1.654156595468521118e-01 -4.469742998480796814e-02 -5.712068825960159302e-02 6.313706189393997192e-02 -7.980875670909881592e-02 1.637365482747554779e-02 2.899969182908535004e-02 -2.870008945465087891e-01 1.187651008367538452e-01 -1.807059347629547119e-01 -2.323918342590332031e-01 1.045855730772018433e-01 1.587553322315216064e-01 -4.003315418958663940e-02 -7.968764007091522217e-02 -1.732290387153625488e-01 -3.219986706972122192e-02 3.615092039108276367e-01 9.095842391252517700e-02 -1.970712393522262573e-01 -2.230333909392356873e-02 -5.497224256396293640e-02 1.605450063943862915e-01 -1.671476475894451141e-02 1.990066170692443848e-01 3.526470363140106201e-01 3.317474424839019775e-01 3.911323472857475281e-02 -1.661401689052581787e-01 -1.432185769081115723e-01 3.268531858921051025e-01 -2.444747835397720337e-01
8.304934948682785034e-02 1.551464386284351349e-02 2.663921117782592773e-01 -2.173293679952621460e-01 -7.442291826009750366e-02 -2.167778760194778442e-01 6.606626510620117188e-02 -2.168575227260589600e-01 7.466521114110946655e-02 -2.401060611009597778e-01 2.211930304765701294e-01 2.732216194272041321e-02 1.645489186048507690e-01 2.783738672733306885e-01 -8.379264920949935913e-02 -2.413083314895629883e-01 -1.118434816598892212e-01 1.837124377489089966e-01 -4.363777637481689453e-01 1.358509063720703125e-01 1.661581248044967651e-01 -6.358927488327026367e-02 2.190605401992797852e-01 1.351923644542694092e-01 1.350367367267608643e-01 4.512533545494079590e-02 1.066754609346389771e-01 -1.035671085119247437e-01 -2.755325734615325928e-01 3.818778321146965027e-02 -1.157978624105453491e-01 -4.247662425041198730e-02
-9.924516826868057251e-02 -2.352534681558609009e-01 3.506638109683990479e-01 1.038731709122657776e-01 2.600557208061218262e-01 -8.567123115062713623e-02 -5.451620742678642273e-02 -1.945545524358749390e-01 -8.216800540685653687e-02 -2.124527096748352051e-01 2.850838899612426758e-01 3.599375486373901367e-02 -7.901860028505325317e-02 -9.364466369152069092e-02 -1.701690852642059326e-01 8.474648743867874146e-02 2.612915039062500000e-01 3.032170832157135010e-01 4.539902880787849426e-02 -1.040053814649581909e-01 -4.147387295961380005e-02 -1.065746992826461792e-01 3.467241674661636353e-02 7.834471017122268677e-02 -4.127436503767967224e-02 1.508728861808776855e-01 9.679168462753295898e-03 6.178284063935279846e-02 -3.327050507068634033e-01 -3.241200745105743408e-01 3.256699442863464355e-02 -2.468926906585693359e-01
6.207367405295372009e-02 -1.333362609148025513e-01 2.431267201900482178e-01 -1.666870415210723877e-01 3.708408176898956299e-01 -2.385302335023880005e-01 -1.210580989718437195e-01 3.059671074151992798e-02 -1.641915589570999146e-01 -9.040252119302749634e-02 2.594785690307617188e-01 8.188385516405105591e-03 7.288131862878799438e-02 4.363708570599555969e-02 -1.253495067358016968e-01 -6.945259869098663330e-03 1.661728695034980774e-02 3.662410974502563477e-01 -2.537583187222480774e-02 -1.170079503208398819e-02 1.843745112419128418e-01 -8.395631611347198486e-02 2.048647701740264893e-01 1.187384203076362610e-01 -3.220523893833160400e-02 1.647496372461318970e-01 1.406848281621932983e-01 2.270813733339309692e-01 -1.491073369979858398e-01 -3.526150584220886230e-01 2.455304712057113647e-01 -1.313931643962860107e-01
-1.293592900037765503e-01 -6.540272384881973267e-03 -1.854059994220733643e-01 -6.341738998889923096e-02 2.832263149321079254e-02 -2.140263319015502930e-01 -1.908979192376136780e-02 -3.109156191349029541e-01 3.120842278003692627e-01 -6.009727343916893005e-02 -9.908181428909301758e-02 7.950260490179061890e-02 3.097018897533416748e-01 1.380543857812881470e-01 -9.733215719461441040e-02 -3.804001584649085999e-02 1.556172668933868408e-01 -5.781049653887748718e-02 -2.700494527816772461e-01 -3.974869549274444580e-01 1.030188724398612976e-01 -7.960262894630432129e-02 9.137940406799316406e-02 -1.405896693468093872e-01 -1.608414798974990845e-01 2.159251123666763306e-01 2.495522797107696533e-01 1.170902978628873825e-03 -2.498738914728164673e-01 -2.070543318986892700e-01 1.038814708590507507e-01 6.103568896651268005e-02
1.297513097524642944e-01 -2.286864221096038818e-01 -1.223724931478500366e-01 -2.605116367340087891e-01 1.334663778543472290e-01 -2.458487451076507568e-01 2.049792259931564331e-01 -8.106615394353866577e-03 -1.696250289678573608e-01 -5.223025083541870117e-01 1.607710868120193481e-02 -3.736659511923789978e-02 -1.070099547505378723e-01 1.669199317693710327e-01 -7.322840392589569092e-02 7.576237618923187256e-02 -1.077182665467262268e-01 1.056175678968429565e-01 -8.975654095411300659e-02 -1.381639689207077026e-01 -1.090936362743377686e-01 1.424598097801208496e-01 5.557886138558387756e-02 6.400490552186965942e-02 -8.191198110580444336e-02 2.325947433710098267e-01 -5.646336823701858521e-02 2.519388198852539062e-01 -2.241627573966979980e-01 -1.463439166545867920e-01 2.382168322801589966e-01 -1.699297577142715454e-01
-8.156578242778778076e-02 1.871335953474044800e-01 -1.176920309662818909e-01 -1.844620108604431152e-01 -3.671582788228988647e-02 -1.350976675748825073e-01 -1.085765138268470764e-01 -3.779086470603942871e-01 4.873281717300415039e-02 -2.003226280212402344e-01 2.095865011215209961e-01 -1.900546066462993622e-02 3.266376554965972900e-01 -8.697205781936645508e-02 -1.626114845275878906e-01 1.362374573945999146e-01 -1.272256970405578613e-01 8.695750683546066284e-02 -1.201559230685234070e-01 1.694088429212570190e-01 1.256733536720275879e-01 -9.681695699691772461e-02 -3.792521357536315918e-02 1.469503790140151978e-01 -1.939015090465545654e-01 4.956766217947006226e-02 1.545531898736953735e-01 -1.348518878221511841e-01 -2.595516443252563477e-01 -2.812602818012237549e-01 8.838050812482833862e-02 -3.724233806133270264e-01
6.309629976749420166e-02 1.460550278425216675e-01 1.465255320072174072e-01 -8.388660848140716553e-03 -2.260266989469528198e-01 -4.540454596281051636e-02 2.562066018581390381e-01 -3.730202019214630127e-01 9.013083577156066895e-02 -3.210103511810302734e-01 -4.034398496150970459e-02 9.426562488079071045e-02 8.708671480417251587e-02 -1.005605459213256836e-01 -6.518395990133285522e-02 -6.161300465464591980e-02 -6.137369945645332336e-02 1.503991931676864624e-01 1.105299592018127441e-01 1.921819001436233521e-01 -7.879319787025451660e-02 1.320063918828964233e-01 -2.136736512184143066e-01 -1.988655887544155121e-02 -1.349573582410812378e-01 4.237242937088012695e-01 -3.375736065208911896e-03 3.116626106202602386e-02 -3.575975298881530762e-01 -1.498003900051116943e-01 1.711074635386466980e-02 -2.306812554597854614e-01
3.697701543569564819e-02 -1.707327812910079956e-01 9.336801245808601379e-03 -1.203863173723220825e-01 4.780243709683418274e-02 -3.696238994598388672e-01 2.519311308860778809e-01 1.816776841878890991e-01 1.686096377670764923e-02 -2.538719177246093750e-01 1.007488965988159180e-01 -1.943530701100826263e-02 -9.697822481393814087e-02 2.847375273704528809e-01 -1.282715648412704468e-01 -2.093170434236526489e-01 6.443414837121963501e-02 2.215051054954528809e-01 1.107464879751205444e-01 -2.085106074810028076e-01 -1.501644700765609741e-01 3.984698653221130371e-02 2.445146739482879639e-01 -3.943304345011711121e-02 -1.003654375672340393e-01 -6.605656445026397705e-02 2.320055663585662842e-01 -8.553188294172286987e-02 -2.347915172576904297e-01 -9.566847234964370728e-02 2.732062935829162598e-01 -2.908129692077636719e-01
-1.644821614027023315e-01 8.855628222227096558e-02 -2.142155468463897705e-01 -1.326774060726165771e-01 -1.232305392622947693e-01 -3.296828866004943848e-01 3.481695428490638733e-02 -1.131178811192512512e-01 1.944895461201667786e-02 1.159162521362304688e-01 2.918882369995117188e-01 -1.999968849122524261e-02 2.990081012248992920e-01 5.600335076451301575e-02 -1.878016591072082520e-01 3.636473789811134338e-02 7.291247695684432983e-02 1.396256089210510254e-01 -2.838004529476165771e-01 -2.417615354061126709e-01 3.949737921357154846e-02 -4.680379480123519897e-02 -2.010010778903961182e-01 -7.442461699247360229e-02 -1.391365528106689453e-01 3.057093024253845215e-01 -6.683137267827987671e-02 -5.374668911099433899e-02 -2.937888801097869873e-01 -7.221475988626480103e-02 -3.006823919713497162e-02 -3.302765190601348877e-01
7.959933578968048096e-02 1.398941725492477417e-01 -4.884187132120132446e-03 2.915712594985961914e-01 9.448065608739852905e-02 -4.003749191761016846e-01 3.296263515949249268e-01 -2.274368703365325928e-01 9.660680592060089111e-02 -1.014382392168045044e-01 1.356391906738281250e-01 -2.519134990870952606e-02 1.467559933662414551e-01 1.636304110288619995e-01 -1.653694510459899902e-01 6.228741724044084549e-03 -1.372409015893936157e-01 1.113391816616058350e-01 5.804426595568656921e-02 4.775295779109001160e-02 -8.312673121690750122e-02 1.812538394005969167e-04 3.064046427607536316e-02 -1.300721019506454468e-01 1.363113522529602051e-01 1.517550647258758545e-01 -8.532592654228210449e-02 1.121391803026199341e-01 -3.739114403724670410e-01 3.270827233791351318e-02 1.066908985376358032e-01 -4.119680821895599365e-01
-7.825630903244018555e-02 -1.392994076013565063e-01 2.293414920568466187e-01 1.345807164907455444e-01 3.698434829711914062e-01 -5.493275448679924011e-02 -6.902611255645751953e-02 -3.704049810767173767e-02 -6.731799989938735962e-02 -2.483453005552291870e-01 1.643620580434799194e-01 5.512660369277000427e-02 -1.383495777845382690e-01 1.185600273311138153e-02 -1.899701803922653198e-01 -1.573452502489089966e-01 7.954820245504379272e-02 1.395942568778991699e-01 -1.435242742300033569e-01 -1.591408103704452515e-01 1.818649917840957642e-01 -1.027693450450897217e-01 1.260457485914230347e-01 7.823091745376586914e-02 9.233420342206954956e-02 2.636433243751525879e-01 1.508433669805526733e-01 2.354285717010498047e-01 -3.441135585308074951e-01 -2.605865001678466797e-01 8.788932114839553833e-02 -3.062584400177001953e-01
2.789331376552581787e-01 4.655040800571441650e-02 1.922781765460968018e-01 4.577425122261047363e-02 9.519152343273162842e-02 -3.520403206348419189e-01 3.624499440193176270e-01 -2.235523760318756104e-01 -2.049948647618293762e-02 -3.350261449813842773e-01 -2.266024239361286163e-02 6.794340163469314575e-02 1.747021973133087158e-01 6.402183324098587036e-02 -2.046748846769332886e-01 8.291998878121376038e-03 6.023365631699562073e-02 3.009348809719085693e-01 3.084930591285228729e-02 7.918439060449600220e-02 -1.541792303323745728e-01 -1.210899651050567627e-01 -1.468198746442794800e-01 -2.696835398674011230e-01 -1.106981858611106873e-01 3.137193247675895691e-02 9.101261943578720093e-02 -2.878888510167598724e-02 -9.988127648830413818e-02 -2.776923477649688721e-01 2.333616279065608978e-02 -1.677370369434356689e-01
1.498497128486633301e-01 -1.297380626201629639e-01 2.712334692478179932e-01 6.350670009851455688e-02 9.208882600069046021e-02 -2.507959306240081787e-01 1.807644665241241455e-01 -1.257931590080261230e-01 1.111199185252189636e-01 -1.742020547389984131e-01 9.072185307741165161e-02 1.436983793973922729e-01 2.047306150197982788e-01 1.676667928695678711e-01 8.343467116355895996e-02 -2.804238498210906982e-01 7.110032439231872559e-02 1.183460429310798645e-01 1.462083309888839722e-01 -2.541800439357757568e-01 2.421540673822164536e-03 2.209344208240509033e-01 -1.231320276856422424e-01 -1.983635313808917999e-02 4.139344394207000732e-02 -1.784856244921684265e-02 -2.313121967017650604e-02 1.636443585157394409e-01 -1.681984812021255493e-01 -1.771768480539321899e-01 3.917408585548400879e-01 -3.523152768611907959e-01
1.274116635322570801e-01 -2.255279421806335449e-01 -4.300695657730102539e-02 -3.089711964130401611e-01 5.808839946985244751e-02 -1.801263093948364258e-01 1.260990500450134277e-01 -1.570501364767551422e-02 -1.608092784881591797e-01 -2.661605179309844971e-02 4.607556462287902832e-01 -4.591835662722587585e-02 2.948622405529022217e-01 1.449648290872573853e-01 -8.759489655494689941e-02 -1.880111359059810638e-02 1.806115955114364624e-01 5.787083506584167480e-02 -2.080771625041961670e-01 -1.717757433652877808e-01 -1.751068383455276489e-01 -1.086832731962203979e-01 -8.766450732946395874e-02 -2.385888695716857910e-01 -4.851427674293518066e-02 1.153417900204658508e-01 -6.583092361688613892e-02 -1.437654942274093628e-01 -2.319968938827514648e-01 -3.060344457626342773e-01 1.065325662493705750e-01 -1.064005792140960693e-01
-6.524369120597839355e-02 -5.172572284936904907e-02 2.513498365879058838e-01 -4.760789871215820312e-02 1.048491746187210083e-01 -2.402104884386062622e-01 -3.515819609165191650e-01 -3.110797107219696045e-01 6.255564093589782715e-02 4.108187556266784668e-02 9.321033954620361328e-02 -9.046961367130279541e-02 3.249357044696807861e-01 5.412510037422180176e-02 -7.348550111055374146e-02 -2.305753342807292938e-02 -2.542810738086700439e-01 2.900141477584838867e-01 7.018321007490158081e-02 1.225596442818641663e-01 1.746889501810073853e-01 5.564263463020324707e-02 1.868802495300769806e-02 -4.672176763415336609e-02 -2.655859291553497314e-01 9.995812922716140747e-02 1.353163123130798340e-01 1.225904524326324463e-01 -4.754460230469703674e-02 -3.041377067565917969e-01 1.107251197099685669e-01 -2.754746973514556885e-01
-7.493163645267486572e-02 -1.032089963555335999e-01 1.582900732755661011e-01 1.822406947612762451e-01 1.798171401023864746e-01 -3.619308173656463623e-01 1.091771572828292847e-01 6.407966464757919312e-02 3.495136275887489319e-02 -1.335035711526870728e-01 -1.172973215579986572e-01 3.178921295329928398e-03 3.115653991699218750e-01 1.310135275125503540e-01 -1.987345963716506958e-01 -1.418383419513702393e-01 1.208691224455833435e-01 -6.399957835674285889e-02 -1.776495724916458130e-01 -1.868866831064224243e-01 -1.372814271599054337e-02 4.428022801876068115e-01 2.304756641387939453e-02 -2.646791189908981323e-02 -1.601670868694782257e-02 2.321896255016326904e-01 1.110395491123199463e-01 1.430402994155883789e-01 3.724300116300582886e-02 -2.634282410144805908e-01 3.367102518677711487e-02 -3.128701150417327881e-01
1.614861935377120972e-01 -1.939621567726135254e-01 -9.002808481454849243e-02 -2.453305721282958984e-01 3.052238821983337402e-01 -2.749926745891571045e-01 1.579927355051040649e-01 -6.962716579437255859e-02 -1.591670662164688110e-01 -4.167434275150299072e-01 2.729102037847042084e-02 5.649784207344055176e-02 1.766659505665302277e-02 7.069713622331619263e-02 6.996780633926391602e-02 1.622472517192363739e-02 -7.722038775682449341e-03 7.032897323369979858e-02 -1.469902098178863525e-01 -2.120803445577621460e-01 -6.282924115657806396e-02 1.124427691102027893e-01 1.512626111507415771e-01 -1.217235475778579712e-01 -8.377233147621154785e-02 1.937048882246017456e-01 3.973734378814697266e-02 3.485525846481323242e-01 -5.475327372550964355e-02 -1.960668712854385376e-01 3.079104125499725342e-01 -1.620716452598571777e-01
-2.984894253313541412e-02 -2.774904370307922363e-01 -4.608489945530891418e-02 1.556264013051986694e-01 1.413116455078125000e-01 -1.540680229663848877e-01 2.294991463422775269e-01 -2.609493136405944824e-01 -2.130360454320907593e-01 -6.532824132591485977e-03 1.917395442724227905e-01 8.552026003599166870e-03 3.147989809513092041e-01 4.590828716754913330e-02 -3.144239187240600586e-01 4.026280716061592102e-02 -1.043765321373939514e-01 3.795049339532852173e-02 1.825789809226989746e-01 -8.247396349906921387e-02 7.405092567205429077e-02 6.477728486061096191e-03 5.222314223647117615e-02 -1.471675038337707520e-01 2.791577279567718506e-01 1.542293578386306763e-01 -6.897768378257751465e-02 1.313484907150268555e-01 -3.628478348255157471e-01 1.186942756175994873e-01 2.430339902639389038e-01 -1.908390820026397705e-01
-1.619994342327117920e-01 -8.322399109601974487e-02 -1.888641417026519775e-01 1.829478442668914795e-01 2.255847901105880737e-01 -9.061227738857269287e-02 -6.651977449655532837e-02 -8.519117534160614014e-02 1.844209730625152588e-01 -1.824844628572463989e-01 -2.611685991287231445e-01 -1.856777518987655640e-01 1.451883167028427124e-01 1.959943622350692749e-01 -7.752195745706558228e-02 -2.373686581850051880e-01 6.005960982292890549e-03 -1.414512395858764648e-01 -1.233529821038246155e-01 1.080078706145286560e-01 -4.862810950726270676e-03 -7.666155695915222168e-02 -5.908595025539398193e-02 -7.435903535224497318e-04 -2.529378831386566162e-01 1.486585736274719238e-01 1.525938510894775391e-01 -5.278990417718887329e-02 -3.844437599182128906e-01 -2.322569191455841064e-01 3.209790885448455811e-01 -2.486565113067626953e-01
-3.981477394700050354e-02 -1.329778730869293213e-01 7.079319655895233154e-02 -2.239464670419692993e-01 -2.594490349292755127e-01 -2.375555038452148438e-01 -9.760542213916778564e-02 -3.223353922367095947e-01 1.911234855651855469e-01 -2.367718666791915894e-01 -5.106156691908836365e-02 1.245659217238426208e-01 2.279360443353652954e-01 -2.128197252750396729e-01 5.234390869736671448e-02 -1.005853638052940369e-01 2.494768239557743073e-02 1.292953044176101685e-01 -5.999539047479629517e-03 -2.721378505229949951e-01 8.991426974534988403e-02 -1.184363439679145813e-01 -7.758611440658569336e-02 -2.927313745021820068e-01 6.684671342372894287e-02 1.789285540580749512e-01 4.319385588169097900e-01 4.789388552308082581e-02 -1.092794016003608704e-01 -6.489974260330200195e-02 1.095218807458877563e-01 -9.392503648996353149e-02
-3.415470570325851440e-02 2.386932261288166046e-03 -4.280605539679527283e-02 1.565160416066646576e-02 3.028359031304717064e-03 -2.447916418313980103e-01 2.442377507686614990e-01 -1.609666198492050171e-01 -1.094855070114135742e-01 -2.542037069797515869e-01 1.095475554466247559e-01 9.647937119007110596e-02 2.813141345977783203e-01 2.159905880689620972e-01 1.972820796072483063e-02 -9.178568422794342041e-02 -1.550065074115991592e-02 2.131208479404449463e-01 1.826866716146469116e-01 6.835319101810455322e-02 -1.017027348279953003e-01 3.946766555309295654e-01 8.883122354745864868e-02 1.381870172917842865e-02 1.637364476919174194e-01 -8.292033523321151733e-02 -1.568388193845748901e-01 1.846762895584106445e-01 -3.503948152065277100e-01 7.029853761196136475e-03 2.753897905349731445e-01 -2.641593515872955322e-01
2.250981181859970093e-01 -1.003827750682830811e-01 -1.330075860023498535e-01 -5.662747099995613098e-02 2.059969753026962280e-01 -3.156801760196685791e-01 2.886810600757598877e-01 1.085586845874786377e-01 -3.696741908788681030e-02 -4.404850602149963379e-01 1.628526896238327026e-01 1.584038883447647095e-01 4.769544675946235657e-02 5.017058178782463074e-02 -1.006197258830070496e-01 -5.747966840863227844e-02 -2.496048063039779663e-02 6.377264112234115601e-02 -4.974855482578277588e-02 -2.079329788684844971e-01 -6.636262685060501099e-02 1.252132952213287354e-01 3.680903017520904541e-01 -1.220992431044578552e-01 3.145699948072433472e-02 1.710209995508193970e-01 -3.758309036493301392e-02 1.237567514181137085e-01 3.218758106231689453e-02 -2.837470173835754395e-01 1.068774238228797913e-01 -2.347343564033508301e-01
1.919528096914291382e-01 -2.890819609165191650e-01 1.006393805146217346e-01 -2.725586593151092529e-01 2.508006393909454346e-01 -1.467782258987426758e-01 -7.054650038480758667e-02 1.297767907381057739e-01 3.204885423183441162e-01 -6.734239310026168823e-02 7.499748468399047852e-02 2.633768022060394287e-01 1.004352495074272156e-01 1.383182108402252197e-01 -2.411544471979141235e-01 -9.298539161682128906e-02 -1.935723721981048584e-01 6.644258648157119751e-02 -2.437773346900939941e-01 6.464823614805936813e-03 -7.682430744171142578e-02 -2.037011086940765381e-01 1.249341573566198349e-02 -1.926556378602981567e-01 -1.022032275795936584e-01 5.451348051428794861e-02 -9.151306003332138062e-02 8.473062515258789062e-02 -1.133087873458862305e-01 -3.503277301788330078e-01 7.133872807025909424e-02 -2.345070540904998779e-01
-1.463797539472579956e-01 -1.811540871858596802e-01 -1.663540154695510864e-01 2.314325720071792603e-01 1.123669072985649109e-01 -2.898021638393402100e-01 2.287523746490478516e-01 -1.914079189300537109e-01 -8.867409080266952515e-02 -6.424382328987121582e-02 3.007625639438629150e-01 1.903618723154067993e-01 9.811352938413619995e-02 1.924110352993011475e-01 -1.173572465777397156e-01 -4.829895868897438049e-02 -5.367019027471542358e-02 4.170637577772140503e-02 1.361102014780044556e-01 -1.742106489837169647e-02 9.641495347023010254e-02 1.079174801707267761e-01 1.311349123716354370e-01 1.393397450447082520e-01 5.786065384745597839e-02 1.479400992393493652e-01 1.734580844640731812e-01 1.467153728008270264e-01 -5.020943880081176758e-01 1.334145069122314453e-01 2.058394700288772583e-01 -8.594463765621185303e-02
2.234647870063781738e-01 -2.149539813399314880e-02 -3.561897575855255127e-02 -5.927875638008117676e-02 1.831181943416595459e-01 -1.485629081726074219e-01 3.186413347721099854e-01 -1.957104504108428955e-01 -1.007083579897880554e-01 -1.474653184413909912e-01 -2.390088587999343872e-01 3.369291499257087708e-02 2.830560207366943359e-01 -1.067741438746452332e-01 -2.543076872825622559e-02 -1.610222458839416504e-01 -6.781776249408721924e-02 4.022796750068664551e-01 -1.230460181832313538e-01 -1.246584057807922363e-01 -1.959179192781448364e-01 4.509075358510017395e-02 1.078018769621849060e-01 -1.394219696521759033e-01 4.965266585350036621e-02 8.658913522958755493e-02 1.328042298555374146e-01 6.466830149292945862e-03 -3.984148800373077393e-02 -2.365739196538925171e-01 2.504824101924896240e-01 -3.530056774616241455e-01
8.329819887876510620e-02 1.030186712741851807e-01 7.364885509014129639e-02 -1.511837691068649292e-01 -5.390707403421401978e-02 -3.977159261703491211e-01 2.731865644454956055e-01 5.990467220544815063e-02 1.862034946680068970e-01 -7.356390357017517090e-02 -1.785499602556228638e-02 -1.546028405427932739e-01 3.079912364482879639e-01 1.147845163941383362e-01 -2.643563747406005859e-01 1.254635751247406006e-01 4.687662050127983093e-02 1.467743664979934692e-01 1.276159137487411499e-01 2.434381395578384399e-01 -7.537169754505157471e-02 3.791890665888786316e-02 2.850368618965148926e-01 -1.114325895905494690e-01 1.625928841531276703e-02 2.083508521318435669e-01 6.214626133441925049e-02 -1.823666989803314209e-01 -1.219390407204627991e-01 -2.131655067205429077e-01 -5.488136783242225647e-03 -3.401437103748321533e-01
-1.769109964370727539e-01 -1.197257190942764282e-01 2.165518105030059814e-01 -3.422036170959472656e-01 -1.826871186494827271e-01 -2.325173616409301758e-01 1.837117224931716919e-01 -2.075177431106567383e-01 3.171072602272033691e-01 -2.799020409584045410e-01 5.317716300487518311e-02 3.705209866166114807e-02 1.809585988521575928e-01 -1.706891208887100220e-01 -8.171965181827545166e-02 3.024377301335334778e-02 -8.796061156317591667e-04 -6.059249490499496460e-02 1.580478809773921967e-02 -8.196702599525451660e-02 2.165697887539863586e-02 9.274375624954700470e-03 1.336610224097967148e-02 -1.875671148300170898e-01 1.563993096351623535e-01 1.375432591885328293e-02 4.066653549671173096e-01 2.473088204860687256e-01 -1.371080614626407623e-02 -2.619757950305938721e-01 -6.723700463771820068e-02 -4.957027360796928406e-02
3.877468779683113098e-02 -1.964128315448760986e-01 -7.895722985267639160e-02 -3.775886893272399902e-01 2.385538816452026367e-02 -1.395714879035949707e-01 5.164220556616783142e-02 -6.093865260481834412e-02 -1.272271270863711834e-03 -2.966605126857757568e-01 -3.582561761140823364e-02 -1.089040040969848633e-01 -4.193817824125289917e-02 3.745007514953613281e-01 -1.777310818433761597e-01 -1.539787501096725464e-01 1.021996885538101196e-01 2.476631253957748413e-01 -8.788172155618667603e-02 2.140959352254867554e-01 -2.074584551155567169e-02 1.007674112915992737e-01 8.735220134258270264e-02 -1.651017665863037109e-01 -2.625809907913208008e-01 4.337784647941589355e-02 5.943064764142036438e-02 3.146712779998779297e-01 -3.079864382743835449e-01 -1.188844293355941772e-01 -1.186868771910667419e-01 -1.376577466726303101e-01
2.076895385980606079e-01 -4.497047141194343567e-02 -7.503048330545425415e-02 -1.226049661636352539e-01 1.065234243869781494e-01 -3.063391149044036865e-01 3.789894655346870422e-02 -2.729142643511295319e-02 3.827095031738281250e-02 -3.878994882106781006e-01 1.511666085571050644e-02 -6.563111394643783569e-02 2.745154201984405518e-01 2.945386767387390137e-01 1.130125522613525391e-01 -2.127757817506790161e-01 1.974264392629265785e-03 1.392339468002319336e-01 2.147633284330368042e-01 -3.897075951099395752e-01 1.179765090346336365e-01 1.174041032791137695e-01 1.212988644838333130e-01 -1.518178135156631470e-01 4.499389231204986572e-02 1.435704529285430908e-01 1.161570399999618530e-01 -5.345135927200317383e-02 -6.734044849872589111e-02 -1.732557415962219238e-01 2.773324549198150635e-01 -1.299377679824829102e-01
-8.000646531581878662e-02 8.115371316671371460e-02 2.854107506573200226e-02 1.105536893010139465e-01 1.157469823956489563e-01 -4.331040680408477783e-01 2.373207956552505493e-01 -1.421665549278259277e-01 7.546847313642501831e-02 -2.161867022514343262e-01 2.059466242790222168e-01 -2.003749161958694458e-01 1.077324301004409790e-01 6.143602356314659119e-02 -2.211521714925765991e-01 -3.292114138603210449e-01 1.602281332015991211e-01 5.340984091162681580e-03 1.012752279639244080e-01 -1.403198461048305035e-03 -3.980407491326332092e-02 3.548396378755569458e-02 1.738493144512176514e-01 -3.342607319355010986e-01 1.852854490280151367e-01 5.257186293601989746e-02 -2.067250385880470276e-02 1.560306400060653687e-01 -1.422379761934280396e-01 -1.183834150433540344e-01 -1.708145290613174438e-01 -2.876680493354797363e-01
-2.057471312582492828e-02 2.493566572666168213e-01 1.805959790945053101e-01 1.307953149080276489e-01 1.008918434381484985e-01 7.399452477693557739e-02 1.956427693367004395e-01 -1.415474861860275269e-01 7.747974246740341187e-02 -1.078628748655319214e-01 5.861296504735946655e-02 -9.119000285863876343e-03 6.333923339843750000e-02 1.786078214645385742e-01 -2.476518452167510986e-01 -1.859608143568038940e-01 1.535491496324539185e-01 2.156249247491359711e-02 -4.924205597490072250e-03 1.676687449216842651e-01 -9.250468760728836060e-02 -8.723457157611846924e-02 -9.738469123840332031e-02 -3.151839599013328552e-02 6.794565916061401367e-02 3.962487578392028809e-01 1.014541909098625183e-01 6.938462704420089722e-02 -3.829493522644042969e-01 -3.184262290596961975e-02 1.305878162384033203e-01 -4.903572201728820801e-01
-4.034896567463874817e-02 -2.449508309364318848e-01 7.067172974348068237e-02 -2.020902782678604126e-01 2.565045058727264404e-01 -2.457385808229446411e-01 -1.556529849767684937e-01 7.743891328573226929e-02 1.785540282726287842e-01 -2.977355718612670898e-01 1.638394296169281006e-01 5.929886177182197571e-02 3.404206931591033936e-01 5.377599224448204041e-02 9.268712252378463745e-02 -2.955684997141361237e-02 7.036516070365905762e-02 2.017896473407745361e-01 -1.840088665485382080e-01 -2.915355265140533447e-01 -2.705699391663074493e-02 -1.217823103070259094e-01 -1.632276177406311035e-02 4.202294722199440002e-02 8.134550414979457855e-03 -6.417093425989151001e-02 1.977449357509613037e-01 -9.301988407969474792e-03 -4.219726920127868652e-01 9.213902801275253296e-02 -7.199425250291824341e-02 -1.994332522153854370e-01
-1.129044666886329651e-01 -7.000232487916946411e-02 3.032297268509864807e-02 -1.932076066732406616e-01 -4.807524010539054871e-02 -2.832491695880889893e-01 5.359413847327232361e-02 -1.971438974142074585e-01 2.557255141437053680e-02 3.232646360993385315e-02 2.894123196601867676e-01 -1.253993213176727295e-01 1.982951909303665161e-01 1.814650185406208038e-02 -1.881134510040283203e-01 -6.225774995982646942e-04 -2.598021924495697021e-01 1.924725472927093506e-01 1.233698334544897079e-02 -2.015119642019271851e-01 1.183066740632057190e-01 -1.771284192800521851e-01 7.507456839084625244e-02 5.339029058814048767e-02 1.240179762244224548e-01 2.524866461753845215e-01 2.714400887489318848e-01 1.566304415464401245e-01 -3.972962871193885803e-02 -1.215269267559051514e-01 -2.200304567813873291e-01 -4.498223066329956055e-01
1.807349361479282379e-02 -4.318225383758544922e-01 1.046939417719841003e-01 -2.679715454578399658e-01 2.908738553524017334e-01 -9.080876596271991730e-03 2.060036510229110718e-01 -1.318195462226867676e-01 2.287887930870056152e-01 -3.334646522998809814e-01 1.964027434587478638e-01 -5.524582415819168091e-02 -1.679925620555877686e-02 -1.399111151695251465e-01 -4.846903681755065918e-02 2.868198417127132416e-02 -2.932618558406829834e-02 1.432862877845764160e-01 9.618288278579711914e-02 -2.947834692895412445e-02 -1.884750574827194214e-01 -2.220190614461898804e-01 2.098972648382186890e-01 -6.105723977088928223e-02 -4.398301243782043457e-02 7.763218879699707031e-02 -2.760674059391021729e-01 -4.862465709447860718e-02 -6.468286365270614624e-02 -1.068971399217844009e-02 1.423580795526504517e-01 -2.872574329376220703e-01
1.818802505731582642e-01 -1.305541843175888062e-01 2.583338133990764618e-02 -3.112868964672088623e-01 3.059614822268486023e-02 1.735932081937789917e-01 5.978170409798622131e-02 -2.986125349998474121e-01 2.519946396350860596e-01 1.554418206214904785e-01 2.449077926576137543e-02 -2.472876161336898804e-01 1.705444455146789551e-01 4.324923455715179443e-02 -1.100603118538856506e-01 -4.642104730010032654e-03 -8.927825838327407837e-02 1.809298098087310791e-01 -8.656175434589385986e-02 -1.813142150640487671e-01 2.183938324451446533e-01 -7.698195427656173706e-02 -7.570302486419677734e-02 -1.806044280529022217e-01 -9.155964851379394531e-02 2.855390012264251709e-01 6.630019098520278931e-02 -6.941530387848615646e-03 -3.062696456909179688e-01 1.864033564925193787e-02 1.844691038131713867e-01 -3.747092187404632568e-01
-2.070362120866775513e-02 -2.864089012145996094e-01 -3.695622086524963379e-02 -1.104755233973264694e-02 -7.122829556465148926e-02 -1.218085959553718567e-01 2.531153261661529541e-01 -5.887514725327491760e-02 2.824714779853820801e-01 -1.783273555338382721e-02 -3.240830847062170506e-05 2.375910580158233643e-01 2.334643900394439697e-01 -2.267581671476364136e-01 -9.504582732915878296e-02 -6.035433709621429443e-02 -1.382211297750473022e-01 2.317580133676528931e-01 -1.498173922300338745e-01 1.939385943114757538e-02 -5.699552595615386963e-02 -6.452694535255432129e-03 1.877191127277910709e-03 1.294412016868591309e-01 3.156238198280334473e-01 1.168787181377410889e-01 3.162534534931182861e-01 -9.124577045440673828e-02 -3.397740721702575684e-01 -1.163692772388458252e-01 2.916157841682434082e-01 -1.487087011337280273e-01
7.609415054321289062e-02 -1.545561403036117554e-01 1.046848744153976440e-01 -2.787591218948364258e-01 -1.493491828441619873e-01 -1.700836122035980225e-01 -1.717328652739524841e-02 -4.742466285824775696e-02 8.299309015274047852e-02 -4.789816439151763916e-01 1.279919892549514771e-01 1.016276106238365173e-01 6.750027835369110107e-02 1.541570276021957397e-01 -2.122143208980560303e-01 -2.999268099665641785e-02 -1.186413243412971497e-01 1.717589050531387329e-01 -2.395110279321670532e-01 7.214502245187759399e-02 3.918104469776153564e-01 -1.580077111721038818e-01 6.385723501443862915e-02 1.095946878194808960e-01 1.100045293569564819e-01 2.314175516366958618e-01 1.016081273555755615e-01 -1.573752611875534058e-01 -1.503690779209136963e-01 -5.698265880346298218e-02 -1.639937758445739746e-01 -1.907517313957214355e-01
7.134808227419853210e-03 -3.996804356575012207e-01 2.447940036654472351e-02 -1.781177073717117310e-01 7.177811861038208008e-02 1.056903824210166931e-01 2.355916649103164673e-01 -8.510620892047882080e-02 2.528008818626403809e-02 6.031038612127304077e-02 -1.342043131589889526e-01 -1.685862988233566284e-02 2.894265353679656982e-01 -1.002735346555709839e-01 1.151938140392303467e-01 1.236629486083984375e-02 -1.448118984699249268e-01 1.940577626228332520e-01 -1.797281503677368164e-01 -1.645300239324569702e-01 -2.297802269458770752e-01 1.614552587270736694e-01 -2.517615631222724915e-02 7.263922691345214844e-02 6.912090629339218140e-02 2.221148163080215454e-01 -2.031859196722507477e-02 -1.659931242465972900e-01 -2.929886579513549805e-01 -5.826112255454063416e-02 2.294116914272308350e-01 -4.150541722774505615e-01
3.248561024665832520e-01 -1.469559669494628906e-01 8.036836981773376465e-02 -2.523594796657562256e-01 1.539001017808914185e-01 -1.508406996726989746e-01 2.512619495391845703e-01 -8.915020525455474854e-02 1.348917186260223389e-01 1.147844456136226654e-02 -1.357121858745813370e-02 -1.494154334068298340e-01 7.630907744169235229e-02 -1.748555302619934082e-01 -1.314810067415237427e-01 -1.287189871072769165e-01 -2.567003071308135986e-01 2.788961678743362427e-02 -2.696729302406311035e-01 -2.716078758239746094e-01 6.318983156234025955e-03 -1.137196421623229980e-01 -1.727947145700454712e-01 -1.757516562938690186e-01 -6.402136385440826416e-02 2.429149001836776733e-01 -3.532913047820329666e-03 1.687567085027694702e-01 -3.312391340732574463e-01 -2.557743899524211884e-02 1.022285819053649902e-01 -2.735172212123870850e-01
-1.093422919511795044e-01 -3.282533586025238037e-01 9.435953199863433838e-02 -2.801691293716430664e-01 -1.205731555819511414e-01 -3.829576373100280762e-01 -7.925117015838623047e-02 -3.411224856972694397e-02 -1.175752747803926468e-02 -1.931881755590438843e-01 2.723972201347351074e-01 -2.881107851862907410e-02 -3.411396965384483337e-02 2.515015006065368652e-01 1.540955454111099243e-01 -1.398545950651168823e-01 -9.318990260362625122e-02 -4.230734705924987793e-02 -2.430700510740280151e-01 -8.974456787109375000e-02 4.669489338994026184e-02 -1.825508177280426025e-01 3.536198288202285767e-02 -2.059148848056793213e-01 -5.685429275035858154e-02 5.555908381938934326e-02 3.127410411834716797e-01 -2.468378692865371704e-01 -8.202214539051055908e-02 -2.523472607135772705e-01 5.613249540328979492e-02 -9.308192878961563110e-02
-1.706741601228713989e-01 1.164083629846572876e-01 -2.113853394985198975e-02 -7.971620559692382812e-02 -3.706839680671691895e-02 -2.897909879684448242e-01 9.574445895850658417e-03 -9.233240038156509399e-03 2.011124417185783386e-02 -8.945382386445999146e-02 3.364446461200714111e-01 -1.340817362070083618e-01 2.653728425502777100e-01 2.452956885099411011e-01 -1.574964821338653564e-01 8.468879759311676025e-02 1.281750053167343140e-01 2.495633959770202637e-01 -2.245574742555618286e-01 -8.936633914709091187e-02 1.355872955173254013e-02 -2.083233147859573364e-01 -9.743417799472808838e-02 -8.844427764415740967e-03 -2.033380866050720215e-01 2.910236120223999023e-01 -1.777310073375701904e-01 -6.772971898317337036e-02 -8.460386097431182861e-02 1.136043593287467957e-01 2.527069151401519775e-01 -3.555564880371093750e-01
3.893578797578811646e-02 -6.442780792713165283e-02 -1.576976180076599121e-01 -2.122590690851211548e-01 2.809232473373413086e-01 -2.388157397508621216e-01 3.326247334480285645e-01 -3.144009411334991455e-02 -6.125952675938606262e-02 -3.963436782360076904e-01 1.025433912873268127e-01 -1.302774995565414429e-02 1.970661059021949768e-02 1.053346097469329834e-01 -1.307491809129714966e-01 -1.090082675218582153e-01 6.887703388929367065e-02 1.074477937072515488e-02 1.338660344481468201e-02 -1.691358238458633423e-01 -1.511223912239074707e-01 1.097742989659309387e-01 3.114908933639526367e-01 -6.268859654664993286e-02 1.162656098604202271e-01 1.143678352236747742e-01 8.906762814149260521e-04 2.045836746692657471e-01 2.688218839466571808e-02 -3.622620105743408203e-01 7.088534533977508545e-02 -2.998664081096649170e-01
1.309978216886520386e-01 -3.512148559093475342e-02 2.921305596828460693e-02 -1.539992541074752808e-01 -4.641664773225784302e-02 -4.105290770530700684e-01 1.208628565073013306e-01 7.151805609464645386e-02 -2.758267149329185486e-02 -3.519489765167236328e-01 3.204088211059570312e-01 1.603977680206298828e-01 -3.132568672299385071e-02 2.795716822147369385e-01 -1.565303057432174683e-01 -2.416849136352539062e-01 2.433577030897140503e-01 2.279948256909847260e-02 1.032786294817924500e-01 -3.640782088041305542e-02 -4.178118426352739334e-03 5.827079713344573975e-02 8.823136240243911743e-02 -1.034796312451362610e-01 1.190607175230979919e-01 -1.251629274338483810e-02 4.913640394806861877e-02 7.581306993961334229e-02 -1.278447955846786499e-01 -1.643117070198059082e-01 1.766668409109115601e-01 -4.010786414146423340e-01
1.004736423492431641e-01 -7.551777362823486328e-02 7.652148604393005371e-02 -3.032089471817016602e-01 -3.066950105130672455e-02 -3.605599701404571533e-01 1.782048046588897705e-01 6.765861064195632935e-03 1.193879768252372742e-01 -3.067021965980529785e-01 4.158400744199752808e-02 -1.245766598731279373e-02 -1.022177115082740784e-01 2.720438241958618164e-01 -1.626016199588775635e-01 -2.551869750022888184e-01 8.201542496681213379e-02 1.164470687508583069e-01 1.611440628767013550e-01 -1.875898391008377075e-01 -1.536378413438796997e-01 1.717345416545867920e-02 2.555407583713531494e-01 7.691858708858489990e-02 -7.529106736183166504e-02 -6.854206323623657227e-02 2.225296944379806519e-01 -4.802473634481430054e-02 -2.606746554374694824e-01 -1.026118695735931396e-01 2.459997236728668213e-01 -2.443233877420425415e-01
-4.287278279662132263e-02 -1.352733373641967773e-01 1.388919353485107422e-01 -1.098639741539955139e-01 7.066471874713897705e-02 -3.653760552406311035e-01 -1.321454644203186035e-01 -4.111284911632537842e-01 -1.204601898789405823e-01 -6.953547149896621704e-02 2.153754383325576782e-01 1.343680918216705322e-01 3.564168512821197510e-01 3.257837891578674316e-01 1.057877987623214722e-01 -5.484396964311599731e-02 1.058117747306823730e-01 1.688394136726856232e-02 -2.740270793437957764e-01 9.321565926074981689e-02 1.465339362621307373e-01 -1.348717063665390015e-01 -1.036186516284942627e-02 -1.578025221824645996e-01 -8.834136277437210083e-02 5.222040042281150818e-02 1.964208036661148071e-01 -4.857123829424381256e-03 -1.202362328767776489e-01 -2.527205049991607666e-01 9.134717285633087158e-03 -6.992308050394058228e-02
4.532003775238990784e-02 -3.222925961017608643e-01 1.969317346811294556e-01 -3.486912250518798828e-01 1.856857687234878540e-01 -1.264293789863586426e-01 9.130539745092391968e-02 2.296549826860427856e-02 9.236161410808563232e-02 -1.534176617860794067e-01 3.464178442955017090e-01 -1.418419461697340012e-02 3.080310113728046417e-02 -1.370602659881114960e-02 5.425210297107696533e-02 -2.731368839740753174e-01 -2.647093534469604492e-01 -1.175070367753505707e-02 -6.800565868616104126e-02 3.640497103333473206e-02 1.236420944333076477e-01 -1.158072650432586670e-01 8.772821724414825439e-02 1.127003654837608337e-01 -1.803017854690551758e-01 8.000671118497848511e-02 2.081368416547775269e-01 -1.366648450493812561e-02 -3.700931742787361145e-02 -1.951697617769241333e-01 3.589200675487518311e-01 -2.597363889217376709e-01
-2.996761202812194824e-01 -3.003373146057128906e-01 1.297325491905212402e-01 -5.455322097986936569e-03 -2.460650056600570679e-01 -1.477586477994918823e-01 3.258122205734252930e-01 -2.547836005687713623e-01 4.221588671207427979e-01 -2.562935054302215576e-01 1.700622290372848511e-01 6.747077405452728271e-02 4.998118057847023010e-02 1.386277377605438232e-01 -4.504563286900520325e-02 8.065155148506164551e-02 9.516827762126922607e-02 -3.269839659333229065e-02 -4.163248464465141296e-02 -4.544453695416450500e-02 2.982997596263885498e-01 -1.608760058879852295e-01 8.779123425483703613e-03 -2.546665072441101074e-02 1.585719920694828033e-02 1.630788594484329224e-01 1.661769598722457886e-01 1.559863835573196411e-01 -4.617109894752502441e-02 1.007247343659400940e-01 -2.162340283393859863e-02 -1.449254900217056274e-01
-1.216752603650093079e-01 -8.240007609128952026e-02 1.635011732578277588e-01 -1.609882153570652008e-02 -3.896444290876388550e-02 -3.468533456325531006e-01 1.793205887079238892e-01 -1.501759886741638184e-01 -1.071832515299320221e-02 -2.302394360303878784e-01 9.789918363094329834e-02 7.081770151853561401e-02 -1.036433726549148560e-01 1.749355494976043701e-01 2.741028741002082825e-02 -1.355144232511520386e-01 1.027269437909126282e-01 1.143729910254478455e-01 6.779354298487305641e-04 -2.440387606620788574e-01 -2.249755114316940308e-01 1.182414740324020386e-01 -1.565126702189445496e-02 -4.540326297283172607e-01 7.921899855136871338e-02 1.861129999160766602e-01 9.748052805662155151e-02 2.074835449457168579e-01 -5.601102858781814575e-02 -9.081971645355224609e-02 -2.862859666347503662e-01 -3.251297175884246826e-01
1.685463935136795044e-01 -1.872353106737136841e-01 -4.433504771441221237e-03 -1.945728212594985962e-01 1.797115057706832886e-01 -1.972874104976654053e-01 -1.877432763576507568e-01 -1.776514500379562378e-01 3.999981656670570374e-02 -1.104253455996513367e-01 1.328153908252716064e-01 1.491781026124954224e-01 1.153726130723953247e-01 3.906151056289672852e-01 -1.299015432596206665e-02 6.862271577119827271e-02 -1.654532849788665771e-01 2.100893110036849976e-01 -1.970112323760986328e-01 1.664137281477451324e-02 3.664586544036865234e-01 -2.978901267051696777e-01 9.178465604782104492e-02 2.133985422551631927e-02 2.561240270733833313e-02 1.831439882516860962e-01 2.276914268732070923e-01 -4.274982213973999023e-02 -6.894831359386444092e-02 -2.299875468015670776e-01 6.971530616283416748e-02 -2.080487310886383057e-01
-1.656019687652587891e-01 -2.149149328470230103e-01 7.078853435814380646e-03 -1.595509946346282959e-01 -2.603325247764587402e-01 -2.727030515670776367e-01 4.391905367374420166e-01 -1.242953613400459290e-01 1.783651262521743774e-01 -1.386962532997131348e-01 1.198675036430358887e-01 6.245571374893188477e-02 3.795932233333587646e-02 -1.464528888463973999e-01 -1.167057231068611145e-01 7.548134028911590576e-02 4.545418778434395790e-04 1.728497892618179321e-01 -1.873461529612541199e-02 -2.009912878274917603e-01 3.966054916381835938e-01 -5.544471368193626404e-02 -4.083618149161338806e-02 8.089486509561538696e-02 2.340586669743061066e-02 1.471444033086299896e-02 1.906286031007766724e-01 1.918702386319637299e-02 -3.629445433616638184e-01 -1.370705962181091309e-01 -1.049436405301094055e-01 2.582904882729053497e-02
8.699396997690200806e-02 7.574122399091720581e-02 -1.214042119681835175e-02 -9.091496467590332031e-02 -5.828642845153808594e-02 -4.705037772655487061e-01 2.462850958108901978e-01 -1.135393306612968445e-01 8.257755637168884277e-02 -5.759153887629508972e-02 2.943566814064979553e-02 -9.454661048948764801e-03 2.154540717601776123e-01 3.214258551597595215e-01 -2.361920326948165894e-01 1.342546641826629639e-01 1.928390748798847198e-02 2.248899340629577637e-01 7.505207508802413940e-02 1.366863250732421875e-01 -3.240831792354583740e-01 -9.611023217439651489e-02 2.317542433738708496e-01 -2.018487900495529175e-01 3.504751995205879211e-02 1.377085894346237183e-01 1.802359670400619507e-01 -1.166367232799530029e-01 -9.985802322626113892e-02 -1.251385211944580078e-01 -2.381548099219799042e-02 -2.624178230762481689e-01
-2.733415961265563965e-01 -1.953623145818710327e-01 2.254773974418640137e-01 -1.560043636709451675e-02 -1.419792026281356812e-01 2.941477112472057343e-02 -2.747410833835601807e-01 -6.392742693424224854e-02 3.271709755063056946e-02 -4.341230392456054688e-01 1.010470837354660034e-01 -2.083829045295715332e-02 1.695303916931152344e-01 1.505880504846572876e-01 -1.346917152404785156e-01 5.688842386007308960e-02 2.577874362468719482e-01 9.985152631998062134e-02 -7.223062962293624878e-02 -8.945391327142715454e-02 8.018828183412551880e-02 9.155902266502380371e-02 -5.052164196968078613e-02 -3.473839163780212402e-02 -7.144078612327575684e-02 -4.904948174953460693e-02 -9.764230996370315552e-02 2.011175602674484253e-01 -3.664569556713104248e-01 -2.393281757831573486e-01 -5.740922316908836365e-02 -3.192112445831298828e-01
-1.018505841493606567e-01 -1.286575347185134888e-01 -1.855145394802093506e-01 4.828688874840736389e-02 1.036331281065940857e-01 -3.064612746238708496e-01 5.819983780384063721e-02 -1.581782698631286621e-01 1.914983391761779785e-01 3.571513667702674866e-02 -9.541016817092895508e-02 1.579519361257553101e-01 2.441110461950302124e-01 2.293921262025833130e-01 -2.521916925907135010e-01 -1.164870336651802063e-01 -6.646644324064254761e-02 3.202024996280670166e-01 -1.709502190351486206e-03 -2.161580473184585571e-01 3.363582119345664978e-02 -6.764154881238937378e-02 5.570228397846221924e-02 -8.063610643148422241e-02 -3.520839512348175049e-01 2.338494211435317993e-01 9.108463674783706665e-02 1.722123473882675171e-01 -3.772739470005035400e-01 -1.046410650014877319e-01 -5.382266640663146973e-02 -1.047394610941410065e-02
-2.857025340199470520e-02 1.252536475658416748e-02 -4.391511157155036926e-02 -3.221618533134460449e-01 -2.994748353958129883e-01 -1.823361963033676147e-01 -1.017622202634811401e-01 -2.164520025253295898e-01 9.850403666496276855e-02 -2.883483469486236572e-01 2.352778166532516479e-01 3.110631369054317474e-02 1.557730138301849365e-01 4.700181889347732067e-04 -1.772673428058624268e-01 -6.925175338983535767e-02 -1.822088807821273804e-01 2.464159727096557617e-01 -1.048406958580017090e-01 -8.160677738487720490e-03 1.433490663766860962e-01 -1.286588609218597412e-01 2.807883620262145996e-01 -1.414413750171661377e-02 3.686364972963929176e-03 3.233663141727447510e-01 1.682603210210800171e-01 -1.131588220596313477e-01 -1.070428043603897095e-01 -2.651591300964355469e-01 -2.092634439468383789e-01 -1.055346280336380005e-01
2.337900698184967041e-01 -2.405273318290710449e-01 5.868722870945930481e-02 -2.245116680860519409e-01 7.784803211688995361e-02 2.356918901205062866e-01 -2.681395784020423889e-02 -3.554841279983520508e-01 8.837913721799850464e-02 -1.247440129518508911e-01 -1.123958304524421692e-01 -2.362238056957721710e-02 1.519242376089096069e-01 2.009019404649734497e-01 -1.494043171405792236e-01 1.837946921586990356e-01 1.607509888708591461e-02 -7.689282298088073730e-02 -5.138741806149482727e-02 -6.815178692340850830e-02 4.987064749002456665e-02 -2.691111266613006592e-01 -1.183806881308555603e-01 -1.848824881017208099e-02 2.283110618591308594e-01 2.355482727289199829e-01 2.898094058036804199e-01 -6.303851306438446045e-02 -2.601319551467895508e-01 -1.223954930901527405e-01 1.584037989377975464e-01 -2.877491116523742676e-01
-1.311194896697998047e-01 -2.372565269470214844e-01 -6.815356016159057617e-02 2.491766214370727539e-01 -1.083755632862448692e-03 -2.083760648965835571e-01 3.894457593560218811e-02 -1.909594535827636719e-01 -1.498845368623733521e-01 -1.059098765254020691e-01 2.332837879657745361e-01 8.863152563571929932e-02 1.227448284626007080e-01 1.921874433755874634e-01 -2.517993152141571045e-01 5.295404791831970215e-02 -5.074132978916168213e-02 1.867106109857559204e-01 9.721283614635467529e-02 -1.111170426011085510e-01 3.031811416149139404e-01 -7.525801658630371094e-02 4.915892332792282104e-02 -7.360975723713636398e-03 3.955793380737304688e-01 2.399173192679882050e-02 5.449017882347106934e-02 2.428648024797439575e-01 -3.634293377399444580e-01 6.138507276773452759e-03 1.412738859653472900e-01 -1.839474886655807495e-01
1.733043231070041656e-02 4.561211168766021729e-02 -1.313076764345169067e-01 -2.173408120870590210e-01 -8.740463107824325562e-02 -6.045121327042579651e-02 4.714054241776466370e-02 -5.653473362326622009e-02 1.970247328281402588e-01 -1.288713067770004272e-01 2.015631273388862610e-02 1.899329572916030884e-02 2.641167044639587402e-01 1.510589271783828735e-01 -4.365066885948181152e-01 -5.289443954825401306e-02 9.210119023919105530e-03 1.504345238208770752e-01 -2.422940284013748169e-01 -2.832755446434020996e-01 6.753906607627868652e-02 7.531867362558841705e-03 2.355445921421051025e-01 -1.715388447046279907e-01 -3.450092971324920654e-01 9.676723927259445190e-02 9.186092764139175415e-02 8.617982268333435059e-03 -3.736399412155151367e-01 -1.091802865266799927e-01 -1.653670817613601685e-01 -8.572626858949661255e-02
-1.574681489728391171e-03 5.821771919727325439e-03 4.257705528289079666e-03 6.057200208306312561e-02 1.383646577596664429e-01 -7.870203256607055664e-02 2.834819257259368896e-01 -8.721169084310531616e-02 3.426505029201507568e-01 -4.696544408798217773e-01 6.126977503299713135e-02 1.174537539482116699e-01 3.720403015613555908e-01 8.611844480037689209e-02 1.181994304060935974e-01 8.993664383888244629e-02 6.863107532262802124e-02 1.510864794254302979e-01 4.250866919755935669e-02 2.133916597813367844e-03 3.048429191112518311e-01 4.390174895524978638e-02 7.822018116712570190e-02 2.314261533319950104e-02 -3.196539282798767090e-01 2.916153669357299805e-01 1.285330057144165039e-01 7.546916604042053223e-02 -5.124942958354949951e-02 -3.468957543373107910e-02 -4.087698459625244141e-02 -1.172641962766647339e-01
2.039821594953536987e-01 -2.879913896322250366e-03 1.505548483692109585e-03 -2.597433328628540039e-01 4.414752423763275146e-01 -3.153070509433746338e-01 8.810149505734443665e-03 -9.967239946126937866e-02 2.372352927923202515e-01 -2.594726681709289551e-01 1.805570423603057861e-01 -1.620731875300407410e-02 2.573049664497375488e-01 9.429393708705902100e-02 1.938276179134845734e-02 -2.302877455949783325e-01 1.511850859969854355e-02 1.879344582557678223e-01 -7.142285257577896118e-02 -2.338217347860336304e-01 6.728063523769378662e-02 -1.938463151454925537e-01 2.506836056709289551e-01 2.208345569670200348e-03 -1.993012577295303345e-01 -7.843604311347007751e-03 4.649390280246734619e-02 -2.173398388549685478e-03 -1.486298143863677979e-01 7.988122850656509399e-02 1.451653987169265747e-01 -9.920570254325866699e-02
1.881323158740997314e-01 -3.460090458393096924e-01 9.433151036500930786e-02 -1.672895997762680054e-01 1.824326217174530029e-01 8.186382241547107697e-03 1.417942494153976440e-01 -1.492428928613662720e-01 3.443101048469543457e-01 -1.781641691923141479e-01 2.262891232967376709e-01 -1.282819733023643494e-02 5.900765955448150635e-02 5.873700603842735291e-02 -5.445985868573188782e-02 -6.947901099920272827e-02 4.667898640036582947e-02 2.862866222858428955e-01 5.323939956724643707e-03 1.477111130952835083e-01 -2.213280946016311646e-01 -2.430017143487930298e-01 2.005084156990051270e-01 -6.479454040527343750e-02 1.561628561466932297e-02 -5.198599398136138916e-02 -1.962821930646896362e-01 7.656102627515792847e-02 -1.494391858577728271e-01 -1.893596202135086060e-01 2.854227721691131592e-01 -2.654613852500915527e-01
1.394500285387039185e-01 -1.781319528818130493e-01 -5.595433339476585388e-02 -3.093511462211608887e-01 2.284493297338485718e-01 -1.188433542847633362e-01 9.624867141246795654e-02 -1.765498518943786621e-01 2.610847651958465576e-01 3.721925895661115646e-03 -1.418825387954711914e-01 -1.330283731222152710e-01 1.038853153586387634e-01 -2.737361788749694824e-01 -1.132251471281051636e-01 -4.114484786987304688e-02 -4.834220558404922485e-02 9.798324108123779297e-02 -3.097087442874908447e-01 -1.923967599868774414e-01 -1.377353370189666748e-01 -1.178876906633377075e-01 -1.759200990200042725e-01 -1.401983052492141724e-01 -1.397910863161087036e-01 1.496131271123886108e-01 -1.637693047523498535e-01 1.246258709579706192e-02 -3.036321401596069336e-01 -6.016218289732933044e-02 4.307749867439270020e-02 -3.769479393959045410e-01
4.664917942136526108e-03 1.487327516078948975e-01 -9.660503128543496132e-04 -1.688211113214492798e-01 3.073277696967124939e-02 -1.077938973903656006e-01 -4.437761846929788589e-03 -3.525705635547637939e-01 8.516100235283374786e-03 -1.648924946784973145e-01 3.069400489330291748e-01 8.992797881364822388e-02 3.417662084102630615e-01 -1.815992780029773712e-02 -1.212649494409561157e-01 2.284759134054183960e-01 -1.163460686802864075e-01 1.081830859184265137e-01 -2.159350663423538208e-01 1.935653984546661377e-01 1.486516445875167847e-01 -1.313130557537078857e-01 8.518753200769424438e-02 1.510108858346939087e-01 -1.115565076470375061e-01 1.642531603574752808e-01 2.508179843425750732e-01 5.207305029034614563e-02 -1.620711684226989746e-01 -3.525238633155822754e-01 2.246622554957866669e-02 -2.530548572540283203e-01
1.308095455169677734e-01 -2.114287912845611572e-01 -2.300658524036407471e-01 2.737576067447662354e-01 1.400080025196075439e-01 -2.601726651191711426e-01 1.092502027750015259e-01 -1.411077529191970825e-01 2.247460782527923584e-01 -2.569102942943572998e-01 4.499523434787988663e-03 3.066052496433258057e-02 3.717158138751983643e-01 1.258902102708816528e-01 -7.025657594203948975e-02 -1.556382626295089722e-01 2.545486986637115479e-01 1.420869082212448120e-01 -1.383181065320968628e-01 -4.448152706027030945e-02 8.642299473285675049e-02 -1.109073534607887268e-01 2.892420887947082520e-01 9.706816636025905609e-03 -3.025824576616287231e-02 1.080508381128311157e-01 1.533685326576232910e-01 2.208681851625442505e-01 -2.712436020374298096e-01 4.620431363582611084e-02 1.399137973785400391e-01 2.686942368745803833e-02
-1.143629550933837891e-01 1.674172580242156982e-01 1.818588376045227051e-01 3.317155241966247559e-01 9.281910210847854614e-02 -2.152609229087829590e-01 1.392755955457687378e-01 -2.385275661945343018e-01 1.949482411146163940e-01 -1.869988888502120972e-01 -4.655734077095985413e-02 -4.913323000073432922e-02 1.583714187145233154e-01 -4.084377735853195190e-02 -2.565757036209106445e-01 -9.372384846210479736e-02 1.456155776977539062e-01 1.719058603048324585e-01 -2.226369827985763550e-01 8.511068671941757202e-02 -1.096111014485359192e-01 1.072010546922683716e-01 -7.851899415254592896e-02 -4.133193939924240112e-02 1.258745044469833374e-01 3.021177947521209717e-01 -1.272690594196319580e-01 -7.010222971439361572e-02 -2.764781117439270020e-01 -1.307350993156433105e-01 4.000253975391387939e-02 -3.785618543624877930e-01
1.975596994161605835e-01 9.782346338033676147e-02 -2.702303528785705566e-01 -4.339660983532667160e-03 6.205482408404350281e-02 -1.649731248617172241e-01 5.721746385097503662e-02 -1.397663950920104980e-01 -1.369685679674148560e-01 -1.773072332143783569e-01 -3.232285007834434509e-02 -2.483934909105300903e-02 3.123071789741516113e-02 7.692258805036544800e-02 2.122063338756561279e-01 -2.117029428482055664e-01 -3.683980181813240051e-02 2.462208420038223267e-01 2.413326688110828400e-02 -1.517933160066604614e-01 -1.318686157464981079e-01 1.188080236315727234e-01 1.636212766170501709e-01 -2.934205234050750732e-01 -8.315044641494750977e-02 4.183481633663177490e-01 7.702807337045669556e-02 4.144325107336044312e-02 -2.018994837999343872e-01 -1.861481964588165283e-01 2.573902904987335205e-01 -3.386116325855255127e-01
4.880409687757492065e-03 -1.915778592228889465e-02 -6.565887480974197388e-02 -1.053372099995613098e-01 6.661623716354370117e-02 -1.407555788755416870e-01 1.783105880022048950e-01 -1.875554472208023071e-01 1.585071831941604614e-01 -4.063449427485466003e-02 -7.049518823623657227e-02 2.098447084426879883e-01 2.225702106952667236e-01 3.021208345890045166e-01 -2.006129771471023560e-01 -4.437829181551933289e-02 1.435413658618927002e-01 3.145641982555389404e-01 -2.461540512740612030e-02 -3.218479752540588379e-01 1.261657625436782837e-01 1.661463826894760132e-02 -6.498665362596511841e-02 -5.547775328159332275e-02 -2.745182514190673828e-01 -2.449232712388038635e-02 8.028979599475860596e-02 2.393146604299545288e-01 -3.533151447772979736e-01 -9.656865894794464111e-02 -2.027713209390640259e-01 -2.682867646217346191e-01
1.557473391294479370e-01 -3.014789819717407227e-01 -9.114338457584381104e-02 -9.653239697217941284e-02 -8.998034521937370300e-03 -2.490024715662002563e-01 -8.572155237197875977e-02 -1.813510805368423462e-01 3.061835840344429016e-02 -2.973537743091583252e-01 2.749701440334320068e-01 2.051915414631366730e-02 2.703015804290771484e-01 2.045248448848724365e-01 -1.376722604036331177e-01 -5.654334276914596558e-02 2.843406200408935547e-01 1.384875774383544922e-01 -1.295692622661590576e-01 4.457190260291099548e-02 -1.744373291730880737e-01 -1.207735482603311539e-02 2.951713465154170990e-02 -7.823359966278076172e-02 -4.358353316783905029e-01 1.074132248759269714e-01 -4.132276773452758789e-02 -1.548159751109778881e-03 6.680845469236373901e-02 -1.392536163330078125e-01 1.632690243422985077e-02 -2.806895077228546143e-01
1.260920912027359009e-01 -8.950251340866088867e-02 -1.184754744172096252e-01 -7.573328912258148193e-03 1.601862311363220215e-01 -3.212763667106628418e-01 2.017749473452568054e-02 -1.563872694969177246e-01 -9.641987085342407227e-02 -2.967672981321811676e-02 5.737146735191345215e-02 -7.323525100946426392e-02 1.639479249715805054e-01 2.550677955150604248e-01 -7.636832445859909058e-02 -1.428548395633697510e-01 -2.356096655130386353e-01 2.000164091587066650e-01 2.076812684535980225e-01 -1.814453303813934326e-01 2.905532121658325195e-01 3.853128105401992798e-02 1.661048829555511475e-01 -2.533510625362396240e-01 1.512627452611923218e-01 7.915964722633361816e-02 3.955931402742862701e-03 2.325005643069744110e-02 -5.021255016326904297e-01 1.391063332557678223e-01 -5.646108463406562805e-02 -1.327259987592697144e-01
-1.580841392278671265e-01 -7.018994539976119995e-02 1.916490942239761353e-01 -1.040267199277877808e-01 -3.053144551813602448e-02 -3.372693061828613281e-01 1.262591630220413208e-01 -7.364181429147720337e-02 5.617806315422058105e-02 -1.607972234487533569e-01 2.166119404137134552e-02 4.217785969376564026e-02 -1.420364826917648315e-01 2.219941020011901855e-01 -2.006134688854217529e-01 -2.140344977378845215e-01 2.411778420209884644e-01 -6.125431507825851440e-02 -5.797476321458816528e-02 -2.226859480142593384e-01 -1.961652487516403198e-01 -1.053072661161422729e-01 -2.375251427292823792e-02 -2.200617641210556030e-01 1.111377477645874023e-01 3.107858896255493164e-01 -9.708602726459503174e-02 1.635912060737609863e-01 -2.343885004520416260e-01 1.711320481263101101e-03 -2.024962007999420166e-01 -3.810625970363616943e-01
7.246170938014984131e-02 1.092759445309638977e-01 -8.082190901041030884e-02 -1.004687920212745667e-01 1.095185503363609314e-01 -1.571373492479324341e-01 -2.194670736789703369e-01 -8.536150306463241577e-02 -8.322253078222274780e-02 -4.520043730735778809e-01 1.441219598054885864e-01 -3.143908083438873291e-02 3.339002728462219238e-01 8.570575714111328125e-02 -8.897164463996887207e-02 -1.331837773323059082e-01 8.010051399469375610e-02 -8.823456615209579468e-02 -3.015787601470947266e-01 -3.297311812639236450e-02 -1.873581558465957642e-01 5.579537153244018555e-02 4.345249831676483154e-01 -1.960489898920059204e-01 -1.546285450458526611e-01 1.314822435379028320e-01 7.308868318796157837e-02 5.672454833984375000e-02 2.851041778922080994e-02 -4.094900190830230713e-02 1.090266928076744080e-01 -2.464249879121780396e-01
-9.516280889511108398e-02 1.407415419816970825e-01 -8.136747777462005615e-02 -2.235476486384868622e-02 7.728125900030136108e-02 -2.005566060543060303e-01 9.700234234333038330e-02 -3.887313008308410645e-01 2.208190411329269409e-01 -1.093944311141967773e-01 3.185696899890899658e-01 -8.663350343704223633e-02 4.124358892440795898e-01 3.440712019801139832e-02 -4.388466104865074158e-02 1.400810182094573975e-01 -1.191305071115493774e-01 2.237894386053085327e-02 -7.382944226264953613e-02 2.764569944702088833e-04 2.429482936859130859e-01 1.021991446614265442e-01 1.567312031984329224e-01 -7.255623117089271545e-03 -1.884396672248840332e-01 9.469926357269287109e-02 9.052494168281555176e-02 3.121503256261348724e-02 -3.038042187690734863e-01 -5.154901370406150818e-02 -2.326249480247497559e-01 -2.789222896099090576e-01
-2.991901636123657227e-01 -1.093470677733421326e-01 1.701848022639751434e-02 1.243339944630861282e-02 -1.267084330320358276e-01 -5.766897276043891907e-02 1.132851690053939819e-01 -8.439479023218154907e-02 1.870054453611373901e-01 -3.940631449222564697e-01 -6.798401474952697754e-02 -1.733167618513107300e-01 2.818554341793060303e-01 2.921437621116638184e-01 2.359813079237937927e-02 -1.150822266936302185e-03 9.861392527818679810e-02 -1.183261647820472717e-01 -1.898822337388992310e-01 -1.150711923837661743e-01 4.674492403864860535e-02 1.170781105756759644e-01 4.202779531478881836e-01 -1.650032959878444672e-02 1.553123444318771362e-01 -5.601010844111442566e-02 6.479229778051376343e-02 1.219301819801330566e-01 -1.842516809701919556e-01 -8.032114803791046143e-02 3.075131773948669434e-01 -1.461922228336334229e-01
7.965318858623504639e-02 -2.480003796517848969e-02 -6.257041543722152710e-02 -8.579478599131107330e-03 8.336522430181503296e-02 -4.272271692752838135e-01 2.703733146190643311e-01 -3.703725710511207581e-02 2.917980551719665527e-01 -1.774319112300872803e-01 8.633152581751346588e-03 -1.551845967769622803e-01 2.572866082191467285e-01 1.389230340719223022e-01 -3.045060634613037109e-01 1.814870387315750122e-01 -9.329196810722351074e-02 1.601325720548629761e-01 -3.824554383754730225e-02 2.871305346488952637e-01 -1.468399316072463989e-01 4.570849984884262085e-02 2.755312323570251465e-01 -1.841524243354797363e-01 3.094199113547801971e-02 5.683079361915588379e-02 -4.146873950958251953e-03 2.324172295629978180e-02 -1.241237670183181763e-01 -1.897780746221542358e-01 -5.158177018165588379e-02 -2.502042949199676514e-01
-1.589964032173156738e-01 -5.390156805515289307e-02 1.609231233596801758e-01 -3.231997489929199219e-01 -1.940680295228958130e-01 -2.379307523369789124e-03 1.020484492182731628e-01 -1.436978876590728760e-01 3.448436260223388672e-01 -1.961079984903335571e-01 2.187893390655517578e-01 1.150581613183021545e-01 3.401761129498481750e-02 -9.834742546081542969e-02 2.352864295244216919e-01 2.417784035205841064e-01 -1.653117835521697998e-01 -6.281548738479614258e-02 -1.356917619705200195e-01 -1.317248195409774780e-01 4.781560227274894714e-02 2.062968164682388306e-01 9.893041849136352539e-02 -3.233044967055320740e-02 -6.807468086481094360e-02 2.404042035341262817e-01 2.482901662588119507e-01 -1.324070692062377930e-01 -2.275905162096023560e-01 -2.772346138954162598e-01 6.210939958691596985e-02 -1.810091584920883179e-01
-1.115797460079193115e-01 1.012824177742004395e-01 4.036160558462142944e-02 3.631046786904335022e-02 1.177417188882827759e-01 -3.283088803291320801e-01 1.508779972791671753e-01 -2.833547294139862061e-01 2.232047319412231445e-01 -2.560015618801116943e-01 8.959317579865455627e-03 1.907501555979251862e-02 2.286316156387329102e-01 1.507666558027267456e-01 -3.943608701229095459e-01 9.336740523576736450e-02 7.321164011955261230e-02 1.315805166959762573e-01 -1.533575206995010376e-01 -2.344499379396438599e-01 -2.880503982305526733e-02 -2.580395936965942383e-01 1.688670068979263306e-01 9.877090901136398315e-02 -2.605042159557342529e-01 -3.199658170342445374e-02 2.401936948299407959e-01 -9.324827045202255249e-02 -3.810596466064453125e-02 -5.621073022484779358e-02 -1.600024253129959106e-01 -1.492197215557098389e-01
-3.937242552638053894e-02 1.124601438641548157e-01 -7.065203785896301270e-02 -2.655085623264312744e-01 2.534303963184356689e-01 -2.339714616537094116e-01 2.681720070540904999e-02 -1.774975210428237915e-01 5.327002704143524170e-02 -2.731539011001586914e-01 3.337158858776092529e-01 -5.825318023562431335e-02 4.541538357734680176e-01 -1.917774602770805359e-02 2.613924816250801086e-02 -2.934290766716003418e-01 -2.175264358520507812e-01 -1.846079155802726746e-02 -6.318296492099761963e-02 8.737602829933166504e-02 2.064682394266128540e-01 -8.900859951972961426e-02 1.275184303522109985e-01 -5.930897220969200134e-02 -3.662433475255966187e-02 9.777460247278213501e-02 5.661384761333465576e-02 -6.746457517147064209e-02 -2.165999859571456909e-01 1.513970941305160522e-01 5.667734146118164062e-02 -2.284340113401412964e-01
2.526654861867427826e-02 -1.781320869922637939e-01 -1.625544428825378418e-01 1.488246172666549683e-01 5.869339406490325928e-02 -3.788175284862518311e-01 5.082786548882722855e-03 -2.245616018772125244e-01 2.487120330333709717e-01 -7.861968874931335449e-02 -4.071194678544998169e-02 -1.125866249203681946e-01 3.201735317707061768e-01 1.267992109060287476e-01 3.594420151785016060e-03 -1.284518837928771973e-01 1.973028779029846191e-01 2.279397994279861450e-01 -1.928379237651824951e-01 -2.307725697755813599e-01 1.352588385343551636e-01 -2.451884597539901733e-01 1.172061264514923096e-01 -1.903651095926761627e-02 -9.487302973866462708e-03 -1.621542870998382568e-01 2.580903470516204834e-01 5.156656727194786072e-02 -2.879075109958648682e-01 5.385679379105567932e-02 2.136151045560836792e-01 -5.715602636337280273e-02
-2.784580290317535400e-01 -2.354795783758163452e-01 1.244011893868446350e-01 -1.853135079145431519e-01 -2.278947038576006889e-03 -1.952517032623291016e-01 -1.726101338863372803e-01 -4.078364372253417969e-02 2.353124506771564484e-02 2.022990956902503967e-02 -4.740760475397109985e-02 -5.823547765612602234e-02 3.392527401447296143e-01 1.196626499295234680e-01 -1.284300684928894043e-01 -7.329132407903671265e-02 -9.383388608694076538e-02 2.943338155746459961e-01 1.339025199413299561e-01 -9.980059415102005005e-02 2.700609266757965088e-01 4.941537976264953613e-02 2.333045303821563721e-01 1.063910424709320068e-01 -7.836104929447174072e-02 8.110570907592773438e-02 2.212204411625862122e-02 5.260367877781391144e-03 -2.824398875236511230e-01 -4.308293163776397705e-01 4.157285019755363464e-02 -2.119583189487457275e-01
2.622566372156143188e-02 -6.711089611053466797e-02 2.251541614532470703e-01 -2.401597797870635986e-01 2.202254384756088257e-01 -3.277884423732757568e-01 1.897363960742950439e-01 -2.088614404201507568e-01 5.618809163570404053e-02 -9.950949251651763916e-02 7.854905724525451660e-02 2.118344902992248535e-01 1.730424612760543823e-01 -5.737374722957611084e-02 2.091820240020751953e-01 -1.039807349443435669e-01 4.663411900401115417e-02 1.323696076869964600e-01 1.818251013755798340e-01 -8.072111755609512329e-02 -9.513926506042480469e-02 1.510606030933558941e-03 -3.415094455704092979e-03 -4.095678217709064484e-03 3.364855423569679260e-02 2.592853009700775146e-01 -2.285345345735549927e-01 2.493288554251194000e-02 -1.599708199501037598e-01 6.489408761262893677e-02 3.163219094276428223e-01 -4.237158894538879395e-01
2.595155127346515656e-02 -1.539702415466308594e-01 1.244956552982330322e-01 -2.504229843616485596e-01 -3.627874851226806641e-01 -2.468813657760620117e-01 8.697392791509628296e-02 -3.790948092937469482e-01 3.029910326004028320e-01 -1.737739890813827515e-01 8.282461762428283691e-02 8.168707787990570068e-02 2.609696984291076660e-01 -1.817744821310043335e-01 7.154390960931777954e-02 -1.150133013725280762e-01 6.674266606569290161e-02 2.128095328807830811e-01 -3.394595906138420105e-02 -1.838302761316299438e-01 -8.140527643263339996e-03 -8.165845274925231934e-02 -5.248500965535640717e-03 -2.185372263193130493e-01 6.116651743650436401e-02 6.238605827093124390e-03 3.690486848354339600e-01 -5.731133278459310532e-03 -9.840070456266403198e-02 -7.787601649761199951e-02 5.399524047970771790e-02 -2.563473209738731384e-02
-7.034865766763687134e-02 7.671392709016799927e-02 -2.301502376794815063e-01 -1.602819859981536865e-01 1.942361295223236084e-01 -6.406765431165695190e-02 4.068940505385398865e-02 -3.436744213104248047e-01 1.350882351398468018e-01 3.169500827789306641e-02 2.309753894805908203e-01 -9.757081419229507446e-02 3.472520112991333008e-01 2.799353562295436859e-02 -3.707608266267925501e-04 -9.195272624492645264e-02 -1.873182803392410278e-01 1.432180106639862061e-01 2.694102004170417786e-02 1.384854763746261597e-01 2.036613076925277710e-01 -2.988884225487709045e-03 2.644038796424865723e-01 5.038709565997123718e-02 -1.590102910995483398e-01 8.248771727085113525e-02 2.554769814014434814e-01 -4.223398864269256592e-03 -3.084184825420379639e-01 -2.643258571624755859e-01 -7.753996551036834717e-02 -2.813257575035095215e-01
7.527594268321990967e-02 3.366183117032051086e-02 -9.907218813896179199e-02 -7.654354721307754517e-02 -4.208992794156074524e-02 -2.615254819393157959e-01 -2.874913159757852554e-03 -2.428515851497650146e-01 5.282413214445114136e-02 -2.634015977382659912e-01 -2.293356880545616150e-02 -7.352765649557113647e-02 2.755367457866668701e-01 3.377481549978256226e-02 -3.637908101081848145e-01 -2.227976322174072266e-01 -1.390941441059112549e-01 8.417307399213314056e-03 -3.655866980552673340e-01 -1.740481853485107422e-01 1.871977597475051880e-01 -8.689755946397781372e-02 1.349838525056838989e-01 5.400982126593589783e-02 -2.997157871723175049e-01 5.659451335668563843e-02 3.230618545785546303e-03 -4.387992899864912033e-03 -3.508988022804260254e-01 1.218772083520889282e-01 6.724321842193603516e-02 -1.690054833889007568e-01
-8.409335464239120483e-02 5.254063382744789124e-02 -2.552790641784667969e-01 -2.908494696021080017e-02 -6.193340569734573364e-02 -1.434675157070159912e-01 8.742707967758178711e-02 -1.382001191377639771e-01 1.599523276090621948e-01 -2.291954159736633301e-01 -8.047041483223438263e-03 -1.269003748893737793e-01 1.895514428615570068e-01 9.283429384231567383e-02 -2.995221503078937531e-02 -1.376990675926208496e-01 3.910250067710876465e-01 3.235305845737457275e-01 -5.537654086947441101e-02 -1.810785382986068726e-01 -2.239949703216552734e-01 -5.017761886119842529e-02 1.568976789712905884e-01 -2.675237655639648438e-01 -2.391973882913589478e-02 4.588545858860015869e-01 -6.871613860130310059e-02 -4.886218532919883728e-02 -2.237767130136489868e-01 -5.782247334718704224e-02 1.862186752259731293e-02 1.318746944889426231e-03
-1.697439253330230713e-01 -2.684277296066284180e-01 1.182108819484710693e-01 -1.856505498290061951e-02 -1.720807105302810669e-01 -1.126216799020767212e-01 3.020201325416564941e-01 -2.424401417374610901e-02 2.154315114021301270e-01 -5.829716846346855164e-02 2.419195622205734253e-01 1.882731169462203979e-01 3.379352986812591553e-01 -8.874832838773727417e-02 -5.010572448372840881e-02 -1.890121698379516602e-01 5.382789298892021179e-03 1.266177594661712646e-01 -2.134680300951004028e-01 5.113218445330858231e-03 -3.180501461029052734e-01 1.393987145274877548e-02 1.761692464351654053e-01 -5.762335658073425293e-02 2.426449358463287354e-01 7.187032699584960938e-02 3.463877737522125244e-01 -1.130820289254188538e-01 -2.030661404132843018e-01 -1.791274175047874451e-02 2.916673198342323303e-02 -1.001920774579048157e-01
8.121515810489654541e-02 1.991877146065235138e-02 -2.830437421798706055e-01 -9.742847084999084473e-02 2.779667265713214874e-02 -2.019020915031433105e-02 -2.613081037998199463e-02 3.949551656842231750e-02 -1.045786663889884949e-01 -3.566322028636932373e-01 -1.979963034391403198e-01 -1.770925894379615784e-02 7.818004116415977478e-03 -1.869635134935379028e-01 -1.165476292371749878e-01 -1.849458366632461548e-01 3.884445130825042725e-02 2.212773859500885010e-01 -3.435231745243072510e-01 -1.047395318746566772e-01 2.284145727753639221e-02 9.668505936861038208e-02 1.793221086263656616e-01 -2.250342369079589844e-01 -1.328341066837310791e-01 2.325458973646163940e-01 1.270206570625305176e-01 1.102770119905471802e-01 -3.820836246013641357e-01 6.702848244458436966e-03 1.289647072553634644e-01 -3.236265480518341064e-01
-2.420810461044311523e-01 -8.305315673351287842e-02 -1.472198963165283203e-01 -2.835833430290222168e-01 -1.819692850112915039e-01 8.721076697111129761e-02 3.451951220631599426e-02 -4.479967802762985229e-02 1.726962998509407043e-02 1.803952641785144806e-02 1.567917466163635254e-01 -1.704777032136917114e-02 2.568325102329254150e-01 2.009132504463195801e-01 -8.434731513261795044e-02 3.951741382479667664e-02 -1.947477012872695923e-01 2.178907692432403564e-01 -2.626544237136840820e-01 -1.381922066211700439e-01 3.086291849613189697e-01 1.025184318423271179e-01 -4.595991969108581543e-02 -1.543244570493698120e-01 -1.097706407308578491e-01 4.135835915803909302e-02 2.634590864181518555e-01 1.058320105075836182e-01 -2.826603055000305176e-01 -2.333309799432754517e-01 2.247564941644668579e-01 -2.521525919437408447e-01
-5.925189703702926636e-02 -3.174083828926086426e-01 1.408554017543792725e-01 -1.587550044059753418e-01 2.033206224441528320e-01 -1.992428153753280640e-01 -4.868701100349426270e-01 -2.011455297470092773e-01 8.926360309123992920e-02 -7.464619725942611694e-02 2.279448062181472778e-01 -5.901319533586502075e-02 2.786708474159240723e-01 1.340468600392341614e-02 -1.069026067852973938e-01 -9.340165555477142334e-02 -3.132534325122833252e-01 2.727401554584503174e-01 3.891196567565202713e-03 -6.321301311254501343e-02 -3.671273216605186462e-02 3.178760036826133728e-02 3.504570201039314270e-02 1.804541330784559250e-03 -1.765119731426239014e-01 1.803615242242813110e-01 -4.326744470745325089e-03 1.022315621376037598e-01 -2.098312824964523315e-01 -7.576965540647506714e-02 -1.332457922399044037e-02 -1.448034048080444336e-01
3.735762089490890503e-02 5.738789215683937073e-02 -1.116419583559036255e-02 -1.009904146194458008e-01 -1.768287420272827148e-01 -1.642305701971054077e-01 1.222245395183563232e-01 -1.291796863079071045e-01 2.120991237461566925e-02 -2.006330043077468872e-01 2.648992836475372314e-01 -1.806109845638275146e-01 1.203012689948081970e-01 -4.449020326137542725e-02 -3.252422809600830078e-01 -9.161312878131866455e-02 3.700111806392669678e-02 1.598209440708160400e-01 -2.038013786077499390e-01 -1.597287356853485107e-01 1.928536146879196167e-01 -2.171299457550048828e-01 1.698654443025588989e-01 2.070608437061309814e-01 -1.328911334276199341e-01 3.021698296070098877e-01 9.262406080961227417e-02 9.388451464474201202e-03 -2.258588224649429321e-01 -7.036001980304718018e-02 -2.332207262516021729e-01 -3.781309723854064941e-01
-2.204738371074199677e-02 -3.132962584495544434e-01 -7.292522490024566650e-02 -2.896870970726013184e-01 -1.224299371242523193e-01 -1.962244808673858643e-01 -1.080214977264404297e-01 -1.532151848077774048e-01 2.638467848300933838e-01 -9.345173835754394531e-02 1.542572528123855591e-01 1.364517062902450562e-01 2.024689465761184692e-01 -7.260568672791123390e-04 1.786242611706256866e-02 -3.943210095167160034e-02 -3.039696216583251953e-01 9.492118656635284424e-02 -5.095131322741508484e-02 2.147852629423141479e-02 3.455217778682708740e-01 -2.918034791946411133e-01 2.031312286853790283e-01 2.920287847518920898e-02 -3.826173767447471619e-02 1.338623613119125366e-01 2.571984827518463135e-01 -1.560775041580200195e-01 -1.156500577926635742e-01 -2.684956416487693787e-02 1.803612709045410156e-01 -2.285172939300537109e-01
-1.272615492343902588e-01 -5.809324234724044800e-02 1.728929728269577026e-01 -1.838219016790390015e-01 -1.581475697457790375e-02 7.513127475976943970e-02 -2.758223414421081543e-01 1.123073394410312176e-03 1.050016507506370544e-01 -2.755746841430664062e-01 4.180098418146371841e-03 -1.386466324329376221e-01 -1.793791539967060089e-03 1.307249814271926880e-02 5.033219605684280396e-02 -6.937640160322189331e-02 -9.242182970046997070e-02 2.498482614755630493e-01 -1.341360062360763550e-01 -1.067386418581008911e-01 3.296260833740234375e-01 -5.460950732231140137e-02 -3.118214895948767662e-03 -1.700209975242614746e-01 -1.222317740321159363e-01 1.247831881046295166e-01 -7.708767801523208618e-02 2.731183171272277832e-01 -3.831242620944976807e-01 -4.198748469352722168e-01 -8.345287293195724487e-02 -1.976119428873062134e-01
9.147965162992477417e-02 -3.989927470684051514e-02 1.451954394578933716e-01 -7.907310128211975098e-02 -2.711677365005016327e-02 -3.534629046916961670e-01 1.040902882814407349e-01 6.628783047199249268e-02 -1.658054292201995850e-01 -3.878520727157592773e-01 1.639410667121410370e-02 1.666385680437088013e-01 2.733169123530387878e-02 3.161705136299133301e-01 -5.787636339664459229e-02 -1.321492940187454224e-01 4.533278569579124451e-02 1.975814253091812134e-01 3.108049929141998291e-02 -9.577629715204238892e-02 7.224634289741516113e-02 5.138219147920608521e-02 -1.378156244754791260e-01 -2.031235098838806152e-01 2.072693407535552979e-01 -3.305786475539207458e-02 9.007021039724349976e-02 7.130530476570129395e-02 -1.027650432661175728e-04 -2.979149520397186279e-01 2.449299246072769165e-01 -4.110769033432006836e-01
1.209915876388549805e-01 1.023952886462211609e-01 5.042121047154068947e-04 -2.148258239030838013e-01 5.123495124280452728e-03 -4.902671277523040771e-01 1.811467558145523071e-01 -3.017113730311393738e-02 1.956254541873931885e-01 -8.325649052858352661e-02 -8.592197299003601074e-02 -6.196423247456550598e-02 1.834714263677597046e-01 1.362491995096206665e-01 -3.358169794082641602e-01 2.226852774620056152e-01 -1.401665508747100830e-01 6.625088304281234741e-02 -3.290804103016853333e-02 2.451678663492202759e-01 -1.148653104901313782e-01 1.135066002607345581e-01 2.111577540636062622e-01 -1.615005135536193848e-01 9.656153619289398193e-02 1.327831000089645386e-01 6.669019162654876709e-02 -2.452744729816913605e-02 -1.910792589187622070e-01 -2.426611185073852539e-01 -3.945539239794015884e-03 -2.724210023880004883e-01
6.059912964701652527e-03 -3.579833507537841797e-01 -1.115455627441406250e-01 -5.005391687154769897e-02 1.570783257484436035e-01 -8.884543180465698242e-02 2.132334262132644653e-01 -1.557312011718750000e-01 5.006436258554458618e-02 1.067375093698501587e-01 6.871961802244186401e-02 1.280497759580612183e-01 2.080154269933700562e-01 -8.090560324490070343e-03 7.507939636707305908e-02 -1.184672713279724121e-01 -1.285658590495586395e-02 8.236031234264373779e-02 -4.322661086916923523e-02 -1.250750869512557983e-01 -3.027001023292541504e-01 2.326456904411315918e-01 -8.777434378862380981e-02 -1.066470369696617126e-01 6.897328048944473267e-02 2.720577716827392578e-01 -7.618046551942825317e-02 -9.292575716972351074e-02 -2.920877635478973389e-01 -3.934897109866142273e-02 3.853164613246917725e-01 -3.724458813667297363e-01
-4.417857155203819275e-02 8.884469419717788696e-02 3.266900405287742615e-02 -2.009391598403453827e-02 2.740056812763214111e-01 -1.113447621464729309e-01 -1.119770258665084839e-01 -4.618088304996490479e-01 -8.305576443672180176e-02 -3.534634113311767578e-01 -6.801020354032516479e-02 -5.062873288989067078e-02 1.440310776233673096e-01 3.878664672374725342e-01 -1.427148729562759399e-01 -1.671933531761169434e-01 -9.011028707027435303e-02 2.058653384447097778e-01 -1.739313602447509766e-01 5.130206793546676636e-02 -1.615149341523647308e-02 1.237944364547729492e-01 7.789958268404006958e-02 -7.078353315591812134e-02 3.624286502599716187e-02 3.752556443214416504e-01 2.106720507144927979e-01 7.407974451780319214e-02 1.731380261480808258e-02 2.566037699580192566e-02 6.602668017148971558e-02 -9.748531132936477661e-02
-1.592090278863906860e-01 -2.066299468278884888e-01 4.904497042298316956e-02 1.820730790495872498e-02 5.618930980563163757e-02 -2.153217196464538574e-01 1.655547916889190674e-01 -1.906407438218593597e-02 6.180990487337112427e-02 -3.291776776313781738e-01 1.473544538021087646e-01 3.409642279148101807e-01 7.373456656932830811e-02 1.269157081842422485e-01 -6.136978045105934143e-02 -1.331331115216016769e-02 -6.571020185947418213e-02 2.427919209003448486e-01 -3.139140605926513672e-01 7.062366604804992676e-02 4.034138619899749756e-01 6.601222604513168335e-02 -6.002707406878471375e-02 -1.801922470331192017e-01 -2.052681893110275269e-01 1.222875639796257019e-01 2.830886244773864746e-01 1.023908257484436035e-01 -1.506215035915374756e-01 1.501755416393280029e-01 2.238098718225955963e-02 -1.134450361132621765e-01
2.065632343292236328e-01 -1.210189759731292725e-01 -2.360695600509643555e-01 1.731344014406204224e-01 1.090811043977737427e-01 -2.092014998197555542e-01 4.828929528594017029e-02 -1.797632873058319092e-01 2.038259506225585938e-01 -2.805075645446777344e-01 -6.593551952391862869e-03 -1.513539403676986694e-01 3.753212988376617432e-01 2.459951043128967285e-01 5.972252413630485535e-02 -1.663565188646316528e-01 2.024687528610229492e-01 5.784296244382858276e-02 -4.702538624405860901e-02 1.534515246748924255e-02 2.021000981330871582e-01 -1.163326352834701538e-01 3.144278824329376221e-01 -3.425697237253189087e-02 1.177489161491394043e-01 7.368539273738861084e-02 1.312177330255508423e-01 3.285227119922637939e-01 -6.117587164044380188e-02 -1.298449784517288208e-01 1.489425748586654663e-01 -4.940439015626907349e-02
-9.092880040407180786e-02 -1.735208779573440552e-01 2.458536326885223389e-01 -8.947771042585372925e-02 1.032242104411125183e-01 -1.470123380422592163e-01 -4.201465845108032227e-02 -1.943710818886756897e-02 -1.414727270603179932e-01 -3.169086948037147522e-02 1.849780082702636719e-01 1.790841519832611084e-01 2.554593048989772797e-02 -1.845351904630661011e-01 -3.080955743789672852e-01 -7.011058926582336426e-02 1.688579022884368896e-01 1.279740035533905029e-01 -7.299387454986572266e-02 -9.283114969730377197e-02 -1.109223347157239914e-02 -2.608723938465118408e-01 3.425196930766105652e-02 1.362107694149017334e-01 1.340672671794891357e-01 2.979086935520172119e-01 -3.305746987462043762e-02 2.271992266178131104e-01 -3.911900520324707031e-01 -3.243581354618072510e-01 -3.495633602142333984e-02 -2.669728994369506836e-01
1.033767014741897583e-01 -3.690825104713439941e-01 2.801647596061229706e-02 1.021555885672569275e-01 6.227575242519378662e-02 -9.975729882717132568e-02 1.851474493741989136e-02 -6.885610520839691162e-02 -1.588168442249298096e-01 -5.666361376643180847e-02 -4.131558537483215332e-02 -1.181014254689216614e-01 7.557933777570724487e-02 5.051111057400703430e-02 -3.619135916233062744e-01 8.439693599939346313e-02 3.567969053983688354e-02 3.573389053344726562e-01 -2.766748070716857910e-01 5.610668566077947617e-03 2.802327089011669159e-02 1.782285720109939575e-01 -1.206627860665321350e-02 -2.071616202592849731e-01 1.507250815629959106e-01 1.259469389915466309e-01 8.971940726041793823e-02 1.472197026014328003e-01 -4.173418581485748291e-01 -4.659603163599967957e-02 3.132704198360443115e-01 -9.249912202358245850e-02
2.119008451700210571e-01 -8.357401937246322632e-02 -2.327830493450164795e-01 1.181048825383186340e-01 1.453253626823425293e-01 -3.329284489154815674e-01 -2.738526090979576111e-02 -3.601366877555847168e-01 -1.077219694852828979e-01 -9.542776644229888916e-02 1.467281132936477661e-01 -2.914118207991123199e-02 1.359796077013015747e-01 2.335666716098785400e-01 3.437001630663871765e-02 -8.197629451751708984e-02 4.331167787313461304e-02 5.586633831262588501e-02 4.729981999844312668e-03 7.607019972056150436e-03 1.554456502199172974e-01 1.352759301662445068e-01 1.364429891109466553e-01 -3.521928489208221436e-01 -1.439739856868982315e-02 1.103247627615928650e-01 -1.024844869971275330e-01 -7.138849794864654541e-02 -4.487781524658203125e-01 9.481449425220489502e-02 -4.914661124348640442e-02 -2.501030564308166504e-01
-1.590722240507602692e-02 -2.255113273859024048e-01 8.653407543897628784e-02 -2.265642583370208740e-01 1.385278813540935516e-02 -4.189056158065795898e-01 3.696541190147399902e-01 6.301709264516830444e-02 -1.069209873676300049e-01 6.931243464350700378e-03 1.979874521493911743e-01 2.638467848300933838e-01 1.324459258466959000e-02 1.049947440624237061e-01 -2.750142104923725128e-02 -1.968947499990463257e-01 7.045192271471023560e-02 -1.043708026409149170e-01 1.535223573446273804e-01 -1.008916124701499939e-01 -9.369885176420211792e-02 1.532825641334056854e-02 7.290495187044143677e-02 -2.085900008678436279e-01 5.935364216566085815e-02 3.333981037139892578e-01 -7.857213169336318970e-02 -2.141428552567958832e-02 -1.968917697668075562e-01 -1.611176729202270508e-01 1.412949264049530029e-01 -2.988685667514801025e-01
3.673499450087547302e-02 -1.639743298292160034e-01 -5.443705990910530090e-02 1.014509722590446472e-01 -7.441658090101554990e-05 -2.471775561571121216e-01 -1.599781811237335205e-01 1.459092497825622559e-01 3.423122167587280273e-01 -1.626194715499877930e-01 4.964316487312316895e-01 -2.876861393451690674e-02 1.379594504833221436e-01 2.270734459161758423e-01 1.560039632022380829e-02 5.046206340193748474e-02 2.734766714274883270e-02 2.968322336673736572e-01 -2.041941285133361816e-01 -3.288643658161163330e-01 1.149724945425987244e-01 6.256871856749057770e-03 -7.667477428913116455e-02 -3.091509826481342316e-02 7.694108784198760986e-02 -6.603168789297342300e-03 5.292042717337608337e-02 6.233174353837966919e-02 -5.778696388006210327e-02 -1.323558110743761063e-02 2.146548032760620117e-01 -2.553639411926269531e-01
3.202652037143707275e-01 -2.586286365985870361e-01 1.108677778393030167e-02 -1.942324191331863403e-01 4.512409493327140808e-02 -7.103243470191955566e-02 2.151336148381233215e-02 -2.278188318014144897e-01 2.642188072204589844e-01 -1.507718712091445923e-01 2.941927909851074219e-01 -6.458383053541183472e-02 1.448418200016021729e-01 -1.115006953477859497e-01 -1.983539462089538574e-01 1.150532886385917664e-01 2.296574860811233521e-01 3.274869918823242188e-02 -8.046075527090579271e-05 -1.628651767969131470e-01 -5.713883438147604465e-04 5.690717324614524841e-02 3.937296196818351746e-02 8.568274788558483124e-03 1.541401445865631104e-01 1.268194615840911865e-01 -2.946434020996093750e-01 1.307525634765625000e-01 -6.410592794418334961e-02 -4.265934526920318604e-01 3.752442821860313416e-02 -2.180211842060089111e-01
-1.545231044292449951e-01 -2.779321670532226562e-01 1.653710752725601196e-01 1.134532317519187927e-01 9.031253308057785034e-02 -3.922360539436340332e-01 1.328900605440139771e-01 9.082820266485214233e-02 1.777517646551132202e-01 -3.338046967983245850e-01 -6.619744002819061279e-02 -1.416317671537399292e-01 2.748727500438690186e-01 1.302202939987182617e-01 -1.134810969233512878e-01 -1.419539302587509155e-01 8.471234142780303955e-02 -3.518811762332916260e-01 -4.006585851311683655e-02 -6.896969676017761230e-02 9.209451079368591309e-02 1.762753427028656006e-01 9.054750949144363403e-02 3.245858103036880493e-02 -9.509969502687454224e-02 1.175317391753196716e-01 4.471427947282791138e-02 1.469409167766571045e-01 -8.469137549400329590e-02 -2.501667290925979614e-02 2.544216513633728027e-01 -2.694344818592071533e-01
-1.860054284334182739e-01 -2.859588265419006348e-01 7.106292247772216797e-02 -6.978005170822143555e-02 -8.410725742578506470e-02 -2.519796788692474365e-01 1.533754318952560425e-01 -3.212596476078033447e-02 2.279527671635150909e-02 -3.034285604953765869e-01 2.219781130552291870e-01 7.325758785009384155e-02 -4.227265343070030212e-02 1.882787197828292847e-01 2.541229128837585449e-02 4.025450348854064941e-02 -9.010974317789077759e-02 2.691196799278259277e-01 -2.625280320644378662e-01 2.835086286067962646e-01 2.286791354417800903e-01 4.464100673794746399e-02 -4.857560992240905762e-02 -1.386289000511169434e-01 -2.758039832115173340e-01 1.526096463203430176e-01 2.862935960292816162e-01 2.211993485689163208e-01 -2.080940306186676025e-01 7.784909009933471680e-02 4.617079347372055054e-02 -6.634048372507095337e-02
8.320799469947814941e-02 -3.160863518714904785e-01 5.526583269238471985e-02 8.111188188195228577e-03 1.201065536588430405e-02 2.681106887757778168e-02 -3.551662713289260864e-02 -1.702658832073211670e-01 -6.546524912118911743e-02 -9.906683117151260376e-02 -7.256004214286804199e-02 -9.464706480503082275e-02 7.290669530630111694e-02 1.163654699921607971e-01 -3.179217875003814697e-01 1.597212255001068115e-01 2.925370447337627411e-02 3.639334440231323242e-01 -2.680656313896179199e-01 7.360500097274780273e-02 2.296718955039978027e-01 2.665080726146697998e-01 2.508483454585075378e-02 -2.541345357894897461e-01 4.129626974463462830e-02 7.680785655975341797e-02 -5.111203715205192566e-02 1.402388513088226318e-01 -3.428553342819213867e-01 -1.209031194448471069e-01 3.030386865139007568e-01 -1.780804544687271118e-01
-1.361179649829864502e-01 -1.356864273548126221e-01 -3.326194360852241516e-02 6.567456573247909546e-02 2.098215818405151367e-01 2.728908509016036987e-02 1.951193362474441528e-01 -1.476727575063705444e-01 1.073044538497924805e-01 -2.203865498304367065e-01 6.778340041637420654e-02 -7.663772255182266235e-02 3.772372007369995117e-01 9.108697623014450073e-02 -2.016880065202713013e-01 5.963833257555961609e-02 -1.882469952106475830e-01 3.741553723812103271e-01 -3.913784921169281006e-01 -6.907550990581512451e-02 2.100149691104888916e-01 1.223352849483489990e-01 -2.354974448680877686e-01 2.115986496210098267e-02 2.137179523706436157e-01 1.284581869840621948e-01 8.993232250213623047e-02 -9.616103768348693848e-02 -1.525773704051971436e-01 1.209700759500265121e-02 7.685276865959167480e-02 -1.743566244840621948e-01
1.163188647478818893e-02 -2.414629161357879639e-01 -3.065353259444236755e-02 2.075328677892684937e-02 1.638880819082260132e-01 -1.621881616301834583e-03 -5.845895502716302872e-03 2.772926688194274902e-01 2.336266040802001953e-01 -2.856673002243041992e-01 3.555540740489959717e-01 -1.297592818737030029e-01 2.454739809036254883e-01 1.140684410929679871e-01 3.438250720500946045e-02 -1.588701270520687103e-02 1.969941407442092896e-01 2.771273553371429443e-01 -8.722542971372604370e-02 -2.704075574874877930e-01 2.988146059215068817e-02 -3.271393850445747375e-02 9.342407435178756714e-02 -4.261072725057601929e-02 6.815163791179656982e-02 -2.920710109174251556e-02 2.843536436557769775e-01 6.203584000468254089e-02 -3.583226501941680908e-01 7.380287349224090576e-02 -2.847295626997947693e-02 -2.203596979379653931e-01
2.950453571975231171e-02 -3.882238864898681641e-01 1.873858571052551270e-01 -3.055995106697082520e-01 -9.675706923007965088e-02 -1.882044076919555664e-01 6.967162340879440308e-02 -1.744823902845382690e-02 3.942230641841888428e-01 -1.421581208705902100e-01 9.613681584596633911e-02 2.432952970266342163e-01 1.037139594554901123e-01 4.596744105219841003e-02 -5.150703713297843933e-02 -6.934985518455505371e-02 -2.699991166591644287e-01 -1.167904883623123169e-01 -5.290951579809188843e-02 -1.858966499567031860e-01 1.692509502172470093e-01 -1.425971388816833496e-01 8.004394918680191040e-02 -9.143529087305068970e-02 -2.348125427961349487e-01 5.305609479546546936e-02 9.855037927627563477e-02 -1.368032097816467285e-01 -1.836822628974914551e-01 -1.834184080362319946e-01 1.248726248741149902e-01 -2.204100489616394043e-01
6.289791315793991089e-02 1.598303020000457764e-02 1.313055157661437988e-01 -1.345211118459701538e-01 -1.071319356560707092e-01 -6.165651232004165649e-02 3.450305461883544922e-01 -2.453854978084564209e-01 9.256090968847274780e-02 -6.230514869093894958e-02 -1.158574130386114120e-02 -3.287155330181121826e-01 -5.699856206774711609e-02 -2.923246473073959351e-02 -3.814479336142539978e-02 3.384710103273391724e-02 -2.269995398819446564e-02 8.484461903572082520e-02 -1.767836064100265503e-01 -1.680180877447128296e-01 1.168428286910057068e-01 -2.554564774036407471e-01 -5.536431819200515747e-02 -3.233644068241119385e-01 -4.487387835979461670e-02 1.917986869812011719e-01 1.653436124324798584e-01 -6.936097890138626099e-02 -3.564178049564361572e-01 -2.029631733894348145e-01 3.613517880439758301e-01 -1.228083893656730652e-01
-2.487041503190994263e-01 -6.626500189304351807e-02 -2.081732302904129028e-01 -2.070827484130859375e-01 -9.892062097787857056e-02 -2.119214087724685669e-02 -3.375918790698051453e-02 -5.101751163601875305e-02 1.882355064153671265e-01 -1.095148772001266479e-01 -3.560629189014434814e-01 7.492511719465255737e-02 1.479546278715133667e-01 1.377673819661140442e-03 -1.165246963500976562e-01 -9.966845624148845673e-03 3.316962393000721931e-03 8.935035765171051025e-02 3.830231726169586182e-03 6.134690716862678528e-02 3.868979960680007935e-02 -1.259010285139083862e-01 3.628668608143925667e-03 -5.113778263330459595e-02 1.099314093589782715e-01 3.456037640571594238e-01 -1.164575107395648956e-02 -2.669376134872436523e-02 -1.322841346263885498e-01 -3.469707071781158447e-01 2.531427741050720215e-01 -5.020712614059448242e-01
-2.434402704238891602e-01 -3.790025711059570312e-01 -9.213127195835113525e-02 -2.423589825630187988e-01 2.721922099590301514e-01 -2.735831141471862793e-01 7.071650773286819458e-02 2.797208912670612335e-02 1.589860320091247559e-01 -1.295609958469867706e-02 -4.056197404861450195e-02 -2.629246711730957031e-01 1.281999945640563965e-01 7.767478376626968384e-02 -1.020186766982078552e-01 7.921627163887023926e-02 1.663552522659301758e-01 1.611603200435638428e-01 -4.864259064197540283e-02 2.568883895874023438e-01 3.031007647514343262e-01 1.372459977865219116e-01 1.170045137405395508e-01 -2.652120031416416168e-02 -3.865402564406394958e-02 2.051664143800735474e-02 4.802846536040306091e-02 6.171140074729919434e-02 -5.987371876835823059e-02 -1.737167686223983765e-01 1.317349225282669067e-01 -3.654128015041351318e-01
6.741451472043991089e-02 -8.262591063976287842e-02 1.381241250783205032e-02 -2.515643835067749023e-01 3.250112384557723999e-02 -5.725222453474998474e-02 6.769811362028121948e-02 3.065092302858829498e-02 1.878093741834163666e-02 -1.610868573188781738e-01 2.004221528768539429e-01 1.474637836217880249e-01 1.441358774900436401e-01 1.019592061638832092e-01 3.988070413470268250e-03 -6.304171681404113770e-02 9.053762257099151611e-02 4.759404063224792480e-01 -1.658429652452468872e-01 -2.697855830192565918e-01 -4.848507046699523926e-02 -9.557699412107467651e-02 -5.223793163895606995e-02 -2.668488621711730957e-01 -6.295897066593170166e-02 -5.774549394845962524e-02 1.695023328065872192e-01 7.231675088405609131e-02 -5.286868810653686523e-01 1.101388335227966309e-01 -1.861107349395751953e-01 -6.288634985685348511e-02
-4.971241578459739685e-02 -5.669504404067993164e-02 3.823431953787803650e-02 -2.387395203113555908e-01 8.417403697967529297e-02 -2.249246686697006226e-01 1.958448812365531921e-02 -1.810825169086456299e-01 1.690130233764648438e-01 -2.157161235809326172e-01 2.234596014022827148e-01 4.243988916277885437e-02 2.493053525686264038e-01 -6.666424870491027832e-02 1.288969665765762329e-01 -2.552639842033386230e-01 -2.119584530591964722e-01 -5.742213129997253418e-02 -6.000121682882308960e-02 -5.094290897250175476e-02 2.604151666164398193e-01 -1.040052920579910278e-01 5.990766361355781555e-02 1.105848476290702820e-01 -2.340818643569946289e-01 6.075226143002510071e-02 2.995333075523376465e-01 -3.388946652412414551e-01 -2.148400098085403442e-01 -2.365498095750808716e-01 5.974047258496284485e-02 -2.284588217735290527e-01
-7.892012596130371094e-02 -1.537519991397857666e-01 1.516349017620086670e-01 1.598511189222335815e-01 -3.627060726284980774e-02 -6.902550905942916870e-02 1.991379261016845703e-01 -2.047610282897949219e-01 1.026126518845558167e-01 -2.193907946348190308e-01 9.166733920574188232e-02 -3.146186843514442444e-02 1.750034838914871216e-01 2.684319019317626953e-01 -3.189486861228942871e-01 4.135845974087715149e-02 -6.408520787954330444e-02 4.422596693038940430e-01 1.137497350573539734e-01 1.664145290851593018e-02 -5.452400445938110352e-02 2.804040610790252686e-01 1.191395334899425507e-02 -2.856382429599761963e-01 5.951821431517601013e-02 6.153330951929092407e-02 -4.163718782365322113e-03 -2.232007496058940887e-02 -1.762563288211822510e-01 7.754144072532653809e-02 1.614073850214481354e-02 -3.719107806682586670e-01
-2.557069063186645508e-01 -3.603413105010986328e-01 -2.766549400985240936e-02 8.749878406524658203e-02 2.246515080332756042e-02 2.543807215988636017e-02 1.375087723135948181e-02 -2.785966098308563232e-01 2.094096876680850983e-02 -1.831103712320327759e-01 7.391948997974395752e-02 1.612903028726577759e-01 2.615363597869873047e-01 -6.818590313196182251e-02 -1.599195897579193115e-01 -4.507381469011306763e-02 -1.538048498332500458e-02 1.489984616637229919e-02 -8.143875747919082642e-02 -1.348683238029479980e-01 -3.026621639728546143e-01 6.523890793323516846e-02 -2.914482653141021729e-01 -3.496709093451499939e-02 1.360573899000883102e-02 2.114308178424835205e-01 -1.148578226566314697e-01 -7.860500365495681763e-03 -2.471232414245605469e-01 -6.167971342802047729e-02 3.577222228050231934e-01 -3.049578666687011719e-01
1.358999907970428467e-01 -1.317510753870010376e-01 2.260311543941497803e-01 -2.167234420776367188e-01 4.105883538722991943e-01 -2.695741951465606689e-01 4.726250469684600830e-02 -7.137101143598556519e-02 1.014595702290534973e-01 -2.246300429105758667e-01 5.683789029717445374e-02 2.813931107521057129e-01 1.240055933594703674e-01 -6.131973490118980408e-02 7.414844632148742676e-02 -7.986780256032943726e-02 2.229188196361064911e-02 1.874849200248718262e-01 -1.911180093884468079e-02 5.103222280740737915e-02 -7.170844078063964844e-02 -3.398313000798225403e-02 5.341248586773872375e-02 3.051231056451797485e-02 -1.423662006855010986e-01 2.474816888570785522e-01 -2.185726463794708252e-01 6.944596022367477417e-02 -3.016016483306884766e-01 -1.470354199409484863e-01 3.609058856964111328e-01 -1.330697536468505859e-01
9.121161699295043945e-02 1.087001562118530273e-01 1.074508801102638245e-01 -2.048466801643371582e-01 1.244858205318450928e-01 -3.358626663684844971e-01 3.132205903530120850e-01 -1.310337148606777191e-02 2.173458188772201538e-01 -1.783532500267028809e-01 -3.374826163053512573e-02 -1.737578362226486206e-01 2.236766964197158813e-01 2.263787537813186646e-01 -2.254514992237091064e-01 1.700982451438903809e-01 -2.442992478609085083e-02 1.098570674657821655e-01 2.782148681581020355e-02 2.849274873733520508e-01 -3.713782876729965210e-02 4.569204896688461304e-02 3.147074282169342041e-01 -9.270944446325302124e-02 1.187179684638977051e-01 1.315400451421737671e-01 9.998236596584320068e-02 -1.003276929259300232e-01 -8.526942878961563110e-02 -1.077019199728965759e-01 -7.153329998254776001e-02 -3.566300868988037109e-01
-9.474732726812362671e-02 -9.644981473684310913e-02 -4.713715985417366028e-02 1.055798679590225220e-01 7.489172369241714478e-02 2.598955528810620308e-03 -1.408693492412567139e-01 -2.768487334251403809e-01 -7.097737491130828857e-02 -3.478086888790130615e-01 -1.272715535014867783e-02 8.335146121680736542e-04 2.753799408674240112e-02 3.312282562255859375e-01 -6.398164480924606323e-02 -1.823080927133560181e-01 -6.590378284454345703e-02 2.221540212631225586e-01 -3.521922230720520020e-01 1.117710247635841370e-01 2.907513454556465149e-02 3.226712048053741455e-01 9.216461330652236938e-02 -2.468979358673095703e-01 -1.360488981008529663e-01 1.363039463758468628e-01 2.507306933403015137e-01 -7.739118300378322601e-04 -2.715250253677368164e-01 3.171588853001594543e-02 3.958709537982940674e-02 -2.266683876514434814e-01
3.053056299686431885e-01 -8.949698880314826965e-03 4.277589917182922363e-02 -8.863990753889083862e-02 8.550649136304855347e-02 -2.264628857374191284e-01 2.662741541862487793e-01 8.731714636087417603e-02 6.205055862665176392e-02 -1.232459470629692078e-01 1.811794638633728027e-01 -3.100466728210449219e-02 -4.703053459525108337e-02 2.358108526095747948e-03 -2.757945358753204346e-01 -5.580742284655570984e-02 5.350609123706817627e-02 2.173818647861480713e-01 3.204865455627441406e-01 -9.931064397096633911e-02 -2.707465738058090210e-02 2.558785974979400635e-01 -2.135096304118633270e-02 -9.398673474788665771e-02 -1.495068222284317017e-01 1.014440804719924927e-01 1.748149245977401733e-01 6.654381006956100464e-02 -2.886102497577667236e-01 -2.476450800895690918e-01 2.083604782819747925e-01 -3.630689978599548340e-01
-6.157989427447319031e-02 -8.954085409641265869e-02 -2.756997942924499512e-01 1.772592216730117798e-02 1.936802119016647339e-01 -3.793770074844360352e-01 5.159596353769302368e-02 -3.419786691665649414e-01 -9.112330526113510132e-02 -1.019325852394104004e-01 1.935596764087677002e-01 -1.241179779171943665e-01 3.545025885105133057e-01 1.414574980735778809e-01 -4.160103946924209595e-02 -4.157355800271034241e-02 9.041064232587814331e-02 1.082553490996360779e-01 1.140761747956275940e-01 4.205497726798057556e-02 1.295575797557830811e-01 6.334424018859863281e-02 -1.328556835651397705e-01 -4.741050302982330322e-02 1.234800592064857483e-01 8.987976610660552979e-02 1.359412726014852524e-02 5.740509927272796631e-02 -4.212313592433929443e-01 2.608011364936828613e-01 1.390345990657806396e-01 -1.521467268466949463e-01
-5.265677720308303833e-02 -7.249742746353149414e-02 -7.071546465158462524e-02 -8.921028673648834229e-02 1.739964634180068970e-01 -2.071290165185928345e-01 1.484400182962417603e-01 -1.990234106779098511e-01 -9.857022762298583984e-02 -3.589255511760711670e-01 2.393329888582229614e-01 1.543975174427032471e-01 2.677802443504333496e-01 2.560431957244873047e-01 -1.261651962995529175e-01 -7.729972153902053833e-02 -1.305829584598541260e-01 4.260054975748062134e-02 5.384560208767652512e-03 1.727029234170913696e-01 3.192188441753387451e-01 1.560295969247817993e-01 2.261094450950622559e-01 2.172654867172241211e-02 2.197735309600830078e-01 2.377558648586273193e-01 1.239559203386306763e-01 -8.922407776117324829e-02 -2.469842433929443359e-01 1.847014427185058594e-01 -7.545854896306991577e-02 -9.920120984315872192e-02
1.288678217679262161e-02 -3.251101374626159668e-01 4.795060679316520691e-02 3.769250586628913879e-02 5.352317541837692261e-02 -1.085242629051208496e-01 3.570345044136047363e-01 -2.432878613471984863e-01 4.173541441559791565e-02 -1.703890264034271240e-01 -2.946243435144424438e-02 -2.126242816448211670e-01 5.032466650009155273e-01 -6.757574528455734253e-02 -3.359896689653396606e-02 4.065461829304695129e-02 9.237531572580337524e-02 -6.138530746102333069e-02 -7.430636882781982422e-02 -1.521975249052047729e-01 7.139770686626434326e-02 -2.013558447360992432e-01 2.770506963133811951e-02 2.494744956493377686e-02 -1.607855707406997681e-01 1.804347336292266846e-01 3.880914151668548584e-01 1.543418914079666138e-01 -5.940193682909011841e-02 -3.532938659191131592e-02 -7.422273512929677963e-03 -1.611220538616180420e-01
-1.615260839462280273e-01 2.189212739467620850e-01 4.570588096976280212e-02 -2.350534796714782715e-01 1.183505356311798096e-01 -2.044207602739334106e-01 -3.506331518292427063e-02 -1.897725313901901245e-01 2.001021951436996460e-01 -2.711301147937774658e-01 1.755433678627014160e-01 1.341056525707244873e-01 1.005757227540016174e-01 3.173257708549499512e-01 -1.030805930495262146e-01 6.623784452676773071e-02 -2.248957902193069458e-01 1.145260632038116455e-01 9.384640306234359741e-02 -7.745922356843948364e-02 2.446271479129791260e-01 -6.004586070775985718e-02 1.103997007012367249e-01 1.076606363058090210e-01 -1.686329096555709839e-01 1.177535057067871094e-01 5.265761911869049072e-02 2.344348877668380737e-01 -2.932049334049224854e-01 -2.379914224147796631e-01 -7.290003448724746704e-02 -2.715549468994140625e-01
-1.796644628047943115e-01 1.091362088918685913e-01 9.622339159250259399e-02 -3.975431993603706360e-02 -1.793475300073623657e-01 -1.609611958265304565e-01 1.153366863727569580e-01 -2.105110138654708862e-01 7.137275487184524536e-02 -4.541053622961044312e-02 1.516584157943725586e-01 -1.584629118442535400e-01 -2.783021330833435059e-02 1.978043615818023682e-01 -3.602101802825927734e-01 7.477673888206481934e-02 2.223978340625762939e-01 4.306206107139587402e-01 4.285578615963459015e-03 -1.193001568317413330e-01 -1.638227403163909912e-01 1.533923149108886719e-01 6.664018332958221436e-02 -1.919005811214447021e-01 2.025087028741836548e-01 2.372076660394668579e-01 4.458261281251907349e-02 7.401543855667114258e-02 -1.629621088504791260e-01 -1.903541535139083862e-01 1.919234246015548706e-01 -2.315585762262344360e-01
8.906628936529159546e-02 -1.358632296323776245e-01 3.458506241440773010e-02 1.856628805398941040e-01 -1.063740700483322144e-01 -4.361487925052642822e-01 2.194146439433097839e-02 -9.546519070863723755e-02 5.965443328022956848e-02 -3.597655296325683594e-01 -2.115581035614013672e-01 -7.580203819088637829e-04 -7.102592289447784424e-02 -8.977320045232772827e-02 -1.335558146238327026e-01 -1.096450164914131165e-01 -4.127259925007820129e-02 9.649656713008880615e-02 -1.713831722736358643e-01 -4.399036988615989685e-02 6.076969951391220093e-02 3.649873286485671997e-02 -1.489650905132293701e-01 -2.805841267108917236e-01 1.928214281797409058e-01 3.120031952857971191e-01 -1.512433588504791260e-01 2.744706273078918457e-01 -1.023814529180526733e-01 -1.008174791932106018e-01 2.515358328819274902e-01 -2.029238194227218628e-01
-4.760968033224344254e-03 -5.616364628076553345e-02 1.888722926378250122e-01 -1.298871636390686035e-01 2.088048607110977173e-01 -3.489040434360504150e-01 1.646894216537475586e-01 -2.530123591423034668e-01 -4.129754845052957535e-03 -3.558528423309326172e-01 -1.555533409118652344e-01 4.223375767469406128e-02 2.771370485424995422e-02 3.198809325695037842e-01 -1.397309005260467529e-01 5.013799294829368591e-02 1.759115308523178101e-01 9.805235266685485840e-02 -5.623215436935424805e-02 1.615638136863708496e-01 2.451047860085964203e-02 2.824291884899139404e-01 1.785668879747390747e-01 -8.008092641830444336e-02 -1.946669518947601318e-01 8.290495723485946655e-03 -1.832332015037536621e-01 -6.350789219141006470e-03 -4.817218333482742310e-02 -2.358499169349670410e-01 1.243932470679283142e-01 -2.766961157321929932e-01
2.298698276281356812e-01 -9.227838367223739624e-02 1.411393433809280396e-01 4.656780511140823364e-02 7.771746069192886353e-02 -2.864430248737335205e-01 3.624874353408813477e-01 -1.632754355669021606e-01 -2.256536111235618591e-02 -9.643637388944625854e-02 -1.720063686370849609e-01 -1.238908246159553528e-01 2.640422880649566650e-01 1.905115395784378052e-01 -2.085701525211334229e-01 -6.268741935491561890e-02 4.738015308976173401e-02 3.092576563358306885e-01 -1.331422943621873856e-02 -8.128544688224792480e-02 -1.516839414834976196e-01 -1.186293885111808777e-01 5.591957364231348038e-03 -1.634502708911895752e-01 1.339139193296432495e-01 -1.349953003227710724e-02 2.953597009181976318e-01 8.966078609228134155e-02 7.611109316349029541e-02 -2.872136831283569336e-01 7.661142200231552124e-02 -2.935610413551330566e-01
6.493394821882247925e-02 -1.342707127332687378e-01 -1.149636805057525635e-01 -1.556768566370010376e-01 4.460441879928112030e-03 -1.251604408025741577e-01 7.414311170578002930e-03 -3.037557601928710938e-01 -7.390432059764862061e-02 -1.202562451362609863e-02 2.972086668014526367e-01 1.652298122644424438e-01 1.333559863269329071e-02 2.004770934581756592e-01 -1.861608922481536865e-01 -8.473874628543853760e-02 -2.273173779249191284e-01 1.692974567413330078e-01 -2.441038042306900024e-01 -9.031908214092254639e-02 4.367909729480743408e-01 -1.475424021482467651e-01 1.722328364849090576e-02 -6.138915196061134338e-02 1.915969252586364746e-01 2.418139874935150146e-01 1.681430339813232422e-01 -9.329998493194580078e-02 -2.740280926227569580e-01 -1.257395446300506592e-01 1.463893651962280273e-01 -1.402084976434707642e-01
7.111011072993278503e-03 8.628999930806457996e-04 -3.222800195217132568e-01 -1.586021035909652710e-01 1.125314906239509583e-01 -1.321806609630584717e-01 1.276100426912307739e-02 -2.074703425168991089e-01 1.378078609704971313e-01 -7.711221277713775635e-02 2.163765132427215576e-01 -1.307761669158935547e-01 2.873034477233886719e-01 7.033474743366241455e-03 -3.800027072429656982e-02 7.825490087270736694e-02 -1.370090544223785400e-01 2.522090375423431396e-01 -3.217121362686157227e-01 -2.016693949699401855e-01 1.222692355513572693e-01 -1.806809753179550171e-01 4.793898761272430420e-02 -5.953072570264339447e-03 -1.465215384960174561e-01 1.281685382127761841e-01 2.094823122024536133e-01 -9.462533891201019287e-02 -2.638587057590484619e-01 1.269596815109252930e-01 -9.919820353388786316e-03 -4.068396389484405518e-01
5.736574064940214157e-03 -1.035004109144210815e-01 -9.054081887006759644e-02 -2.169205099344253540e-01 2.323633879423141479e-01 -7.230758666992187500e-02 1.811274588108062744e-01 1.375809870660305023e-02 1.265373677015304565e-01 -3.372564017772674561e-01 -1.201969385147094727e-01 5.000336561352014542e-03 2.629106640815734863e-01 1.174545586109161377e-01 1.607600897550582886e-01 -4.312537908554077148e-01 -1.034882757812738419e-02 1.925841122865676880e-01 -1.596213877201080322e-01 -1.191024929285049438e-01 -2.869733870029449463e-01 2.850455977022647858e-02 1.078283786773681641e-01 -2.433302067220211029e-02 4.247416555881500244e-02 6.474187970161437988e-02 -9.750279039144515991e-02 2.454878687858581543e-01 -1.533822566270828247e-01 -1.266880482435226440e-01 1.773052513599395752e-01 -2.894697487354278564e-01
1.241492256522178650e-01 -1.238272264599800110e-01 2.615245878696441650e-01 3.653628826141357422e-01 1.336782723665237427e-01 -3.178908228874206543e-01 3.349331393837928772e-02 -2.945678532123565674e-01 -1.254204008728265762e-02 -9.886049479246139526e-02 1.698022931814193726e-01 -6.278145313262939453e-02 -4.545915871858596802e-02 -7.803463190793991089e-02 -2.926488406956195831e-02 -3.794687241315841675e-02 4.286416992545127869e-02 3.472734987735748291e-02 -2.973780035972595215e-01 -2.183779776096343994e-01 1.215921044349670410e-01 -1.918666809797286987e-02 9.257628768682479858e-02 8.948066085577011108e-02 6.989306211471557617e-02 1.350991278886795044e-01 4.386986792087554932e-02 3.438995182514190674e-01 -3.157948851585388184e-01 -1.874877661466598511e-01 1.088722497224807739e-01 -2.154984325170516968e-01
-5.319673568010330200e-02 1.423660758882761002e-02 -5.681879445910453796e-02 -1.241825371980667114e-01 -1.844464987516403198e-01 -1.584170311689376831e-01 -4.667908884584903717e-03 -1.951106935739517212e-01 -1.403863728046417236e-01 -1.143156588077545166e-01 2.519938051700592041e-01 -6.091747432947158813e-02 3.077576160430908203e-01 1.100804582238197327e-01 -2.419987320899963379e-01 5.674241483211517334e-02 -5.975249037146568298e-02 3.925440609455108643e-01 -3.028576076030731201e-01 -1.770169436931610107e-01 1.102083176374435425e-01 -2.510657608509063721e-01 5.944273993372917175e-02 5.062456056475639343e-02 -8.601502329111099243e-02 2.224835604429244995e-01 1.474165916442871094e-01 -6.873570382595062256e-02 -1.231342554092407227e-01 6.351706385612487793e-02 -6.685474514961242676e-02 -3.788041472434997559e-01
-5.673045758157968521e-03 -2.834149897098541260e-01 2.077205777168273926e-01 -3.339579328894615173e-02 5.965199694037437439e-02 -2.911767661571502686e-01 1.108565181493759155e-01 -9.782566875219345093e-02 1.418020725250244141e-01 -7.271339744329452515e-02 2.754982709884643555e-01 1.346996426582336426e-01 7.236780971288681030e-02 1.165886223316192627e-01 -4.256822541356086731e-02 -2.966381609439849854e-01 1.416746079921722412e-01 -6.513674557209014893e-02 -1.230940073728561401e-01 -1.555585116147994995e-01 -5.940052866935729980e-02 2.439360693097114563e-02 -4.521812498569488525e-02 5.501924827694892883e-02 -2.933884263038635254e-01 3.158563748002052307e-02 1.163162142038345337e-01 2.725671827793121338e-01 -3.273257315158843994e-01 -1.811169460415840149e-02 3.555763661861419678e-01 -2.354629635810852051e-01
8.808508515357971191e-02 -1.338397860527038574e-01 8.411972224712371826e-02 -1.013091057538986206e-01 7.876898162066936493e-04 -3.183305859565734863e-01 1.079478114843368530e-01 9.435088932514190674e-02 2.252099812030792236e-01 -1.869482845067977905e-01 1.680634021759033203e-01 2.275626361370086670e-02 1.004495657980442047e-02 1.222984939813613892e-01 -2.044157683849334717e-01 -3.277638256549835205e-01 2.365542054176330566e-01 2.383355749770998955e-03 1.731939911842346191e-01 -2.698230147361755371e-01 2.474856562912464142e-03 1.196146160364151001e-01 2.171350121498107910e-01 -1.300351023674011230e-01 -8.589594811201095581e-02 7.524150609970092773e-02 1.783185005187988281e-01 -4.579396452754735947e-03 -2.188026756048202515e-01 -2.581017613410949707e-01 3.242002427577972412e-01 -2.341019809246063232e-01
6.453575193881988525e-02 6.510807573795318604e-02 4.814292117953300476e-02 -1.743733882904052734e-01 8.461781591176986694e-02 -5.218778252601623535e-01 2.154917269945144653e-01 1.831496134400367737e-03 2.710999548435211182e-01 -1.644888818264007568e-01 -1.781987585127353668e-02 -9.415241330862045288e-02 1.936966627836227417e-01 1.974459141492843628e-01 -2.578882873058319092e-01 1.821253299713134766e-01 -1.215003281831741333e-01 1.910065561532974243e-01 -1.161779165267944336e-01 1.703560948371887207e-01 -3.003703653812408447e-01 6.649412959814071655e-02 1.936850249767303467e-01 -1.691217869520187378e-01 4.257063195109367371e-02 1.213021278381347656e-01 6.469729542732238770e-02 -8.252926170825958252e-03 -8.242201805114746094e-02 -1.023754552006721497e-01 -1.193144824355840683e-03 -2.332856357097625732e-01
7.971766591072082520e-02 -4.243075847625732422e-01 -1.863639652729034424e-01 -1.709531806409358978e-02 8.253151923418045044e-02 -1.544899791479110718e-01 1.255950331687927246e-01 -5.683615803718566895e-02 -6.116545945405960083e-02 -3.399249017238616943e-01 -7.631716877222061157e-02 3.851507231593132019e-02 2.727234549820423126e-02 1.339179277420043945e-01 1.455517411231994629e-01 6.104746460914611816e-02 2.069963701069355011e-02 -1.310120970010757446e-01 -3.428993523120880127e-01 -2.132330387830734253e-01 7.628079503774642944e-02 7.800762355327606201e-02 -1.377708911895751953e-01 2.166609652340412140e-02 2.152467966079711914e-01 2.611363828182220459e-01 -8.505371958017349243e-02 1.429620981216430664e-01 -2.989737689495086670e-01 -2.393439114093780518e-01 -4.745808243751525879e-02 -2.357959598302841187e-01
1.949362903833389282e-01 -6.822283845394849777e-03 7.261691987514495850e-02 -1.850636559538543224e-03 4.696199297904968262e-02 -4.553925096988677979e-01 1.669827252626419067e-01 -1.559540349990129471e-02 1.202598214149475098e-01 -6.812769174575805664e-02 1.330200117081403732e-02 -2.179361432790756226e-01 2.160839736461639404e-01 1.142471879720687866e-01 -2.957231104373931885e-01 1.548151969909667969e-01 -1.415271311998367310e-01 1.998323500156402588e-01 -1.342665106058120728e-01 1.686539649963378906e-01 -1.626432240009307861e-01 1.437147408723831177e-01 3.834620416164398193e-01 -2.090965360403060913e-01 -6.708044558763504028e-02 1.934134066104888916e-01 3.364047035574913025e-02 -1.441603992134332657e-02 -8.218900859355926514e-02 -9.688718616962432861e-02 -1.535937096923589706e-02 -2.776491045951843262e-01
3.543089330196380615e-02 1.705811619758605957e-01 -3.294467553496360779e-02 -3.648949787020683289e-02 -5.543655157089233398e-02 -1.025365963578224182e-01 1.831422150135040283e-01 -3.511366248130798340e-01 -3.447371348738670349e-02 -1.132896989583969116e-01 1.170726269483566284e-01 7.547299563884735107e-02 2.297684997320175171e-01 8.184902369976043701e-02 -1.298184543848037720e-01 2.097115069627761841e-01 1.285867840051651001e-01 1.604453027248382568e-01 -1.798272132873535156e-01 -1.023386418819427490e-01 1.719022244215011597e-01 4.515821859240531921e-02 1.738699972629547119e-01 1.622623950242996216e-01 -3.233240544795989990e-01 1.468248665332794189e-01 1.247132197022438049e-01 2.363054603338241577e-01 -2.117107659578323364e-01 6.945073604583740234e-02 -4.533451050519943237e-02 -4.697100818157196045e-01
1.031205132603645325e-01 -3.255660235881805420e-01 -1.120897680521011353e-01 -4.295688495039939880e-02 8.646389469504356384e-03 -1.478013396263122559e-01 7.641057670116424561e-02 -1.412418019026517868e-02 -9.186692535877227783e-02 -1.042022481560707092e-01 4.159938171505928040e-02 2.871444076299667358e-02 2.019557170569896698e-02 5.335162580013275146e-02 -4.194987118244171143e-01 1.113086417317390442e-01 -1.226634308695793152e-01 4.912891685962677002e-01 -1.689346730709075928e-01 3.712356463074684143e-02 7.107696682214736938e-02 1.928613781929016113e-01 9.124737232923507690e-02 -3.465718030929565430e-01 -2.360067330300807953e-02 2.724745869636535645e-01 4.935343936085700989e-02 9.749633073806762695e-02 -2.252990901470184326e-01 -1.380252689123153687e-01 1.159309819340705872e-01 -2.289716340601444244e-02
1.384104490280151367e-01 -6.836742907762527466e-02 -2.126862667500972748e-02 -2.126428633928298950e-01 1.309615932404994965e-02 -4.318439960479736328e-01 2.730018198490142822e-01 -3.630821406841278076e-02 -1.580317318439483643e-01 -3.498684763908386230e-01 7.905836403369903564e-02 2.057390064001083374e-01 -1.378399431705474854e-01 2.238769233226776123e-01 -1.878716796636581421e-02 -1.919820010662078857e-01 1.238878145813941956e-01 1.608319282531738281e-01 -6.166351586580276489e-02 1.073353923857212067e-02 -9.127710014581680298e-02 8.728767186403274536e-02 -1.342008113861083984e-01 -2.230642288923263550e-01 3.971591219305992126e-02 -1.011712551116943359e-01 -7.838577963411808014e-03 4.103401675820350647e-02 -1.400493234395980835e-01 -2.225618213415145874e-01 4.298070073127746582e-02 -3.902496695518493652e-01
-1.479819267988204956e-01 -1.990844458341598511e-01 1.609479188919067383e-01 -2.893872857093811035e-01 2.246805727481842041e-01 -2.002060562372207642e-01 2.016481384634971619e-02 7.734264712780714035e-03 -1.159240752458572388e-01 -3.268416598439216614e-02 1.959939152002334595e-01 1.533126533031463623e-01 4.068602621555328369e-01 -7.414937019348144531e-02 6.966120004653930664e-02 6.750688701868057251e-02 -5.011378973722457886e-02 -5.649995058774948120e-03 -1.586619466543197632e-01 -2.974621653556823730e-01 1.052851006388664246e-01 6.245104968547821045e-02 5.206556618213653564e-02 -3.646323978900909424e-01 -1.998859643936157227e-01 2.759147249162197113e-02 2.017849981784820557e-01 -9.222725778818130493e-02 -2.263061106204986572e-01 -9.062605910003185272e-03 -2.438605763018131256e-02 -2.687667906284332275e-01
1.046785255311988294e-04 -1.174301132559776306e-01 -3.012362681329250336e-02 2.750311978161334991e-02 -2.890764772891998291e-01 -1.642976552248001099e-01 1.185745745897293091e-01 -1.608897596597671509e-01 5.403610691428184509e-02 -1.643801927566528320e-01 2.137567400932312012e-01 4.746535047888755798e-02 3.077195398509502411e-02 -9.270295850001275539e-04 -3.773854076862335205e-01 1.928415000438690186e-01 -8.663705736398696899e-02 3.234056234359741211e-01 2.060334943234920502e-02 1.170855686068534851e-01 4.533373937010765076e-02 1.622377187013626099e-01 8.762054890394210815e-02 4.806110635399818420e-02 3.177073970437049866e-02 3.626316189765930176e-01 -2.887007594108581543e-01 -4.222717508673667908e-02 -2.361931800842285156e-01 -1.164515540003776550e-01 2.543903514742851257e-02 -3.512391149997711182e-01
1.948818564414978027e-02 1.278203725814819336e-01 -5.389973986893892288e-03 1.498397439718246460e-01 7.621952891349792480e-02 -5.173242688179016113e-01 3.799523413181304932e-01 -2.457042932510375977e-01 1.746241003274917603e-01 -2.692603468894958496e-01 1.885254234075546265e-01 -9.511479176580905914e-03 -5.559517815709114075e-02 1.287776604294776917e-02 -2.027333378791809082e-01 -1.726116538047790527e-01 1.172524169087409973e-01 4.673197492957115173e-02 4.414187371730804443e-02 -1.069849431514739990e-01 -1.047495678067207336e-01 1.909481734037399292e-02 1.989450603723526001e-01 -2.529656887054443359e-01 1.756297498941421509e-01 1.592367291450500488e-01 2.538435161113739014e-02 1.181433200836181641e-01 -1.159476190805435181e-01 -8.522506803274154663e-02 -8.007875829935073853e-02 -1.664192676544189453e-01
-3.573245555162429810e-02 9.304293245077133179e-02 -9.032689779996871948e-02 -6.735716015100479126e-02 1.855339854955673218e-02 -2.888049781322479248e-01 6.996002793312072754e-02 -1.352407485246658325e-01 2.768120467662811279e-01 -3.215912878513336182e-01 -6.298000458627939224e-03 5.748070776462554932e-02 2.455907613039016724e-01 1.248288899660110474e-01 -3.680654764175415039e-01 1.313820332288742065e-01 -8.096812665462493896e-02 2.066492438316345215e-01 -2.687414288520812988e-01 -3.612252473831176758e-01 1.084474381059408188e-02 -1.190255284309387207e-01 1.473966240882873535e-01 -4.974413290619850159e-02 -3.249103724956512451e-01 -1.205196324735879898e-02 1.746657192707061768e-01 8.441105484962463379e-03 -1.046423837542533875e-01 -7.889746874570846558e-02 -1.147245019674301147e-01 -3.653860837221145630e-02
2.929268032312393188e-02 -3.558034449815750122e-02 -1.804595887660980225e-01 -6.452194601297378540e-02 1.163459941744804382e-01 -3.558173477649688721e-01 -3.751930594444274902e-02 -2.060424536466598511e-01 -2.408299446105957031e-01 -2.417473495006561279e-01 3.451340794563293457e-01 1.371721923351287842e-01 3.235059678554534912e-01 2.858860194683074951e-01 4.448563233017921448e-02 4.138007014989852905e-02 1.375646889209747314e-01 -1.791608333587646484e-02 -3.338600099086761475e-01 1.387374699115753174e-01 1.524673998355865479e-01 4.158096853643655777e-03 -1.491237878799438477e-01 -4.250381141901016235e-02 1.605786681175231934e-01 1.543507277965545654e-01 4.435402899980545044e-02 2.831006422638893127e-02 -1.242665052413940430e-01 -2.507441304624080658e-02 2.890476770699024200e-02 -2.571814954280853271e-01
-1.062621101737022400e-01 -4.979863464832305908e-01 -4.466050490736961365e-02 1.729863733053207397e-01 3.726579248905181885e-02 -8.752611279487609863e-02 3.348500132560729980e-01 -1.847145855426788330e-01 8.692649006843566895e-02 -2.537782192230224609e-01 3.721504658460617065e-02 -1.753521859645843506e-01 4.149927794933319092e-01 -1.621332950890064240e-02 1.073940470814704895e-02 -6.282466650009155273e-02 1.591368764638900757e-01 6.424090266227722168e-02 -8.676934242248535156e-02 -2.263284176588058472e-01 -4.765659570693969727e-03 -1.407106071710586548e-01 1.572667807340621948e-01 8.222168684005737305e-02 -1.234951838850975037e-01 -5.148380994796752930e-02 2.023157775402069092e-01 1.280580759048461914e-01 -1.590650677680969238e-01 9.963856637477874756e-02 3.783288598060607910e-02 -1.464763730764389038e-01
-1.638772934675216675e-01 -3.179566264152526855e-01 2.681389749050140381e-01 -5.825064703822135925e-02 9.072975069284439087e-02 -3.151980340480804443e-01 -8.053620159626007080e-02 7.183417328633368015e-04 2.242741435766220093e-01 -9.174735844135284424e-02 -1.721228063106536865e-01 -1.507134437561035156e-01 3.388196527957916260e-01 -4.126284644007682800e-02 -2.635610103607177734e-01 4.835940897464752197e-02 1.636930555105209351e-01 -1.598169654607772827e-02 -1.057196781039237976e-01 1.806288771331310272e-02 1.808952093124389648e-01 2.740014493465423584e-01 6.930456310510635376e-02 4.448558390140533447e-02 -5.536632984876632690e-02 1.171792820096015930e-01 -9.183274209499359131e-02 -3.762016072869300842e-02 -2.210831344127655029e-01 -3.251751959323883057e-01 -7.245934754610061646e-02 -2.089940756559371948e-01
2.764236032962799072e-01 -1.206625401973724365e-01 -1.502705514430999756e-01 -3.952096402645111084e-02 1.405142694711685181e-01 -1.006850078701972961e-01 -5.076919123530387878e-02 6.723421066999435425e-02 1.842581778764724731e-01 -4.012787640094757080e-01 2.581877410411834717e-01 -5.299159511923789978e-02 3.186357021331787109e-01 9.875000268220901489e-02 -1.332977972924709320e-02 -1.284496486186981201e-01 9.154594689607620239e-02 3.087133169174194336e-01 -4.828526824712753296e-02 -4.215317070484161377e-01 2.020742278546094894e-03 1.530920714139938354e-01 1.181769669055938721e-01 -5.335540324449539185e-02 1.157068610191345215e-01 1.868620067834854126e-01 1.478749066591262817e-01 5.838514491915702820e-02 -6.671391893178224564e-03 -1.386666148900985718e-01 1.961518228054046631e-01 -1.472805906087160110e-02
2.452583611011505127e-01 -4.828590899705886841e-03 -2.926145121455192566e-02 -6.320222467184066772e-02 3.165230527520179749e-02 -1.410280764102935791e-01 -2.174692787230014801e-02 -1.456006616353988647e-01 -1.116376817226409912e-01 -1.645571589469909668e-01 1.401371806859970093e-01 -1.749047078192234039e-02 3.055168390274047852e-01 1.950144469738006592e-01 7.319110631942749023e-02 4.971078410744667053e-02 1.090443432331085205e-01 7.452147454023361206e-02 2.144970893859863281e-01 -2.983779907226562500e-01 1.115677505731582642e-01 -1.021283417940139771e-01 1.758522838354110718e-01 -5.206308364868164062e-01 1.513354182243347168e-01 -4.784015472978353500e-03 1.373734325170516968e-01 1.365191191434860229e-01 -2.103853821754455566e-01 -1.985141187906265259e-01 2.416643500328063965e-01 -1.178094968199729919e-01
4.070557653903961182e-02 -3.473754227161407471e-01 -7.537093758583068848e-02 -1.762169897556304932e-01 1.154961064457893372e-01 -2.545834481716156006e-01 9.490492194890975952e-02 3.938573971390724182e-02 -1.629016250371932983e-01 -5.036712884902954102e-01 -1.087736617773771286e-02 -3.691030293703079224e-02 -1.641689538955688477e-01 1.457784324884414673e-01 -2.372092381119728088e-02 1.880178898572921753e-01 -3.172084316611289978e-02 -6.253761053085327148e-02 -2.065510600805282593e-01 -5.400953814387321472e-02 4.636075813323259354e-03 2.005416303873062134e-01 -6.351145356893539429e-02 -5.472080782055854797e-02 -1.544291526079177856e-01 1.897511333227157593e-01 2.350623533129692078e-02 2.148608863353729248e-01 -3.482533693313598633e-01 -1.317918151617050171e-01 6.030790507793426514e-02 -1.994720548391342163e-01
-1.870991475880146027e-02 -2.136099189519882202e-01 -1.277312077581882477e-02 1.061324179172515869e-01 -7.077222224324941635e-03 -9.859883040189743042e-02 1.177189573645591736e-01 -2.476959079504013062e-01 -1.278884988278150558e-02 -2.007238864898681641e-01 -1.031937673687934875e-01 1.119088977575302124e-01 2.676238417625427246e-01 2.006945163011550903e-01 -3.497381210327148438e-01 -1.980298310518264771e-01 -8.975908905267715454e-02 7.366840541362762451e-02 -5.760052707046270370e-03 -2.597961425781250000e-01 -1.896658241748809814e-01 2.215268164873123169e-01 -1.858104169368743896e-01 -2.661418318748474121e-01 1.974032819271087646e-01 8.118776977062225342e-02 7.265914697200059891e-03 1.820506528019905090e-03 -2.627544403076171875e-01 -9.872927516698837280e-02 2.257927805185317993e-01 -2.715704739093780518e-01
-5.423761904239654541e-02 -2.123374640941619873e-01 3.279448300600051880e-02 -2.475222498178482056e-01 1.627936810255050659e-01 -1.985140331089496613e-02 7.636101916432380676e-03 8.723023347556591034e-03 -8.377624303102493286e-02 -2.336876094341278076e-01 2.359258234500885010e-01 1.297871619462966919e-01 2.244554758071899414e-01 -1.288966089487075806e-01 -1.113588064908981323e-01 1.045918762683868408e-01 1.142269838601350784e-02 -2.484065294265747070e-02 -1.730622798204421997e-01 -4.817104339599609375e-01 1.492932140827178955e-01 -2.090565301477909088e-02 1.707090586423873901e-01 -3.820990324020385742e-01 -4.920724406838417053e-02 7.106152921915054321e-02 2.181360572576522827e-01 -1.199621185660362244e-01 -1.333630532026290894e-01 -3.796987608075141907e-02 -1.152370218187570572e-02 -2.978484928607940674e-01
-1.870501935482025146e-01 -1.706289499998092651e-01 -2.632484138011932373e-01 3.183839917182922363e-01 -2.783112600445747375e-02 -4.134048521518707275e-02 1.213502287864685059e-01 3.131241723895072937e-02 2.236883789300918579e-01 -2.517253458499908447e-01 2.059548050165176392e-01 -5.987388081848621368e-03 6.647571921348571777e-02 1.099515408277511597e-01 -1.167321726679801941e-01 1.096420511603355408e-01 -1.750804781913757324e-01 -1.004008427262306213e-01 -1.691659390926361084e-01 -1.385216563940048218e-01 -1.811976432800292969e-01 9.891387820243835449e-02 8.478482812643051147e-02 -2.194669544696807861e-01 1.338638067245483398e-01 3.268259465694427490e-01 3.474490642547607422e-01 -3.976958990097045898e-02 1.068636588752269745e-02 -1.905685365200042725e-01 4.297709092497825623e-02 -2.778562009334564209e-01
-8.988814055919647217e-02 7.548467069864273071e-02 3.276327997446060181e-02 -2.927083671092987061e-01 -3.839025273919105530e-02 -3.709490895271301270e-01 3.708260133862495422e-02 -2.581706941127777100e-01 -3.760640695691108704e-02 -3.506087139248847961e-02 3.543269634246826172e-01 -3.453169018030166626e-02 1.256218999624252319e-01 -4.988198354840278625e-02 -2.105727940797805786e-01 4.520145803689956665e-02 -1.228866949677467346e-01 1.913076043128967285e-01 -6.752614676952362061e-02 -1.867252737283706665e-01 2.320844084024429321e-01 -2.087367475032806396e-01 5.728651210665702820e-02 -9.467578493058681488e-03 -5.115638021379709244e-03 1.082769632339477539e-01 1.033408492803573608e-01 1.983840391039848328e-02 -8.871866017580032349e-02 -2.441425621509552002e-01 -1.548551768064498901e-01 -4.383133351802825928e-01
1.854854822158813477e-01 -2.871732227504253387e-02 5.981274321675300598e-02 -8.162520825862884521e-02 1.695217490196228027e-01 -5.031981468200683594e-01 2.744905948638916016e-01 -3.599250689148902893e-02 9.029829502105712891e-02 -1.127893570810556412e-02 -5.903248488903045654e-02 -1.167737394571304321e-01 2.370582818984985352e-01 2.352497875690460205e-01 -1.307352632284164429e-01 5.854433402419090271e-02 2.541119791567325592e-02 1.297340095043182373e-01 -4.776412621140480042e-02 1.888699382543563843e-01 -6.762700527906417847e-02 1.739586293697357178e-01 2.262504100799560547e-01 -2.587643563747406006e-01 1.108709350228309631e-01 2.852449119091033936e-01 2.078934386372566223e-02 -1.313763856887817383e-01 -1.204781383275985718e-01 -8.310926705598831177e-02 -3.258003294467926025e-02 -3.102220892906188965e-01
-6.702863425016403198e-02 -3.129371106624603271e-01 1.191621571779251099e-01 -8.632598072290420532e-02 2.442136853933334351e-01 -9.753231704235076904e-02 5.090458691120147705e-02 -1.100970283150672913e-01 3.723433911800384521e-01 -3.113275468349456787e-01 3.444884121417999268e-01 -1.405227649956941605e-02 8.642058074474334717e-02 -1.922306837514042854e-03 1.881966739892959595e-02 -1.929806172847747803e-01 -1.806625723838806152e-01 -4.054747521877288818e-02 -2.553074061870574951e-01 -8.809924870729446411e-02 1.289097126573324203e-02 -1.692682318389415741e-02 9.457895904779434204e-02 -3.266088664531707764e-02 -1.658292859792709351e-01 -1.858109384775161743e-01 2.811946161091327667e-02 -1.774590313434600830e-01 -3.081949055194854736e-01 -1.205568462610244751e-01 1.423142850399017334e-01 -2.253624945878982544e-01
1.660760045051574707e-01 -1.952010542154312134e-01 1.915138214826583862e-01 -3.281521499156951904e-01 1.299066096544265747e-01 6.178384274244308472e-02 -2.358821593225002289e-02 -1.123158335685729980e-01 4.827871620655059814e-01 -2.021213620901107788e-01 7.379428297281265259e-02 1.114759780466556549e-02 -5.920738726854324341e-02 -2.139358595013618469e-02 -2.445484399795532227e-01 7.424142211675643921e-03 8.297800272703170776e-02 2.952026426792144775e-01 -3.103478550910949707e-01 -1.755772083997726440e-01 -2.437258809804916382e-01 5.101658031344413757e-02 -1.486376277171075344e-03 4.232849180698394775e-02 -9.262504428625106812e-02 1.016092002391815186e-01 3.137714788317680359e-02 7.886196672916412354e-02 1.671178266406059265e-02 -2.545372843742370605e-01 6.145232915878295898e-02 -1.812091171741485596e-01
-3.053421676158905029e-01 -1.243147999048233032e-01 -3.094176948070526123e-01 -2.278650403022766113e-01 -7.739780843257904053e-02 -2.738697230815887451e-01 8.724960498511791229e-03 -1.847434341907501221e-01 1.893130540847778320e-01 -5.415071174502372742e-02 2.699154615402221680e-01 -1.638490408658981323e-01 2.268641591072082520e-01 2.375658787786960602e-02 -1.043452173471450806e-01 1.083262711763381958e-01 -1.757688820362091064e-01 8.710134774446487427e-02 -1.257735770195722580e-02 -1.378883868455886841e-01 9.090064093470573425e-03 -1.273147165775299072e-01 5.481124669313430786e-02 1.027763448655605316e-02 -4.592528101056814194e-03 2.857468724250793457e-01 4.568926990032196045e-02 -2.823609672486782074e-02 -2.775932848453521729e-01 7.827896624803543091e-02 -1.437285840511322021e-01 -3.871265053749084473e-01
1.517093461006879807e-02 1.063849106431007385e-01 2.616289556026458740e-01 -2.341558635234832764e-01 2.221944481134414673e-01 1.906723380088806152e-01 2.411535382270812988e-02 -1.320154815912246704e-01 1.519204080104827881e-01 1.698614358901977539e-01 1.071144044399261475e-01 7.219111174345016479e-02 1.649857759475708008e-01 1.452187150716781616e-01 -2.137538045644760132e-01 -1.878213882446289062e-01 -4.292388632893562317e-02 3.572928905487060547e-02 -9.776024520397186279e-02 -4.489640146493911743e-02 8.840861171483993530e-02 -1.832551658153533936e-01 -8.126196265220642090e-02 -2.245961874723434448e-01 -4.731154814362525940e-02 1.567211151123046875e-01 -4.389817360788583755e-03 1.238957270979881287e-01 -3.904730975627899170e-01 -3.629860579967498779e-01 1.982929855585098267e-01 -2.910128533840179443e-01
-1.084867939352989197e-01 -1.553148031234741211e-01 -1.934985667467117310e-01 -2.688193321228027344e-01 7.312630116939544678e-02 2.561594359576702118e-02 1.202818304300308228e-01 -1.477729231119155884e-01 2.939017117023468018e-01 -2.585487067699432373e-01 -7.267744839191436768e-02 -3.779583573341369629e-01 1.007729992270469666e-01 -1.795652210712432861e-01 -1.919706016778945923e-01 -1.539766937494277954e-01 -1.289231181144714355e-01 8.816909790039062500e-02 -5.186016857624053955e-02 4.190389066934585571e-02 -9.621434658765792847e-02 -1.808567158877849579e-02 6.821653246879577637e-02 -1.426920741796493530e-01 3.267185762524604797e-02 2.064331993460655212e-02 3.711226284503936768e-01 2.397458851337432861e-01 -1.815567165613174438e-01 4.270524531602859497e-02 2.719435095787048340e-01 -1.972080320119857788e-01
-8.416023850440979004e-02 -1.090672053396701813e-02 -3.988202661275863647e-02 -2.111676707863807678e-02 -1.547822207212448120e-01 -2.385244965553283691e-01 4.105852246284484863e-01 -2.117160260677337646e-01 1.657329499721527100e-01 -2.308058142662048340e-01 1.338347643613815308e-01 -1.097235269844532013e-02 3.825460970401763916e-01 6.806784123182296753e-02 -1.152779161930084229e-01 3.640510141849517822e-02 -2.832231298089027405e-02 -8.746720850467681885e-02 -1.949929744005203247e-01 1.829364448785781860e-01 2.287512272596359253e-01 -6.205528043210506439e-03 7.182268798351287842e-02 -2.946247160434722900e-01 -1.840528249740600586e-01 -1.985697075724601746e-02 1.233082190155982971e-01 3.243979811668395996e-01 -7.313089817762374878e-02 1.042579673230648041e-02 2.090589702129364014e-01 -6.329838186502456665e-02
-7.751104235649108887e-02 -1.503124460577964783e-02 -9.292304515838623047e-03 -2.634376585483551025e-01 -1.123690158128738403e-01 -2.297212332487106323e-01 1.667876541614532471e-01 -9.899163246154785156e-02 1.000223532319068909e-01 -7.387063652276992798e-02 3.457920551300048828e-01 -2.017989009618759155e-02 4.963274300098419189e-02 -3.057046420872211456e-02 -1.010530069470405579e-01 3.390931338071823120e-02 -6.869834661483764648e-02 1.621026694774627686e-01 -1.118080615997314453e-01 -1.926097422838211060e-01 1.652745008468627930e-01 -2.125049680471420288e-01 3.608376532793045044e-02 1.535603702068328857e-01 -3.336988016963005066e-02 2.872129082679748535e-01 1.789651215076446533e-01 2.355660125613212585e-02 -2.121273726224899292e-01 -1.398745179176330566e-01 -2.242399156093597412e-01 -5.119339823722839355e-01
6.074243783950805664e-02 -1.191497668623924255e-01 -1.451791226863861084e-01 1.277920454740524292e-01 -1.879369281232357025e-02 -1.798176169395446777e-01 1.319184154272079468e-01 -1.882913261651992798e-01 1.540061384439468384e-01 -1.412914544343948364e-01 -4.597399383783340454e-02 -2.159989476203918457e-01 3.516229987144470215e-01 -4.371518269181251526e-02 1.660941839218139648e-01 -2.085369676351547241e-01 1.365524828433990479e-01 1.602572649717330933e-01 -8.690962940454483032e-02 1.115244999527931213e-02 -7.420631498098373413e-02 2.040823400020599365e-01 4.005781412124633789e-01 -6.803859025239944458e-02 -1.054116562008857727e-01 1.075898483395576477e-01 1.239742413163185120e-01 2.202536612749099731e-01 -2.197669893503189087e-01 -9.075580537319183350e-02 4.026158154010772705e-01 -2.510508522391319275e-02
1.891278177499771118e-01 -2.945879101753234863e-01 1.520869284868240356e-01 -2.790523506700992584e-02 4.414732009172439575e-02 -3.332167863845825195e-01 -1.430452521890401840e-02 -1.517542898654937744e-01 1.489865332841873169e-01 -1.486805230379104614e-01 1.858348250389099121e-01 1.197365522384643555e-01 1.372606307268142700e-01 8.872333168983459473e-02 3.465301916003227234e-02 -2.939967513084411621e-01 1.125067397952079773e-01 1.050528511404991150e-01 7.679437287151813507e-03 7.295663654804229736e-02 -1.091017574071884155e-01 4.506526887416839600e-02 5.817979201674461365e-02 6.434987485408782959e-02 -2.937356829643249512e-01 -8.744419552385807037e-03 1.983617618680000305e-02 2.250535637140274048e-01 -3.224546611309051514e-01 -1.134881451725959778e-01 4.210479855537414551e-01 -1.665188521146774292e-01
2.720165848731994629e-01 -1.726337522268295288e-01 -7.447738945484161377e-02 -8.671430498361587524e-02 -3.273171186447143555e-02 -2.040743827819824219e-01 -8.116622269153594971e-02 -7.731118053197860718e-02 1.913067698478698730e-01 -2.263748943805694580e-01 -9.037511050701141357e-02 1.062915027141571045e-01 4.113693535327911377e-01 1.933267712593078613e-01 5.173665005713701248e-03 -3.067140877246856689e-01 2.149717807769775391e-01 2.478678524494171143e-01 6.049421802163124084e-02 -2.580947577953338623e-01 -4.874698445200920105e-02 -9.546180814504623413e-02 2.569854855537414551e-01 -3.578472137451171875e-02 2.295802906155586243e-02 -1.001627817749977112e-01 2.535806037485599518e-02 1.089094132184982300e-01 -3.451830744743347168e-01 -1.279350072145462036e-01 3.684524074196815491e-02 -5.630793422460556030e-02
8.219056576490402222e-02 -7.684170454740524292e-02 2.684777975082397461e-01 -2.633342444896697998e-01 -5.461170524358749390e-02 -4.549265503883361816e-01 -1.160389035940170288e-01 -8.829348534345626831e-02 7.228700071573257446e-02 -1.801926493644714355e-01 -1.105103269219398499e-01 -1.404811143875122070e-01 3.302898108959197998e-01 -1.120253652334213257e-01 -3.317233547568321228e-02 -1.454832404851913452e-01 -8.122973144054412842e-02 1.540499627590179443e-01 -1.836789250373840332e-01 -1.840895861387252808e-01 1.713664680719375610e-01 -1.629012227058410645e-01 2.139007300138473511e-01 8.648338913917541504e-02 -5.395944463089108467e-04 1.333688795566558838e-01 -9.601602330803871155e-03 -2.246247380971908569e-01 -2.650218307971954346e-01 7.352714240550994873e-02 -1.238541826605796814e-01 -1.864209473133087158e-01
1.951104350155219436e-04 6.009198725223541260e-03 -1.090822834521532059e-02 -1.234923377633094788e-01 9.797623753547668457e-02 -3.333880379796028137e-02 -1.088505387306213379e-01 -3.775418996810913086e-01 4.741260409355163574e-01 -8.070696890354156494e-02 2.060806155204772949e-01 1.229421719908714294e-01 6.133527681231498718e-02 -7.428042590618133545e-02 -7.267496734857559204e-02 2.466486245393753052e-01 -1.721851825714111328e-01 -7.216237019747495651e-03 -1.444425135850906372e-01 2.700991369783878326e-02 -2.195494174957275391e-01 6.831684708595275879e-02 3.018028140068054199e-01 8.045959472656250000e-02 4.720776528120040894e-02 4.083124920725822449e-02 -2.234634570777416229e-02 1.238089501857757568e-01 -1.712486743927001953e-01 -2.154172062873840332e-01 3.541537523269653320e-01 -1.805748790502548218e-01
-7.314825803041458130e-02 -8.890667557716369629e-02 -1.234803721308708191e-02 -1.001756079494953156e-02 -1.387507375329732895e-02 -1.465640664100646973e-01 -4.892259463667869568e-02 -1.662573963403701782e-01 1.917050778865814209e-01 2.245572395622730255e-02 5.185576528310775757e-02 -1.685318909585475922e-02 1.638845056295394897e-01 1.086153462529182434e-01 -1.115701049566268921e-01 -4.902670159935951233e-02 -5.399344954639673233e-03 2.929148375988006592e-01 -2.211723625659942627e-01 -5.993033647537231445e-01 2.251792699098587036e-01 7.313910126686096191e-02 8.389958180487155914e-03 -2.329549193382263184e-01 -1.227589324116706848e-01 3.288349136710166931e-02 3.048333525657653809e-01 1.255493760108947754e-01 -1.831561326980590820e-01 -2.591073513031005859e-02 -4.857272282242774963e-02 -2.744651436805725098e-01
-1.696888953447341919e-01 4.919742423226125538e-05 1.053832769393920898e-01 -8.826529234647750854e-02 2.914975285530090332e-01 -2.742871046066284180e-01 2.113674134016036987e-01 1.068492755293846130e-01 -1.346855983138084412e-02 -2.083418816328048706e-01 -1.198866739869117737e-01 -3.357848525047302246e-01 1.111411899328231812e-01 1.080437675118446350e-01 -3.875744640827178955e-01 -8.466213941574096680e-02 7.214388251304626465e-02 -3.521506488323211670e-02 -1.238003000617027283e-01 -1.790628135204315186e-01 -5.726914852857589722e-02 2.858710289001464844e-01 1.429077889770269394e-02 -1.224247962236404419e-01 -1.867437511682510376e-01 2.081395238637924194e-01 5.414632707834243774e-02 2.263161689043045044e-01 -9.885735064744949341e-02 -1.350151300430297852e-01 1.788684278726577759e-01 -1.937059313058853149e-01
5.258534476161003113e-02 -1.130561903119087219e-01 6.963590532541275024e-02 -1.310445815324783325e-01 7.712029665708541870e-02 -3.457057178020477295e-01 5.358890816569328308e-02 2.968127653002738953e-02 1.565154194831848145e-01 -2.043272405862808228e-01 6.142301484942436218e-02 3.580358624458312988e-02 -2.055952511727809906e-02 1.279101222753524780e-01 -2.066538333892822266e-01 -3.851379156112670898e-01 2.346034049987792969e-01 6.204789131879806519e-02 1.308811902999877930e-01 -2.903378605842590332e-01 -3.844953328371047974e-02 1.314162462949752808e-01 3.500899970531463623e-01 -9.642484784126281738e-02 1.574286073446273804e-01 1.905924677848815918e-01 1.183170080184936523e-01 8.794910274446010590e-03 -5.740406736731529236e-02 -2.752034962177276611e-01 1.187424808740615845e-01 -2.735965847969055176e-01
-4.333826526999473572e-02 9.221443906426429749e-03 4.296228289604187012e-02 -2.429248988628387451e-01 -2.593691945075988770e-01 -3.038897812366485596e-01 -4.347004927694797516e-03 -1.060073673725128174e-01 -7.956419140100479126e-02 -2.225245833396911621e-01 2.543099224567413330e-01 5.834324983879923820e-04 2.430477887392044067e-01 9.233650565147399902e-02 -1.160176619887351990e-01 -4.543035849928855896e-02 -2.586686909198760986e-01 2.281591147184371948e-01 -2.533667981624603271e-01 -3.068786486983299255e-02 2.827140688896179199e-01 -3.962980210781097412e-02 2.086013853549957275e-01 -1.915578730404376984e-02 5.230505764484405518e-02 3.738482892513275146e-01 1.354440897703170776e-01 1.043761298060417175e-01 -6.684601772576570511e-03 -1.335590183734893799e-01 -2.110818922519683838e-01 -1.378363370895385742e-01
-1.189437508583068848e-01 -2.342194877564907074e-02 1.264733672142028809e-01 1.115903928875923157e-01 4.629321992397308350e-01 1.065950617194175720e-01 9.686380624771118164e-03 -1.543177217245101929e-01 1.485882997512817383e-01 -3.378777801990509033e-01 1.631762534379959106e-01 8.617803454399108887e-02 3.268248140811920166e-01 5.431970953941345215e-02 -1.593541353940963745e-01 1.107717901468276978e-01 1.213614717125892639e-01 2.144361138343811035e-01 1.130292117595672607e-01 -1.072180178016424179e-02 1.953241676092147827e-01 9.335898794233798981e-04 1.489811688661575317e-01 5.522479116916656494e-02 -3.258586525917053223e-01 1.414109617471694946e-01 -5.042809247970581055e-02 1.538584679365158081e-01 -9.636344015598297119e-02 -9.508839249610900879e-02 8.858463168144226074e-02 -2.720040678977966309e-01
2.430268824100494385e-01 -3.332499861717224121e-01 -9.441189467906951904e-02 -5.389403551816940308e-02 3.297495245933532715e-01 -1.286620944738388062e-01 -1.100108399987220764e-01 -2.664675116539001465e-01 1.397292912006378174e-01 -2.260380536317825317e-01 1.255120187997817993e-01 1.787829697132110596e-01 -1.297613382339477539e-01 3.899411065503954887e-03 -1.348044276237487793e-01 4.751420393586158752e-02 -1.268680393695831299e-01 -1.064845398068428040e-01 -1.320835798978805542e-01 -1.605984121561050415e-01 -4.675491526722908020e-02 1.332262810319662094e-02 -1.725735962390899658e-01 -2.946287393569946289e-01 1.215415149927139282e-01 1.040060967206954956e-01 2.907713130116462708e-02 -1.493542343378067017e-01 -2.917334735393524170e-01 -1.205709576606750488e-01 -4.201748408377170563e-03 -3.406203687191009521e-01
7.357210665941238403e-02 -6.640983372926712036e-02 -2.047110050916671753e-01 -2.830805480480194092e-01 1.121688559651374817e-01 -1.014294549822807312e-01 -2.058744430541992188e-01 5.921477917581796646e-03 -2.353383451700210571e-01 -4.679632782936096191e-01 -7.056187838315963745e-03 -1.411277651786804199e-01 2.579389512538909912e-01 1.419628560543060303e-01 -8.767667412757873535e-02 -1.224943101406097412e-01 3.460590913891792297e-02 -1.210396960377693176e-01 -1.741038709878921509e-01 5.468607693910598755e-02 -1.759607195854187012e-01 1.097326800227165222e-01 1.956751644611358643e-01 -1.428442597389221191e-01 -9.322356432676315308e-02 -3.593799099326133728e-02 1.315778791904449463e-01 -6.074936687946319580e-02 -1.209090948104858398e-01 -2.567767202854156494e-01 2.111016660928726196e-01 -3.036080300807952881e-01
-8.239244669675827026e-02 -1.904164254665374756e-01 3.150880709290504456e-02 -2.884316742420196533e-01 3.424144163727760315e-02 -2.260124087333679199e-01 -2.099905759096145630e-01 -1.609050929546356201e-01 2.873144745826721191e-01 -1.543207764625549316e-01 3.622885793447494507e-02 1.830173730850219727e-01 8.686932176351547241e-02 1.626420468091964722e-01 -8.354381471872329712e-02 1.771137118339538574e-01 -2.259377390146255493e-01 2.739127278327941895e-01 5.674857273697853088e-02 8.005459606647491455e-02 4.233894646167755127e-01 -1.835504323244094849e-01 1.680964529514312744e-01 5.131629854440689087e-02 -5.182018876075744629e-02 1.082014665007591248e-01 7.639766484498977661e-02 -5.635252594947814941e-02 -2.362370491027832031e-01 1.375977764837443829e-03 1.842509023845195770e-02 -2.791204452514648438e-01
-1.492254319600760937e-03 -8.896073698997497559e-02 -1.125707849860191345e-01 -8.206441998481750488e-02 -1.982116838917136192e-03 -1.759521812200546265e-01 -1.102562248706817627e-01 -2.787802219390869141e-01 2.213913649320602417e-01 -6.622293591499328613e-02 -9.708148427307605743e-03 -6.047589331865310669e-02 2.175255864858627319e-01 2.390965968370437622e-01 -2.608145177364349365e-01 -2.498333714902400970e-02 1.235162764787673950e-01 -6.459873914718627930e-02 -3.120450377464294434e-01 -4.272682070732116699e-01 1.055349931120872498e-01 -6.698923557996749878e-02 1.609634235501289368e-02 -1.649895906448364258e-01 -2.020000666379928589e-01 9.982169419527053833e-02 3.397315740585327148e-01 1.438633650541305542e-01 -2.542397379875183105e-01 -9.891884028911590576e-02 1.277088522911071777e-01 -3.840152174234390259e-02
-1.205724570900201797e-02 -3.907065093517303467e-01 -2.377761527895927429e-02 1.246268078684806824e-01 1.078944094479084015e-02 -2.331549860537052155e-02 4.381554722785949707e-01 -1.305135339498519897e-01 1.089636236429214478e-03 -2.396077960729598999e-01 6.548788398504257202e-02 -7.586978375911712646e-02 3.753533065319061279e-01 9.743507020175457001e-03 -9.261570870876312256e-02 -2.103481888771057129e-01 1.221739947795867920e-01 9.647085680626332760e-04 -1.636769175529479980e-01 -2.650160789489746094e-01 8.830903470516204834e-02 -2.841930389404296875e-01 1.259736716747283936e-01 5.340618267655372620e-02 -1.028457097709178925e-02 9.656113386154174805e-02 2.104789316654205322e-01 3.317505493760108948e-02 -2.341446876525878906e-01 9.159829467535018921e-02 5.660276859998703003e-02 -1.402792930603027344e-01
2.311682105064392090e-01 -2.109422981739044189e-01 -1.388052999973297119e-01 -4.881307855248451233e-02 8.463272452354431152e-02 -4.142823815345764160e-01 -1.626254767179489136e-01 -1.660088598728179932e-01 5.957574397325515747e-02 -2.432727813720703125e-01 9.033205360174179077e-02 -1.908060349524021149e-02 2.686831355094909668e-01 6.736446171998977661e-02 1.314299404621124268e-01 8.068376034498214722e-02 1.585084050893783569e-01 1.619830876588821411e-01 -1.646064817905426025e-01 2.550199329853057861e-01 5.184130743145942688e-02 1.952148377895355225e-01 -5.368505790829658508e-02 -1.536113470792770386e-01 -2.968586385250091553e-01 2.966324388980865479e-01 -9.024822711944580078e-02 -3.238675743341445923e-02 -6.871677190065383911e-02 -1.207125633955001831e-01 -3.715344145894050598e-02 -2.430988848209381104e-01
-2.462949752807617188e-01 -6.481396406888961792e-02 1.366728693246841431e-01 -2.181214690208435059e-01 1.341780722141265869e-01 -1.326618343591690063e-01 1.359591931104660034e-01 5.197622627019882202e-02 1.741315871477127075e-01 -1.719925254583358765e-01 2.841696143150329590e-02 2.927703782916069031e-02 1.279859840869903564e-01 -2.782546281814575195e-01 -3.777644783258438110e-02 -1.669886410236358643e-01 -3.518716394901275635e-01 3.238204419612884521e-01 -1.277103126049041748e-01 -7.078825682401657104e-02 -1.384010761976242065e-01 2.841623313724994659e-02 1.224110275506973267e-01 -8.048792928457260132e-02 1.475552767515182495e-01 9.992883354425430298e-02 1.543537527322769165e-01 -3.829044103622436523e-02 -1.785317659378051758e-01 -2.963349409401416779e-02 4.782170355319976807e-01 -1.322642266750335693e-01
2.518747933208942413e-02 -2.539901733398437500e-01 1.639348082244396210e-02 -4.771575629711151123e-01 1.915068924427032471e-01 -2.547970414161682129e-01 -1.401200145483016968e-01 9.325489401817321777e-03 -1.333504915237426758e-01 4.472480341792106628e-02 1.893542259931564331e-01 -5.122419446706771851e-02 1.549520790576934814e-01 2.281798049807548523e-02 -4.905429109930992126e-02 2.059843018651008606e-02 4.738456383347511292e-02 1.412227302789688110e-01 -1.948489844799041748e-01 -1.638339459896087646e-01 -1.579845845699310303e-01 -1.472227275371551514e-01 1.195176318287849426e-01 -7.406122982501983643e-02 -5.831242352724075317e-02 1.114208176732063293e-01 2.179439961910247803e-01 -1.148240491747856140e-01 -8.980249613523483276e-02 -4.387619793415069580e-01 2.240749448537826538e-01 -1.388571858406066895e-01
-9.162287460640072823e-04 -3.255384862422943115e-01 1.783043444156646729e-01 -1.618022322654724121e-01 -5.724147334694862366e-02 3.931677341461181641e-02 1.641231477260589600e-01 4.764570388942956924e-03 2.576359808444976807e-01 -1.695289462804794312e-02 7.882469892501831055e-02 1.427535414695739746e-01 2.783965170383453369e-01 2.225611805915832520e-01 7.079703360795974731e-02 6.093664467334747314e-02 -1.242057830095291138e-01 -1.016390547156333923e-01 -4.245293140411376953e-01 -1.101815775036811829e-01 2.524434030055999756e-01 -1.762025207281112671e-01 1.030993387103080750e-01 -1.853669881820678711e-01 -1.551404893398284912e-01 4.388874396681785583e-02 1.250028014183044434e-01 1.166464313864707947e-01 -8.961603045463562012e-02 -2.377886474132537842e-01 -4.783034697175025940e-02 -3.086643517017364502e-01
-1.102718189358711243e-01 -4.204195737838745117e-01 -8.577780425548553467e-02 7.343988120555877686e-02 -2.954970579594373703e-03 -6.589901447296142578e-02 3.282981738448143005e-02 -3.006778657436370850e-01 2.730325609445571899e-02 -1.956427395343780518e-01 1.463230550289154053e-01 -6.317133456468582153e-02 1.623243689537048340e-01 2.321222983300685883e-02 -1.442863941192626953e-01 -6.180452555418014526e-02 -9.721303731203079224e-02 -7.808838039636611938e-02 -1.237558946013450623e-01 -5.719119310379028320e-02 -2.343590408563613892e-01 6.154673174023628235e-02 -3.892406523227691650e-01 -1.626946479082107544e-01 1.747970283031463623e-01 1.065447628498077393e-01 3.175306320190429688e-02 -9.839060157537460327e-02 -2.167920023202896118e-01 -1.161033809185028076e-01 3.546163737773895264e-01 -2.773089110851287842e-01
8.971199393272399902e-02 -8.089158684015274048e-02 1.508247689343988895e-03 -2.005924433469772339e-01 -3.903442621231079102e-02 -5.547106266021728516e-02 7.268214225769042969e-02 -3.043289780616760254e-01 3.655768334865570068e-01 -1.023220345377922058e-01 1.177579835057258606e-01 1.319791674613952637e-01 4.671930894255638123e-02 1.034871488809585571e-02 -1.502104997634887695e-01 1.145743355154991150e-01 1.211515069007873535e-01 1.527523100376129150e-01 -5.059719085693359375e-02 -1.703252270817756653e-02 -7.012974470853805542e-02 1.859345883131027222e-01 9.555184096097946167e-02 -4.102235659956932068e-02 1.121526360511779785e-01 3.861423730850219727e-01 -3.398180007934570312e-01 2.429144084453582764e-01 -5.819704383611679077e-03 -3.602492213249206543e-01 1.046390011906623840e-01 -2.473716884851455688e-01
-1.092946752905845642e-01 -1.796912997961044312e-01 1.920834034681320190e-01 -4.430785030126571655e-02 1.468387842178344727e-01 -3.235119581222534180e-01 -4.672359675168991089e-02 4.958245903253555298e-02 5.112114176154136658e-02 -1.152797322720289230e-02 3.242963850498199463e-01 -7.050455361604690552e-02 2.270791530609130859e-01 -2.952615916728973389e-02 -1.438158284872770309e-02 -8.821097761392593384e-02 4.990409314632415771e-02 1.386979669332504272e-01 -4.808224737644195557e-01 -1.492131352424621582e-01 -1.225352883338928223e-01 -2.192880064249038696e-01 1.631425023078918457e-01 -3.626718223094940186e-01 3.212667629122734070e-02 -2.044801600277423859e-02 3.024018183350563049e-02 -1.595097780227661133e-01 -1.923199445009231567e-01 -1.746853291988372803e-01 -5.479290336370468140e-02 -1.341279894113540649e-01
-9.794390946626663208e-02 1.268295571208000183e-02 1.412526816129684448e-01 7.039723545312881470e-02 -8.350331336259841919e-02 -3.688733577728271484e-01 2.768736481666564941e-01 -1.306802779436111450e-01 -2.736010216176509857e-02 -7.189632207155227661e-02 8.995632082223892212e-02 -1.690306663513183594e-01 1.386267393827438354e-01 2.478292137384414673e-01 -2.092670351266860962e-01 4.810996353626251221e-02 -1.567607671022415161e-01 2.148277014493942261e-01 2.489139325916767120e-02 2.067656964063644409e-01 -9.603890776634216309e-02 8.649842441082000732e-02 2.993418574333190918e-01 -9.208229929208755493e-02 1.638898402452468872e-01 1.154972165822982788e-01 -1.105708777904510498e-01 -5.231383070349693298e-02 -3.937173485755920410e-01 -1.612733602523803711e-01 1.046168524771928787e-02 -3.066850304603576660e-01
-6.696657836437225342e-02 -1.416375488042831421e-01 2.132996916770935059e-01 -2.319719344377517700e-01 -3.405889868736267090e-01 -2.306004762649536133e-01 1.535089462995529175e-01 -9.669524431228637695e-02 -7.888564467430114746e-02 -3.229621350765228271e-01 2.220519930124282837e-01 1.174023970961570740e-01 3.182367384433746338e-01 -1.287720948457717896e-01 1.276664733886718750e-01 -8.096360415220260620e-02 -1.028899773955345154e-01 1.200355812907218933e-01 1.688979379832744598e-02 -3.189714998006820679e-02 3.433872163295745850e-01 -4.705103114247322083e-02 -1.875694096088409424e-01 -1.296601351350545883e-02 1.359688043594360352e-01 6.754855811595916748e-02 1.260264664888381958e-01 -1.515526790171861649e-02 -2.813588678836822510e-01 -2.308778166770935059e-01 -2.268092473968863487e-03 -7.945912331342697144e-02
-1.117509305477142334e-01 -1.201766803860664368e-01 3.688862919807434082e-02 -2.722333669662475586e-01 3.870129957795143127e-02 1.146909687668085098e-02 1.046484149992465973e-02 -2.153121381998062134e-01 2.873458862304687500e-01 -2.709650993347167969e-01 2.445497512817382812e-01 -4.374513775110244751e-02 -4.425876215100288391e-02 5.142121389508247375e-02 1.982176303863525391e-01 -4.088417068123817444e-02 -1.333852559328079224e-01 3.107912540435791016e-01 -1.873110681772232056e-01 -2.012803032994270325e-02 1.101943328976631165e-01 8.518818765878677368e-02 3.873728811740875244e-01 -8.189865387976169586e-03 1.165229678153991699e-01 -5.570627003908157349e-02 -3.034118115901947021e-01 1.829215586185455322e-01 -1.341073215007781982e-01 -2.626700699329376221e-01 4.286598041653633118e-02 -1.892376989126205444e-01
1.347406506538391113e-01 -1.419183611869812012e-01 -1.674073636531829834e-01 -1.658499799668788910e-02 8.809126168489456177e-02 -2.131445854902267456e-01 1.204345896840095520e-01 8.172543346881866455e-02 2.853907048702239990e-01 -1.962321698665618896e-01 3.736848235130310059e-01 -1.020561158657073975e-01 2.604156136512756348e-01 1.288380026817321777e-01 -8.063542842864990234e-02 -1.913612782955169678e-01 1.904831826686859131e-01 2.601171135902404785e-01 -2.181564923375844955e-03 -3.878298997879028320e-01 2.619124948978424072e-01 -4.787161201238632202e-02 1.649138145148754120e-02 8.918367326259613037e-02 2.224389612674713135e-01 -2.287528710439801216e-03 6.435155868530273438e-02 -3.200655430555343628e-02 -6.786995381116867065e-02 -1.434082090854644775e-01 1.607470810413360596e-01 -1.494766771793365479e-01
-1.716701686382293701e-01 3.044642135500907898e-02 1.392919421195983887e-01 1.522030532360076904e-01 2.164101898670196533e-01 -5.568759143352508545e-02 -4.517454653978347778e-02 -3.278665840625762939e-01 2.846674025058746338e-01 -1.380463689565658569e-01 -1.348475664854049683e-01 -2.084778100252151489e-01 5.455269291996955872e-02 2.651319503784179688e-01 7.335827499628067017e-02 -1.551422625780105591e-01 1.418049931526184082e-01 1.868475228548049927e-01 -1.263351887464523315e-01 -1.695583574473857880e-02 -3.741386346518993378e-03 -2.102892994880676270e-01 -1.787953674793243408e-01 1.648254394531250000e-01 1.121819838881492615e-01 2.325766980648040771e-01 7.565940171480178833e-02 -2.605508267879486084e-02 -4.097303450107574463e-01 -1.072035729885101318e-01 1.541606336832046509e-01 -2.285726815462112427e-01
1.814071983098983765e-01 -1.589907407760620117e-01 1.479848474264144897e-01 -1.501328498125076294e-01 -3.284018719568848610e-03 -3.053891360759735107e-01 -1.493784785270690918e-02 6.392679363489151001e-02 4.800366610288619995e-02 -2.606447935104370117e-01 1.625356376171112061e-01 1.048034355044364929e-01 -6.328196823596954346e-02 2.927507460117340088e-01 -2.238808274269104004e-01 -3.024393022060394287e-01 1.811270564794540405e-01 8.573424071073532104e-03 1.315248608589172363e-01 -1.694162338972091675e-01 1.968550384044647217e-01 -7.989213801920413971e-03 -6.779310852289199829e-02 -1.427504718303680420e-01 6.908553093671798706e-02 5.747891217470169067e-02 1.549416333436965942e-01 7.480485364794731140e-03 -1.158705353736877441e-01 -2.683495581150054932e-01 2.315015792846679688e-01 -3.834177255630493164e-01
-7.434359937906265259e-02 -4.033913910388946533e-01 -5.375992506742477417e-02 6.073882430791854858e-02 -3.097001276910305023e-02 -9.321791678667068481e-02 1.466817110776901245e-01 -1.486532986164093018e-01 2.027897089719772339e-01 -1.295581609010696411e-01 2.028616815805435181e-01 -2.076124958693981171e-02 1.126031726598739624e-01 -1.430859267711639404e-01 -1.049499586224555969e-01 -1.619425714015960693e-01 -1.243522710865363479e-04 2.144493046216666698e-04 -1.979345381259918213e-01 -3.398988768458366394e-02 3.642464056611061096e-02 5.267212167382240295e-02 7.985800504684448242e-03 3.347764164209365845e-02 4.684405326843261719e-01 3.232924044132232666e-01 2.901456654071807861e-01 -6.767438724637031555e-03 -2.536287307739257812e-01 9.621378034353256226e-02 2.236724793910980225e-01 -1.568542569875717163e-01
1.300265043973922729e-01 7.665421813726425171e-02 1.681278944015502930e-01 9.398172609508037567e-03 7.548315823078155518e-02 -5.015469789505004883e-01 1.668613106012344360e-01 -2.621489949524402618e-02 1.568741053342819214e-01 -2.127077281475067139e-01 -6.648343056440353394e-02 -1.672107726335525513e-01 2.392044961452484131e-01 3.049627840518951416e-01 -2.520614564418792725e-01 9.393624961376190186e-02 -7.706810534000396729e-02 2.025089710950851440e-01 3.812542185187339783e-02 2.281688600778579712e-01 -1.951466053724288940e-01 8.083251118659973145e-02 1.568046659231185913e-01 -1.591512262821197510e-01 -6.717116385698318481e-02 2.466928660869598389e-01 1.729919165372848511e-01 -4.864699393510818481e-02 -5.875336378812789917e-02 -1.048695519566535950e-01 -3.875438496470451355e-02 -1.722233593463897705e-01
1.034191250801086426e-01 -1.788622140884399414e-01 5.371752008795738220e-02 -1.080865263938903809e-01 1.221621558070182800e-01 -2.203188389539718628e-01 4.759591519832611084e-01 4.404976963996887207e-02 -1.660658717155456543e-01 -3.230760395526885986e-01 2.455799132585525513e-01 -1.367931254208087921e-02 6.072884798049926758e-02 8.413551747798919678e-02 -2.895366214215755463e-02 -1.325241476297378540e-01 -1.506445109844207764e-01 1.343808323144912720e-01 -7.817344367504119873e-02 -1.300128996372222900e-01 3.827840089797973633e-02 2.258095592260360718e-01 1.777678728103637695e-01 -1.125018149614334106e-01 -3.647578507661819458e-02 -8.932621777057647705e-02 -3.641939256340265274e-03 1.968370378017425537e-01 6.553343683481216431e-02 -2.486412376165390015e-01 2.272739112377166748e-01 -3.207249045372009277e-01
2.273488342761993408e-01 -2.859234064817428589e-02 1.299855411052703857e-01 -2.045384980738162994e-02 3.408718481659889221e-02 -3.337528705596923828e-01 3.309227526187896729e-01 -5.299210548400878906e-02 9.799901396036148071e-02 -1.305004954338073730e-01 -1.314858645200729370e-01 -9.250058233737945557e-02 2.326366603374481201e-01 8.184804767370223999e-02 -2.779964208602905273e-01 6.282012909650802612e-02 4.167995974421501160e-02 2.274225354194641113e-01 -2.103689312934875488e-02 1.465826034545898438e-01 -1.519820988178253174e-01 4.606855660676956177e-02 1.349110752344131470e-01 -2.337697893381118774e-01 9.036443382501602173e-02 5.119649320840835571e-02 1.080977767705917358e-01 -1.849518567323684692e-01 -2.662345170974731445e-01 -2.653822302818298340e-01 -8.948782086372375488e-02 -3.623944818973541260e-01
-1.777017302811145782e-02 2.101762406527996063e-02 2.104992419481277466e-01 -1.001125052571296692e-01 -1.342365443706512451e-01 -3.863805234432220459e-01 -2.099580019712448120e-01 -3.460816293954849243e-02 -2.179795317351818085e-02 -2.697366774082183838e-01 -1.145996525883674622e-01 -5.746363848447799683e-02 2.706022858619689941e-01 3.471753094345331192e-03 2.302199043333530426e-02 3.929374739527702332e-03 -5.900295823812484741e-02 1.434946209192276001e-01 -2.881541550159454346e-01 -1.203950718045234680e-01 2.358527630567550659e-01 -2.799723446369171143e-01 2.403908371925354004e-01 9.382797405123710632e-03 2.205278351902961731e-02 2.729766666889190674e-01 1.480644755065441132e-02 -7.221946865320205688e-02 -2.474935501813888550e-01 1.008394882082939148e-01 -1.300486922264099121e-01 -2.942973673343658447e-01
1.146219000220298767e-01 -8.939056098461151123e-02 -7.143011689186096191e-02 -5.900018662214279175e-02 1.376460492610931396e-01 -3.263755142688751221e-01 4.521522819995880127e-01 5.626823753118515015e-02 -1.347777098417282104e-01 -4.134420156478881836e-01 5.610027164220809937e-02 -5.785488337278366089e-02 1.322981715202331543e-01 -2.104702219367027283e-02 -1.062271445989608765e-01 -2.731225490570068359e-01 -1.067530829459428787e-02 -1.965263113379478455e-02 -1.264485269784927368e-01 -2.558932900428771973e-01 -9.033931046724319458e-02 -3.416780615225434303e-03 2.200239151716232300e-01 -9.765986353158950806e-02 -9.158992767333984375e-02 1.000651940703392029e-01 -1.249851658940315247e-01 1.071217283606529236e-02 -7.358592748641967773e-02 -2.596774995326995850e-01 1.490270793437957764e-01 -2.459818124771118164e-01
2.489156126976013184e-01 -3.129155561327934265e-02 6.166043877601623535e-02 2.829573862254619598e-02 -1.013566032052040100e-01 -2.435241490602493286e-01 1.021897494792938232e-01 -1.970558911561965942e-01 3.806331753730773926e-02 -2.016951590776443481e-01 -1.264405548572540283e-01 -1.041618548333644867e-02 6.614236533641815186e-02 2.375706583261489868e-01 -2.039375603199005127e-01 -1.378566473722457886e-01 2.133125066757202148e-01 2.116377502679824829e-01 -3.425641730427742004e-02 -1.927790604531764984e-02 7.746484130620956421e-02 2.889349497854709625e-02 -1.952106505632400513e-01 6.740128993988037109e-02 2.370136789977550507e-02 2.210170216858386993e-02 3.143794238567352295e-01 -1.056309640407562256e-01 8.890653029084205627e-03 -3.215115070343017578e-01 2.567698061466217041e-01 -4.606817960739135742e-01
1.919167935848236084e-01 1.083867531269788742e-02 -1.302792131900787354e-02 -2.346451431512832642e-01 3.809819519519805908e-01 -7.344528287649154663e-02 1.984629631042480469e-01 -1.574621051549911499e-01 -7.315815240144729614e-02 -3.123160302639007568e-01 1.589707843959331512e-02 1.342080384492874146e-01 1.584050655364990234e-01 -2.201660349965095520e-02 -3.470912203192710876e-02 -1.288295984268188477e-01 2.874345183372497559e-01 1.656103730201721191e-01 5.331570282578468323e-02 -1.428725868463516235e-01 -1.626426577568054199e-01 -7.789846509695053101e-02 1.319335103034973145e-01 -2.229019301012158394e-03 -6.050660461187362671e-02 3.484530150890350342e-01 -1.174256727099418640e-01 6.606183946132659912e-02 -2.003540694713592529e-01 -2.218804657459259033e-01 3.036353290081024170e-01 -1.432798206806182861e-01
1.823491752147674561e-01 -2.677692659199237823e-02 1.963036060333251953e-01 9.203197807073593140e-02 -1.235763542354106903e-02 -1.373362541198730469e-01 3.077285289764404297e-01 -1.565480679273605347e-01 -9.512832015752792358e-02 -2.871383428573608398e-01 6.999823451042175293e-02 4.435852169990539551e-03 1.275601387023925781e-01 6.789024919271469116e-02 -2.180578559637069702e-01 -2.223749458789825439e-01 5.319325253367424011e-03 3.858495056629180908e-01 7.884915918111801147e-03 1.537738740444183350e-01 -2.716252505779266357e-01 -7.254975289106369019e-02 7.883360981941223145e-02 -1.739199310541152954e-01 9.657215327024459839e-02 -1.085582375526428223e-01 2.682941854000091553e-01 -2.649893052875995636e-02 -1.679134964942932129e-01 -3.271291851997375488e-01 -6.021191924810409546e-02 -2.139124423265457153e-01
-8.228651434183120728e-02 -1.829207837581634521e-01 -1.303221732378005981e-01 -3.604843020439147949e-01 6.725057214498519897e-02 -6.586656719446182251e-02 -2.077540606260299683e-01 -1.603561341762542725e-01 -8.746014535427093506e-02 6.285497546195983887e-02 3.471609354019165039e-01 -6.004638969898223877e-02 2.773122489452362061e-01 -5.498106405138969421e-02 -1.241420432925224304e-01 -3.364378586411476135e-02 4.835675656795501709e-02 2.019979357719421387e-01 -3.168814629316329956e-02 5.110877007246017456e-02 -1.222475022077560425e-01 7.232976611703634262e-03 2.056536972522735596e-01 8.931250870227813721e-02 -1.384888589382171631e-01 1.054874807596206665e-01 -1.046075392514467239e-02 -5.446281656622886658e-02 -1.967665106058120728e-01 -5.218368768692016602e-01 1.510101556777954102e-01 -1.538275331258773804e-01
-1.873439848423004150e-01 -2.921758294105529785e-01 8.314463496208190918e-02 7.086717337369918823e-02 -2.069485746324062347e-02 -2.145354822278022766e-02 3.158238232135772705e-01 2.923181513324379921e-03 2.066415101289749146e-01 -9.055580198764801025e-02 1.379562020301818848e-01 2.995586991310119629e-01 4.314605295658111572e-01 -1.042195931077003479e-01 1.459994632750749588e-02 8.673644065856933594e-02 1.453570127487182617e-01 1.448589414358139038e-01 -1.539048999547958374e-01 1.960920393466949463e-01 -9.341214597225189209e-02 2.691593207418918610e-02 1.696662157773971558e-01 -2.436696588993072510e-01 1.237803772091865540e-01 3.666220605373382568e-02 2.746798098087310791e-01 2.809760533273220062e-02 -2.230291962623596191e-01 -1.774987131357192993e-01 1.575310081243515015e-01 -4.126057028770446777e-02
1.663777977228164673e-01 -1.146048083901405334e-01 1.275413483381271362e-01 -2.227211594581604004e-01 1.068638786673545837e-01 -2.982895374298095703e-01 1.982285454869270325e-02 -4.317111670970916748e-01 6.240193173289299011e-02 -1.118283346295356750e-01 3.027594685554504395e-01 3.262004628777503967e-02 4.274460077285766602e-01 1.911434084177017212e-01 9.520758688449859619e-02 -1.118743568658828735e-01 1.354073286056518555e-01 1.258577406406402588e-01 -3.464672863483428955e-01 1.877567321062088013e-01 1.512547880411148071e-01 7.612213492393493652e-02 4.183338582515716553e-02 -8.334153145551681519e-02 -5.766044557094573975e-02 9.481689333915710449e-02 -4.041913896799087524e-02 6.479305215179920197e-03 -4.906487902189837769e-06 -3.240208700299263000e-02 -5.316801369190216064e-02 -1.072017326951026917e-01
8.284438401460647583e-02 -2.904190421104431152e-01 1.754358410835266113e-02 -2.306693792343139648e-01 7.600023597478866577e-02 4.494333639740943909e-02 3.190612047910690308e-02 4.397916048765182495e-02 3.715731799602508545e-01 8.328240364789962769e-02 1.701547652482986450e-01 2.261894047260284424e-01 2.926619350910186768e-01 2.403671741485595703e-01 6.556182354688644409e-02 1.956230551004409790e-01 5.289964377880096436e-02 6.651792675256729126e-02 -1.717214286327362061e-01 -3.241539001464843750e-02 -5.792523920536041260e-02 -1.709135919809341431e-01 7.184736430644989014e-02 -1.059240326285362244e-01 -2.197822779417037964e-01 1.440993845462799072e-01 -5.197719857096672058e-02 -9.570761770009994507e-02 -1.734208166599273682e-01 -3.801849186420440674e-01 1.134064719080924988e-01 -2.798228859901428223e-01
1.017200648784637451e-01 -2.678267657756805420e-01 -1.385163813829421997e-01 -2.080103307962417603e-01 2.241338044404983521e-01 -2.989416718482971191e-01 1.422316431999206543e-01 -2.728959731757640839e-02 -7.837503403425216675e-02 -3.737499415874481201e-01 3.542211651802062988e-02 -1.611823886632919312e-01 -1.433617919683456421e-01 1.398071050643920898e-01 5.027349293231964111e-02 1.786418408155441284e-01 2.618348225951194763e-03 7.836311310529708862e-02 -2.976197898387908936e-01 -1.116873137652873993e-02 -7.693521678447723389e-02 2.585374414920806885e-01 -8.919692784547805786e-02 9.382135421037673950e-02 -1.097290366888046265e-01 2.053329795598983765e-01 1.217629481106996536e-02 1.257615685462951660e-01 -3.434740900993347168e-01 -1.737401485443115234e-01 6.876486539840698242e-02 -1.996514797210693359e-01
4.654623568058013916e-03 2.095782011747360229e-02 1.752136796712875366e-01 -3.227132856845855713e-01 -1.998302489519119263e-01 -2.863640189170837402e-01 1.392197678796947002e-03 -8.348648995161056519e-02 -2.084587933495640755e-03 -3.202133476734161377e-01 -4.292149469256401062e-02 -9.518887847661972046e-02 2.105795294046401978e-01 9.944158047437667847e-02 -5.466420669108629227e-03 -8.027821779251098633e-02 -1.064037438482046127e-02 1.302605122327804565e-01 -2.205169498920440674e-01 -4.234292358160018921e-02 2.043967097997665405e-01 -2.791896164417266846e-01 1.533201485872268677e-01 7.525450736284255981e-02 -5.264895409345626831e-02 1.785064041614532471e-01 1.503392904996871948e-01 -1.534101963043212891e-01 -1.196169480681419373e-01 1.384230107069015503e-01 -1.383463293313980103e-01 -4.602795243263244629e-01
-3.659367561340332031e-02 -1.920579522848129272e-01 -8.016388863325119019e-02 -2.807453870773315430e-01 -3.962791711091995239e-02 -3.986954092979431152e-01 -8.264371007680892944e-02 -1.844800263643264771e-01 -6.870470941066741943e-02 -3.473571687936782837e-02 1.893905699253082275e-01 1.551389973610639572e-02 1.836071908473968506e-01 2.426303774118423462e-01 -1.692717522382736206e-01 3.265957534313201904e-02 1.542160063982009888e-01 -1.127269817516207695e-03 -3.320621252059936523e-01 -1.045717224478721619e-01 -2.495103031396865845e-01 -2.018347680568695068e-01 3.187101334333419800e-02 -2.190589755773544312e-01 -7.711962610483169556e-02 -2.972300164401531219e-02 -1.427868306636810303e-01 -1.867152303457260132e-01 -2.155045419931411743e-01 -2.852629125118255615e-01 1.092754527926445007e-01 -1.094667837023735046e-01
-7.235361635684967041e-02 -2.658209502696990967e-01 2.040197327733039856e-02 -2.190149873495101929e-01 3.569218218326568604e-01 -2.068530619144439697e-01 3.691538702696561813e-03 5.294336006045341492e-02 -1.105723083019256592e-01 -2.905862033367156982e-01 7.789774239063262939e-02 1.871913820505142212e-01 5.445846170186996460e-02 -7.484889775514602661e-02 1.032627150416374207e-01 -8.914746344089508057e-02 1.743118017911911011e-01 2.601321041584014893e-01 -9.161467850208282471e-02 1.277340203523635864e-01 -1.472901999950408936e-01 1.536520291119813919e-02 2.939336597919464111e-01 -8.132908493280410767e-02 -2.280399650335311890e-01 1.948122084140777588e-01 -3.310533985495567322e-02 2.361117452383041382e-01 -1.853162050247192383e-01 -2.610900700092315674e-01 6.157220900058746338e-02 -2.167124301195144653e-01
-1.299189496785402298e-02 -1.416475176811218262e-01 -1.819361583329737186e-03 -2.296345867216587067e-02 1.436141878366470337e-01 3.305242955684661865e-02 2.181810140609741211e-01 -2.078010700643062592e-02 -9.503823518753051758e-02 5.831924080848693848e-02 8.321807533502578735e-02 2.472211793065071106e-02 1.171869337558746338e-01 2.191547751426696777e-01 -3.353892862796783447e-01 -4.530152305960655212e-02 -5.138510465621948242e-02 2.983333766460418701e-01 -1.801814734935760498e-01 2.517458237707614899e-02 -3.725700825452804565e-02 2.571002542972564697e-01 1.507673710584640503e-01 -4.739977717399597168e-01 1.656119823455810547e-01 7.766272127628326416e-02 9.407376497983932495e-02 7.580090314149856567e-02 -2.158860415220260620e-01 5.232729390263557434e-02 2.663806676864624023e-01 -3.243775963783264160e-01
2.795960903167724609e-01 -2.338805608451366425e-02 1.832879483699798584e-01 1.696017980575561523e-01 1.202824488282203674e-01 -1.522699445486068726e-01 1.667806655168533325e-01 -3.305538296699523926e-01 8.930923044681549072e-02 -2.160607725381851196e-01 -3.733137622475624084e-02 -1.144887573900632560e-04 2.252401262521743774e-01 1.587139628827571869e-02 -3.231760561466217041e-01 -3.608555346727371216e-02 -1.587756574153900146e-01 3.654673397541046143e-01 1.018598824739456177e-01 -9.718070179224014282e-02 -2.140088528394699097e-01 -1.349397152662277222e-01 9.419000893831253052e-02 -3.271077573299407959e-01 -4.952783137559890747e-02 -6.946748588234186172e-03 4.517306014895439148e-02 4.671444743871688843e-02 5.214817076921463013e-02 -2.240256220102310181e-01 2.133380621671676636e-02 -2.298709601163864136e-01
1.492973268032073975e-01 -6.987927854061126709e-02 -1.215251982212066650e-01 3.279391303658485413e-02 2.433255165815353394e-01 -1.510011255741119385e-01 2.049384862184524536e-01 -1.314428150653839111e-01 4.289161413908004761e-03 -1.790809780359268188e-01 -1.263591498136520386e-01 5.766644701361656189e-02 1.986902207136154175e-01 -1.088519468903541565e-01 -5.943771079182624817e-02 -2.222431153059005737e-01 6.056429073214530945e-02 2.644357085227966309e-01 -4.085215553641319275e-02 -2.256973385810852051e-01 -3.603651225566864014e-01 -1.269639432430267334e-01 1.038385778665542603e-01 -2.039014846086502075e-01 1.149370819330215454e-01 1.515148729085922241e-01 1.548085510730743408e-01 -4.728353396058082581e-02 -3.231189772486686707e-02 -3.408568501472473145e-01 1.466868072748184204e-01 -3.666186630725860596e-01
-1.353815346956253052e-01 -1.202151179313659668e-01 2.714347541332244873e-01 -4.713105410337448120e-02 -1.030809730291366577e-01 -1.002666875720024109e-01 4.547459781169891357e-01 -2.573854029178619385e-01 -8.294258266687393188e-02 4.786746203899383545e-02 9.284285828471183777e-03 -2.646540999412536621e-01 1.612496376037597656e-01 1.428410261869430542e-01 -2.374230511486530304e-02 -3.239891678094863892e-02 4.166310653090476990e-03 -4.674288444221019745e-03 -2.332853823900222778e-01 -1.142804622650146484e-01 1.428566520189633593e-05 -5.553789902478456497e-03 1.016283109784126282e-01 -1.549436450004577637e-01 5.715471506118774414e-02 -2.171398513019084930e-02 2.712002098560333252e-01 3.943783417344093323e-02 -1.512944698333740234e-01 4.997786134481430054e-02 4.412709176540374756e-01 -2.635257840156555176e-01
2.722641527652740479e-01 5.186655372381210327e-02 9.286805987358093262e-02 -1.979945786297321320e-02 -5.730934441089630127e-02 -3.584283888339996338e-01 2.816447317600250244e-01 -1.338402926921844482e-01 1.329368799924850464e-01 -1.250924468040466309e-01 -1.727818138897418976e-02 -1.383003294467926025e-01 1.922374218702316284e-01 3.483273684978485107e-01 -1.288461387157440186e-01 8.489118516445159912e-02 1.499537825584411621e-01 3.081833720207214355e-01 1.984165608882904053e-01 -2.458250150084495544e-02 -1.121397018432617188e-01 4.896259680390357971e-02 1.514271348714828491e-01 -2.471230775117874146e-01 1.798485219478607178e-01 1.130008772015571594e-01 2.076625227928161621e-01 5.444121733307838440e-02 -7.659036666154861450e-02 -1.064637452363967896e-01 5.361772328615188599e-02 -2.874817550182342529e-01
3.060152754187583923e-02 -1.381789427250623703e-02 8.112145215272903442e-02 -1.120501607656478882e-01 -1.183268204331398010e-01 -3.301142454147338867e-01 2.274526804685592651e-01 -2.737174928188323975e-02 -7.745331525802612305e-02 1.887803710997104645e-02 2.155162245035171509e-01 2.714864611625671387e-01 1.652380526065826416e-01 7.001344114542007446e-02 -1.544977426528930664e-01 -2.571496665477752686e-01 5.875194445252418518e-02 -4.647087305784225464e-02 2.545568048954010010e-01 4.995019361376762390e-02 -1.484871841967105865e-02 4.317727684974670410e-02 -3.066072799265384674e-02 -1.896934658288955688e-01 -1.822926662862300873e-02 3.055104911327362061e-01 7.358948141336441040e-02 -9.101912379264831543e-02 -2.246239185333251953e-01 1.676515303552150726e-02 3.939797580242156982e-01 -3.610092997550964355e-01
-5.567156150937080383e-02 -2.810003757476806641e-01 6.387501955032348633e-02 -7.625053077936172485e-02 9.833586215972900391e-02 -2.642416656017303467e-01 -6.701406836509704590e-02 -3.591143786907196045e-01 -5.293718352913856506e-02 -2.302177995443344116e-01 3.012142777442932129e-01 1.178811565041542053e-01 2.244970351457595825e-01 1.413948088884353638e-01 -1.253653615713119507e-01 3.860409557819366455e-02 -2.785147428512573242e-01 1.716825813055038452e-01 -1.438340246677398682e-01 -1.099699456244707108e-02 -1.503968425095081329e-02 3.320682644844055176e-01 -3.200338780879974365e-02 -3.017675830051302910e-03 -1.347551196813583374e-01 1.337229460477828979e-01 2.936451137065887451e-01 8.182172314263880253e-04 -1.923296302556991577e-01 -7.399197667837142944e-02 -1.957428157329559326e-01 -6.810258328914642334e-02
1.683327555656433105e-01 -1.513432115316390991e-01 -1.317225247621536255e-01 -1.657096296548843384e-01 8.238586783409118652e-02 -3.383029699325561523e-01 3.948179185390472412e-01 -2.808113954961299896e-02 -1.841571480035781860e-01 -4.278151392936706543e-01 2.086210399866104126e-01 8.898151665925979614e-02 5.868956074118614197e-02 3.466274589300155640e-02 -1.608690768480300903e-01 -1.513093262910842896e-01 -7.299638818949460983e-03 6.632297486066818237e-02 -2.955673076212406158e-02 -1.725121587514877319e-01 -3.270674869418144226e-02 3.382537746801972389e-03 1.848309189081192017e-01 -1.624660380184650421e-02 -5.295346304774284363e-02 -6.900373101234436035e-02 -8.434163406491279602e-03 1.701161563396453857e-01 -4.329254850745201111e-03 -3.126964271068572998e-01 2.390994131565093994e-02 -3.141717314720153809e-01
-1.206591352820396423e-01 -2.684894204139709473e-01 3.643750399351119995e-02 -3.144478201866149902e-01 -3.127014636993408203e-01 -1.615103036165237427e-01 1.637408137321472168e-01 -3.094232082366943359e-01 1.616414636373519897e-02 -2.592887878417968750e-01 -2.906253747642040253e-02 3.089446127414703369e-01 8.915566653013229370e-02 -1.467295289039611816e-01 -1.135720536112785339e-01 6.959233433008193970e-02 -1.612068968825042248e-03 1.813446544110774994e-02 -7.754402607679367065e-02 -1.170187816023826599e-01 1.145133450627326965e-01 2.495760470628738403e-01 7.130990177392959595e-02 -2.017657905817031860e-01 1.845801807940006256e-02 -7.558969408273696899e-02 2.820857167243957520e-01 -1.201828196644783020e-01 -1.601825505495071411e-01 -2.592781782150268555e-01 -1.279548369348049164e-02 -1.461947113275527954e-01
9.966593235731124878e-02 -1.127386838197708130e-01 3.014370799064636230e-01 3.137010037899017334e-01 2.461351752281188965e-01 -9.203137457370758057e-02 1.258824169635772705e-01 -1.668220311403274536e-01 2.184739522635936737e-02 -1.631563603878021240e-01 2.370781898498535156e-01 -6.662698090076446533e-02 4.822516441345214844e-02 -1.177575737237930298e-01 -1.240604147315025330e-01 -5.003206431865692139e-02 1.011268571019172668e-01 1.504208743572235107e-01 -2.705659270286560059e-01 -1.638074815273284912e-01 1.331514120101928711e-01 6.580547243356704712e-02 4.264537617564201355e-02 1.991421580314636230e-01 9.714859724044799805e-02 1.267573088407516479e-01 9.392487257719039917e-02 2.030784636735916138e-01 -4.142276942729949951e-01 -1.762981563806533813e-01 5.280502885580062866e-02 -2.758206725120544434e-01
-1.100429520010948181e-01 2.098854184150695801e-01 1.437039375305175781e-01 1.065716370940208435e-01 -5.718424543738365173e-02 -2.271616905927658081e-01 3.963202610611915588e-02 -3.548005521297454834e-01 2.226994559168815613e-02 -1.466795504093170166e-01 2.076211385428905487e-02 1.152572482824325562e-01 -5.182402953505516052e-02 -5.125948414206504822e-02 -2.175767123699188232e-01 1.421456933021545410e-01 -3.475200384855270386e-02 1.980614960193634033e-01 -1.093426644802093506e-01 1.440189778804779053e-01 -2.416314333677291870e-01 1.672360599040985107e-01 9.453943371772766113e-02 1.127291121520102024e-03 1.319756507873535156e-01 3.799211680889129639e-01 -1.222689868882298470e-03 3.947008401155471802e-02 -1.973359137773513794e-01 -1.569381207227706909e-01 -2.823051996529102325e-02 -4.741394817829132080e-01
1.604555919766426086e-02 -3.232710063457489014e-01 1.169039234519004822e-01 7.390256971120834351e-02 5.760857462882995605e-02 -7.834027707576751709e-02 -2.636658549308776855e-01 -2.522060275077819824e-01 -1.095743924379348755e-01 9.891930967569351196e-03 3.304275870323181152e-01 -1.642632335424423218e-01 3.860078155994415283e-01 -1.554421037435531616e-01 -9.703583270311355591e-02 7.495130412280559540e-03 -1.752171367406845093e-01 3.216464519500732422e-01 -3.263188898563385010e-02 2.442363277077674866e-02 3.432283177971839905e-02 1.398372948169708252e-01 1.722727268934249878e-01 -5.750678479671478271e-02 -1.283902972936630249e-01 7.285871356725692749e-02 2.803640626370906830e-02 4.645845293998718262e-02 -1.173550337553024292e-01 -2.897877395153045654e-01 -5.492960289120674133e-02 -2.959419190883636475e-01
-1.830681115388870239e-01 -2.422792613506317139e-01 1.430926918983459473e-01 9.412075579166412354e-02 -1.067534834146499634e-01 2.537840232253074646e-02 5.237764716148376465e-01 -1.532888561487197876e-01 -8.644284307956695557e-02 -1.506278365850448608e-01 -2.298045903444290161e-03 -2.045090049505233765e-01 1.182863786816596985e-01 -4.199400916695594788e-02 1.827843114733695984e-02 -1.217617318034172058e-01 -8.450936526060104370e-03 -6.396224349737167358e-02 -1.664916127920150757e-01 -2.937303781509399414e-01 -6.491477787494659424e-02 -9.472413361072540283e-02 1.863933354616165161e-01 -2.050135880708694458e-01 -1.468129921704530716e-02 5.770952627062797546e-02 1.451074481010437012e-01 -8.108302205801010132e-02 -3.846522271633148193e-01 -5.609995126724243164e-02 2.173283547163009644e-01 -1.674379259347915649e-01
-4.113324731588363647e-02 -1.630657315254211426e-01 7.209884375333786011e-02 -2.225198745727539062e-01 -1.131625100970268250e-01 1.386760324239730835e-01 -3.622579574584960938e-02 -2.324298620223999023e-01 1.672855168581008911e-01 -2.389880418777465820e-01 1.568358242511749268e-01 5.546298250555992126e-02 -1.419847607612609863e-01 -8.258844166994094849e-02 2.044783383607864380e-01 -1.169562265276908875e-01 -1.169463694095611572e-01 -6.002756580710411072e-02 -2.879788354039192200e-02 -5.705208983272314072e-03 1.845330744981765747e-01 -1.459034830331802368e-01 6.892322748899459839e-02 -1.705511361360549927e-01 8.110309392213821411e-02 2.995603084564208984e-01 8.392410725355148315e-02 4.326269030570983887e-02 -3.445994257926940918e-01 -4.104181230068206787e-01 1.030790656805038452e-01 -3.521665632724761963e-01
1.745011657476425171e-01 -1.827696710824966431e-01 6.068254634737968445e-02 -1.359189897775650024e-01 -4.459535330533981323e-02 -2.400106340646743774e-01 1.181206032633781433e-01 -5.008815973997116089e-02 -3.301028534770011902e-02 -2.512966394424438477e-01 2.179461419582366943e-01 5.657890811562538147e-02 -7.623156160116195679e-02 1.885335147380828857e-01 -3.418600857257843018e-01 -3.336074948310852051e-01 9.623796492815017700e-02 -2.329566143453121185e-02 4.140283912420272827e-02 -2.035268843173980713e-01 1.858909279108047485e-01 4.849726334214210510e-02 -3.603194653987884521e-02 4.519385471940040588e-02 1.408142130821943283e-02 -4.759529232978820801e-02 1.058135777711868286e-01 -1.019872054457664490e-01 -1.010081842541694641e-01 -2.747246921062469482e-01 1.482777297496795654e-01 -4.780786037445068359e-01
-3.337124586105346680e-01 -2.898522615432739258e-01 1.213966459035873413e-01 -2.617252469062805176e-01 3.989863097667694092e-01 -2.389379143714904785e-01 -1.002748310565948486e-01 -1.020520254969596863e-01 2.322923019528388977e-02 -1.452581435441970825e-01 1.947525590658187866e-01 -1.763111501932144165e-01 2.593989968299865723e-01 -9.776458144187927246e-03 -9.056241810321807861e-02 3.893894329667091370e-02 -1.662918366491794586e-02 6.648723036050796509e-02 -3.828455135226249695e-02 1.303969770669937134e-01 1.836682260036468506e-01 1.709750592708587646e-01 8.889460936188697815e-03 -8.785118162631988525e-02 -6.940275430679321289e-02 1.763587445020675659e-01 2.823950946331024170e-01 7.144407927989959717e-02 -1.694454997777938843e-01 -2.443933933973312378e-01 -2.301892638206481934e-02 -1.149289757013320923e-01
-1.126863583922386169e-01 -3.468080759048461914e-01 -6.249729543924331665e-02 -1.692718714475631714e-01 7.335724681615829468e-02 -2.347459942102432251e-01 -6.206690892577171326e-02 -1.961666643619537354e-01 -1.396914571523666382e-01 -1.879125535488128662e-01 1.632331162691116333e-01 -1.790976710617542267e-02 1.484734117984771729e-01 3.906464874744415283e-01 -3.253141343593597412e-01 7.977516949176788330e-02 4.782390594482421875e-02 3.350310325622558594e-01 -3.708103597164154053e-01 3.174971416592597961e-02 -7.528070360422134399e-03 7.435481250286102295e-02 -1.738767512142658234e-02 -8.945573121309280396e-02 -6.663490086793899536e-02 1.325833946466445923e-01 -1.492183506488800049e-01 -4.154771100729703903e-03 -5.312291532754898071e-02 -2.575111202895641327e-02 1.625047773122787476e-01 -1.479426175355911255e-01
-2.508947551250457764e-01 -2.999351918697357178e-01 3.336869478225708008e-01 -2.560549378395080566e-01 8.338765054941177368e-02 -1.667885184288024902e-01 -2.350692451000213623e-01 -6.187374144792556763e-02 3.084522113204002380e-02 -5.135758593678474426e-02 -1.151800453662872314e-01 -1.391435861587524414e-01 2.381448298692703247e-01 -7.288558781147003174e-02 -2.851833999156951904e-01 1.819316148757934570e-01 -6.880876421928405762e-02 2.240477651357650757e-01 1.612955331802368164e-01 -8.890524506568908691e-02 1.464288830757141113e-01 6.858663260936737061e-02 1.770370155572891235e-01 5.151801183819770813e-02 -4.570363555103540421e-03 2.473234944045543671e-02 -5.184924602508544922e-02 -1.515641361474990845e-01 -2.152400463819503784e-01 -4.715203493833541870e-02 8.400390297174453735e-02 -3.643573224544525146e-01
[truncated: 3,277,841 more chars]
