# Supplementary material for: The Language of Innovation
Source: PLoS One. 2020 Apr 30;15(4):e0230107. doi: 10.1371/journal.pone.0230107 (PMC7194493; doi:10.1371/journal.pone.0230107)
Supplement: S21 File — (GZ) [file pone.0230107.s021.tar.gz › 1999-2003/V2Run_14_VS_4500_embeddings1999-2003ED32.txt]

2.022638767957687378e-01 1.335501819849014282e-01 -1.587607562541961670e-01 1.819357275962829590e-01 -4.204759895801544189e-01 2.181068956851959229e-01 -4.453984647989273071e-02 -6.909774988889694214e-02 -2.648515254259109497e-02 -2.152776867151260376e-01 -1.171740982681512833e-02 5.348898842930793762e-02 3.934819400310516357e-01 -2.809440903365612030e-02 2.204832583665847778e-01 1.355061382055282593e-01 -1.021950878202915192e-02 -8.957405388355255127e-02 1.011176779866218567e-01 1.335847377777099609e-01 9.911574423313140869e-02 -6.258898973464965820e-02 1.891165226697921753e-01 7.112660259008407593e-02 1.153514683246612549e-01 -8.441591262817382812e-02 2.605138123035430908e-01 -1.154349669814109802e-01 -1.048839390277862549e-01 -1.561938375234603882e-01 1.827266514301300049e-01 -3.435242176055908203e-01
7.461663335561752319e-02 -2.302614003419876099e-01 -1.421613246202468872e-01 -1.883596479892730713e-01 -4.981853812932968140e-02 -1.522235721349716187e-01 1.915431916713714600e-01 -1.540361940860748291e-01 -1.258778870105743408e-01 -1.756643950939178467e-01 -1.866993606090545654e-01 2.384089678525924683e-02 1.039613112807273865e-01 1.079063564538955688e-01 3.225587904453277588e-01 1.480218619108200073e-01 2.741203829646110535e-02 -1.801695078611373901e-01 3.931519761681556702e-02 8.889791369438171387e-02 1.831428706645965576e-02 1.120371669530868530e-01 3.568947315216064453e-01 7.629784196615219116e-02 -8.195181190967559814e-02 -2.425639778375625610e-01 -4.177260771393775940e-02 -3.194634318351745605e-01 -1.250851899385452271e-01 -2.468135654926300049e-01 3.329839408397674561e-01 -1.535503715276718140e-01
8.989001065492630005e-02 -1.980631500482559204e-01 1.224919483065605164e-01 7.226998358964920044e-02 -1.230115517973899841e-01 3.139825165271759033e-01 2.526947855949401855e-01 -4.218637049198150635e-01 4.893399775028228760e-02 1.122967228293418884e-01 -1.713998317718505859e-01 4.523194581270217896e-02 3.253214359283447266e-01 5.578130856156349182e-02 3.599989786744117737e-02 1.484724581241607666e-01 -2.887346968054771423e-02 2.224189788103103638e-01 5.039139091968536377e-02 1.111471578478813171e-01 1.274236738681793213e-01 -8.490813523530960083e-02 -2.926686778664588928e-02 2.201159298419952393e-01 -2.022490948438644409e-01 2.900579944252967834e-02 -7.725466787815093994e-02 -7.715138792991638184e-02 -2.674929201602935791e-01 -2.917177081108093262e-01 2.211988121271133423e-01 3.179052472114562988e-02
-1.268495768308639526e-01 -2.714333590120077133e-03 1.343074440956115723e-01 -6.888118386268615723e-02 -1.539173424243927002e-01 2.699377536773681641e-01 -3.650467097759246826e-02 -1.876195371150970459e-01 -2.236481755971908569e-01 4.803824052214622498e-02 -3.053665161132812500e-01 1.663787961006164551e-01 3.427875638008117676e-01 -1.604988425970077515e-02 -7.413192093372344971e-02 -4.674778133630752563e-02 2.226484864950180054e-01 -7.976295799016952515e-02 7.530090957880020142e-02 3.630661368370056152e-01 8.922189474105834961e-02 -3.643880784511566162e-02 2.963704764842987061e-01 7.636157423257827759e-02 1.640164107084274292e-02 1.874982714653015137e-01 2.168959975242614746e-01 2.356428951025009155e-01 -1.680714040994644165e-01 -1.558756232261657715e-01 -6.911692023277282715e-02 -1.939965188503265381e-01
-4.974375665187835693e-02 6.197311729192733765e-02 1.231337413191795349e-01 -6.863065995275974274e-03 -4.148178920149803162e-02 4.533023536205291748e-01 2.768884003162384033e-01 -2.393256686627864838e-02 -2.588668279349803925e-02 -3.358374238014221191e-01 -2.318214625120162964e-02 4.569812119007110596e-02 2.775812745094299316e-01 2.849562168121337891e-01 8.383558690547943115e-02 1.000233367085456848e-01 1.539783775806427002e-01 -1.996838748455047607e-01 -5.388929322361946106e-02 -1.320573091506958008e-01 2.064337283372879028e-01 -2.065524645149707794e-02 2.503151260316371918e-02 3.294634819030761719e-01 -2.032488882541656494e-01 2.287811227142810822e-02 8.779294788837432861e-02 8.083206415176391602e-02 2.308496646583080292e-02 -2.526287734508514404e-01 5.896438658237457275e-02 -2.064425945281982422e-01
-3.494226559996604919e-02 -1.897545158863067627e-02 -8.815926313400268555e-02 3.751110658049583435e-02 -4.664178192615509033e-02 3.339250087738037109e-01 3.052714765071868896e-01 -1.149995699524879456e-01 1.421488970518112183e-01 -1.374541521072387695e-01 -1.676259934902191162e-01 3.300272822380065918e-01 2.284326553344726562e-01 6.775938719511032104e-02 2.693620920181274414e-01 2.348409295082092285e-01 -1.677540093660354614e-01 4.954012483358383179e-02 1.522868275642395020e-01 -2.417313307523727417e-01 1.486681550741195679e-01 1.577245742082595825e-01 9.740103036165237427e-02 1.881611496210098267e-01 -2.863158881664276123e-01 7.316958904266357422e-02 1.281161159276962280e-01 -1.241326704621315002e-01 -1.293089538812637329e-01 -1.111395210027694702e-01 2.303806394338607788e-01 5.616512522101402283e-02
7.133819907903671265e-02 -9.291091561317443848e-02 1.769265532493591309e-02 -9.840171039104461670e-02 -5.694068968296051025e-03 3.945576846599578857e-01 4.025996327400207520e-01 -3.936819266527891159e-03 1.434582769870758057e-01 -9.615162760019302368e-02 -2.300601452589035034e-01 -3.505939990282058716e-02 1.406797319650650024e-01 8.788489550352096558e-02 2.326232045888900757e-01 2.197282165288925171e-01 -1.430889815092086792e-01 -4.732944071292877197e-02 1.489050239324569702e-01 1.077923923730850220e-01 1.060698553919792175e-01 -3.765497729182243347e-02 3.686882555484771729e-02 1.706124842166900635e-01 -7.223551720380783081e-02 8.148604631423950195e-02 2.896158397197723389e-01 2.566249966621398926e-01 -1.010877564549446106e-01 -2.643594741821289062e-01 2.321685105562210083e-01 -2.221262753009796143e-01
-1.155363768339157104e-01 -9.891561418771743774e-02 6.623752415180206299e-02 2.914510965347290039e-01 1.074147149920463562e-01 3.471381366252899170e-01 2.092541903257369995e-01 -2.376223951578140259e-01 2.428880706429481506e-02 -2.896667420864105225e-01 2.262314781546592712e-02 3.855365142226219177e-02 2.630680203437805176e-01 2.084350138902664185e-01 -2.563908929005265236e-03 2.443691939115524292e-01 -8.808039128780364990e-02 -7.216836512088775635e-02 6.747458875179290771e-02 2.143453210592269897e-01 6.633869837969541550e-03 7.608746737241744995e-02 1.146282628178596497e-01 1.808781921863555908e-01 -2.284676879644393921e-01 8.130148798227310181e-02 1.671329438686370850e-01 1.550603751093149185e-02 -3.143195807933807373e-01 -1.331437677145004272e-01 2.052104026079177856e-01 -1.886895447969436646e-01
-9.773724712431430817e-03 -3.978944197297096252e-02 -8.153395727276802063e-03 1.415527611970901489e-01 -1.415047943592071533e-01 3.032350540161132812e-01 7.327395677566528320e-02 -2.795104682445526123e-01 2.053563483059406281e-02 -1.781212389469146729e-01 -4.015095829963684082e-01 -1.023941710591316223e-01 3.033363223075866699e-01 1.339855790138244629e-02 2.087534219026565552e-01 2.860066294670104980e-01 -1.725786924362182617e-01 8.463385514914989471e-03 8.204858005046844482e-02 -2.416911721229553223e-01 2.276991680264472961e-02 5.965854227542877197e-02 4.550814256072044373e-02 -7.985763251781463623e-02 -2.046038508415222168e-01 -1.248103007674217224e-01 2.263648435473442078e-02 1.145791783928871155e-01 -1.754009425640106201e-01 -3.869571089744567871e-01 4.293884336948394775e-02 1.949506998062133789e-02
1.374211609363555908e-01 -1.064258161932229996e-02 -2.321096807718276978e-01 1.795108616352081299e-01 -7.767865061759948730e-02 -1.406157203018665314e-02 5.368977785110473633e-01 -8.793537318706512451e-02 -7.841624319553375244e-02 1.511537879705429077e-01 -3.302517533302307129e-01 5.485188588500022888e-02 3.663389682769775391e-01 2.156861871480941772e-01 1.542840003967285156e-01 1.562968641519546509e-01 9.139339625835418701e-02 -1.152795776724815369e-01 8.766940236091613770e-02 9.638895094394683838e-02 5.652160570025444031e-02 9.051825851202011108e-02 7.323065400123596191e-02 -5.689404159784317017e-02 -9.913030266761779785e-02 -6.595661491155624390e-02 -4.393467307090759277e-02 -1.740731298923492432e-01 -2.472676634788513184e-01 -1.521271467208862305e-01 -8.325175195932388306e-02 -1.625441163778305054e-01
2.136738598346710205e-02 -9.465366601943969727e-02 -6.475023180246353149e-02 -4.651406407356262207e-02 -2.644076347351074219e-01 1.844208836555480957e-01 1.499865353107452393e-01 -8.543188683688640594e-03 -1.467380672693252563e-01 -5.040978640317916870e-02 -7.989126443862915039e-02 1.427599787712097168e-01 2.461800128221511841e-01 -1.338760647922754288e-02 9.876745939254760742e-02 1.989999227225780487e-02 -7.956582307815551758e-02 -2.382791340351104736e-01 2.721782028675079346e-01 2.312490940093994141e-01 1.054037213325500488e-01 1.933038793504238129e-02 1.187939345836639404e-01 6.021564360707998276e-03 2.471010573208332062e-02 3.540544509887695312e-01 2.802091538906097412e-01 -1.985124647617340088e-01 -3.049149513244628906e-01 -2.777928709983825684e-01 -2.030250430107116699e-01 -2.538073658943176270e-01
4.651564359664916992e-02 -1.553145144134759903e-02 -8.655102550983428955e-02 1.549527198076248169e-01 1.977299749851226807e-01 2.042824327945709229e-01 2.704398334026336670e-01 -1.107591688632965088e-01 6.542979925870895386e-02 -1.898977756500244141e-01 -1.317998319864273071e-01 1.705220043659210205e-01 4.075656235218048096e-01 1.572241336107254028e-01 1.323595643043518066e-01 1.474515199661254883e-01 2.158608660101890564e-02 3.249809378758072853e-03 3.778474032878875732e-02 -7.977403700351715088e-02 2.946762442588806152e-01 -1.846472620964050293e-01 -1.546753221191465855e-03 6.730918586254119873e-02 -3.119664192199707031e-01 5.802177358418703079e-03 2.745788395404815674e-01 7.270170748233795166e-02 -2.795750796794891357e-01 -1.869240850210189819e-01 2.254092842340469360e-01 -8.544510602951049805e-02
1.384641081094741821e-01 1.014467421919107437e-02 -7.343453913927078247e-02 2.110641598701477051e-01 -1.447551548480987549e-01 3.785166740417480469e-01 2.459871619939804077e-01 -1.536218225955963135e-01 1.708865351974964142e-02 -2.085671722888946533e-01 -1.897344440221786499e-01 5.783693492412567139e-02 3.499430119991302490e-01 -1.643636673688888550e-01 2.300234436988830566e-01 7.475402206182479858e-02 8.602424710988998413e-02 1.780382543802261353e-01 -2.521245554089546204e-02 7.989324629306793213e-02 -3.560506179928779602e-02 -7.755551487207412720e-03 1.031977310776710510e-01 2.691490948200225830e-01 -3.154802024364471436e-01 1.549997478723526001e-01 2.087240815162658691e-01 2.687340974807739258e-02 -2.906967401504516602e-01 -5.852165445685386658e-02 -7.070196419954299927e-02 5.537380930036306381e-03
2.726792395114898682e-01 1.341167371720075607e-03 -8.125106990337371826e-02 -1.053022816777229309e-01 2.329401969909667969e-01 1.865286007523536682e-02 2.793054282665252686e-01 -3.904756307601928711e-01 -3.165406361222267151e-02 -6.021830439567565918e-02 -3.246414065361022949e-01 1.682400256395339966e-01 3.719431459903717041e-01 5.921233445405960083e-02 2.304651886224746704e-01 -3.495631366968154907e-02 1.189296767115592957e-01 -1.476112008094787598e-02 -1.146071478724479675e-01 -4.263237491250038147e-02 8.961823582649230957e-02 3.211133480072021484e-01 6.788275390863418579e-02 1.182163432240486145e-01 -1.109713912010192871e-01 4.374279454350471497e-02 6.862455606460571289e-02 -7.008415181189775467e-03 -2.917212545871734619e-01 -1.152441874146461487e-01 1.061794683337211609e-01 -2.583483606576919556e-02
-7.667612284421920776e-02 -1.947019696235656738e-01 2.028927206993103027e-02 -1.944367140531539917e-01 -2.486453801393508911e-01 2.615700960159301758e-01 9.391699731349945068e-02 -9.035527706146240234e-02 -1.090637147426605225e-01 -1.744795590639114380e-01 -3.019750863313674927e-02 1.479915678501129150e-01 -6.800691783428192139e-02 2.373666316270828247e-01 3.679718375205993652e-01 6.698936223983764648e-02 8.794347196817398071e-02 -1.606782823801040649e-01 2.348648309707641602e-01 1.595835387706756592e-01 -1.592315919697284698e-02 -1.796353794634342194e-02 3.316726684570312500e-01 7.184179499745368958e-03 -1.341550499200820923e-01 2.931374609470367432e-01 1.016948744654655457e-01 -1.582648307085037231e-01 -2.772279679775238037e-01 -1.287420839071273804e-01 -8.098767697811126709e-02 -2.015849649906158447e-01
-3.092878460884094238e-01 -5.778981000185012817e-02 9.209547936916351318e-02 4.742519930005073547e-02 8.775518834590911865e-02 2.928479015827178955e-01 2.491187006235122681e-01 -1.684282422065734863e-01 -1.558803170919418335e-01 -3.184736073017120361e-01 -1.734158992767333984e-01 7.203697413206100464e-02 3.909970819950103760e-01 -1.174871996045112610e-02 2.937928438186645508e-01 6.020462885499000549e-02 -2.888655522838234901e-03 3.753197379410266876e-03 1.969446539878845215e-01 -3.053077869117259979e-02 2.413004487752914429e-01 -1.083464771509170532e-01 -4.852037876844406128e-02 1.463064402341842651e-01 -1.898389160633087158e-01 4.307754710316658020e-02 1.299227178096771240e-01 -9.349070489406585693e-02 -4.454103857278823853e-02 -1.796191930770874023e-01 1.964922547340393066e-01 -1.805604100227355957e-01
8.871734887361526489e-02 -2.822903450578451157e-03 -1.616693735122680664e-01 -4.016194865107536316e-02 2.692097797989845276e-02 -3.311248421669006348e-01 5.623517557978630066e-02 -3.083809614181518555e-01 1.902151256799697876e-01 2.923253178596496582e-02 -3.647961020469665527e-01 9.226481616497039795e-02 2.734647691249847412e-01 1.694282144308090210e-01 7.340902835130691528e-02 1.032803654670715332e-01 5.039291456341743469e-02 -2.443723082542419434e-01 -3.797373920679092407e-02 2.919710278511047363e-01 1.822394132614135742e-01 -1.668359637260437012e-01 7.891388237476348877e-02 2.445256859064102173e-01 -1.119595617055892944e-01 -1.966697871685028076e-01 1.335007846355438232e-01 -8.447398990392684937e-02 -1.456539630889892578e-01 -2.860741317272186279e-01 1.813152432441711426e-02 -4.478143155574798584e-02
-1.214657872915267944e-01 -1.273343712091445923e-01 2.909162454307079315e-02 1.587811857461929321e-01 -1.278170645236968994e-01 2.403339594602584839e-01 2.166994065046310425e-01 5.542763322591781616e-02 -2.968618832528591156e-02 -3.178008496761322021e-01 -7.875704765319824219e-02 1.081723645329475403e-01 1.826519966125488281e-01 1.522418409585952759e-01 3.865740001201629639e-01 1.287560313940048218e-01 3.100306913256645203e-02 -2.054192721843719482e-01 7.320015132427215576e-02 -5.296820029616355896e-02 1.941140741109848022e-01 -2.038256675004959106e-01 1.333089023828506470e-01 1.856854259967803955e-01 -2.397887706756591797e-01 1.865255385637283325e-01 1.788696199655532837e-01 1.324020773172378540e-01 -3.025475516915321350e-02 -1.073617264628410339e-01 3.093790113925933838e-01 -2.091323137283325195e-01
-8.186434954404830933e-02 -7.629950344562530518e-02 9.346978366374969482e-02 8.575931191444396973e-02 2.954680530820041895e-04 5.613154545426368713e-02 3.158584833145141602e-01 -1.159675568342208862e-01 1.141706034541130066e-01 -2.219021469354629517e-01 -1.556543707847595215e-01 2.083442211151123047e-01 4.015516638755798340e-01 1.131502017378807068e-01 1.590799838304519653e-01 1.770254820585250854e-01 -1.739239692687988281e-01 -1.180577427148818970e-01 1.368206739425659180e-01 -5.083318054676055908e-02 -3.318946575745940208e-03 -1.581140011548995972e-01 2.046556770801544189e-01 1.794017404317855835e-01 -2.819711863994598389e-01 -2.194974385201931000e-02 2.672381401062011719e-01 -1.457582600414752960e-02 -1.589746624231338501e-01 -3.786384463310241699e-01 7.128664106130599976e-02 -6.712874770164489746e-02
-1.249796971678733826e-01 -1.165594980120658875e-01 6.209727376699447632e-02 1.579613536596298218e-01 7.140690088272094727e-02 1.244726926088333130e-01 3.147797286510467529e-01 -3.193048760294914246e-02 4.047943279147148132e-02 -3.188017308712005615e-01 -2.007976621389389038e-01 8.939223736524581909e-02 3.776597976684570312e-01 2.560637295246124268e-01 1.351309008896350861e-02 2.769452333450317383e-01 1.617765426635742188e-01 5.752693116664886475e-02 6.996738165616989136e-02 7.412890344858169556e-02 7.004665583372116089e-02 5.143177509307861328e-02 1.883162409067153931e-01 7.376942038536071777e-02 -2.058470547199249268e-01 2.219959348440170288e-01 1.600228250026702881e-01 4.774157330393791199e-02 -2.812280654907226562e-01 -2.515815794467926025e-01 1.572453826665878296e-01 9.822703152894973755e-02
5.666882731020450592e-03 -8.889544755220413208e-02 -2.824363410472869873e-01 1.432801131159067154e-03 -1.951255202293395996e-01 8.315593749284744263e-02 9.109352529048919678e-02 -1.019649654626846313e-01 -1.331355124711990356e-01 1.139641553163528442e-01 -3.323712572455406189e-02 2.824297547340393066e-01 -7.010561227798461914e-02 2.854537367820739746e-01 5.866572633385658264e-02 1.748056411743164062e-01 -4.290538839995861053e-03 5.186116695404052734e-02 5.364344269037246704e-02 -1.870670467615127563e-01 -6.602876633405685425e-02 7.568066567182540894e-02 -9.164767712354660034e-02 -2.942270599305629730e-02 -3.275714814662933350e-01 -7.954949140548706055e-02 -1.663787476718425751e-02 1.257582902908325195e-01 -3.482159078121185303e-01 -4.626951813697814941e-01 2.753180265426635742e-01 1.258237063884735107e-01
1.839967966079711914e-01 1.295507233589887619e-02 7.333229482173919678e-02 2.934254109859466553e-01 8.520615845918655396e-02 2.992345690727233887e-01 1.296266317367553711e-01 -2.075440585613250732e-01 8.530721068382263184e-02 -8.451306819915771484e-02 -9.467249363660812378e-02 9.412977099418640137e-02 4.785368442535400391e-01 1.318378001451492310e-01 -5.903312191367149353e-02 2.268481701612472534e-01 1.022248417139053345e-01 -4.464048519730567932e-02 1.494448632001876831e-01 1.404679417610168457e-01 1.065125688910484314e-01 1.016692724078893661e-02 -9.914160519838333130e-02 2.370392978191375732e-01 8.571445941925048828e-02 1.407828778028488159e-01 2.371323704719543457e-01 -1.230034828186035156e-01 -8.325143158435821533e-02 -2.248355746269226074e-01 2.807001471519470215e-01 1.322116255760192871e-01
1.632016450166702271e-01 -1.654301881790161133e-01 1.751998625695705414e-02 -2.271816879510879517e-01 -2.286309003829956055e-02 -7.135222107172012329e-02 2.136719375848770142e-01 -4.866920113563537598e-01 3.136744350194931030e-02 8.625579066574573517e-03 -1.575547754764556885e-01 1.793220788240432739e-01 2.560548782348632812e-01 1.909521222114562988e-01 3.511342406272888184e-02 -3.360316529870033264e-02 -2.474083937704563141e-02 7.132724672555923462e-02 6.170786917209625244e-02 7.573004812002182007e-02 1.937882900238037109e-01 2.857827246189117432e-01 -9.134785085916519165e-02 -2.346659451723098755e-02 -2.097700089216232300e-01 -9.417390823364257812e-02 1.791356205940246582e-01 -1.927881240844726562e-01 -2.602941989898681641e-01 -2.491626888513565063e-01 2.137634754180908203e-01 -4.991609603166580200e-02
-1.691193878650665283e-01 9.606495499610900879e-02 4.583869129419326782e-02 -3.775002434849739075e-02 -1.225419715046882629e-01 2.739869356155395508e-01 -5.176594108343124390e-02 -1.918283104896545410e-02 -1.879647076129913330e-01 -5.684763193130493164e-02 -1.485187411308288574e-01 6.331551074981689453e-02 2.830950915813446045e-01 3.843984380364418030e-02 1.037652567028999329e-01 2.546776831150054932e-01 1.415589749813079834e-01 -2.271765470504760742e-01 1.297264695167541504e-01 2.211679071187973022e-01 1.525098532438278198e-01 1.020355820655822754e-01 1.670499444007873535e-01 -4.721381887793540955e-02 -9.815968573093414307e-02 2.560831606388092041e-01 1.194712072610855103e-01 -1.311051249504089355e-01 -5.048990249633789062e-01 -2.206785827875137329e-01 -1.431339681148529053e-01 -1.079376414418220520e-01
-1.560723781585693359e-01 1.264671981334686279e-01 2.069669775664806366e-02 3.281937912106513977e-03 -3.177343308925628662e-01 2.578702569007873535e-01 -1.718720346689224243e-01 -1.232901141047477722e-01 -4.967780038714408875e-02 5.451498553156852722e-02 -2.061652690172195435e-01 2.681011799722909927e-03 1.996825635433197021e-01 -4.211328551173210144e-02 1.818595826625823975e-01 1.135663688182830811e-02 2.268834225833415985e-02 -2.852930128574371338e-01 1.746901571750640869e-01 1.188629642128944397e-01 6.904604285955429077e-02 1.290256809443235397e-02 4.154835045337677002e-01 -8.257161825895309448e-02 -1.100945025682449341e-01 3.463771641254425049e-01 2.093351781368255615e-01 -6.813448853790760040e-03 -2.600585818290710449e-01 -1.742883473634719849e-01 5.378114432096481323e-02 -1.908426433801651001e-01
2.268573343753814697e-01 -2.589320838451385498e-01 -3.439926803112030029e-01 -2.092443872243165970e-03 -2.319283038377761841e-01 2.205162942409515381e-01 -1.181497145444154739e-02 1.936018280684947968e-02 -9.037774056196212769e-03 2.577924542129039764e-02 -2.486160099506378174e-01 3.083056211471557617e-01 2.834120988845825195e-01 8.034057915210723877e-02 1.987911760807037354e-01 2.901041507720947266e-01 -8.429881930351257324e-02 -2.333265691995620728e-01 5.397243425250053406e-02 5.990488454699516296e-02 -1.330591738224029541e-01 -1.965673565864562988e-01 6.264495104551315308e-02 1.550789177417755127e-01 -1.377200931310653687e-01 -1.432679444551467896e-01 -9.351926855742931366e-04 1.143245324492454529e-01 -1.687693744897842407e-01 -2.400670498609542847e-01 3.153917938470840454e-02 1.086865179240703583e-02
-8.740031719207763672e-02 -2.271883338689804077e-01 -4.250773414969444275e-02 9.756048209965229034e-03 1.111948788166046143e-01 8.551800251007080078e-02 2.584754526615142822e-01 -2.075371891260147095e-01 -1.240937113761901855e-01 -2.499182522296905518e-01 -2.712347805500030518e-01 8.424729853868484497e-02 2.688390910625457764e-01 8.833357691764831543e-02 1.964295655488967896e-01 1.050717532634735107e-01 -9.844981878995895386e-02 -2.478679083287715912e-02 -6.329611688852310181e-02 -8.830399066209793091e-02 -2.577830851078033447e-02 -3.721573576331138611e-02 1.335381716489791870e-01 2.735586464405059814e-01 -2.771474123001098633e-01 6.210278719663619995e-03 3.118918240070343018e-01 -2.470911107957363129e-02 -2.100750058889389038e-01 -1.922793090343475342e-01 3.851842284202575684e-01 5.139245186001062393e-03
-2.789037674665451050e-02 -4.772202298045158386e-02 6.806006282567977905e-02 1.941520571708679199e-01 -4.819903895258903503e-02 1.660278737545013428e-01 1.422957777976989746e-01 -2.279539257287979126e-01 2.814826667308807373e-01 -2.269261181354522705e-01 -1.933682560920715332e-01 7.833161950111389160e-02 3.517668545246124268e-01 6.988377124071121216e-02 1.053898334503173828e-01 2.380372285842895508e-01 2.112950533628463745e-01 1.428318619728088379e-01 -4.349028225988149643e-03 2.903496325016021729e-01 -2.551253326237201691e-02 6.824634224176406860e-02 -1.182484179735183716e-01 6.607381999492645264e-02 -2.303944230079650879e-01 1.990828812122344971e-01 2.361788898706436157e-01 1.266557276248931885e-01 -1.018831431865692139e-01 -1.816976070404052734e-01 1.663942933082580566e-01 -2.706034779548645020e-01
1.640059202909469604e-01 -1.172888875007629395e-01 3.418830409646034241e-02 -2.307465076446533203e-01 -1.971881687641143799e-01 2.825331687927246094e-01 6.087821908295154572e-03 -2.751697786152362823e-02 -2.393687665462493896e-01 -4.338449984788894653e-02 -3.950789198279380798e-02 -4.880820959806442261e-02 2.849544882774353027e-01 -3.014494292438030243e-02 2.408441156148910522e-01 1.007321700453758240e-01 2.148120477795600891e-02 -1.098116710782051086e-01 1.025811284780502319e-01 5.552248097956180573e-03 1.132139116525650024e-01 4.227990657091140747e-02 3.770565688610076904e-01 -6.626876443624496460e-02 -1.748105511069297791e-02 2.035982161760330200e-01 1.150125935673713684e-01 -1.507544815540313721e-01 -4.264912009239196777e-01 -2.906222641468048096e-01 -1.430886797606945038e-02 -2.086417376995086670e-01
5.289656296372413635e-02 -6.467898935079574585e-02 4.597545415163040161e-02 3.751173615455627441e-01 4.323101788759231567e-02 -2.082943357527256012e-02 7.349912077188491821e-02 -3.355160057544708252e-01 5.704653449356555939e-03 -2.298314124345779419e-01 -1.827752739191055298e-01 -4.480290785431861877e-02 2.409224957227706909e-01 6.844420731067657471e-02 2.439603209495544434e-01 3.786377608776092529e-01 2.431700527667999268e-01 1.210133582353591919e-01 1.958098262548446655e-02 1.634771227836608887e-01 7.072586566209793091e-02 -8.021218329668045044e-02 3.217050805687904358e-02 9.892897307872772217e-02 -2.365286052227020264e-01 2.525486238300800323e-02 1.094974353909492493e-01 -1.963190548121929169e-02 -2.845210433006286621e-01 -2.298822253942489624e-01 1.822578459978103638e-01 -1.300710290670394897e-01
-7.398728281259536743e-02 9.266950935125350952e-02 -9.304133057594299316e-02 -9.394668042659759521e-02 -1.679951995611190796e-01 -5.307691916823387146e-02 -1.870512217283248901e-02 -2.339420653879642487e-02 -1.714928299188613892e-01 -1.108288168907165527e-01 -2.663170695304870605e-01 1.281436830759048462e-01 3.446650505065917969e-01 -1.046430394053459167e-01 8.482672274112701416e-02 1.103596612811088562e-01 2.671931684017181396e-01 1.649926602840423584e-01 2.580556571483612061e-01 2.929032742977142334e-01 8.137007057666778564e-02 -8.095213025808334351e-02 3.992183506488800049e-01 -1.620723605155944824e-01 -1.888446360826492310e-01 -1.982138603925704956e-01 1.353713721036911011e-01 4.679568111896514893e-02 -2.442132532596588135e-01 -1.469154655933380127e-01 1.687523871660232544e-01 -5.810896307229995728e-02
9.392214566469192505e-02 -9.301998466253280640e-02 -3.053548932075500488e-01 -2.834791783243417740e-03 -2.348878979682922363e-02 -9.455043077468872070e-02 9.587744623422622681e-02 -1.854269951581954956e-02 1.879244297742843628e-01 -1.192069873213768005e-01 -3.584417998790740967e-01 1.715178787708282471e-01 9.317155927419662476e-02 1.098127439618110657e-01 2.497928738594055176e-01 -1.435967683792114258e-01 2.001068741083145142e-02 -1.252196133136749268e-01 -1.835607290267944336e-01 2.902157008647918701e-01 3.970737382769584656e-02 1.773135662078857422e-01 -3.691029176115989685e-02 2.042648941278457642e-01 -1.715336441993713379e-01 6.647000554949045181e-03 7.432432612404227257e-04 -2.056030184030532837e-01 -3.913556337356567383e-01 -2.556709945201873779e-01 2.422169297933578491e-01 -5.188891664147377014e-03
3.669478371739387512e-02 2.493060082197189331e-01 -9.035275876522064209e-02 -1.242905557155609131e-01 -1.467883735895156860e-01 8.299992233514785767e-02 -9.912328422069549561e-02 -1.758428215980529785e-01 -1.443651914596557617e-01 -8.477462083101272583e-02 -2.063277661800384521e-01 2.914195656776428223e-01 2.595785558223724365e-01 1.338557712733745575e-02 1.002014614641666412e-02 2.860156595706939697e-01 2.299244999885559082e-01 -5.298442766070365906e-02 2.958258986473083496e-01 2.447930276393890381e-01 2.080273926258087158e-01 -1.407430469989776611e-01 3.927692472934722900e-01 -4.394440352916717529e-02 -1.139269173145294189e-01 1.553798913955688477e-01 3.006868436932563782e-02 -8.020608127117156982e-02 -1.221828907728195190e-01 -1.669980771839618683e-02 -4.046598821878433228e-02 -2.345633953809738159e-01
3.477355092763900757e-02 -1.142897829413414001e-01 -2.883388698101043701e-01 7.982860505580902100e-02 -1.309504359960556030e-02 3.366366326808929443e-01 2.184321433305740356e-01 -3.663508594036102295e-01 1.006431654095649719e-01 -2.772769927978515625e-01 -2.300780117511749268e-01 7.404033839702606201e-02 1.550256013870239258e-01 7.878659665584564209e-02 1.291654109954833984e-01 -9.888818114995956421e-02 -9.625963121652603149e-02 -6.919339299201965332e-02 2.569451630115509033e-01 -8.462943881750106812e-02 1.843301579356193542e-02 -4.441519826650619507e-02 2.010776549577713013e-01 1.962430924177169800e-01 -2.917636334896087646e-01 5.467176809906959534e-02 -8.088756352663040161e-02 1.013054549694061279e-01 -2.330919057130813599e-01 -2.011981755495071411e-01 3.826757520437240601e-02 -1.702139824628829956e-01
1.635713279247283936e-01 -5.642485246062278748e-02 -1.848983466625213623e-01 -1.224579140543937683e-01 -1.778735220432281494e-02 9.612917900085449219e-02 1.052379384636878967e-01 -4.314928129315376282e-02 -8.418779820203781128e-02 1.350622922182083130e-01 -3.848634958267211914e-01 -4.314285516738891602e-02 2.338555008172988892e-01 3.874360918998718262e-01 7.298003137111663818e-02 2.373711019754409790e-02 -1.198819652199745178e-01 -1.347749531269073486e-01 -2.922264300286769867e-02 1.146028116345405579e-01 8.842672407627105713e-02 6.473323702812194824e-02 2.106064110994338989e-01 1.833486407995223999e-01 -8.409458398818969727e-02 -3.192585706710815430e-01 6.396108865737915039e-02 1.899291723966598511e-01 -3.877265453338623047e-01 -2.297562956809997559e-01 1.473137736320495605e-01 4.358235746622085571e-02
-9.957569651305675507e-03 -2.317299842834472656e-01 -5.956888571381568909e-02 1.545314788818359375e-01 1.375956684350967407e-01 2.769128978252410889e-01 4.108708500862121582e-01 -2.132518738508224487e-01 4.133962094783782959e-02 1.052230298519134521e-01 -1.222859770059585571e-01 5.552054569125175476e-02 2.579721808433532715e-01 -4.363235458731651306e-02 1.549396812915802002e-01 2.857990562915802002e-01 6.691651791334152222e-02 -4.198234528303146362e-02 -1.675451695919036865e-01 7.163612544536590576e-02 7.814513146877288818e-02 -1.172013022005558014e-02 1.770455762743949890e-02 3.200975432991981506e-02 1.053508147597312927e-01 1.037155687808990479e-01 1.854055076837539673e-01 -9.036995470523834229e-02 -1.735593229532241821e-01 -4.061659276485443115e-01 3.003158569335937500e-01 8.487980812788009644e-02
-1.812753640115261078e-02 -9.845974296331405640e-02 -2.597068436443805695e-03 3.945925831794738770e-02 7.156210392713546753e-02 2.293534576892852783e-01 3.590876162052154541e-01 -1.807744801044464111e-01 -5.134699400514364243e-03 -2.249031364917755127e-01 -1.709927022457122803e-01 -4.405244439840316772e-02 2.054389119148254395e-01 5.505056306719779968e-02 6.321997195482254028e-02 2.929362058639526367e-01 -7.127814739942550659e-02 -1.957719922065734863e-01 6.123941019177436829e-02 5.686760321259498596e-02 3.070726096630096436e-01 6.744148675352334976e-03 2.632482051849365234e-01 1.608049422502517700e-01 -2.883464395999908447e-01 -2.093475125730037689e-02 2.896644771099090576e-01 2.944091148674488068e-02 -2.011222690343856812e-01 -2.976420819759368896e-01 1.090277656912803650e-01 5.535367131233215332e-02
-2.350639402866363525e-01 1.336427927017211914e-01 -9.072041139006614685e-03 -9.786545485258102417e-02 -2.462288886308670044e-01 -6.963850557804107666e-02 1.186482086777687073e-01 8.102351427078247070e-02 -3.908282816410064697e-01 -2.994548082351684570e-01 -2.417457550764083862e-01 3.009482026100158691e-01 4.558855295181274414e-02 -5.999651923775672913e-02 2.276277840137481689e-01 -1.041014343500137329e-01 3.167568743228912354e-01 -5.536681413650512695e-02 2.147769629955291748e-01 1.294063776731491089e-01 1.749396324157714844e-01 -1.956864632666110992e-02 1.213981583714485168e-01 1.733600944280624390e-01 -1.375390887260437012e-01 2.007271051406860352e-01 2.251356840133666992e-02 -1.046948134899139404e-01 -1.400243490934371948e-01 -3.892372548580169678e-02 1.114762388169765472e-02 -1.933082342147827148e-01
-1.013557836413383484e-01 -2.953151762485504150e-01 -2.747833430767059326e-01 7.421424984931945801e-02 -9.523064643144607544e-02 1.412828862667083740e-01 1.158153414726257324e-01 -1.587976962327957153e-01 3.023970499634742737e-02 2.394057959318161011e-01 -2.339515835046768188e-01 -7.224421203136444092e-02 2.072202414274215698e-01 3.917977511882781982e-01 9.009957313537597656e-02 1.865888386964797974e-01 1.537660360336303711e-01 -1.948091238737106323e-01 -9.021075814962387085e-02 2.180786281824111938e-01 -1.986543983221054077e-01 2.131052911281585693e-01 1.500340104103088379e-01 3.923845663666725159e-02 -2.014075517654418945e-01 9.144628793001174927e-02 7.208218425512313843e-02 -2.077112942934036255e-01 -2.118653655052185059e-01 -9.465437382459640503e-02 1.373084485530853271e-01 -9.806127287447452545e-03
-8.075150102376937866e-02 6.889658421277999878e-02 -1.731361635029315948e-02 -1.821014285087585449e-01 -2.424235492944717407e-01 2.514370083808898926e-01 4.550750181078910828e-02 -7.966639846563339233e-02 -1.911263614892959595e-01 -4.107877239584922791e-02 -2.477282881736755371e-01 1.207362040877342224e-01 3.182591199874877930e-01 -2.440495230257511139e-02 -1.750836223363876343e-01 1.681114435195922852e-01 9.636713564395904541e-02 -3.090537786483764648e-01 1.240830719470977783e-01 1.925365924835205078e-01 3.330121934413909912e-02 7.327482849359512329e-02 4.328757524490356445e-01 2.145921625196933746e-02 -1.385555714368820190e-01 1.388470679521560669e-01 2.013854086399078369e-01 1.336958855390548706e-01 -1.678513586521148682e-01 -1.795376241207122803e-01 -3.595981514081358910e-03 -2.024485021829605103e-01
-2.562889158725738525e-01 3.258720040321350098e-01 -1.721847057342529297e-01 -2.144893109798431396e-01 -1.161421835422515869e-01 1.516318470239639282e-01 2.408941686153411865e-01 -2.277729958295822144e-01 -2.463912591338157654e-02 -2.356678247451782227e-01 -1.068980395793914795e-01 6.639333441853523254e-03 9.338321536779403687e-02 7.242155075073242188e-02 3.222442269325256348e-01 3.569522500038146973e-02 -1.101905293762683868e-02 7.943234592676162720e-02 3.375570103526115417e-02 -4.451946169137954712e-02 1.408437266945838928e-02 2.066064029932022095e-01 3.042314574122428894e-02 -2.098309248685836792e-01 6.361042708158493042e-02 1.051935032010078430e-01 -8.304040879011154175e-02 1.306207180023193359e-01 -1.916420161724090576e-01 -1.367017775774002075e-01 1.364607922732830048e-02 -4.767797589302062988e-01
2.253857702016830444e-01 -3.964852914214134216e-02 -2.590276598930358887e-01 1.560380458831787109e-01 -2.515261769294738770e-01 2.664878219366073608e-02 -2.907880395650863647e-02 -2.074264883995056152e-01 2.839070744812488556e-02 7.870837301015853882e-02 -2.556082904338836670e-01 1.059614121913909912e-01 3.970658779144287109e-01 4.063119590282440186e-01 1.824075579643249512e-01 8.251506090164184570e-02 -6.628179107792675495e-04 -6.193545414134860039e-04 8.685182034969329834e-02 5.739631131291389465e-02 1.173278242349624634e-01 -3.690921235829591751e-03 1.076225936412811279e-01 2.431037276983261108e-01 -2.550742030143737793e-01 -1.657959818840026855e-01 -4.876039922237396240e-02 -2.480478137731552124e-01 -1.735616624355316162e-01 4.354951903223991394e-02 -8.952822536230087280e-03 -1.344839483499526978e-01
1.602738201618194580e-01 -9.153915941715240479e-02 -3.356955349445343018e-01 1.536462604999542236e-01 -1.184223890304565430e-01 8.235702663660049438e-02 -2.363311499357223511e-02 -1.206428408622741699e-01 -1.362554281949996948e-01 -6.578923761844635010e-02 -3.945771604776382446e-02 2.302952855825424194e-01 -1.265819743275642395e-02 8.397264033555984497e-02 8.167658001184463501e-02 2.294709831476211548e-01 -2.879641056060791016e-01 2.861124649643898010e-02 6.547331064939498901e-02 -1.303749997168779373e-02 1.267339736223220825e-01 -2.427936047315597534e-01 -1.017462462186813354e-02 -1.004634574055671692e-01 -2.362364083528518677e-01 3.272962570190429688e-02 4.440955445170402527e-02 -3.232080023735761642e-03 -2.648781239986419678e-01 -5.468687415122985840e-01 2.162497490644454956e-01 -3.783614933490753174e-02
3.234938904643058777e-02 1.506434381008148193e-01 -1.517294943332672119e-01 3.329735249280929565e-02 -2.355008721351623535e-01 9.031527489423751831e-02 3.670574352145195007e-02 -3.443937748670578003e-02 2.116983681917190552e-01 1.662060767412185669e-01 -2.663825452327728271e-01 3.126311004161834717e-01 1.842659413814544678e-01 2.071415483951568604e-01 -5.632123723626136780e-02 8.409638702869415283e-02 -3.724527731537818909e-02 6.241375207901000977e-02 3.033172786235809326e-01 2.064679712057113647e-01 1.284954845905303955e-01 1.529172360897064209e-01 2.202211767435073853e-01 -1.664380729198455811e-01 1.756227910518646240e-01 -5.650604143738746643e-02 4.226691648364067078e-02 -2.473990246653556824e-02 -3.522817194461822510e-01 -1.197254955768585205e-01 3.076851963996887207e-01 -1.794046461582183838e-01
-4.885117709636688232e-02 -5.684414505958557129e-02 3.305324912071228027e-02 3.031185865402221680e-01 2.793546020984649658e-02 1.339899301528930664e-01 3.120148777961730957e-01 -1.702135801315307617e-01 -6.556463241577148438e-02 -2.232743054628372192e-01 7.056428492069244385e-02 2.755715847015380859e-01 3.209159970283508301e-01 4.792542010545730591e-02 1.767821609973907471e-01 1.182423532009124756e-01 1.420101225376129150e-01 6.632471084594726562e-02 2.492366284132003784e-01 -5.854693800210952759e-02 1.584680192172527313e-02 1.429525315761566162e-01 -7.604561746120452881e-02 2.446226626634597778e-01 -2.757716774940490723e-01 2.176953852176666260e-01 1.764110922813415527e-01 1.195779144763946533e-01 -1.558910757303237915e-01 -1.826277375221252441e-01 1.730037778615951538e-01 -1.946654021739959717e-01
-5.749461427330970764e-02 1.581958830356597900e-01 -2.004556953907012939e-01 1.084318459033966064e-01 -3.140989691019058228e-02 1.894839555025100708e-01 -6.335560977458953857e-02 -5.649610236287117004e-02 1.603342778980731964e-02 1.877692192792892456e-01 -4.175582230091094971e-01 2.860023379325866699e-01 1.432356089353561401e-01 1.879567354917526245e-01 4.099121391773223877e-01 6.806182116270065308e-02 2.260504849255084991e-02 -2.317439951002597809e-02 1.349831223487854004e-01 -8.322142064571380615e-02 1.307689994573593140e-01 2.242510765790939331e-01 2.336645722389221191e-01 4.773123189806938171e-02 2.123505920171737671e-01 -1.267646849155426025e-01 1.489128451794385910e-03 -1.642269194126129150e-01 -1.792981177568435669e-01 -7.869178056716918945e-02 1.202577799558639526e-01 -2.531076967716217041e-01
2.228854894638061523e-01 1.332141757011413574e-01 -2.511849999427795410e-01 -1.973330229520797729e-01 -1.496363282203674316e-01 4.677664935588836670e-01 9.327817708253860474e-02 -4.583141952753067017e-02 1.268585473299026489e-01 -5.031464993953704834e-02 -2.836524695158004761e-02 -3.140523284673690796e-02 3.236497342586517334e-01 3.020814061164855957e-01 2.951999306678771973e-01 3.529687598347663879e-02 -8.219044655561447144e-02 -1.248655691742897034e-01 1.023997291922569275e-01 1.000458672642707825e-01 -9.843923151493072510e-02 1.320299208164215088e-01 2.451157569885253906e-01 1.132000535726547241e-01 -1.179431602358818054e-01 1.078281402587890625e-01 2.797217853367328644e-02 -2.912407554686069489e-02 -6.675706058740615845e-02 -2.929401695728302002e-01 -1.148260235786437988e-01 -1.593292504549026489e-02
-1.471202224493026733e-01 -5.758122541010379791e-03 -3.509268537163734436e-02 -1.026869118213653564e-01 -2.322378903627395630e-01 1.933666467666625977e-01 2.909782715141773224e-02 -1.955741196870803833e-01 -2.641260027885437012e-01 4.820089414715766907e-02 -2.588962316513061523e-01 -5.247754044830799103e-03 3.186912536621093750e-01 1.173694245517253876e-02 -6.165065616369247437e-02 1.215422376990318298e-01 4.972042143344879150e-02 -6.586361676454544067e-02 1.368385404348373413e-01 2.148251533508300781e-01 1.929691433906555176e-01 1.427491456270217896e-01 3.207677006721496582e-01 -1.190108358860015869e-01 -1.675145626068115234e-01 3.445915579795837402e-01 1.596563607454299927e-01 1.003924384713172913e-01 -2.272074073553085327e-01 -5.715185031294822693e-02 -1.230113953351974487e-02 -3.048615455627441406e-01
1.245234906673431396e-01 -7.257584482431411743e-02 -2.216310352087020874e-01 -1.635049097239971161e-02 -2.946936711668968201e-02 2.806489765644073486e-01 2.272219508886337280e-01 -2.095407992601394653e-01 8.983571827411651611e-02 4.752815142273902893e-02 -3.635182678699493408e-01 4.275754466652870178e-02 3.709642887115478516e-01 1.212139334529638290e-02 8.154143393039703369e-02 2.988075613975524902e-01 -4.647447913885116577e-02 -1.856774687767028809e-01 1.710565090179443359e-01 2.350835800170898438e-01 1.814610362052917480e-01 1.231028735637664795e-01 -1.081005334854125977e-01 2.311558425426483154e-01 -1.143518835306167603e-02 -8.791112154722213745e-02 4.718096926808357239e-02 -2.135687470436096191e-01 -6.197316688485443592e-04 -3.427758440375328064e-02 4.276485741138458252e-02 -2.891492247581481934e-01
-1.264281719923019409e-01 4.564239829778671265e-02 -1.229754164814949036e-01 2.985658682882785797e-02 -2.572337985038757324e-01 1.531232148408889771e-01 -5.647388100624084473e-02 -1.795037984848022461e-01 2.926506102085113525e-01 1.574278324842453003e-01 -2.702141702175140381e-01 1.482762545347213745e-01 8.483436703681945801e-02 1.921897381544113159e-01 2.030369341373443604e-01 1.606410741806030273e-01 -2.209142968058586121e-02 -1.735222176648676395e-03 7.064158469438552856e-02 2.135146260261535645e-01 1.036917045712471008e-01 2.295041456818580627e-02 2.423360496759414673e-01 -1.622012555599212646e-01 2.944351136684417725e-01 -1.164740547537803650e-01 -6.614837795495986938e-02 -3.104181587696075439e-02 -2.971992790699005127e-01 -3.050542473793029785e-01 2.213544100522994995e-01 -2.023205906152725220e-01
-6.393652409315109253e-02 -1.356659382581710815e-01 -1.603802666068077087e-02 -1.481896638870239258e-02 1.726053953170776367e-01 2.291262596845626831e-01 1.019951254129409790e-01 -1.973301470279693604e-01 1.144874021410942078e-01 -3.322391211986541748e-01 -2.537308335304260254e-01 1.537138819694519043e-01 2.933097481727600098e-01 5.346439313143491745e-03 1.561003625392913818e-01 1.827752888202667236e-01 -1.537708044052124023e-01 4.582519084215164185e-02 3.177006915211677551e-02 1.080176755785942078e-01 2.207497656345367432e-01 -1.479061990976333618e-01 1.729049831628799438e-01 3.299322724342346191e-01 -1.203149855136871338e-01 7.119927555322647095e-02 2.308387607336044312e-01 2.154269665479660034e-01 -1.671581268310546875e-01 -2.392446994781494141e-01 1.945602148771286011e-01 -3.299295436590909958e-03
-1.541560143232345581e-01 3.503090143203735352e-02 -3.375137448310852051e-01 1.594416797161102295e-01 -1.571963131427764893e-01 2.072729766368865967e-01 3.146701455116271973e-01 -7.721812278032302856e-02 -2.158461138606071472e-02 -2.408869564533233643e-01 -2.980659306049346924e-01 1.793991029262542725e-01 2.435468286275863647e-01 -3.505701571702957153e-02 2.705745212733745575e-02 1.465605795383453369e-01 -1.112502515316009521e-01 -7.088921219110488892e-02 7.110990118235349655e-03 -5.191377922892570496e-02 -1.376679837703704834e-01 -9.590104967355728149e-02 -7.964750379323959351e-02 2.066733688116073608e-02 -2.775829136371612549e-01 -5.234724283218383789e-02 5.409062281250953674e-02 7.658189535140991211e-02 -1.267170011997222900e-01 -4.601216912269592285e-01 1.702352464199066162e-01 1.851472817361354828e-02
-7.099808752536773682e-02 5.770196393132209778e-02 -2.728344202041625977e-01 -1.981181800365447998e-01 -5.896144732832908630e-02 3.503709658980369568e-02 1.950215995311737061e-01 -1.076804473996162415e-01 6.300390511751174927e-02 -2.385777980089187622e-02 7.805383205413818359e-02 1.672969758510589600e-01 3.011570274829864502e-01 -2.973998524248600006e-02 2.370911985635757446e-01 3.360424563288688660e-02 2.068750560283660889e-01 -1.413193196058273315e-01 -1.840821951627731323e-01 -1.002649590373039246e-01 9.111387282609939575e-02 1.764170080423355103e-02 -7.808968424797058105e-02 1.447379142045974731e-01 1.575852632522583008e-01 -1.416640281677246094e-01 9.747160971164703369e-02 2.055808454751968384e-01 -4.857754707336425781e-01 -1.744705289602279663e-01 -1.440275907516479492e-01 -3.314684331417083740e-01
-1.443916261196136475e-01 -4.021717235445976257e-03 -1.442333310842514038e-01 -5.769816413521766663e-02 -5.252826586365699768e-02 2.272362411022186279e-01 -2.572687575593590736e-03 -6.875731050968170166e-02 1.869770139455795288e-01 2.556247711181640625e-01 -2.814911007881164551e-01 4.702861309051513672e-01 1.342653483152389526e-01 2.401441037654876709e-01 8.236292749643325806e-02 9.833900630474090576e-02 -1.768563315272331238e-02 -4.584055021405220032e-02 8.295886218547821045e-03 1.530354470014572144e-01 2.617158889770507812e-01 1.295488178730010986e-01 2.895581126213073730e-01 -1.123821735382080078e-01 1.001649424433708191e-01 -6.259655952453613281e-02 6.980692595243453979e-02 -1.898769885301589966e-01 -2.568891942501068115e-01 -1.464863121509552002e-01 1.699334979057312012e-01 -1.554089337587356567e-01
2.818375527858734131e-01 -2.762734889984130859e-02 -4.894142970442771912e-02 1.384272985160350800e-02 1.471747159957885742e-01 2.420419156551361084e-01 -1.157460361719131470e-01 -2.077876031398773193e-01 -1.619782894849777222e-01 -2.283572964370250702e-02 -1.468417197465896606e-01 4.982058331370353699e-02 3.052710555493831635e-02 -6.225449591875076294e-02 2.878175079822540283e-01 -9.727851301431655884e-02 -2.917268872261047363e-02 2.229624986648559570e-02 3.305781483650207520e-01 -8.872719854116439819e-02 1.273271739482879639e-01 -8.897741325199604034e-03 4.996532946825027466e-02 2.078270912170410156e-01 -1.732477992773056030e-01 2.199846804141998291e-01 3.121815621852874756e-01 -7.458233088254928589e-02 -3.464490175247192383e-01 -3.577466905117034912e-01 1.641487516462802887e-02 -1.493248790502548218e-01
3.575018346309661865e-01 -2.154640667140483856e-02 1.078687980771064758e-01 1.072405651211738586e-01 2.802360430359840393e-02 4.677479714155197144e-02 2.347267568111419678e-01 -2.537950575351715088e-01 1.953690499067306519e-01 -4.226853698492050171e-02 9.607250802218914032e-03 1.035993099212646484e-01 1.750755161046981812e-01 2.358245849609375000e-01 1.026484817266464233e-01 7.940351031720638275e-03 -2.388711422681808472e-01 -1.598092466592788696e-01 -4.637593775987625122e-02 1.486705243587493896e-01 2.834846079349517822e-01 7.205037027597427368e-02 1.872496008872985840e-01 3.163515776395797729e-02 -8.238789439201354980e-02 8.907852321863174438e-02 2.828788757324218750e-01 -1.902625709772109985e-01 -2.148061245679855347e-01 -3.719494640827178955e-01 1.858127713203430176e-01 6.113180890679359436e-03
1.445528268814086914e-01 -1.111308336257934570e-01 4.470286890864372253e-02 -6.393814086914062500e-02 -3.025351092219352722e-02 -5.326185375452041626e-02 4.994336515665054321e-02 -1.485166400671005249e-01 1.869845837354660034e-01 1.449671089649200439e-01 1.809683144092559814e-01 3.357440233230590820e-01 2.187077105045318604e-01 -1.149997040629386902e-01 1.640098839998245239e-01 2.234159559011459351e-01 8.578345179557800293e-02 -1.371135264635086060e-01 -4.492970183491706848e-02 3.100849688053131104e-01 3.431618511676788330e-01 -9.479372948408126831e-02 1.397407054901123047e-02 2.981847226619720459e-01 -5.025038868188858032e-02 1.669198274612426758e-02 -3.584576398134231567e-02 4.292761906981468201e-02 -3.399426937103271484e-01 -2.350347936153411865e-01 1.613556891679763794e-01 -2.237972021102905273e-01
-7.419642806053161621e-02 5.259209312498569489e-03 2.225372493267059326e-01 3.963443636894226074e-01 -4.425054043531417847e-02 1.290255784988403320e-01 2.569686472415924072e-01 -2.159128189086914062e-01 1.844885051250457764e-01 -2.036842703819274902e-01 -1.111681535840034485e-01 1.730950325727462769e-01 2.990512847900390625e-01 1.693607121706008911e-01 1.579903960227966309e-01 7.524997740983963013e-02 -1.706086099147796631e-02 -9.725010395050048828e-02 1.968283206224441528e-01 1.657569259405136108e-01 8.786763250827789307e-02 2.950181998312473297e-02 1.543045490980148315e-01 -1.082404423505067825e-02 -1.897824704647064209e-01 1.656029522418975830e-01 1.365187615156173706e-01 2.260258793830871582e-01 -1.044177412986755371e-01 -2.272205054759979248e-01 2.843750119209289551e-01 -7.046404480934143066e-02
9.969307482242584229e-02 1.621211171150207520e-01 -1.378155350685119629e-01 1.591137796640396118e-01 -3.702431172132492065e-02 4.798733629286289215e-03 1.860107630491256714e-01 -2.587867379188537598e-01 2.906005382537841797e-01 5.978209897875785828e-02 -2.548218667507171631e-01 1.137400642037391663e-01 1.743077039718627930e-01 1.903602778911590576e-01 2.078262120485305786e-01 9.726001322269439697e-02 2.185676842927932739e-01 -2.721179723739624023e-01 -5.162458494305610657e-02 8.398024737834930420e-02 6.268917769193649292e-02 1.103261634707450867e-01 5.934733897447586060e-02 1.950251609086990356e-01 -1.768451482057571411e-01 -2.662779986858367920e-01 7.745934277772903442e-02 -1.084341928362846375e-01 -1.760087609291076660e-01 -2.851919233798980713e-01 3.314664363861083984e-01 4.681593272835016251e-03
6.226146593689918518e-02 2.695818245410919189e-02 -9.555201232433319092e-02 1.646745800971984863e-01 -1.444088108837604523e-02 2.847256958484649658e-01 3.754558265209197998e-01 -3.592406213283538818e-01 -1.128830909729003906e-01 -2.092670202255249023e-01 -2.796804606914520264e-01 1.686645299196243286e-01 3.960150852799415588e-02 1.430406868457794189e-01 1.250593513250350952e-01 1.787625700235366821e-01 -2.087303809821605682e-02 2.450398206710815430e-01 -6.782779097557067871e-02 -2.858311496675014496e-02 -7.532094419002532959e-02 -3.267182111740112305e-01 2.236592322587966919e-01 4.614153131842613220e-02 -9.402928501367568970e-02 4.846841841936111450e-02 3.099295198917388916e-01 -8.883144706487655640e-02 -8.966479450464248657e-02 -2.281823381781578064e-02 1.251938939094543457e-01 -7.198274880647659302e-02
-1.233216151595115662e-01 -7.245159149169921875e-02 -9.121190011501312256e-02 -1.466397494077682495e-01 -2.035126686096191406e-01 1.955227255821228027e-01 1.629870850592851639e-03 3.726259618997573853e-02 -1.865991652011871338e-01 -6.760822236537933350e-02 -3.098427951335906982e-01 7.184408605098724365e-02 3.347850441932678223e-01 2.071242081001400948e-03 -1.851343736052513123e-02 1.921189725399017334e-01 4.762380942702293396e-02 -1.854409277439117432e-01 2.574486434459686279e-01 2.446027696132659912e-01 9.676916152238845825e-02 1.415001899003982544e-01 2.694599628448486328e-01 -1.422788202762603760e-01 -7.945703715085983276e-02 2.240506410598754883e-01 3.150743842124938965e-01 1.321574598550796509e-01 -2.776103615760803223e-01 2.218070253729820251e-02 3.510051220655441284e-02 -2.043125629425048828e-01
-3.803181648254394531e-02 -9.810854494571685791e-02 -5.252661928534507751e-02 6.092263013124465942e-02 -3.672432899475097656e-01 1.844057589769363403e-01 8.695659041404724121e-02 4.830164462327957153e-02 2.634022831916809082e-01 -1.295865476131439209e-01 5.385677143931388855e-02 -6.810381263494491577e-02 4.291574954986572266e-01 4.767084494233131409e-02 1.320549994707107544e-01 5.118822306394577026e-02 3.458843007683753967e-02 4.125683009624481201e-02 2.603602111339569092e-01 6.486855447292327881e-02 5.407789722084999084e-02 -8.036136627197265625e-02 2.444999851286411285e-02 4.207590818405151367e-01 -2.051390409469604492e-01 6.915822625160217285e-02 2.901776432991027832e-01 -2.377891838550567627e-01 -3.929903730750083923e-02 -1.584957242012023926e-01 8.096104115247726440e-02 -1.439679265022277832e-01
-1.598816514015197754e-01 -4.723867774009704590e-02 -3.822733461856842041e-02 -5.935828015208244324e-02 -2.778424620628356934e-01 9.350773692131042480e-02 6.112693343311548233e-03 -1.173103004693984985e-01 -2.191549837589263916e-01 -2.857385575771331787e-01 -5.177382379770278931e-02 1.665985137224197388e-01 2.529593706130981445e-01 -1.408019065856933594e-01 3.050834536552429199e-01 2.107528969645500183e-02 1.997882127761840820e-02 -1.009884327650070190e-01 1.295775920152664185e-01 2.410958111286163330e-01 2.354150563478469849e-01 2.182523161172866821e-01 2.706807255744934082e-01 -1.590883135795593262e-01 -7.967088371515274048e-03 1.916840523481369019e-01 1.193163096904754639e-01 1.729649305343627930e-02 -1.850590109825134277e-01 -3.255238831043243408e-01 -2.259337455034255981e-01 -1.704661361873149872e-02
-1.231896691024303436e-02 -3.388242423534393311e-01 -2.105764895677566528e-01 2.965843863785266876e-02 -9.817445278167724609e-02 1.243122592568397522e-01 1.626966297626495361e-01 -1.680956482887268066e-01 -7.907551713287830353e-03 1.164023950695991516e-01 -4.777449071407318115e-01 8.563806861639022827e-02 2.088665664196014404e-01 6.202728301286697388e-02 3.170964419841766357e-01 9.837254136800765991e-02 -7.361818104982376099e-02 2.612941525876522064e-02 -3.154165744781494141e-01 2.328146249055862427e-02 5.870642606168985367e-03 -2.282193005084991455e-01 2.726313471794128418e-01 1.538047101348638535e-02 -2.915393747389316559e-02 4.373735561966896057e-02 2.770444005727767944e-02 -1.135024130344390869e-01 -2.816802561283111572e-01 -5.459352862089872360e-03 1.557264477014541626e-01 -1.636462658643722534e-02
-1.934205144643783569e-01 4.155461490154266357e-02 1.023597940802574158e-01 -1.529853641986846924e-01 -1.152876839041709900e-01 1.803244054317474365e-01 -6.204109638929367065e-02 -9.120101481676101685e-02 -1.435515582561492920e-01 2.767981588840484619e-02 -2.435282468795776367e-01 -7.747970521450042725e-03 2.753249704837799072e-01 -1.032874882221221924e-01 2.333061099052429199e-01 1.885487586259841919e-01 -6.045978516340255737e-02 -2.060151845216751099e-01 2.400859892368316650e-01 1.318595409393310547e-01 2.637646794319152832e-01 5.802340805530548096e-02 2.034628987312316895e-01 -6.152970343828201294e-02 9.259490296244621277e-03 2.193954288959503174e-01 3.004892170429229736e-01 -2.664390802383422852e-01 -2.195751816034317017e-01 -2.790910601615905762e-01 -8.558039367198944092e-02 -1.721361726522445679e-01
-2.646427415311336517e-02 -2.499102205038070679e-01 -4.283380508422851562e-02 -8.334633708000183105e-02 3.920891135931015015e-02 1.148875802755355835e-01 3.175435364246368408e-01 -1.930391788482666016e-01 1.972968876361846924e-01 -2.587043642997741699e-01 -1.707508713006973267e-01 2.283685207366943359e-01 2.191758602857589722e-01 1.723331362009048462e-01 8.220958709716796875e-02 2.427499741315841675e-01 -8.244734257459640503e-02 -1.590974032878875732e-01 -8.701653778553009033e-02 1.091158464550971985e-01 1.184197887778282166e-01 -1.444949954748153687e-01 4.068975895643234253e-02 1.654386669397354126e-01 -2.581245601177215576e-01 3.004721403121948242e-01 2.838647961616516113e-01 2.553643286228179932e-02 -2.035646587610244751e-01 -6.081667542457580566e-02 1.909082084894180298e-01 -9.696503728628158569e-02
-1.259442269802093506e-01 1.694074715487658978e-03 -1.322181224822998047e-01 -1.740360856056213379e-01 -3.017506599426269531e-01 3.480999767780303955e-01 -5.912779364734888077e-03 -1.917469948530197144e-01 -2.816215455532073975e-01 -6.436163932085037231e-02 -2.390065938234329224e-01 -3.425255883485078812e-03 3.181389868259429932e-01 6.072844937443733215e-02 -9.170591086149215698e-02 9.543558955192565918e-02 1.207370385527610779e-01 -1.532816737890243530e-01 1.216155737638473511e-01 1.858165115118026733e-01 1.779165565967559814e-01 5.926430970430374146e-02 2.829123735427856445e-01 -1.337300837039947510e-01 -1.932075768709182739e-01 1.932859718799591064e-01 2.052501887083053589e-01 1.192608326673507690e-01 -9.142078459262847900e-02 -4.060265421867370605e-02 1.458722632378339767e-02 -2.501794397830963135e-01
-1.972734183073043823e-01 5.863866955041885376e-02 -5.643581971526145935e-02 -2.157567888498306274e-01 -2.593182921409606934e-01 2.257653921842575073e-01 -7.237721700221300125e-03 -1.669585555791854858e-01 -2.925120294094085693e-01 7.785592228174209595e-03 -2.909532189369201660e-01 -4.578594584017992020e-03 2.638751268386840820e-01 5.821146070957183838e-02 -1.147335991263389587e-01 1.164517924189567566e-01 4.529007896780967712e-02 -1.531168371438980103e-01 1.943528950214385986e-01 2.370163351297378540e-01 1.898440420627593994e-01 9.606676548719406128e-02 3.069680333137512207e-01 -1.344879344105720520e-02 -1.631157547235488892e-01 2.310864329338073730e-01 2.409801632165908813e-01 1.167076975107192993e-01 -2.127876430749893188e-01 -1.530117243528366089e-01 1.606755517423152924e-02 -1.093079373240470886e-01
-7.040888816118240356e-02 1.951233297586441040e-01 -2.911303751170635223e-02 7.523360848426818848e-02 -2.883788347244262695e-01 1.680402643978595734e-02 2.327224425971508026e-02 -1.772521883249282837e-01 -8.777225762605667114e-02 9.738670289516448975e-02 -8.797103911638259888e-02 -1.178321465849876404e-01 -4.180378094315528870e-02 9.223271906375885010e-02 4.420419037342071533e-01 2.294311374425888062e-01 1.567312330007553101e-01 -6.222260743379592896e-02 -5.202353745698928833e-02 -1.680987514555454254e-02 2.451418936252593994e-01 1.016334518790245056e-01 6.070024799555540085e-03 4.531199038028717041e-01 1.651311218738555908e-01 -5.571242794394493103e-02 1.050084456801414490e-01 2.043272256851196289e-01 -1.441353261470794678e-01 1.182763930410146713e-02 2.648638486862182617e-01 -2.377633005380630493e-01
1.210885792970657349e-01 1.297678649425506592e-01 -4.910598695278167725e-02 2.760418951511383057e-01 -1.297856122255325317e-01 -1.707493513822555542e-02 1.369253396987915039e-01 -2.268213778734207153e-01 5.839969217777252197e-02 6.064012274146080017e-02 -2.657246887683868408e-01 1.076966896653175354e-01 1.288527548313140869e-01 4.852098226547241211e-02 1.264041066169738770e-01 7.702884264290332794e-03 -9.530146420001983643e-02 -2.913222014904022217e-01 -1.699650734663009644e-01 1.886301785707473755e-01 4.547436535358428955e-02 2.157926857471466064e-01 1.170446053147315979e-01 4.552271962165832520e-01 -5.501582473516464233e-02 1.576185226440429688e-01 2.599885761737823486e-01 3.797889128327369690e-02 -1.311238971538841724e-03 -3.823341131210327148e-01 8.438777178525924683e-02 -8.331294171512126923e-03
2.866124808788299561e-01 -1.848742216825485229e-01 -1.783124208450317383e-01 1.020195148885250092e-02 -7.963019609451293945e-02 4.829648882150650024e-02 1.532554626464843750e-01 -2.592729926109313965e-01 -6.100084260106086731e-02 8.419797569513320923e-02 -2.306789904832839966e-01 8.473840355873107910e-02 4.093539118766784668e-01 -1.441041193902492523e-02 2.479624003171920776e-01 2.071995735168457031e-01 -8.415064774453639984e-03 -8.238447457551956177e-02 1.678548902273178101e-01 -4.621330648660659790e-03 2.963592410087585449e-01 9.397727251052856445e-02 -2.209687978029251099e-01 2.802968919277191162e-01 -2.020081430673599243e-01 -1.178334560245275497e-02 1.363665461540222168e-01 -9.033741801977157593e-02 -1.090223491191864014e-01 4.856426641345024109e-02 1.330188959836959839e-01 -2.241501957178115845e-01
-1.356169283390045166e-01 9.022914618253707886e-02 -1.257156878709793091e-01 -6.901384890079498291e-02 -1.779924333095550537e-01 1.232160031795501709e-01 -1.474144905805587769e-01 9.128170087933540344e-03 -1.992256194353103638e-01 1.153869628906250000e-01 -2.519889175891876221e-01 1.646555960178375244e-01 1.455128043889999390e-01 6.186925619840621948e-02 3.161777183413505554e-02 1.285835504531860352e-01 1.884255409240722656e-01 -1.673376113176345825e-01 2.514300346374511719e-01 2.396467030048370361e-01 1.179495975375175476e-01 1.458347681909799576e-02 2.539885938167572021e-01 5.554424226284027100e-02 -3.734379410743713379e-01 4.669420048594474792e-02 2.528990209102630615e-01 9.001541137695312500e-02 -2.855039834976196289e-01 -1.439194977283477783e-01 -1.675599627196788788e-02 -3.405798375606536865e-01
7.085009664297103882e-02 5.245937034487724304e-02 3.458962589502334595e-02 -1.110362783074378967e-01 8.880910277366638184e-02 4.316160082817077637e-01 2.849807143211364746e-01 -4.155164957046508789e-02 1.540274322032928467e-01 -2.171793580055236816e-01 -1.128795519471168518e-01 1.029918808490037918e-02 2.031335979700088501e-01 -8.150496520102024078e-03 1.450248062610626221e-01 -1.348236799240112305e-01 3.901611641049385071e-02 -2.746455371379852295e-01 6.320119649171829224e-02 1.215271204710006714e-01 1.706807613372802734e-01 -1.295847594738006592e-01 1.796866804361343384e-01 9.648124873638153076e-02 -2.850563526153564453e-01 2.483439743518829346e-01 2.032991498708724976e-01 9.370076470077037811e-03 -2.244244664907455444e-01 -2.663330435752868652e-01 1.387223452329635620e-01 -1.708069145679473877e-01
1.384013891220092773e-02 -8.121893554925918579e-02 -1.846571117639541626e-01 -5.374519526958465576e-02 8.780752308666706085e-03 2.711185812950134277e-01 2.597555518150329590e-01 -1.307132691144943237e-01 2.607355639338493347e-02 -9.050139784812927246e-02 -2.959066033363342285e-01 3.014193847775459290e-02 4.319314360618591309e-01 1.952768489718437195e-02 -1.467155199497938156e-02 1.922477185726165771e-01 4.360339790582656860e-02 3.015077672898769379e-02 2.334596812725067139e-01 -1.126535534858703613e-01 3.440542519092559814e-02 5.224099010229110718e-02 -3.269154578447341919e-02 2.068094909191131592e-01 -3.814326822757720947e-01 -5.473275855183601379e-02 1.884169280529022217e-01 -2.002438753843307495e-01 -3.520181402564048767e-02 -1.142657026648521423e-01 2.656149864196777344e-01 -2.234616279602050781e-01
1.342366542667150497e-02 -6.984986830502748489e-03 4.273915290832519531e-02 -6.062765605747699738e-03 -2.682281136512756348e-01 2.081602364778518677e-01 -9.018456190824508667e-02 -1.887179166078567505e-01 -5.492680147290229797e-02 -1.168508380651473999e-01 -1.577920615673065186e-01 -4.184904694557189941e-02 1.456090509891510010e-01 -3.637235239148139954e-02 1.364897042512893677e-01 2.519654035568237305e-01 1.168627198785543442e-02 -1.511132121086120605e-01 1.815587282180786133e-01 2.681061327457427979e-01 1.762631088495254517e-01 -7.101393491029739380e-02 2.187595516443252563e-01 -1.834302544593811035e-01 -6.308509409427642822e-02 2.346100211143493652e-01 2.499220371246337891e-01 6.556631624698638916e-02 -4.062265753746032715e-01 -3.198087513446807861e-01 -1.600348651409149170e-01 -1.637090444564819336e-01
3.300735950469970703e-01 -8.277043700218200684e-03 -1.029263585805892944e-01 1.453459858894348145e-01 -1.866281628608703613e-01 1.887752860784530640e-01 4.092034399509429932e-01 -4.867893159389495850e-01 2.618398517370223999e-02 -3.623865544795989990e-02 -8.039291203022003174e-02 1.554589271545410156e-01 1.654852330684661865e-01 1.195415109395980835e-01 2.793958783149719238e-01 9.146011620759963989e-02 -3.683026134967803955e-02 -1.438925042748451233e-02 1.564966887235641479e-02 8.381755650043487549e-02 -1.459572464227676392e-01 2.580166757106781006e-01 1.807240210473537445e-02 1.435463577508926392e-01 1.202442049980163574e-01 -6.483215838670730591e-02 1.270088739693164825e-02 9.787969291210174561e-02 -3.893090784549713135e-02 -1.049894019961357117e-01 2.709108777344226837e-02 -2.536456286907196045e-01
-5.754928663372993469e-02 7.754286378622055054e-02 -2.903477475047111511e-02 -8.974812924861907959e-02 -2.049082815647125244e-01 2.195163816213607788e-01 -9.221821278333663940e-02 -1.035155132412910461e-01 -2.293822169303894043e-01 -3.598173707723617554e-02 -3.532704710960388184e-01 1.509303599596023560e-01 2.833643853664398193e-01 9.054083377122879028e-02 -1.999244652688503265e-02 1.188669949769973755e-01 8.098659664392471313e-02 -1.193514466285705566e-01 3.776726424694061279e-01 1.639633327722549438e-01 1.243847012519836426e-01 1.216028705239295959e-01 2.880615592002868652e-01 -5.244073644280433655e-02 -1.809496730566024780e-01 2.910863161087036133e-01 1.550087034702301025e-01 6.286751478910446167e-02 -2.552762925624847412e-01 -1.388068944215774536e-01 -3.919968008995056152e-02 -1.735897213220596313e-01
-1.394983828067779541e-01 2.413660734891891479e-01 -1.730317622423171997e-01 -1.170533150434494019e-01 -2.154704481363296509e-01 1.977194398641586304e-01 -7.549058180302381516e-03 -3.751083835959434509e-02 2.408041507005691528e-01 2.016676813364028931e-01 -3.250684738159179688e-01 3.401902318000793457e-01 2.353872805833816528e-01 1.572621911764144897e-01 2.014973461627960205e-01 1.173882111907005310e-01 6.771776825189590454e-02 -3.205521777272224426e-02 2.017174512147903442e-01 2.117298692464828491e-01 1.911190301179885864e-01 1.129048466682434082e-01 2.213764488697052002e-01 -6.765829026699066162e-02 7.235095649957656860e-02 -1.198404580354690552e-01 6.759374588727951050e-02 -2.102537602186203003e-01 -1.096560880541801453e-01 -1.428406834602355957e-01 1.098831444978713989e-01 -1.738256961107254028e-01
-1.826323270797729492e-01 -1.298877447843551636e-01 -6.048917025327682495e-02 2.286819741129875183e-02 1.380201727151870728e-01 3.386296629905700684e-01 3.913864493370056152e-02 -2.034325003623962402e-01 8.963442593812942505e-02 -1.078120395541191101e-01 -1.436252295970916748e-01 1.070855185389518738e-01 4.262792468070983887e-01 8.307330310344696045e-02 2.189567834138870239e-01 2.185502648353576660e-01 6.525668501853942871e-02 7.903429120779037476e-02 3.137233853340148926e-02 1.084425076842308044e-01 4.851871356368064880e-02 -1.140944585204124451e-01 2.515377104282379150e-01 2.174988538026809692e-01 -2.951245009899139404e-01 8.485542237758636475e-02 2.730414569377899170e-01 9.689337760210037231e-02 4.274600371718406677e-02 -1.826473772525787354e-01 2.558487355709075928e-01 6.927773356437683105e-02
-1.012152656912803650e-01 -4.470282047986984253e-02 2.177485264837741852e-02 -1.949295103549957275e-01 -2.852082252502441406e-01 1.405075043439865112e-01 6.558705121278762817e-02 4.529110714793205261e-02 -6.760499626398086548e-02 -1.646204441785812378e-01 -2.200566530227661133e-01 1.581516414880752563e-01 2.936524450778961182e-01 7.351557910442352295e-02 1.807419359683990479e-01 1.375806033611297607e-01 2.073231190443038940e-01 -1.880728602409362793e-01 8.102720975875854492e-02 2.112793475389480591e-01 1.782335788011550903e-01 1.539047360420227051e-01 1.617090106010437012e-01 -7.241670042276382446e-02 -2.631617188453674316e-01 1.463107317686080933e-01 1.957283169031143188e-01 -6.124313920736312866e-02 -3.001122474670410156e-01 -2.917548418045043945e-01 -2.590074539184570312e-01 -4.588973149657249451e-02
9.696097671985626221e-02 -2.118561714887619019e-01 -2.340710461139678955e-01 -2.271938771009445190e-01 -2.045466452836990356e-01 4.408627748489379883e-02 8.882453292608261108e-02 -2.466247677803039551e-01 -2.155268378555774689e-02 -3.681515455245971680e-01 5.493173375725746155e-03 -1.425102800130844116e-01 3.737819567322731018e-02 -1.533629298210144043e-01 -4.459107667207717896e-02 2.774028778076171875e-01 1.805893480777740479e-01 -5.423849821090698242e-02 -1.763305515050888062e-01 1.110943332314491272e-01 3.214804828166961670e-02 1.218885630369186401e-01 1.335659474134445190e-01 1.736068576574325562e-01 -3.845934569835662842e-02 -1.472932635806500912e-04 2.836945354938507080e-01 -9.213764220476150513e-03 -4.068562984466552734e-01 -1.649837195873260498e-01 6.811326742172241211e-02 -2.105213552713394165e-01
-9.272319823503494263e-02 7.955167442560195923e-02 6.576589308679103851e-03 -1.390649676322937012e-01 -1.475072801113128662e-01 1.130464449524879456e-01 -6.159284710884094238e-02 -1.260588020086288452e-01 -2.892225086688995361e-01 -2.262343466281890869e-02 -2.446642071008682251e-01 9.435302019119262695e-02 3.523642718791961670e-01 3.573063760995864868e-02 -5.269157513976097107e-02 6.613953411579132080e-02 1.411133259534835815e-01 -2.293671853840351105e-02 2.044417262077331543e-01 1.665560305118560791e-01 2.271608114242553711e-01 2.057260870933532715e-01 4.695761799812316895e-01 9.917813539505004883e-02 -1.408639401197433472e-01 1.986150294542312622e-01 3.365183174610137939e-01 2.894947119057178497e-02 -1.233121976256370544e-01 -3.902219980955123901e-02 -7.540719211101531982e-02 -1.262088865041732788e-01
-1.579682528972625732e-01 -1.819983497262001038e-02 -9.640445560216903687e-02 1.547873020172119141e-01 -2.264361232519149780e-01 1.537183672189712524e-01 1.316244713962078094e-02 -1.393900513648986816e-01 -7.372865825891494751e-02 -1.015355885028839111e-01 -4.153194427490234375e-01 4.621524214744567871e-01 1.081007122993469238e-01 2.917323112487792969e-01 2.241806685924530029e-02 3.094490990042686462e-02 -2.081052362918853760e-01 -1.675660908222198486e-01 4.117452725768089294e-02 3.149976488202810287e-03 6.480070948600769043e-02 -8.903316222131252289e-03 2.181084454059600830e-01 2.106882631778717041e-01 -2.365240305662155151e-01 -1.499502360820770264e-01 -1.530773341655731201e-01 -1.075805276632308960e-01 -1.208473667502403259e-01 2.037872560322284698e-02 -1.120372768491506577e-02 -2.212955206632614136e-01
3.043864155188202858e-03 4.433797299861907959e-02 1.125488281250000000e-01 -1.301234811544418335e-01 -1.541544497013092041e-01 1.801944226026535034e-01 -1.306380033493041992e-01 -1.080000177025794983e-01 1.130291726440191269e-02 -3.197191655635833740e-02 -6.791361607611179352e-03 6.374777108430862427e-02 3.177867233753204346e-01 -5.010057985782623291e-02 4.772718250751495361e-02 1.073247045278549194e-01 1.469499915838241577e-01 -2.642742693424224854e-01 2.155072987079620361e-01 2.497088760137557983e-01 2.558726966381072998e-01 1.838405281305313110e-01 1.033110693097114563e-01 2.714085020124912262e-02 -1.339188367128372192e-01 3.080457448959350586e-01 2.646443843841552734e-01 3.961676731705665588e-03 -3.252637088298797607e-01 -2.269398719072341919e-01 1.277036592364311218e-02 -3.311429321765899658e-01
1.278567407280206680e-02 7.150433212518692017e-02 -7.305019348859786987e-02 -4.700830951333045959e-02 -2.447134256362915039e-01 2.044571936130523682e-01 6.541860103607177734e-02 -8.428046107292175293e-02 -3.313287496566772461e-01 -1.287410557270050049e-01 -2.770162522792816162e-01 5.171176791191101074e-02 3.085718154907226562e-01 8.224098384380340576e-02 -6.637639552354812622e-02 8.041647821664810181e-02 1.382920145988464355e-01 -1.758612096309661865e-01 1.197979822754859924e-01 1.884886920452117920e-01 2.069977968931198120e-01 3.360000625252723694e-02 3.399518728256225586e-01 -9.380983561277389526e-02 -2.083287239074707031e-01 1.985027790069580078e-01 2.430316358804702759e-01 1.767743229866027832e-01 -1.183985024690628052e-01 -7.269155234098434448e-02 -9.160341694951057434e-03 -3.077491819858551025e-01
-1.418373733758926392e-01 1.186332851648330688e-01 1.785791479051113129e-02 -7.625842839479446411e-02 -1.846041828393936157e-01 1.440475285053253174e-01 -1.622678041458129883e-01 -1.542086750268936157e-01 -1.819151788949966431e-01 -7.982798665761947632e-02 -1.478239744901657104e-01 7.462655752897262573e-02 4.385134577751159668e-01 7.802501320838928223e-02 -3.848154097795486450e-02 9.568015486001968384e-02 2.123015671968460083e-01 -2.348717004060745239e-01 2.717128098011016846e-01 3.542732894420623779e-01 -2.117792144417762756e-02 1.003738641738891602e-01 3.236907124519348145e-01 -1.473250705748796463e-02 -2.304518371820449829e-01 1.103540658950805664e-01 1.666371524333953857e-01 5.639234930276870728e-02 -1.556919068098068237e-01 -4.597372189164161682e-02 7.665558904409408569e-02 -1.878207921981811523e-01
-1.134963929653167725e-01 1.277025640010833740e-01 -1.880844831466674805e-01 1.078884676098823547e-01 5.912827327847480774e-02 -5.398219823837280273e-02 2.198382616043090820e-01 -3.340524733066558838e-01 1.834086924791336060e-01 -3.652155399322509766e-02 -1.260135769844055176e-01 2.117481380701065063e-01 2.320156991481781006e-01 2.849965356290340424e-02 8.427061885595321655e-02 2.927691340446472168e-01 -1.050629317760467529e-01 -5.188019201159477234e-02 1.019632741808891296e-01 1.860879808664321899e-01 -1.500761657953262329e-01 1.238237097859382629e-01 2.288034111261367798e-01 3.377138078212738037e-01 1.718122214078903198e-01 -3.691459819674491882e-02 1.471393257379531860e-01 -1.301880031824111938e-01 -3.560639917850494385e-02 -2.791521549224853516e-01 2.182013392448425293e-01 2.345596700906753540e-01
1.052552536129951477e-01 2.238853126764297485e-01 -1.365315914154052734e-01 -7.741039991378784180e-02 5.804606899619102478e-02 2.613843679428100586e-01 6.020859628915786743e-02 -2.934395670890808105e-01 -2.631707489490509033e-01 2.562036737799644470e-02 -1.132062524557113647e-01 2.354714870452880859e-01 -1.310224235057830811e-01 1.212467700242996216e-01 6.730509549379348755e-02 1.231781691312789917e-01 9.763213992118835449e-02 9.909674525260925293e-02 4.282806515693664551e-01 2.958149015903472900e-01 9.596949070692062378e-02 5.751787126064300537e-02 1.223813742399215698e-01 2.447658479213714600e-01 -5.238126590847969055e-02 2.840937376022338867e-01 1.895969212055206299e-01 -9.030343592166900635e-02 -1.455977410078048706e-01 -8.001028746366500854e-02 1.702614724636077881e-01 3.404717147350311279e-02
-2.769834101200103760e-01 3.531796857714653015e-02 -2.156986296176910400e-01 7.021535933017730713e-02 -1.699102520942687988e-01 -1.611170545220375061e-02 4.272407665848731995e-02 -9.997698664665222168e-02 -1.202149987220764160e-01 -6.246070936322212219e-02 -1.781355738639831543e-01 1.787240058183670044e-01 2.487778067588806152e-01 1.118960380554199219e-01 -1.304889917373657227e-01 -3.377312049269676208e-02 2.383554279804229736e-01 7.939131557941436768e-02 3.555588126182556152e-01 2.116209864616394043e-01 -4.493413865566253662e-02 5.774745717644691467e-02 4.215367734432220459e-01 3.743286803364753723e-02 -1.668277531862258911e-01 -2.517366409301757812e-02 7.257656753063201904e-02 -5.099050700664520264e-03 -3.720627725124359131e-01 -5.003491044044494629e-02 -2.476236224174499512e-02 -2.468688040971755981e-01
1.457243859767913818e-01 -2.070053070783615112e-01 -1.207664981484413147e-01 -5.320369731634855270e-03 -7.142924517393112183e-02 3.116759955883026123e-01 1.458020508289337158e-01 -2.236531376838684082e-01 -4.399355128407478333e-02 -2.731133103370666504e-01 -3.436887860298156738e-01 3.235045075416564941e-02 2.618091106414794922e-01 8.195189386606216431e-02 1.016855314373970032e-01 3.249516710638999939e-02 -1.743608899414539337e-02 -7.814355194568634033e-02 1.940443366765975952e-01 -1.109829396009445190e-01 -9.595872834324836731e-03 -4.127035662531852722e-02 1.774197816848754883e-01 2.662678062915802002e-01 -3.071956932544708252e-01 2.803167998790740967e-01 -5.176438018679618835e-02 3.093284927308559418e-02 -9.826152026653289795e-02 -2.860244810581207275e-01 7.369920611381530762e-02 -1.771837770938873291e-01
-1.832345575094223022e-01 -6.581757217645645142e-02 1.264940500259399414e-01 3.627351522445678711e-01 3.858572989702224731e-02 2.351723313331604004e-01 2.085478603839874268e-01 -9.800580143928527832e-02 2.074666917324066162e-01 -1.881678402423858643e-01 -1.783924102783203125e-01 1.303957998752593994e-01 3.850468695163726807e-01 7.237725704908370972e-02 1.968626379966735840e-01 1.850000917911529541e-01 1.373547613620758057e-01 1.119155883789062500e-01 1.880328953266143799e-01 1.348777115345001221e-01 8.233506232500076294e-02 1.938746422529220581e-01 -2.495646849274635315e-02 6.902622431516647339e-02 -9.882684797048568726e-02 1.510567683726549149e-02 2.278834283351898193e-01 -4.866353794932365417e-02 -2.348126024007797241e-01 -2.138801664113998413e-01 1.912450194358825684e-01 -1.200974136590957642e-01
1.567788422107696533e-01 -1.099498420953750610e-01 -1.143836304545402527e-01 4.238805547356605530e-02 -1.525819301605224609e-01 -1.374808400869369507e-01 2.197700738906860352e-01 -8.772125840187072754e-02 -4.199134558439254761e-02 8.531974256038665771e-02 -3.922988772392272949e-01 3.468860685825347900e-01 4.604741558432579041e-02 2.511841058731079102e-01 3.361424505710601807e-01 1.066796183586120605e-01 1.090114265680313110e-01 -8.366857469081878662e-02 -1.943929940462112427e-01 -6.967774778604507446e-02 -4.659669939428567886e-03 -3.533465266227722168e-01 2.669924795627593994e-01 1.356756836175918579e-01 -1.938347518444061279e-01 1.411855779588222504e-02 2.055059000849723816e-02 -5.230569094419479370e-02 -1.890938729047775269e-01 -4.241190478205680847e-02 1.472390294075012207e-01 -3.402693569660186768e-02
-8.200160413980484009e-02 -7.782419770956039429e-02 -7.653539534658193588e-03 -2.332874983549118042e-01 -8.049451559782028198e-02 3.703249618411064148e-02 3.191490769386291504e-01 -3.164206743240356445e-01 -6.330072879791259766e-02 2.517110705375671387e-01 -2.599720060825347900e-01 3.230253458023071289e-01 4.161003530025482178e-01 1.646353006362915039e-01 1.344738006591796875e-01 2.145270705223083496e-01 2.109321020543575287e-02 -6.898711621761322021e-02 6.960839033126831055e-02 3.246992826461791992e-02 6.891830824315547943e-03 1.642393320798873901e-01 3.114871494472026825e-02 -6.792293861508369446e-03 -1.131950020790100098e-01 7.275515794754028320e-02 -1.837610751390457153e-01 -1.364997327327728271e-01 -9.062938392162322998e-03 -2.748471498489379883e-01 7.960153371095657349e-02 -1.662960648536682129e-01
9.405692666769027710e-02 -4.526618868112564087e-02 -2.279999852180480957e-01 -1.798888668417930603e-02 -1.481378823518753052e-01 3.037132322788238525e-01 8.546673506498336792e-02 -2.291617542505264282e-01 2.553555071353912354e-01 -9.096742421388626099e-02 -3.111428022384643555e-01 -2.148513048887252808e-01 2.723311185836791992e-01 3.509069383144378662e-01 1.583314687013626099e-01 -2.705105543136596680e-01 6.962388753890991211e-02 -8.724074065685272217e-02 1.889706999063491821e-01 -1.095487996935844421e-01 -1.087045520544052124e-01 5.184554308652877808e-02 3.613527864217758179e-02 3.404409438371658325e-02 -1.241318359971046448e-01 1.098954156041145325e-01 6.313910335302352905e-02 -8.294353634119033813e-02 -2.239940315485000610e-01 -2.259282767772674561e-01 1.789919584989547729e-01 4.525331780314445496e-02
-1.110043898224830627e-01 4.406886640936136246e-03 -7.361644506454467773e-02 -1.970986276865005493e-01 -1.969813257455825806e-01 1.076244786381721497e-01 -6.899804621934890747e-02 -1.264451742172241211e-01 -3.232502341270446777e-01 5.170019716024398804e-02 -2.404973506927490234e-01 1.355190426111221313e-01 3.554549813270568848e-01 -2.831956930458545685e-02 -9.455341845750808716e-02 1.156551688909530640e-01 1.251440644264221191e-01 -1.995399445295333862e-01 1.662797331809997559e-01 2.411284744739532471e-01 9.187773615121841431e-02 3.587182611227035522e-02 3.830527365207672119e-01 -3.318046033382415771e-02 -3.183140978217124939e-02 2.417145818471908569e-01 2.483550906181335449e-01 1.772561222314834595e-01 -1.858220398426055908e-01 -1.451432108879089355e-01 8.183769136667251587e-02 -1.605058908462524414e-01
-8.923664689064025879e-02 -6.409022025763988495e-04 -1.515716547146439552e-03 -4.847539961338043213e-02 -2.528551816940307617e-01 2.059635072946548462e-01 -7.744155824184417725e-02 -1.310001462697982788e-01 -1.735875606536865234e-01 -4.354906082153320312e-02 -2.760928869247436523e-01 6.227825209498405457e-02 3.911503851413726807e-01 5.635759234428405762e-02 -7.000786066055297852e-02 1.766988188028335571e-01 1.440991759300231934e-01 -1.901126652956008911e-01 1.559566259384155273e-01 2.468830198049545288e-01 1.059490218758583069e-01 1.226329877972602844e-01 4.033692479133605957e-01 -3.810088336467742920e-02 -6.772213429212570190e-02 1.948192715644836426e-01 3.147490918636322021e-01 4.601116478443145752e-02 -1.847517937421798706e-01 -2.821576967835426331e-02 -1.286129951477050781e-01 -1.671431809663772583e-01
-1.656444929540157318e-02 -1.015662029385566711e-01 -2.862524427473545074e-02 2.462233155965805054e-01 1.300197690725326538e-01 3.253999948501586914e-01 2.313883453607559204e-01 -2.116493582725524902e-01 1.497480422258377075e-01 -7.508239150047302246e-02 -2.292541414499282837e-01 2.238789200782775879e-01 3.196107968688011169e-02 1.608100831508636475e-01 2.875220775604248047e-01 -1.766296848654747009e-02 -8.237836882472038269e-03 3.051129356026649475e-02 -8.397034555673599243e-02 1.785502582788467407e-01 7.351633906364440918e-02 -1.538149118423461914e-01 9.349321573972702026e-02 1.819581687450408936e-01 -4.872642830014228821e-02 -5.694571882486343384e-03 9.445562213659286499e-02 -1.527201086282730103e-01 5.510684475302696228e-02 -5.005726814270019531e-01 2.273096442222595215e-01 -1.243389174342155457e-01
-4.957630112767219543e-02 9.057004936039447784e-04 -6.583337485790252686e-02 -2.505531907081604004e-01 -2.121184580028057098e-02 3.025351464748382568e-01 2.950155436992645264e-01 -4.349015653133392334e-01 -8.841005712747573853e-02 1.283479332923889160e-01 -1.535347551107406616e-01 1.939943730831146240e-01 2.135495096445083618e-01 3.274640738964080811e-01 1.041548177599906921e-01 -1.153341159224510193e-01 1.002841293811798096e-01 -2.502586245536804199e-01 -1.491701155900955200e-01 9.614203870296478271e-02 -3.833478316664695740e-02 7.882982492446899414e-02 -1.479201205074787140e-02 6.478811055421829224e-02 8.357607573270797729e-02 -2.080603986978530884e-01 6.841718405485153198e-02 -7.602227479219436646e-02 -4.998243227601051331e-02 -2.541125416755676270e-01 5.932819470763206482e-02 -2.284510433673858643e-01
2.765052020549774170e-01 -1.574713736772537231e-01 -1.923628002405166626e-01 1.803761720657348633e-02 -7.828745245933532715e-02 4.068755805492401123e-01 2.205172628164291382e-01 -2.168765068054199219e-01 1.078092753887176514e-01 -1.360366642475128174e-01 -1.051713451743125916e-01 -5.033164843916893005e-02 3.492019176483154297e-01 9.901806712150573730e-02 2.081972658634185791e-01 -1.234303712844848633e-01 1.134814172983169556e-01 -3.360708057880401611e-02 1.230009645223617554e-01 -2.734162807464599609e-01 3.710684180259704590e-02 -5.992823466658592224e-02 2.315776646137237549e-01 1.393310278654098511e-01 -5.890385061502456665e-02 1.006883755326271057e-01 1.197876222431659698e-02 7.448773086071014404e-02 -1.251767873764038086e-01 -2.753082513809204102e-01 1.845381557941436768e-01 -1.825034767389297485e-01
8.095856755971908569e-02 1.476293206214904785e-01 1.506783664226531982e-01 -1.231874339282512665e-03 -1.281769573688507080e-01 4.594203457236289978e-02 -2.379180677235126495e-02 -8.554281294345855713e-02 1.512647271156311035e-01 -9.145388007164001465e-02 7.340653240680694580e-02 5.472679138183593750e-01 3.329752981662750244e-01 1.321133524179458618e-01 2.591702938079833984e-01 7.938374765217304230e-03 -4.626331850886344910e-02 -2.526127696037292480e-01 -2.160734683275222778e-01 1.713995635509490967e-01 2.439270317554473877e-01 -6.684374809265136719e-02 2.482009232044219971e-01 9.025882184505462646e-02 4.573593661189079285e-02 9.102129936218261719e-02 1.806207001209259033e-02 -2.021477818489074707e-01 -2.120440602302551270e-01 3.765890747308731079e-02 9.383474290370941162e-02 -9.131047129631042480e-02
-2.723188400268554688e-01 2.696148157119750977e-01 2.197146415710449219e-02 -1.703719645738601685e-01 -9.675375372171401978e-02 2.601265721023082733e-02 -1.053833588957786560e-01 -1.115766167640686035e-01 -2.376734167337417603e-01 -8.018141239881515503e-02 -2.685928642749786377e-01 2.633263468742370605e-01 4.400897324085235596e-01 -1.306472718715667725e-01 -5.939682945609092712e-02 5.250281840562820435e-02 1.915571540594100952e-01 -1.268654912710189819e-01 2.175272554159164429e-01 -1.664053276181221008e-02 3.304539993405342102e-02 -3.305897489190101624e-02 1.770301461219787598e-01 6.099977716803550720e-02 -1.414746046066284180e-01 5.985813215374946594e-02 2.713261544704437256e-01 -8.268117904663085938e-02 -1.722800135612487793e-01 -1.197702735662460327e-01 -1.105607599020004272e-01 -2.658655345439910889e-01
1.245520040392875671e-01 1.767596751451492310e-01 -1.016759946942329407e-01 -7.784482836723327637e-02 -4.526819288730621338e-02 2.588115632534027100e-01 2.330072075128555298e-01 1.411362290382385254e-01 4.075779393315315247e-02 -1.780668087303638458e-02 -3.858243823051452637e-01 2.843975126743316650e-01 1.651544272899627686e-01 1.356178522109985352e-01 -4.075329378247261047e-02 -9.430883079767227173e-02 2.823551297187805176e-01 2.056010998785495758e-02 8.231744170188903809e-02 -7.993303984403610229e-02 2.268462777137756348e-01 6.949181854724884033e-02 2.114809602499008179e-01 2.945434749126434326e-01 3.046756982803344727e-01 -5.617725849151611328e-02 8.126717060804367065e-02 1.587837934494018555e-01 -9.211262315511703491e-02 -2.885392010211944580e-01 -7.040649652481079102e-02 8.903830312192440033e-03
1.107057780027389526e-01 -9.699366986751556396e-02 -8.680188655853271484e-02 6.311657279729843140e-02 -1.518303304910659790e-01 2.687107026576995850e-02 3.402583301067352295e-01 -3.836791217327117920e-01 -2.653672993183135986e-01 7.939352095127105713e-02 -1.474504023790359497e-01 2.376220226287841797e-01 2.073644697666168213e-01 9.279039502143859863e-02 -8.018168061971664429e-02 1.621439605951309204e-01 5.453123152256011963e-02 -1.941230595111846924e-01 1.066749691963195801e-01 9.821588546037673950e-02 1.738147288560867310e-01 3.193167448043823242e-01 -8.358655869960784912e-02 -4.852913320064544678e-02 -2.321377396583557129e-01 -7.636699825525283813e-02 -1.677119731903076172e-01 -1.141562834382057190e-01 -9.485393017530441284e-02 -1.142957657575607300e-01 1.474115252494812012e-01 -3.048440814018249512e-01
-1.869382560253143311e-01 -1.455285772681236267e-02 8.654110133647918701e-02 3.287408351898193359e-01 -8.238818496465682983e-02 2.609074711799621582e-01 1.341393291950225830e-01 -1.890399605035781860e-01 1.097140982747077942e-01 -4.030521810054779053e-01 -4.854071512818336487e-02 8.688816428184509277e-02 2.884163260459899902e-01 5.353914573788642883e-03 1.305878609418869019e-01 1.046653613448143005e-01 2.536719441413879395e-01 1.986179687082767487e-02 2.451113760471343994e-01 1.172394230961799622e-01 1.421505957841873169e-01 1.279081404209136963e-01 1.576956547796726227e-02 1.853417903184890747e-01 -2.712168693542480469e-01 1.919199898838996887e-02 2.603632509708404541e-01 7.485321164131164551e-02 -1.346649229526519775e-01 -1.354744285345077515e-01 1.733080297708511353e-01 -3.871714323759078979e-02
-1.085869371891021729e-01 2.971933484077453613e-01 -1.752462796866893768e-02 -8.057080954313278198e-02 -2.019101530313491821e-01 1.753917783498764038e-01 -9.914099425077438354e-02 -1.609954535961151123e-01 -3.252899944782257080e-01 -1.156637966632843018e-01 -2.315176129341125488e-01 1.191914305090904236e-01 9.579569846391677856e-02 -1.074292585253715515e-01 -3.381212428212165833e-02 6.503190100193023682e-02 1.577895730733871460e-01 -8.652044832706451416e-02 1.852451711893081665e-01 2.027232348918914795e-01 1.031009294092655182e-02 1.696690618991851807e-01 2.372141480445861816e-01 -8.089604787528514862e-03 -1.285984963178634644e-01 2.607895433902740479e-01 2.384949326515197754e-01 -7.945480174385011196e-04 -2.808825969696044922e-01 -2.921000421047210693e-01 -7.458671927452087402e-02 -2.616927325725555420e-01
1.271521300077438354e-01 1.359068695455789566e-02 -1.121944114565849304e-01 -1.714658439159393311e-01 -6.966326385736465454e-02 1.692984551191329956e-01 -2.741002477705478668e-02 -1.258532702922821045e-01 1.730216294527053833e-01 6.904247403144836426e-02 -4.627320170402526855e-02 7.924911379814147949e-02 1.425779759883880615e-01 2.411659359931945801e-01 3.273136317729949951e-01 -3.533846512436866760e-02 -1.439149864017963409e-02 -4.001028835773468018e-01 -1.511022895574569702e-01 9.344832040369510651e-03 -5.803589522838592529e-02 3.408304601907730103e-02 1.643676608800888062e-01 3.673897311091423035e-02 -8.340497314929962158e-02 1.854512095451354980e-01 2.133858352899551392e-01 7.828220259398221970e-04 -3.508980870246887207e-01 -3.130918145179748535e-01 -1.766598075628280640e-01 -3.258898854255676270e-01
-4.239412024617195129e-02 -2.682822011411190033e-02 -1.777657419443130493e-01 -2.666360000148415565e-03 -3.395113348960876465e-01 1.837485097348690033e-02 9.377796947956085205e-02 -2.346093803644180298e-01 1.495243757963180542e-01 1.202864870429039001e-01 -1.294231042265892029e-02 -1.051341295242309570e-01 1.229404658079147339e-01 -2.888743020594120026e-02 8.211990445852279663e-02 -1.652777045965194702e-01 5.077937245368957520e-02 2.344350665807723999e-01 1.348780989646911621e-01 -1.889199018478393555e-01 3.123278170824050903e-02 5.081021413207054138e-02 9.606225788593292236e-02 3.740840852260589600e-01 -5.777705833315849304e-02 1.188997924327850342e-01 2.462083399295806885e-01 -1.308798640966415405e-01 4.887027665972709656e-02 -4.073616862297058105e-01 3.185082972049713135e-01 -2.433707267045974731e-01
-2.361825853586196899e-01 -5.597531422972679138e-02 -6.148195825517177582e-03 -1.654566377401351929e-01 -1.985897123813629150e-01 2.253903746604919434e-01 1.708173751831054688e-01 -2.131775766611099243e-01 -1.777018457651138306e-01 1.192990839481353760e-01 -1.122780516743659973e-01 1.164743304252624512e-01 4.090009331703186035e-01 4.341259598731994629e-02 3.379860520362854004e-02 -6.015565246343612671e-02 1.069293990731239319e-01 -8.783306926488876343e-02 -1.479794234037399292e-01 1.214581802487373352e-01 2.109834253787994385e-01 3.929037973284721375e-02 1.987117975950241089e-01 -1.889054924249649048e-01 -7.805695384740829468e-02 1.417081654071807861e-01 -9.609621018171310425e-02 1.758158951997756958e-01 -4.837071001529693604e-01 2.206445299088954926e-02 1.562451422214508057e-01 -2.605553343892097473e-02
1.317837983369827271e-01 5.758329108357429504e-02 -1.606502532958984375e-01 -9.317165613174438477e-02 2.724264189600944519e-02 -2.057248950004577637e-01 -3.513861075043678284e-02 -2.824932038784027100e-01 1.552975624799728394e-01 -7.407931983470916748e-02 2.415576428174972534e-01 2.354286760091781616e-01 1.754670590162277222e-01 2.485634014010429382e-02 2.313076704740524292e-01 9.791995584964752197e-02 7.585056126117706299e-02 -1.612553186714649200e-02 -2.307073958218097687e-02 1.242309883236885071e-01 2.814150154590606689e-01 -9.697286039590835571e-02 1.322367638349533081e-01 1.246583536267280579e-01 1.938498616218566895e-01 2.296284586191177368e-02 -1.325856149196624756e-01 -7.959660142660140991e-02 -4.889253973960876465e-01 -1.299742311239242554e-01 1.874852180480957031e-01 -2.934803962707519531e-01
-5.187284946441650391e-02 8.866672217845916748e-02 -4.501837790012359619e-01 8.671795576810836792e-02 -4.573591798543930054e-02 1.836861222982406616e-01 1.245728954672813416e-01 -2.861499190330505371e-01 2.102968990802764893e-01 1.832184344530105591e-01 -1.900323182344436646e-01 9.118167310953140259e-02 7.400117814540863037e-02 3.810612559318542480e-01 -4.669533297419548035e-02 -4.252735525369644165e-02 5.587905272841453552e-02 3.570526605471968651e-03 -5.824145302176475525e-02 -8.899874985218048096e-02 2.334731370210647583e-01 -1.000185385346412659e-01 1.144495010375976562e-01 -2.180458419024944305e-02 1.077506765723228455e-01 1.255386136472225189e-02 9.617149084806442261e-02 -2.250089347362518311e-01 -6.731568276882171631e-02 -3.194872438907623291e-01 2.254259735345840454e-01 -2.180247604846954346e-01
-1.953919529914855957e-01 1.271618306636810303e-01 -5.676807090640068054e-02 3.261876478791236877e-02 -2.138878107070922852e-01 1.081250011920928955e-01 3.347194939851760864e-02 -1.087785810232162476e-01 1.468272656202316284e-01 1.864561438560485840e-01 -3.828954100608825684e-01 2.860544919967651367e-01 1.869694441556930542e-01 2.181154787540435791e-01 3.225913941860198975e-01 -2.369238436222076416e-02 4.787990078330039978e-02 6.975915282964706421e-02 6.029976531863212585e-02 1.633074432611465454e-01 -1.712279170751571655e-01 1.548118144273757935e-01 1.780123449862003326e-03 7.727654278278350830e-02 -3.511089459061622620e-02 2.414812520146369934e-02 -3.218306228518486023e-02 2.324243187904357910e-01 -2.646654546260833740e-01 -9.717991948127746582e-02 2.040396630764007568e-01 -3.526086509227752686e-01
-1.092496737837791443e-01 6.399409472942352295e-02 -1.893817484378814697e-01 -3.162121474742889404e-01 -3.254901468753814697e-01 2.304176837205886841e-01 1.505838334560394287e-01 6.565809249877929688e-02 -1.489898860454559326e-01 -1.763767749071121216e-01 -1.698270905762910843e-03 2.488506883382797241e-01 1.566781699657440186e-01 7.371363043785095215e-02 3.962281346321105957e-01 9.216998517513275146e-02 -1.289057284593582153e-01 3.669038042426109314e-02 -5.748208612203598022e-02 2.451536953449249268e-01 2.030971795320510864e-01 -1.019309833645820618e-01 -1.240462288260459900e-01 1.279923319816589355e-01 1.260664612054824829e-01 -7.596467435359954834e-02 2.629151344299316406e-01 -5.999023467302322388e-02 -5.288340151309967041e-02 -1.533294022083282471e-01 -8.048815280199050903e-02 -2.437913864850997925e-01
1.000322625041007996e-01 -3.976989910006523132e-02 -1.252057701349258423e-01 3.891816735267639160e-02 -1.778501272201538086e-01 1.655065417289733887e-01 2.151739001274108887e-01 -2.915311753749847412e-01 -1.460545063018798828e-01 1.551723033189773560e-01 -2.577606737613677979e-01 7.647529244422912598e-02 3.897044062614440918e-01 -6.335128098726272583e-02 2.486606240272521973e-01 1.029167249798774719e-01 -2.011301517486572266e-01 3.051161766052246094e-01 1.501116454601287842e-01 3.230482712388038635e-02 -6.493841111660003662e-02 -2.726982533931732178e-02 4.494401440024375916e-02 2.888308465480804443e-01 -2.965131402015686035e-01 -9.006400592625141144e-03 1.193755939602851868e-01 -8.859288692474365234e-02 -2.044167071580886841e-01 -1.145736202597618103e-01 1.444330364465713501e-01 -3.868389129638671875e-02
4.760186653584241867e-03 -1.527829747647047043e-02 4.146290197968482971e-02 3.941177204251289368e-02 -3.307324647903442383e-01 1.628521531820297241e-01 -4.123929888010025024e-02 1.183837093412876129e-02 -1.677681058645248413e-01 -7.075138390064239502e-02 -1.475126445293426514e-01 8.736826479434967041e-02 2.813130915164947510e-01 2.175378846004605293e-03 2.007414847612380981e-01 6.191939115524291992e-02 2.622184157371520996e-01 -2.711164057254791260e-01 3.670203685760498047e-02 6.703253835439682007e-02 1.870376020669937134e-01 8.460980653762817383e-02 2.562897205352783203e-01 -1.622274369001388550e-01 -1.016351506114006042e-01 3.074674606323242188e-01 2.622082829475402832e-01 -6.308572739362716675e-02 -2.925573885440826416e-01 -2.536554932594299316e-01 -1.749404817819595337e-01 -1.803516596555709839e-01
2.214734554290771484e-01 -3.157007098197937012e-01 -6.773223634809255600e-03 3.444952070713043213e-01 -7.360270619392395020e-02 1.253305077552795410e-01 -1.250992808490991592e-02 -4.036853909492492676e-01 4.306358750909566879e-03 -1.199038140475749969e-02 -9.532321244478225708e-02 1.482643652707338333e-02 3.017981648445129395e-01 2.739788889884948730e-01 2.650417387485504150e-01 1.001583561301231384e-01 -1.567509211599826813e-02 5.715209618210792542e-02 2.726140059530735016e-02 2.479209005832672119e-01 1.355061829090118408e-01 3.739352896809577942e-02 4.790526255965232849e-02 -5.787437781691551208e-02 -1.831987947225570679e-01 -3.321390226483345032e-02 2.888356447219848633e-01 -1.181083545088768005e-01 -1.530727297067642212e-01 -2.106930911540985107e-01 -3.514830023050308228e-02 1.409573294222354889e-02
-2.045989185571670532e-01 3.207461833953857422e-01 -8.711829036474227905e-02 1.967365480959415436e-02 -2.302062958478927612e-01 1.159558221697807312e-01 8.828850835561752319e-02 -1.113989651203155518e-01 1.817859262228012085e-01 2.608745098114013672e-01 -1.649118065834045410e-01 1.442151218652725220e-01 8.523991703987121582e-02 2.598899006843566895e-01 -1.978200301527976990e-02 1.409970670938491821e-01 9.901338815689086914e-02 1.167725995182991028e-01 1.387966424226760864e-01 -6.773847271688282490e-04 2.180451154708862305e-01 3.492971137166023254e-02 1.361867636442184448e-01 8.020265959203243256e-03 5.960891488939523697e-03 -2.657494246959686279e-01 7.294265180826187134e-02 -2.216256111860275269e-01 -2.101988047361373901e-01 -2.744362056255340576e-01 1.530713289976119995e-01 -3.719647526741027832e-01
1.929788440465927124e-01 2.516454458236694336e-01 -1.264558453112840652e-02 -2.387942820787429810e-01 -5.529170110821723938e-02 3.019312918186187744e-01 1.285925656557083130e-01 -3.726267218589782715e-01 -1.731057465076446533e-01 1.394528299570083618e-01 -3.257187306880950928e-01 2.142827510833740234e-01 2.200233638286590576e-01 1.992232948541641235e-01 1.022831350564956665e-01 -2.014783676713705063e-03 8.493193238973617554e-02 -1.871347129344940186e-01 -1.050109341740608215e-01 1.039620563387870789e-01 -6.011133082211017609e-03 9.183533489704132080e-02 -3.177636116743087769e-02 1.907062530517578125e-01 1.737279593944549561e-01 -1.585726588964462280e-01 3.351411968469619751e-02 -2.757011950016021729e-01 -3.450230509042739868e-02 -6.735932081937789917e-02 1.459066271781921387e-01 -1.525191664695739746e-01
-7.566918432712554932e-02 -5.151055380702018738e-02 3.984641749411821365e-03 1.716822683811187744e-01 -1.532488018274307251e-01 1.504914760589599609e-01 1.433070152997970581e-01 -1.487557590007781982e-01 2.653748393058776855e-01 -3.024682402610778809e-01 -1.827581673860549927e-01 -4.627395793795585632e-02 2.085188478231430054e-01 2.112065814435482025e-02 3.626213641837239265e-03 -1.327332109212875366e-01 7.354129105806350708e-02 1.047267392277717590e-01 1.232870966196060181e-01 -1.165247038006782532e-01 2.008146643638610840e-01 1.631759554147720337e-01 -1.690755225718021393e-02 3.185639679431915283e-01 -2.672359347343444824e-01 -4.203925281763076782e-02 2.487743347883224487e-01 -8.834017068147659302e-02 -2.542953193187713623e-01 -2.047622352838516235e-01 2.554290592670440674e-01 -2.928032577037811279e-01
-2.319162711501121521e-02 5.209773182868957520e-01 -1.915303170680999756e-01 -5.808389279991388321e-03 -6.739211827516555786e-02 6.225844472646713257e-02 1.236045062541961670e-01 7.815332710742950439e-02 -4.837857186794281006e-02 2.829239144921302795e-02 -2.348043620586395264e-01 2.154831886291503906e-01 2.722834944725036621e-01 2.148943692445755005e-01 1.183813512325286865e-01 7.305757608264684677e-03 2.709704935550689697e-01 1.629773229360580444e-01 8.168777078390121460e-02 -1.721777766942977905e-02 1.778375059366226196e-01 4.275770485401153564e-02 2.124589532613754272e-01 3.798625767230987549e-01 6.263395398855209351e-02 -4.445672035217285156e-02 5.764620378613471985e-03 -7.899090647697448730e-02 -1.015016660094261169e-01 -2.528593242168426514e-01 1.346249482594430447e-03 -7.856017351150512695e-02
-2.203936576843261719e-01 -9.794175624847412109e-02 -1.531523019075393677e-01 1.155319809913635254e-01 2.915377728641033173e-02 3.215059041976928711e-01 1.557929515838623047e-01 -5.569576844573020935e-02 4.705141484737396240e-02 1.299530733376741409e-02 -4.259904026985168457e-01 3.257319927215576172e-01 1.013065204024314880e-01 4.319484904408454895e-02 3.133370280265808105e-01 -9.094316512346267700e-02 1.084032580256462097e-01 1.122820079326629639e-01 -1.586642414331436157e-01 1.780927777290344238e-01 -3.167551243677735329e-03 2.811142988502979279e-02 -4.110629111528396606e-02 2.998048663139343262e-01 -1.946458518505096436e-01 1.699012517929077148e-02 -1.201571151614189148e-02 1.752525940537452698e-02 8.233825117349624634e-02 -3.120107948780059814e-01 1.995259970426559448e-01 -9.337555617094039917e-02
-1.452542841434478760e-02 2.032707631587982178e-01 1.121658924967050552e-02 -9.225980937480926514e-02 -4.700480401515960693e-02 1.035485416650772095e-01 3.842584416270256042e-02 -3.575640320777893066e-01 -5.439178086817264557e-03 1.574697531759738922e-02 -2.415152639150619507e-02 3.185314238071441650e-01 5.988771095871925354e-03 2.520836889743804932e-01 3.918165266513824463e-01 2.581526339054107666e-01 2.953466773033142090e-02 -2.147437930107116699e-01 -9.372181445360183716e-02 2.583899796009063721e-01 7.316296547651290894e-02 1.045292615890502930e-01 -3.305319324135780334e-02 -2.724665105342864990e-01 -2.555326558649539948e-02 -1.860036402940750122e-01 2.470939755439758301e-01 -6.173957511782646179e-02 -2.120649367570877075e-01 -1.946588009595870972e-01 1.559433788061141968e-01 -7.636283989995718002e-03
2.442740090191364288e-02 6.112351268529891968e-02 -9.478975832462310791e-02 5.835709720849990845e-02 -2.865903312340378761e-03 2.197066694498062134e-01 2.576360702514648438e-01 -2.927414476871490479e-01 -2.773886732757091522e-02 -1.278809458017349243e-01 -4.320306777954101562e-01 9.480250626802444458e-02 3.847201764583587646e-01 6.061799079179763794e-02 5.263382941484451294e-02 6.913033872842788696e-02 2.853869833052158356e-02 2.096761167049407959e-01 -1.631828695535659790e-01 -1.544410288333892822e-01 1.526361554861068726e-01 -2.459459602832794189e-01 1.763759851455688477e-01 9.770899266004562378e-02 -2.310049533843994141e-01 1.140567213296890259e-01 2.055262625217437744e-01 5.593837704509496689e-03 -1.347379833459854126e-01 6.235120072960853577e-02 2.422551810741424561e-01 -4.304473847150802612e-02
5.598680302500724792e-02 2.111396491527557373e-01 -3.168301656842231750e-02 -3.540409505367279053e-01 -3.521058708429336548e-02 2.356337569653987885e-02 1.452527493238449097e-01 -1.742957085371017456e-01 -1.843817830085754395e-01 1.137632876634597778e-01 -4.716980829834938049e-02 1.341032423079013824e-02 2.446199804544448853e-01 2.780038714408874512e-01 2.277551889419555664e-01 -5.636613070964813232e-02 2.739332057535648346e-02 -4.527527466416358948e-02 -1.671660244464874268e-01 2.910776138305664062e-01 4.873646050691604614e-02 -5.404360592365264893e-02 1.594699770212173462e-01 2.332250177860260010e-01 3.946263343095779419e-02 3.948695957660675049e-02 4.333648085594177246e-02 -3.102987073361873627e-02 -4.476173520088195801e-01 -2.956339716911315918e-01 -1.005778834223747253e-01 -1.634651273488998413e-01
-2.212016880512237549e-01 -4.058688879013061523e-03 -1.205897927284240723e-01 2.437865436077117920e-01 9.211497753858566284e-02 3.451879620552062988e-01 1.487889289855957031e-01 -1.436824202537536621e-01 1.692617982625961304e-01 -1.702087372541427612e-01 -2.419479936361312866e-01 1.507506668567657471e-01 6.117215007543563843e-02 7.634934782981872559e-02 1.092857494950294495e-01 6.497491896152496338e-02 1.715254932641983032e-01 7.224205415695905685e-03 -1.217873170971870422e-01 1.653173267841339111e-01 8.851880580186843872e-02 -1.600290834903717041e-01 1.091423109173774719e-01 1.531502455472946167e-01 -3.283421397209167480e-01 1.433153003454208374e-01 -7.834915071725845337e-03 -1.950251907110214233e-01 -9.557571262121200562e-02 -4.140939414501190186e-01 2.232942879199981689e-01 -6.837697327136993408e-02
-3.529035486280918121e-03 -1.331129819154739380e-01 8.798105269670486450e-02 -1.245777457952499390e-01 -1.856859177350997925e-01 2.172437459230422974e-01 -1.128834858536720276e-01 -6.583440303802490234e-02 -1.737442314624786377e-01 -1.355624943971633911e-01 -2.270960807800292969e-01 1.275417953729629517e-01 8.587969839572906494e-02 -8.211023174226284027e-03 1.497877389192581177e-01 1.840118616819381714e-01 1.169730946421623230e-01 -1.345035582780838013e-01 2.964534461498260498e-01 2.218070626258850098e-01 2.552002668380737305e-01 1.363502889871597290e-01 2.444633245468139648e-01 -1.298338621854782104e-01 2.349380956729874015e-04 2.528012990951538086e-01 2.350772321224212646e-01 -8.881091326475143433e-02 -3.215363621711730957e-01 -2.691232562065124512e-01 -5.993898026645183563e-03 -2.191192209720611572e-01
-8.579743653535842896e-02 -1.286996603012084961e-01 5.841002613306045532e-02 -1.919265240430831909e-01 -3.199333548545837402e-01 1.085632815957069397e-01 1.931071728467941284e-01 -9.513818472623825073e-02 -1.250338461250066757e-02 -6.816921383142471313e-02 -2.183480262756347656e-01 2.971827052533626556e-02 3.010905385017395020e-01 -9.382614493370056152e-02 1.946859657764434814e-01 6.827020645141601562e-02 9.784398972988128662e-02 -2.112598866224288940e-01 1.304758042097091675e-01 1.353167742490768433e-01 3.771395608782768250e-02 2.054143697023391724e-01 2.407461106777191162e-01 -3.011672571301460266e-02 -1.342863738536834717e-01 3.477635085582733154e-01 6.113635748624801636e-02 -6.112175434827804565e-02 -3.237894475460052490e-01 -2.341229170560836792e-01 -1.124380826950073242e-01 -2.630490362644195557e-01
-1.242386829107999802e-02 5.312132462859153748e-02 -1.375895142555236816e-01 2.716674283146858215e-02 -6.567627191543579102e-02 1.932672411203384399e-01 3.125005364418029785e-01 -8.807452023029327393e-02 9.368447959423065186e-02 -2.859365940093994141e-01 1.975141093134880066e-02 -2.985500171780586243e-02 2.034853398799896240e-01 3.056392967700958252e-01 1.785943806171417236e-01 -2.886038459837436676e-02 -2.855680882930755615e-01 -9.659365564584732056e-02 2.562187239527702332e-02 5.333598330616950989e-02 1.735817790031433105e-01 -1.192261055111885071e-01 -8.506628870964050293e-02 1.058487892150878906e-01 -1.789412945508956909e-01 1.886311024427413940e-01 3.457408845424652100e-01 -1.646489500999450684e-01 -2.159505486488342285e-01 -1.891560405492782593e-01 3.257027864456176758e-01 1.048614084720611572e-01
-3.446604013442993164e-01 -9.668789058923721313e-02 9.184841811656951904e-02 1.169038116931915283e-01 8.501901291310787201e-03 3.419734239578247070e-01 -2.998228883370757103e-03 -5.755920335650444031e-02 -7.478271424770355225e-02 -2.255652844905853271e-01 -1.302168071269989014e-01 2.126853168010711670e-01 1.576639860868453979e-01 1.395000070333480835e-01 5.418251082301139832e-02 1.378249656409025192e-02 -6.715676933526992798e-02 7.004210352897644043e-02 -6.116192042827606201e-02 4.545061290264129639e-02 1.516432017087936401e-01 -1.677558869123458862e-01 8.311495184898376465e-02 1.492311209440231323e-01 -2.580851316452026367e-01 1.824549138545989990e-01 2.570101618766784668e-01 6.467733532190322876e-02 4.433459043502807617e-02 -4.068453609943389893e-01 3.440367877483367920e-01 -1.085682809352874756e-01
1.479978114366531372e-01 -1.688414067029953003e-02 1.004406809806823730e-01 1.234043613076210022e-01 -7.039564847946166992e-02 1.798109412193298340e-01 1.606637984514236450e-01 -1.441382169723510742e-01 2.279075793921947479e-02 -1.598515659570693970e-01 1.222458705306053162e-01 1.360530704259872437e-01 3.004002571105957031e-01 1.917363554239273071e-01 7.427574694156646729e-02 4.177535474300384521e-01 6.996741890907287598e-02 1.793714165687561035e-01 3.413193672895431519e-02 1.918744444847106934e-01 -3.693365305662155151e-02 1.558953896164894104e-02 3.477798700332641602e-01 5.790256336331367493e-02 -3.162325620651245117e-01 1.078737433999776840e-02 3.107607960700988770e-01 2.345919236540794373e-02 -5.714727193117141724e-02 -1.598640233278274536e-01 2.551236450672149658e-01 -9.970185905694961548e-02
1.203560009598731995e-01 1.581036150455474854e-01 -2.359884977340698242e-01 -5.179530754685401917e-02 1.196815539151430130e-02 3.239192962646484375e-01 2.339641377329826355e-02 -2.132341712713241577e-01 -3.162332177162170410e-01 9.319868683815002441e-02 -1.266229003667831421e-01 1.284177005290985107e-01 -3.480262681841850281e-02 -7.589818909764289856e-03 9.017294272780418396e-03 -1.705056242644786835e-02 1.598688364028930664e-01 -6.864345073699951172e-02 9.642877429723739624e-02 2.181538045406341553e-01 1.366455387324094772e-02 -1.258872002363204956e-01 2.194469571113586426e-01 2.061888016760349274e-02 -1.369181573390960693e-01 2.067888677120208740e-01 1.892868578433990479e-01 -4.334517419338226318e-01 -4.182669147849082947e-02 -1.818464547395706177e-01 1.993759274482727051e-01 -3.108762204647064209e-01
2.797575481235980988e-02 1.010337024927139282e-01 -6.339362263679504395e-02 9.405706822872161865e-02 -1.029511094093322754e-01 1.171727776527404785e-01 1.699320822954177856e-01 -2.535178139805793762e-02 -1.564261615276336670e-01 8.589939028024673462e-02 -1.519907861948013306e-01 1.380783468484878540e-01 1.579428464174270630e-01 1.876520216464996338e-01 1.658820807933807373e-01 -9.770149737596511841e-02 -2.347787618637084961e-01 3.897776827216148376e-02 8.593411743640899658e-02 3.096163272857666016e-01 2.528126835823059082e-01 1.654444038867950439e-01 3.571543395519256592e-01 -1.402805745601654053e-01 -6.039720773696899414e-02 -1.564457863569259644e-01 -5.744365975260734558e-02 -3.459412232041358948e-02 -3.306783139705657959e-01 -9.836748987436294556e-02 3.049645721912384033e-01 -3.286353051662445068e-01
-1.603708267211914062e-01 6.512705236673355103e-02 -1.687600277364253998e-02 1.988119482994079590e-01 1.669559627771377563e-02 2.198797613382339478e-01 -1.805496811866760254e-01 -4.660987257957458496e-01 2.262802124023437500e-01 -8.673998713493347168e-02 -1.325548291206359863e-01 3.354737535119056702e-02 6.064831092953681946e-02 3.349728137254714966e-02 1.794495582580566406e-01 3.302558660507202148e-01 8.823232352733612061e-02 1.067103445529937744e-01 9.901613742113113403e-02 1.123675033450126648e-01 -3.735511377453804016e-02 1.399075090885162354e-01 -3.208859357982873917e-03 2.674719989299774170e-01 -1.009393483400344849e-01 -1.611970923840999603e-02 9.049420058727264404e-02 -8.995129913091659546e-02 5.126613378524780273e-02 -4.219869375228881836e-01 1.987964808940887451e-01 -1.648891717195510864e-01
2.761240899562835693e-01 -1.067035421729087830e-01 -2.332104593515396118e-01 3.120921254158020020e-01 -2.562541365623474121e-01 3.113729059696197510e-01 2.926781177520751953e-01 -3.120216131210327148e-01 -3.906045109033584595e-02 -1.106502860784530640e-02 -3.240971565246582031e-01 -7.203230261802673340e-02 2.807811200618743896e-01 1.329999268054962158e-01 1.174550652503967285e-01 -1.045653820037841797e-01 1.687347888946533203e-02 2.028738148510456085e-02 1.435216069221496582e-01 1.125230863690376282e-01 1.315671205520629883e-01 7.172780483961105347e-02 7.726266980171203613e-02 5.068155378103256226e-02 -1.516119241714477539e-01 4.835351929068565369e-02 3.748758928850293159e-03 -1.896605193614959717e-01 -1.778948158025741577e-01 7.339511811733245850e-02 1.077665016055107117e-01 -8.310337364673614502e-02
5.763552710413932800e-02 2.431769967079162598e-01 -2.459267973899841309e-01 -4.378611221909523010e-02 -4.421301931142807007e-02 -5.268748477101325989e-02 -1.431508213281631470e-01 -7.876152545213699341e-02 -1.733758896589279175e-01 1.400497108697891235e-01 -4.283427596092224121e-01 3.271253407001495361e-01 2.992881238460540771e-01 2.680578529834747314e-01 2.164060622453689575e-01 1.127548515796661377e-01 -1.636052690446376801e-02 9.687904268503189087e-03 -4.832221195101737976e-02 1.105549931526184082e-01 -1.130552664399147034e-01 1.632199883460998535e-01 -2.723775617778301239e-02 9.537582844495773315e-02 1.224275678396224976e-02 9.645273536443710327e-02 -7.423148304224014282e-02 3.531459486111998558e-03 -1.009369865059852600e-01 -5.101710185408592224e-02 2.028259783983230591e-01 -3.866515457630157471e-01
1.342342197895050049e-01 -2.106666713953018188e-01 1.023211851716041565e-01 -1.514489799737930298e-01 3.910201415419578552e-02 2.194049209356307983e-01 1.768461465835571289e-01 -1.784479320049285889e-01 1.155109107494354248e-01 -4.286883771419525146e-01 -1.669638454914093018e-01 1.348938196897506714e-01 3.625219464302062988e-01 -1.028332207351922989e-02 1.676399074494838715e-02 1.867473274469375610e-01 -4.790373146533966064e-02 -7.314625382423400879e-02 -5.512816365808248520e-03 -3.354788944125175476e-02 2.089187204837799072e-01 -1.364042609930038452e-01 2.550602555274963379e-01 1.452638655900955200e-01 -2.084771096706390381e-01 9.312722086906433105e-02 2.526085376739501953e-01 -1.073973551392555237e-01 -1.426432430744171143e-01 -2.071776241064071655e-01 1.483001410961151123e-01 -1.076139509677886963e-01
2.073204666376113892e-01 1.686501652002334595e-01 -3.076535165309906006e-01 2.433301359415054321e-01 -3.226210549473762512e-02 3.469429612159729004e-01 5.687793344259262085e-02 -2.571974396705627441e-01 7.162183523178100586e-02 -2.035752683877944946e-02 -2.863786518573760986e-01 -1.449904143810272217e-01 2.559162378311157227e-01 -5.425905808806419373e-02 5.431315302848815918e-02 6.571952253580093384e-02 -1.510795503854751587e-01 1.610694229602813721e-01 -3.853105753660202026e-02 3.832879289984703064e-02 1.360903829336166382e-01 6.446322798728942871e-02 -3.973666951060295105e-02 2.940900027751922607e-01 -1.577793061733245850e-02 1.077077239751815796e-01 5.916143418289721012e-04 1.526199132204055786e-01 -3.624911010265350342e-01 -1.243489980697631836e-01 2.330921441316604614e-01 2.881603688001632690e-02
1.981350928544998169e-01 -7.901716977357864380e-02 -1.395088136196136475e-01 1.400633603334426880e-01 -7.177435606718063354e-02 2.542233169078826904e-01 2.040612101554870605e-01 -3.723510801792144775e-01 -1.240001022815704346e-01 -5.589641630649566650e-02 -2.055640071630477905e-01 1.184812337160110474e-01 2.804095745086669922e-01 2.839571237564086914e-01 1.321524847298860550e-02 -8.660940080881118774e-02 6.487336009740829468e-02 2.333603054285049438e-02 -2.282250672578811646e-01 1.531296223402023315e-01 -2.424556761980056763e-01 2.327319234609603882e-01 1.076213717460632324e-01 4.412777721881866455e-02 -9.330213814973831177e-02 -1.545388996601104736e-01 2.377861887216567993e-01 -2.889786660671234131e-01 -4.092774912714958191e-02 -1.988968551158905029e-01 -2.316474914550781250e-02 -4.941467940807342529e-02
1.939793080091476440e-01 2.674371004104614258e-01 -3.018850833177566528e-02 1.862807124853134155e-01 3.187099844217300415e-02 -7.896042615175247192e-02 2.448351085186004639e-01 -8.330826461315155029e-02 1.428554356098175049e-01 1.125946640968322754e-02 -1.555726956576108932e-02 3.925594091415405273e-01 1.289861351251602173e-01 -1.270276159048080444e-01 1.010094955563545227e-01 1.065969690680503845e-01 -3.645353391766548157e-02 3.991358354687690735e-02 -8.714846521615982056e-02 8.978292346000671387e-02 2.635729908943176270e-01 8.452598005533218384e-03 2.298320233821868896e-01 1.716468483209609985e-01 1.801779419183731079e-01 1.621511280536651611e-01 8.284320682287216187e-02 -1.805806607007980347e-01 -1.718597114086151123e-01 -2.960069179534912109e-01 2.315764725208282471e-01 -3.353589177131652832e-01
-1.814594864845275879e-01 7.430417090654373169e-02 -1.303036957979202271e-01 -1.922206282615661621e-01 -1.409698873758316040e-01 1.408202797174453735e-01 -1.200390905141830444e-01 -2.168173044919967651e-01 2.549073658883571625e-02 -8.963891863822937012e-02 1.296148300170898438e-01 6.299266219139099121e-02 2.938577234745025635e-01 -2.494121342897415161e-02 -5.016503855586051941e-02 1.373081952333450317e-01 1.565084159374237061e-01 -1.834636777639389038e-01 -3.051847517490386963e-01 -9.408809989690780640e-02 6.000540219247341156e-03 1.667669117450714111e-01 4.261390864849090576e-02 1.243816018104553223e-01 1.676859855651855469e-01 -2.113822400569915771e-01 1.534856408834457397e-01 -3.287478983402252197e-01 -4.536855518817901611e-01 -1.669429987668991089e-01 -2.395729906857013702e-02 -1.572180241346359253e-01
-1.130231916904449463e-01 1.186818629503250122e-01 2.983012422919273376e-02 -1.106995269656181335e-01 -2.675628960132598877e-01 4.094420671463012695e-01 -2.308281697332859039e-02 -1.892866641283035278e-01 -2.472897619009017944e-01 -6.986043602228164673e-02 -2.875607907772064209e-01 -1.198924425989389420e-02 3.054939806461334229e-01 -3.439083695411682129e-02 -1.173055917024612427e-01 3.622295334935188293e-02 1.139158010482788086e-01 -1.389477252960205078e-01 1.705933064222335815e-01 2.468956261873245239e-01 1.888886243104934692e-01 8.743889629840850830e-02 2.500968575477600098e-01 -3.948935307562351227e-03 -1.549025774002075195e-01 1.114940196275711060e-01 3.105973601341247559e-01 -2.372745424509048462e-02 -1.315667182207107544e-01 2.937997691333293915e-02 -2.778678759932518005e-02 -2.128746807575225830e-01
5.710721388459205627e-02 -5.314218252897262573e-02 -2.866846136748790741e-02 -2.319414317607879639e-01 3.082039207220077515e-02 -6.714181602001190186e-02 4.519145190715789795e-01 -4.678545594215393066e-01 -1.322321742773056030e-01 -9.945928305387496948e-02 -2.235756367444992065e-01 2.711561620235443115e-01 3.369682654738426208e-02 7.498198002576828003e-02 1.643967777490615845e-01 1.591394841670989990e-01 5.676617845892906189e-02 5.595384538173675537e-02 -1.533032208681106567e-01 1.267223954200744629e-01 2.176785618066787720e-01 7.726082205772399902e-02 2.420477196574211121e-02 1.765988618135452271e-01 -2.670444548130035400e-01 4.574148729443550110e-02 1.808672547340393066e-01 4.940562322735786438e-02 -4.673733562231063843e-02 -2.316174209117889404e-01 4.798694700002670288e-02 -5.470400303602218628e-02
3.380430936813354492e-01 4.271980375051498413e-02 -2.269793748855590820e-01 1.852337718009948730e-01 -2.845975458621978760e-01 8.856152743101119995e-02 1.618903875350952148e-01 -4.136560857295989990e-01 -1.120113115757703781e-02 -1.209312006831169128e-01 -4.211981594562530518e-01 -2.171593951061367989e-03 2.339192628860473633e-01 1.730152219533920288e-01 2.575473114848136902e-02 -2.589682303369045258e-02 -1.148133873939514160e-01 1.241853237152099609e-01 2.352499961853027344e-01 8.429069072008132935e-02 -1.028907895088195801e-01 5.034913495182991028e-02 1.492113173007965088e-01 2.194332033395767212e-01 5.880944430828094482e-02 1.732493042945861816e-01 -7.296387106180191040e-02 -1.552340574562549591e-03 -1.238343268632888794e-01 -4.427753016352653503e-02 5.488802120089530945e-02 8.175475522875785828e-03
1.493908166885375977e-01 -4.123303294181823730e-02 1.575479209423065186e-01 1.336105167865753174e-01 5.953210219740867615e-02 5.079023912549018860e-02 2.087647318840026855e-01 -2.532481253147125244e-01 -2.156691066920757294e-02 -2.116770446300506592e-01 1.672055013477802277e-02 7.507029920816421509e-02 4.891694784164428711e-01 2.851678729057312012e-01 6.851067394018173218e-02 4.780201911926269531e-01 6.541940569877624512e-02 1.517405956983566284e-01 7.341402769088745117e-02 1.449682116508483887e-01 8.134510368108749390e-02 1.549796294420957565e-02 1.409375369548797607e-01 4.485933110117912292e-02 -6.296219676733016968e-02 2.534358762204647064e-02 1.772074997425079346e-01 1.084759533405303955e-01 -2.495786547660827637e-01 -1.006939783692359924e-01 1.020264327526092529e-01 -3.766522929072380066e-02
-8.933848142623901367e-02 -7.441146671772003174e-02 -2.475392967462539673e-01 -3.352749943733215332e-01 -1.995713263750076294e-01 -3.797171264886856079e-02 4.133918322622776031e-03 -1.966839879751205444e-01 1.413857657462358475e-02 1.090484261512756348e-01 -3.343518972396850586e-01 3.643209338188171387e-01 2.612373530864715576e-01 1.896117180585861206e-01 2.149370610713958740e-01 1.139220222830772400e-02 1.666520722210407257e-02 1.811746358871459961e-01 1.568472832441329956e-01 2.706080079078674316e-01 -2.799955010414123535e-02 6.602627038955688477e-02 5.398514121770858765e-02 -4.639964178204536438e-02 2.497002035379409790e-01 -9.017941355705261230e-02 1.021718904376029968e-01 1.308311969041824341e-01 -1.587750911712646484e-01 -1.835571788251399994e-02 1.741426736116409302e-01 -1.750251650810241699e-01
2.133036255836486816e-01 -4.794187098741531372e-02 -3.025269806385040283e-01 2.720350921154022217e-01 -1.021602898836135864e-01 2.134957760572433472e-01 1.413657218217849731e-01 -3.760401606559753418e-01 -1.648440808057785034e-01 -1.170689016580581665e-01 -1.769361346960067749e-01 2.183810323476791382e-01 2.583026587963104248e-01 2.812275588512420654e-01 -9.234216995537281036e-03 6.679958850145339966e-02 -1.179885938763618469e-01 -8.266051858663558960e-02 1.744351536035537720e-01 -5.548297427594661713e-03 -1.475145667791366577e-01 6.996184587478637695e-02 1.685270220041275024e-01 -1.057942584156990051e-02 -8.328358829021453857e-02 6.317754089832305908e-02 -5.306668952107429504e-02 -2.957653105258941650e-01 -1.744677126407623291e-01 -1.610693633556365967e-01 1.557458098977804184e-02 1.865778416395187378e-01
-5.926265940070152283e-02 3.988578449934720993e-03 4.054266959428787231e-03 -2.788651287555694580e-01 -2.482236325740814209e-01 1.460191607475280762e-01 -1.583675667643547058e-02 -2.063208967447280884e-01 -2.302313596010208130e-01 2.831888012588024139e-02 -2.962424755096435547e-01 7.670718431472778320e-02 4.024225771427154541e-01 -1.906647160649299622e-02 -6.218503788113594055e-02 9.864900261163711548e-02 1.185230836272239685e-01 -3.955051675438880920e-02 1.345648020505905151e-01 1.617962419986724854e-01 8.467927575111389160e-02 1.011759191751480103e-01 2.758985161781311035e-01 3.035133890807628632e-02 -8.777548372745513916e-02 2.697484195232391357e-01 3.396390676498413086e-01 1.316385567188262939e-01 -1.810014694929122925e-01 6.066830246709287167e-04 -7.371409982442855835e-02 -2.527494132518768311e-01
-4.040000438690185547e-01 1.859045820310711861e-03 -7.891106605529785156e-02 4.198215901851654053e-02 -2.293145060539245605e-01 5.536990240216255188e-02 4.634996503591537476e-02 -7.629298418760299683e-02 -4.105271399021148682e-02 -6.640636920928955078e-02 -2.008284628391265869e-01 3.716855496168136597e-02 2.682411074638366699e-01 1.356207728385925293e-01 6.997261196374893188e-02 -7.873148471117019653e-02 3.674179613590240479e-01 -9.299384802579879761e-02 3.006818890571594238e-01 1.833382099866867065e-01 -1.934631355106830597e-02 -4.852097854018211365e-02 4.545507133007049561e-01 4.997103288769721985e-02 -1.040759980678558350e-01 -6.592322140932083130e-02 -1.288082599639892578e-01 3.577330789994448423e-04 -2.132403254508972168e-01 -4.230024665594100952e-02 1.859504282474517822e-01 -1.510150134563446045e-01
-2.642629295587539673e-02 -1.358854174613952637e-01 -9.194526821374893188e-02 -9.909713268280029297e-02 -1.429307311773300171e-01 -4.766197502613067627e-02 1.537864953279495239e-01 -1.520028561353683472e-01 1.879208721220493317e-02 -3.770378530025482178e-01 9.778005070984363556e-03 1.128686964511871338e-01 7.592859212309122086e-03 -1.321762651205062866e-01 1.081151738762855530e-01 1.424362808465957642e-01 1.610891669988632202e-01 -1.761596277356147766e-02 -1.233258470892906189e-01 -2.631049230694770813e-02 -4.138734191656112671e-02 1.972997933626174927e-01 6.178360432386398315e-02 1.350770592689514160e-01 -7.295472174882888794e-02 4.834527894854545593e-02 4.541662037372589111e-01 -1.087356433272361755e-01 -5.689824819564819336e-01 -1.753767728805541992e-01 -6.299174390733242035e-03 -5.570839717984199524e-02
9.476344101130962372e-03 -5.797669664025306702e-02 -1.463408619165420532e-01 5.293981730937957764e-02 -1.025367751717567444e-01 4.341802000999450684e-02 2.756966948509216309e-01 -5.160849690437316895e-01 9.194815903902053833e-02 -8.847671002149581909e-02 -2.143648713827133179e-01 3.245410975068807602e-03 3.479538857936859131e-01 2.587610483169555664e-01 3.634328767657279968e-02 8.981169760227203369e-02 9.682096540927886963e-02 -2.025793790817260742e-01 8.612736128270626068e-03 2.106819301843643188e-01 1.100112944841384888e-01 3.919230103492736816e-01 -6.971690803766250610e-02 -8.977159857749938965e-02 -6.559900194406509399e-02 7.043100777082145214e-04 -2.177412360906600952e-01 -6.642304360866546631e-02 -1.453408300876617432e-01 -7.087110728025436401e-02 9.026984916999936104e-04 -4.630523175001144409e-02
1.494650095701217651e-01 1.260732393711805344e-02 -7.348973304033279419e-02 2.150604873895645142e-01 -4.212501272559165955e-02 -2.054823376238346100e-02 1.869036555290222168e-01 -2.114618718624114990e-01 2.046519517898559570e-01 -2.290147989988327026e-01 1.833993643522262573e-01 3.534107804298400879e-01 2.836611270904541016e-01 -1.603648066520690918e-01 7.480534166097640991e-02 1.700796186923980713e-01 -2.373890019953250885e-02 -1.337830424308776855e-01 -7.118640840053558350e-02 7.715776562690734863e-02 9.310644119977951050e-03 1.546481549739837646e-01 2.392316311597824097e-01 2.689159512519836426e-01 -1.441689115017652512e-02 2.828526198863983154e-01 -2.311782166361808777e-02 -2.295098006725311279e-01 -1.856698542833328247e-01 -1.152112483978271484e-01 1.076786592602729797e-01 -2.732007801532745361e-01
1.247761622071266174e-01 1.497007161378860474e-02 1.179757416248321533e-01 1.338758021593093872e-01 7.271613925695419312e-02 1.652393341064453125e-01 -7.383017241954803467e-02 -3.188900351524353027e-01 -2.465032972395420074e-02 -2.996408641338348389e-01 -1.628650277853012085e-01 1.622091829776763916e-01 1.981993466615676880e-01 1.603383421897888184e-01 8.708189427852630615e-02 4.240991473197937012e-01 2.072431705892086029e-02 2.974993288516998291e-01 7.795439660549163818e-02 1.742979437112808228e-01 7.326538860797882080e-02 -8.199540898203849792e-03 8.355704694986343384e-02 4.785334318876266479e-02 -2.603466510772705078e-01 1.686863005161285400e-01 2.188006341457366943e-01 -1.613839864730834961e-01 -2.370787709951400757e-01 -9.115543961524963379e-02 4.696810990571975708e-02 -1.999857425689697266e-01
-1.600689440965652466e-01 8.827830106019973755e-02 -4.241548851132392883e-02 -1.111128330230712891e-01 -3.978985846042633057e-01 1.808372586965560913e-01 -5.335934087634086609e-02 -5.642380937933921814e-02 -4.821271076798439026e-02 -2.309281677007675171e-01 -1.883879452943801880e-01 8.088443428277969360e-03 2.118139266967773438e-01 -8.567366749048233032e-02 1.623831242322921753e-01 6.294729560613632202e-02 2.761340327560901642e-02 -9.628408402204513550e-02 2.176754772663116455e-01 2.356956899166107178e-01 2.826222479343414307e-01 2.352037578821182251e-01 1.085274368524551392e-01 -1.464914996176958084e-02 2.704548835754394531e-02 1.775730252265930176e-01 6.131434813141822815e-02 -9.500627219676971436e-02 -3.308131694793701172e-01 -2.074245363473892212e-01 -3.137996792793273926e-01 -1.596905887126922607e-01
-1.868726499378681183e-02 1.158694028854370117e-01 -4.444488286972045898e-01 2.892845869064331055e-02 -1.840699762105941772e-01 3.237296640872955322e-01 -1.431571394205093384e-01 -1.916105151176452637e-01 -4.558316618204116821e-02 2.095231264829635620e-01 -8.120073378086090088e-02 3.233619928359985352e-01 1.223327144980430603e-01 1.754014752805233002e-02 2.905569374561309814e-01 1.060831993818283081e-01 1.781443059444427490e-01 -9.570363909006118774e-03 5.418042838573455811e-02 -3.222741931676864624e-02 2.184916585683822632e-01 2.128858417272567749e-01 6.273946166038513184e-02 1.098597347736358643e-01 2.130248397588729858e-01 -1.220200881361961365e-01 -3.983571007847785950e-02 -1.278788745403289795e-01 -7.710211724042892456e-02 -9.584175795316696167e-02 1.438258141279220581e-01 -2.549269795417785645e-01
2.141981422901153564e-01 1.667181104421615601e-01 -5.519181862473487854e-02 -6.251394003629684448e-02 -1.251613199710845947e-01 -1.744700409471988678e-02 1.185048520565032959e-01 -2.926125228404998779e-01 -8.486109972000122070e-02 -3.917394280433654785e-01 -6.196791678667068481e-02 3.117540180683135986e-01 -7.749171555042266846e-02 6.996922194957733154e-02 -1.451295018196105957e-01 2.670985460281372070e-01 -3.606229275465011597e-02 -1.194171607494354248e-01 6.345410831272602081e-03 -1.589227169752120972e-01 6.032501533627510071e-02 3.177807480096817017e-02 1.976362466812133789e-01 1.325429826974868774e-01 1.570855081081390381e-01 1.131439860910177231e-02 4.221946597099304199e-01 2.031954079866409302e-01 -1.109322085976600647e-01 -2.555793523788452148e-01 1.895570661872625351e-03 -1.209671497344970703e-01
-3.174221515655517578e-02 -6.392277777194976807e-02 -5.822628736495971680e-04 1.691876202821731567e-01 -2.051932215690612793e-01 3.528533130884170532e-02 3.804504871368408203e-01 -1.726632565259933472e-01 3.755686879158020020e-01 1.452162861824035645e-01 -5.548539385199546814e-02 -9.987248480319976807e-02 2.029370069503784180e-01 6.626328080892562866e-02 6.744111329317092896e-02 1.541154384613037109e-01 -3.331113979220390320e-02 -1.062516421079635620e-01 -5.817734636366367340e-03 2.320300973951816559e-02 1.637076735496520996e-01 -6.257791537791490555e-03 8.246900141239166260e-02 1.378592699766159058e-01 1.746948808431625366e-01 2.227472811937332153e-01 3.905067145824432373e-01 -1.271237879991531372e-01 -1.000293251127004623e-02 -3.957003951072692871e-01 1.071126833558082581e-01 -1.294243633747100830e-01
1.314741522073745728e-01 -9.217535704374313354e-02 -1.735123544931411743e-01 -1.074845343828201294e-01 -3.974670171737670898e-01 -1.954413801431655884e-01 -1.689405739307403564e-01 -3.137694597244262695e-01 -3.993244841694831848e-02 -3.985354304313659668e-02 -3.720458745956420898e-01 2.567397058010101318e-01 1.561828702688217163e-01 7.942369580268859863e-02 3.269616141915321350e-02 -5.960638076066970825e-02 -1.223224587738513947e-02 -5.723255127668380737e-02 1.516364812850952148e-01 -1.188767328858375549e-01 2.794847451150417328e-02 -2.892800867557525635e-01 -1.477139294147491455e-01 -4.434429481625556946e-02 7.688970863819122314e-02 1.756649017333984375e-01 1.995809823274612427e-01 -1.206562221050262451e-01 -1.467844545841217041e-01 -1.225380077958106995e-01 3.000441491603851318e-01 9.516565478406846523e-04
-3.834680840373039246e-02 2.384369224309921265e-01 6.370811909437179565e-02 -2.894752323627471924e-01 -2.376359105110168457e-01 -5.288314446806907654e-02 1.221603304147720337e-01 -2.880886197090148926e-01 -1.847035735845565796e-01 1.079473868012428284e-01 6.036781519651412964e-02 2.564927041530609131e-01 2.698237299919128418e-01 5.653649941086769104e-02 1.670960336923599243e-01 -2.575807832181453705e-02 1.683488637208938599e-01 -4.960190132260322571e-02 -2.518928349018096924e-01 2.575455307960510254e-01 4.823673516511917114e-02 1.730114594101905823e-02 9.610338509082794189e-02 1.163627356290817261e-01 -1.676356196403503418e-01 -7.781748473644256592e-02 9.684091806411743164e-02 1.314635127782821655e-01 -4.570033252239227295e-01 -1.343892961740493774e-01 5.509432405233383179e-02 -1.004015281796455383e-02
-3.247366473078727722e-02 -1.146519184112548828e-01 1.266667842864990234e-01 -4.944805428385734558e-02 2.971368655562400818e-02 4.567967951297760010e-01 2.199384756386280060e-02 -6.697809789329767227e-03 -4.259047657251358032e-02 -3.073622286319732666e-01 -9.602492302656173706e-02 2.443546354770660400e-01 2.703087031841278076e-01 6.205117329955101013e-02 3.018896579742431641e-01 1.061525009572505951e-02 9.808290004730224609e-02 -9.341772645711898804e-02 4.304458573460578918e-02 7.064740359783172607e-02 9.054718911647796631e-02 -1.408421546220779419e-01 4.769877996295690536e-03 2.422666102647781372e-01 -1.094505712389945984e-01 1.781320422887802124e-01 2.035399377346038818e-01 1.738277636468410492e-02 -6.740917265415191650e-02 -2.604283392429351807e-01 3.890340030193328857e-01 -5.249349772930145264e-02
4.437880963087081909e-02 1.444114744663238525e-01 -1.372195631265640259e-01 -3.611110746860504150e-01 1.128931939601898193e-01 3.852696716785430908e-01 -1.356603577733039856e-02 -1.856784224510192871e-01 -2.758985944092273712e-02 -1.292624771595001221e-01 -9.451153874397277832e-02 5.512680113315582275e-02 2.187938988208770752e-01 3.359602689743041992e-01 2.519555091857910156e-01 -4.723927006125450134e-02 -4.178702831268310547e-02 -9.755226224660873413e-02 1.045399904251098633e-01 -5.848927423357963562e-02 4.339959099888801575e-02 6.119298934936523438e-02 1.384570151567459106e-01 1.215756163001060486e-01 5.279652401804924011e-02 2.043428421020507812e-01 7.303802669048309326e-02 -1.271255314350128174e-01 -4.356164932250976562e-01 -1.333604007959365845e-01 -1.802680939435958862e-01 -7.027899473905563354e-02
-2.032875455915927887e-02 -1.685433536767959595e-01 1.425801366567611694e-01 3.668688237667083740e-01 8.763558231294155121e-03 2.557834088802337646e-01 9.653963893651962280e-02 -1.867988705635070801e-01 1.395099759101867676e-01 -2.168354541063308716e-01 -2.083958238363265991e-01 1.228658705949783325e-01 2.326554208993911743e-01 6.185587123036384583e-02 1.505971699953079224e-01 2.924005389213562012e-01 8.622387796640396118e-02 7.026203721761703491e-02 1.308255046606063843e-01 1.431078612804412842e-01 8.350396901369094849e-02 6.930898874998092651e-02 5.796059966087341309e-02 1.441379338502883911e-01 -1.894675046205520630e-01 1.442870497703552246e-01 2.335309237241744995e-01 -8.380436152219772339e-02 -2.258015424013137817e-01 -3.126445114612579346e-01 1.868623942136764526e-01 -1.661309301853179932e-01
-2.558434149250388145e-03 1.499908566474914551e-01 -4.285106062889099121e-02 2.568368613719940186e-01 7.207959890365600586e-02 1.797468662261962891e-01 3.063319027423858643e-01 -2.171870470046997070e-01 4.937917366623878479e-02 -2.905108332633972168e-01 -7.207231596112251282e-03 -2.667349576950073242e-02 4.728672802448272705e-01 1.158148348331451416e-01 2.459137588739395142e-01 2.200929224491119385e-01 1.779889687895774841e-02 -6.018157675862312317e-02 1.010538414120674133e-01 -1.895487308502197266e-01 -2.617510221898555756e-02 2.322797290980815887e-02 -7.001494616270065308e-02 1.249461024999618530e-01 -1.844923384487628937e-02 3.350025415420532227e-01 2.423427551984786987e-01 -8.918821811676025391e-02 -1.104903444647789001e-01 -1.504565775394439697e-01 7.228275388479232788e-02 -8.069951087236404419e-02
1.596496701240539551e-01 1.629406511783599854e-01 -7.346501946449279785e-02 -1.132099851965904236e-01 7.578003685921430588e-03 1.585595495998859406e-02 1.697508990764617920e-02 -6.589107215404510498e-02 -1.489732861518859863e-01 4.867646098136901855e-02 -1.382008492946624756e-01 4.487914964556694031e-02 6.179373264312744141e-01 1.328717917203903198e-01 3.658749461174011230e-01 1.067130342125892639e-01 6.475683301687240601e-02 -2.491859197616577148e-01 8.876368403434753418e-02 1.143304631114006042e-01 3.517732769250869751e-02 -3.310810402035713196e-02 -1.184492930769920349e-01 1.219580769538879395e-01 -1.317363977432250977e-01 -8.852238953113555908e-02 -3.820857033133506775e-02 -2.556860446929931641e-01 -2.740241289138793945e-01 -5.254854261875152588e-02 2.112339287996292114e-01 -3.753651678562164307e-02
-1.466100215911865234e-01 1.550889462232589722e-01 7.111740112304687500e-02 4.523184522986412048e-02 -3.172698989510536194e-02 1.330611258745193481e-01 -7.808334380388259888e-02 -3.559401035308837891e-01 -1.068724393844604492e-01 -2.063327431678771973e-01 -2.287458330392837524e-01 3.243092000484466553e-01 1.586205698549747467e-02 2.108030393719673157e-02 2.864289581775665283e-01 -2.119215950369834900e-02 -1.248426362872123718e-01 -2.888417840003967285e-01 7.493803650140762329e-02 4.643035307526588440e-02 -2.878534421324729919e-02 1.469590216875076294e-01 -1.857727319002151489e-01 -5.501903966069221497e-02 2.023621201515197754e-01 1.179171502590179443e-01 1.163127198815345764e-01 -2.411818206310272217e-01 -3.879686892032623291e-01 4.634288139641284943e-03 2.288923710584640503e-01 -7.020346820354461670e-02
1.345555782318115234e-01 2.688791044056415558e-02 -2.177907377481460571e-01 -1.629388891160488129e-02 -1.303034722805023193e-01 2.899214029312133789e-01 2.796525657176971436e-01 -2.757647335529327393e-01 -2.112001553177833557e-02 -2.181542366743087769e-01 -2.631620466709136963e-01 1.508198231458663940e-01 1.577058583498001099e-01 1.113088056445121765e-02 1.341939866542816162e-01 -1.652034185826778412e-02 6.063522305339574814e-03 1.313939094543457031e-01 3.353468477725982666e-01 -1.476451307535171509e-01 1.191544625908136368e-02 -4.612159356474876404e-02 1.516473144292831421e-01 1.442225873470306396e-01 -3.226444423198699951e-01 -3.677403181791305542e-02 -1.158405318856239319e-01 -1.629417203366756439e-02 -2.644644975662231445e-01 -3.124529421329498291e-01 -2.641529589891433716e-02 -9.923640638589859009e-02
-1.446050107479095459e-01 -5.860751122236251831e-02 -1.022509932518005371e-01 -8.066004142165184021e-03 -2.373886108398437500e-01 6.595578789710998535e-02 8.136834204196929932e-02 -7.286847382783889771e-02 4.169647395610809326e-02 -5.677702277898788452e-02 -7.059802114963531494e-02 2.601084709167480469e-01 4.089393913745880127e-01 1.009794473648071289e-01 8.389586955308914185e-02 -2.829081714153289795e-01 2.041323035955429077e-01 4.875373095273971558e-02 7.162708044052124023e-02 2.539323568344116211e-01 -2.121910899877548218e-01 9.223957359790802002e-02 2.955637574195861816e-01 -1.750959753990173340e-01 -1.039147451519966125e-01 -1.001266390085220337e-01 -4.915770143270492554e-03 1.009531542658805847e-01 -7.208060473203659058e-02 -4.276430904865264893e-01 -1.761391758918762207e-02 -2.139185070991516113e-01
-4.465857986360788345e-03 2.346807569265365601e-01 -2.436091452836990356e-01 7.807257026433944702e-02 -1.216066703200340271e-01 3.603936359286308289e-02 2.045103535056114197e-02 -1.091975122690200806e-01 4.453434795141220093e-02 1.337786316871643066e-01 -4.098670780658721924e-01 2.547733783721923828e-01 6.968028098344802856e-02 1.676941365003585815e-01 2.906730771064758301e-01 6.675971299409866333e-02 2.444173693656921387e-01 -2.712744772434234619e-01 6.303647998720407486e-03 2.484827116131782532e-02 7.001920789480209351e-02 9.273146092891693115e-02 9.696104377508163452e-02 2.032279968261718750e-01 3.268958628177642822e-01 4.087754711508750916e-02 -4.287271201610565186e-02 -1.418034732341766357e-01 -1.249974444508552551e-01 -5.636813864111900330e-02 2.777299880981445312e-01 -2.274297922849655151e-01
3.934556152671575546e-03 1.290958821773529053e-01 -4.060872793197631836e-01 -2.718190196901559830e-03 1.489112898707389832e-02 2.886973321437835693e-01 -3.563300892710685730e-02 7.085523009300231934e-02 -2.517505288124084473e-01 4.939343407750129700e-02 2.463722229003906250e-02 3.047046065330505371e-01 1.347818225622177124e-02 -1.154857128858566284e-01 1.373645216226577759e-01 1.526911407709121704e-01 1.460318863391876221e-01 6.243140902370214462e-03 2.847024500370025635e-01 1.686817109584808350e-01 1.087590679526329041e-01 1.697782874107360840e-01 1.482461839914321899e-01 2.270770817995071411e-01 -9.418845921754837036e-02 4.139104112982749939e-02 1.101191192865371704e-01 -1.336589008569717407e-01 -1.464779824018478394e-01 -2.544868737459182739e-02 2.700177133083343506e-01 -3.645797073841094971e-01
1.068351343274116516e-01 1.464268714189529419e-01 -3.039704263210296631e-01 -8.685781620442867279e-03 -5.697752907872200012e-02 9.548176825046539307e-02 -5.319296941161155701e-02 -1.430466473102569580e-01 -1.317850500345230103e-01 2.884240262210369110e-02 -2.814864814281463623e-01 2.842745482921600342e-01 2.337487787008285522e-01 3.170092403888702393e-01 1.911334842443466187e-01 7.371037267148494720e-03 3.876022994518280029e-02 -1.272165030241012573e-01 -4.252028465270996094e-02 1.751982271671295166e-01 -1.116768047213554382e-01 2.138650417327880859e-01 -7.117797434329986572e-02 -8.077841997146606445e-02 -1.301872581243515015e-01 1.787091642618179321e-01 -1.381559520959854126e-01 6.397012621164321899e-02 -2.191208861768245697e-02 -1.274841576814651489e-01 2.826569080352783203e-01 -4.246984720230102539e-01
1.247906014323234558e-01 -8.756061643362045288e-02 -2.427882254123687744e-01 2.827400565147399902e-01 -4.103906154632568359e-01 -3.232372179627418518e-02 -4.176415503025054932e-02 -3.794310092926025391e-01 1.214947476983070374e-01 -6.819447875022888184e-02 -7.462074607610702515e-02 1.028296351432800293e-01 1.593514382839202881e-01 1.228623185306787491e-02 -2.945653349161148071e-02 1.988518089056015015e-01 -6.850205361843109131e-02 -3.264854848384857178e-02 3.359971940517425537e-02 -1.363085657358169556e-01 -7.034218311309814453e-02 -9.348689764738082886e-02 -4.036439210176467896e-02 -2.396428957581520081e-02 5.590463429689407349e-02 2.658020555973052979e-01 1.705978959798812866e-01 -3.560969606041908264e-02 -4.151691198348999023e-01 -6.710851937532424927e-02 3.133705556392669678e-01 2.471918426454067230e-02
1.976193189620971680e-01 -1.939722448587417603e-01 -3.704652786254882812e-01 9.817244112491607666e-02 -9.948246181011199951e-02 1.823676377534866333e-01 1.616218090057373047e-01 -2.171669453382492065e-01 -1.802984327077865601e-01 -5.662972107529640198e-03 -2.534013986587524414e-01 -1.668081879615783691e-01 4.490257799625396729e-01 -1.435747742652893066e-02 1.622950285673141479e-01 2.553213536739349365e-01 -2.593326196074485779e-02 2.313507199287414551e-01 1.213114112615585327e-01 1.071839220821857452e-02 2.082101106643676758e-01 8.876909315586090088e-02 -3.869285434484481812e-02 1.189913321286439896e-02 1.768901012837886810e-02 -8.780813217163085938e-02 4.754273220896720886e-02 -2.259610295295715332e-01 -1.559991538524627686e-01 3.223723499104380608e-03 1.244174912571907043e-01 -1.378431022167205811e-01
5.099327117204666138e-02 -1.129608601331710815e-01 -1.755751818418502808e-01 -5.839185044169425964e-02 -2.087529301643371582e-01 -3.308125957846641541e-02 -9.836604446172714233e-02 -1.029319688677787781e-01 9.598441421985626221e-02 -6.477162986993789673e-02 -2.273886203765869141e-01 1.335915178060531616e-01 2.452069967985153198e-01 -5.407902970910072327e-02 1.189536228775978088e-01 2.163090109825134277e-01 -2.027291655540466309e-01 1.221655979752540588e-01 -5.257739126682281494e-02 -2.425893098115921021e-01 8.946335315704345703e-02 1.302649229764938354e-01 2.021267861127853394e-01 1.975263655185699463e-01 3.651684522628784180e-01 -1.026060953736305237e-01 3.638534247875213623e-01 -7.876521348953247070e-02 -2.166719436645507812e-01 -1.074982248246669769e-02 3.414075672626495361e-01 9.968043863773345947e-02
-1.575791388750076294e-01 1.455174237489700317e-01 -2.521839439868927002e-01 -1.194856390357017517e-01 -2.328562885522842407e-01 1.132428124547004700e-01 -1.063842177391052246e-01 8.532428764738142490e-04 1.156277731060981750e-01 1.220599859952926636e-01 -2.709944546222686768e-01 2.131468206644058228e-01 1.804679930210113525e-01 2.290989756584167480e-01 5.623852461576461792e-02 4.040902853012084961e-02 -1.277082413434982300e-01 1.353718340396881104e-01 2.322227805852890015e-01 2.851090431213378906e-01 1.602036654949188232e-01 5.568809062242507935e-02 1.670242697000503540e-01 -1.383377909660339355e-01 2.709788084030151367e-02 -1.963935233652591705e-02 7.810264080762863159e-02 -1.335353553295135498e-01 -3.657830953598022461e-01 -1.508368253707885742e-01 1.867623478174209595e-01 -3.140631020069122314e-01
-1.729985326528549194e-01 2.373833358287811279e-01 -3.805323243141174316e-01 4.518600925803184509e-02 -1.578511893749237061e-01 -3.146328032016754150e-01 -9.464084357023239136e-02 -1.418920606374740601e-01 -1.822056807577610016e-02 -2.015333920717239380e-01 -4.840597137808799744e-02 -1.377501431852579117e-02 1.969671249389648438e-01 2.016155272722244263e-01 8.295840770006179810e-02 2.383408397436141968e-01 1.475260853767395020e-01 -1.044854149222373962e-01 -4.803246632218360901e-02 -1.311291903257369995e-01 -2.123128622770309448e-01 -5.366945266723632812e-02 5.398427601903676987e-03 1.288311928510665894e-01 -5.451098456978797913e-02 2.738060355186462402e-01 1.186344996094703674e-01 -1.146076619625091553e-01 -2.329575717449188232e-01 7.513534277677536011e-03 3.627388179302215576e-01 -1.394155621528625488e-01
-2.098890952765941620e-02 2.545180916786193848e-01 -1.150430813431739807e-01 -2.277951389551162720e-01 -7.105607539415359497e-02 2.217887043952941895e-01 3.551946720108389854e-03 -1.050756722688674927e-01 -8.882845193147659302e-02 -1.502314861863851547e-02 3.235408512409776449e-04 1.819569915533065796e-01 2.569337785243988037e-01 -5.642877891659736633e-02 4.112775027751922607e-01 1.214336883276700974e-02 4.961688444018363953e-02 1.837152172811329365e-03 -9.602148085832595825e-02 2.038737088441848755e-01 1.126061156392097473e-01 1.338384598493576050e-01 3.201402723789215088e-01 1.621885895729064941e-01 6.985752284526824951e-02 -1.841549724340438843e-01 2.505588531494140625e-01 8.406762778759002686e-02 -3.667123615741729736e-01 2.056688442826271057e-02 -1.778853386640548706e-01 -1.918835043907165527e-01
-2.319440692663192749e-01 -6.291226297616958618e-02 7.211977243423461914e-02 -2.391331046819686890e-01 -3.019432723522186279e-01 3.781632184982299805e-01 6.726694852113723755e-02 -1.876551359891891479e-01 -3.066572248935699463e-01 3.580263629555702209e-02 -2.384809106588363647e-01 2.653044164180755615e-01 2.732960283756256104e-01 1.343584060668945312e-01 -1.305962055921554565e-01 1.838631629943847656e-01 -7.470828481018543243e-03 -1.727158278226852417e-01 2.569497227668762207e-01 1.852824836969375610e-01 6.509740836918354034e-03 7.805854827165603638e-02 1.867679208517074585e-01 -2.703580260276794434e-02 7.083441317081451416e-02 -1.275562797673046589e-03 1.715319305658340454e-01 8.569341152906417847e-02 -4.447406157851219177e-02 1.070336811244487762e-02 1.449201405048370361e-01 -5.375485494732856750e-02
-3.339299559593200684e-01 2.251550555229187012e-01 -9.552450478076934814e-02 -1.385806035250425339e-02 -2.312796413898468018e-01 2.214341610670089722e-01 3.193894866853952408e-03 -5.011673644185066223e-02 9.403651580214500427e-03 -8.012948930263519287e-02 -5.734970569610595703e-01 2.333004325628280640e-01 3.379687368869781494e-01 5.616828054189682007e-02 1.585740298032760620e-01 8.556395769119262695e-02 -1.110088229179382324e-01 2.791634015738964081e-02 2.973448671400547028e-02 1.931548565626144409e-01 6.965184956789016724e-02 1.118100881576538086e-01 8.223989605903625488e-02 1.491347793489694595e-02 -1.530786454677581787e-01 -1.168486028909683228e-01 -2.264741063117980957e-01 -1.319135818630456924e-02 -1.109060794115066528e-01 -6.423865258693695068e-02 4.536076262593269348e-02 3.290085121989250183e-02
-2.634454332292079926e-02 2.178536504507064819e-01 -2.514430880546569824e-01 1.880350708961486816e-01 -1.343376338481903076e-01 -4.071081057190895081e-02 1.863226443529129028e-01 -1.625161170959472656e-01 -1.382744498550891876e-02 6.213854253292083740e-02 -1.613101959228515625e-01 -8.167523145675659180e-02 -8.823265135288238525e-02 1.441169828176498413e-01 -2.127404557541012764e-03 3.994935750961303711e-01 3.240747377276420593e-02 4.440816119313240051e-02 -7.240418344736099243e-02 1.321377456188201904e-01 2.113339453935623169e-01 3.312254548072814941e-01 1.083732768893241882e-02 3.771387934684753418e-01 1.761672645807266235e-02 5.330405011773109436e-02 1.980351209640502930e-01 -1.134968549013137817e-01 -1.585931032896041870e-01 -3.753341138362884521e-01 5.951742082834243774e-02 -1.629398576915264130e-02
-6.743928045034408569e-02 4.598423838615417480e-02 -3.005388379096984863e-01 -1.523877494037151337e-02 -2.706310451030731201e-01 6.475484371185302734e-02 7.973062992095947266e-02 -1.289278864860534668e-01 -8.482502400875091553e-02 2.091180682182312012e-01 -4.246337115764617920e-01 2.328102439641952515e-01 -2.716230414807796478e-02 -2.805817313492298126e-02 1.841347813606262207e-01 1.719723194837570190e-01 6.007179245352745056e-02 4.854421317577362061e-02 4.711071774363517761e-02 1.051843240857124329e-01 1.594753563404083252e-01 1.629362702369689941e-01 1.283190846443176270e-01 -3.011389672756195068e-01 -1.676252633333206177e-01 -5.615130066871643066e-02 5.549971014261245728e-02 1.790556460618972778e-01 -8.492910861968994141e-02 -1.194939166307449341e-01 3.281910121440887451e-01 -2.791950702667236328e-01
-6.524347513914108276e-02 -6.508929654955863953e-04 -6.124671921133995056e-02 -2.447493374347686768e-01 -1.573141217231750488e-01 3.379047214984893799e-01 1.777111887931823730e-01 -2.020455896854400635e-01 -9.823193401098251343e-02 -1.044094040989875793e-01 -1.493139266967773438e-01 1.187430787831544876e-02 6.272618472576141357e-02 1.622553616762161255e-01 2.765787541866302490e-01 -2.401444874703884125e-02 4.248391091823577881e-02 1.733825169503688812e-02 1.267714332789182663e-02 6.087571755051612854e-02 1.802739650011062622e-01 1.335743516683578491e-01 1.662392914295196533e-01 -1.257015168666839600e-01 -2.680903673171997070e-02 2.920202016830444336e-01 -2.694828808307647705e-02 -1.184176653623580933e-01 -2.403465956449508667e-01 -4.453424513339996338e-01 -2.614032030105590820e-01 -2.133479565382003784e-01
3.352231532335281372e-02 1.621571481227874756e-01 -2.363844513893127441e-01 1.645359843969345093e-01 -1.830046251416206360e-02 3.055094480514526367e-01 3.327817469835281372e-02 -2.303293198347091675e-01 -4.786488413810729980e-02 2.796544432640075684e-01 -3.883707821369171143e-01 2.543500661849975586e-01 2.510138452053070068e-01 1.245884746313095093e-01 2.335794270038604736e-01 9.958602488040924072e-02 9.695370495319366455e-02 -1.381753105670213699e-02 5.269057676196098328e-02 -2.137817069888114929e-02 9.852202981710433960e-02 2.093641161918640137e-01 1.990295387804508209e-02 1.162414178252220154e-01 2.034721672534942627e-01 -2.037830054759979248e-01 -2.253523096442222595e-02 -2.395609021186828613e-01 -3.813927993178367615e-02 -8.880876749753952026e-02 1.303274929523468018e-01 -2.352583110332489014e-01
1.774295419454574585e-01 7.012310624122619629e-02 -5.276568606495857239e-02 -2.486690282821655273e-01 -1.326731890439987183e-01 6.692239642143249512e-02 2.114025801420211792e-01 -3.657367527484893799e-01 -6.721104681491851807e-02 -3.580707684159278870e-02 -1.714464835822582245e-02 -9.128480404615402222e-02 2.710329890251159668e-01 4.326062202453613281e-01 3.533848822116851807e-01 -2.377957105636596680e-01 9.314980357885360718e-03 -1.551365554332733154e-01 4.995416104793548584e-02 -1.627343147993087769e-01 1.156941056251525879e-01 8.723197132349014282e-02 6.708596646785736084e-02 8.777067810297012329e-02 2.777940593659877777e-03 2.828055003192275763e-04 -1.832822151482105255e-02 4.469436779618263245e-02 -1.399711668491363525e-01 -9.820012003183364868e-02 3.275441229343414307e-01 -1.295853257179260254e-01
-9.374044090509414673e-02 6.859507411718368530e-03 -1.714076548814773560e-01 1.471494585275650024e-01 -1.944686919450759888e-01 7.390192151069641113e-02 1.502668112516403198e-01 -4.024257063865661621e-01 -4.168985038995742798e-02 1.833789199590682983e-01 -1.348889060318470001e-02 1.031400039792060852e-01 8.054050058126449585e-02 5.383346229791641235e-03 1.790828555822372437e-01 -6.884728372097015381e-02 -7.398430258035659790e-02 1.343428790569305420e-01 1.086135581135749817e-01 -2.244139462709426880e-01 3.138516843318939209e-01 -6.002450734376907349e-02 4.148937761783599854e-01 2.662806510925292969e-01 1.284008473157882690e-01 2.077758163213729858e-01 2.488994002342224121e-01 -2.263843268156051636e-02 -1.625934988260269165e-02 -2.628925144672393799e-01 -1.767538301646709442e-02 1.325314678251743317e-02
-2.091985791921615601e-01 1.588524430990219116e-01 -1.653507947921752930e-01 -3.955359570682048798e-03 -3.292286396026611328e-01 1.057545468211174011e-01 5.415567010641098022e-02 -2.855701372027397156e-03 1.711738705635070801e-01 1.619213521480560303e-01 -3.881195485591888428e-01 3.667788207530975342e-01 1.579382084310054779e-02 3.367742598056793213e-01 1.453108042478561401e-01 1.084846407175064087e-01 5.001787096261978149e-02 5.186045542359352112e-02 2.183011919260025024e-01 4.346122592687606812e-02 2.825095057487487793e-01 5.512772500514984131e-02 1.166293323040008545e-01 -4.290777444839477539e-02 -9.525419771671295166e-02 -2.300849556922912598e-02 6.267365068197250366e-02 -1.665047407150268555e-01 -1.490935683250427246e-01 -1.500191241502761841e-01 1.116353347897529602e-01 -2.059476971626281738e-01
-7.255174964666366577e-02 -3.817885648459196091e-03 -2.600090801715850830e-01 2.151008099317550659e-01 -1.554848700761795044e-01 -8.488811552524566650e-02 1.138912141323089600e-01 -3.961428105831146240e-01 -1.634949818253517151e-02 -4.731008782982826233e-02 -1.380009204149246216e-01 -2.461593300104141235e-01 4.606373608112335205e-01 6.784063577651977539e-02 1.750084012746810913e-02 9.232534468173980713e-02 1.276099532842636108e-01 4.411170259118080139e-02 -5.295906960964202881e-02 1.032916828989982605e-01 1.468569189310073853e-01 3.373123705387115479e-01 3.411223292350769043e-01 6.615389138460159302e-02 -1.055184304714202881e-01 -8.238619565963745117e-02 2.778296172618865967e-02 2.965128608047962189e-02 8.971764892339706421e-02 -1.365735828876495361e-01 1.442854255437850952e-01 -1.300732642412185669e-01
-6.718966178596019745e-03 1.176089197397232056e-01 -1.301224157214164734e-02 -1.612316668033599854e-01 -2.511467635631561279e-01 2.147324830293655396e-01 3.933785948902368546e-03 -1.187549158930778503e-01 -3.466645479202270508e-01 1.036285310983657837e-01 -3.090826570987701416e-01 -6.705877371132373810e-03 3.386997878551483154e-01 5.206741392612457275e-02 7.759725558571517467e-04 1.343108266592025757e-01 1.212436109781265259e-01 -7.871671766042709351e-02 1.799281537532806396e-01 2.593239545822143555e-01 1.703284233808517456e-01 1.735083945095539093e-02 2.554047703742980957e-01 -2.984531410038471222e-02 -1.489445716142654419e-01 2.251068949699401855e-01 3.414958417415618896e-01 1.038058251142501831e-01 -1.213405132293701172e-01 -1.214855611324310303e-01 -3.565228357911109924e-02 -1.665342450141906738e-01
1.832964569330215454e-01 -5.633839964866638184e-02 -2.038236558437347412e-01 1.098688840866088867e-01 -1.745158582925796509e-01 2.693822607398033142e-02 1.676822751760482788e-01 -3.075089156627655029e-01 -1.650805622339248657e-01 3.438003659248352051e-01 -2.846564054489135742e-01 1.450584977865219116e-01 3.087928891181945801e-01 2.918021678924560547e-01 2.613949179649353027e-01 -4.550888389348983765e-02 1.023183241486549377e-01 6.380788981914520264e-02 7.536620646715164185e-02 1.828872561454772949e-01 9.518145024776458740e-02 -2.204342372715473175e-02 1.740278899669647217e-01 6.101111322641372681e-02 -2.782126329839229584e-02 -1.025005057454109192e-01 -4.547407105565071106e-02 -1.799225509166717529e-01 -2.782070934772491455e-01 -5.527068395167589188e-03 6.500218063592910767e-02 -1.809256821870803833e-01
1.661519110202789307e-01 2.293408662080764771e-01 -3.724122345447540283e-01 -1.280794143676757812e-01 2.831005258485674858e-03 3.851076364517211914e-01 7.869365066289901733e-02 -2.620963454246520996e-01 -2.621635496616363525e-01 8.085153996944427490e-02 -1.429326534271240234e-01 -6.498829275369644165e-02 3.491055220365524292e-02 7.183701545000076294e-02 -9.124928154051303864e-03 -2.152947708964347839e-02 2.367867976427078247e-01 6.051151081919670105e-02 3.416837751865386963e-01 2.556058019399642944e-02 1.737846881151199341e-01 9.585863444954156876e-04 4.136051610112190247e-02 2.194331288337707520e-01 -1.680454313755035400e-01 1.573476195335388184e-01 9.593333303928375244e-02 -8.282785117626190186e-02 -1.504930555820465088e-01 -2.687438130378723145e-01 8.978133648633956909e-02 -7.392113655805587769e-02
2.231546044349670410e-01 1.304555982351303101e-01 -2.697921395301818848e-01 9.362877160310745239e-02 -2.275227606296539307e-01 3.006025850772857666e-01 1.700424104928970337e-01 -9.286097437143325806e-02 -1.287457644939422607e-01 -1.310897618532180786e-01 -3.707640767097473145e-01 -7.823675870895385742e-02 8.859200030565261841e-02 2.889029085636138916e-01 2.649947702884674072e-01 -7.898570597171783447e-02 -5.822390690445899963e-02 -2.654254436492919922e-01 3.152836486697196960e-02 1.558293849229812622e-01 -5.311538651585578918e-02 -2.215909399092197418e-02 -1.377809047698974609e-01 6.913703680038452148e-02 1.349189877510070801e-01 -5.139503628015518188e-02 1.920306682586669922e-01 -3.077393472194671631e-01 -1.135665550827980042e-01 -1.373430192470550537e-01 1.198670640587806702e-01 4.578140377998352051e-02
6.171730160713195801e-02 3.383140265941619873e-02 -2.628297507762908936e-01 3.038283586502075195e-01 1.256374567747116089e-01 1.270922422409057617e-01 1.832327693700790405e-01 -2.462876737117767334e-01 2.161380052566528320e-01 -2.182415872812271118e-02 -3.354105949401855469e-01 2.303746193647384644e-01 1.906776875257492065e-01 1.053652614355087280e-01 1.022006757557392120e-02 3.515678048133850098e-01 5.131681263446807861e-02 -1.223837286233901978e-01 -4.720342904329299927e-02 -5.096482485532760620e-02 1.611563116312026978e-01 9.674331545829772949e-02 7.319727540016174316e-02 2.535029351711273193e-01 1.834563612937927246e-01 8.869808912277221680e-02 1.728995516896247864e-02 -6.410818547010421753e-03 -1.379081010818481445e-01 -3.174669742584228516e-01 1.663565188646316528e-01 8.262163400650024414e-02
-1.576006114482879639e-01 -2.218087166547775269e-01 -2.592370212078094482e-01 1.677849143743515015e-02 -2.318663597106933594e-01 -1.781226545572280884e-01 4.714534804224967957e-02 -7.510665059089660645e-02 1.307333558797836304e-01 -2.237054407596588135e-01 -3.003080934286117554e-02 6.162551417946815491e-02 1.927364915609359741e-01 1.955452747642993927e-02 -1.774314939975738525e-01 8.137052506208419800e-02 3.821671707555651665e-03 -1.372901052236557007e-01 -4.590835794806480408e-02 -6.712783128023147583e-02 3.708724863827228546e-03 1.523324996232986450e-01 3.082686662673950195e-01 -1.982220262289047241e-02 -1.227540224790573120e-01 1.940072476863861084e-01 4.751756489276885986e-01 1.359125971794128418e-01 -2.290856987237930298e-01 -1.446889042854309082e-01 3.015960752964019775e-01 -1.104147955775260925e-01
2.017696574330329895e-02 -7.166994363069534302e-02 1.681975126266479492e-01 3.134983181953430176e-01 5.555882304906845093e-02 9.753093868494033813e-02 8.249172568321228027e-02 -1.374595612287521362e-01 -1.806116849184036255e-02 -1.156601831316947937e-01 -2.097347974777221680e-01 1.829115003347396851e-01 3.736849427223205566e-01 2.705756127834320068e-01 1.497837007045745850e-01 1.624295413494110107e-01 -1.047404706478118896e-01 -2.705215662717819214e-02 1.473575383424758911e-01 1.753945201635360718e-01 5.724458768963813782e-02 2.907290756702423096e-01 1.922935433685779572e-02 1.322945952415466309e-01 -2.178663313388824463e-01 -1.012687943875789642e-02 4.278779029846191406e-01 4.532298073172569275e-02 -2.226117849349975586e-01 -8.735734969377517700e-02 1.213482618331909180e-01 4.795797541737556458e-02
-2.804121673107147217e-01 1.908196657896041870e-01 -2.687589526176452637e-01 -1.996330916881561279e-01 -5.441586300730705261e-02 1.007531657814979553e-01 1.092208549380302429e-02 -8.139636367559432983e-02 -2.393749505281448364e-01 1.330510228872299194e-01 2.343669980764389038e-01 1.147901788353919983e-01 3.843388557434082031e-01 -3.652896359562873840e-02 2.121467441320419312e-01 2.897593379020690918e-01 3.164905607700347900e-01 -2.164662815630435944e-02 6.804066151380538940e-02 1.344681680202484131e-01 -5.356602743268013000e-02 1.024423763155937195e-01 1.110533475875854492e-01 1.879618316888809204e-01 -3.758517280220985413e-02 -5.318780243396759033e-02 -7.879313826560974121e-02 -8.397965133190155029e-02 -1.882341951131820679e-01 -1.645975857973098755e-01 -4.721556603908538818e-02 -2.554630637168884277e-01
1.560137122869491577e-01 -6.713590584695339203e-03 -2.701885998249053955e-01 1.712421327829360962e-01 -1.662366688251495361e-01 3.204993903636932373e-01 2.030613720417022705e-01 -2.996054291725158691e-01 1.704373210668563843e-01 -1.408593356609344482e-01 -2.534175515174865723e-01 -5.812446027994155884e-02 2.458994686603546143e-01 -7.502599060535430908e-02 1.145831346511840820e-01 3.147393465042114258e-01 6.457086652517318726e-02 7.921011000871658325e-02 1.310020387172698975e-01 8.700548112392425537e-02 2.323875203728675842e-02 -1.215492282062768936e-02 7.865939289331436157e-02 1.978129148483276367e-01 -6.459084898233413696e-02 2.590971812605857849e-02 -1.330581009387969971e-01 1.297534704208374023e-01 -3.357810080051422119e-01 -1.642873287200927734e-01 2.371287792921066284e-01 -2.508392184972763062e-02
-2.598787657916545868e-02 2.086337208747863770e-01 -1.534091681241989136e-01 -1.459189504384994507e-01 -2.480007261037826538e-01 -4.777166061103343964e-03 1.376462131738662720e-01 -3.709269165992736816e-01 -2.230365723371505737e-01 4.295724257826805115e-02 -4.851944744586944580e-02 2.013302892446517944e-01 2.616005539894104004e-01 4.737360402941703796e-02 3.103719055652618408e-01 8.514530956745147705e-02 1.423290520906448364e-01 2.446025796234607697e-02 -2.890779376029968262e-01 6.437826156616210938e-02 -8.045438677072525024e-02 1.093522906303405762e-01 1.577697247266769409e-01 1.426640450954437256e-01 1.056069657206535339e-01 -1.781260967254638672e-01 3.229782916605472565e-03 8.829582482576370239e-02 -4.040820300579071045e-01 -5.059151351451873779e-02 -3.480765223503112793e-02 -1.848999261856079102e-01
-1.291824877262115479e-01 4.792639613151550293e-02 -1.850365549325942993e-01 -2.585083544254302979e-01 5.822495743632316589e-02 2.601976133882999420e-02 1.135780736804008484e-01 -4.057999327778816223e-02 -1.276994943618774414e-01 -1.145152375102043152e-01 -1.110425591468811035e-01 8.267746865749359131e-02 3.563092052936553955e-01 4.605203866958618164e-01 4.826186597347259521e-02 -1.181537136435508728e-01 -8.932577073574066162e-02 -1.306669879704713821e-02 3.330945968627929688e-01 8.203286677598953247e-02 -1.504864841699600220e-01 2.480954676866531372e-01 -3.885295614600181580e-02 -1.624649390578269958e-02 8.373405784368515015e-02 -4.904134944081306458e-02 1.659319996833801270e-01 -5.296094715595245361e-02 2.188565023243427277e-02 -4.103628098964691162e-01 1.028930246829986572e-01 -1.624919772148132324e-01
1.895473301410675049e-01 3.367017805576324463e-01 -2.935779988765716553e-01 9.670070558786392212e-02 -2.647713199257850647e-02 -3.882743790745735168e-02 4.501378908753395081e-02 -3.155574798583984375e-01 -2.235446125268936157e-02 3.358937799930572510e-02 -5.658255144953727722e-02 1.460035443305969238e-01 3.523176014423370361e-01 -1.121530961245298386e-02 2.543066442012786865e-01 -1.864286065101623535e-01 -4.515196755528450012e-02 4.058678168803453445e-04 3.770573437213897705e-02 -9.798134118318557739e-02 -2.673988975584506989e-02 9.407634288072586060e-02 1.074190903455018997e-02 -4.724733904004096985e-02 1.567794233560562134e-01 2.505512535572052002e-02 1.937711089849472046e-01 3.206197917461395264e-02 1.578211486339569092e-01 -5.308989882469177246e-01 7.350097596645355225e-02 2.460040897130966187e-02
-4.914446547627449036e-02 2.230329513549804688e-01 -4.533476829528808594e-01 9.422375820577144623e-03 -2.845581769943237305e-01 1.176542565226554871e-01 -5.224087834358215332e-02 -7.196805905550718307e-03 2.427413314580917358e-02 2.001925408840179443e-01 -1.095780730247497559e-01 1.254099756479263306e-01 -6.350369006395339966e-02 3.750234246253967285e-01 1.753001958131790161e-01 1.957931220531463623e-01 -9.009499102830886841e-03 7.587292790412902832e-02 9.038103371858596802e-02 6.525620073080062866e-02 2.761914432048797607e-01 1.770509034395217896e-02 6.843653321266174316e-02 -7.421486545354127884e-03 5.114879831671714783e-02 2.377094887197017670e-02 1.530258506536483765e-01 -1.598144322633743286e-01 -2.137612402439117432e-01 -2.389819324016571045e-01 1.355232447385787964e-01 -2.992978990077972412e-01
3.912478685379028320e-02 7.924357801675796509e-02 2.135073021054267883e-02 1.014415323734283447e-01 -5.707434937357902527e-02 8.078739792108535767e-02 1.213172525167465210e-01 -1.594964861869812012e-01 1.867078617215156555e-02 -1.297094523906707764e-01 -5.961140990257263184e-02 -3.308428823947906494e-02 3.622169196605682373e-01 2.564958333969116211e-01 2.602338045835494995e-02 5.581980347633361816e-01 -6.847455352544784546e-02 2.179900258779525757e-01 -1.134270653128623962e-01 1.783058941364288330e-01 1.071793437004089355e-01 -1.552697177976369858e-02 9.876887500286102295e-02 1.617533564567565918e-01 -3.177127242088317871e-01 -6.157984584569931030e-02 2.350190430879592896e-01 -1.287520378828048706e-01 -1.108950674533843994e-01 -1.659453064203262329e-01 1.599042862653732300e-01 -1.181659251451492310e-01
1.384620815515518188e-01 7.167860120534896851e-02 -2.009113878011703491e-01 1.948833018541336060e-01 -5.211205407977104187e-02 1.743751019239425659e-01 7.951059192419052124e-02 -6.121040880680084229e-02 3.837356343865394592e-02 1.132841706275939941e-01 -4.726570248603820801e-01 3.328410089015960693e-01 1.914441436529159546e-01 -6.994338333606719971e-02 -3.220668761059641838e-03 -8.509012311697006226e-02 1.570294797420501709e-01 5.799335986375808716e-02 4.087752476334571838e-02 1.827728450298309326e-01 1.325850337743759155e-01 1.389403045177459717e-01 -4.114534333348274231e-02 1.494452916085720062e-02 8.461378514766693115e-02 -2.638315856456756592e-01 1.389312446117401123e-01 4.552947357296943665e-02 6.027116253972053528e-02 -3.477928340435028076e-01 1.483592987060546875e-01 -3.320019841194152832e-01
-1.344713848084211349e-02 -2.278701588511466980e-02 -6.767760217189788818e-02 7.936520129442214966e-02 -2.004762291908264160e-01 1.247215941548347473e-01 2.274391800165176392e-01 -3.414468765258789062e-01 8.330151438713073730e-02 -5.362572148442268372e-02 -3.417651653289794922e-01 1.057766079902648926e-01 2.134716063737869263e-01 2.774346768856048584e-01 6.932219024747610092e-03 1.951329708099365234e-01 -7.471677660942077637e-02 -6.905511021614074707e-02 -2.368735074996948242e-01 -2.507671415805816650e-01 -1.365753710269927979e-01 -2.173235267400741577e-01 5.866857990622520447e-02 3.540464043617248535e-01 -5.191208049654960632e-02 2.147325128316879272e-02 1.672455817461013794e-01 8.888451755046844482e-02 -1.413198560476303101e-01 7.592488825321197510e-02 2.707026302814483643e-01 -6.186452880501747131e-02
-9.255552291870117188e-02 -1.069955229759216309e-01 9.385583549737930298e-02 1.815192699432373047e-01 -2.773318290710449219e-01 2.648253440856933594e-01 2.568159401416778564e-01 4.936022683978080750e-02 1.565195620059967041e-01 -6.786536425352096558e-02 -8.452949672937393188e-02 -1.825978308916091919e-01 2.336151897907257080e-01 -6.519265472888946533e-02 1.810821294784545898e-01 4.178993403911590576e-02 2.213123887777328491e-01 -1.137187927961349487e-01 2.117384672164916992e-01 -1.559829115867614746e-01 1.678475886583328247e-01 1.105898767709732056e-01 1.508848816156387329e-01 1.344798803329467773e-01 -1.279951483011245728e-01 -7.086593657732009888e-02 1.308755576610565186e-01 -1.189001500606536865e-01 -9.945973753929138184e-02 -2.470999360084533691e-01 3.288273513317108154e-01 -3.402336239814758301e-01
-1.039729714393615723e-01 -1.261584460735321045e-02 -9.548798948526382446e-02 -1.541066020727157593e-01 -3.371640145778656006e-01 3.139425516128540039e-01 -1.107809022068977356e-01 -2.026295661926269531e-01 -2.948046326637268066e-01 -3.410179540514945984e-02 -2.128076851367950439e-01 4.247422888875007629e-02 3.714292645454406738e-01 2.333073504269123077e-02 -1.281976699829101562e-01 1.015638932585716248e-01 1.202183887362480164e-01 -2.571502327919006348e-01 1.214655265212059021e-01 1.972701847553253174e-01 9.508337825536727905e-02 1.348197460174560547e-02 3.024267554283142090e-01 3.149056807160377502e-02 -6.399799138307571411e-02 1.671375930309295654e-01 2.295728176832199097e-01 6.510954350233078003e-02 -1.362652331590652466e-01 -2.147486992180347443e-02 -8.235514163970947266e-03 -2.148951888084411621e-01
1.540172696113586426e-01 2.525427341461181641e-01 -3.195191621780395508e-01 1.581510752439498901e-01 7.771472632884979248e-02 1.805507838726043701e-01 1.014337614178657532e-01 -4.037632048130035400e-01 -1.836825311183929443e-01 9.485503286123275757e-02 -1.305436939001083374e-01 -1.919602006673812866e-01 2.312263548374176025e-01 1.854429394006729126e-01 4.444863274693489075e-02 4.432044923305511475e-03 1.396267861127853394e-01 7.105612754821777344e-02 3.300945460796356201e-01 -2.172394841909408569e-02 -5.052839592099189758e-02 -1.313078999519348145e-01 1.103145182132720947e-01 -1.695737801492214203e-02 -1.686548441648483276e-01 1.966335177421569824e-01 1.074091047048568726e-01 -1.046546325087547302e-01 -2.716450989246368408e-01 -1.629669219255447388e-01 -1.310754194855690002e-02 -1.749785691499710083e-01
3.214782103896141052e-02 9.380730986595153809e-02 -1.558595448732376099e-01 -1.956618763506412506e-02 1.153403297066688538e-01 1.557858139276504517e-01 1.238153353333473206e-01 -4.286413788795471191e-01 2.211991995573043823e-01 -1.242331415414810181e-01 -2.252399325370788574e-01 -3.141835704445838928e-02 3.132548928260803223e-01 1.205445602536201477e-01 1.209209933876991272e-01 1.228429600596427917e-01 8.654791116714477539e-02 -1.274120062589645386e-01 -2.665924131870269775e-01 1.646396368741989136e-01 7.262778282165527344e-02 3.637013435363769531e-01 4.281116649508476257e-02 1.172025576233863831e-01 -1.261092722415924072e-01 -1.984690278768539429e-01 7.655027508735656738e-02 -1.678434014320373535e-01 -6.118724495172500610e-02 -2.996474802494049072e-01 1.109189689159393311e-01 1.467485539615154266e-02
-1.345439851284027100e-01 -5.548218637704849243e-02 5.946221202611923218e-02 1.379695981740951538e-01 1.777329146862030029e-01 3.177239894866943359e-01 -1.176630053669214249e-02 -1.498810946941375732e-01 7.323604077100753784e-02 -2.233224809169769287e-01 -2.013884186744689941e-01 2.176857888698577881e-01 3.857044875621795654e-01 6.766256690025329590e-02 1.613983660936355591e-01 1.279028598219156265e-02 6.353159248828887939e-02 -1.368260383605957031e-01 -1.583039760589599609e-01 1.734768040478229523e-02 1.598139256238937378e-01 -3.017593622207641602e-01 9.167200326919555664e-02 1.893158853054046631e-01 -1.112626343965530396e-01 1.896057724952697754e-01 1.159718409180641174e-01 8.986471593379974365e-02 5.114018172025680542e-02 -3.601502776145935059e-01 2.234246730804443359e-01 -1.315633207559585571e-01
-2.271680533885955811e-02 2.045496851205825806e-01 -1.799447536468505859e-01 -4.326795414090156555e-02 5.229537561535835266e-02 7.661028206348419189e-02 -1.479288488626480103e-01 -5.382047221064567566e-02 -1.028693616390228271e-01 -7.807235419750213623e-02 -2.671409547328948975e-01 2.557157874107360840e-01 3.714852035045623779e-01 1.458723247051239014e-01 -1.750596910715103149e-01 2.303897142410278320e-01 2.107892334461212158e-01 1.534954160451889038e-01 4.334855824708938599e-02 -1.494502127170562744e-01 -6.730435043573379517e-02 -1.254506707191467285e-01 2.645780742168426514e-01 8.106023073196411133e-02 1.521261334419250488e-01 9.378229826688766479e-02 -1.063510105013847351e-01 -1.275242492556571960e-02 -3.788711503148078918e-02 -4.313602447509765625e-01 9.831345640122890472e-03 -2.711239457130432129e-01
1.242766454815864563e-01 -9.448505938053131104e-02 -1.077377721667289734e-01 1.005963683128356934e-01 -7.958914153277873993e-03 8.956931531429290771e-02 2.180645763874053955e-01 -1.731781959533691406e-01 -4.232561960816383362e-02 -1.455818712711334229e-01 -1.555037200450897217e-01 1.395505070686340332e-01 3.530696332454681396e-01 1.052629426121711731e-01 -3.764556720852851868e-02 1.146197468042373657e-01 -1.682411506772041321e-02 3.567165732383728027e-01 9.170184284448623657e-02 -8.708305656909942627e-02 -7.914194464683532715e-02 -9.789513051509857178e-02 3.661756515502929688e-01 2.889319695532321930e-02 -3.254862725734710693e-01 1.034760400652885437e-01 1.131581589579582214e-01 7.645241916179656982e-02 -1.862252801656723022e-01 -1.453261971473693848e-01 2.812715172767639160e-01 -2.946811914443969727e-01
6.463388353586196899e-02 1.289789080619812012e-01 6.881011277437210083e-02 -2.435050308704376221e-01 -4.286815598607063293e-02 4.576437473297119141e-01 1.698024272918701172e-01 -3.858754932880401611e-01 9.318551048636436462e-03 1.248873323202133179e-01 -1.439159661531448364e-01 1.968524046242237091e-02 -1.934894323348999023e-01 2.542862594127655029e-01 1.656867116689682007e-01 1.216547116637229919e-01 2.193850874900817871e-01 -8.574654161930084229e-02 -5.085350573062896729e-02 -1.323526799678802490e-01 9.946586191654205322e-02 1.149093061685562134e-01 1.723680272698402405e-02 5.263457540422677994e-03 -3.465358912944793701e-01 1.280981749296188354e-01 9.217318892478942871e-02 1.263657491654157639e-02 -2.275648862123489380e-01 -1.345586925745010376e-01 1.612468212842941284e-01 -7.044418156147003174e-02
1.308730840682983398e-01 1.280359178781509399e-01 -2.891230583190917969e-01 2.969778701663017273e-02 -1.426082402467727661e-01 -5.618237331509590149e-02 1.822208017110824585e-01 -4.211947619915008545e-01 6.431948393583297729e-02 -9.628812223672866821e-02 8.549737930297851562e-02 8.696456253528594971e-02 2.104264199733734131e-01 -2.129502594470977783e-01 1.153212189674377441e-01 2.313844412565231323e-01 -8.575439453125000000e-02 -2.192321419715881348e-01 -9.626601636409759521e-02 1.177991405129432678e-01 -9.863255172967910767e-02 1.950383745133876801e-02 -6.816691905260086060e-02 1.112655773758888245e-01 -2.115311771631240845e-01 2.116955816745758057e-01 4.667428135871887207e-02 1.640841178596019745e-02 -1.086205616593360901e-01 -2.854655086994171143e-01 3.356496691703796387e-01 -2.439309060573577881e-01
-3.512990474700927734e-01 9.552940726280212402e-02 -8.390865474939346313e-02 -3.042972683906555176e-01 -1.334002017974853516e-01 5.794754624366760254e-02 2.123358845710754395e-01 9.257496148347854614e-02 -2.096282988786697388e-01 -9.103304147720336914e-02 3.706635325215756893e-04 8.053790777921676636e-02 1.364213377237319946e-01 2.562218904495239258e-01 3.158502280712127686e-01 1.914941668510437012e-01 -1.876072771847248077e-02 6.754110753536224365e-02 -1.332830935716629028e-01 1.095672021619975567e-03 1.781986206769943237e-01 2.307332754135131836e-01 2.095256745815277100e-01 -2.133551239967346191e-02 1.262804120779037476e-02 1.083386391401290894e-01 2.292423397302627563e-01 -6.513326615095138550e-02 -1.623032838106155396e-01 -1.841723322868347168e-01 -8.174715936183929443e-02 -3.548838198184967041e-01
5.705652758479118347e-02 3.769612908363342285e-01 -3.540044426918029785e-01 1.944864690303802490e-01 1.440060287714004517e-01 2.860311269760131836e-01 -6.856846809387207031e-02 -1.685486733913421631e-01 -2.151893824338912964e-02 1.277579814195632935e-01 -6.962209194898605347e-02 1.785696148872375488e-01 1.361479163169860840e-01 -1.167780309915542603e-01 1.918315589427947998e-01 -6.797567754983901978e-02 1.946893483400344849e-01 -9.225828200578689575e-02 3.075313866138458252e-01 7.492033392190933228e-02 2.819453775882720947e-01 3.222246840596199036e-02 1.279388517141342163e-01 -2.422862686216831207e-02 -7.747644186019897461e-02 2.499685622751712799e-02 2.111009806394577026e-01 1.742535531520843506e-01 -2.694560587406158447e-01 -1.920226588845252991e-02 1.344679743051528931e-01 -1.096465215086936951e-01
-1.403864100575447083e-02 -1.113138273358345032e-01 -2.431067526340484619e-01 8.235323429107666016e-02 -1.633604913949966431e-01 3.488852381706237793e-01 2.715509235858917236e-01 -1.622635871171951294e-01 -1.052158251404762268e-01 -2.231336385011672974e-01 -3.179473280906677246e-01 1.988920271396636963e-01 3.491845726966857910e-01 2.960025332868099213e-02 8.822751045227050781e-02 1.559439599514007568e-01 -4.572221264243125916e-02 -1.452153474092483521e-01 1.157909706234931946e-01 -2.287282049655914307e-01 1.414491832256317139e-01 -4.240642860531806946e-02 -1.091680228710174561e-01 1.201656311750411987e-01 -2.045350521802902222e-01 -8.072426542639732361e-03 3.495863452553749084e-02 3.716183826327323914e-02 -8.476570248603820801e-03 -3.661778271198272705e-01 3.009283542633056641e-02 1.970634562894701958e-03
1.137616187334060669e-01 -1.366298794746398926e-01 -2.580344378948211670e-01 1.619212180376052856e-01 -9.064579010009765625e-02 1.923585683107376099e-01 1.320056766271591187e-01 -3.774370551109313965e-01 -1.314320266246795654e-01 -6.016869843006134033e-02 -1.792659908533096313e-01 -1.491068745963275433e-03 1.669575721025466919e-01 4.213992953300476074e-01 2.030508667230606079e-01 5.792343616485595703e-02 -1.097126081585884094e-01 -1.535141021013259888e-01 1.156311929225921631e-01 2.998599112033843994e-01 -1.612803488969802856e-01 2.047027051448822021e-01 4.277958720922470093e-02 1.651453524827957153e-01 -1.438829302787780762e-01 1.564375590533018112e-03 1.695670485496520996e-01 -1.300967931747436523e-01 -2.159271389245986938e-01 7.713739573955535889e-02 1.112366318702697754e-01 -1.337175536900758743e-02
-4.110955893993377686e-01 -4.884425178170204163e-02 -2.136375308036804199e-01 2.587034106254577637e-01 1.968892849981784821e-02 8.959402143955230713e-02 -6.262031197547912598e-02 -2.121337354183197021e-01 1.377143561840057373e-01 3.915221616625785828e-02 -1.604438573122024536e-01 6.673765927553176880e-02 3.150850236415863037e-01 1.644083708524703979e-01 6.595154106616973877e-02 1.776399277150630951e-02 1.769503206014633179e-02 6.613275501877069473e-03 3.683545440435409546e-02 -1.179640740156173706e-02 3.310307860374450684e-01 -7.422609627246856689e-02 -1.094976738095283508e-01 2.619964778423309326e-01 7.825011759996414185e-02 2.899834513664245605e-01 8.567582815885543823e-02 2.180995941162109375e-01 -1.876156479120254517e-01 -3.113155364990234375e-01 -4.550729691982269287e-02 -1.251353695988655090e-02
-1.364175975322723389e-01 1.284301578998565674e-01 1.174848824739456177e-01 6.389422714710235596e-02 -7.697834819555282593e-02 3.517597913742065430e-01 9.033580869436264038e-02 -4.424668475985527039e-02 -7.498968858271837234e-03 7.707867026329040527e-02 -3.045454919338226318e-01 -1.091715041548013687e-02 2.731989026069641113e-01 -5.078332033008337021e-03 4.022189532406628132e-04 2.133904844522476196e-01 -7.478380203247070312e-02 -1.055497825145721436e-01 1.666330397129058838e-01 -2.016344368457794189e-01 1.356102526187896729e-01 -2.002394348382949829e-01 -2.645149128511548042e-03 3.593190312385559082e-01 -2.477140277624130249e-01 1.893409490585327148e-01 2.720006406307220459e-01 -4.389835894107818604e-02 -2.139997929334640503e-01 -1.165659874677658081e-01 2.669075131416320801e-01 -1.079899370670318604e-01
-4.960236698389053345e-02 1.195769235491752625e-01 -2.311311662197113037e-01 -1.083099916577339172e-01 3.687007352709770203e-02 7.362952828407287598e-02 2.665966451168060303e-01 -7.402000576257705688e-02 -3.099374175071716309e-01 9.137583523988723755e-02 9.869755059480667114e-02 1.580396443605422974e-01 1.910066604614257812e-01 7.029370218515396118e-02 3.293697237968444824e-01 -1.113358233124017715e-02 1.072281599044799805e-01 1.279145926237106323e-01 3.021422624588012695e-01 2.777311503887176514e-01 -3.434366732835769653e-02 1.181847900152206421e-01 2.073664069175720215e-01 2.574221193790435791e-01 1.918089576065540314e-02 8.736012130975723267e-02 1.244045328348875046e-02 7.623118162155151367e-02 -1.565055400133132935e-01 -3.067399561405181885e-01 -1.127836406230926514e-01 -2.821796536445617676e-01
-1.636117696762084961e-01 -1.659603230655193329e-02 1.242326423525810242e-01 1.105295345187187195e-01 -2.579085230827331543e-01 1.454433351755142212e-01 -1.301972270011901855e-01 -2.896951138973236084e-02 -1.806736737489700317e-02 -5.430709570646286011e-02 -2.305292636156082153e-01 -8.304397575557231903e-03 9.543410688638687134e-02 2.803021967411041260e-01 4.331284165382385254e-01 1.810400187969207764e-01 7.002818584442138672e-02 2.560581080615520477e-02 -2.253474742174148560e-01 1.936666369438171387e-01 2.352754026651382446e-01 2.358233332633972168e-01 2.846457809209823608e-02 -1.455000340938568115e-01 1.240644603967666626e-01 -1.950253993272781372e-01 2.839666604995727539e-01 1.025118976831436157e-01 -2.754861712455749512e-01 -9.654615819454193115e-02 6.266678124666213989e-02 -1.216304823756217957e-01
6.237684190273284912e-02 7.730957865715026855e-02 -1.314298063516616821e-01 -9.546250849962234497e-02 -9.007955342531204224e-02 2.125155627727508545e-01 1.254202276468276978e-01 -3.358214497566223145e-01 -1.229945793747901917e-01 1.211693957448005676e-01 -1.737365871667861938e-01 7.472304860129952431e-04 1.798944026231765747e-01 -4.579070664476603270e-04 3.777769505977630615e-01 -4.595133662223815918e-02 4.441854730248451233e-02 -1.438874453306198120e-01 3.473412394523620605e-01 -3.973320126533508301e-02 -1.150900349020957947e-01 -1.864770799875259399e-02 1.699641346931457520e-02 3.778334558010101318e-01 -2.370843440294265747e-01 2.494484484195709229e-01 -7.707458455115556717e-03 1.267172694206237793e-01 -1.000557243824005127e-01 -2.063371241092681885e-01 2.175297439098358154e-01 -9.370701760053634644e-02
-1.122904717922210693e-01 5.025704205036163330e-02 -2.046849876642227173e-01 -3.604202270507812500e-01 -3.165590167045593262e-01 1.294838823378086090e-02 9.512718766927719116e-03 -3.278201445937156677e-02 -1.746763885021209717e-01 -2.606860697269439697e-01 1.162137016654014587e-01 1.049022525548934937e-01 2.239867858588695526e-02 9.760183840990066528e-02 2.336932718753814697e-01 8.710900694131851196e-02 -2.191769927740097046e-01 7.575174421072006226e-02 -2.206446044147014618e-02 2.085635364055633545e-01 3.408350348472595215e-01 1.512645632028579712e-01 6.084355991333723068e-03 3.888965025544166565e-02 -4.339050501585006714e-02 -3.586289659142494202e-02 1.421091258525848389e-01 1.623181849718093872e-01 -1.366684436798095703e-01 -3.476530909538269043e-01 6.271383166313171387e-02 -2.911529541015625000e-01
-3.342067897319793701e-01 -3.415915742516517639e-02 -1.774991303682327271e-01 1.169859915971755981e-01 -1.059004515409469604e-01 1.003948897123336792e-01 -6.152470596134662628e-03 -1.991338580846786499e-01 7.029503583908081055e-02 7.729540020227432251e-02 1.295904815196990967e-01 2.733828313648700714e-02 2.029880881309509277e-01 1.073764413595199585e-01 1.368135865777730942e-02 -8.209923654794692993e-02 -2.173713967204093933e-02 -1.034777089953422546e-01 -2.191229723393917084e-02 -1.543689072132110596e-01 2.837478816509246826e-01 1.038327217102050781e-01 1.106377914547920227e-01 2.973130941390991211e-01 3.298009037971496582e-01 1.131089702248573303e-01 3.284479379653930664e-01 -3.761295378208160400e-01 -1.102962493896484375e-01 -1.513563096523284912e-01 1.639680117368698120e-01 -1.804148852825164795e-01
2.372742742300033569e-01 -8.918379247188568115e-02 1.649698913097381592e-01 1.294745653867721558e-01 -7.868997007608413696e-02 5.882914736866950989e-02 6.074849888682365417e-02 -1.595030725002288818e-01 -1.177031770348548889e-01 -2.132188230752944946e-01 -1.641753762960433960e-01 -1.983977295458316803e-02 3.266397416591644287e-01 2.179248631000518799e-01 1.167459040880203247e-01 4.959211051464080811e-01 -1.287932991981506348e-01 7.454533129930496216e-02 -1.383862793445587158e-01 9.854673594236373901e-02 -2.664807252585887909e-02 8.835946768522262573e-02 5.744647979736328125e-02 7.883067429065704346e-02 -2.038349807262420654e-01 1.418432295322418213e-01 2.331619262695312500e-01 -1.626731306314468384e-01 -1.280310899019241333e-01 -2.153845429420471191e-01 1.129473298788070679e-01 -2.559194564819335938e-01
-1.678299605846405029e-01 1.395204663276672363e-01 -1.622240990400314331e-02 -1.078165024518966675e-01 -3.356238305568695068e-01 1.074007451534271240e-01 1.553318202495574951e-01 1.387204974889755249e-01 -7.909362018108367920e-02 -3.442804096266627312e-03 -3.621098399162292480e-02 2.757484912872314453e-01 2.890215814113616943e-01 -8.311460912227630615e-02 1.964454501867294312e-01 1.590008288621902466e-01 6.864741444587707520e-02 1.237437278032302856e-01 3.463524878025054932e-01 3.188881576061248779e-01 -8.085557073354721069e-02 2.076765596866607666e-01 1.888270676136016846e-01 7.252955436706542969e-02 1.168327927589416504e-01 -1.624631695449352264e-02 5.361303687095642090e-02 1.244567558169364929e-01 -3.911579772830009460e-02 -3.008425235748291016e-01 8.329811692237854004e-02 -2.673755288124084473e-01
-3.667849302291870117e-02 -1.522566191852092743e-02 -4.597917199134826660e-02 -1.718950569629669189e-01 -3.051430583000183105e-01 2.541365027427673340e-01 -2.283526957035064697e-02 -9.473165124654769897e-02 -2.846331298351287842e-01 4.048739373683929443e-02 -2.789786159992218018e-01 1.322348862886428833e-01 3.054350614547729492e-01 5.928611382842063904e-02 1.819063210859894753e-03 1.570105701684951782e-01 1.286578178405761719e-01 -3.043218329548835754e-02 2.750215530395507812e-01 2.773314416408538818e-01 9.988787770271301270e-02 -7.934583723545074463e-02 3.343968093395233154e-01 3.244876861572265625e-02 -1.317194104194641113e-01 1.798626035451889038e-01 3.327001333236694336e-01 1.448506265878677368e-01 -8.997248113155364990e-02 -7.022801786661148071e-02 9.214161895215511322e-03 -8.047670871019363403e-02
-4.753199592232704163e-02 3.361477255821228027e-01 -2.040182352066040039e-01 1.035043746232986450e-01 -1.102768853306770325e-01 1.461286544799804688e-01 2.264069207012653351e-02 5.747469514608383179e-02 -8.449479937553405762e-02 -1.625017672777175903e-01 -2.941007912158966064e-01 2.974035441875457764e-01 1.126392036676406860e-01 2.854500114917755127e-01 1.190353417769074440e-03 7.157760113477706909e-02 2.989656329154968262e-01 2.554839551448822021e-01 1.475566774606704712e-01 -3.630989789962768555e-02 1.114901825785636902e-01 3.001167811453342438e-02 2.637078166007995605e-01 2.656875848770141602e-01 6.533484160900115967e-02 -5.297912657260894775e-02 -3.056887350976467133e-02 -8.319007605314254761e-02 -8.816890418529510498e-02 -3.481684625148773193e-01 -4.652697592973709106e-02 -9.998739510774612427e-02
7.183476537466049194e-02 1.768917739391326904e-01 -2.755324840545654297e-01 -6.582582835108041763e-03 -2.059348970651626587e-01 1.695632487535476685e-01 2.004849165678024292e-02 -1.758879721164703369e-01 3.923901915550231934e-02 2.791966199874877930e-01 -2.442746311426162720e-01 3.401693999767303467e-01 1.955495029687881470e-01 2.357677072286605835e-01 2.230060398578643799e-01 7.437846623361110687e-03 7.505656033754348755e-02 4.255586490035057068e-02 7.514858245849609375e-02 1.268458813428878784e-01 -1.882822602055966854e-03 1.081043034791946411e-01 2.284011244773864746e-01 5.819430574774742126e-03 6.770405173301696777e-02 -1.467173732817173004e-02 -1.260980516672134399e-01 -1.881176084280014038e-01 -1.245977133512496948e-01 -2.851440608501434326e-01 1.403545141220092773e-01 -3.477174937725067139e-01
1.692964881658554077e-01 2.138132415711879730e-02 -2.621782124042510986e-01 -2.326873131096363068e-02 -1.551150083541870117e-01 3.021594882011413574e-01 2.479183226823806763e-01 -1.969259977340698242e-01 2.254220284521579742e-02 -1.578850597143173218e-01 -2.889519929885864258e-01 1.360062360763549805e-01 2.478035688400268555e-01 6.595481187105178833e-02 1.271153688430786133e-01 3.382793441414833069e-02 -3.360217064619064331e-02 1.280017495155334473e-01 3.076460957527160645e-01 -2.156016379594802856e-01 1.428362429141998291e-01 -6.001237407326698303e-02 4.916095733642578125e-02 2.525600492954254150e-01 -3.354269862174987793e-01 1.014718636870384216e-01 -1.555197220295667648e-02 9.402035921812057495e-02 -1.828350424766540527e-01 -2.209087163209915161e-01 5.378400906920433044e-02 -9.823380410671234131e-02
1.101418957114219666e-01 -6.319038569927215576e-02 -2.869198918342590332e-01 2.603462338447570801e-01 -9.744518250226974487e-02 4.671113938093185425e-02 3.654983593150973320e-03 -4.111854434013366699e-01 -9.311874955892562866e-02 -2.750771678984165192e-02 -1.283099800348281860e-01 -1.021265983581542969e-01 5.654309988021850586e-01 8.220845460891723633e-02 4.562662914395332336e-03 -4.959335923194885254e-02 1.360767334699630737e-01 -2.185427583754062653e-02 9.396655112504959106e-02 2.751377224922180176e-01 2.231830954551696777e-01 2.231616228818893433e-01 1.074875444173812866e-01 5.455550178885459900e-02 -4.143377020955085754e-02 -2.587486617267131805e-02 5.911369249224662781e-02 -1.218438819050788879e-01 1.336739361286163330e-01 -1.489276587963104248e-01 9.041965752840042114e-02 3.345677629113197327e-02
-2.736515998840332031e-01 1.223887205123901367e-01 -7.326928526163101196e-02 -8.645018190145492554e-02 -2.622994482517242432e-01 2.600811421871185303e-01 2.113775312900543213e-01 4.239268228411674500e-02 -6.971589475870132446e-02 1.156060621142387390e-01 -5.973347648978233337e-02 2.736670970916748047e-01 3.919299244880676270e-01 -7.234476041048765182e-03 -3.641837090253829956e-02 2.510929405689239502e-01 -9.840478189289569855e-03 2.558360435068607330e-02 1.585746258497238159e-01 3.113533258438110352e-01 6.404881924390792847e-02 2.450347095727920532e-01 1.271791905164718628e-01 -1.044522300362586975e-01 -9.416575729846954346e-02 1.944639533758163452e-01 -6.473513320088386536e-03 2.289138138294219971e-01 -6.205473467707633972e-02 -1.985280364751815796e-01 6.412144750356674194e-02 -1.976891756057739258e-01
-5.533455312252044678e-02 -2.610273100435733795e-02 -1.173482686281204224e-01 3.181265890598297119e-01 -4.310511052608489990e-01 -9.912338107824325562e-02 1.343315094709396362e-02 -3.173208534717559814e-01 1.094260513782501221e-01 -8.953185379505157471e-02 -8.352735638618469238e-02 2.346415370702743530e-01 7.092408090829849243e-02 2.570611834526062012e-01 -5.916451290249824524e-02 2.590154409408569336e-01 1.529068965464830399e-02 -1.341403275728225708e-01 4.944102838635444641e-02 -1.300001740455627441e-01 -1.524719595909118652e-01 -5.828543752431869507e-02 1.459085345268249512e-01 2.073047496378421783e-02 2.405106462538242340e-02 1.196761131286621094e-01 1.408171951770782471e-01 -2.591510415077209473e-01 -2.222963124513626099e-01 -6.327863782644271851e-02 3.236545026302337646e-01 1.227077022194862366e-01
-1.697425171732902527e-02 -2.305986136198043823e-01 -1.297005265951156616e-01 1.538094878196716309e-01 -3.149233758449554443e-01 -6.552387773990631104e-02 9.280920773744583130e-02 -1.726301163434982300e-01 1.847881227731704712e-01 -1.375468373298645020e-01 -3.641830058768391609e-03 -5.473259836435317993e-02 2.141613811254501343e-01 -9.714975953102111816e-02 1.293822564184665680e-02 1.204792503267526627e-02 6.006103381514549255e-02 -3.316912800073623657e-02 -1.351648867130279541e-01 -7.557103037834167480e-02 8.295530825853347778e-02 8.759538643062114716e-03 1.452495455741882324e-01 1.542461514472961426e-01 3.528006747364997864e-02 3.491240739822387695e-02 4.630544781684875488e-01 1.606387346982955933e-01 -3.447991609573364258e-01 -2.692072093486785889e-01 1.072149351239204407e-01 -3.555331528186798096e-01
-2.429160773754119873e-01 4.097176343202590942e-02 -2.867918312549591064e-01 2.162412740290164948e-02 -4.909410607069730759e-03 -7.237587124109268188e-02 -6.149370688945055008e-03 -1.966369599103927612e-01 -8.901768364012241364e-03 -1.926247775554656982e-02 1.055146083235740662e-01 -5.846260115504264832e-02 2.393421381711959839e-01 8.440302312374114990e-02 1.588608473539352417e-01 4.335685372352600098e-01 5.150115862488746643e-02 -2.706755101680755615e-01 1.343170106410980225e-01 1.450770534574985504e-02 -1.492116898298263550e-01 3.947377204895019531e-02 1.632870435714721680e-01 3.271875679492950439e-01 3.103654086589813232e-01 -1.356492936611175537e-01 1.763345450162887573e-01 6.383460760116577148e-02 -2.087887823581695557e-01 -2.302857935428619385e-01 2.111161872744560242e-02 -1.460456550121307373e-01
7.188525795936584473e-02 3.052351064980030060e-02 1.599395647644996643e-02 1.512291878461837769e-01 -4.369272589683532715e-01 2.980239689350128174e-03 -5.442497134208679199e-02 -4.036640226840972900e-01 7.154749333858489990e-02 -3.244806779548525810e-03 -1.711734570562839508e-02 1.623461097478866577e-01 -1.594842970371246338e-02 1.481651049107313156e-02 3.167544677853584290e-02 1.909994333982467651e-01 -3.216097876429557800e-02 -1.641130298376083374e-01 1.551085859537124634e-01 -1.572085171937942505e-01 -1.032193303108215332e-01 -1.092505380511283875e-01 8.507123589515686035e-02 1.430675685405731201e-01 5.516699329018592834e-02 9.464954584836959839e-02 6.234319880604743958e-02 -1.114699691534042358e-01 -5.341854095458984375e-01 -1.856823414564132690e-01 2.606148123741149902e-01 3.338733687996864319e-02
1.040053814649581909e-01 -1.186369583010673523e-01 -1.125525608658790588e-01 1.643097102642059326e-01 -3.904299139976501465e-01 -8.849045634269714355e-02 1.931895613670349121e-01 -2.074927836656570435e-01 1.734634935855865479e-01 -8.033771067857742310e-02 3.212401643395423889e-02 -7.675836328417062759e-03 1.340686231851577759e-01 -6.178745999932289124e-02 -2.221391350030899048e-02 3.050414845347404480e-02 1.046418994665145874e-01 8.060310781002044678e-02 -1.396597027778625488e-01 4.881194233894348145e-02 1.061975136399269104e-01 1.170872896909713745e-02 2.386179715394973755e-01 4.471345245838165283e-02 2.735090069472789764e-02 1.988091170787811279e-01 5.086066722869873047e-01 1.215320155024528503e-01 -2.958444952964782715e-01 -1.888946443796157837e-01 1.460219025611877441e-01 -2.569272220134735107e-01
-5.574670061469078064e-02 9.156403690576553345e-02 -3.538253009319305420e-01 6.675302237272262573e-02 -1.265448629856109619e-01 1.171414628624916077e-01 -5.941211432218551636e-02 -2.709334194660186768e-01 -7.244952023029327393e-02 7.540311664342880249e-02 -2.434457987546920776e-01 -9.291730076074600220e-02 1.872565038502216339e-02 3.282326161861419678e-01 5.942004173994064331e-02 -9.823904931545257568e-02 -3.770570829510688782e-02 -1.071110591292381287e-01 -1.623423546552658081e-01 6.189332634676247835e-05 3.234259486198425293e-01 -6.810168176889419556e-02 2.494510114192962646e-01 -1.742064952850341797e-01 -8.353074640035629272e-02 7.588544860482215881e-03 1.612772941589355469e-01 -2.955972254276275635e-01 1.786804944276809692e-02 -2.585632801055908203e-01 2.714670300483703613e-01 -2.230009734630584717e-01
-2.365283071994781494e-01 -4.649465531110763550e-02 -3.361268341541290283e-01 9.119708091020584106e-02 4.769353941082954407e-02 -6.819881498813629150e-02 2.401331365108489990e-01 -4.174813330173492432e-01 4.914702475070953369e-02 7.098156213760375977e-02 1.698914617300033569e-01 2.377252131700515747e-01 2.541000843048095703e-01 8.025451004505157471e-02 2.701257355511188507e-03 -1.395020727068185806e-02 2.026160955429077148e-01 7.305731624364852905e-02 -6.192860379815101624e-02 -1.365960985422134399e-01 -1.271286457777023315e-01 -1.004086807370185852e-01 9.573342651128768921e-02 1.731055676937103271e-01 1.904113143682479858e-01 1.299226731061935425e-01 3.621811270713806152e-01 -7.367941737174987793e-02 -1.413025259971618652e-01 -2.553367316722869873e-01 9.224230051040649414e-02 -1.968755619600415230e-03
4.803134500980377197e-02 -1.020305082201957703e-01 7.344358414411544800e-02 3.065557777881622314e-01 -3.175871074199676514e-02 1.588097512722015381e-01 1.386536359786987305e-01 -7.618800550699234009e-02 -6.913016736507415771e-02 -2.852768301963806152e-01 -4.210844039916992188e-01 1.817193627357482910e-02 1.502911001443862915e-01 -2.725588530302047729e-02 -7.271981239318847656e-02 1.819446124136447906e-02 -7.667821366339921951e-03 5.219814926385879517e-02 3.348175585269927979e-01 -1.492531299591064453e-01 4.746396094560623169e-02 1.669336855411529541e-02 2.732867300510406494e-01 1.384781152009963989e-01 -1.524369120597839355e-01 1.939499080181121826e-01 3.226940631866455078e-01 -1.204677224159240723e-01 -1.690647304058074951e-01 -1.379677653312683105e-01 2.556989192962646484e-01 -1.335916221141815186e-01
-1.927791237831115723e-01 1.424740552902221680e-01 -4.189854860305786133e-02 -3.413373231887817383e-02 7.672245800495147705e-02 1.565652340650558472e-02 5.236000195145606995e-02 -2.365575283765792847e-01 -2.131529301404953003e-01 -1.197996437549591064e-01 -1.302505284547805786e-01 -1.634461246430873871e-02 1.562494337558746338e-01 3.720846176147460938e-01 1.328119337558746338e-01 3.812197744846343994e-01 -1.450112611055374146e-01 -7.419490814208984375e-02 1.344386935234069824e-01 -2.691001594066619873e-01 1.506626009941101074e-01 1.240355670452117920e-01 4.552014172077178955e-02 -8.472223766148090363e-03 1.629949510097503662e-01 -1.996996402740478516e-01 2.173967659473419189e-01 1.941109150648117065e-01 -1.923423260450363159e-02 -2.801122665405273438e-01 -4.524945840239524841e-02 -2.870877385139465332e-01
-2.014206498861312866e-01 1.718470305204391479e-01 -4.655938223004341125e-02 4.081643819808959961e-01 1.291357725858688354e-02 2.683680355548858643e-01 1.225387305021286011e-01 -1.769385188817977905e-01 1.352047771215438843e-01 -2.032754421234130859e-01 2.690479904413223267e-02 -3.240204602479934692e-02 3.442808687686920166e-01 1.599460095167160034e-01 2.278484106063842773e-01 5.342293530702590942e-02 1.943174377083778381e-02 2.608426846563816071e-02 1.742940098047256470e-01 -1.761730909347534180e-01 5.642855912446975708e-02 4.632819071412086487e-02 -1.121276291087269783e-03 1.168183311820030212e-01 -1.929219067096710205e-01 3.055018484592437744e-01 1.773192137479782104e-01 -2.346165850758552551e-02 -1.626761555671691895e-01 -1.982701867818832397e-01 -4.516340792179107666e-02 -2.656249701976776123e-01
-6.307020317763090134e-03 -1.178391184657812119e-02 -8.944277465343475342e-02 -2.075831890106201172e-01 -2.127283960580825806e-01 3.199760317802429199e-01 -8.174710720777511597e-02 -1.111796945333480835e-01 -2.622078359127044678e-01 -9.480654448270797729e-02 -3.253199458122253418e-01 1.038981750607490540e-01 2.387149482965469360e-01 -4.514820128679275513e-02 -1.434262245893478394e-01 8.832824230194091797e-02 9.592760354280471802e-02 -1.379407942295074463e-01 2.768925726413726807e-01 1.867318004369735718e-01 2.524161338806152344e-01 9.587029367685317993e-02 2.951996326446533203e-01 3.440333530306816101e-02 -5.611298233270645142e-02 1.924089193344116211e-01 2.989175319671630859e-01 1.704590916633605957e-01 -1.264144927263259888e-01 -1.086289435625076294e-02 2.478853240609169006e-02 -1.548979431390762329e-01
6.290151737630367279e-03 -1.027495041489601135e-01 -1.195420697331428528e-01 1.893474310636520386e-01 -5.295468494296073914e-02 3.556133508682250977e-01 1.116799414157867432e-01 -1.367812156677246094e-01 5.804240703582763672e-02 -2.017152905464172363e-01 -3.441444039344787598e-01 1.111436337232589722e-01 7.244887202978134155e-02 1.069318801164627075e-01 2.363721728324890137e-01 -1.252008322626352310e-02 7.796792685985565186e-02 7.017724961042404175e-02 -1.164032146334648132e-01 1.290558129549026489e-01 1.104831844568252563e-01 -2.561261132359504700e-02 -1.966436766088008881e-02 2.143358439207077026e-01 -3.958809673786163330e-01 1.049980074167251587e-01 8.197668194770812988e-02 -1.911972612142562866e-01 1.209305692464113235e-02 -4.081999063491821289e-01 2.238868474960327148e-01 5.418435111641883850e-02
1.076892688870429993e-01 2.198370099067687988e-01 -1.910543888807296753e-01 9.662685543298721313e-02 -1.554263234138488770e-01 8.784106373786926270e-02 1.075552683323621750e-02 4.672529175877571106e-02 1.348940189927816391e-02 5.163168534636497498e-02 -2.308084964752197266e-01 4.146359264850616455e-01 2.258194833993911743e-01 2.266915738582611084e-01 1.194641366600990295e-01 1.131753325462341309e-01 2.791182100772857666e-01 7.607860863208770752e-02 7.689512521028518677e-02 -5.248290020972490311e-03 2.570847868919372559e-01 -7.835995405912399292e-03 1.914314180612564087e-01 1.816236376762390137e-01 1.010669320821762085e-01 -2.578185796737670898e-01 4.983023554086685181e-02 -1.654867529869079590e-01 -1.770159453153610229e-01 -2.822900712490081787e-01 -1.252599358558654785e-01 -2.094474136829376221e-01
1.047652680426836014e-02 -1.475930511951446533e-01 -3.642579317092895508e-01 -3.505482897162437439e-02 -5.861094221472740173e-02 1.394763290882110596e-01 -8.354979008436203003e-02 -1.484334468841552734e-01 6.316873431205749512e-02 -1.956879198551177979e-01 -7.484802603721618652e-02 2.870636582374572754e-01 2.916378974914550781e-01 1.132460013031959534e-01 -1.209105029702186584e-01 8.170614950358867645e-03 -1.629281230270862579e-02 -3.711032867431640625e-02 1.079519093036651611e-01 -2.374530583620071411e-01 1.265305876731872559e-01 -8.731248974800109863e-02 1.400909274816513062e-01 -2.812522090971469879e-02 -1.553273051977157593e-01 -1.794874817132949829e-01 -1.318267434835433960e-01 -5.004185438156127930e-02 -2.757262885570526123e-01 -4.271569252014160156e-01 3.128411173820495605e-01 5.589570477604866028e-02
2.823734879493713379e-01 1.736900061368942261e-01 -4.840593412518501282e-02 -1.153449118137359619e-01 -1.346098333597183228e-01 1.126350685954093933e-01 -5.859580263495445251e-02 -3.187768757343292236e-01 2.739021480083465576e-01 -2.274136394262313843e-01 -3.567068278789520264e-01 8.808060735464096069e-02 2.029515653848648071e-01 1.399289220571517944e-01 -8.720122277736663818e-02 9.481033682823181152e-02 2.608929872512817383e-01 -5.076914653182029724e-02 -1.346646249294281006e-01 -1.790426820516586304e-01 3.125490248203277588e-02 1.651796847581863403e-01 3.971870988607406616e-02 -9.752546995878219604e-02 -7.293646782636642456e-02 -5.532382056117057800e-02 -5.201888084411621094e-02 -3.483357131481170654e-01 -2.917898595333099365e-01 -5.573732405900955200e-02 5.795672908425331116e-02 -1.235974878072738647e-01
1.560369133949279785e-01 9.330754727125167847e-02 -1.488903164863586426e-01 -3.315615653991699219e-02 4.169970378279685974e-02 7.964586466550827026e-02 1.776773482561111450e-01 -4.790878593921661377e-01 1.446728259325027466e-01 -1.032564118504524231e-01 -1.409949511289596558e-01 1.049539595842361450e-01 3.461209237575531006e-01 7.981350272893905640e-02 5.948539078235626221e-02 2.733247578144073486e-01 -9.229339659214019775e-02 -1.001175269484519958e-01 -1.538075655698776245e-01 -8.035150170326232910e-02 1.812402531504631042e-02 1.518024206161499023e-01 -7.043734192848205566e-02 1.035397127270698547e-01 -3.320099413394927979e-01 1.289530694484710693e-01 2.513363361358642578e-01 -2.040307372808456421e-01 -4.683041013777256012e-03 -1.856586933135986328e-01 7.898050546646118164e-02 -2.179542183876037598e-01
-1.411361992359161377e-01 -2.689706906676292419e-02 -2.196575850248336792e-01 2.266060113906860352e-01 -2.469151020050048828e-01 1.417664885520935059e-01 -8.818854391574859619e-02 -2.511448860168457031e-01 -1.555753797292709351e-01 -7.834871113300323486e-02 -2.019695192575454712e-01 1.476468443870544434e-01 5.247161537408828735e-02 1.735474914312362671e-01 3.170920312404632568e-01 3.007864058017730713e-01 1.279482245445251465e-01 6.981764733791351318e-02 -2.322962582111358643e-01 6.430249661207199097e-02 1.119373813271522522e-01 2.256989330053329468e-01 5.829512141644954681e-03 1.015770733356475830e-01 2.327623069286346436e-01 -7.033365964889526367e-02 -2.283358871936798096e-01 7.746766507625579834e-02 -8.782868832349777222e-02 -2.293768711388111115e-02 2.868973016738891602e-01 -2.236939817667007446e-01
8.928048610687255859e-02 1.705513894557952881e-01 -2.428664118051528931e-01 -1.358459144830703735e-01 -2.585659027099609375e-01 -3.382994234561920166e-02 -5.866632983088493347e-02 -3.014856576919555664e-01 1.753361970186233521e-01 -1.971823908388614655e-02 -2.144524306058883667e-01 2.029130607843399048e-01 8.287622779607772827e-02 1.935573816299438477e-01 -1.690017133951187134e-01 2.550061941146850586e-01 -1.127404347062110901e-02 -3.288765251636505127e-02 -1.060962677001953125e-02 -9.639506787061691284e-02 4.189468920230865479e-02 1.008442882448434830e-02 -5.364956799894571304e-03 -7.331173121929168701e-02 3.978354334831237793e-01 8.942037075757980347e-02 3.325264155864715576e-01 -8.366795629262924194e-02 -9.941264055669307709e-03 -2.798578739166259766e-01 1.897190362215042114e-01 -2.254324704408645630e-01
-2.162331938743591309e-01 -4.976265504956245422e-02 8.830345235764980316e-03 1.742333024740219116e-01 -1.496362239122390747e-01 9.397289156913757324e-02 -1.503729373216629028e-01 -1.397783905267715454e-01 -1.053178906440734863e-01 3.876692056655883789e-02 -1.633976548910140991e-01 1.071657687425613403e-01 2.170350700616836548e-01 2.831871509552001953e-01 3.147302269935607910e-01 4.566016495227813721e-01 1.398198008537292480e-01 -8.078889548778533936e-02 -2.964323759078979492e-01 -8.563628792762756348e-02 3.231398463249206543e-01 7.185408473014831543e-02 7.784736156463623047e-02 1.987882107496261597e-01 1.929852813482284546e-01 6.807661801576614380e-02 7.802929729223251343e-02 5.351445078849792480e-02 -1.141533330082893372e-01 4.333889111876487732e-03 1.086339652538299561e-01 -9.601941704750061035e-02
-7.645740360021591187e-02 2.027881443500518799e-01 -1.508849263191223145e-01 -4.338853061199188232e-02 -1.223364993929862976e-01 4.927026107907295227e-02 -8.788713067770004272e-02 -2.697366178035736084e-01 2.595729827880859375e-01 2.128041088581085205e-01 -2.708609700202941895e-01 2.200518101453781128e-01 2.726466059684753418e-01 1.421269029378890991e-01 -3.749492391943931580e-02 5.935948714613914490e-02 1.526914238929748535e-01 -2.630238421261310577e-02 3.213513195514678955e-01 8.911684900522232056e-02 -1.292740851640701294e-01 1.268668323755264282e-01 2.627526521682739258e-01 -1.253857910633087158e-01 1.887494698166847229e-02 -1.800809204578399658e-01 -6.583287380635738373e-03 -2.416725829243659973e-02 -2.572414875030517578e-01 -1.752186417579650879e-01 2.470543831586837769e-01 -2.290915846824645996e-01
-1.390063948929309845e-02 -1.766729950904846191e-01 -9.548652917146682739e-02 -5.157993361353874207e-02 2.142697721719741821e-01 9.161687456071376801e-03 3.892333507537841797e-01 -3.778140246868133545e-01 -4.888595268130302429e-02 -1.545845866203308105e-01 -2.418430894613265991e-01 2.094829678535461426e-01 1.250126361846923828e-01 1.246368736028671265e-01 2.148768156766891479e-01 2.387502342462539673e-01 -1.938652247190475464e-01 1.778014376759529114e-02 -1.804676055908203125e-01 9.238717705011367798e-02 1.838744878768920898e-01 -1.255473308265209198e-02 4.795392602682113647e-02 9.588900208473205566e-02 -1.635870635509490967e-01 -1.602203771471977234e-02 2.300730645656585693e-01 -6.560163199901580811e-02 -2.212215811014175415e-01 -1.326173245906829834e-01 1.062292456626892090e-01 -2.589383423328399658e-01
2.596443891525268555e-01 -7.697031646966934204e-02 -2.978832721710205078e-01 2.283612266182899475e-02 -2.010642737150192261e-01 1.808219850063323975e-01 1.189270168542861938e-01 6.409219466149806976e-03 -1.712334901094436646e-02 -1.535189151763916016e-01 -1.909164786338806152e-01 2.960785105824470520e-02 5.475697517395019531e-01 9.857127070426940918e-02 6.319434940814971924e-02 -2.140344120562076569e-02 -1.869907826185226440e-01 1.053736209869384766e-01 1.147781908512115479e-01 -1.149677485227584839e-01 -7.163044065237045288e-02 3.215315937995910645e-02 -7.720865309238433838e-02 1.333577632904052734e-01 -5.788660421967506409e-02 -1.081000417470932007e-01 -8.888340741395950317e-02 1.586606726050376892e-02 -2.221422791481018066e-01 -3.687417209148406982e-01 2.522972226142883301e-01 -1.943403296172618866e-02
-1.086896508932113647e-01 1.245666444301605225e-01 -1.962874829769134521e-01 1.073126122355461121e-01 -1.544606871902942657e-02 4.644152708351612091e-03 2.345234602689743042e-01 -2.030635476112365723e-01 -2.243036217987537384e-02 8.794437162578105927e-03 -3.667809963226318359e-01 1.153696626424789429e-01 6.112811341881752014e-02 1.739061474800109863e-01 1.048362255096435547e-01 2.676083445549011230e-01 1.288429796695709229e-01 2.445713132619857788e-01 -8.875784277915954590e-02 -1.016749292612075806e-01 1.207646504044532776e-01 -2.525790929794311523e-01 1.206367388367652893e-01 3.324620723724365234e-01 -6.144669279456138611e-02 -4.437191784381866455e-02 1.367676705121994019e-01 -1.720769554376602173e-01 -1.986140161752700806e-01 -8.528197556734085083e-02 3.590650558471679688e-01 1.825381815433502197e-01
-1.184623837471008301e-01 1.076477468013763428e-01 -4.797178208827972412e-01 6.340340524911880493e-02 -6.646828353404998779e-02 9.164208173751831055e-02 -6.194355338811874390e-02 -7.139997184276580811e-02 9.295988827943801880e-02 1.609466820955276489e-01 -2.057012468576431274e-01 1.651301234960556030e-02 8.880776166915893555e-02 2.224491685628890991e-01 1.843248307704925537e-01 1.400036364793777466e-01 5.876336246728897095e-02 5.493933334946632385e-03 -5.686839297413825989e-02 -1.071121692657470703e-01 4.059400856494903564e-01 4.983780905604362488e-02 6.177267059683799744e-02 -2.435185760259628296e-01 2.092334255576133728e-02 5.681194365024566650e-03 1.684807091951370239e-01 -1.666631102561950684e-01 -8.610433340072631836e-02 -2.588677108287811279e-01 3.088937103748321533e-01 -2.352600246667861938e-01
1.542178820818662643e-02 -1.072625890374183655e-01 -1.655709296464920044e-01 -3.056496083736419678e-01 -2.152936756610870361e-01 -8.661285787820816040e-02 3.070854544639587402e-01 -3.623145073652267456e-02 5.384073033928871155e-02 6.555297225713729858e-02 -6.573887914419174194e-02 2.569590508937835693e-01 3.015160560607910156e-01 3.576516211032867432e-01 3.167189424857497215e-03 7.451415061950683594e-02 1.092652156949043274e-01 7.788139581680297852e-02 -1.370386779308319092e-01 1.664109081029891968e-01 4.867321252822875977e-02 -8.415377140045166016e-02 1.017807051539421082e-01 -4.243990406394004822e-02 -1.667094044387340546e-02 -1.995393186807632446e-01 1.480863243341445923e-01 1.669350713491439819e-01 6.336094439029693604e-02 -3.199058771133422852e-01 3.642241954803466797e-01 3.204891458153724670e-02
-8.452912420034408569e-02 3.053239583969116211e-01 -2.360766232013702393e-01 -4.741742461919784546e-02 -1.400244683027267456e-01 2.119501680135726929e-02 4.326253011822700500e-02 4.727230966091156006e-02 -2.202910929918289185e-02 6.310179084539413452e-02 -2.189780920743942261e-01 2.033549398183822632e-01 1.488091144710779190e-02 3.222890794277191162e-01 3.395085781812667847e-02 -1.650618389248847961e-02 3.395064473152160645e-01 1.255256533622741699e-01 -1.578369061462581158e-03 -1.168328672647476196e-01 3.093820214271545410e-01 -5.146563053131103516e-02 1.189250126481056213e-01 2.346053570508956909e-01 -4.559208452701568604e-02 -1.043054088950157166e-02 -1.167372316122055054e-01 -8.997894078493118286e-02 -2.607169151306152344e-01 -3.694051504135131836e-01 1.499997675418853760e-01 -2.348052859306335449e-01
-3.202894236892461777e-03 1.515603810548782349e-01 -6.065743565559387207e-01 1.356825381517410278e-01 -2.042587846517562866e-02 2.790895700454711914e-01 -4.499824717640876770e-02 -7.310252636671066284e-02 5.036928504705429077e-02 2.857877686619758606e-02 -1.742588132619857788e-01 1.058013215661048889e-01 2.727776207029819489e-02 3.435465395450592041e-01 5.765277519822120667e-02 -2.368253096938133240e-02 7.047426700592041016e-02 -8.765348047018051147e-02 6.322673708200454712e-02 -5.095460265874862671e-02 4.540906101465225220e-02 4.554520174860954285e-02 5.850405246019363403e-02 2.221511751413345337e-01 2.148921936750411987e-01 -4.484188184142112732e-02 1.940895766019821167e-01 -1.603832542896270752e-01 -7.914225757122039795e-02 -3.010207414627075195e-01 1.344089210033416748e-01 -1.864224225282669067e-01
3.008645176887512207e-01 -2.225786074995994568e-02 -1.685363948345184326e-01 1.662788353860378265e-02 -2.349420636892318726e-01 8.150184899568557739e-02 -5.042976513504981995e-02 -3.125575482845306396e-01 8.330854773521423340e-02 -7.471981644630432129e-02 -1.926556676626205444e-01 6.531069055199623108e-03 8.406614512205123901e-02 2.759656310081481934e-01 1.701989918947219849e-01 1.692134141921997070e-02 -2.205735258758068085e-02 -1.877110153436660767e-01 -5.109620839357376099e-02 -2.626232504844665527e-01 1.270602643489837646e-01 2.753026084974408150e-03 3.963141515851020813e-02 2.699414789676666260e-01 -2.739728689193725586e-01 8.560387045145034790e-02 4.605217278003692627e-01 -1.664208322763442993e-01 -1.738018691539764404e-01 -6.858409941196441650e-02 -9.085548226721584797e-04 3.311269730329513550e-02
5.775619670748710632e-02 1.865495741367340088e-01 -7.357794791460037231e-02 2.843838930130004883e-01 -1.666445732116699219e-01 -5.914760753512382507e-02 1.400274634361267090e-01 -2.538312375545501709e-01 3.695972554851323366e-04 1.066232025623321533e-01 -2.607657909393310547e-01 8.238849043846130371e-02 -6.440056860446929932e-02 1.488372981548309326e-01 -6.186863034963607788e-02 7.887820154428482056e-02 1.446952372789382935e-01 -3.046492934226989746e-01 -7.760793715715408325e-02 2.417693287134170532e-01 4.538125917315483093e-02 3.302724659442901611e-01 1.354184001684188843e-01 2.986798286437988281e-01 -6.392636895179748535e-02 1.831446588039398193e-01 1.303663998842239380e-01 -1.811497956514358521e-01 -7.860861718654632568e-02 -3.116028904914855957e-01 2.109058499336242676e-01 -7.521525025367736816e-02
-5.602341517806053162e-02 -9.652575850486755371e-02 -2.567806541919708252e-01 2.407989054918289185e-01 -6.622130423784255981e-02 2.656430564820766449e-02 2.999179065227508545e-01 -3.842994868755340576e-01 -2.228114008903503418e-01 -4.848060011863708496e-02 1.466454751789569855e-02 1.481857746839523315e-01 -2.477241866290569305e-02 -2.379767596721649170e-01 1.157278940081596375e-02 3.606491908431053162e-02 1.072584465146064758e-01 2.381415665149688721e-02 1.649381965398788452e-01 -1.277922838926315308e-01 3.673391044139862061e-01 6.437131017446517944e-02 4.009518325328826904e-01 5.085540562868118286e-02 1.636458486318588257e-01 -6.713577359914779663e-02 5.533640459179878235e-02 -1.176866665482521057e-01 -8.775128424167633057e-02 -2.391543090343475342e-01 7.924041152000427246e-02 -1.031229794025421143e-01
-8.847288787364959717e-02 6.708510220050811768e-02 -1.300846636295318604e-01 6.301589310169219971e-02 -2.324835658073425293e-01 1.399024873971939087e-01 3.812517821788787842e-01 1.247744541615247726e-02 -1.245879828929901123e-01 3.026150763034820557e-01 -3.427392989397048950e-02 1.538327187299728394e-01 1.518654227256774902e-01 -4.132380709052085876e-02 -1.508788317441940308e-01 -1.035953313112258911e-01 -7.382997125387191772e-02 -8.472257107496261597e-02 -2.325804531574249268e-02 9.133202582597732544e-02 1.705433875322341919e-01 1.083850264549255371e-01 1.637710630893707275e-01 -6.443190574645996094e-02 -6.538657099008560181e-02 -1.704386919736862183e-01 7.282867282629013062e-02 -3.350425139069557190e-02 -4.528563618659973145e-01 -1.926820874214172363e-01 3.348481953144073486e-01 -2.646675407886505127e-01
1.903672814369201660e-01 -9.038747102022171021e-02 -5.700773373246192932e-02 -2.852317877113819122e-02 -1.425542831420898438e-01 2.706286311149597168e-01 2.358675301074981689e-01 -9.774750471115112305e-02 7.591670006513595581e-02 -1.854529082775115967e-01 -2.313612550497055054e-01 7.535062730312347412e-02 2.217376530170440674e-01 7.188226561993360519e-03 1.082629784941673279e-01 5.171338841319084167e-02 1.084811687469482422e-01 -1.325435340404510498e-01 3.138231337070465088e-01 -1.533920317888259888e-01 2.369685471057891846e-01 -1.099210157990455627e-01 -1.657716743648052216e-02 3.254009187221527100e-01 -3.003335297107696533e-01 -7.888139039278030396e-02 2.534446306526660919e-03 1.943136379122734070e-02 -3.065666258335113525e-01 -2.365403175354003906e-01 1.398984491825103760e-01 -1.942718476057052612e-01
2.797315716743469238e-01 1.014247462153434753e-01 5.463790148496627808e-02 5.594901158474385738e-04 -3.417434636503458023e-03 -4.447781294584274292e-02 1.024384871125221252e-01 -3.889581561088562012e-01 -2.713832259178161621e-02 -7.614761590957641602e-02 -2.024139612913131714e-01 1.027688160538673401e-01 2.470628768205642700e-01 1.439322084188461304e-01 1.725367456674575806e-02 1.602980196475982666e-01 1.697666645050048828e-01 1.252948343753814697e-01 -3.209329023957252502e-02 3.499147295951843262e-02 -1.343900114297866821e-01 1.696945279836654663e-01 -3.901450708508491516e-02 1.499820947647094727e-01 -3.218987584114074707e-01 -5.660042539238929749e-02 3.089979887008666992e-01 -1.821791082620620728e-01 -1.086747348308563232e-01 -1.150126829743385315e-01 3.505235910415649414e-01 -2.790059745311737061e-01
-2.213643193244934082e-01 -1.505486965179443359e-01 1.096691042184829712e-01 3.100276589393615723e-01 1.573895476758480072e-02 4.091664403676986694e-02 1.090107709169387817e-01 -1.745949834585189819e-01 1.636958420276641846e-01 -2.823140025138854980e-01 -1.432542689144611359e-02 1.044213697314262390e-01 4.884362220764160156e-01 6.129660457372665405e-02 1.497535258531570435e-01 1.269130408763885498e-01 2.122066617012023926e-01 1.174613162875175476e-01 8.180981874465942383e-02 1.714742928743362427e-01 6.668938696384429932e-02 5.768865719437599182e-02 -3.244993835687637329e-02 9.836355596780776978e-02 -1.330489516258239746e-01 6.568574346601963043e-03 2.348781824111938477e-01 5.037200078368186951e-02 -1.814715862274169922e-01 -2.547414600849151611e-01 2.934983074665069580e-01 -6.773202866315841675e-02
-6.464993581175804138e-03 -1.083420142531394958e-01 1.215414423495531082e-02 -8.693260699510574341e-02 -8.345109224319458008e-02 2.654717862606048584e-01 7.948641665279865265e-03 -3.386304974555969238e-01 -4.166749492287635803e-02 2.084855586290359497e-01 -2.449091523885726929e-01 3.424195051193237305e-01 4.982908368110656738e-01 -4.741438850760459900e-02 2.404277324676513672e-01 3.128807246685028076e-02 -6.959097832441329956e-02 -1.288703680038452148e-01 -7.905896753072738647e-03 1.378665268421173096e-01 4.375379160046577454e-02 2.244277149438858032e-01 -9.615161456167697906e-03 -1.798154227435588837e-02 -2.301635146141052246e-01 -8.522868156433105469e-02 -3.517059609293937683e-02 3.945374861359596252e-02 -1.167594417929649353e-01 -4.437894746661186218e-02 -1.039042621850967407e-01 -2.719050049781799316e-01
-2.732611000537872314e-01 2.010758370161056519e-01 1.073609516024589539e-01 -2.510142922401428223e-01 -2.940119989216327667e-02 9.650839120149612427e-02 -1.040300540626049042e-02 -3.894865810871124268e-01 9.182708710432052612e-02 -1.196830943226814270e-01 1.468611210584640503e-01 2.797082066535949707e-01 2.720931172370910645e-01 1.488986611366271973e-01 1.016238406300544739e-01 -2.495911903679370880e-02 5.124435201287269592e-02 -6.521487981081008911e-02 -2.247762531042098999e-01 1.202198192477226257e-01 2.270657122135162354e-01 -2.130865156650543213e-01 1.044905185699462891e-01 8.041696995496749878e-02 1.185232028365135193e-01 -5.286959186196327209e-02 -5.112978816032409668e-02 -1.383646428585052490e-01 -3.778344690799713135e-01 -1.396570354700088501e-01 -1.034484803676605225e-02 -1.774294227361679077e-01
1.300640106201171875e-01 -1.339397579431533813e-01 -5.990377068519592285e-02 9.938897937536239624e-02 -2.086934596300125122e-01 9.719390422105789185e-02 -1.758779585361480713e-01 -3.650285899639129639e-01 3.588399589061737061e-01 1.386351324617862701e-02 -1.085543483495712280e-01 5.574176833033561707e-02 2.762836217880249023e-01 1.339960843324661255e-01 3.083496987819671631e-01 2.088567428290843964e-02 3.807011842727661133e-01 9.486353397369384766e-02 1.178608536720275879e-01 -4.105204343795776367e-02 -9.625912457704544067e-02 -6.535048782825469971e-02 1.698201447725296021e-01 2.168053835630416870e-01 -2.091141343116760254e-01 -1.388425752520561218e-02 1.391446143388748169e-01 -2.413663826882839203e-02 -2.143901735544204712e-01 -1.090559139847755432e-01 3.823560476303100586e-02 -1.370152980089187622e-01
9.671618044376373291e-02 2.341583073139190674e-01 -1.360126286745071411e-01 1.347101777791976929e-01 -2.046377062797546387e-01 1.864953190088272095e-01 -3.786489740014076233e-02 1.016945466399192810e-01 -1.075055450201034546e-01 -1.402823179960250854e-01 -2.358818799257278442e-01 2.257267236709594727e-01 1.265957951545715332e-01 2.186870723962783813e-01 1.242587715387344360e-01 6.159615889191627502e-02 3.852936327457427979e-01 1.885476261377334595e-01 -5.653724819421768188e-02 -1.025633513927459717e-01 1.778865754604339600e-01 -1.595749706029891968e-01 1.353389620780944824e-01 3.561758399009704590e-01 5.655513331294059753e-02 -1.563842296600341797e-01 -1.180449407547712326e-02 3.258336102589964867e-03 -2.205226123332977295e-01 -3.035570383071899414e-01 1.424047648906707764e-01 -3.097119554877281189e-02
-1.340198367834091187e-01 -1.266092211008071899e-01 -1.998327374458312988e-01 1.267948299646377563e-01 -9.947097301483154297e-02 3.888337314128875732e-01 8.790157735347747803e-02 3.329862281680107117e-02 1.919914502650499344e-03 5.994293466210365295e-02 -4.572793543338775635e-01 2.141213417053222656e-01 6.183037906885147095e-02 1.894205622375011444e-02 2.131580263376235962e-01 7.825905829668045044e-02 2.160154730081558228e-01 8.575543761253356934e-02 -1.025164220482110977e-02 6.156008318066596985e-02 1.719541102647781372e-01 -5.151166766881942749e-02 1.089463941752910614e-02 2.472264617681503296e-01 -1.070892252027988434e-02 -1.666705310344696045e-02 -1.109752058982849121e-01 -5.582136288285255432e-02 1.295988708734512329e-01 -3.659965991973876953e-01 7.164485752582550049e-02 -3.204782009124755859e-01
2.426495403051376343e-01 2.241394966840744019e-01 -2.577329874038696289e-01 -4.619039967656135559e-02 -8.945225272327661514e-04 1.181138455867767334e-01 1.300060898065567017e-01 -4.875647127628326416e-01 1.689471453428268433e-01 -1.014509648084640503e-01 5.747792497277259827e-02 1.803849786520004272e-01 2.738075256347656250e-01 -1.503205150365829468e-01 1.377378255128860474e-01 2.385738641023635864e-01 -4.717357084155082703e-02 -1.573945134878158569e-01 -1.431204527616500854e-01 4.105259431526064873e-04 1.409733444452285767e-01 5.001702904701232910e-02 -7.920227944850921631e-02 -4.619839310180395842e-04 -2.340074330568313599e-01 4.385619983077049255e-02 1.557430773973464966e-01 -1.651441007852554321e-01 -1.237624734640121460e-01 -2.451289147138595581e-01 1.890598237514495850e-01 -1.006265804171562195e-01
1.655448675155639648e-01 1.493356376886367798e-01 -2.803973853588104248e-01 -9.261150658130645752e-02 -3.054848872125148773e-02 1.012786328792572021e-01 -1.290313154458999634e-02 7.844023406505584717e-03 -2.136442810297012329e-01 1.230377107858657837e-01 -2.956486344337463379e-01 2.622943818569183350e-01 2.648114264011383057e-01 3.203308284282684326e-01 2.564516663551330566e-01 -2.290617860853672028e-02 4.310117568820714951e-03 -1.861424595117568970e-01 -9.783051908016204834e-02 1.485846340656280518e-01 -1.428732722997665405e-01 2.432717680931091309e-01 2.568291127681732178e-02 -6.254994124174118042e-02 -1.042111888527870178e-01 1.280400305986404419e-01 -5.039148032665252686e-02 -5.968257412314414978e-02 -1.357902288436889648e-01 -2.047339230775833130e-01 1.535902321338653564e-01 -3.575969636440277100e-01
-1.329490244388580322e-01 8.350446820259094238e-02 1.079920083284378052e-01 1.907570660114288330e-01 -5.325008183717727661e-02 3.311592936515808105e-01 2.996724545955657959e-01 -2.191627472639083862e-01 2.564784325659275055e-02 -2.241388559341430664e-01 -1.533920466899871826e-01 -1.113949939608573914e-01 3.197175264358520508e-01 1.297672986984252930e-01 2.302394509315490723e-01 2.095645070075988770e-01 1.725849062204360962e-01 2.822122871875762939e-01 5.246675573289394379e-03 5.560962110757827759e-02 -8.878181129693984985e-02 -8.150758594274520874e-02 9.136772155761718750e-02 1.583345830440521240e-01 -1.138131916522979736e-01 1.262925565242767334e-01 9.976533055305480957e-02 8.607445657253265381e-02 -2.887953221797943115e-01 1.597503200173377991e-02 2.247098237276077271e-01 -1.822968572378158569e-01
-1.434358581900596619e-02 3.028489053249359131e-01 -2.628226391971111298e-02 5.725340172648429871e-02 -2.577057182788848877e-01 1.708427369594573975e-01 -1.382202841341495514e-02 3.530130535364151001e-02 -1.422555595636367798e-01 -4.143078625202178955e-01 -8.556424640119075775e-03 2.013230025768280029e-01 3.193902075290679932e-01 -6.235419586300849915e-02 1.763863414525985718e-01 3.549341857433319092e-02 -6.453552097082138062e-02 -6.293092388659715652e-03 1.161672174930572510e-01 9.986349940299987793e-02 4.271026849746704102e-01 4.409238696098327637e-02 2.209542095661163330e-01 4.380825906991958618e-02 -1.354906857013702393e-01 -3.646035492420196533e-02 6.490777432918548584e-02 -1.388817876577377319e-01 -1.332042664289474487e-01 -8.271338790655136108e-02 -2.566683888435363770e-01 -1.997123062610626221e-01
-1.898859143257141113e-01 8.296172320842742920e-02 -1.835498362779617310e-01 -1.420714408159255981e-01 -2.253416627645492554e-01 6.139444559812545776e-02 3.235335648059844971e-02 -1.829330623149871826e-01 2.265427708625793457e-01 1.003968063741922379e-02 -3.357458710670471191e-01 1.160426586866378784e-01 5.713663250207901001e-02 1.552438586950302124e-01 2.616444788873195648e-02 -3.499715123325586319e-03 1.834337133914232254e-03 -1.338736712932586670e-01 9.759362787008285522e-02 3.322013914585113525e-01 1.727679669857025146e-01 3.919703960418701172e-01 1.575892269611358643e-01 -7.234472781419754028e-02 -1.141828671097755432e-01 -1.595823764801025391e-01 -6.279048323631286621e-02 -3.866948187351226807e-02 -1.920877397060394287e-01 -9.894590079784393311e-02 3.905179798603057861e-01 -1.181141212582588196e-01
-1.241452619433403015e-02 -1.722419857978820801e-01 2.673504687845706940e-02 3.669646084308624268e-01 -7.695396244525909424e-02 7.028202712535858154e-02 9.387330710887908936e-02 -1.520422399044036865e-01 -7.226066291332244873e-02 -9.470520168542861938e-02 -9.990100562572479248e-02 1.249758303165435791e-01 4.012644290924072266e-01 2.713697552680969238e-01 1.767982542514801025e-01 1.623997986316680908e-01 -1.665287315845489502e-01 8.713427186012268066e-02 6.375193595886230469e-02 2.485446929931640625e-01 6.169041991233825684e-02 1.302082091569900513e-01 9.396784752607345581e-02 -9.151657111942768097e-03 -3.111575543880462646e-01 6.639055162668228149e-02 4.127018749713897705e-01 -8.481872081756591797e-02 -7.105275243520736694e-02 -2.041554450988769531e-01 -5.814232304692268372e-02 1.567444950342178345e-02
-1.584625691175460815e-01 2.831877768039703369e-01 -6.284829229116439819e-02 -1.507716774940490723e-01 -2.064396142959594727e-01 1.104816049337387085e-01 9.442961774766445160e-03 -1.402464509010314941e-01 -3.086950480937957764e-01 -3.070232691243290901e-03 -9.223732352256774902e-02 1.518948078155517578e-01 1.381767690181732178e-01 -2.449752390384674072e-02 3.050625510513782501e-02 1.598835140466690063e-01 2.949126362800598145e-01 -1.381879746913909912e-01 2.554058730602264404e-01 2.396332621574401855e-01 1.439366191625595093e-01 -8.025062829256057739e-02 3.259328007698059082e-01 1.444826126098632812e-01 -6.868839263916015625e-02 4.448524117469787598e-02 2.880035638809204102e-01 8.904120326042175293e-02 -1.239351555705070496e-01 -4.641402140259742737e-02 -3.893713233992457390e-03 -3.496724963188171387e-01
3.068720921874046326e-02 1.587408930063247681e-01 -1.367400586605072021e-01 8.018192648887634277e-02 4.298818111419677734e-02 5.659015849232673645e-02 3.681358322501182556e-02 -9.211734868586063385e-03 -1.068769246339797974e-01 -7.851239293813705444e-02 -3.081395030021667480e-01 3.529975712299346924e-01 1.551305502653121948e-01 2.838776111602783203e-01 7.877437025308609009e-02 3.723167465068399906e-04 2.637496888637542725e-01 2.027689814567565918e-01 5.826848372817039490e-02 -7.295863330364227295e-02 2.909739613533020020e-01 -1.956925727427005768e-02 1.532098352909088135e-01 2.944515347480773926e-01 1.342512816190719604e-01 3.884232044219970703e-02 -1.126544326543807983e-01 5.766359716653823853e-02 -1.723935902118682861e-01 -4.358306527137756348e-01 7.842610031366348267e-02 -1.351022273302078247e-01
-1.573753505945205688e-01 1.515438407659530640e-01 2.944222278892993927e-02 5.761474836617708206e-03 -3.901082575321197510e-01 9.921219898387789726e-04 2.270012348890304565e-01 -2.146632671356201172e-01 -1.563327610492706299e-01 8.306636661291122437e-02 -2.915568947792053223e-01 1.510304212570190430e-01 3.846014440059661865e-01 8.821420371532440186e-02 1.320516914129257202e-01 -1.735521256923675537e-01 -2.899898914620280266e-03 -1.403676420450210571e-01 1.321527063846588135e-01 5.664213001728057861e-02 1.619386672973632812e-01 3.018723428249359131e-02 2.196698486804962158e-01 -1.347404718399047852e-01 3.399671288207173347e-03 2.870500553399324417e-03 9.499669820070266724e-02 -9.475745609961450100e-04 -3.410675227642059326e-01 2.417318373918533325e-01 2.096065133810043335e-02 -2.024436742067337036e-01
-5.002482235431671143e-02 2.523914873600006104e-01 -3.416746258735656738e-01 -2.004967778921127319e-01 -1.105157732963562012e-01 2.292471230030059814e-01 -2.239184379577636719e-01 -2.866289578378200531e-02 2.470980435609817505e-01 1.690548211336135864e-01 -9.126181900501251221e-02 2.123329043388366699e-01 1.681726276874542236e-01 7.406472414731979370e-02 1.549704521894454956e-01 1.709368526935577393e-01 -7.362473756074905396e-02 -1.153287291526794434e-02 -3.255052864551544189e-02 4.916879907250404358e-02 2.750124037265777588e-01 1.152932643890380859e-01 3.062106966972351074e-01 2.961588650941848755e-02 1.527085006237030029e-01 5.599550902843475342e-02 -2.984812855720520020e-02 -1.051786392927169800e-01 -1.501153111457824707e-01 -1.376385986804962158e-01 3.142111301422119141e-01 -2.446613162755966187e-01
1.075138524174690247e-01 -1.858460158109664917e-01 -3.059867322444915771e-01 1.840965002775192261e-01 -2.069621533155441284e-01 1.085146293044090271e-01 1.664813309907913208e-01 -1.918026953935623169e-01 -1.450873464345932007e-01 1.274815946817398071e-01 1.927685178816318512e-02 -7.206097990274429321e-02 3.613881766796112061e-01 2.086001634597778320e-01 1.268000006675720215e-01 1.503029018640518188e-01 5.590644478797912598e-02 2.121686749160289764e-02 2.547380030155181885e-01 2.114021480083465576e-01 2.728648185729980469e-01 3.766352832317352295e-01 1.311312168836593628e-01 6.227046251296997070e-02 -8.853463083505630493e-02 -6.444605439901351929e-02 3.008298575878143311e-02 -2.049561589956283569e-01 4.020171612501144409e-02 -1.931773126125335693e-01 6.747137755155563354e-02 -5.185163393616676331e-02
-2.754016518592834473e-01 1.785334083251655102e-03 2.608538419008255005e-02 1.748923659324645996e-01 8.679425716400146484e-02 3.387596309185028076e-01 1.670584529638290405e-01 -5.251356586813926697e-02 -9.784608334302902222e-02 -1.874335259199142456e-01 -1.999678909778594971e-01 1.114466413855552673e-01 2.335240840911865234e-01 2.862864732742309570e-02 1.426436007022857666e-01 1.705130748450756073e-02 4.742753878235816956e-02 -4.754137992858886719e-02 5.673421174287796021e-02 -1.047337576746940613e-01 7.931195199489593506e-02 -1.469147801399230957e-01 7.407779991626739502e-02 4.431995749473571777e-01 -4.436440393328666687e-02 1.836891472339630127e-01 -8.759774267673492432e-02 9.570955485105514526e-02 -3.692927360534667969e-01 -1.808882802724838257e-01 3.103975355625152588e-01 -1.867322064936161041e-02
-3.388430178165435791e-02 6.433104723691940308e-02 -1.547502577304840088e-01 4.164487496018409729e-02 -2.995174229145050049e-01 8.083541691303253174e-02 1.425989568233489990e-01 -5.654764920473098755e-02 1.007515564560890198e-01 7.261491566896438599e-02 -2.810336649417877197e-01 4.314699172973632812e-01 1.220593973994255066e-01 9.707050770521163940e-02 2.686937451362609863e-01 1.293361280113458633e-02 -3.121311962604522705e-01 -8.786518871784210205e-02 -5.191064625978469849e-02 -1.624318771064281464e-02 -2.157284505665302277e-02 -1.598192602396011353e-01 2.649113237857818604e-01 -2.304284572601318359e-01 -8.322621881961822510e-02 4.795838147401809692e-03 9.697572141885757446e-02 2.254070192575454712e-01 -1.164349988102912903e-01 -3.600430190563201904e-01 -1.839847117662429810e-02 -6.263431906700134277e-02
3.249726444482803345e-02 1.913497895002365112e-01 -1.685337275266647339e-01 -8.752631838433444500e-04 -1.014400050044059753e-01 1.557223498821258545e-01 4.092248529195785522e-02 -1.222327277064323425e-01 -1.116055697202682495e-01 9.512157738208770752e-02 -2.727420330047607422e-01 3.719742596149444580e-01 3.114010095596313477e-01 2.484933733940124512e-01 2.073811292648315430e-01 1.196831837296485901e-01 3.832010843325406313e-04 -6.500793993473052979e-02 -1.691616028547286987e-01 2.020182907581329346e-01 -1.497777551412582397e-01 1.797645539045333862e-01 3.159563988447189331e-02 2.146940492093563080e-02 4.769466072320938110e-02 1.110746860504150391e-01 -2.757838070392608643e-01 -6.090182438492774963e-02 -8.423113822937011719e-02 -2.136957496404647827e-01 2.809094488620758057e-01 -2.766806185245513916e-01
-1.932582408189773560e-01 9.963155537843704224e-02 -3.946516215801239014e-01 -1.945262551307678223e-01 1.049591004848480225e-01 1.011966541409492493e-01 -1.113035306334495544e-01 -3.500757515430450439e-01 -1.332513689994812012e-01 6.947449594736099243e-02 5.874390900135040283e-02 1.168778091669082642e-01 -1.589078456163406372e-02 1.100067645311355591e-01 1.313204467296600342e-01 7.443337887525558472e-02 1.214611902832984924e-01 1.038893237709999084e-01 2.609207034111022949e-01 6.648154556751251221e-02 -1.006430294364690781e-02 -6.530898809432983398e-02 3.113710880279541016e-01 -9.878308326005935669e-02 -2.057221233844757080e-01 3.189729452133178711e-01 1.840491443872451782e-01 -5.262035131454467773e-02 -2.287083715200424194e-01 -2.606603503227233887e-01 3.405754268169403076e-02 -1.298503279685974121e-01
6.380854547023773193e-02 4.338001310825347900e-01 -2.305296361446380615e-01 1.561731994152069092e-01 -1.508789062500000000e-01 -7.199096027761697769e-03 -1.166159845888614655e-02 -2.043442428112030029e-01 -1.250505447387695312e-01 -2.099177837371826172e-01 -5.911554768681526184e-02 1.461981683969497681e-01 2.862264215946197510e-01 -1.511082053184509277e-02 3.939919769763946533e-01 -1.887641847133636475e-01 -9.932928532361984253e-02 -1.214523017406463623e-01 -2.902695164084434509e-02 -5.795023217797279358e-02 -5.772503465414047241e-02 5.991441197693347931e-03 5.850201472640037537e-03 -9.850897639989852905e-02 9.845497459173202515e-02 1.118277087807655334e-01 3.228823095560073853e-02 -7.760863006114959717e-02 -9.986877441406250000e-03 -4.754986763000488281e-01 7.200294733047485352e-02 7.310450822114944458e-02
5.387162417173385620e-02 6.035922840237617493e-02 -1.118381507694721222e-02 -1.267611701041460037e-02 -2.968728542327880859e-01 4.102931171655654907e-02 1.776128411293029785e-01 -2.579132616519927979e-01 1.918776035308837891e-01 3.159813210368156433e-02 1.739015877246856689e-01 1.883297115564346313e-01 7.526863366365432739e-02 -8.438235521316528320e-02 -1.761500351130962372e-02 8.041255921125411987e-02 1.200970485806465149e-01 3.022613003849983215e-02 -3.586836159229278564e-01 2.716494537889957428e-02 1.196771934628486633e-01 -1.249857991933822632e-01 2.762935161590576172e-01 2.170455753803253174e-01 8.990644663572311401e-02 3.234901130199432373e-01 2.372010499238967896e-01 -6.856151670217514038e-02 -1.944476664066314697e-01 -2.714837789535522461e-01 2.276966422796249390e-01 -2.168548256158828735e-01
1.613249182701110840e-01 2.568683922290802002e-01 -9.867766499519348145e-02 -1.923693865537643433e-01 -2.394149601459503174e-01 2.197044193744659424e-01 2.655060403048992157e-02 -5.110793188214302063e-02 -1.681920588016510010e-01 1.856901198625564575e-01 -2.045828849077224731e-01 -8.392402669414877892e-04 -2.792887203395366669e-02 1.060947030782699585e-01 1.985505968332290649e-01 2.438721619546413422e-02 3.103395998477935791e-01 -3.496066853404045105e-02 1.188404411077499390e-01 4.115507304668426514e-01 1.262312978506088257e-01 8.513593673706054688e-02 1.545242369174957275e-01 -1.278438717126846313e-01 1.001774915494024754e-03 9.727907180786132812e-02 3.175387084484100342e-01 -2.163757681846618652e-01 -4.134939983487129211e-02 -1.377070397138595581e-01 1.507000774145126343e-01 -2.252433300018310547e-01
4.734715912491083145e-04 2.389384508132934570e-01 -1.169861853122711182e-01 7.304792106151580811e-02 -3.287504315376281738e-01 -2.887886948883533478e-02 4.416392184793949127e-03 -4.556330665946006775e-02 -2.458428591489791870e-02 6.685895472764968872e-02 -4.070414900779724121e-01 2.957890927791595459e-01 2.575980722904205322e-01 1.284939944744110107e-01 2.341580539941787720e-01 1.840811967849731445e-01 3.952454775571823120e-03 4.085414484143257141e-02 -3.892450779676437378e-02 2.330662161111831665e-01 -2.282408475875854492e-01 1.714549958705902100e-01 9.758567810058593750e-02 6.320460233837366104e-03 3.405628353357315063e-02 6.902652326971292496e-03 -1.033257916569709778e-01 -3.026860766112804413e-02 -1.796173602342605591e-01 -9.596439450979232788e-02 2.242146283388137817e-01 -3.604599237442016602e-01
-1.321336776018142700e-01 -3.203124552965164185e-02 -3.410977125167846680e-01 3.052809238433837891e-01 -1.434007436037063599e-01 5.089053139090538025e-02 -7.449710369110107422e-02 -2.022517174482345581e-01 -2.089511305093765259e-01 7.752677798271179199e-02 -7.323020696640014648e-02 -1.140336599200963974e-02 2.213056087493896484e-01 1.811404228210449219e-01 3.197696506977081299e-01 3.983560800552368164e-01 -1.569868475198745728e-01 -2.010225132107734680e-02 4.118591547012329102e-03 6.473360955715179443e-02 2.693521380424499512e-01 2.145474863937124610e-04 -7.804040610790252686e-02 1.716073602437973022e-01 2.137394398450851440e-01 1.456401050090789795e-01 -8.513276278972625732e-02 7.084875553846359253e-02 -2.418754696846008301e-01 -1.529235988855361938e-01 4.740792885422706604e-02 -6.183519586920738220e-02
1.011433899402618408e-01 2.187467664480209351e-01 -2.772954702377319336e-01 -1.067830771207809448e-01 6.829586345702409744e-03 1.525114327669143677e-01 -9.541587531566619873e-02 -3.449597060680389404e-01 -1.284486800432205200e-01 2.201879173517227173e-01 -4.782578721642494202e-02 4.736695811152458191e-02 -8.797248452901840210e-02 1.403766870498657227e-01 1.198851317167282104e-01 1.146830618381500244e-01 3.010421395301818848e-01 6.513443589210510254e-02 2.314113825559616089e-01 1.591748595237731934e-01 1.550040990114212036e-01 -9.636980295181274414e-02 3.245813399553298950e-02 1.337929517030715942e-01 -2.552740275859832764e-01 1.806320250034332275e-01 3.825557529926300049e-01 -9.196300059556961060e-02 -1.112925484776496887e-01 -1.782756745815277100e-01 3.333472460508346558e-02 -2.320172488689422607e-01
-6.013333424925804138e-02 1.164630427956581116e-01 3.310367465019226074e-02 -1.453989744186401367e-01 -2.386894524097442627e-01 3.520033881068229675e-02 1.126951277256011963e-01 -3.944553136825561523e-01 -2.528386414051055908e-01 9.766960144042968750e-02 5.459789931774139404e-02 2.337986379861831665e-01 2.400279939174652100e-01 6.558998674154281616e-02 2.158479243516921997e-01 5.107175186276435852e-02 7.885660976171493530e-02 -1.958756940439343452e-03 -2.732640206813812256e-01 1.085792183876037598e-01 -2.397639304399490356e-02 3.612565249204635620e-02 1.627853363752365112e-01 -6.080335378646850586e-02 -4.209433495998382568e-02 -9.411762654781341553e-02 -4.060524702072143555e-02 6.210091337561607361e-02 -5.382800698280334473e-01 -5.492889881134033203e-02 1.790450513362884521e-01 -1.616702526807785034e-01
-2.208871096372604370e-01 -6.837742775678634644e-02 1.635377705097198486e-01 -1.527707427740097046e-01 -2.303474843502044678e-01 2.368504554033279419e-01 1.921435445547103882e-02 -1.672539561986923218e-01 -2.950992286205291748e-01 9.662517905235290527e-02 -1.863177716732025146e-01 2.342114597558975220e-01 4.601085484027862549e-01 1.605531871318817139e-01 -5.032880976796150208e-02 1.794183254241943359e-01 -1.329672485589981079e-01 -1.227462515234947205e-01 2.562261223793029785e-01 1.676670908927917480e-01 1.595856994390487671e-01 2.740276744589209557e-03 2.262671589851379395e-01 2.731654234230518341e-02 4.118322953581809998e-02 1.222113519906997681e-01 1.387156099081039429e-01 5.860565602779388428e-02 -1.284104883670806885e-01 7.615590095520019531e-02 1.476621329784393311e-01 -1.158786639571189880e-01
-3.259677812457084656e-02 -1.832367181777954102e-01 -1.728252023458480835e-01 5.537391826510429382e-02 -2.920589148998260498e-01 -1.744466461241245270e-02 -1.400513201951980591e-01 -2.556258141994476318e-01 -1.255688071250915527e-02 -6.893798708915710449e-02 2.139342390000820160e-02 2.946838140487670898e-01 2.742943763732910156e-01 -6.942986696958541870e-02 -1.593382805585861206e-01 1.267849188297986984e-02 -6.860580295324325562e-02 -4.818387795239686966e-03 -2.003669589757919312e-01 9.797809645533561707e-03 1.264017820358276367e-01 -5.387390032410621643e-02 2.653774321079254150e-01 9.769407100975513458e-03 1.162851601839065552e-01 3.190350234508514404e-01 4.555131494998931885e-01 -4.726858064532279968e-02 -1.182971000671386719e-01 -1.951243877410888672e-01 2.230996340513229370e-01 -5.296306684613227844e-02
2.545019090175628662e-01 -1.691924184560775757e-01 -1.021013632416725159e-01 -6.869583576917648315e-02 3.248882945626974106e-03 9.472050517797470093e-02 2.198755145072937012e-01 -9.448742121458053589e-02 -4.115634784102439880e-02 -7.701352238655090332e-02 -2.597770988941192627e-01 -3.140924265608191490e-03 3.886305689811706543e-01 3.127514123916625977e-01 1.769860237836837769e-01 -2.636052668094635010e-01 -1.936743706464767456e-01 -1.126814261078834534e-01 1.709784567356109619e-01 2.495939377695322037e-03 8.220661431550979614e-02 -4.007525742053985596e-02 1.923786550760269165e-01 9.654381871223449707e-02 3.791976254433393478e-03 -1.272361874580383301e-01 5.122207477688789368e-02 -2.614987641572952271e-02 -2.958551049232482910e-01 -2.531697750091552734e-01 2.942348122596740723e-01 -9.259662777185440063e-02
4.634304344654083252e-02 2.378662079572677612e-01 1.923474110662937164e-02 -1.826293766498565674e-02 -2.388087213039398193e-01 -9.704379364848136902e-03 9.116812795400619507e-02 -2.401820868253707886e-01 1.655484735965728760e-01 2.440250515937805176e-01 -2.132681012153625488e-01 4.587480425834655762e-01 1.924544274806976318e-01 5.258424580097198486e-02 2.526595592498779297e-01 2.490093745291233063e-02 -1.210907027125358582e-01 -2.036202549934387207e-01 -8.186583966016769409e-02 3.018316030502319336e-01 2.771506272256374359e-02 8.024581521749496460e-02 1.899342685937881470e-01 2.891306206583976746e-02 -8.288765698671340942e-02 -6.667634844779968262e-02 9.224520623683929443e-02 -1.946674287319183350e-01 -9.453892707824707031e-02 -2.997696399688720703e-01 8.972878009080886841e-02 -8.763018995523452759e-02
-2.070218771696090698e-01 8.866811543703079224e-02 -1.835019141435623169e-01 -1.027118936181068420e-01 -1.714560687541961670e-01 1.404040679335594177e-02 7.875969260931015015e-02 4.329306632280349731e-02 1.475132815539836884e-02 -8.586314320564270020e-02 -2.657300531864166260e-01 1.359475553035736084e-01 3.632873594760894775e-01 5.572240799665451050e-02 -2.778472006320953369e-02 4.222660511732101440e-02 3.374879956245422363e-01 -1.443783044815063477e-01 2.495509088039398193e-01 3.390845358371734619e-01 -2.778121829032897949e-02 -6.806893646717071533e-02 3.566935658454895020e-01 1.651826947927474976e-01 -1.085437610745429993e-01 -1.244845017790794373e-01 -3.749197348952293396e-02 -3.858132287859916687e-02 -2.268144786357879639e-01 1.458319928497076035e-02 2.260293215513229370e-01 -1.680073887109756470e-01
-1.322753876447677612e-01 5.097783207893371582e-01 -1.153717637062072754e-01 -1.269132196903228760e-01 -2.078706324100494385e-01 6.144116073846817017e-02 1.928266435861587524e-01 1.890346989966928959e-03 -1.612318456172943115e-01 -1.681207120418548584e-01 -8.973690867424011230e-02 1.906237155199050903e-01 1.351776570081710815e-01 6.398526951670646667e-03 2.167629450559616089e-01 4.083142802119255066e-02 2.488901317119598389e-01 -1.395446211099624634e-01 2.533603012561798096e-01 1.660963892936706543e-01 1.494049280881881714e-01 -4.008671641349792480e-02 1.528916805982589722e-01 2.003958374261856079e-01 -4.385090991854667664e-02 -9.144377708435058594e-02 8.334300667047500610e-02 7.760187238454818726e-02 -7.592519372701644897e-02 -3.356691598892211914e-01 -1.927922368049621582e-01 -6.246064603328704834e-02
2.436779588460922241e-01 1.457515954971313477e-01 -1.567384898662567139e-01 2.312207370996475220e-01 -6.395281851291656494e-02 1.784788221120834351e-01 4.957685619592666626e-02 -8.216784894466400146e-02 5.060083791613578796e-02 -4.488651454448699951e-02 -3.101900517940521240e-01 1.286175847053527832e-01 4.371983557939529419e-02 7.086538523435592651e-02 -8.775711990892887115e-03 1.089442521333694458e-01 6.320030987262725830e-02 -2.376362681388854980e-01 -1.817117929458618164e-01 2.576384246349334717e-01 5.717376247048377991e-02 1.962908953428268433e-01 1.562848389148712158e-01 2.531966269016265869e-01 -3.347663581371307373e-02 1.923351287841796875e-01 2.827545702457427979e-01 -2.419082820415496826e-01 5.677197501063346863e-02 -3.933991491794586182e-01 1.866987794637680054e-01 -1.893329806625843048e-02
-1.702862530946731567e-01 -7.017230242490768433e-02 3.049566596746444702e-02 2.893951237201690674e-01 9.271304309368133545e-02 1.906815916299819946e-01 7.333018630743026733e-02 -6.895120441913604736e-02 1.935232281684875488e-01 -3.000135719776153564e-01 -4.037545621395111084e-02 2.163686752319335938e-01 5.068546533584594727e-01 7.522761076688766479e-02 1.109562814235687256e-01 1.052710190415382385e-01 1.027718409895896912e-01 2.821720950305461884e-02 1.258012503385543823e-01 8.163573592901229858e-02 3.124491311609745026e-02 2.296752929687500000e-01 1.407930105924606323e-01 1.276988685131072998e-01 -1.154458448290824890e-01 3.062740899622440338e-03 3.622604012489318848e-01 5.026080086827278137e-02 -6.510157138109207153e-02 -1.689105182886123657e-01 2.359255254268646240e-01 -7.226388901472091675e-02
-3.025768138468265533e-02 2.058936096727848053e-02 -2.799501121044158936e-01 3.381775915622711182e-01 -2.417199313640594482e-01 8.650093525648117065e-02 -7.338693737983703613e-02 -2.021252214908599854e-01 -6.259627640247344971e-02 -3.339790925383567810e-02 -1.410840898752212524e-01 1.498647332191467285e-01 1.215850338339805603e-01 7.671847939491271973e-02 2.860035598278045654e-01 2.152397334575653076e-01 2.260213345289230347e-01 -1.926050893962383270e-02 -2.650238275527954102e-01 1.364914774894714355e-01 4.651899635791778564e-02 2.315087318420410156e-01 1.808919757604598999e-01 8.586356043815612793e-02 2.217636257410049438e-01 -1.671807616949081421e-01 8.710629492998123169e-02 1.988087892532348633e-01 1.099491193890571594e-01 -1.693203747272491455e-01 2.034976184368133545e-01 -2.345017492771148682e-01
-2.441863864660263062e-01 2.515345513820648193e-01 -2.291276603937149048e-01 5.667093023657798767e-02 1.102407649159431458e-01 1.410586982965469360e-01 2.545286118984222412e-01 -3.105349838733673096e-01 8.695869892835617065e-02 -1.325194817036390305e-02 1.987226456403732300e-01 -5.070891231298446655e-02 3.894467353820800781e-01 8.291304856538772583e-02 2.327490001916885376e-01 1.589385271072387695e-01 1.439745426177978516e-01 -1.717984974384307861e-01 -1.546535044908523560e-01 -8.286129683256149292e-02 -1.463572680950164795e-01 2.019379846751689911e-02 -2.532080560922622681e-02 6.720709055662155151e-02 -3.381646424531936646e-02 7.847259193658828735e-02 3.358224332332611084e-01 1.884485185146331787e-01 -1.046544685959815979e-01 -1.731306910514831543e-01 1.515352427959442139e-01 -1.133779510855674744e-01
-9.103015065193176270e-02 -8.212888985872268677e-02 -1.525272727012634277e-01 -4.181571677327156067e-02 -1.236684545874595642e-01 8.420479297637939453e-02 -2.412580139935016632e-02 -5.663294717669487000e-02 -4.493196308612823486e-02 -3.068421483039855957e-01 -6.230277568101882935e-02 4.335897043347358704e-03 9.909707307815551758e-02 1.617731899023056030e-01 -9.225606918334960938e-03 3.730318695306777954e-02 1.185963228344917297e-01 1.315562706440687180e-02 -2.237775176763534546e-01 4.686397314071655273e-02 -1.282204836606979370e-01 -8.199822902679443359e-02 2.030979841947555542e-01 2.072599977254867554e-01 1.777836829423904419e-01 -2.380153089761734009e-01 4.294128715991973877e-01 -5.189462006092071533e-02 -5.015246868133544922e-01 -1.665682792663574219e-01 3.349811211228370667e-02 -2.581110596656799316e-01
-8.973155170679092407e-03 -9.317497909069061279e-02 -1.102092415094375610e-01 1.243759244680404663e-01 -2.620169818401336670e-01 2.168617993593215942e-01 1.208042027428746223e-03 -2.651784420013427734e-01 4.138711988925933838e-01 -2.485539317131042480e-01 -9.832184016704559326e-02 1.613827794790267944e-02 9.151617437601089478e-02 -2.697502495720982552e-03 3.413547277450561523e-01 1.321966946125030518e-01 2.779728174209594727e-01 1.099637225270271301e-01 7.126721739768981934e-02 4.079553112387657166e-02 -8.352617174386978149e-02 6.152462214231491089e-02 1.750802099704742432e-01 2.384463101625442505e-01 -1.236311346292495728e-01 1.237802803516387939e-01 1.085019484162330627e-01 -5.553247407078742981e-02 1.393652707338333130e-02 -3.101639449596405029e-01 -6.357282400131225586e-03 -2.365735769271850586e-01
-2.763981819152832031e-01 1.801614761352539062e-01 -4.302571117877960205e-01 -1.084884777665138245e-01 -5.290304124355316162e-02 2.449224591255187988e-01 2.056504189968109131e-01 -7.740934938192367554e-02 6.086153443902730942e-03 -7.044295966625213623e-02 -5.062343552708625793e-03 2.322504110634326935e-02 2.175763621926307678e-02 2.333049848675727844e-02 1.813095659017562866e-01 5.701230093836784363e-02 1.392271816730499268e-01 -1.396426279097795486e-02 -2.859813272953033447e-01 -8.064902387559413910e-03 -2.564850449562072754e-01 9.733399748802185059e-02 -4.468536935746669769e-03 1.743417233228683472e-01 3.036670200526714325e-02 2.073849178850650787e-02 2.087866514921188354e-01 7.048679143190383911e-02 -2.709591388702392578e-01 -2.028719037771224976e-01 8.570319414138793945e-02 -4.019239544868469238e-01
-2.668049931526184082e-01 1.569304019212722778e-01 -3.153422474861145020e-01 -2.255690544843673706e-01 -4.847056046128273010e-02 1.452457606792449951e-01 1.736451983451843262e-01 -2.336951047182083130e-01 -1.313565671443939209e-01 6.576386094093322754e-02 5.311139300465583801e-02 7.005479186773300171e-02 2.433212101459503174e-01 2.559466101229190826e-02 1.080338209867477417e-01 1.720297783613204956e-01 1.584813594818115234e-01 -1.760058552026748657e-01 -1.698575727641582489e-02 -1.612725853919982910e-02 -2.768790125846862793e-01 7.280931621789932251e-02 1.918129995465278625e-02 2.964987754821777344e-01 2.855966389179229736e-01 1.088991835713386536e-01 2.551030516624450684e-01 2.079886049032211304e-01 -7.881742715835571289e-02 -2.228043079376220703e-01 1.713995635509490967e-01 -3.662828356027603149e-02
-2.143224701285362244e-02 -4.990823939442634583e-02 -1.480102539062500000e-01 1.020439267158508301e-01 -2.039218246936798096e-01 -1.038389652967453003e-01 1.160851940512657166e-01 -2.460044920444488525e-01 1.713107228279113770e-01 1.508550494909286499e-01 -1.833105236291885376e-01 -3.254286646842956543e-01 5.086067914962768555e-01 6.728185690008103848e-04 1.138170808553695679e-01 -1.125950291752815247e-01 5.650714784860610962e-02 9.033548086881637573e-02 -1.790248043835163116e-02 4.864388704299926758e-02 1.473362743854522705e-01 8.490756899118423462e-02 -8.052363991737365723e-03 2.737629711627960205e-01 -4.437059164047241211e-02 1.789150536060333252e-01 3.141361474990844727e-01 -1.778022646903991699e-01 3.686120966449379921e-03 -1.774914413690567017e-01 5.363944172859191895e-02 -2.140272259712219238e-01
2.744589932262897491e-02 -2.585297822952270508e-01 -1.261011976748704910e-02 2.483917027711868286e-01 -2.691571116447448730e-01 1.183178350329399109e-01 1.846493333578109741e-01 -2.179761976003646851e-01 -5.551466718316078186e-02 -3.793424367904663086e-02 -9.096290916204452515e-02 8.090484142303466797e-02 2.724389731884002686e-01 4.117507934570312500e-01 2.637079060077667236e-01 2.667645812034606934e-01 -9.157750755548477173e-03 1.092812269926071167e-01 1.092810556292533875e-01 4.380536973476409912e-01 -6.624083220958709717e-02 1.977607980370521545e-02 -2.545053139328956604e-02 2.793296985328197479e-02 -1.686469018459320068e-01 5.938732624053955078e-02 1.894291192293167114e-01 -9.584403596818447113e-03 -5.179970711469650269e-02 -4.032774642109870911e-02 -3.804166615009307861e-02 -5.406654626131057739e-02
-1.339339911937713623e-01 1.736300736665725708e-01 -3.247345611453056335e-02 1.345734018832445145e-02 -3.121570348739624023e-01 -3.026836365461349487e-02 3.019712120294570923e-02 -5.223495885729789734e-02 -2.367582172155380249e-02 8.984455466270446777e-02 -3.723766803741455078e-01 3.674149215221405029e-01 2.788541316986083984e-01 2.481664419174194336e-01 2.958521842956542969e-01 9.749634563922882080e-02 -2.361925086006522179e-03 1.179226338863372803e-01 5.796220619231462479e-03 2.668085992336273193e-01 -1.370739489793777466e-01 1.279004067182540894e-01 1.604471541941165924e-02 1.081552803516387939e-01 -1.103591471910476685e-01 -5.602036044001579285e-02 -1.305139064788818359e-01 8.433432877063751221e-02 -2.400738000869750977e-01 -5.710457265377044678e-02 1.954759359359741211e-01 -2.433182299137115479e-01
-7.481069117784500122e-02 7.002703845500946045e-02 -1.563722044229507446e-01 6.896796822547912598e-02 -1.611939221620559692e-01 7.209871709346771240e-02 -1.181329414248466492e-02 1.279001310467720032e-02 1.243335083127021790e-01 1.357158422470092773e-01 -2.659006416797637939e-01 2.069790661334991455e-01 2.451157867908477783e-01 1.229440420866012573e-01 2.387717515230178833e-01 8.809345774352550507e-03 -1.085387989878654480e-01 5.380763858556747437e-02 2.381664067506790161e-01 2.844844460487365723e-01 2.731271684169769287e-01 1.077568754553794861e-01 2.599822282791137695e-01 -1.283952593803405762e-01 8.116623759269714355e-02 -1.692474186420440674e-01 1.301952749490737915e-01 -5.012613534927368164e-02 -2.204895913600921631e-01 -3.906949609518051147e-02 2.551068663597106934e-01 -3.956815302371978760e-01
-1.066986247897148132e-01 1.051144227385520935e-01 -1.159209161996841431e-01 -7.591830939054489136e-02 -2.001898735761642456e-01 7.237225025892257690e-02 -5.221235379576683044e-02 -5.146359652280807495e-02 4.345643818378448486e-01 4.459301754832267761e-02 -2.703766226768493652e-01 8.896832168102264404e-02 2.622260153293609619e-01 1.679364591836929321e-01 -2.305034175515174866e-02 7.337106764316558838e-02 1.918878108263015747e-01 -1.297875493764877319e-01 -2.835165336728096008e-02 2.145698368549346924e-01 1.369011849164962769e-01 3.021950423717498779e-01 1.712415814399719238e-01 -5.017676576972007751e-02 2.065663598477840424e-02 -2.379183322191238403e-01 7.394830137491226196e-02 -1.152364909648895264e-01 -2.141193002462387085e-01 -4.520551860332489014e-02 3.615860342979431152e-01 -1.900360286235809326e-01
8.795158565044403076e-02 3.353040292859077454e-02 -2.271588295698165894e-01 1.496357172727584839e-01 -2.175925821065902710e-01 1.861100196838378906e-01 1.609345227479934692e-01 -3.086828589439392090e-01 1.539406478404998779e-01 -1.342416554689407349e-01 -2.178129851818084717e-01 -2.135061919689178467e-01 3.896011710166931152e-01 -1.074554473161697388e-01 2.033301442861557007e-01 9.933895617723464966e-02 -4.750563949346542358e-02 1.457122415304183960e-01 1.391551494598388672e-01 3.326392173767089844e-02 8.637548238039016724e-02 4.547229036688804626e-02 8.219086378812789917e-02 2.901617586612701416e-01 -3.538990160450339317e-03 2.132627665996551514e-01 -2.196351736783981323e-01 7.281729578971862793e-02 -2.723602652549743652e-01 -1.683325916528701782e-01 1.204200610518455505e-01 -6.478558480739593506e-02
-3.302741348743438721e-01 1.054737493395805359e-01 -4.153138995170593262e-01 2.170146554708480835e-01 -1.467328816652297974e-01 1.718971729278564453e-01 4.308092221617698669e-02 -1.940194517374038696e-01 1.146984025835990906e-01 1.847926229238510132e-01 -3.517412021756172180e-02 5.576002970337867737e-02 1.705003678798675537e-01 5.706777051091194153e-02 8.841345459222793579e-02 1.514321565628051758e-01 6.132161710411310196e-03 1.252839118242263794e-01 6.103915628045797348e-03 -1.292899549007415771e-01 2.244194895029067993e-01 -2.179041132330894470e-02 -5.056907609105110168e-02 3.033378422260284424e-01 9.908783435821533203e-02 -7.087802141904830933e-02 1.122120320796966553e-01 -2.501648962497711182e-01 -9.536914527416229248e-03 -8.278161287307739258e-02 1.898253560066223145e-01 -3.794971108436584473e-01
-1.548134684562683105e-01 -1.682972162961959839e-02 -2.060023248195648193e-01 1.817372441291809082e-01 -3.674204051494598389e-01 1.220156252384185791e-01 -1.105497553944587708e-01 -4.974415004253387451e-01 5.589155852794647217e-02 -2.382451593875885010e-01 -4.283696785569190979e-02 1.301521807909011841e-01 -3.658509626984596252e-02 1.020029261708259583e-01 -2.370966672897338867e-01 -3.758753836154937744e-02 -9.400677680969238281e-02 -6.706896424293518066e-02 6.274048238992691040e-02 4.869924113154411316e-02 3.274751082062721252e-02 -4.533229395747184753e-03 1.082541272044181824e-01 1.242131888866424561e-01 -1.708043962717056274e-01 1.251554042100906372e-01 3.441247642040252686e-01 -2.622137777507305145e-02 -1.284003853797912598e-01 -2.933510243892669678e-01 3.924323618412017822e-02 1.636654138565063477e-01
-1.588547974824905396e-01 -8.231663703918457031e-02 -1.351535469293594360e-01 -9.707395732402801514e-02 -2.351461350917816162e-01 4.352095350623130798e-02 1.083266288042068481e-01 -3.289364278316497803e-02 8.382612466812133789e-02 -1.200852170586585999e-01 -6.327952444553375244e-02 3.908440768718719482e-01 3.989666998386383057e-01 7.890830188989639282e-02 1.689521521329879761e-01 -2.020110040903091431e-01 2.990449666976928711e-01 -1.463366150856018066e-01 3.099321722984313965e-01 7.923391461372375488e-02 -1.023906096816062927e-01 2.315229177474975586e-02 1.507870852947235107e-01 -1.266203075647354126e-01 -1.022159084677696228e-01 -2.599755823612213135e-01 8.356618881225585938e-02 1.061211973428726196e-01 -1.767428666353225708e-01 -2.205185443162918091e-01 1.609636656939983368e-02 -1.340009868144989014e-01
-5.600542761385440826e-03 -4.775091260671615601e-02 -1.093087345361709595e-01 2.125950902700424194e-01 9.683761000633239746e-02 2.977741062641143799e-01 -8.252424746751785278e-02 -3.201617300510406494e-01 8.990840613842010498e-02 -8.819382637739181519e-02 -9.032315015792846680e-02 -4.181337729096412659e-02 4.193598926067352295e-01 1.850316077470779419e-01 2.935124635696411133e-01 1.059431582689285278e-01 1.401059627532958984e-01 1.045075953006744385e-01 -9.005093947052955627e-03 -3.061438798904418945e-01 1.433595567941665649e-01 1.875101216137409210e-02 -1.014950349926948547e-01 2.811963260173797607e-01 -9.299943596124649048e-02 2.469054311513900757e-01 7.946676760911941528e-02 -5.725425481796264648e-02 -1.260346770286560059e-01 -1.897736042737960815e-01 4.883697256445884705e-03 -1.848834455013275146e-01
-3.464432433247566223e-02 -1.600556671619415283e-01 -2.379270270466804504e-02 2.038743160665035248e-02 -2.755106091499328613e-01 -1.194212064146995544e-01 -3.426902741193771362e-02 -3.273271918296813965e-01 1.363866180181503296e-01 -1.516445428133010864e-01 1.605089195072650909e-02 8.513058722019195557e-02 2.977618575096130371e-02 1.279577314853668213e-01 3.456954658031463623e-02 -3.280831873416900635e-02 -1.588615626096725464e-01 -1.867764443159103394e-02 1.211388036608695984e-01 8.404019474983215332e-02 -3.050860250368714333e-03 2.043613232672214508e-02 1.505268216133117676e-01 2.825687527656555176e-01 -1.798759102821350098e-01 1.102665662765502930e-01 6.338038444519042969e-01 -1.750497668981552124e-01 -7.653744518756866455e-02 -6.264384090900421143e-02 8.579698204994201660e-02 -2.466191202402114868e-01
-6.633715331554412842e-02 -7.171539217233657837e-02 1.396072208881378174e-01 -1.497496664524078369e-01 -3.724592924118041992e-01 3.188255429267883301e-01 1.438411325216293335e-02 -2.629853785037994385e-01 -2.813953161239624023e-01 1.791440099477767944e-01 -1.135537028312683105e-01 2.052917033433914185e-01 4.194501936435699463e-01 1.302561461925506592e-01 -1.352518796920776367e-01 6.645045429468154907e-02 -5.599863082170486450e-02 -1.387498229742050171e-01 2.318388670682907104e-01 1.323575824499130249e-01 1.019681990146636963e-01 5.333006009459495544e-02 1.498991549015045166e-01 -1.986581459641456604e-02 -5.714533478021621704e-02 2.904377691447734833e-02 7.294354587793350220e-02 1.221347749233245850e-01 -2.338250726461410522e-01 -2.328202873468399048e-02 6.001808121800422668e-02 -2.096236646175384521e-01
-2.182031422853469849e-02 1.558644813485443592e-03 -3.532381653785705566e-01 -3.745006620883941650e-01 -7.553079724311828613e-02 2.842055559158325195e-01 4.415274411439895630e-02 7.697113603353500366e-02 1.788326352834701538e-02 -2.977862060070037842e-01 -5.115554854273796082e-02 1.064940094947814941e-01 2.910481989383697510e-01 1.270697712898254395e-01 -4.726216942071914673e-02 -5.646190419793128967e-02 2.533518970012664795e-01 -1.405806541442871094e-01 3.776304423809051514e-02 1.248338818550109863e-01 2.026560008525848389e-01 8.798720315098762512e-03 1.574438624083995819e-02 2.124337255954742432e-01 -8.101378381252288818e-02 -1.296456530690193176e-02 1.363382954150438309e-02 -2.742143571376800537e-01 -3.812687098979949951e-02 -3.439580500125885010e-01 1.066896244883537292e-01 1.737050563097000122e-01
-5.410092324018478394e-02 -1.538197100162506104e-01 -1.156977042555809021e-01 -1.898111701011657715e-01 1.887280791997909546e-01 -4.630326852202415466e-02 3.703424334526062012e-01 -4.469335973262786865e-01 -3.522464260458946228e-02 -6.073730811476707458e-02 -2.460714876651763916e-01 1.763887703418731689e-01 1.556679755449295044e-01 1.486372351646423340e-01 1.256421506404876709e-01 2.048870325088500977e-01 -1.044790744781494141e-01 -1.280573457479476929e-01 -1.420812308788299561e-01 3.154913708567619324e-02 9.710650891065597534e-02 4.697091504931449890e-02 1.150603443384170532e-01 1.772541403770446777e-01 -2.009828090667724609e-01 7.860314846038818359e-02 1.866982132196426392e-01 1.110463291406631470e-01 -3.143050149083137512e-02 -2.799361944198608398e-01 -2.524399571120738983e-02 -2.647797763347625732e-01
3.485745936632156372e-02 -6.668610870838165283e-02 1.411602497100830078e-01 1.303752958774566650e-01 -1.651615202426910400e-01 2.967519462108612061e-01 6.432025879621505737e-02 -1.320862621068954468e-01 3.411209285259246826e-01 -2.318536788225173950e-01 -8.178988099098205566e-02 -8.672951906919479370e-02 2.591361701488494873e-01 2.676273323595523834e-02 8.796944469213485718e-02 1.167595982551574707e-01 2.408413141965866089e-01 8.805848658084869385e-02 2.447415888309478760e-01 -3.135570883750915527e-02 4.896830301731824875e-03 1.985021084547042847e-01 2.069603465497493744e-02 2.145435661077499390e-01 -1.131630688905715942e-01 -1.945650577545166016e-02 2.475046962499618530e-01 -9.363327920436859131e-02 -1.378192156553268433e-01 -3.162176609039306641e-01 1.194913312792778015e-01 -3.433932065963745117e-01
-1.810831427574157715e-01 2.173905372619628906e-01 8.411291241645812988e-02 2.374919801950454712e-01 1.082402765750885010e-01 4.819088056683540344e-02 2.791434526443481445e-01 -3.954675495624542236e-01 -2.370461076498031616e-01 -7.999375462532043457e-02 1.567153930664062500e-01 1.397627294063568115e-01 1.268675178289413452e-01 2.130069136619567871e-01 8.296800404787063599e-02 -1.232188660651445389e-03 -4.966887459158897400e-02 8.264666050672531128e-02 -1.372136175632476807e-01 -1.759929396212100983e-02 -4.285879805684089661e-02 6.236967165023088455e-03 4.684266634285449982e-03 -8.650957792997360229e-02 1.051561832427978516e-01 8.212843537330627441e-02 2.126702815294265747e-01 3.096832036972045898e-01 -2.033457458019256592e-01 -3.756188750267028809e-01 1.107297241687774658e-01 -2.040377408266067505e-01
3.126959130167961121e-02 2.605895102024078369e-01 -1.177001893520355225e-01 -7.856698334217071533e-02 7.010539621114730835e-02 9.740553051233291626e-02 -1.281860917806625366e-01 -2.295400649309158325e-01 -2.123086303472518921e-01 1.956589370965957642e-01 -9.584510326385498047e-02 9.366855770349502563e-02 9.890389442443847656e-02 2.925532758235931396e-01 1.421447098255157471e-01 2.097280463203787804e-03 1.600150614976882935e-01 1.511419266462326050e-01 2.571122348308563232e-01 -9.059454500675201416e-02 2.778105251491069794e-02 -1.095449253916740417e-01 1.962040364742279053e-01 9.929031878709793091e-02 -1.945211589336395264e-01 3.151803612709045410e-01 3.353120386600494385e-01 -1.179912611842155457e-01 -1.595829278230667114e-01 -2.749141454696655273e-01 -2.848588488996028900e-02 -2.477729171514511108e-01
1.437992304563522339e-01 -6.176759023219347000e-03 -4.580847173929214478e-02 -1.583288311958312988e-01 1.485965251922607422e-01 -4.304441064596176147e-02 2.795023918151855469e-01 -3.506815135478973389e-01 -5.912524834275245667e-02 -2.423653453588485718e-01 -1.761746555566787720e-01 4.838472604751586914e-02 1.623566448688507080e-01 1.454269886016845703e-01 7.077030092477798462e-02 2.636376917362213135e-01 -1.354020684957504272e-01 -1.473993994295597076e-03 -9.763129055500030518e-03 1.168366745114326477e-01 1.492508947849273682e-01 1.298522204160690308e-01 -1.098229661583900452e-01 2.282905392348766327e-02 -2.723065614700317383e-01 1.490765213966369629e-01 3.274196684360504150e-01 -1.301509141921997070e-01 1.960269641131162643e-03 -2.822902202606201172e-01 2.176866978406906128e-01 -2.793720364570617676e-01
7.586105167865753174e-02 -8.874760009348392487e-03 -6.823842972517013550e-02 -5.226974934339523315e-02 -1.405339092016220093e-01 2.604765594005584717e-01 1.715058535337448120e-01 -3.548156023025512695e-01 -5.518196150660514832e-02 1.896980404853820801e-02 -4.063503742218017578e-01 1.797200590372085571e-01 -6.464685313403606415e-03 2.012471109628677368e-01 -7.121671736240386963e-02 1.453829556703567505e-01 -6.302750855684280396e-02 2.293313853442668915e-02 -3.157773315906524658e-01 -3.634690493345260620e-02 -2.424920909106731415e-02 -6.251144409179687500e-02 2.637912929058074951e-01 6.313451379537582397e-02 -3.759698197245597839e-02 -6.838809233158826828e-03 2.182401865720748901e-01 2.547879330813884735e-02 -2.329077273607254028e-01 -1.699680462479591370e-02 3.945351243019104004e-01 1.810052990913391113e-01
4.515624791383743286e-02 7.683476060628890991e-02 -4.762514308094978333e-02 2.474551200866699219e-01 6.013942509889602661e-02 1.222668886184692383e-01 1.320684999227523804e-01 -1.531070023775100708e-01 3.116044774651527405e-02 1.801916062831878662e-01 -3.039077520370483398e-01 2.284682691097259521e-01 6.145234033465385437e-02 1.507445424795150757e-01 2.674049437046051025e-01 4.633277952671051025e-01 6.463733315467834473e-02 -1.392340064048767090e-01 -4.195892810821533203e-02 5.196323618292808533e-02 -2.732197055593132973e-03 1.805647015571594238e-01 -5.577818304300308228e-02 2.197698801755905151e-01 8.128068596124649048e-02 -7.273193448781967163e-02 8.011170476675033569e-02 -2.205378115177154541e-01 -1.939785629510879517e-01 -2.177318334579467773e-01 3.315779566764831543e-01 -6.673305481672286987e-02
-1.085738167166709900e-01 6.480136513710021973e-02 -2.061873227357864380e-01 1.924697458744049072e-01 -1.810304671525955200e-01 1.767057180404663086e-01 -5.988572537899017334e-02 -1.920007765293121338e-01 -2.733582556247711182e-01 1.070588827133178711e-01 -1.842079460620880127e-01 7.816208153963088989e-02 9.812325984239578247e-02 2.179520279169082642e-01 3.895770311355590820e-01 3.567578494548797607e-01 1.186033785343170166e-01 -2.205233834683895111e-02 -2.873715460300445557e-01 1.279060840606689453e-01 1.881203949451446533e-01 1.229004636406898499e-01 1.101713255047798157e-01 8.782204240560531616e-02 2.759785652160644531e-01 -9.401000291109085083e-02 1.359676718711853027e-01 2.531549520790576935e-02 -6.227332353591918945e-02 -1.815672218799591064e-02 2.047059386968612671e-01 -5.932423099875450134e-02
-1.313330233097076416e-01 9.526095539331436157e-02 -4.001457095146179199e-01 -2.120908498764038086e-01 -1.228056401014328003e-01 1.712528914213180542e-01 1.643298417329788208e-01 -1.652323603630065918e-01 -7.698511332273483276e-02 -1.203597150743007660e-02 1.595194041728973389e-01 -3.288985416293144226e-02 3.093700408935546875e-01 2.766535244882106781e-02 1.676254272460937500e-01 3.123745322227478027e-01 5.446299165487289429e-02 -1.352090984582901001e-01 9.175042062997817993e-02 3.049008175730705261e-02 -2.326011657714843750e-01 2.359741926193237305e-01 -8.622209727764129639e-02 2.740074098110198975e-01 2.879434227943420410e-01 -3.354131057858467102e-02 3.692065551877021790e-02 1.199141964316368103e-01 -1.048781052231788635e-01 -2.648508548736572266e-01 7.960850000381469727e-02 -7.037805020809173584e-02
1.481378823518753052e-02 9.435193985700607300e-02 2.008270174264907837e-01 2.075720429420471191e-01 -8.712873607873916626e-02 2.181941717863082886e-01 2.353463023900985718e-01 -2.087502777576446533e-01 -1.594032533466815948e-02 -2.388207763433456421e-01 -2.283430695533752441e-01 -9.229922294616699219e-02 3.244515061378479004e-01 1.761001795530319214e-01 1.435433328151702881e-01 8.631119877099990845e-02 5.035258457064628601e-02 1.674766987562179565e-01 5.239289999008178711e-02 2.667873501777648926e-01 -2.356193726882338524e-03 -2.562613785266876221e-01 1.498447060585021973e-01 3.698313236236572266e-01 -1.258650720119476318e-01 1.078842058777809143e-01 1.591673046350479126e-01 3.688572719693183899e-02 -1.845280081033706665e-01 -6.725789606571197510e-02 9.663323312997817993e-02 -1.987863183021545410e-01
2.893930999562144279e-03 1.764243841171264648e-01 1.090180948376655579e-01 -9.021945297718048096e-02 -7.664285600185394287e-02 1.236279234290122986e-01 1.424313783645629883e-01 -2.891310751438140869e-01 4.291129857301712036e-02 1.671150885522365570e-02 -4.341984987258911133e-01 1.057939454913139343e-01 -1.117673367261886597e-01 1.936544775962829590e-01 3.298575282096862793e-01 1.924158483743667603e-01 -1.103917732834815979e-01 -2.252734601497650146e-01 -1.672145873308181763e-01 -1.275547146797180176e-01 1.305562406778335571e-01 -1.092948913574218750e-01 -2.734388224780559540e-02 -3.192170336842536926e-02 9.555994719266891479e-02 5.179767496883869171e-03 6.501618027687072754e-02 -1.012996584177017212e-01 -4.010167121887207031e-01 -2.955132126808166504e-01 1.237023770809173584e-01 -3.347241878509521484e-02
-2.452756613492965698e-01 2.242480963468551636e-01 -6.357875466346740723e-02 -1.692649573087692261e-01 -2.507415115833282471e-01 -1.302210986614227295e-01 -8.212015777826309204e-02 -1.282707899808883667e-01 -3.508895933628082275e-01 -3.218649625778198242e-01 -2.469069659709930420e-01 4.608389735221862793e-02 1.698385477066040039e-01 -1.527306716889142990e-02 6.765320152044296265e-02 -2.514943713322281837e-03 1.256678700447082520e-01 -1.841027438640594482e-01 1.444921344518661499e-01 1.568259112536907196e-02 2.233407944440841675e-01 3.870194777846336365e-02 4.137302637100219727e-01 1.696378141641616821e-01 1.677400432527065277e-02 -3.896319121122360229e-02 3.247936442494392395e-02 2.651930600404739380e-02 -8.404032140970230103e-02 -2.141357213258743286e-01 -7.969184964895248413e-02 -2.130740284919738770e-01
2.511554956436157227e-01 3.007111251354217529e-01 -1.416748855262994766e-04 -2.948300242424011230e-01 -1.651077866554260254e-01 1.602268069982528687e-01 6.438242644071578979e-02 -2.623628675937652588e-01 -5.902928486466407776e-02 -8.759781718254089355e-02 7.387522608041763306e-02 2.901872694492340088e-01 4.197636544704437256e-01 -2.846148982644081116e-02 2.879112958908081055e-01 4.174931719899177551e-02 -1.290723681449890137e-01 -1.134283188730478287e-02 6.195345148444175720e-02 1.783397346735000610e-01 1.132741793990135193e-01 5.723417177796363831e-02 6.511855870485305786e-02 -1.571826934814453125e-01 1.669531315565109253e-01 -1.386242806911468506e-01 1.299993544816970825e-01 -2.458723485469818115e-01 -8.245505392551422119e-02 -5.567941069602966309e-02 1.411612629890441895e-01 -1.393955647945404053e-01
1.982954703271389008e-02 -1.804815232753753662e-01 -1.268884241580963135e-01 -1.697984337806701660e-01 1.412985920906066895e-01 -5.619002506136894226e-03 3.913443386554718018e-01 -2.998592257499694824e-01 1.203391179442405701e-01 -3.045151196420192719e-02 1.681694015860557556e-02 2.400460392236709595e-01 1.247267350554466248e-01 2.859384119510650635e-01 1.333076655864715576e-01 2.010993957519531250e-01 -1.015000510960817337e-03 2.718018740415573120e-02 -1.336950063705444336e-01 2.085806801915168762e-02 9.161656349897384644e-02 1.312250196933746338e-01 2.433157414197921753e-01 1.293563693761825562e-01 -2.573874890804290771e-01 -1.156890532001852989e-03 1.777893453836441040e-01 2.679901570081710815e-02 -2.714679241180419922e-01 -2.140136212110519409e-01 1.417102217674255371e-01 -2.672852277755737305e-01
1.871573626995086670e-01 -3.580990061163902283e-02 -3.670370876789093018e-01 2.655881345272064209e-01 -1.913515180349349976e-01 9.859295934438705444e-02 1.827187091112136841e-01 -4.147523939609527588e-01 -1.746246963739395142e-01 4.648848623037338257e-02 -2.759217321872711182e-01 -8.244102448225021362e-02 2.732195556163787842e-01 2.671088278293609619e-01 1.572486758232116699e-01 3.026705794036388397e-02 -1.055344715714454651e-01 3.883006796240806580e-02 5.016453936696052551e-02 7.003430277109146118e-02 1.307184249162673950e-01 -1.417304277420043945e-01 1.123227775096893311e-01 -3.761392086744308472e-02 -5.278504267334938049e-02 -1.361893862485885620e-01 -3.744507953524589539e-02 -2.665688693523406982e-01 -4.697886854410171509e-02 -6.827478855848312378e-02 1.542406976222991943e-01 -1.540948003530502319e-01
1.117959693074226379e-01 1.381407529115676880e-01 -5.288106575608253479e-02 -3.252758085727691650e-02 1.471994221210479736e-01 2.029281705617904663e-01 7.867416739463806152e-02 -2.081559747457504272e-01 -1.261187940835952759e-01 1.985409110784530640e-01 -4.145341739058494568e-02 6.559988856315612793e-02 1.059344131499528885e-02 -8.819471299648284912e-02 2.878604531288146973e-01 2.053917795419692993e-01 3.350808620452880859e-01 -1.787114441394805908e-01 2.546150684356689453e-01 1.600658893585205078e-01 3.970152884721755981e-02 1.575513929128646851e-01 2.275899350643157959e-01 5.225451663136482239e-02 -2.141573280096054077e-01 2.322791665792465210e-01 1.747345477342605591e-01 6.549936532974243164e-02 -4.890533909201622009e-02 -2.536737322807312012e-01 2.643162310123443604e-01 -2.665981650352478027e-01
-2.490062564611434937e-01 -7.869810611009597778e-02 -1.109996438026428223e-01 5.110553931444883347e-03 -1.231507882475852966e-01 2.774644456803798676e-02 6.017354875802993774e-02 -1.046316996216773987e-01 -1.077628061175346375e-01 -5.385942757129669189e-02 -1.815542429685592651e-01 3.184392154216766357e-01 3.830007016658782959e-01 8.902864158153533936e-02 1.749357283115386963e-01 -2.107737362384796143e-01 2.781409025192260742e-01 6.568099558353424072e-02 3.047007918357849121e-01 1.030184626579284668e-01 -1.087241321802139282e-01 4.507745429873466492e-02 1.624203324317932129e-01 -1.268496066331863403e-01 6.491046398878097534e-02 -2.085217982530593872e-01 2.094350755214691162e-02 -3.282100334763526917e-02 -1.692076325416564941e-01 -3.895152211189270020e-01 -1.025005951523780823e-01 -1.700052917003631592e-01
1.296383887529373169e-02 1.535269021987915039e-01 -1.040216684341430664e-01 -6.984914094209671021e-02 -2.438815496861934662e-02 1.439833343029022217e-01 2.113835066556930542e-01 -3.765746057033538818e-01 -2.836719155311584473e-01 4.883530735969543457e-02 -1.610197424888610840e-01 1.230877414345741272e-01 3.488066196441650391e-01 -6.305764615535736084e-02 2.182547897100448608e-01 3.175976276397705078e-01 1.482724770903587341e-02 -1.386118680238723755e-01 1.349649131298065186e-01 1.204154640436172485e-02 2.867835573852062225e-02 -5.918143317103385925e-02 -1.889395564794540405e-01 3.662904351949691772e-02 -3.164233267307281494e-02 -1.954943239688873291e-01 -1.201550364494323730e-01 -8.168444782495498657e-02 -1.962979137897491455e-01 6.279277056455612183e-02 4.151290059089660645e-01 -1.926451176404953003e-02
1.905955076217651367e-01 -1.122628450393676758e-01 1.586458235979080200e-01 2.482172846794128418e-01 -1.139794737100601196e-01 2.078641653060913086e-01 1.553275138139724731e-01 -2.580695748329162598e-01 -1.240686997771263123e-01 -2.080193758010864258e-01 -4.100640118122100830e-01 1.040460616350173950e-01 1.165641769766807556e-01 7.778938114643096924e-02 3.118132613599300385e-02 1.362283974885940552e-01 -9.197344630956649780e-02 2.469064742326736450e-01 5.174634605646133423e-02 -3.388974070549011230e-02 6.413008272647857666e-02 -3.210307657718658447e-02 2.339835166931152344e-01 1.554188430309295654e-01 -2.120151817798614502e-01 1.405483186244964600e-01 3.439732789993286133e-01 1.137519180774688721e-01 -1.414572745561599731e-01 -1.234102100133895874e-01 1.891898363828659058e-01 -1.275290697813034058e-01
-7.152586430311203003e-02 3.189957514405250549e-02 -4.707382246851921082e-02 -6.074280291795730591e-02 -1.280774325132369995e-01 1.700328080914914608e-03 -1.245080213993787766e-02 -1.512234658002853394e-01 -2.586091458797454834e-01 -3.388995677232742310e-02 -1.444217115640640259e-01 3.052357435226440430e-01 9.350571781396865845e-02 -5.373686552047729492e-02 1.050884649157524109e-01 1.831913925707340240e-02 -1.573104709386825562e-01 -2.945868074893951416e-01 2.877899408340454102e-01 9.118818491697311401e-02 -6.426265835762023926e-02 2.513239858672022820e-03 -2.420171648263931274e-01 3.715926781296730042e-02 2.048605084419250488e-01 1.401739418506622314e-01 1.637768745422363281e-01 1.536787021905183792e-02 -3.158681690692901611e-01 -2.705522179603576660e-01 4.637503325939178467e-01 -2.312471333425492048e-04
-1.930908709764480591e-01 4.449718631803989410e-03 2.144448012113571167e-01 -2.018681913614273071e-01 -3.669504523277282715e-01 3.890376687049865723e-01 3.085163235664367676e-02 -2.015641480684280396e-01 -2.097398787736892700e-01 -2.205072343349456787e-02 -1.314111053943634033e-01 2.105160504579544067e-01 3.074846267700195312e-01 1.903825998306274414e-01 -1.164532601833343506e-01 2.180473059415817261e-01 -8.138109743595123291e-02 -4.655094072222709656e-02 2.443023025989532471e-01 1.960970759391784668e-01 3.419400751590728760e-02 6.732599437236785889e-02 2.670294642448425293e-01 1.057555247098207474e-02 -1.997139491140842438e-02 3.232936188578605652e-02 1.473105102777481079e-01 6.372816115617752075e-02 -1.141777727752923965e-02 -2.143300138413906097e-02 1.344612538814544678e-01 -1.431551724672317505e-01
-4.219284653663635254e-01 -2.883917093276977539e-02 -2.131267338991165161e-01 -7.343108206987380981e-02 -1.798645555973052979e-01 5.285894870758056641e-02 1.046886891126632690e-01 -2.941790521144866943e-01 1.760119050741195679e-01 -1.999785751104354858e-01 5.228141695261001587e-02 6.789734214544296265e-02 2.262777686119079590e-01 1.863607764244079590e-01 -2.192424982786178589e-01 1.953808665275573730e-01 3.924736380577087402e-02 2.719683945178985596e-01 6.947746127843856812e-02 -2.181108742952346802e-01 1.334250271320343018e-01 1.574614644050598145e-02 -1.291846483945846558e-01 1.769774854183197021e-01 1.811045594513416290e-02 1.804259270429611206e-01 2.763117253780364990e-01 -3.066642023622989655e-02 -1.343051046133041382e-01 -2.115683555603027344e-01 1.221149563789367676e-01 -7.312648743391036987e-02
2.056244015693664551e-01 4.966465011239051819e-02 3.605706617236137390e-02 -4.342725127935409546e-02 1.770045757293701172e-01 -3.114677220582962036e-02 1.174456849694252014e-01 -1.499651670455932617e-01 -1.417297422885894775e-01 -1.393678635358810425e-01 -2.183216065168380737e-01 2.273440957069396973e-01 3.090564012527465820e-01 9.416816383600234985e-02 -1.556471828371286392e-02 3.663239181041717529e-01 -1.095374077558517456e-01 2.528062760829925537e-01 -1.322988569736480713e-01 9.325205534696578979e-02 4.015623405575752258e-02 6.226233765482902527e-02 1.643004864454269409e-01 2.779981791973114014e-01 -2.016275525093078613e-01 1.004729494452476501e-01 1.593394428491592407e-01 -2.460479438304901123e-01 -2.994840741157531738e-01 -2.161098271608352661e-01 -1.214705687016248703e-02 -1.439058780670166016e-01
2.853016257286071777e-01 2.683962509036064148e-02 -8.319368585944175720e-03 1.477046161890029907e-01 -5.678832996636629105e-03 5.554594472050666809e-02 1.265418529510498047e-01 -2.278139144182205200e-01 1.933797001838684082e-01 9.313486516475677490e-02 -3.615382015705108643e-01 1.617798954248428345e-01 2.682153284549713135e-01 -1.203738600015640259e-01 8.696476370096206665e-02 2.879486382007598877e-01 3.185647726058959961e-01 6.017953902482986450e-02 2.415621280670166016e-01 -9.538501501083374023e-02 1.103982478380203247e-01 -1.058830320835113525e-02 2.498872950673103333e-02 2.206757217645645142e-01 1.503105461597442627e-01 1.589998602867126465e-01 1.969729959964752197e-01 7.259810715913772583e-02 -6.967476755380630493e-02 -1.201141327619552612e-01 2.718861997127532959e-01 -1.605721414089202881e-01
9.048307687044143677e-02 2.566817402839660645e-01 8.344563841819763184e-02 6.689914315938949585e-02 -8.325564861297607422e-02 6.967294216156005859e-02 1.160249933600425720e-01 -3.249604105949401855e-01 -2.453654445707798004e-02 1.141709387302398682e-01 -3.028046488761901855e-01 5.362616479396820068e-02 -2.022208413109183311e-03 -7.075884938240051270e-02 2.198749184608459473e-01 3.386224508285522461e-01 7.648294419050216675e-02 -2.672016620635986328e-01 -1.703961193561553955e-01 -9.406360797584056854e-03 -1.971910148859024048e-02 1.613231450319290161e-01 -8.502599596977233887e-02 3.568976745009422302e-02 -7.981267571449279785e-02 2.752744406461715698e-02 1.337872296571731567e-01 1.046367362141609192e-02 -3.866555392742156982e-01 -4.352808594703674316e-01 3.942706808447837830e-02 2.162566967308521271e-02
-1.154697537422180176e-01 -5.467605590820312500e-02 -2.653508854564279318e-04 8.022265136241912842e-02 -4.861515387892723083e-02 3.198499083518981934e-01 1.295708119869232178e-01 6.044998764991760254e-02 -4.381272941827774048e-02 -2.973045408725738525e-01 -1.895855665206909180e-01 2.133612185716629028e-01 2.924110293388366699e-01 6.965890526771545410e-02 2.995002865791320801e-01 3.049592487514019012e-02 8.785270899534225464e-02 -5.022593587636947632e-02 -5.466668307781219482e-02 -1.800150983035564423e-02 2.285030037164688110e-01 -1.845617890357971191e-01 -7.792770117521286011e-02 1.995633840560913086e-01 -2.245910465717315674e-01 1.376142799854278564e-01 5.171558633446693420e-02 8.941496908664703369e-02 -3.224958106875419617e-02 -4.381549656391143799e-01 2.636196017265319824e-01 -1.052503287792205811e-01
-3.761417046189308167e-02 1.762322336435317993e-01 -4.152515232563018799e-01 5.957715585827827454e-02 -5.980180948972702026e-02 3.308262228965759277e-01 -3.082383424043655396e-02 -1.311355382204055786e-01 -7.956360280513763428e-02 1.068131327629089355e-01 1.072731837630271912e-01 5.031666755676269531e-01 4.925156757235527039e-02 -5.900304764509201050e-02 2.494750022888183594e-01 1.118316724896430969e-01 2.486328333616256714e-01 5.566534027457237244e-02 5.954232439398765564e-02 1.692516654729843140e-01 5.419674515724182129e-02 1.996312886476516724e-01 1.308529525995254517e-01 5.477517377585172653e-03 7.689966261386871338e-02 -1.004435643553733826e-01 1.545745134353637695e-01 -4.198976606130599976e-02 -2.427228391170501709e-01 -1.085269078612327576e-02 1.765526235103607178e-01 -9.158455580472946167e-02
-4.318080376833677292e-03 -1.155792325735092163e-01 -7.548021525144577026e-02 1.790678501129150391e-01 -3.120344877243041992e-01 -1.131869927048683167e-01 5.774887651205062866e-02 -2.539674341678619385e-01 1.454969048500061035e-01 -6.430990993976593018e-02 1.147099584341049194e-01 2.139535248279571533e-01 2.885187864303588867e-01 -1.000264585018157959e-01 -1.350145339965820312e-01 4.283193498849868774e-02 4.230510815978050232e-02 -3.299414180219173431e-03 -2.933466434478759766e-01 3.806750103831291199e-02 6.715015321969985962e-02 -8.170560002326965332e-02 2.069530934095382690e-01 2.039506733417510986e-01 4.019934684038162231e-03 1.147261485457420349e-01 3.952766656875610352e-01 -2.074251137673854828e-02 -3.427008688449859619e-01 -1.847665309906005859e-01 1.728939414024353027e-01 -1.925048083066940308e-01
-4.249951802194118500e-03 -3.367681428790092468e-02 1.313074082136154175e-01 2.252779901027679443e-01 -3.344339551404118538e-03 2.722808420658111572e-01 2.409655302762985229e-01 -1.544605344533920288e-01 -2.666783705353736877e-02 -1.182914450764656067e-01 -2.018701136112213135e-01 1.383645087480545044e-01 2.772086858749389648e-01 2.932732179760932922e-02 2.310040891170501709e-01 1.356327384710311890e-01 3.284529969096183777e-02 7.768581062555313110e-02 1.082289665937423706e-01 -2.282770574092864990e-01 7.944098114967346191e-02 -1.760962754487991333e-01 1.890383809804916382e-01 3.096284568309783936e-01 -1.041816622018814087e-01 1.098683252930641174e-01 3.209873139858245850e-01 1.233428437262773514e-02 -1.032771244645118713e-01 3.133510425686836243e-02 3.963188529014587402e-01 -1.266135424375534058e-01
2.286954075098037720e-01 9.468731284141540527e-02 1.352334916591644287e-01 8.595955558121204376e-03 1.314375456422567368e-02 -5.984596535563468933e-02 5.172255635261535645e-02 -3.705680072307586670e-01 -3.601442277431488037e-02 -1.077834293246269226e-01 -2.121699601411819458e-01 9.828148782253265381e-02 2.873604893684387207e-01 6.021451205015182495e-02 1.825336366891860962e-01 1.670541912317276001e-01 -2.674966491758823395e-02 7.179837673902511597e-02 1.802749745547771454e-02 1.601991206407546997e-01 -1.406403630971908569e-01 -4.268093034625053406e-02 -3.905909135937690735e-02 2.852454036474227905e-02 -2.201268523931503296e-01 2.120331227779388428e-01 1.935320943593978882e-01 -1.202467232942581177e-01 1.419849786907434464e-02 -2.151730060577392578e-01 3.757978081703186035e-01 -4.156329035758972168e-01
4.392397031188011169e-02 -7.015518844127655029e-02 2.379050403833389282e-01 -1.281068772077560425e-01 -1.701980829238891602e-01 9.341230243444442749e-02 2.119521498680114746e-01 -3.501963019371032715e-01 3.165240865200757980e-03 -1.037842556834220886e-01 -2.539097964763641357e-01 2.131943106651306152e-01 3.049914836883544922e-01 2.776767015457153320e-01 2.530346810817718506e-01 -1.089954748749732971e-01 9.527682512998580933e-02 -1.651127338409423828e-01 -8.107676357030868530e-02 3.023421764373779297e-01 -3.527495265007019043e-02 1.274223029613494873e-01 -3.062738478183746338e-02 1.215208973735570908e-02 2.956508472561836243e-02 -2.223905622959136963e-01 2.706787884235382080e-01 -1.942160576581954956e-01 -1.424936950206756592e-01 -5.499430000782012939e-03 -9.475791454315185547e-02 -6.802571564912796021e-02
-6.654098629951477051e-02 -1.781461089849472046e-01 9.050072170794010162e-03 1.158434674143791199e-01 -2.202364802360534668e-01 2.008863538503646851e-01 2.148459851741790771e-02 -2.012807726860046387e-01 -2.340483218431472778e-01 -1.473384648561477661e-01 -6.113026663661003113e-02 4.705041274428367615e-02 -1.227524713613092899e-03 9.325080364942550659e-02 -1.751965433359146118e-01 8.791096508502960205e-02 1.139793172478675842e-01 6.606728583574295044e-02 -1.397509127855300903e-01 -3.534058807417750359e-03 5.109653994441032410e-02 -1.051599830389022827e-01 -2.968035871163010597e-03 6.939751654863357544e-02 6.179686263203620911e-02 -4.894993826746940613e-02 3.560231924057006836e-01 -3.004614710807800293e-01 -4.994929432868957520e-01 -2.490605786442756653e-02 2.417219132184982300e-01 -3.221205472946166992e-01
4.766022413969039917e-02 2.180539518594741821e-01 -2.443122118711471558e-02 -1.755972802639007568e-01 1.837381348013877869e-02 1.639404296875000000e-01 1.989466696977615356e-01 -3.472078442573547363e-01 -6.355153024196624756e-02 -3.712988644838333130e-02 1.261488050222396851e-01 1.053049974143505096e-02 2.887120842933654785e-01 4.862872958183288574e-01 2.001578509807586670e-01 -6.008391454815864563e-02 5.897150933742523193e-02 -1.135269775986671448e-01 8.795072883367538452e-02 1.524337977170944214e-01 -2.434318326413631439e-02 -4.672591760754585266e-02 -6.689438223838806152e-02 5.900166556239128113e-02 9.192474931478500366e-02 -2.348890900611877441e-01 -5.402006581425666809e-02 -1.611114889383316040e-01 -2.482511699199676514e-01 -3.077292740345001221e-01 1.722344011068344116e-01 -9.949565678834915161e-02
-1.850778795778751373e-02 4.545618593692779541e-02 -6.742466986179351807e-02 5.583509802818298340e-02 7.422596681863069534e-03 8.570174872875213623e-02 3.274379372596740723e-01 -2.089302837848663330e-01 7.732348144054412842e-02 -2.791686356067657471e-01 1.415057629346847534e-01 -1.992282867431640625e-01 2.336664795875549316e-01 2.973169386386871338e-01 1.132071763277053833e-01 2.904727496206760406e-02 -4.210035502910614014e-02 -2.602560520172119141e-01 5.830371007323265076e-02 -5.637468025088310242e-02 2.038587778806686401e-01 -1.173878163099288940e-01 -7.020930945873260498e-02 4.027689248323440552e-02 -2.565045356750488281e-01 2.088630050420761108e-01 3.561713993549346924e-01 2.568520978093147278e-02 -2.928385734558105469e-01 -2.054721415042877197e-01 1.340415328741073608e-01 -1.025852337479591370e-01
-2.312394976615905762e-01 -8.353425562381744385e-02 -1.392413526773452759e-01 -3.341275826096534729e-02 1.973260194063186646e-01 3.065691590309143066e-01 1.778932064771652222e-01 2.466338500380516052e-02 -1.283257454633712769e-01 1.122090891003608704e-01 -2.374051362276077271e-01 1.402061879634857178e-01 2.155361324548721313e-01 -5.488740652799606323e-02 1.065663397312164307e-01 -1.697457209229469299e-02 -5.788636580109596252e-02 8.024577796459197998e-02 -3.769302740693092346e-02 -4.453020170331001282e-02 4.365077475085854530e-04 9.198686107993125916e-03 -1.130063086748123169e-02 3.531503379344940186e-01 -4.772378504276275635e-02 2.646870911121368408e-01 6.279262900352478027e-02 -8.272640407085418701e-02 -2.309289127588272095e-01 -2.971040606498718262e-01 4.700279533863067627e-01 -6.251955032348632812e-02
1.134844124317169189e-01 -9.238990396261215210e-02 1.312072873115539551e-01 1.797979921102523804e-01 5.874592438340187073e-02 1.187786981463432312e-01 4.166971147060394287e-02 -1.782852411270141602e-01 5.174604430794715881e-02 -2.566746771335601807e-01 4.526057094335556030e-02 1.499734222888946533e-01 3.284395635128021240e-01 2.101540863513946533e-01 5.753426346927881241e-03 3.046128749847412109e-01 1.384525597095489502e-01 2.646834552288055420e-01 1.105614453554153442e-01 2.052351981401443481e-01 -1.136011630296707153e-01 4.649701714515686035e-02 6.677542626857757568e-02 -6.195742264389991760e-02 -1.345501989126205444e-01 7.340621203184127808e-02 2.791863083839416504e-01 -1.736004799604415894e-01 -2.231944799423217773e-01 -2.446666061878204346e-01 2.805592715740203857e-01 -2.304337471723556519e-01
-1.682797074317932129e-01 -1.946100741624832153e-01 -1.071075946092605591e-01 3.662754893302917480e-01 -6.348967552185058594e-02 9.375098347663879395e-02 -2.601826004683971405e-02 -1.444011777639389038e-01 1.642825901508331299e-01 6.330952048301696777e-02 3.936527669429779053e-02 -4.991451278328895569e-02 3.320370316505432129e-01 2.023178189992904663e-01 1.108634397387504578e-01 -2.447584457695484161e-02 1.644705981016159058e-01 -2.353152027353644371e-03 -1.538797933608293533e-02 -7.241601496934890747e-02 1.147886216640472412e-01 -4.654420912265777588e-02 5.972904339432716370e-02 2.938224971294403076e-01 -4.531881585717201233e-02 3.402231931686401367e-01 3.762139379978179932e-01 -1.383670866489410400e-01 -1.612388491630554199e-01 -2.956087291240692139e-01 1.235392913222312927e-01 -9.904628992080688477e-02
-9.815916419029235840e-02 1.303908973932266235e-01 -2.816409803926944733e-02 -1.415319293737411499e-01 -1.253704130649566650e-01 2.395661175251007080e-01 3.033148050308227539e-01 -1.235688775777816772e-01 2.278313785791397095e-01 -2.579942643642425537e-01 -1.499406397342681885e-01 5.625181645154953003e-02 1.293803900480270386e-01 1.682091802358627319e-01 2.986252307891845703e-01 -1.081425845623016357e-01 2.541320323944091797e-01 5.250131338834762573e-02 2.067943289875984192e-02 3.446272760629653931e-02 4.059724211692810059e-01 -8.353532850742340088e-02 -1.620732545852661133e-01 1.588321626186370850e-01 3.658723458647727966e-02 1.899143457412719727e-01 -6.389930099248886108e-02 7.264410704374313354e-02 3.604625910520553589e-02 -2.258225977420806885e-01 2.173934727907180786e-01 2.087492197751998901e-01
-8.675659447908401489e-02 7.574523985385894775e-02 -9.749941527843475342e-02 -1.702401204966008663e-03 -2.276076525449752808e-01 2.113882750272750854e-01 8.707655221223831177e-02 -1.326242182403802872e-02 8.744055777788162231e-02 1.421746909618377686e-01 -1.365609765052795410e-01 1.745444238185882568e-01 2.268121838569641113e-01 1.208098381757736206e-01 1.027078256011009216e-01 5.618811119347810745e-04 -1.393985450267791748e-01 -5.966725293546915054e-03 1.148631423711776733e-01 1.777532100677490234e-01 1.685614883899688721e-01 6.434722989797592163e-02 2.816967368125915527e-01 -1.730064153671264648e-01 -1.001149564981460571e-01 -2.014499455690383911e-01 -1.236248947679996490e-02 -9.106092154979705811e-02 -3.954233229160308838e-01 -8.026921749114990234e-02 2.918178439140319824e-01 -4.542143642902374268e-01
-1.911247968673706055e-01 -1.670580953359603882e-01 1.081573292613029480e-01 -1.960935890674591064e-01 -4.183243513107299805e-01 3.244428336620330811e-01 2.525404840707778931e-02 -2.273878753185272217e-01 -2.536291480064392090e-01 -1.587894558906555176e-02 -8.601570129394531250e-02 1.406097710132598877e-01 3.054494857788085938e-01 1.578057706356048584e-01 -1.589133143424987793e-01 1.963284313678741455e-01 -2.284806221723556519e-02 -4.791184142231941223e-02 2.235496491193771362e-01 2.241451591253280640e-01 -7.000487297773361206e-02 1.066628023982048035e-01 1.887792050838470459e-01 5.119624733924865723e-02 -8.208771049976348877e-02 2.630973793566226959e-02 8.456569910049438477e-02 9.992361813783645630e-02 -5.313292890787124634e-02 -2.221566289663314819e-01 1.432001590728759766e-01 -1.556977033615112305e-01
-1.346735060214996338e-01 1.947943717241287231e-01 -5.185632705688476562e-01 -2.177930772304534912e-01 -1.199147030711174011e-01 1.287052333354949951e-01 4.053951054811477661e-02 -1.725370436906814575e-01 -3.826566413044929504e-02 -5.779032036662101746e-02 4.139984399080276489e-02 2.653634250164031982e-01 -4.789120331406593323e-02 -1.560929864645004272e-01 3.418001234531402588e-01 8.184190839529037476e-02 1.514745354652404785e-01 -3.808567300438880920e-02 -1.587931960821151733e-01 3.713320568203926086e-02 4.471514374017715454e-02 1.604731231927871704e-01 7.514561712741851807e-02 -2.831930294632911682e-02 1.475709956139326096e-03 -1.305363923311233521e-01 2.798441052436828613e-01 3.758385777473449707e-02 -2.393656075000762939e-01 -9.533918648958206177e-02 5.831655487418174744e-02 -2.938657701015472412e-01
1.390922367572784424e-01 1.140253990888595581e-01 7.105705793946981430e-03 -1.309675723314285278e-01 -1.413104869425296783e-02 1.046863421797752380e-01 -7.099283859133720398e-03 -4.930530190467834473e-01 -2.122849673032760620e-01 -1.279860548675060272e-02 -9.842968732118606567e-02 -1.949780993163585663e-02 2.820803523063659668e-01 1.413224637508392334e-01 1.832798868417739868e-01 1.258455961942672729e-01 -1.544655412435531616e-01 -1.982211321592330933e-01 3.341617882251739502e-01 -1.330345869064331055e-01 -2.067516595125198364e-01 7.624927908182144165e-02 2.828043885529041290e-02 2.377385050058364868e-01 -1.972427219152450562e-01 3.878318890929222107e-02 -1.092353388667106628e-01 1.244531292468309402e-02 -2.063514888286590576e-01 -1.852926611900329590e-01 3.700137883424758911e-02 -2.503960728645324707e-01
1.380469352006912231e-01 -5.477536469697952271e-02 -1.734810024499893188e-01 -1.960168629884719849e-01 -1.606061011552810669e-01 2.545714676380157471e-01 -4.808989167213439941e-02 -3.942204415798187256e-01 2.023562341928482056e-01 -1.333237066864967346e-02 -1.431993693113327026e-01 -1.106338426470756531e-01 1.046916395425796509e-01 2.381498515605926514e-01 1.320339888334274292e-01 -7.666760589927434921e-03 3.895341977477073669e-02 -2.768869698047637939e-01 1.107549220323562622e-01 -2.613195776939392090e-01 8.825949579477310181e-02 7.244569808244705200e-02 4.693952575325965881e-02 2.077401727437973022e-01 -1.010255888104438782e-01 9.012594074010848999e-02 3.620335757732391357e-01 -4.099025949835777283e-02 -1.758512109518051147e-01 -2.805849909782409668e-01 1.394705176353454590e-01 6.888548284769058228e-02
-1.618750207126140594e-02 2.315829396247863770e-01 1.260261684656143188e-01 -6.519846618175506592e-02 -7.518967241048812866e-02 3.188551366329193115e-01 -8.018095791339874268e-02 -4.139274358749389648e-01 -1.719824783504009247e-02 8.161550760269165039e-02 -3.643486797809600830e-01 2.294671684503555298e-01 -7.557170093059539795e-02 1.713870838284492493e-02 3.161964118480682373e-01 2.241220027208328247e-01 -2.315365336835384369e-02 -2.661891579627990723e-01 2.722232975065708160e-02 4.082378745079040527e-02 5.900575779378414154e-03 -1.590623408555984497e-01 -9.023251384496688843e-02 -6.512535270303487778e-03 1.570708751678466797e-01 -1.676622033119201660e-02 1.595962792634963989e-02 -8.681585639715194702e-02 -2.978627681732177734e-01 -1.708923876285552979e-01 8.320033550262451172e-02 -1.655174046754837036e-01
-1.315606944262981415e-02 2.952749133110046387e-01 -2.277676761150360107e-01 1.304348856210708618e-01 -3.021550737321376801e-02 2.751079797744750977e-01 -1.808108091354370117e-01 1.140859723091125488e-01 -6.531295925378799438e-02 -3.616537526249885559e-02 -1.838313341140747070e-01 2.284883111715316772e-01 3.750041723251342773e-01 1.947427541017532349e-01 1.617487519979476929e-01 -1.259271651506423950e-01 3.031665682792663574e-01 2.892113626003265381e-01 -8.646239875815808773e-04 -1.362879276275634766e-01 1.156399175524711609e-01 -3.564173728227615356e-02 1.178313195705413818e-01 2.021676301956176758e-01 7.068232446908950806e-02 5.761149339377880096e-03 2.643056511878967285e-01 1.456214394420385361e-02 -2.981136552989482880e-02 -2.462906688451766968e-01 -1.621816121041774750e-02 -9.411793947219848633e-02
6.101515516638755798e-02 1.889012940227985382e-02 -1.999495774507522583e-01 -1.760424524545669556e-01 3.826436400413513184e-02 2.408708184957504272e-01 2.369188889861106873e-02 -1.997474581003189087e-01 -7.251128554344177246e-02 -8.114394545555114746e-02 -9.682019799947738647e-02 4.641336202621459961e-02 5.787862837314605713e-02 4.288549721240997314e-01 1.928959488868713379e-01 6.644307821989059448e-02 1.435618698596954346e-01 -1.733727604150772095e-01 -5.448479577898979187e-02 -9.640521369874477386e-03 1.800011843442916870e-01 3.232554346323013306e-02 3.775161802768707275e-01 6.150975823402404785e-02 1.615370512008666992e-01 2.623116970062255859e-01 -8.746165782213211060e-02 -1.547382920980453491e-01 -2.764759063720703125e-01 -2.109984755516052246e-01 -2.633408904075622559e-01 -1.498859822750091553e-01
2.936208546161651611e-01 1.375470589846372604e-02 -1.271421760320663452e-01 -2.908216044306755066e-02 -4.093502648174762726e-03 1.222460195422172546e-01 6.124014407396316528e-02 -3.843844532966613770e-01 -4.390408396720886230e-01 2.628560662269592285e-01 -6.589387776330113411e-04 -1.443878095597028732e-02 2.255110144615173340e-01 -9.620226174592971802e-02 1.650897711515426636e-01 -5.921362712979316711e-02 2.088820934295654297e-01 -1.088348105549812317e-01 2.869229614734649658e-01 7.979168742895126343e-02 7.911054790019989014e-02 2.829082496464252472e-02 1.789129376411437988e-01 1.099432855844497681e-01 -1.637719273567199707e-01 7.751779258251190186e-02 9.047658741474151611e-02 8.539445698261260986e-02 -1.054007858037948608e-01 -2.603036165237426758e-01 1.514686644077301025e-01 -1.781880408525466919e-01
-2.189308851957321167e-01 9.153231233358383179e-02 -3.636169135570526123e-01 1.176785454154014587e-01 -3.211949467658996582e-01 1.792071014642715454e-01 -2.752114832401275635e-02 -8.754746615886688232e-02 -2.981384471058845520e-02 1.227570697665214539e-01 -1.082917898893356323e-01 4.721657931804656982e-01 1.401265710592269897e-01 4.056977853178977966e-02 2.907041311264038086e-01 -1.070542931556701660e-01 1.554791480302810669e-01 -5.771008133888244629e-02 2.205720990896224976e-01 8.587768673896789551e-02 -7.144616544246673584e-02 1.550267338752746582e-01 1.734766811132431030e-01 4.267289116978645325e-02 -1.499348431825637817e-01 -1.838415265083312988e-01 2.482368201017379761e-01 3.808687999844551086e-02 -6.729294359683990479e-02 -6.561286747455596924e-02 1.144674271345138550e-01 1.322391256690025330e-02
-1.740497648715972900e-01 1.037200763821601868e-01 -1.077032461762428284e-01 1.477592289447784424e-01 -2.946291863918304443e-01 4.808177426457405090e-02 2.609660923480987549e-01 -8.141935616731643677e-02 1.942736344062723219e-05 -3.018493019044399261e-02 -9.038422256708145142e-02 -5.824764817953109741e-02 -2.131396681070327759e-01 3.895139694213867188e-01 5.155305936932563782e-02 2.564222216606140137e-01 8.907898515462875366e-02 -9.276714175939559937e-02 5.034907534718513489e-02 2.250282913446426392e-01 1.401181071996688843e-01 4.023141264915466309e-01 1.163570117205381393e-02 2.306683212518692017e-01 -9.806889295578002930e-02 4.659182950854301453e-02 1.492490023374557495e-01 -8.018002659082412720e-02 -1.590644121170043945e-01 -3.315452039241790771e-01 4.125268384814262390e-02 4.084006696939468384e-02
-7.239998131990432739e-02 1.460274755954742432e-01 7.939272560179233551e-03 8.091221749782562256e-02 -4.251988232135772705e-01 2.353043854236602783e-01 4.635720327496528625e-02 6.959223747253417969e-02 -6.929039210081100464e-02 1.336992830038070679e-01 8.691456168889999390e-02 2.721944451332092285e-01 2.036815583705902100e-01 3.628661334514617920e-01 2.179794311523437500e-01 2.269149124622344971e-01 1.711706519126892090e-01 1.406855881214141846e-01 -7.593884365633130074e-04 6.222713738679885864e-02 8.971443027257919312e-02 9.250368177890777588e-02 4.024155437946319580e-02 1.569677889347076416e-01 2.868759632110595703e-01 2.263933718204498291e-01 8.049000054597854614e-03 -2.246096134185791016e-01 -5.016195401549339294e-02 -1.215480193495750427e-01 5.064314696937799454e-03 -2.235524654388427734e-01
1.161798927932977676e-02 1.402381956577301025e-01 -3.218701779842376709e-01 1.120508275926113129e-02 -1.744686514139175415e-01 -6.624945998191833496e-02 -2.930763661861419678e-01 -1.721454113721847534e-01 -2.862633205950260162e-02 9.565149992704391479e-02 -1.146858930587768555e-01 3.551518917083740234e-01 2.407218068838119507e-01 1.321103721857070923e-01 3.833032213151454926e-03 1.870568096637725830e-01 -1.244570240378379822e-01 -1.679735779762268066e-01 5.472147092223167419e-02 -1.435562372207641602e-01 -7.800759281963109970e-03 -8.442997932434082031e-03 1.629414856433868408e-01 -1.900554895401000977e-01 4.314563795924186707e-02 -6.954255700111389160e-02 2.027763053774833679e-02 -5.297000333666801453e-02 -1.438340246677398682e-01 -4.135028123855590820e-01 3.634980320930480957e-01 5.126228183507919312e-02
1.282338500022888184e-01 -7.148616015911102295e-02 -2.340068668127059937e-01 -2.015586644411087036e-01 -2.121863663196563721e-01 3.099405169486999512e-01 -1.085925754159688950e-02 -2.852588891983032227e-01 2.042284905910491943e-01 -1.783352494239807129e-01 -2.056021094322204590e-01 -1.706185787916183472e-01 1.616282761096954346e-01 2.705290019512176514e-01 1.521836668252944946e-01 -1.814251989126205444e-01 -1.628747954964637756e-02 -2.649651765823364258e-01 6.936974078416824341e-02 -1.216266453266143799e-01 3.206980228424072266e-02 -4.567975550889968872e-02 1.678620278835296631e-01 1.513150781393051147e-01 -7.049848139286041260e-02 -2.193247154355049133e-02 2.979393601417541504e-01 -2.361881732940673828e-02 -1.667586565017700195e-01 -1.818527728319168091e-01 1.763759702444076538e-01 1.708029359579086304e-01
4.098744317889213562e-02 -6.498388946056365967e-02 -1.655307859182357788e-01 -2.339197099208831787e-01 2.856848202645778656e-02 4.030561149120330811e-01 1.148766204714775085e-01 -1.556763797998428345e-01 -3.084470890462398529e-02 -2.248533666133880615e-01 -1.479381769895553589e-01 -6.672894209623336792e-02 4.499284550547599792e-02 2.932963073253631592e-01 2.912510931491851807e-01 1.909654960036277771e-02 7.751250267028808594e-02 -9.942804276943206787e-02 -9.898809716105461121e-03 3.782915417104959488e-03 9.369479119777679443e-02 -6.887109577655792236e-02 3.036164343357086182e-01 7.530478294938802719e-03 1.625232547521591187e-01 2.682229876518249512e-01 -6.915245205163955688e-02 -4.458630830049514771e-02 -3.339573442935943604e-01 -3.015034794807434082e-01 -8.787164092063903809e-02 -1.521166712045669556e-01
1.241201609373092651e-01 -1.412108689546585083e-01 7.040163129568099976e-02 -1.135067939758300781e-01 9.576194733381271362e-02 -2.321323379874229431e-02 -2.780409902334213257e-02 -1.593895554542541504e-01 7.126813381910324097e-02 -1.158410012722015381e-01 -9.755458449944853783e-04 2.521656155586242676e-01 1.535923182964324951e-01 3.729311525821685791e-01 1.924660205841064453e-01 1.943190991878509521e-01 2.201427668333053589e-01 -1.607158482074737549e-01 1.610816717147827148e-01 -2.753180861473083496e-01 1.158283054828643799e-01 3.248582035303115845e-02 1.582324653863906860e-01 -1.666687801480293274e-02 -4.584635421633720398e-02 6.754417717456817627e-02 3.581855297088623047e-01 -8.199582993984222412e-02 -3.255327939987182617e-01 -2.821088135242462158e-01 -1.256822645664215088e-01 -1.802889406681060791e-01
9.872362017631530762e-02 8.978306502103805542e-02 -1.929618865251541138e-01 3.135408461093902588e-02 -3.173089921474456787e-01 7.557569444179534912e-02 2.269660532474517822e-01 -7.627548277378082275e-02 4.163256660103797913e-02 -5.657996982336044312e-03 -2.461465597152709961e-01 -1.111956872045993805e-02 -1.457376033067703247e-01 1.981510967016220093e-01 -5.353727564215660095e-02 6.569511443376541138e-02 1.625904291868209839e-01 -3.510130941867828369e-01 -1.596359759569168091e-01 2.738948762416839600e-01 6.708912551403045654e-02 1.916869878768920898e-01 1.413578987121582031e-01 3.373995125293731689e-01 -1.050915345549583435e-01 1.006970182061195374e-01 1.161511763930320740e-01 -2.293406128883361816e-01 -5.835143104195594788e-02 -2.136432379484176636e-01 2.940013706684112549e-01 -4.597841575741767883e-02
-2.980630099773406982e-01 -1.343169212341308594e-01 -3.841429352760314941e-01 1.899456083774566650e-01 -1.518039256334304810e-01 1.064446419477462769e-01 -4.743007197976112366e-02 -1.611836999654769897e-01 1.023465991020202637e-01 7.537457346916198730e-02 1.088696718215942383e-01 9.064020961523056030e-02 1.642195582389831543e-01 2.143627256155014038e-01 3.352976217865943909e-02 9.907840192317962646e-02 -7.603448629379272461e-02 -7.176091521978378296e-02 1.237576305866241455e-01 -6.187549326568841934e-03 2.526897788047790527e-01 2.189882844686508179e-02 8.754285052418708801e-03 3.168546259403228760e-01 1.401137560606002808e-01 3.091594278812408447e-01 7.209543138742446899e-02 -2.959658503532409668e-01 -1.650860011577606201e-01 -2.851437926292419434e-01 1.342662125825881958e-01 3.316693007946014404e-02
-2.149035781621932983e-01 1.701958626508712769e-01 -1.819280087947845459e-01 6.458032876253128052e-02 -2.609643386676907539e-03 -7.336738705635070801e-02 2.152378410100936890e-01 -4.596211016178131104e-01 -5.896841362118721008e-02 -1.769160181283950806e-01 9.073892235755920410e-02 1.704946011304855347e-01 1.603544801473617554e-01 1.379493623971939087e-01 1.018380299210548401e-01 1.770097762346267700e-01 1.846023947000503540e-01 -1.495622843503952026e-01 1.806178539991378784e-01 5.876795202493667603e-02 -1.056603714823722839e-01 -4.224641025066375732e-01 7.388821989297866821e-02 6.822959333658218384e-02 6.438039243221282959e-02 9.948375634849071503e-03 2.120204865932464600e-01 1.296004354953765869e-01 -2.686441540718078613e-01 -1.455988138914108276e-01 1.161354109644889832e-01 3.098808228969573975e-02
-1.092130094766616821e-01 3.131904080510139465e-02 -8.719038218259811401e-02 -2.086872309446334839e-01 -2.099087387323379517e-01 1.839689761400222778e-01 3.065780177712440491e-02 -2.283108383417129517e-01 -3.051408231258392334e-01 -1.441914439201354980e-01 1.291516125202178955e-01 9.882190078496932983e-02 3.546092510223388672e-01 5.620776489377021790e-02 1.599378585815429688e-01 -1.804414689540863037e-01 -3.295395523309707642e-02 2.299382835626602173e-01 -1.586215049028396606e-01 1.097645238041877747e-01 5.941466987133026123e-02 -6.098649278283119202e-02 -3.260977566242218018e-01 9.234914183616638184e-02 -6.457872688770294189e-02 4.430573806166648865e-02 2.520633637905120850e-01 2.789449505507946014e-02 -1.342768967151641846e-01 -3.615284860134124756e-01 4.555804654955863953e-02 -2.074422240257263184e-01
-1.319265216588973999e-01 1.368183270096778870e-02 -3.176553547382354736e-01 1.771731860935688019e-02 -1.536526381969451904e-01 3.710977733135223389e-01 1.602680049836635590e-02 -6.052213907241821289e-02 -1.138264238834381104e-01 -2.929692268371582031e-01 -1.942147612571716309e-01 2.360361218452453613e-01 2.155313640832901001e-01 6.839703023433685303e-02 1.105100661516189575e-02 1.528475880622863770e-01 -6.106113269925117493e-02 -1.840325146913528442e-01 5.901829525828361511e-02 -7.948196679353713989e-02 1.485778540372848511e-01 -5.947932973504066467e-02 -2.226163893938064575e-01 -2.930598892271518707e-02 -2.685578465461730957e-01 -2.604086101055145264e-01 -3.802923485636711121e-02 -1.048834323883056641e-01 -2.274626195430755615e-01 -3.327635526657104492e-01 9.708960354328155518e-02 3.746483102440834045e-02
3.248502016067504883e-01 6.306958198547363281e-02 -9.054710716009140015e-02 -7.343086600303649902e-02 -1.600629091262817383e-02 3.871997445821762085e-02 2.541963756084442139e-01 -6.196615844964981079e-02 1.639140993356704712e-01 8.409336209297180176e-02 4.671951010823249817e-02 1.592249572277069092e-01 1.627178341150283813e-01 3.776748776435852051e-01 -7.478147745132446289e-02 8.693172037601470947e-02 1.547555774450302124e-01 -2.580410540103912354e-01 -3.520702570676803589e-02 1.843935102224349976e-01 2.365737035870552063e-02 2.195011377334594727e-01 1.826728731393814087e-01 2.644729912281036377e-01 -1.807480156421661377e-01 1.190028935670852661e-01 2.153234332799911499e-01 -9.552035480737686157e-02 -1.352781057357788086e-01 -2.931559979915618896e-01 2.748771607875823975e-01 -5.481298640370368958e-02
-2.990988828241825104e-02 -1.003463044762611389e-01 -1.581815630197525024e-01 2.793831825256347656e-01 -1.522197127342224121e-01 7.715992629528045654e-02 3.364810645580291748e-01 -2.872490286827087402e-01 1.643581241369247437e-01 1.192706078290939331e-01 -1.449362635612487793e-01 4.690534621477127075e-02 2.907293438911437988e-01 -3.364497423171997070e-02 1.046962738037109375e-01 9.573317319154739380e-02 1.696027815341949463e-01 3.004441857337951660e-01 1.387104243040084839e-01 -5.959170684218406677e-02 1.215234175324440002e-01 -6.207737140357494354e-03 4.786134883761405945e-02 3.541017770767211914e-01 1.432831436395645142e-01 1.480224728584289551e-01 1.920963972806930542e-01 -2.106631994247436523e-01 -1.764841750264167786e-02 -1.812614351511001587e-01 2.081832140684127808e-01 -7.961955666542053223e-02
-4.006573557853698730e-02 -5.489021074026823044e-03 6.714737415313720703e-02 -2.960805036127567291e-02 -2.014757245779037476e-01 1.677516698837280273e-01 6.799673289060592651e-02 -2.003506720066070557e-01 -8.957831561565399170e-02 5.839616991579532623e-03 -6.345792114734649658e-02 -6.074113771319389343e-02 1.930053085088729858e-01 5.923767015337944031e-02 2.646391093730926514e-01 -5.964588001370429993e-02 1.004432588815689087e-01 -2.440016716718673706e-01 2.471487969160079956e-01 1.366924047470092773e-01 2.136530578136444092e-01 1.051236018538475037e-01 2.482044249773025513e-01 -1.800879985094070435e-01 -4.395313560962677002e-02 1.469058096408843994e-01 1.967349350452423096e-01 -8.065772801637649536e-02 -4.787891805171966553e-01 -5.687194317579269409e-02 -8.952584862709045410e-02 -3.741859793663024902e-01
-2.907909750938415527e-01 -1.981968432664871216e-02 -4.456464946269989014e-01 -2.407710105180740356e-01 -6.971377134323120117e-02 8.929876983165740967e-02 -7.112082839012145996e-02 -8.763911575078964233e-02 -2.133082449436187744e-01 -2.782211899757385254e-01 -1.870969980955123901e-01 2.872357368469238281e-01 -5.842375755310058594e-02 1.029909402132034302e-02 1.661587357521057129e-01 -8.662686496973037720e-02 -9.106796979904174805e-02 3.715195506811141968e-02 -1.586391776800155640e-01 -7.096172124147415161e-02 4.729080945253372192e-02 1.850071102380752563e-01 7.977995276451110840e-02 8.663871139287948608e-02 5.547827482223510742e-02 3.483000770211219788e-02 2.160311937332153320e-01 6.099206209182739258e-02 -1.864181160926818848e-01 -2.354578673839569092e-01 3.876500995829701424e-03 -3.446089625358581543e-01
2.677161991596221924e-02 2.653241157531738281e-01 -3.822118341922760010e-01 1.114531382918357849e-01 3.354458510875701904e-02 3.690826892852783203e-01 -4.992065578699111938e-02 -2.569872736930847168e-01 -3.118321113288402557e-02 1.097740679979324341e-01 -2.469423264265060425e-01 2.688088417053222656e-01 1.330943554639816284e-01 1.666027009487152100e-01 2.519922852516174316e-01 3.653462231159210205e-02 1.501966118812561035e-01 -1.858952641487121582e-02 -7.370419055223464966e-02 -7.196404039859771729e-02 8.425254374742507935e-02 1.844805777072906494e-01 9.943983703851699829e-02 2.247250378131866455e-01 2.635372281074523926e-01 -2.062820792198181152e-01 1.349618076346814632e-03 -9.096217155456542969e-02 -8.829239010810852051e-02 -5.100841168314218521e-03 1.277800947427749634e-01 -1.687125414609909058e-01
-1.235470175743103027e-01 -6.594064831733703613e-02 3.520486131310462952e-02 -8.975419402122497559e-02 -3.821550011634826660e-01 2.307550311088562012e-01 -4.340819083154201508e-03 -1.717678457498550415e-01 -3.251218199729919434e-01 4.966623336076736450e-02 -1.331772357225418091e-01 1.531217843294143677e-01 3.665215671062469482e-01 2.150170654058456421e-01 -1.412942409515380859e-01 1.710243076086044312e-01 -1.076882854104042053e-01 -8.458583056926727295e-02 2.090391367673873901e-01 3.164570331573486328e-01 -6.215052306652069092e-02 -3.437216952443122864e-02 3.507127463817596436e-01 4.005071893334388733e-02 4.959572851657867432e-02 9.053939580917358398e-02 1.287213861942291260e-01 -6.921461317688226700e-03 -9.395559877157211304e-02 -6.813523918390274048e-02 1.576177626848220825e-01 -7.289046794176101685e-02
2.666962146759033203e-01 -2.780584804713726044e-02 -6.864848732948303223e-02 -2.044997513294219971e-01 -4.662324488162994385e-02 4.249098896980285645e-01 8.743874728679656982e-02 -2.992441654205322266e-01 5.318183451890945435e-02 3.147293115034699440e-03 2.734257280826568604e-02 -1.320980936288833618e-01 1.215910091996192932e-01 2.570456266403198242e-01 2.183974385261535645e-01 -9.182622656226158142e-03 -5.442461743950843811e-02 -2.510266602039337158e-01 2.411046475172042847e-01 1.659173704683780670e-02 -6.164479255676269531e-02 6.062472821213304996e-04 1.076965332031250000e-01 1.363558024168014526e-01 3.929830715060234070e-02 -5.931016802787780762e-02 3.090317733585834503e-02 2.173393666744232178e-01 -3.001358509063720703e-01 -2.744765281677246094e-01 1.684531569480895996e-01 -2.157640457153320312e-01
2.587998053058981895e-03 9.800776839256286621e-02 -2.342214882373809814e-01 -7.505364716053009033e-02 -3.957681059837341309e-01 1.161660924553871155e-01 1.116800457239151001e-01 -2.527320384979248047e-02 -2.088710665702819824e-02 1.480108946561813354e-01 -4.151405096054077148e-01 3.146936893463134766e-01 -4.442655667662620544e-02 2.048746347427368164e-01 7.694892585277557373e-02 -1.031341180205345154e-01 6.931462883949279785e-02 6.195797771215438843e-02 1.461272537708282471e-01 2.266061007976531982e-01 3.455812931060791016e-01 1.993397325277328491e-01 1.026424765586853027e-01 -9.965801239013671875e-02 -5.486483126878738403e-02 1.312579065561294556e-01 -2.551971934735774994e-02 -6.285898387432098389e-02 -3.194436132907867432e-01 -4.387120157480239868e-02 4.499619361013174057e-03 -5.125790089368820190e-02
1.867828220129013062e-01 3.451888635754585266e-02 -2.983339726924896240e-01 1.278967261314392090e-01 3.366828337311744690e-02 6.660674512386322021e-02 1.538011338561773300e-02 -3.692972660064697266e-01 -2.190339863300323486e-01 5.233989283442497253e-02 -1.727638691663742065e-01 6.706677377223968506e-02 7.804010808467864990e-02 5.522566661238670349e-02 1.936907619237899780e-01 -8.203611522912979126e-02 2.838822603225708008e-01 -8.477061986923217773e-02 2.691096067428588867e-01 2.623807489871978760e-01 -3.652940317988395691e-02 -1.507312953472137451e-01 2.097505480051040649e-01 1.164728179574012756e-01 -2.797562181949615479e-01 2.079585194587707520e-01 2.708729505538940430e-01 -5.573199316859245300e-02 -4.524283483624458313e-02 -2.172177433967590332e-01 1.399103701114654541e-01 2.185927517712116241e-02
1.682461053133010864e-01 -4.761473089456558228e-02 -8.673569560050964355e-02 -2.049558758735656738e-01 -3.322980925440788269e-02 2.054996341466903687e-01 1.129081379622220993e-02 -2.915975153446197510e-01 6.504071503877639771e-02 1.117636337876319885e-01 -1.497296839952468872e-01 -4.750639945268630981e-02 8.741238713264465332e-02 -5.727099254727363586e-02 8.937710523605346680e-02 1.972790807485580444e-01 4.224103689193725586e-01 -3.045722469687461853e-02 4.412748813629150391e-01 1.519608404487371445e-02 -1.028005871921777725e-02 -1.171942874789237976e-01 9.034177660942077637e-02 2.369845807552337646e-01 -8.331846445798873901e-02 1.953409016132354736e-01 1.068581417202949524e-01 -6.666610389947891235e-02 -2.696785032749176025e-01 -2.798842191696166992e-01 1.615190654993057251e-01 -3.987768664956092834e-02
1.077687367796897888e-01 -5.015631020069122314e-02 -1.087557002902030945e-01 2.979498207569122314e-01 -5.396821498870849609e-01 2.262558043003082275e-02 3.100799024105072021e-02 -4.460666179656982422e-01 6.552856415510177612e-03 -4.191027954220771790e-02 -8.971996605396270752e-02 4.086327925324440002e-02 1.460914462804794312e-01 -2.811928465962409973e-02 1.015910655260086060e-01 2.274959087371826172e-01 -3.688748227432370186e-03 -1.568324863910675049e-01 5.196730047464370728e-02 -1.790620982646942139e-01 -7.078363746404647827e-02 -1.715919524431228638e-01 1.832908205687999725e-02 -6.142612174153327942e-02 1.928663253784179688e-02 7.300616055727005005e-02 1.220930889248847961e-01 -6.474789977073669434e-02 -3.526122272014617920e-01 -1.560918148607015610e-02 1.987212896347045898e-01 -1.050143837928771973e-01
-5.406381189823150635e-02 -1.932186186313629150e-01 -1.733833923935890198e-02 -2.759138867259025574e-02 1.432971060276031494e-01 3.400930166244506836e-01 2.283082306385040283e-01 -1.150855794548988342e-01 -1.480824779719114304e-02 -2.042203694581985474e-01 -1.908548623323440552e-01 1.922596096992492676e-01 3.873223066329956055e-01 -1.309613436460494995e-01 2.266397923231124878e-01 1.456602960824966431e-01 2.861287817358970642e-02 1.060665398836135864e-01 -2.726833336055278778e-02 9.770448505878448486e-02 1.095865964889526367e-01 -1.579100936651229858e-01 2.784536480903625488e-01 2.499066889286041260e-01 -2.259485609829425812e-02 2.437928169965744019e-01 2.177655398845672607e-01 4.674312472343444824e-02 -1.963924616575241089e-02 -2.755464911460876465e-01 1.053217574954032898e-01 -7.615170627832412720e-02
-2.362328618764877319e-01 3.160133957862854004e-02 -3.446656838059425354e-02 -1.314984709024429321e-01 -2.066945284605026245e-01 3.812482953071594238e-02 -4.900633916258811951e-02 1.270101312547922134e-02 8.149529248476028442e-02 -1.534641385078430176e-01 -1.003148183226585388e-01 2.737507224082946777e-02 2.811698615550994873e-01 2.330477237701416016e-01 6.632454693317413330e-02 4.793981835246086121e-02 7.467533648014068604e-02 -1.767987310886383057e-01 1.917851567268371582e-01 1.441215872764587402e-01 3.379047513008117676e-01 1.650938764214515686e-02 1.807432174682617188e-01 -2.349629253149032593e-01 -1.432351917028427124e-01 3.585839271545410156e-01 -6.759368698112666607e-04 8.588836528360843658e-03 -3.718137443065643311e-01 -3.258075118064880371e-01 -6.841538101434707642e-02 -4.407268390059471130e-02
-1.147114187479019165e-01 1.233128383755683899e-01 -1.657246053218841553e-01 -3.201905786991119385e-01 -1.556932087987661362e-02 -7.030126452445983887e-02 1.175830960273742676e-01 -9.560322761535644531e-02 -1.447724848985671997e-01 -1.531842648983001709e-01 -1.434893459081649780e-01 6.210976094007492065e-02 2.207874357700347900e-01 3.575987815856933594e-01 6.271474529057741165e-03 1.517885923385620117e-01 -2.009322168305516243e-03 1.785341203212738037e-01 -1.559758372604846954e-02 3.766606152057647705e-01 2.284120172262191772e-01 -1.536624040454626083e-02 1.877855211496353149e-01 6.209740042686462402e-02 2.042255848646163940e-01 1.512449234724044800e-01 -7.247566431760787964e-02 1.054186299443244934e-01 -2.838916480541229248e-01 -1.931626796722412109e-01 -3.752230852842330933e-02 -2.813143730163574219e-01
5.986446887254714966e-02 6.095445901155471802e-02 -3.402219712734222412e-01 -7.891179621219635010e-02 -2.147444039583206177e-01 9.166746586561203003e-02 2.101371586322784424e-01 7.040157169103622437e-02 -2.050998061895370483e-01 1.651853024959564209e-01 -3.233171105384826660e-01 1.903895735740661621e-01 3.629763424396514893e-01 2.706106603145599365e-01 -1.506803277879953384e-02 5.359353870153427124e-02 -2.705560326576232910e-01 -4.283810034394264221e-02 1.159549579024314880e-01 -7.120649516582489014e-02 -1.399071514606475830e-02 6.248439475893974304e-02 1.456274837255477905e-01 2.688457071781158447e-01 -7.406420260667800903e-02 -2.167198993265628815e-02 -1.056480407714843750e-01 2.226029783487319946e-01 -2.165914475917816162e-01 -5.660729855298995972e-02 1.271340250968933105e-01 -1.574486047029495239e-01
-1.194798201322555542e-01 1.730898171663284302e-01 1.136064901947975159e-01 -2.114623636007308960e-01 -3.895187377929687500e-01 1.726911962032318115e-02 2.171002179384231567e-01 -2.728660702705383301e-01 -2.112565338611602783e-01 2.369959205389022827e-01 -3.205158933997154236e-02 2.036873996257781982e-01 2.395765483379364014e-01 1.309529840946197510e-01 3.725814167410135269e-03 -8.063571900129318237e-02 8.090606331825256348e-02 -4.182661697268486023e-02 -1.153393313288688660e-01 9.279211610555648804e-02 1.636726260185241699e-01 1.256617456674575806e-01 1.988160014152526855e-01 -2.103636786341667175e-02 -1.628335714340209961e-01 -8.503651618957519531e-02 3.498871251940727234e-02 1.549396067857742310e-01 -4.089722037315368652e-01 -1.207777112722396851e-01 1.960524022579193115e-01 -9.021753817796707153e-02
1.077715083956718445e-01 1.707274839282035828e-02 -1.759131997823715210e-01 1.644842028617858887e-01 6.340827792882919312e-02 3.552109897136688232e-01 -2.021064236760139465e-02 -2.365531325340270996e-01 1.830271333456039429e-01 -1.598572134971618652e-01 1.378654837608337402e-01 -1.438709814101457596e-02 2.499457448720932007e-01 8.021232485771179199e-02 3.021602928638458252e-01 4.802800342440605164e-02 1.080667823553085327e-01 5.347606912255287170e-02 1.822931170463562012e-01 -1.684228330850601196e-01 1.366622745990753174e-01 1.759427040815353394e-01 1.054356992244720459e-01 1.405095458030700684e-01 -6.520018726587295532e-02 3.696680665016174316e-01 2.176314890384674072e-01 -3.482357040047645569e-02 -3.585976362228393555e-02 -2.578227818012237549e-01 -1.950919814407825470e-02 -2.974935770034790039e-01
1.824716478586196899e-01 7.760387659072875977e-02 1.545892059803009033e-01 3.796791434288024902e-01 -8.386096917092800140e-03 8.184812963008880615e-02 1.392975747585296631e-01 -3.101431429386138916e-01 -4.192806780338287354e-02 -3.153268247842788696e-02 -1.180776283144950867e-01 2.069281227886676788e-02 2.200609892606735229e-01 9.864825755357742310e-02 1.897452771663665771e-01 2.911671102046966553e-01 2.126526460051536560e-02 9.036645293235778809e-02 4.694781824946403503e-02 1.465114653110504150e-01 6.946648657321929932e-02 1.705294102430343628e-01 8.683341741561889648e-02 9.044947475194931030e-02 -2.627763152122497559e-01 2.513959109783172607e-01 3.872424066066741943e-01 -3.453717380762100220e-02 -1.894620507955551147e-01 -1.303869336843490601e-01 2.152766883373260498e-01 -9.821669012308120728e-02
-1.585170067846775055e-02 1.407945752143859863e-01 -1.166896522045135498e-01 -6.506866216659545898e-02 -1.526062041521072388e-01 1.259441226720809937e-01 -6.078726798295974731e-02 -2.914974689483642578e-01 -1.862795092165470123e-02 1.861054077744483948e-02 -2.814187109470367432e-01 2.558240890502929688e-01 1.473752856254577637e-01 2.538886666297912598e-01 5.146594047546386719e-01 3.652148181572556496e-03 1.952713280916213989e-01 -1.125297471880912781e-01 -2.172306478023529053e-01 2.192840576171875000e-01 -2.150682173669338226e-02 2.220600843429565430e-01 -4.078467562794685364e-02 -1.424887925386428833e-01 1.671481430530548096e-01 -1.207016557455062866e-01 6.757684051990509033e-02 2.989805676043033600e-02 -1.089302897453308105e-01 -8.845424652099609375e-02 1.984375566244125366e-01 -1.140739098191261292e-01
-3.240342065691947937e-02 1.864698678255081177e-01 -7.915964722633361816e-02 -6.822001188993453979e-02 2.079505287110805511e-02 -4.664265736937522888e-02 -1.502811461687088013e-01 -8.339891582727432251e-02 -1.299956887960433960e-01 -1.189633384346961975e-01 -2.385999113321304321e-01 1.894515454769134521e-01 2.605890035629272461e-01 4.146651923656463623e-01 -6.617321819067001343e-02 4.279420897364616394e-02 3.716303706169128418e-01 1.768923997879028320e-01 -4.629963636398315430e-02 -2.313063591718673706e-01 1.442816257476806641e-01 5.746698006987571716e-02 2.840298414230346680e-01 2.132077813148498535e-01 1.039272639900445938e-02 1.369720250368118286e-01 -9.923299401998519897e-02 3.583314269781112671e-02 -1.157703250646591187e-01 -3.034360408782958984e-01 1.283471733331680298e-01 -1.546860635280609131e-01
1.648833155632019043e-01 -5.001359805464744568e-02 8.776532858610153198e-02 2.604827284812927246e-01 1.992755755782127380e-02 1.295993030071258545e-01 1.357730776071548462e-01 -1.341055333614349365e-01 1.306968778371810913e-01 -1.992620080709457397e-01 2.627524733543395996e-02 2.677254006266593933e-02 2.832401692867279053e-01 2.476279139518737793e-01 3.394549787044525146e-01 2.885520160198211670e-01 6.354666501283645630e-02 1.189959645271301270e-01 1.556776612997055054e-01 1.727813333272933960e-01 -1.180947795510292053e-01 2.047023028135299683e-01 6.496071070432662964e-02 1.751905865967273712e-02 -1.618961840867996216e-01 1.404285281896591187e-01 2.365066260099411011e-01 -3.455254435539245605e-02 -3.224920928478240967e-01 -1.414866596460342407e-01 2.308273911476135254e-01 -1.728921830654144287e-01
3.032381460070610046e-02 1.641146093606948853e-01 -4.918630719184875488e-01 8.146534860134124756e-02 -3.588049905374646187e-03 6.097163632512092590e-02 -8.987096138298511505e-03 -2.434752434492111206e-01 1.212288513779640198e-01 2.031729370355606079e-01 -3.071980476379394531e-01 1.036479510366916656e-02 1.330800503492355347e-01 2.017325609922409058e-01 1.300812419503927231e-02 -4.464319720864295959e-02 2.127630636096000671e-02 -4.715105518698692322e-02 -1.269154399633407593e-01 -2.198513150215148926e-01 2.501806616783142090e-01 9.585354477167129517e-03 1.036655977368354797e-01 -2.270333498017862439e-04 1.496912240982055664e-01 5.348202586174011230e-02 2.198236286640167236e-01 -8.514605462551116943e-02 -3.455214947462081909e-02 -2.855384647846221924e-01 2.709200978279113770e-01 -2.682474553585052490e-01
-9.258689731359481812e-02 1.728155463933944702e-01 -1.600593477487564087e-01 1.205239258706569672e-02 -2.712594270706176758e-01 1.193884611129760742e-01 -1.022545546293258667e-01 -2.074820101261138916e-01 3.756690621376037598e-01 7.540020346641540527e-02 -1.609513014554977417e-01 2.775457799434661865e-01 5.365971475839614868e-02 2.962160706520080566e-01 1.228763386607170105e-01 8.166699111461639404e-02 2.010326087474822998e-02 -3.667427226901054382e-02 1.558030396699905396e-01 2.065307497978210449e-01 2.054054141044616699e-01 7.534465193748474121e-02 2.046827673912048340e-01 -5.845049023628234863e-02 1.273875683546066284e-01 -1.395279169082641602e-01 4.158671572804450989e-02 -1.629484295845031738e-01 -3.258905112743377686e-01 -7.141128182411193848e-02 2.873457074165344238e-01 -1.122943013906478882e-01
-6.055139377713203430e-02 -2.542427554726600647e-02 1.026367321610450745e-01 -2.013638913631439209e-01 -3.552281260490417480e-01 3.291326761245727539e-01 -1.518324017524719238e-02 -1.766495704650878906e-01 -3.104020655155181885e-01 9.696940332651138306e-02 -1.087845489382743835e-01 1.598765105009078979e-01 4.491497874259948730e-01 1.987675428390502930e-01 -1.837391108274459839e-01 1.534439027309417725e-01 -1.240432858467102051e-01 -9.752301871776580811e-02 2.400684356689453125e-01 2.211571931838989258e-01 5.302186310291290283e-02 -9.532470256090164185e-03 9.175832569599151611e-02 7.743578404188156128e-02 -3.936056420207023621e-02 -8.562639355659484863e-02 1.946004033088684082e-01 7.262500375509262085e-02 7.803812040947377682e-04 -1.188865900039672852e-01 7.024897634983062744e-02 -1.307860761880874634e-01
3.702860698103904724e-02 -1.161059644073247910e-02 -2.246517390012741089e-01 -3.794167563319206238e-02 1.056011617183685303e-01 2.950072847306728363e-02 -1.719841957092285156e-01 -1.735600978136062622e-01 -1.429877132177352905e-01 -2.614600360393524170e-01 -1.571934372186660767e-01 2.356078289449214935e-02 1.830844283103942871e-01 3.352487683296203613e-01 -3.035976551473140717e-02 1.671645939350128174e-01 6.476086564362049103e-03 -1.820221692323684692e-01 -6.890051811933517456e-02 1.497473716735839844e-01 -4.713051021099090576e-02 7.520229369401931763e-02 1.924329549074172974e-01 -2.613992802798748016e-02 1.190490275621414185e-01 1.178575977683067322e-01 -5.007642507553100586e-02 1.376789957284927368e-01 1.177063360810279846e-01 -3.003710210323333740e-01 1.969667971134185791e-01 -5.363562107086181641e-01
-1.892065107822418213e-01 -1.773600578308105469e-01 -6.935133785009384155e-02 -2.794888913631439209e-01 -3.185178041458129883e-01 2.522200047969818115e-01 -2.563379704952239990e-02 -3.386033177375793457e-01 -2.239033132791519165e-01 4.087578970938920975e-03 -1.499199569225311279e-01 2.719412446022033691e-01 3.454013764858245850e-01 4.362985491752624512e-02 -3.667920455336570740e-02 2.465236634016036987e-01 -4.462241008877754211e-02 -1.697436422109603882e-01 2.277868688106536865e-01 2.370228469371795654e-01 4.375067725777626038e-02 -6.625609099864959717e-02 2.153842449188232422e-01 3.049184195697307587e-02 -4.718856140971183777e-02 9.926212579011917114e-02 -4.493585787713527679e-03 1.127345114946365356e-01 -1.157069876790046692e-01 -1.003121677786111832e-02 -4.877325519919395447e-02 -7.980518043041229248e-02
1.300743520259857178e-01 -1.135133951902389526e-01 -2.471509389579296112e-02 1.556459963321685791e-01 3.013080358505249023e-02 1.282045692205429077e-01 4.344247863627970219e-04 -2.147049456834793091e-01 2.834789268672466278e-02 -2.111277282238006592e-01 -6.713326275348663330e-02 8.427926339209079742e-03 1.828247308731079102e-01 2.186944931745529175e-01 1.749911308288574219e-01 2.471920400857925415e-01 -1.559358835220336914e-01 3.653132915496826172e-01 -1.425716578960418701e-01 9.524001739919185638e-03 1.108280718326568604e-01 1.288156360387802124e-01 4.452864825725555420e-01 9.262921288609504700e-03 -2.275740802288055420e-01 5.562219023704528809e-02 2.067216038703918457e-01 3.721104934811592102e-02 -2.480066716670989990e-01 -9.883389621973037720e-02 2.673759758472442627e-01 -1.085586547851562500e-01
1.449665874242782593e-01 -2.253929525613784790e-02 -5.107959359884262085e-02 -2.994727194309234619e-01 -1.497477442026138306e-01 3.398727476596832275e-01 9.735236316919326782e-02 -2.141311317682266235e-01 -1.172906309366226196e-01 -7.728647440671920776e-02 -1.434361487627029419e-01 -1.203791983425617218e-02 1.771028637886047363e-01 3.371812999248504639e-01 3.312703967094421387e-01 1.172121614217758179e-01 9.284553379984572530e-05 -1.738262623548507690e-01 -4.292506724596023560e-02 1.987727731466293335e-02 1.542595028877258301e-01 -2.370412647724151611e-02 3.177952170372009277e-01 -1.157412678003311157e-01 -7.215729355812072754e-02 2.349329292774200439e-01 -8.100615814328193665e-03 -1.189778968691825867e-01 -2.550217509269714355e-01 -2.270384132862091064e-01 -1.422359347343444824e-01 -3.599264100193977356e-02
-3.136940533295273781e-03 8.027148991823196411e-02 -1.537045538425445557e-01 -1.853739470243453979e-02 -1.535717695951461792e-01 1.731324940919876099e-01 1.902665644884109497e-01 5.642745643854141235e-02 -7.761248946189880371e-02 1.289595849812030792e-02 -2.137367278337478638e-01 2.012226283550262451e-01 2.449450790882110596e-01 1.465778797864913940e-01 1.407026499509811401e-01 -2.229544967412948608e-01 -1.794875711202621460e-01 1.251149922609329224e-01 9.192173182964324951e-02 3.185051083564758301e-01 1.249871626496315002e-01 2.590235769748687744e-01 2.700157463550567627e-01 -8.003015816211700439e-02 -7.091362029314041138e-02 -1.939648389816284180e-01 1.469891816377639771e-01 -3.900127112865447998e-02 -2.198053896427154541e-01 1.958376355469226837e-02 1.613135337829589844e-01 -4.159199893474578857e-01
-9.123123437166213989e-02 3.130821138620376587e-02 -3.082329332828521729e-01 2.016358375549316406e-01 2.090555615723133087e-02 -6.905579566955566406e-02 3.209449350833892822e-01 -1.569906175136566162e-01 1.667055184952914715e-03 -3.042154759168624878e-02 -3.650539815425872803e-01 2.540760040283203125e-01 2.652064561843872070e-01 -1.074804738163948059e-01 -5.119425058364868164e-02 1.220890358090400696e-01 2.642113156616687775e-02 -1.848154962062835693e-01 1.626597344875335693e-01 -1.594339907169342041e-01 1.282844990491867065e-01 1.090673431754112244e-01 -1.277524232864379883e-01 1.161373630166053772e-01 -2.103959918022155762e-01 1.424255967140197754e-01 3.176070749759674072e-01 -2.428955137729644775e-01 -7.746729254722595215e-02 -1.992491185665130615e-01 9.106709808111190796e-02 -2.650046162307262421e-02
-4.370020702481269836e-02 1.948910392820835114e-02 -4.807175137102603912e-03 -1.265805959701538086e-01 -2.825915515422821045e-01 3.457648158073425293e-01 -1.439763158559799194e-01 -9.976336732506752014e-03 -9.453893452882766724e-02 -1.973474472761154175e-01 -1.888305693864822388e-02 1.218442693352699280e-01 2.145778685808181763e-01 -7.116513699293136597e-02 1.912436932325363159e-01 1.541454792022705078e-01 2.129398286342620850e-01 -1.015953943133354187e-01 2.606086730957031250e-01 5.920580029487609863e-02 2.210815697908401489e-01 1.792775839567184448e-01 9.287812560796737671e-02 -8.765409886837005615e-02 -1.297215074300765991e-01 3.684372901916503906e-01 1.343088448047637939e-01 7.414348423480987549e-02 -1.777103245258331299e-01 -3.601573109626770020e-01 -4.749985784292221069e-02 -1.510655581951141357e-01
-2.091239392757415771e-01 2.212995737791061401e-01 -1.002330556511878967e-01 -4.094545729458332062e-03 -2.404207587242126465e-01 6.532303243875503540e-02 1.117151454091072083e-01 -2.266070246696472168e-02 -6.846229732036590576e-02 -4.132525995373725891e-02 -1.615496277809143066e-01 1.588942706584930420e-01 2.590125799179077148e-01 -6.762187927961349487e-02 2.407761104404926300e-02 1.100121811032295227e-01 3.495553433895111084e-01 -1.053288429975509644e-01 2.537677586078643799e-01 2.675510346889495850e-01 -1.157022714614868164e-01 -9.583579376339912415e-03 3.879813849925994873e-01 2.866045339033007622e-03 -1.621859818696975708e-01 -6.801122426986694336e-02 -5.819845572113990784e-02 6.726600974798202515e-02 -2.849310040473937988e-01 -1.199286729097366333e-01 1.862019151449203491e-01 -2.787859737873077393e-01
2.625398039817810059e-01 4.897547513246536255e-02 -8.912955969572067261e-02 -1.309287399053573608e-01 7.464513182640075684e-02 -1.477046459913253784e-01 1.436011791229248047e-01 -2.397398501634597778e-01 -6.760689616203308105e-02 -2.089965641498565674e-01 -1.659874618053436279e-01 9.552928060293197632e-02 2.629455327987670898e-01 1.927916556596755981e-01 9.392311424016952515e-02 3.692616820335388184e-01 -1.169076338410377502e-01 1.273673474788665771e-01 -9.003491699695587158e-02 1.693555414676666260e-01 1.530140340328216553e-01 -1.210548505187034607e-01 8.870901912450790405e-02 2.476687282323837280e-01 -2.481070309877395630e-01 8.849576860666275024e-02 2.691429257392883301e-01 -1.903531700372695923e-01 -1.173017844557762146e-01 -1.907892525196075439e-01 1.059744209051132202e-01 -2.197373062372207642e-01
1.353395581245422363e-01 4.014566540718078613e-02 -3.305110335350036621e-01 1.276157945394515991e-01 -1.109654232859611511e-01 2.410265505313873291e-01 8.253034204244613647e-02 -3.223187625408172607e-01 -2.184380888938903809e-01 -9.067775309085845947e-02 -1.475049108266830444e-01 -2.996666729450225830e-01 -4.138991236686706543e-02 2.360710650682449341e-01 7.101710885763168335e-02 5.947090312838554382e-02 8.656627684831619263e-02 2.820144891738891602e-01 1.654225438833236694e-01 1.407432854175567627e-01 9.045446664094924927e-02 1.148731410503387451e-01 3.285622969269752502e-02 2.203354835510253906e-01 -2.983983159065246582e-01 1.602204293012619019e-01 2.713244035840034485e-02 -2.694280631840229034e-02 -2.652817070484161377e-01 -3.944329917430877686e-02 1.452120840549468994e-01 -1.597713977098464966e-01
1.166879385709762573e-01 1.119792386889457703e-01 -1.194209605455398560e-01 2.709471881389617920e-01 -4.674456715583801270e-01 -4.524352401494979858e-02 3.275655210018157959e-02 -2.731693983078002930e-01 -1.942073111422359943e-03 -3.904952853918075562e-02 -2.466083765029907227e-01 1.895947009325027466e-01 -5.243536457419395447e-02 1.092030778527259827e-01 1.810196340084075928e-01 1.466630995273590088e-01 6.332165747880935669e-02 -3.601133525371551514e-01 1.447183731943368912e-02 -1.436816900968551636e-01 -7.365156710147857666e-02 -1.186685785651206970e-01 2.562510780990123749e-02 1.956014148890972137e-02 -6.015431601554155350e-03 1.434174925088882446e-01 1.034196168184280396e-01 -1.993722915649414062e-01 -3.744958937168121338e-01 -1.170301437377929688e-01 1.427613645792007446e-01 4.707306995987892151e-02
-8.989422768354415894e-02 -1.048136502504348755e-01 -2.908771038055419922e-01 3.540918976068496704e-02 -1.397060137242078781e-02 2.458601444959640503e-01 -1.855768263339996338e-02 -9.298448264598846436e-02 -1.304412037134170532e-01 -2.279599308967590332e-01 -1.522111743688583374e-01 2.304327338933944702e-01 3.591783344745635986e-01 -1.342684775590896606e-01 -3.456031158566474915e-02 -7.977924495935440063e-02 -3.567073494195938110e-02 5.362096801400184631e-02 -1.741639822721481323e-01 -7.498237490653991699e-02 4.303799197077751160e-02 1.946063246577978134e-03 7.953965105116367340e-03 -1.355953365564346313e-01 -8.224599063396453857e-02 -1.934159547090530396e-02 -1.352985948324203491e-01 1.258850190788507462e-02 -2.482018172740936279e-01 -5.761085152626037598e-01 2.145771533250808716e-01 5.735247395932674408e-03
3.322795405983924866e-02 1.048521250486373901e-01 -9.820633567869663239e-03 2.315578603884205222e-04 -2.688348591327667236e-01 4.038568958640098572e-02 5.735050141811370850e-02 -1.718316525220870972e-01 1.105666458606719971e-01 3.374424278736114502e-01 -1.454654484987258911e-01 1.750970333814620972e-01 1.078345403075218201e-01 2.552124857902526855e-01 1.054222509264945984e-01 1.416003257036209106e-01 -7.111708074808120728e-02 -3.717969059944152832e-01 -1.100752726197242737e-01 2.058330029249191284e-01 1.869053230620920658e-03 1.514862030744552612e-01 1.555650122463703156e-02 2.196000963449478149e-01 1.475485228002071381e-02 6.064659915864467621e-03 1.199207156896591187e-01 -2.991526126861572266e-01 -5.744461715221405029e-02 -4.107936620712280273e-01 -5.410521477460861206e-02 -2.166815251111984253e-01
2.674721777439117432e-01 1.492089629173278809e-01 3.697577863931655884e-02 -3.664553910493850708e-02 -2.164086401462554932e-01 5.393084511160850525e-02 6.869430188089609146e-03 -1.879401355981826782e-01 2.673186063766479492e-01 1.065164059400558472e-02 6.207462400197982788e-02 3.030436038970947266e-01 2.820117175579071045e-01 -3.229107707738876343e-02 2.478552460670471191e-01 4.981060978025197983e-03 4.421514645218849182e-02 -1.157902628183364868e-01 2.976409159600734711e-02 3.188213109970092773e-01 4.112445712089538574e-01 -6.565941870212554932e-02 1.416338086128234863e-01 1.572701483964920044e-01 1.277437154203653336e-02 2.065769731998443604e-01 -1.351266801357269287e-01 1.286080013960599899e-02 -9.361918270587921143e-02 -6.426879018545150757e-02 1.924017965793609619e-01 -2.485671341419219971e-01
1.141657680273056030e-01 1.398404687643051147e-01 -3.226613998413085938e-01 -1.509809046983718872e-01 5.496856197714805603e-02 1.484294682741165161e-01 -1.022776439785957336e-01 -1.127310618758201599e-01 -8.603063225746154785e-02 -1.065796315670013428e-01 -2.369466871023178101e-01 1.375034302473068237e-01 3.441340029239654541e-01 4.792399406433105469e-01 2.287337183952331543e-02 4.552227631211280823e-02 -7.253902405500411987e-02 -9.557662159204483032e-02 -1.765045523643493652e-02 6.711778114549815655e-04 -1.026457473635673523e-01 1.883351057767868042e-01 5.300416052341461182e-02 7.042513787746429443e-02 -1.361442655324935913e-01 1.239595785737037659e-01 -8.913592994213104248e-02 -2.560746856033802032e-03 -4.977335035800933838e-02 -2.239575088024139404e-01 2.583582699298858643e-01 -3.435941636562347412e-01
-2.399030327796936035e-01 1.473686844110488892e-01 -2.793774604797363281e-01 -3.398577272891998291e-01 -4.436496272683143616e-02 -2.442525001242756844e-03 8.516025543212890625e-02 -1.407234966754913330e-01 -1.362002827227115631e-02 -9.810744225978851318e-02 1.561991311609745026e-02 3.421716988086700439e-01 5.807812791317701340e-03 2.147796750068664551e-01 2.506850063800811768e-01 -1.154204085469245911e-01 -8.834182471036911011e-02 -8.577162772417068481e-02 -4.531853273510932922e-02 2.232587486505508423e-01 4.411181807518005371e-02 2.047976702451705933e-01 3.195471465587615967e-01 1.037022173404693604e-01 -1.392208188772201538e-01 2.290482223033905029e-01 1.409029811620712280e-01 9.269688278436660767e-02 -3.062061965465545654e-01 -7.904066890478134155e-02 3.607185184955596924e-02 -1.525286138057708740e-01
-6.264293938875198364e-02 2.057793885469436646e-01 -2.687561511993408203e-01 1.614359170198440552e-01 -6.743400543928146362e-02 6.972791999578475952e-02 4.114172458648681641e-01 9.777970612049102783e-03 7.054003328084945679e-02 3.557649627327919006e-02 -1.406632512807846069e-01 1.672552675008773804e-01 3.226526081562042236e-01 1.323367096483707428e-02 -8.284034579992294312e-02 1.947740912437438965e-01 2.858224324882030487e-02 -2.289377599954605103e-01 -9.952761977910995483e-02 -1.794667690992355347e-01 9.636806696653366089e-02 2.796130180358886719e-01 3.813464893028140068e-03 1.162343174219131470e-01 -8.599308878183364868e-02 2.818374931812286377e-01 2.492352724075317383e-01 -1.851078569889068604e-01 -2.714866772294044495e-02 -2.244911789894104004e-01 1.962057799100875854e-01 -6.640647351741790771e-02
-4.643154516816139221e-02 -4.948194138705730438e-03 6.182047724723815918e-02 6.063951924443244934e-02 -1.490625143051147461e-01 -1.579136848449707031e-01 -2.925017103552818298e-02 -4.333811700344085693e-01 5.887568742036819458e-02 -2.322946786880493164e-01 -1.625635772943496704e-01 1.682417392730712891e-01 6.837971508502960205e-02 3.101116716861724854e-01 1.646522581577301025e-01 -1.434432119131088257e-01 -1.975568570196628571e-02 2.214950919151306152e-01 -7.935285568237304688e-03 -1.028675436973571777e-01 2.084897458553314209e-01 1.329326182603836060e-01 2.131985872983932495e-02 -1.541964411735534668e-01 6.811604648828506470e-02 2.217084467411041260e-01 1.373462527990341187e-01 1.389611214399337769e-01 -4.012015163898468018e-01 3.344569727778434753e-02 2.059271931648254395e-02 -3.063651919364929199e-01
-2.578991055488586426e-01 -1.549328211694955826e-02 -1.716163940727710724e-02 3.844062685966491699e-01 1.164799323305487633e-03 1.641947925090789795e-01 1.382530480623245239e-01 -1.255470067262649536e-01 1.115105301141738892e-01 -3.770894110202789307e-01 -7.288599014282226562e-02 1.757804602384567261e-01 3.397526443004608154e-01 1.651464104652404785e-01 1.353201568126678467e-01 2.019744068384170532e-01 2.052275389432907104e-01 1.054467931389808655e-01 1.196900084614753723e-01 8.809159696102142334e-02 -3.193950280547142029e-02 9.217672049999237061e-02 4.012557119131088257e-02 4.838523641228675842e-02 -2.285884916782379150e-01 -6.657966971397399902e-02 2.855554819107055664e-01 5.767369642853736877e-02 -4.817935451865196228e-02 -1.486041545867919922e-01 2.520813047885894775e-01 -1.113607510924339294e-01
-3.587491437792778015e-02 -2.140072882175445557e-01 4.403843358159065247e-02 -1.696549952030181885e-01 -2.320745140314102173e-01 2.216760814189910889e-01 -5.943951010704040527e-02 -3.337641954421997070e-01 -2.838593423366546631e-01 7.345752418041229248e-02 -2.962239086627960205e-01 2.467602491378784180e-01 2.878535389900207520e-01 3.299778327345848083e-02 1.931618340313434601e-02 2.291821986436843872e-01 -1.289653927087783813e-01 -7.715734094381332397e-02 2.747574150562286377e-01 2.093842178583145142e-01 -3.264098614454269409e-02 2.791720908135175705e-03 2.844356298446655273e-01 4.151357337832450867e-03 -1.079646572470664978e-01 -1.912149228155612946e-02 1.663924311287701130e-03 5.795046687126159668e-02 -2.234164476394653320e-01 -6.467024236917495728e-02 8.682637475430965424e-03 -1.983320713043212891e-01
-1.487629413604736328e-01 1.329180449247360229e-01 -2.519993185997009277e-01 1.544605642557144165e-01 -3.003288805484771729e-01 1.050004661083221436e-01 -4.088905081152915955e-02 -1.473966389894485474e-01 7.325049489736557007e-02 -3.954122960567474365e-02 -2.074779868125915527e-01 7.563447952270507812e-02 1.487802565097808838e-01 1.192685738205909729e-01 1.361072212457656860e-01 2.845813035964965820e-01 -3.243552148342132568e-02 -6.558282673358917236e-02 -5.384828895330429077e-02 -5.654450133442878723e-02 1.054977625608444214e-01 1.337557435035705566e-01 3.985787555575370789e-02 5.483820438385009766e-01 3.236252367496490479e-01 1.287119090557098389e-01 1.133824959397315979e-01 -1.478922814130783081e-01 8.479415625333786011e-02 -1.754864454269409180e-01 1.247422918677330017e-01 6.553676724433898926e-02
-1.545885950326919556e-01 -1.102764979004859924e-01 7.701954245567321777e-02 1.169618070125579834e-01 -6.133696436882019043e-02 -3.497254103422164917e-02 -5.641144886612892151e-02 -3.229855895042419434e-01 -2.596018612384796143e-01 7.802176475524902344e-02 -1.981316059827804565e-01 1.105720847845077515e-01 3.398295342922210693e-01 1.426063477993011475e-01 2.559853494167327881e-01 1.774158924818038940e-01 1.127757281064987183e-01 2.292091026902198792e-02 -3.820019066333770752e-01 -8.315653353929519653e-02 -2.480784803628921509e-02 2.948986887931823730e-01 1.066355593502521515e-02 8.921573311090469360e-02 2.841409146785736084e-01 2.661455571651458740e-01 9.997662156820297241e-02 -4.015135392546653748e-02 -9.873588383197784424e-02 -2.658667974174022675e-02 -5.242402479052543640e-02 -1.895649582147598267e-01
-6.431927531957626343e-02 -5.527710169553756714e-02 5.377123877406120300e-02 3.629217743873596191e-01 2.090051211416721344e-02 1.520780622959136963e-01 7.150282617658376694e-03 -1.290432065725326538e-01 -7.624987512826919556e-02 -1.220258325338363647e-01 -1.197202056646347046e-01 2.259294986724853516e-01 4.378937482833862305e-01 1.582425534725189209e-01 -9.964777156710624695e-03 2.050775736570358276e-01 -7.981440424919128418e-02 3.966233134269714355e-02 8.457761257886886597e-02 8.132312446832656860e-02 1.486380398273468018e-01 1.028980314731597900e-01 9.046489745378494263e-02 1.256976723670959473e-01 -2.608971893787384033e-01 1.075106337666511536e-01 4.749011397361755371e-01 2.063961476087570190e-01 -1.245319992303848267e-01 -4.359188955277204514e-03 1.756676882505416870e-01 -1.972305960953235626e-02
-2.617630064487457275e-01 2.492693811655044556e-01 -3.858090639114379883e-01 7.043240219354629517e-02 2.278414927423000336e-02 4.107064008712768555e-02 2.685173451900482178e-01 -1.415232568979263306e-01 -6.165353581309318542e-02 3.916992340236902237e-03 -1.171522736549377441e-01 -5.028276238590478897e-03 1.286032646894454956e-01 7.190208882093429565e-02 2.906232774257659912e-01 2.476501464843750000e-01 1.063470393419265747e-01 -3.809215128421783447e-02 6.734704226255416870e-02 5.094818770885467529e-02 2.256250679492950439e-01 -2.241968959569931030e-01 6.933656334877014160e-02 1.558575332164764404e-01 2.174299657344818115e-01 1.841286569833755493e-01 1.332529187202453613e-01 1.901181191205978394e-01 -1.257825493812561035e-01 -3.599182367324829102e-01 1.624716445803642273e-02 7.254484295845031738e-02
-4.100906476378440857e-02 2.161321043968200684e-01 6.509242206811904907e-02 -1.847167462110519409e-01 -2.622504234313964844e-01 -5.920105427503585815e-02 -6.436974555253982544e-02 -1.461677402257919312e-01 3.078474290668964386e-02 -1.736982613801956177e-01 3.127464279532432556e-02 4.470935091376304626e-02 2.841676771640777588e-01 3.144491612911224365e-01 4.052273184061050415e-02 -1.200224831700325012e-01 8.540876954793930054e-02 -4.337592422962188721e-02 -6.685056537389755249e-02 -1.531945075839757919e-02 -1.685837209224700928e-01 -1.083159595727920532e-01 -1.610579788684844971e-01 2.013120353221893311e-01 1.453803926706314087e-01 2.651173621416091919e-02 2.880858182907104492e-01 -1.870080456137657166e-02 -1.776781678199768066e-01 -2.353980243206024170e-01 4.858798086643218994e-01 -1.922113299369812012e-01
-9.234154596924781799e-03 6.007911264896392822e-02 -2.052523344755172729e-01 -4.660657048225402832e-02 -2.736113965511322021e-01 1.863871216773986816e-01 -1.791493594646453857e-01 -2.961350381374359131e-01 6.053858250379562378e-02 -7.361101917922496796e-03 -2.736764848232269287e-01 1.951444298028945923e-01 2.507397830486297607e-01 1.427457481622695923e-01 -6.799681484699249268e-02 5.663020536303520203e-02 -4.351022653281688690e-03 -1.714083254337310791e-01 6.787240505218505859e-02 -5.592476949095726013e-02 -6.455300748348236084e-02 -1.183010190725326538e-01 -1.391792595386505127e-01 -7.549449056386947632e-02 1.043288335204124451e-01 3.313997685909271240e-01 4.395274817943572998e-01 1.265938114374876022e-02 -1.712871938943862915e-01 -6.216825917363166809e-02 1.857001483440399170e-01 2.296168506145477295e-01
-1.130709126591682434e-01 -1.303231120109558105e-01 5.238993838429450989e-02 2.053467780351638794e-01 -7.185472548007965088e-02 5.177497491240501404e-02 7.233362644910812378e-02 -4.998208582401275635e-02 2.418385595083236694e-01 -3.834928572177886963e-01 1.025152206420898438e-02 1.674145907163619995e-01 4.189152121543884277e-01 2.191885262727737427e-01 4.661241918802261353e-02 3.287272155284881592e-01 2.360913716256618500e-02 1.692468523979187012e-01 1.924470663070678711e-01 1.746187955141067505e-01 2.598670683801174164e-02 3.228159621357917786e-02 -8.955214172601699829e-03 4.034809023141860962e-02 -9.633486717939376831e-02 4.351615905761718750e-03 2.890190482139587402e-01 9.530572593212127686e-02 -2.257825285196304321e-01 -1.910982877016067505e-01 1.277731209993362427e-01 -1.907864809036254883e-01
-1.546772196888923645e-02 1.975175738334655762e-01 -2.747025899589061737e-02 -1.564720086753368378e-02 -2.009901851415634155e-01 3.098899498581886292e-02 1.031731534749269485e-02 -3.181258141994476318e-01 -1.627954393625259399e-01 2.513371221721172333e-02 -2.219674587249755859e-01 3.865799009799957275e-01 -2.118697948753833771e-02 6.281801313161849976e-02 2.520103454589843750e-01 2.152918577194213867e-01 5.588574707508087158e-02 -2.930032908916473389e-01 -1.010832786560058594e-01 1.044619232416152954e-01 1.910809278488159180e-01 -1.658790409564971924e-01 -1.900741010904312134e-01 -2.254254370927810669e-01 5.156609043478965759e-02 7.086007297039031982e-02 2.055027335882186890e-01 -2.667410373687744141e-01 -9.271586686372756958e-02 -2.253794521093368530e-01 1.504073590040206909e-01 -1.132435202598571777e-01
1.019249949604272842e-02 1.976693123579025269e-01 -4.583325386047363281e-01 1.238938719034194946e-01 -9.677923470735549927e-02 2.277039289474487305e-01 -8.147118985652923584e-02 -1.093205288052558899e-01 7.330798357725143433e-02 1.882525533437728882e-01 -1.734238415956497192e-01 4.304977878928184509e-02 1.254469156265258789e-01 3.126567006111145020e-01 2.610054910182952881e-01 9.989571757614612579e-03 5.663971230387687683e-02 -7.094826549291610718e-02 -8.624404668807983398e-02 5.275612697005271912e-02 3.424053192138671875e-01 -7.822618819773197174e-03 2.830810099840164185e-02 -1.844415068626403809e-01 1.127899438142776489e-01 -2.370472997426986694e-03 2.226149737834930420e-01 -8.185812085866928101e-02 -2.158880047500133514e-02 -2.240324169397354126e-01 3.085828125476837158e-01 -1.252713352441787720e-01
1.323805004358291626e-01 2.470548897981643677e-01 1.313565224409103394e-01 -8.799702860414981842e-03 -7.854524999856948853e-02 1.945181563496589661e-02 -3.821584163233637810e-03 -2.489226609468460083e-01 2.925239503383636475e-01 1.074048317968845367e-02 -2.794060707092285156e-01 3.000162243843078613e-01 1.425720006227493286e-01 1.619935631752014160e-01 3.811047375202178955e-01 1.385954171419143677e-01 1.071240156888961792e-01 -2.239444702863693237e-01 -1.379115283489227295e-01 8.261864632368087769e-02 1.349719017744064331e-01 1.064123511314392090e-01 2.154042571783065796e-02 -6.254377961158752441e-02 -1.220364198088645935e-01 -1.761570870876312256e-01 8.808536082506179810e-02 -2.192574143409729004e-01 -1.979549378156661987e-01 -3.268258273601531982e-01 1.459736563265323639e-02 -3.796008974313735962e-02
8.917685598134994507e-03 -6.209899857640266418e-02 1.153030022978782654e-01 1.764625012874603271e-01 -1.240672320127487183e-01 -5.685397982597351074e-02 -2.323043793439865112e-01 -3.167263865470886230e-01 1.616338193416595459e-01 -1.599124073982238770e-01 -1.999501138925552368e-01 2.829783260822296143e-01 6.854905188083648682e-02 2.063850909471511841e-01 2.633306682109832764e-01 2.003037780523300171e-01 1.073143482208251953e-01 8.269835263490676880e-02 1.819734126329421997e-01 6.136161461472511292e-02 2.650056779384613037e-02 5.953466892242431641e-02 -1.988793313503265381e-01 3.139930069446563721e-01 -6.924915313720703125e-02 1.188398227095603943e-01 4.164510592818260193e-02 -7.471027970314025879e-02 -1.572535932064056396e-01 -4.024275243282318115e-01 1.598568856716156006e-01 -1.188296601176261902e-01
-2.688779532909393311e-01 -2.608630359172821045e-01 -1.186762973666191101e-01 2.019942365586757660e-02 -2.735619246959686279e-01 4.011531174182891846e-02 -1.715839952230453491e-01 -1.479366123676300049e-01 -1.757482439279556274e-01 -1.019991189241409302e-01 -1.105064153671264648e-01 -1.414541602134704590e-01 1.073286905884742737e-01 2.981756925582885742e-01 3.433454036712646484e-01 1.413017660379409790e-01 3.117831349372863770e-01 -2.455109730362892151e-02 -1.243058778345584869e-02 -1.343023180961608887e-01 2.334953844547271729e-01 2.425272762775421143e-01 5.123262479901313782e-02 1.213554665446281433e-01 1.290289014577865601e-01 -1.055341437458992004e-01 2.702500820159912109e-01 5.030881986021995544e-02 -1.052676290273666382e-01 -1.631366759538650513e-01 -1.077105849981307983e-01 7.909206300973892212e-02
1.535890623927116394e-02 -6.448714062571525574e-03 1.068496610969305038e-02 -7.031644880771636963e-02 -4.435702040791511536e-02 -3.912274539470672607e-02 2.229097485542297363e-01 -2.408959418535232544e-01 1.701602339744567871e-01 -8.560817688703536987e-02 1.694901287555694580e-01 2.081609666347503662e-01 2.260934412479400635e-01 2.449234277009963989e-01 1.470765657722949982e-02 2.446375638246536255e-01 -2.339867055416107178e-01 -9.684460610151290894e-02 -1.172251626849174500e-01 -1.049453988671302795e-01 1.824017614126205444e-01 2.228164672851562500e-01 1.882755160331726074e-01 1.057918891310691833e-01 -2.491935640573501587e-01 2.439633309841156006e-01 1.122610121965408325e-01 -1.186067163944244385e-01 -5.123822018504142761e-02 -3.825403451919555664e-01 2.929639220237731934e-01 -4.917707666754722595e-02
1.297349333763122559e-01 8.574283868074417114e-02 1.945436187088489532e-02 2.633848600089550018e-02 -1.794577538967132568e-01 4.657025635242462158e-02 -1.007878035306930542e-01 -3.141398131847381592e-01 -8.601088076829910278e-02 2.352591007947921753e-01 -1.996080577373504639e-01 3.373985290527343750e-01 3.854660391807556152e-01 2.959665656089782715e-01 -3.282307647168636322e-03 8.129309862852096558e-02 -1.327996999025344849e-01 -1.071783900260925293e-01 8.598549664020538330e-02 -1.514680236577987671e-01 -1.380588561296463013e-01 4.946738108992576599e-02 1.398741304874420166e-01 -1.807365566492080688e-01 4.955409839749336243e-02 -8.369790017604827881e-02 -4.831033945083618164e-02 1.713900715112686157e-01 -1.102216392755508423e-01 -4.301397204399108887e-01 1.861378923058509827e-02 2.053802274167537689e-02
-1.797928363084793091e-01 2.238444089889526367e-01 -2.086529433727264404e-01 1.851919852197170258e-02 -1.997196227312088013e-01 1.211077123880386353e-01 -8.323200047016143799e-02 -1.833482533693313599e-01 3.476303517818450928e-01 9.808202087879180908e-02 -2.568781375885009766e-01 2.882574498653411865e-01 1.031726822257041931e-01 1.550463736057281494e-01 1.586370617151260376e-01 1.218753904104232788e-01 -9.515680372714996338e-02 -4.750695079565048218e-02 1.940845698118209839e-01 3.097451329231262207e-01 2.054795995354652405e-02 1.751074939966201782e-02 1.379494965076446533e-01 -5.605877190828323364e-02 2.162479907274246216e-01 -1.277471631765365601e-01 6.054055318236351013e-02 -1.393472962081432343e-02 -3.722938001155853271e-01 -8.663678914308547974e-02 1.677833497524261475e-01 -1.237550079822540283e-01
-1.399561949074268341e-02 -6.601256132125854492e-02 1.206269934773445129e-01 1.385389864444732666e-01 -1.862335503101348877e-01 2.024947255849838257e-01 -7.813352346420288086e-02 -1.051509976387023926e-01 3.984551131725311279e-01 -2.148333638906478882e-01 -5.573557689785957336e-02 9.641975630074739456e-04 3.449628949165344238e-01 6.150124594569206238e-02 2.241686135530471802e-01 7.966028898954391479e-02 2.076106816530227661e-01 -5.000995099544525146e-02 2.628971636295318604e-01 -4.692862927913665771e-02 -7.182963192462921143e-02 1.653389632701873779e-01 1.774463355541229248e-01 2.453215569257736206e-01 -1.974994391202926636e-01 2.723420970141887665e-02 2.079403698444366455e-01 -5.682547390460968018e-02 -1.738424152135848999e-01 -1.506173014640808105e-01 1.837986707687377930e-01 -2.597231864929199219e-01
-7.060861587524414062e-02 -3.733665868639945984e-02 -1.988257914781570435e-01 9.465029835700988770e-02 5.965068470686674118e-03 3.818890824913978577e-02 1.526980996131896973e-01 -1.264017820358276367e-01 -1.395796537399291992e-01 -1.391644328832626343e-01 -4.201950430870056152e-01 2.394947856664657593e-01 1.412487775087356567e-01 2.047626227140426636e-01 2.081251293420791626e-01 -3.846741095185279846e-02 1.387234330177307129e-01 2.934342622756958008e-01 -1.993448734283447266e-01 -1.614441722631454468e-01 6.743452977389097214e-03 -1.895537972450256348e-01 1.560270339250564575e-01 2.659660279750823975e-01 -1.253630816936492920e-01 -1.655734330415725708e-01 7.651686668395996094e-02 -7.792758196592330933e-02 -1.003267690539360046e-01 -1.520053893327713013e-01 3.246829807758331299e-01 1.704093068838119507e-01
-6.081007048487663269e-02 -6.670730654150247574e-03 -2.531025409698486328e-01 1.271626055240631104e-01 1.657154113054275513e-01 -1.309894621372222900e-01 2.565653994679450989e-02 -1.731017976999282837e-01 -3.138052821159362793e-01 -5.924515426158905029e-02 -1.519676111638545990e-02 9.190684556961059570e-02 2.123303711414337158e-01 1.716524213552474976e-01 2.234098762273788452e-01 2.412749528884887695e-01 -9.192986041307449341e-02 -9.123667329549789429e-02 1.282528042793273926e-01 -1.923812329769134521e-01 1.887328624725341797e-01 2.472448199987411499e-01 3.754714429378509521e-01 -8.558253198862075806e-02 2.229724675416946411e-01 5.806842073798179626e-02 1.289764791727066040e-01 1.946045011281967163e-01 -3.561137989163398743e-02 -2.239425331354141235e-01 1.076429039239883423e-01 -2.481137961149215698e-01
-4.431445151567459106e-02 1.785874962806701660e-01 -1.616050750017166138e-01 8.414786309003829956e-03 4.241669550538063049e-02 -9.705123305320739746e-02 1.984562277793884277e-01 -1.608740836381912231e-01 -2.706865966320037842e-01 3.859639912843704224e-02 -2.412887215614318848e-01 1.117340549826622009e-01 2.870918512344360352e-01 1.011543348431587219e-01 3.379379808902740479e-01 2.493529766798019409e-01 -1.433812826871871948e-01 1.595501974225044250e-02 2.961097061634063721e-01 1.609114706516265869e-01 4.524696618318557739e-02 1.324858516454696655e-01 -1.704911440610885620e-01 -1.311161071062088013e-01 -1.712999641895294189e-01 -6.643978506326675415e-02 -2.842429839074611664e-02 -1.703300327062606812e-01 -2.815682888031005859e-01 -3.581063449382781982e-02 3.005777001380920410e-01 -1.193351820111274719e-01
-1.201789155602455139e-01 -1.508064270019531250e-01 -8.798517286777496338e-02 2.305061966180801392e-01 1.066449657082557678e-01 2.372992187738418579e-01 -7.526984903961420059e-03 -1.471285074949264526e-01 6.743382662534713745e-02 -8.081078529357910156e-02 -8.456084877252578735e-02 -5.785823240876197815e-02 3.106054961681365967e-01 -8.433108218014240265e-03 2.627997398376464844e-01 6.601332873106002808e-02 1.459036320447921753e-01 -6.556050479412078857e-02 4.455280303955078125e-02 -4.663867503404617310e-02 1.121689751744270325e-01 -4.670349135994911194e-02 1.318027824163436890e-01 3.185878992080688477e-01 -9.308074414730072021e-02 2.404602766036987305e-01 2.323944866657257080e-01 1.334944739937782288e-02 -8.276389539241790771e-02 -5.668215155601501465e-01 9.164217859506607056e-02 2.057492174208164215e-02
1.450468301773071289e-01 9.866213053464889526e-02 -1.571077704429626465e-01 -3.282838314771652222e-02 2.751145325601100922e-02 -9.720779210329055786e-02 1.862831562757492065e-01 -4.563782811164855957e-01 1.144914627075195312e-01 -1.244429647922515869e-01 2.716368436813354492e-02 1.817785501480102539e-01 3.899399042129516602e-01 5.776316300034523010e-02 7.057623565196990967e-02 1.769163757562637329e-01 -1.008698120713233948e-01 -8.247497677803039551e-02 -2.263907492160797119e-01 -6.719101220369338989e-03 1.287745684385299683e-02 -1.328017003834247589e-02 -6.561352312564849854e-02 8.161724358797073364e-02 -2.754856050014495850e-01 1.246413215994834900e-01 -9.944810532033443451e-03 -7.144675403833389282e-02 -8.091603219509124756e-02 -3.625241816043853760e-01 2.362995743751525879e-01 -2.573104500770568848e-01
-4.092798754572868347e-02 9.456491470336914062e-02 -1.128805056214332581e-01 2.033819705247879028e-01 -4.083828330039978027e-01 -7.822610437870025635e-03 4.156079515814781189e-02 -4.452872574329376221e-01 1.867910623550415039e-01 3.470545634627342224e-02 -1.624560505151748657e-01 1.992166638374328613e-01 -8.507031202316284180e-02 -1.724812202155590057e-02 1.008577719330787659e-01 1.104576513171195984e-01 3.661828860640525818e-02 -2.452901750802993774e-01 1.537397354841232300e-01 -1.434064954519271851e-01 -1.252184510231018066e-01 3.669202700257301331e-02 2.450243628118187189e-04 9.647782146930694580e-02 -9.348943084478378296e-02 1.053885743021965027e-01 3.189364448189735413e-02 -5.605076253414154053e-02 -4.879793822765350342e-01 -1.011572927236557007e-01 1.546414494514465332e-01 -8.959940820932388306e-02
3.398335278034210205e-01 6.782945990562438965e-02 -2.190838605165481567e-01 1.387263387441635132e-01 -2.836557626724243164e-01 2.441946268081665039e-01 1.003983169794082642e-01 -2.654402852058410645e-01 -1.727638244628906250e-01 -4.818660393357276917e-02 -4.016481935977935791e-01 -4.863353073596954346e-02 3.863526284694671631e-01 2.985646128654479980e-01 -7.469929009675979614e-02 -1.249603778123855591e-01 -3.430140018463134766e-02 8.764111250638961792e-02 6.307465583086013794e-02 9.338330477476119995e-02 -5.233108252286911011e-02 -3.550212085247039795e-02 1.493084430694580078e-01 1.470487415790557861e-01 -7.484670728445053101e-02 6.824821233749389648e-02 -7.083976268768310547e-02 2.582293376326560974e-02 -1.095581129193305969e-01 -9.632253088057041168e-03 1.875950247049331665e-01 6.225158646702766418e-02
-2.726009190082550049e-01 1.133814007043838501e-01 -6.206326931715011597e-02 -2.038692682981491089e-01 -1.353235095739364624e-01 -7.145876437425613403e-02 1.542870551347732544e-01 -3.348995149135589600e-01 -1.193419918417930603e-01 3.318490460515022278e-02 -2.224753797054290771e-02 -2.578878030180931091e-02 -4.294078797101974487e-03 4.374480992555618286e-02 -6.385583896189928055e-03 1.839404851198196411e-01 1.728917509317398071e-01 -8.960334584116935730e-03 -1.280206739902496338e-01 -7.845152914524078369e-02 7.264240086078643799e-02 1.396583616733551025e-01 -1.438255701214075089e-02 2.334695011377334595e-01 1.251833736896514893e-01 -2.990604639053344727e-01 3.782676160335540771e-01 -1.867900192737579346e-01 -4.132566750049591064e-01 -1.348290294408798218e-01 1.394809931516647339e-01 -1.794858276844024658e-01
-7.490631937980651855e-02 -2.070273756980895996e-01 -1.974351704120635986e-01 2.869994342327117920e-01 -1.225592270493507385e-01 2.917608805000782013e-02 3.081772923469543457e-01 -8.419471234083175659e-02 -1.543561071157455444e-01 2.226833254098892212e-02 -3.315194547176361084e-01 -2.201011963188648224e-02 4.211623072624206543e-01 4.511510021984577179e-03 1.780868321657180786e-01 3.366937860846519470e-02 8.650931715965270996e-02 -7.038928568363189697e-02 2.721973136067390442e-02 -4.555622115731239319e-03 2.710275948047637939e-01 2.681934535503387451e-01 -3.793598338961601257e-02 1.922679394483566284e-01 -9.617916494607925415e-02 1.493705064058303833e-02 9.274598211050033569e-02 -2.213644087314605713e-01 1.710302382707595825e-01 -1.269624084234237671e-01 5.819452553987503052e-02 -2.333721220493316650e-01
-2.015824168920516968e-01 -1.535556018352508545e-01 -3.182506561279296875e-01 6.814735382795333862e-02 -1.084633842110633850e-01 1.180277690291404724e-01 7.033885270357131958e-02 -3.930621743202209473e-01 6.703510135412216187e-02 1.168006099760532379e-03 2.290412783622741699e-02 3.475052863359451294e-02 1.885704696178436279e-01 2.236143797636032104e-01 2.258313819766044617e-02 1.108163893222808838e-01 -2.170843482017517090e-01 -1.111617311835289001e-01 -6.793411821126937866e-02 -2.806962728500366211e-01 1.119773164391517639e-01 9.243509173393249512e-02 5.042917653918266296e-02 2.818675637245178223e-01 9.646497666835784912e-03 4.468243122100830078e-01 -5.781300365924835205e-02 9.057409316301345825e-02 -1.784415096044540405e-01 -9.692233055830001831e-02 1.757090240716934204e-01 -1.037984564900398254e-01
-1.935088932514190674e-01 4.494612663984298706e-02 -3.854650855064392090e-01 -1.318105161190032959e-01 1.136339828372001648e-02 9.121363051235675812e-03 -1.221054494380950928e-01 -1.490471661090850830e-01 -1.024168059229850769e-01 -4.157313108444213867e-01 1.629940792918205261e-02 2.540960311889648438e-01 -6.824213266372680664e-02 1.617790758609771729e-01 1.065203398466110229e-01 -2.061961591243743896e-02 -6.453088670969009399e-02 1.873847097158432007e-02 -9.170392155647277832e-02 -4.890400543808937073e-02 -4.194299504160881042e-02 3.015854954719543457e-01 1.381871700286865234e-01 -1.269397139549255371e-02 2.421512641012668610e-02 1.161403059959411621e-01 3.084321916103363037e-01 6.142661720514297485e-02 -2.881035208702087402e-01 -1.959998458623886108e-01 -4.961037077009677887e-03 -3.236932754516601562e-01
-2.386325225234031677e-02 7.050763815641403198e-02 5.036479979753494263e-02 1.120116468518972397e-02 -5.082458853721618652e-01 2.432212233543395996e-01 -9.267502278089523315e-02 2.233620136976242065e-01 -1.178146898746490479e-01 -7.149887084960937500e-02 9.661173075437545776e-02 3.588770702481269836e-02 3.210793137550354004e-01 1.603956222534179688e-01 2.887626290321350098e-01 1.416942626237869263e-01 1.677319407463073730e-01 -3.028679825365543365e-02 -4.721408709883689880e-02 -5.722200870513916016e-02 1.271979063749313354e-01 1.738666594028472900e-01 8.636294305324554443e-02 -2.313760109245777130e-02 2.919605970382690430e-01 7.812582701444625854e-02 1.649961620569229126e-01 -1.930405944585800171e-01 -2.782903984189033508e-02 -1.779043674468994141e-01 3.085645474493503571e-02 -2.752934098243713379e-01
8.130605518817901611e-02 1.023353561758995056e-01 -1.178860813379287720e-01 2.093953937292098999e-01 -2.395740002393722534e-01 8.843782544136047363e-02 2.211907058954238892e-01 -2.030037045478820801e-01 -1.260125488042831421e-01 1.335884351283311844e-02 -4.591086134314537048e-02 -2.037913799285888672e-01 3.525146245956420898e-01 3.603414073586463928e-02 1.825447380542755127e-02 1.760824918746948242e-01 2.119179517030715942e-01 -3.721894463524222374e-03 -8.780616521835327148e-02 2.200128436088562012e-01 3.403967320919036865e-01 4.031381309032440186e-01 2.210241705179214478e-01 1.954855024814605713e-01 1.794706098735332489e-02 1.128727421164512634e-01 7.435511797666549683e-02 -1.206322573125362396e-02 4.685743898153305054e-02 -8.937608450651168823e-03 2.558754682540893555e-01 1.553955115377902985e-02
-1.103202328085899353e-01 5.106892436742782593e-02 -1.069745868444442749e-01 -1.606159508228302002e-01 -2.772881686687469482e-01 2.846197485923767090e-01 -4.340561851859092712e-02 -1.562478542327880859e-01 -3.006075918674468994e-01 4.475836467463523149e-04 -2.160127609968185425e-01 7.437204569578170776e-02 3.093901872634887695e-01 2.833798341453075409e-02 -1.737050563097000122e-01 3.279244154691696167e-02 1.273918449878692627e-01 -1.970955729484558105e-01 2.396022081375122070e-01 2.100520730018615723e-01 1.073416694998741150e-01 -5.084407329559326172e-02 3.492990434169769287e-01 9.936551749706268311e-02 -1.013651937246322632e-01 2.641435563564300537e-01 1.645999401807785034e-01 5.896893516182899475e-02 -1.825062185525894165e-01 -1.512504220008850098e-01 -4.347187280654907227e-02 -1.488773673772811890e-01
-2.473263293504714966e-01 -5.304042622447013855e-02 -5.184802412986755371e-02 6.192043796181678772e-02 -2.956485450267791748e-01 3.147599473595619202e-02 5.907703563570976257e-02 -3.144743740558624268e-01 1.737407147884368896e-01 -1.567773371934890747e-01 -1.833628863096237183e-01 -4.462668299674987793e-02 1.061938181519508362e-01 -2.195049226284027100e-01 1.276106685400009155e-01 -9.179956465959548950e-02 1.738342456519603729e-03 2.863905765116214752e-02 -5.634137988090515137e-02 5.117399618029594421e-02 4.055790603160858154e-02 -7.957331836223602295e-03 2.727944254875183105e-01 3.531216382980346680e-01 -4.071363434195518494e-02 2.094428241252899170e-01 4.918341040611267090e-01 -2.559814788401126862e-02 -6.678668409585952759e-02 -4.540490359067916870e-02 9.502002596855163574e-02 -2.304221391677856445e-01
-1.346979290246963501e-01 6.458135694265365601e-02 -9.363282471895217896e-02 -1.028406023979187012e-01 -2.845718860626220703e-01 2.979057729244232178e-01 -1.178357154130935669e-01 5.924404785037040710e-02 -2.035131677985191345e-02 -1.922184377908706665e-01 -1.308300197124481201e-01 -1.356391161680221558e-01 9.807287156581878662e-02 3.319728970527648926e-01 3.461745679378509521e-01 3.105956315994262695e-01 4.960092902183532715e-02 -8.914942853152751923e-03 4.299940168857574463e-02 -8.427445590496063232e-02 1.829986125230789185e-01 1.164534315466880798e-01 -1.800257712602615356e-01 2.462016344070434570e-01 -4.515841230750083923e-02 5.462358146905899048e-02 1.893520951271057129e-01 1.245852261781692505e-01 8.766522258520126343e-02 -3.471569716930389404e-02 3.732732236385345459e-01 -7.761272788047790527e-02
-1.383600085973739624e-01 2.797624841332435608e-02 -9.749324992299079895e-03 1.284603476524353027e-01 -2.407329976558685303e-01 -3.998244926333427429e-02 -1.720182038843631744e-02 -4.163013398647308350e-02 1.707493662834167480e-01 2.796240448951721191e-01 -1.733453422784805298e-01 1.117522493004798889e-01 -8.031969517469406128e-02 1.371953636407852173e-01 1.734355241060256958e-01 2.828010618686676025e-01 -8.195623010396957397e-02 -6.346182525157928467e-02 2.828266471624374390e-02 2.005814611911773682e-01 -6.312534678727388382e-04 2.272190153598785400e-01 7.825641334056854248e-02 2.982660233974456787e-01 -8.304395526647567749e-02 -5.234134197235107422e-02 2.076326608657836914e-01 -2.007050365209579468e-01 -3.446858525276184082e-01 -4.522550404071807861e-01 2.310933917760848999e-02 -3.584677726030349731e-02
-1.141981631517410278e-01 4.489421248435974121e-01 -6.546419858932495117e-02 2.058469057083129883e-01 -9.912693500518798828e-02 -1.591289043426513672e-01 9.226866066455841064e-02 -6.097327172756195068e-02 -2.246399670839309692e-01 -2.519570887088775635e-01 6.659772247076034546e-02 1.357912272214889526e-01 6.552866101264953613e-02 2.064206600189208984e-01 2.143755555152893066e-02 -7.151911407709121704e-02 2.189939143136143684e-03 -1.370457857847213745e-01 2.372680045664310455e-02 -1.114575788378715515e-01 6.221488863229751587e-02 6.178112328052520752e-02 1.666588485240936279e-01 1.615069955587387085e-01 -1.174414157867431641e-01 7.963923364877700806e-02 3.337565809488296509e-02 -7.404208928346633911e-02 -1.396997123956680298e-01 -5.741954445838928223e-01 8.050552010536193848e-02 -1.622520834207534790e-01
-1.142658814787864685e-01 1.210845708847045898e-01 -1.245465949177742004e-01 1.872643362730741501e-03 -2.733916342258453369e-01 9.672939032316207886e-02 1.456550359725952148e-01 2.259805053472518921e-02 1.658280193805694580e-01 2.029209434986114502e-01 -1.393128186464309692e-01 2.403939366340637207e-01 8.756416290998458862e-02 2.693210244178771973e-01 4.508746042847633362e-02 4.611400142312049866e-02 -1.398326754570007324e-01 6.639636307954788208e-02 3.388932049274444580e-01 1.591966152191162109e-01 2.298203110694885254e-01 -6.307848263531923294e-03 1.324849724769592285e-01 5.996111035346984863e-02 1.504888981580734253e-01 -9.457169473171234131e-02 1.350624710321426392e-01 -6.563689559698104858e-02 -1.721875071525573730e-01 -2.502095103263854980e-01 3.164488971233367920e-01 -3.688012957572937012e-01
-8.514171093702316284e-02 8.436491340398788452e-02 -1.281392723321914673e-01 1.735434085130691528e-01 -1.292593628168106079e-01 -2.043771892786026001e-01 -2.321078628301620483e-01 -2.333428561687469482e-01 -8.403075486421585083e-02 -2.658769190311431885e-01 -1.312210857868194580e-01 -2.874709852039813995e-02 -1.664368361234664917e-01 2.101389318704605103e-01 -1.963024958968162537e-02 1.559763103723526001e-01 5.751375854015350342e-02 8.735608309507369995e-02 -7.590548694133758545e-02 7.784276455640792847e-02 9.903243742883205414e-03 -9.952227026224136353e-02 1.615475863218307495e-01 4.719472024589776993e-03 -4.514195490628480911e-03 1.330199241638183594e-01 3.460294008255004883e-01 -1.503991335630416870e-01 -3.971590399742126465e-01 -3.124221265316009521e-01 -9.067251533269882202e-02 -3.121007680892944336e-01
-1.422326564788818359e-01 -1.875506192445755005e-01 1.117858663201332092e-01 -1.772837638854980469e-01 -2.827254235744476318e-01 1.912114769220352173e-01 4.724985361099243164e-02 -2.908926010131835938e-01 -3.483136296272277832e-01 8.477577567100524902e-02 -2.387536168098449707e-01 2.272673100233078003e-01 3.353929221630096436e-01 2.004264593124389648e-01 4.095352068543434143e-02 1.419906467199325562e-01 4.546019714325666428e-03 -1.938467323780059814e-01 2.165028601884841919e-01 2.043033689260482788e-01 -3.004336322192102671e-04 9.006889909505844116e-02 1.758055537939071655e-01 -1.785604655742645264e-02 -1.945189982652664185e-01 6.310075521469116211e-03 1.116693168878555298e-01 1.673558056354522705e-01 -1.310504078865051270e-01 -2.312028594315052032e-02 9.161906689405441284e-02 -1.251154392957687378e-01
9.748745709657669067e-02 2.580057680606842041e-01 -1.512803137302398682e-01 6.607360555790364742e-04 -3.307175934314727783e-01 4.912014678120613098e-02 -5.610282719135284424e-02 8.441979996860027313e-03 6.960172951221466064e-02 1.804971247911453247e-01 -3.148010969161987305e-01 2.310155034065246582e-01 2.102141678333282471e-01 1.823410838842391968e-01 1.059561371803283691e-01 -1.443497370928525925e-03 6.366392225027084351e-02 1.898222118616104126e-01 -9.907206147909164429e-02 8.584173768758773804e-02 -8.394668251276016235e-02 2.000654339790344238e-01 1.635948419570922852e-01 9.773029386997222900e-02 -2.732393741607666016e-01 -5.990602541714906693e-03 9.545075893402099609e-02 2.126576155424118042e-01 -9.099338948726654053e-02 -4.189500212669372559e-02 3.852373063564300537e-01 -2.816895842552185059e-01
-1.402164902538061142e-02 -1.017630379647016525e-02 1.007375493645668030e-01 -2.444538027048110962e-01 -4.608634710311889648e-01 2.644625306129455566e-01 1.436955928802490234e-01 -1.009172722697257996e-01 -2.561352550983428955e-01 3.215701878070831299e-02 -1.885430961847305298e-01 1.954780668020248413e-01 3.587743341922760010e-01 1.008368730545043945e-01 -1.047110259532928467e-01 3.149896115064620972e-02 1.314785629510879517e-01 -2.208833545446395874e-01 1.235323324799537659e-01 8.439248800277709961e-02 2.231913208961486816e-01 4.819808527827262878e-02 2.590362131595611572e-01 3.555842116475105286e-02 -5.880404636263847351e-02 -1.402266174554824829e-01 1.194115728139877319e-01 1.659633070230484009e-01 -1.645313352346420288e-01 1.694796956144273281e-03 3.939292393624782562e-03 -1.562345921993255615e-01
-5.821200832724571228e-02 1.552396863698959351e-01 1.788281649351119995e-01 1.865877062082290649e-01 -1.641287654638290405e-01 -4.243861883878707886e-02 -1.387595385313034058e-01 -3.149140179157257080e-01 2.176561206579208374e-01 -1.021466702222824097e-01 -1.232315525412559509e-01 1.470877975225448608e-01 1.052632331848144531e-01 2.438883483409881592e-01 1.944832801818847656e-01 2.978633642196655273e-01 3.087923228740692139e-01 7.853767275810241699e-02 1.639379560947418213e-01 7.358857244253158569e-02 -2.003221213817596436e-02 -1.003011539578437805e-01 -4.041815549135208130e-02 2.547332644462585449e-01 -1.368706375360488892e-01 -2.170653454959392548e-02 1.668419241905212402e-01 -6.682579964399337769e-02 -3.902749717235565186e-02 -4.146811664104461670e-01 1.731076687574386597e-01 -3.261116147041320801e-02
-9.702438861131668091e-02 4.737684875726699829e-02 -2.119972258806228638e-01 1.451903302222490311e-02 -1.864645481109619141e-01 -9.422910213470458984e-02 7.102646678686141968e-02 -2.116578668355941772e-01 -3.714252263307571411e-02 1.816846430301666260e-01 -2.663495838642120361e-01 3.081173002719879150e-01 2.684708237648010254e-01 1.966440081596374512e-01 2.369306385517120361e-01 6.596910953521728516e-02 2.162397205829620361e-01 1.724916696548461914e-01 3.478086367249488831e-02 2.703342437744140625e-01 -1.141246184706687927e-01 1.654992103576660156e-01 4.233472794294357300e-02 -5.831618979573249817e-02 -1.856412887573242188e-01 -1.047938615083694458e-01 -1.047843918204307556e-01 -2.819965593516826630e-02 -2.518420517444610596e-01 1.720974780619144440e-02 3.135796785354614258e-01 -2.500247359275817871e-01
-7.931850105524063110e-02 6.198564916849136353e-02 3.890130901709198952e-03 -1.554040312767028809e-01 -1.796502470970153809e-01 2.011287212371826172e-01 1.295536458492279053e-01 5.476294085383415222e-02 -2.168164551258087158e-01 3.035232424736022949e-01 -8.991192281246185303e-02 2.365597039461135864e-01 2.033776938915252686e-01 7.618556916713714600e-02 7.915834337472915649e-02 -1.291567087173461914e-01 -1.023486554622650146e-01 2.395547740161418915e-02 -5.458950251340866089e-02 -1.233239248394966125e-01 2.629067003726959229e-01 4.692104086279869080e-02 1.609290093183517456e-01 1.051451861858367920e-01 4.899440333247184753e-02 3.881146013736724854e-02 2.666162513196468353e-02 -1.140068024396896362e-01 -5.305550098419189453e-01 -4.856358096003532410e-02 2.845218479633331299e-01 -2.827863097190856934e-01
7.130510360002517700e-02 2.390376180410385132e-01 -1.724325567483901978e-01 4.758385941386222839e-02 -1.172325015068054199e-01 2.412722110748291016e-01 7.286615669727325439e-02 -2.274633646011352539e-01 -9.381331503391265869e-02 1.492636501789093018e-01 -2.038521766662597656e-01 3.931550681591033936e-01 3.132475316524505615e-01 2.510681748390197754e-01 2.521774172782897949e-01 -2.191679738461971283e-02 2.140472233295440674e-01 -1.706868223845958710e-02 8.725268766283988953e-03 -2.903557755053043365e-02 3.630131017416715622e-03 1.560533046722412109e-01 1.162719167768955231e-02 8.766341954469680786e-02 2.343554198741912842e-01 -2.104664593935012817e-01 -1.323276758193969727e-01 -2.879211604595184326e-01 -1.291882991790771484e-01 -2.625915780663490295e-02 5.683971196413040161e-02 -1.577466726303100586e-01
4.978589713573455811e-02 4.943478107452392578e-02 -9.551417082548141479e-02 -8.951696008443832397e-02 -3.641654551029205322e-01 -1.958471536636352539e-02 1.824679225683212280e-01 -5.277938768267631531e-02 -2.216616570949554443e-01 -5.623778793960809708e-03 -2.247899621725082397e-01 1.432421207427978516e-01 2.651301920413970947e-01 1.706256121397018433e-01 1.252366602420806885e-01 -1.124401763081550598e-01 1.296644061803817749e-01 -1.849139779806137085e-01 1.839068531990051270e-02 3.409646078944206238e-02 3.808905780315399170e-01 1.072718761861324310e-02 2.517022788524627686e-01 -1.056228429079055786e-01 4.871471226215362549e-02 -6.988009065389633179e-02 2.030767686665058136e-02 2.211147546768188477e-01 -4.618817865848541260e-01 5.109958350658416748e-02 1.178897619247436523e-01 -4.794051125645637512e-02
-1.497213691473007202e-01 -5.164808779954910278e-02 -3.793656453490257263e-02 1.921789497137069702e-01 -1.728167682886123657e-01 4.082569777965545654e-01 2.865599095821380615e-01 1.131905317306518555e-01 -1.022061109542846680e-01 -1.595456525683403015e-02 -1.534335017204284668e-01 -8.400962501764297485e-02 3.887159824371337891e-01 1.227041780948638916e-01 2.685502767562866211e-01 3.127947822213172913e-02 -7.379835098981857300e-02 1.016328483819961548e-01 -5.066187679767608643e-02 6.835778057575225830e-02 2.777635455131530762e-01 1.347169429063796997e-01 -1.176441833376884460e-01 2.572303116321563721e-01 -1.264652162790298462e-01 -1.265121158212423325e-02 1.293580699712038040e-02 -8.279701322317123413e-02 1.145596131682395935e-01 -1.164023205637931824e-01 3.061622977256774902e-01 -1.503769159317016602e-01
6.660768389701843262e-02 -1.228190958499908447e-01 -6.728231906890869141e-02 4.304998740553855896e-02 -1.531054079532623291e-01 2.712759375572204590e-01 -1.164132952690124512e-01 -1.781336516141891479e-01 -6.828085333108901978e-02 -1.562423408031463623e-01 -4.251713305711746216e-02 8.293134742416441441e-04 -8.824446238577365875e-03 5.933076515793800354e-02 -9.254916757345199585e-02 1.234601661562919617e-01 6.136694923043251038e-03 -2.850791215896606445e-01 -1.548392623662948608e-01 -1.211399063467979431e-01 1.194238141179084778e-01 9.714588522911071777e-02 -1.239636167883872986e-01 -2.984073013067245483e-02 1.454458832740783691e-01 8.757046423852443695e-03 3.462391793727874756e-01 2.305200323462486267e-02 -5.345380306243896484e-01 -1.323989629745483398e-01 3.278567790985107422e-01 -2.473577558994293213e-01
1.537269651889801025e-01 1.215813532471656799e-01 -2.698154449462890625e-01 5.518808960914611816e-02 -1.805688589811325073e-01 1.524269282817840576e-01 1.249706279486417770e-02 -2.902140319347381592e-01 -1.954959146678447723e-02 -1.005233153700828552e-01 -3.278812468051910400e-01 -2.074749022722244263e-01 2.648546695709228516e-01 7.513154298067092896e-02 5.700362846255302429e-02 1.048326641321182251e-01 -5.801038071513175964e-02 1.262719929218292236e-01 5.926621332764625549e-02 6.532971560955047607e-02 -5.370824597775936127e-03 7.330032438039779663e-02 1.382731050252914429e-01 2.352110892534255981e-01 -4.807826131582260132e-02 2.742423415184020996e-01 -1.653512567281723022e-01 -2.423361875116825104e-02 -4.312614798545837402e-01 -2.108653448522090912e-02 2.855424880981445312e-01 1.187398284673690796e-01
-1.063130944967269897e-01 -2.521332502365112305e-01 -2.553269267082214355e-01 3.018694221973419189e-01 -2.486852407455444336e-01 1.119828596711158752e-01 1.690110005438327789e-02 -1.498101204633712769e-01 -1.913821697235107422e-01 1.019083857536315918e-01 -4.989518970251083374e-02 -2.739973179996013641e-02 2.068703174591064453e-01 2.365757673978805542e-01 2.782515585422515869e-01 3.059403002262115479e-01 -1.298797279596328735e-01 -7.302380353212356567e-02 4.043668508529663086e-02 -6.859058886766433716e-02 -1.384754665195941925e-02 2.946590073406696320e-02 -5.892098695039749146e-02 2.552024126052856445e-01 1.206840798258781433e-01 3.361785411834716797e-01 -5.171079188585281372e-02 4.931969195604324341e-02 -1.407387554645538330e-01 -5.792930722236633301e-02 2.181068211793899536e-01 -2.236846089363098145e-01
1.785453855991363525e-01 1.712418347597122192e-01 -2.336184382438659668e-01 -2.325973287224769592e-02 1.330299824476242065e-01 2.438801079988479614e-01 -2.543355710804462433e-02 -1.608925685286521912e-02 -2.374779880046844482e-01 -4.726818948984146118e-02 -3.947758078575134277e-01 1.574456244707107544e-01 3.655238449573516846e-01 4.077931344509124756e-01 8.559510111808776855e-02 1.372035741806030273e-01 -2.487828396260738373e-02 -1.381669193506240845e-01 -1.071725115180015564e-01 1.240325570106506348e-01 -3.490389883518218994e-02 1.550145000219345093e-01 1.362584624439477921e-02 -7.339469343423843384e-02 -8.735103160142898560e-02 7.640755921602249146e-02 -5.716761201620101929e-02 -4.584328830242156982e-02 -3.228045254945755005e-02 -1.810311526060104370e-01 1.452617496252059937e-01 -2.985379695892333984e-01
3.388063982129096985e-02 5.655665695667266846e-02 3.661879897117614746e-02 3.571755886077880859e-01 -9.470462054014205933e-02 8.878883719444274902e-02 -1.731328964233398438e-01 -4.222507178783416748e-01 2.024292647838592529e-01 -2.855068743228912354e-01 -5.191003531217575073e-02 1.386770512908697128e-02 8.532176166772842407e-02 1.608206927776336670e-01 3.244658112525939941e-01 2.349390089511871338e-01 2.850490808486938477e-01 1.680206954479217529e-01 1.272064000368118286e-01 1.726183593273162842e-01 3.724845126271247864e-02 -2.450394071638584137e-02 -6.038287654519081116e-02 1.202734559774398804e-01 -8.814214915037155151e-02 2.754878811538219452e-02 9.990995749831199646e-03 -7.647545635700225830e-02 -1.948775947093963623e-01 -2.494483888149261475e-01 1.480598747730255127e-01 -1.022579371929168701e-01
3.963495418429374695e-02 -5.741305276751518250e-02 -2.279036641120910645e-01 2.202379405498504639e-01 -1.732189953327178955e-01 1.202527061104774475e-02 1.570075452327728271e-01 -3.171616792678833008e-01 -6.929253041744232178e-02 7.282006740570068359e-02 -1.542524546384811401e-01 -2.047910541296005249e-01 6.112397909164428711e-01 3.266383707523345947e-02 1.064074635505676270e-01 1.798645704984664917e-01 -1.083726249635219574e-02 -4.224358499050140381e-02 1.232425048947334290e-01 1.655853241682052612e-01 1.631894707679748535e-01 3.443117141723632812e-01 1.420947909355163574e-01 8.289683610200881958e-02 -6.117167323827743530e-02 -5.561085790395736694e-02 2.167724072933197021e-02 -6.981785595417022705e-02 -2.395862713456153870e-02 -9.895995259284973145e-02 7.395179569721221924e-02 -1.830726675689220428e-02
4.450516030192375183e-02 -6.183901429176330566e-02 -2.852701544761657715e-01 3.021761775016784668e-01 -1.853548586368560791e-01 1.278317421674728394e-01 5.359101295471191406e-02 -9.751873463392257690e-02 -1.602015644311904907e-01 -1.788171473890542984e-03 -3.448387980461120605e-01 2.930383384227752686e-01 3.002105951309204102e-01 2.577398121356964111e-01 3.373962342739105225e-01 -9.874577820301055908e-02 -1.223137155175209045e-01 -6.081744655966758728e-02 -1.895580142736434937e-01 6.620299816131591797e-02 1.587728410959243774e-01 -6.626414507627487183e-02 -3.662427142262458801e-02 2.110082060098648071e-01 7.514419406652450562e-02 -9.877697378396987915e-02 -7.494124025106430054e-02 1.716103218495845795e-02 9.696459770202636719e-02 -1.950398683547973633e-01 1.767875999212265015e-01 -1.156693920493125916e-01
1.539961993694305420e-01 4.534833133220672607e-02 -1.226745545864105225e-01 -2.116230577230453491e-01 -1.562634408473968506e-01 2.534563839435577393e-01 -3.091327846050262451e-02 -1.709289699792861938e-01 3.593724593520164490e-02 -9.638612717390060425e-02 1.934992522001266479e-01 6.284025311470031738e-02 6.854221224784851074e-02 2.942560315132141113e-01 3.510302901268005371e-01 2.990266121923923492e-02 -1.218841150403022766e-01 -7.759228348731994629e-02 1.807155162096023560e-01 1.090281158685684204e-01 1.244945153594017029e-01 2.025935053825378418e-02 2.841014266014099121e-01 -4.257666692137718201e-02 -1.042087227106094360e-01 6.158160418272018433e-02 1.352157890796661377e-01 3.376730019226670265e-03 -5.250226855278015137e-01 -3.450828418135643005e-02 -9.093514829874038696e-02 -2.151236534118652344e-01
-1.609928309917449951e-01 1.827969253063201904e-01 -8.958487957715988159e-02 -3.306326922029256821e-03 -1.917318701744079590e-01 1.246990710496902466e-01 2.984514534473419189e-01 -2.257614135742187500e-01 -2.462869286537170410e-01 5.483858659863471985e-02 -1.655228137969970703e-01 3.940494731068611145e-02 1.245061308145523071e-01 7.088584452867507935e-02 -3.234681114554405212e-02 -1.132042258977890015e-01 6.549410521984100342e-02 -2.674473524093627930e-01 -6.547997146844863892e-02 8.894876390695571899e-02 3.526136279106140137e-01 7.189390063285827637e-02 5.978190898895263672e-02 -1.198259070515632629e-01 6.301928311586380005e-02 -3.684241697192192078e-02 6.313696503639221191e-02 3.033997416496276855e-01 -4.857693314552307129e-01 -1.844361051917076111e-02 -3.031391277909278870e-02 -1.980472654104232788e-01
-1.335609704256057739e-01 2.047198563814163208e-01 -3.164082020521163940e-02 -1.627421081066131592e-01 -2.587223649024963379e-01 9.973982349038124084e-03 7.071203738451004028e-02 -3.734408617019653320e-01 -2.131853699684143066e-01 8.958223462104797363e-02 2.486594393849372864e-02 3.152222633361816406e-01 3.000972867012023926e-01 8.965453505516052246e-02 2.477242797613143921e-01 2.246682345867156982e-02 1.609545648097991943e-01 4.520732909440994263e-02 -2.525922060012817383e-01 2.456288225948810577e-02 3.300622850656509399e-02 7.370559871196746826e-02 2.001513540744781494e-01 5.327785760164260864e-02 -7.369173318147659302e-02 -2.103105634450912476e-01 -5.343365669250488281e-02 7.848646491765975952e-02 -3.535076379776000977e-01 -3.076827339828014374e-02 1.169172748923301697e-01 -2.186501771211624146e-01
-1.925289332866668701e-01 1.547088623046875000e-01 -1.365408599376678467e-01 1.235304027795791626e-01 -1.131489947438240051e-01 2.123165875673294067e-01 6.042241677641868591e-02 -5.383622050285339355e-01 1.188196521252393723e-02 -1.587055474519729614e-01 -1.758088590577244759e-03 5.361421406269073486e-02 6.422006338834762573e-02 1.202221587300300598e-01 -2.511799633502960205e-01 -9.868823736906051636e-02 2.340546697378158569e-01 -1.794102042913436890e-01 2.582850633189082146e-03 4.632542654871940613e-02 4.989746958017349243e-03 -9.963363409042358398e-02 1.911802440881729126e-01 -9.232873469591140747e-02 1.862168014049530029e-01 1.093224138021469116e-01 8.944257348775863647e-02 -1.341455429792404175e-01 -3.819210827350616455e-01 5.090004205703735352e-02 2.589452266693115234e-01 4.284263029694557190e-02
-1.506991088390350342e-01 -3.011270798742771149e-02 1.509736627340316772e-01 -1.686037182807922363e-01 -2.458362132310867310e-01 5.148104950785636902e-02 9.594561904668807983e-02 -1.811093986034393311e-01 -1.387495696544647217e-01 2.719547450542449951e-01 -1.104884222149848938e-01 2.901272177696228027e-01 1.493613272905349731e-01 1.393564641475677490e-01 8.894833736121654510e-03 3.530750423669815063e-02 -7.161817699670791626e-02 -2.469649463891983032e-01 2.268180251121520996e-01 2.179423421621322632e-01 2.089826911687850952e-01 5.565990135073661804e-02 2.727667093276977539e-01 -1.282481104135513306e-01 -1.401036791503429413e-02 2.914908574894070625e-03 7.591543346643447876e-02 1.482205241918563843e-01 -3.865998089313507080e-01 -1.621325910091400146e-01 1.578682661056518555e-01 -2.369187623262405396e-01
-1.621053814888000488e-01 1.973136812448501587e-01 -1.300409585237503052e-01 -1.237368881702423096e-01 -3.376536071300506592e-01 3.955574333667755127e-01 8.661823719739913940e-02 4.444549232721328735e-02 1.345277726650238037e-01 1.662286072969436646e-01 -4.904484003782272339e-02 3.874219954013824463e-01 -8.628156781196594238e-02 3.671530261635780334e-02 2.026921361684799194e-01 -9.583619982004165649e-02 1.592391282320022583e-01 -4.535641148686408997e-02 7.202843576669692993e-02 1.634685508906841278e-02 1.381506621837615967e-01 2.322167009115219116e-01 3.246030807495117188e-01 1.411367859691381454e-02 -8.409264683723449707e-02 -4.249131307005882263e-02 2.642441391944885254e-01 -3.110244870185852051e-02 -4.306178912520408630e-02 -9.206185489892959595e-02 2.478927373886108398e-01 4.925226420164108276e-02
1.031400188803672791e-01 -1.110092401504516602e-01 -1.338121592998504639e-01 -1.387435644865036011e-01 -2.492352947592735291e-02 4.429256319999694824e-01 1.571867763996124268e-01 -4.553446546196937561e-02 9.511197358369827271e-02 8.358868956565856934e-02 -2.468221038579940796e-01 -8.027017861604690552e-02 1.162088662385940552e-01 -4.886109381914138794e-02 4.701008647680282593e-02 1.541234403848648071e-01 1.427822113037109375e-01 -5.518896877765655518e-02 2.267113327980041504e-01 -2.018412500619888306e-01 1.851483732461929321e-01 3.802210837602615356e-02 1.097034588456153870e-01 3.161853849887847900e-01 -2.073994278907775879e-01 5.237640812993049622e-02 5.429717525839805603e-02 -3.596258908510208130e-02 -3.850575089454650879e-01 -9.468195587396621704e-02 2.545173764228820801e-01 -2.360681444406509399e-01
-3.247673390433192253e-03 4.810806829482316971e-03 -1.320555657148361206e-01 5.227151513099670410e-02 -3.436872363090515137e-01 -1.357273459434509277e-01 -9.568177163600921631e-03 5.423858016729354858e-02 -6.493318825960159302e-03 1.403298228979110718e-01 -1.988856792449951172e-01 2.635985314846038818e-01 2.679692506790161133e-01 5.739888176321983337e-02 3.267256021499633789e-01 8.398053050041198730e-02 -1.562304329127073288e-02 9.538519382476806641e-02 1.479432545602321625e-02 1.862161904573440552e-01 -1.491874903440475464e-01 2.908517420291900635e-01 9.821999818086624146e-02 1.473255008459091187e-01 -1.184509173035621643e-01 -5.051176249980926514e-02 -4.121245443820953369e-02 5.228560790419578552e-02 -2.623705267906188965e-01 -1.224252283573150635e-01 3.272141218185424805e-01 -3.580354750156402588e-01
-3.547571972012519836e-02 -1.227490454912185669e-01 -3.770947754383087158e-01 5.188232660293579102e-02 -1.892618536949157715e-01 -1.064575314521789551e-01 -5.220723524689674377e-02 -4.133264347910881042e-02 2.092404663562774658e-01 -2.095104753971099854e-01 -1.804136335849761963e-01 8.178921788930892944e-02 1.143915280699729919e-01 -3.630325198173522949e-02 2.485715784132480621e-02 3.495795279741287231e-02 8.366986364126205444e-02 -9.322612732648849487e-02 -1.264579594135284424e-01 4.234722256660461426e-02 1.231067255139350891e-01 7.613253593444824219e-02 1.288951635360717773e-01 2.179880440235137939e-01 -1.674038916826248169e-01 3.266174197196960449e-01 5.116332769393920898e-01 1.826017796993255615e-01 -2.581332921981811523e-01 -1.011791601777076721e-01 1.288836598396301270e-01 -4.668784514069557190e-02
-9.100894629955291748e-02 1.461366862058639526e-01 -2.062238603830337524e-01 -1.263844547793269157e-03 -7.650148868560791016e-02 4.759275913238525391e-02 -5.167748406529426575e-02 3.093646466732025146e-02 -1.511680930852890015e-01 -1.518708318471908569e-01 -1.067076176404953003e-01 2.309424281120300293e-01 8.537002652883529663e-02 3.693518340587615967e-01 -3.577179834246635437e-02 8.723320066928863525e-02 3.984073400497436523e-01 9.752386808395385742e-02 4.793820437043905258e-03 -2.235773205757141113e-01 3.778735175728797913e-02 8.784186094999313354e-02 3.925027549266815186e-01 2.660205960273742676e-01 -2.151507884263992310e-02 1.098886281251907349e-01 -5.848393961787223816e-02 -1.174188479781150818e-01 -1.854026913642883301e-01 -3.193344473838806152e-01 5.752616375684738159e-02 -1.767160445451736450e-01
-6.895356625318527222e-02 2.443646639585494995e-01 -8.409362635575234890e-05 -5.116120353341102600e-02 -3.419162631034851074e-01 -4.094130359590053558e-03 -8.794134855270385742e-02 8.016819506883621216e-02 -3.607090115547180176e-01 -2.696152925491333008e-01 -2.232996076345443726e-01 1.829212158918380737e-01 1.006702855229377747e-01 -8.144116401672363281e-02 1.726913005113601685e-01 1.544784009456634521e-01 9.391213953495025635e-02 4.961659759283065796e-02 1.712986230850219727e-01 3.244484215974807739e-02 2.032360434532165527e-01 -1.759164594113826752e-02 1.009138524532318115e-01 -3.975782915949821472e-02 -2.101617753505706787e-01 1.361762136220932007e-01 1.714469641447067261e-01 1.117464751005172729e-01 -2.268812060356140137e-01 -2.771973013877868652e-01 -1.187677159905433655e-01 -3.212200105190277100e-01
-2.643904089927673340e-01 1.300330609083175659e-01 1.268898546695709229e-01 4.469178617000579834e-02 2.565794158726930618e-03 4.435931444168090820e-01 1.478493064641952515e-01 1.640030299313366413e-03 -1.932614892721176147e-01 8.838125318288803101e-02 -2.018709629774093628e-01 1.018168218433856964e-02 1.923463791608810425e-01 -5.908342823386192322e-02 -8.564727753400802612e-02 1.765528917312622070e-01 -8.407799154520034790e-02 -4.763444140553474426e-02 5.515154823660850525e-02 -6.821029633283615112e-02 6.137624010443687439e-02 -2.551795244216918945e-01 1.625105291604995728e-01 2.912979722023010254e-01 -5.572040565311908722e-03 5.250386148691177368e-02 5.236037448048591614e-02 -1.594267785549163818e-01 -2.047127485275268555e-01 -2.582397758960723877e-01 3.848861455917358398e-01 -1.630256026983261108e-01
-2.494081482291221619e-02 1.505767405033111572e-01 -1.773097515106201172e-01 1.548041850328445435e-01 -1.623719185590744019e-01 -3.381589055061340332e-02 4.110465943813323975e-02 -5.855160355567932129e-01 -3.998237848281860352e-02 1.828891783952713013e-02 5.709385871887207031e-02 1.275045275688171387e-01 1.047401316463947296e-02 3.055150210857391357e-01 -9.255766868591308594e-02 3.687503561377525330e-02 1.963741630315780640e-01 -1.225673854351043701e-01 1.671686917543411255e-01 -1.170517727732658386e-01 -6.014289706945419312e-02 -7.710544764995574951e-02 4.085030034184455872e-02 -3.064986784011125565e-03 1.650078743696212769e-01 -1.461152173578739166e-02 2.739324569702148438e-01 5.598913505673408508e-02 -3.688689470291137695e-01 3.583492711186408997e-03 2.574789524078369141e-01 -9.994322806596755981e-02
-2.028025835752487183e-01 4.134626686573028564e-02 -2.342732995748519897e-01 -3.782138973474502563e-02 -1.657292842864990234e-01 2.900171093642711639e-02 1.842006295919418335e-01 -5.028504133224487305e-02 9.124310314655303955e-02 -1.550047844648361206e-01 1.534506976604461670e-01 -2.110713906586170197e-02 4.375895857810974121e-01 1.191584691405296326e-01 -1.274172961711883545e-02 6.893965601921081543e-02 1.874730736017227173e-01 6.330280750989913940e-02 1.778059750795364380e-01 -7.071208208799362183e-02 3.943609297275543213e-01 5.986542627215385437e-02 8.089300245046615601e-02 1.614834815263748169e-01 3.553403615951538086e-01 2.315175384283065796e-01 1.443975418806076050e-01 -1.195687428116798401e-01 -5.321370810270309448e-02 -1.916487812995910645e-01 -6.229055579751729965e-03 -2.168660014867782593e-01
-1.844064891338348389e-01 1.683190017938613892e-01 -1.004874408245086670e-01 1.544986814260482788e-01 -2.997321486473083496e-01 9.292156994342803955e-02 1.367577314376831055e-01 -2.819948084652423859e-02 1.698552221059799194e-01 1.065594479441642761e-01 -6.497821211814880371e-02 1.137110069394111633e-01 6.046001613140106201e-02 1.948568671941757202e-01 1.725775748491287231e-01 4.184855893254280090e-02 -1.343306750059127808e-01 1.191936954855918884e-01 3.484247326850891113e-01 1.785141825675964355e-01 3.043788969516754150e-01 8.204787969589233398e-02 1.877775639295578003e-01 6.797949224710464478e-02 -2.864046953618526459e-03 -1.033861264586448669e-01 2.692154236137866974e-02 -3.492596000432968140e-02 -2.255417257547378540e-01 -7.967089116573333740e-02 4.049884974956512451e-01 -3.107314705848693848e-01
-4.249619692564010620e-02 -8.613919466733932495e-02 -2.677079737186431885e-01 1.988352090120315552e-01 -1.740662902593612671e-01 3.881701231002807617e-01 1.160465925931930542e-01 -9.130410104990005493e-02 -1.079930886626243591e-01 -2.448125481605529785e-01 -3.073855936527252197e-01 2.190890312194824219e-01 2.119985371828079224e-01 -1.226433962583541870e-01 7.484647631645202637e-02 1.440915167331695557e-01 -8.821724355220794678e-02 -1.754904091358184814e-01 1.669254451990127563e-01 -2.632741928100585938e-01 5.725204246118664742e-04 -8.063933253288269043e-02 -2.485652826726436615e-02 1.602340936660766602e-01 -2.130525112152099609e-01 -4.346934333443641663e-02 5.959619209170341492e-02 -5.081379786133766174e-02 -1.707749664783477783e-01 -3.026646971702575684e-01 1.062837690114974976e-01 -1.494285166263580322e-01
2.159304618835449219e-01 -1.627549529075622559e-01 -2.094384431838989258e-01 1.994667202234268188e-01 -4.643924534320831299e-03 3.123086094856262207e-01 1.511918306350708008e-01 -1.372577250003814697e-01 -1.292638778686523438e-01 -5.536206066608428955e-02 -2.392118573188781738e-01 -6.076147779822349548e-02 3.383185267448425293e-01 2.586009502410888672e-01 3.359002768993377686e-01 -1.159372925758361816e-01 9.821586310863494873e-02 -1.406814604997634888e-01 1.081181243062019348e-01 -3.025745414197444916e-02 -1.091352403163909912e-01 2.194074392318725586e-01 1.513682454824447632e-01 -8.702702075242996216e-02 -1.563695371150970459e-01 1.692849844694137573e-01 -3.241777792572975159e-02 -3.170324489474296570e-03 -2.518602907657623291e-01 -2.481593042612075806e-01 -6.119799613952636719e-02 -1.316911261528730392e-02
-3.968288004398345947e-01 -7.950238883495330811e-02 1.296351104974746704e-01 4.587889462709426880e-02 1.932759210467338562e-02 3.650772869586944580e-01 -7.329478859901428223e-02 -1.008871197700500488e-01 -8.880378305912017822e-02 -1.325324326753616333e-01 -2.763146758079528809e-01 1.508121341466903687e-01 1.918744295835494995e-01 5.398119986057281494e-02 1.864739209413528442e-01 -4.413519054651260376e-02 2.116372436285018921e-01 -7.068187743425369263e-02 -1.326016336679458618e-01 -1.936109662055969238e-01 6.492242962121963501e-02 -1.331998705863952637e-01 4.409319534897804260e-02 -7.572024315595626831e-02 -1.645307540893554688e-01 1.894321441650390625e-01 -5.108691006898880005e-02 9.556960314512252808e-03 -2.306709885597229004e-01 -3.708378374576568604e-01 2.623013556003570557e-01 8.612851798534393311e-02
-1.114563718438148499e-01 -3.604044914245605469e-01 -1.751917749643325806e-01 1.284577511250972748e-02 -3.822753429412841797e-01 -2.564994245767593384e-02 -6.688510626554489136e-02 -3.633981049060821533e-01 -3.674807026982307434e-02 -1.340709030628204346e-01 -1.987802982330322266e-01 2.376770675182342529e-01 -1.799592971801757812e-01 -2.330398559570312500e-01 1.850199550390243530e-01 -6.979030370712280273e-02 -1.363460760330781341e-04 -1.360869705677032471e-01 1.313551068305969238e-01 1.058788672089576721e-01 6.182125583291053772e-02 4.209525138139724731e-02 3.021071851253509521e-02 9.359465539455413818e-02 8.675673604011535645e-02 1.358410120010375977e-01 2.289633154869079590e-01 -3.642149269580841064e-02 -1.512572467327117920e-01 5.933075211942195892e-03 3.351829648017883301e-01 -1.585457473993301392e-01
[truncated: 3,268,663 more chars]
