# Supplementary material for: The Language of Innovation
Source: PLoS One. 2020 Apr 30;15(4):e0230107. doi: 10.1371/journal.pone.0230107 (PMC7194493; doi:10.1371/journal.pone.0230107)
Supplement: S21 File — (GZ) [file pone.0230107.s021.tar.gz › 1999-2003/V2Run_15_VS_4500_embeddings1999-2003ED32.txt]

3.003095388412475586e-01 2.962867021560668945e-01 -9.419807232916355133e-03 -4.057033453136682510e-03 3.931997716426849365e-01 1.163125969469547272e-02 2.085577547550201416e-01 -1.321312338113784790e-01 -2.162214964628219604e-01 -7.634565234184265137e-02 6.566386437043547630e-04 -1.105734147131443024e-02 7.483801245689392090e-02 6.040765717625617981e-02 1.232519000768661499e-01 9.719419479370117188e-02 3.749675750732421875e-01 1.338519603013992310e-01 7.860198616981506348e-02 -8.338687568902969360e-02 -3.177534043788909912e-02 -1.071883961558341980e-01 1.219261512160301208e-01 3.412618339061737061e-01 2.861970290541648865e-02 9.116557985544204712e-02 2.877760827541351318e-01 1.448220014572143555e-01 -2.505661249160766602e-01 -1.800157502293586731e-02 1.611495465040206909e-01 4.655931517481803894e-02
2.441519349813461304e-01 6.592759490013122559e-02 1.456201076507568359e-01 6.932551413774490356e-02 1.093721315264701843e-01 2.488864958286285400e-01 -1.707464009523391724e-01 -3.461979329586029053e-02 -7.994104176759719849e-02 -2.664765119552612305e-01 -4.108433052897453308e-02 -1.530597805976867676e-01 2.435090392827987671e-01 -2.233803868293762207e-01 1.472229212522506714e-01 1.858830600976943970e-01 1.376453638076782227e-01 1.750816404819488525e-01 1.643198579549789429e-01 3.079305775463581085e-02 -1.947069764137268066e-01 -1.145397275686264038e-01 -2.266805246472358704e-02 2.990543842315673828e-01 2.513816058635711670e-01 -1.649641692638397217e-01 3.559717163443565369e-02 2.083352953195571899e-01 -1.210950240492820740e-01 -2.226572781801223755e-01 -2.437522858381271362e-01 -2.461214214563369751e-01
6.838808953762054443e-02 6.436245143413543701e-02 4.622730612754821777e-02 1.878652423620223999e-01 6.564188003540039062e-02 2.568303942680358887e-01 -3.624885156750679016e-02 -1.479309201240539551e-01 -1.339808851480484009e-01 1.572781242430210114e-02 1.778710186481475830e-01 -6.630407273769378662e-02 -4.700689390301704407e-02 -2.824721634387969971e-01 -1.255415230989456177e-01 1.055809855461120605e-01 4.247817397117614746e-01 4.005756974220275879e-02 -6.554073095321655273e-02 -6.629708223044872284e-03 7.193283736705780029e-02 -7.645372301340103149e-02 5.049229413270950317e-02 1.539950668811798096e-01 -7.417223602533340454e-02 -3.222020268440246582e-01 3.067447841167449951e-01 -5.399589613080024719e-02 -3.188045322895050049e-01 -1.685190051794052124e-01 1.805182397365570068e-01 -3.233087658882141113e-01
4.812514781951904297e-02 -5.635455250740051270e-02 3.605112060904502869e-02 2.946020066738128662e-01 2.102319300174713135e-01 -2.520118057727813721e-01 -9.539087861776351929e-02 -2.601091563701629639e-01 -9.698176383972167969e-02 -5.503734201192855835e-02 2.437756955623626709e-01 -7.186274975538253784e-03 -3.366222977638244629e-02 -2.683197557926177979e-01 1.620143838226795197e-02 7.181786000728607178e-02 4.667994976043701172e-01 -1.700033396482467651e-01 7.301806658506393433e-02 -2.658870071172714233e-02 -2.792434953153133392e-02 -1.791047453880310059e-01 2.427886873483657837e-01 1.713538020849227905e-01 2.069288119673728943e-02 1.943376660346984863e-01 -1.479418128728866577e-01 4.838968440890312195e-02 -1.775949895381927490e-01 -2.213286459445953369e-01 -4.304525256156921387e-02 -2.295246571302413940e-01
1.722562611103057861e-01 1.922790706157684326e-01 -5.259571969509124756e-02 -1.639947108924388885e-02 1.958307176828384399e-01 6.952091306447982788e-02 7.128699123859405518e-02 1.199409812688827515e-01 3.504544729366898537e-03 1.026036068797111511e-01 2.186354398727416992e-01 3.528707101941108704e-02 2.962815389037132263e-02 -1.746461242437362671e-01 -1.467936187982559204e-01 -2.131370902061462402e-01 3.631991147994995117e-01 1.078693792223930359e-01 2.583524584770202637e-01 1.426857858896255493e-01 -1.820594221353530884e-01 -3.444629609584808350e-01 1.191871315240859985e-01 1.698989421129226685e-01 6.060637161135673523e-02 2.777407318353652954e-02 5.292976275086402893e-02 -2.311752736568450928e-01 -3.494175970554351807e-01 -2.047587782144546509e-01 2.185377180576324463e-01 1.083407476544380188e-01
3.359685540199279785e-01 5.622905865311622620e-02 -1.696936413645744324e-02 2.934371121227741241e-02 1.713999658823013306e-01 9.866835176944732666e-02 -3.169471397995948792e-02 9.207819588482379913e-03 -1.277354657649993896e-01 4.892163351178169250e-02 1.724354773759841919e-01 -2.489862672518938780e-04 -6.083054468035697937e-02 -3.390153646469116211e-01 -2.138969451189041138e-01 1.549667119979858398e-01 3.215720653533935547e-01 1.836653500795364380e-01 9.346500039100646973e-02 2.095383852720260620e-01 -1.672327667474746704e-01 1.850597709417343140e-01 6.299614161252975464e-02 1.949013620615005493e-01 1.657220870256423950e-01 -1.191677674651145935e-01 5.465382337570190430e-02 -7.437056303024291992e-02 -3.435643156990408897e-03 -2.536190152168273926e-01 3.973916172981262207e-01 -1.984434425830841064e-01
2.079178094863891602e-01 3.049011826515197754e-01 -1.400118172168731689e-01 4.985156003385782242e-03 2.566024959087371826e-01 -1.859456673264503479e-02 -1.612305492162704468e-01 -2.097874581813812256e-01 -1.266953051090240479e-01 4.477036744356155396e-02 1.629552543163299561e-01 -7.040607184171676636e-02 1.476753409951925278e-02 -1.282025426626205444e-01 -1.189365610480308533e-01 8.849502354860305786e-02 2.487478256225585938e-01 3.002201318740844727e-01 2.523579597473144531e-01 1.458582580089569092e-01 8.707107603549957275e-02 -1.020531654357910156e-01 1.354651153087615967e-02 1.950928419828414917e-01 5.073717236518859863e-02 1.684466451406478882e-01 3.211876749992370605e-01 -1.624821275472640991e-01 -2.599823772907257080e-01 -1.579100638628005981e-01 2.614035606384277344e-01 -7.214895635843276978e-02
8.470306545495986938e-02 1.116191074252128601e-01 -2.084009051322937012e-01 -6.014870945364236832e-03 3.072116374969482422e-01 1.919003427028656006e-01 -2.055664062500000000e-01 2.532928995788097382e-02 -6.747236847877502441e-02 5.056874826550483704e-02 2.661179304122924805e-01 7.077324390411376953e-02 2.161633521318435669e-01 -2.956154048442840576e-01 -1.172757446765899658e-01 -9.769457578659057617e-02 4.166230261325836182e-01 1.973603218793869019e-01 1.251254230737686157e-02 2.679951488971710205e-02 -1.318890750408172607e-01 -1.732754707336425781e-01 -8.793251961469650269e-02 2.383948564529418945e-01 -1.436746865510940552e-01 2.513079531490802765e-02 1.262431293725967407e-01 1.003668382763862610e-01 4.701028112322092056e-03 -3.186985552310943604e-01 1.893707215785980225e-01 -1.110158041119575500e-01
9.024115279316902161e-03 -5.190178286284208298e-03 -1.057593058794736862e-02 -1.542924996465444565e-02 2.916165590286254883e-01 6.510423030704259872e-03 -1.589613221585750580e-02 4.287419840693473816e-02 -1.973800510168075562e-01 -1.866925507783889771e-01 5.623220000416040421e-03 -1.112615689635276794e-01 1.290746219456195831e-02 -1.580401659011840820e-01 7.828811556100845337e-02 -1.041118707507848740e-02 2.481193095445632935e-01 2.831603586673736572e-01 -6.451124325394630432e-03 9.119622409343719482e-02 -4.472517222166061401e-02 7.556138932704925537e-02 2.616465687751770020e-01 2.049322575330734253e-01 1.278617326170206070e-02 -2.313741147518157959e-01 2.786126732826232910e-01 5.938280373811721802e-02 -3.126705586910247803e-01 -2.015453875064849854e-01 4.974986910820007324e-01 -7.588951289653778076e-02
2.646726071834564209e-01 -9.852288663387298584e-02 4.033116698265075684e-01 -6.727189570665359497e-02 1.108605638146400452e-01 -2.937255240976810455e-02 -1.999636739492416382e-01 -6.436549127101898193e-02 -2.658599913120269775e-01 -1.448929309844970703e-01 2.436370551586151123e-01 -7.514120638370513916e-02 2.554268836975097656e-01 -2.639104425907135010e-01 -2.099148631095886230e-01 2.759740948677062988e-01 1.399966478347778320e-01 6.195248290896415710e-02 -3.071310371160507202e-02 3.979954868555068970e-02 2.075660042464733124e-02 -8.392172306776046753e-02 -1.480850428342819214e-01 1.846840083599090576e-01 1.136607453227043152e-01 -6.687670946121215820e-02 2.465671747922897339e-01 2.037565708160400391e-01 -1.857456862926483154e-01 -1.798299141228199005e-02 1.582700908184051514e-01 -1.221615150570869446e-01
7.803639769554138184e-02 2.163585573434829712e-01 1.134167686104774475e-01 -5.935836955904960632e-02 4.207013640552759171e-03 -2.682612538337707520e-01 -1.261664927005767822e-01 -1.153431162238121033e-01 -1.873262524604797363e-01 3.476694971323013306e-02 -1.151329651474952698e-01 -1.592081338167190552e-01 4.107906669378280640e-02 -1.849605292081832886e-01 9.624459780752658844e-03 7.150181382894515991e-02 4.084923267364501953e-01 -7.416476961225271225e-03 -9.663219749927520752e-02 1.556396633386611938e-01 -4.150181263685226440e-02 -3.210037481039762497e-03 1.318826526403427124e-01 3.953991830348968506e-01 9.112784266471862793e-02 1.605406701564788818e-01 -4.702409356832504272e-02 -6.509573431685566902e-04 -3.153983354568481445e-01 -4.416456818580627441e-01 7.031404227018356323e-02 -4.235486686229705811e-02
3.382751941680908203e-01 2.680662088096141815e-03 -1.142088249325752258e-01 -2.370720496401190758e-03 2.835213243961334229e-01 1.250329893082380295e-02 -1.575594991445541382e-01 -1.477295607328414917e-01 -1.434978544712066650e-01 1.019265875220298767e-01 2.944465279579162598e-01 -1.613934487104415894e-01 4.925733804702758789e-02 -2.710932195186614990e-01 3.740591928362846375e-02 1.256559342145919800e-01 2.003838568925857544e-01 6.988006830215454102e-02 2.142147161066532135e-02 2.205998077988624573e-02 -1.606873422861099243e-01 -1.479239314794540405e-01 -8.258803188800811768e-02 3.539428114891052246e-01 -5.885205790400505066e-02 -9.273827075958251953e-02 2.435524389147758484e-02 -8.485327661037445068e-02 -3.012151718139648438e-01 -1.984303891658782959e-01 3.356221020221710205e-01 -1.417915225028991699e-01
1.522872596979141235e-01 1.685967892408370972e-01 1.028947625309228897e-02 6.519123166799545288e-02 -4.460607469081878662e-02 1.639543324708938599e-01 -5.789962410926818848e-02 1.296092271804809570e-01 -3.424309492111206055e-01 1.101022809743881226e-01 2.346012443304061890e-01 -7.477578520774841309e-02 1.130395978689193726e-01 -2.770864069461822510e-01 7.802302390336990356e-02 -1.015715417452156544e-03 1.226615235209465027e-01 1.097484081983566284e-01 -1.632328778505325317e-01 5.898405238986015320e-02 9.936578571796417236e-02 -1.328130811452865601e-01 4.271203279495239258e-02 1.934548914432525635e-01 5.831701308488845825e-02 -8.151122182607650757e-02 1.636403799057006836e-01 -4.212050512433052063e-02 -1.666414290666580200e-01 -5.066885352134704590e-01 3.769480884075164795e-01 -1.420765519142150879e-01
3.273202776908874512e-01 5.006975308060646057e-02 9.802153706550598145e-02 1.244028508663177490e-01 1.962441802024841309e-01 3.377091586589813232e-01 -1.563882380723953247e-01 -3.090200126171112061e-01 -3.176344931125640869e-01 1.506585776805877686e-01 2.320989817380905151e-01 1.148349568247795105e-01 1.222888603806495667e-01 -1.395448148250579834e-01 -6.739049567840993404e-04 1.555320471525192261e-01 1.451994664967060089e-02 1.147291064262390137e-01 -6.661012023687362671e-02 7.378885149955749512e-02 -5.297035351395606995e-02 4.192861728370189667e-03 -1.334281917661428452e-02 2.994474470615386963e-01 3.315400332212448120e-02 -1.040133833885192871e-01 2.537124790251255035e-02 1.322516202926635742e-01 -4.399944543838500977e-01 -5.985987558960914612e-02 1.768515631556510925e-02 5.171916447579860687e-03
6.903404742479324341e-02 1.554505676031112671e-01 4.929187893867492676e-02 7.301071193069219589e-03 -3.511791303753852844e-02 1.942736841738224030e-02 1.099302433431148529e-02 -2.276034504175186157e-01 -2.839377224445343018e-01 -9.426116198301315308e-02 6.837028264999389648e-02 2.333454601466655731e-02 -9.020034223794937134e-02 -7.513825595378875732e-02 -1.006146296858787537e-01 -1.304824054241180420e-01 4.994525313377380371e-01 -4.041047394275665283e-02 1.410524845123291016e-01 5.293946340680122375e-02 -1.835273802280426025e-01 1.544821411371231079e-01 3.810726338997483253e-03 2.592027485370635986e-01 3.142409920692443848e-01 1.338661015033721924e-01 1.850501745939254761e-01 7.752912491559982300e-02 -2.316283881664276123e-01 -4.102512896060943604e-01 -1.224968302994966507e-02 4.282948374748229980e-02
7.546013593673706055e-02 1.124577596783638000e-01 -1.818339675664901733e-01 1.515466868877410889e-01 3.231526315212249756e-01 1.624651439487934113e-02 -3.205092251300811768e-02 -4.086059925612062216e-04 -3.124189972877502441e-01 4.889989644289016724e-02 2.738427519798278809e-01 1.163544654846191406e-01 -8.079363405704498291e-02 -1.276112943887710571e-01 -5.446470528841018677e-02 1.105207130312919617e-01 3.478538095951080322e-01 1.823563128709793091e-01 2.548888623714447021e-01 -1.378669440746307373e-01 -1.285269856452941895e-01 -2.142533659934997559e-01 -2.713862434029579163e-02 1.506530344486236572e-01 2.496216073632240295e-02 -8.669006824493408203e-02 -1.784037053585052490e-01 -1.997419893741607666e-01 -2.034219056367874146e-01 -2.581681311130523682e-01 2.843442559242248535e-01 -2.360700443387031555e-02
1.821128576993942261e-01 -1.584041118621826172e-01 1.429792940616607666e-01 3.164815604686737061e-01 2.746201455593109131e-01 1.619525700807571411e-01 2.345968596637248993e-02 -1.378910541534423828e-01 -1.082436740398406982e-01 5.628396198153495789e-02 1.818069219589233398e-01 3.336420655250549316e-02 3.944148123264312744e-01 -1.389328837394714355e-01 8.012017607688903809e-02 3.935447335243225098e-02 9.998443722724914551e-02 4.248184561729431152e-01 4.000301659107208252e-02 2.322713658213615417e-02 -1.464821249246597290e-01 1.035128757357597351e-01 -1.983563452959060669e-01 1.354701370000839233e-01 -3.545408695936203003e-02 -2.122650742530822754e-01 1.394660770893096924e-01 4.040402546525001526e-02 -2.259291112422943115e-01 -1.352541148662567139e-01 -2.686714008450508118e-02 -2.193453758955001831e-01
8.465889841318130493e-02 8.319963514804840088e-02 -1.041184663772583008e-01 4.856350645422935486e-02 1.766939610242843628e-01 -8.945737034082412720e-02 -5.803064256906509399e-02 9.340640902519226074e-02 -1.350593417882919312e-01 -5.187929049134254456e-02 2.583552598953247070e-01 -1.115273162722587585e-01 6.698767095804214478e-02 -4.196495413780212402e-01 5.980084836483001709e-02 -3.801466897130012512e-02 2.818086147308349609e-01 1.952321082353591919e-01 2.301864624023437500e-01 -7.442757487297058105e-02 -1.791236549615859985e-01 -2.816947996616363525e-01 -8.641511201858520508e-02 2.693608999252319336e-01 1.143405511975288391e-01 5.887605622410774231e-02 1.621839255094528198e-01 -2.852258682250976562e-01 -7.666776329278945923e-02 -3.076724112033843994e-01 2.079259306192398071e-01 -1.323640439659357071e-02
2.197723984718322754e-01 1.904321461915969849e-01 -7.406584918498992920e-02 7.018795609474182129e-02 3.445460200309753418e-01 7.093340158462524414e-02 -7.594345510005950928e-02 7.499685138463973999e-02 -8.398252725601196289e-02 -7.219037041068077087e-03 1.105093508958816528e-01 -2.445642799139022827e-01 1.753569231368601322e-03 -1.664480268955230713e-01 -8.636839687824249268e-02 1.401271820068359375e-01 2.160690724849700928e-01 2.345853447914123535e-01 1.683144122362136841e-01 4.807394742965698242e-02 -1.365570425987243652e-01 -3.590216115117073059e-02 3.798571228981018066e-02 3.913243114948272705e-01 -7.225719094276428223e-02 -4.046738892793655396e-02 1.072459369897842407e-01 -1.070247441530227661e-01 -2.486014962196350098e-01 -4.017212092876434326e-01 1.996030509471893311e-01 -1.903830319643020630e-01
4.346530437469482422e-01 2.564196474850177765e-02 -2.953707873821258545e-01 5.184413492679595947e-02 1.508550047874450684e-01 4.468161985278129578e-02 3.316017985343933105e-02 4.302236437797546387e-02 -4.867204651236534119e-02 1.599027216434478760e-02 1.122878491878509521e-01 -8.657422661781311035e-02 1.900654435157775879e-01 -1.762456744909286499e-01 3.895023837685585022e-02 -6.190460547804832458e-02 3.398953378200531006e-01 1.528775990009307861e-01 1.205251067876815796e-01 5.300445109605789185e-02 -1.423087567090988159e-01 -2.507653832435607910e-01 -3.906491771340370178e-02 2.575124800205230713e-01 -4.551252350211143494e-02 7.286197040230035782e-03 1.181224957108497620e-01 -3.114978550001978874e-03 -8.353675156831741333e-02 -4.183292686939239502e-01 2.408470958471298218e-01 -1.850298792123794556e-01
1.714282929897308350e-01 -9.845013171434402466e-02 -3.696063649840652943e-04 1.801435500383377075e-01 1.866437345743179321e-01 -7.334029674530029297e-02 2.087087929248809814e-02 4.847014322876930237e-02 -1.157863885164260864e-01 -1.009290888905525208e-01 2.245724946260452271e-02 -3.727591037750244141e-01 1.472186744213104248e-01 -2.270594239234924316e-01 3.775429353117942810e-02 7.868070155382156372e-02 -1.066479310393333435e-01 -7.878087460994720459e-02 -1.559547781944274902e-01 4.261083304882049561e-01 -1.180960834026336670e-01 -8.429025858640670776e-02 1.790630221366882324e-01 2.448977679014205933e-01 3.144543170928955078e-01 -1.347758024930953979e-01 -2.131075225770473480e-02 5.163704231381416321e-02 -2.637127339839935303e-01 -1.430821865797042847e-01 2.601650953292846680e-01 -1.647620052099227905e-01
2.676101922988891602e-01 1.803210377693176270e-01 -1.817913651466369629e-01 2.452517747879028320e-01 2.024303823709487915e-01 -8.706019073724746704e-02 1.377278589643537998e-03 -5.971569940447807312e-02 -1.045911461114883423e-01 4.148077592253684998e-02 4.855199158191680908e-01 -2.734118141233921051e-02 2.549449205398559570e-01 -1.717274934053421021e-01 -2.114158868789672852e-01 -2.944926917552947998e-02 1.840391010046005249e-01 -1.108875572681427002e-01 5.502765625715255737e-02 -9.668259881436824799e-03 -1.683255136013031006e-01 -4.417085647583007812e-02 4.264844581484794617e-03 6.787125766277313232e-02 -4.894278198480606079e-02 -2.221450060606002808e-01 2.543525397777557373e-01 1.838705092668533325e-01 -9.974722564220428467e-02 -2.510926127433776855e-01 8.591448515653610229e-02 -2.157220691442489624e-01
1.342824101448059082e-01 5.203600227832794189e-02 -3.809325629845261574e-03 3.491805791854858398e-01 1.605324745178222656e-01 3.504619002342224121e-01 -2.023846060037612915e-01 -2.355120480060577393e-01 -2.973239421844482422e-01 1.842747442424297333e-02 1.075295135378837585e-01 2.677164077758789062e-01 1.610707789659500122e-01 -1.989379525184631348e-01 1.038620024919509888e-01 3.168848454952239990e-01 2.695730626583099365e-01 2.222900837659835815e-01 -1.027380861341953278e-02 1.569259315729141235e-01 6.364034861326217651e-02 5.023274198174476624e-02 -1.171276904642581940e-02 1.342658549547195435e-01 1.061540395021438599e-01 -9.205501526594161987e-02 1.344795823097229004e-01 -9.602282196283340454e-02 -1.315123587846755981e-01 -1.323001831769943237e-01 -8.863082155585289001e-03 1.006129831075668335e-01
-1.002859557047486305e-03 7.404840737581253052e-02 1.468662470579147339e-01 -7.078643888235092163e-02 -9.331125766038894653e-02 -1.518884450197219849e-01 -2.084211073815822601e-02 -2.950006127357482910e-01 -2.299180924892425537e-01 1.552582085132598877e-01 1.329464763402938843e-01 8.161981403827667236e-02 1.866827458143234253e-01 -2.657478451728820801e-01 -4.470960050821304321e-02 -2.675653807818889618e-02 3.986651301383972168e-01 7.439842820167541504e-02 8.008294738829135895e-03 -5.420529469847679138e-02 -6.803750246763229370e-02 -1.559796333312988281e-01 2.880975306034088135e-01 3.404313921928405762e-01 1.288148313760757446e-01 1.752598136663436890e-01 -1.454202681779861450e-01 -5.429704859852790833e-02 -2.166290879249572754e-01 -3.436937928199768066e-01 4.961489886045455933e-02 7.045308500528335571e-02
-2.287362664937973022e-01 1.282856464385986328e-01 7.227256894111633301e-02 1.517660319805145264e-01 6.620393693447113037e-02 -2.031303048133850098e-01 9.215217828750610352e-02 -3.024903833866119385e-01 -1.662965416908264160e-01 2.062623351812362671e-01 7.393603771924972534e-02 -1.638914793729782104e-01 3.422580286860466003e-02 -2.492458075284957886e-01 2.581654116511344910e-02 5.275208875536918640e-02 4.656561911106109619e-01 1.057647075504064560e-02 4.313880950212478638e-02 -1.201526522636413574e-01 -9.036888927221298218e-02 -4.955255985260009766e-02 2.311229854822158813e-01 2.084253132343292236e-01 -1.631775870919227600e-02 1.414308398962020874e-01 1.061346828937530518e-01 1.265880614519119263e-01 -3.769073784351348877e-01 -2.176517546176910400e-01 -2.274257689714431763e-02 -9.912849217653274536e-02
1.886693947017192841e-02 1.135537102818489075e-01 -7.819378376007080078e-02 1.931088268756866455e-01 3.458654582500457764e-01 9.805104136466979980e-02 -1.984896883368492126e-02 -6.439321488142013550e-02 -2.941118925809860229e-02 -1.709905266761779785e-01 1.003374382853507996e-01 -1.532633453607559204e-01 8.425447344779968262e-02 -1.056234091520309448e-01 -3.477684855461120605e-01 -2.402637153863906860e-02 2.808185517787933350e-01 6.613244861364364624e-02 7.816646993160247803e-02 1.634343564510345459e-01 -1.184499706141650677e-03 7.941287010908126831e-02 1.559552401304244995e-01 2.805134952068328857e-01 4.381820559501647949e-01 -1.596854478120803833e-01 2.414686828851699829e-01 2.619431018829345703e-01 -6.597095727920532227e-02 -4.362750041764229536e-04 1.609440296888351440e-01 -7.798039913177490234e-02
2.655781507492065430e-01 2.856011390686035156e-01 -2.587200701236724854e-01 3.969360142946243286e-02 2.337040156126022339e-01 1.710796952247619629e-01 -1.938840150833129883e-01 1.242596954107284546e-01 -6.387753039598464966e-02 1.599638313055038452e-01 -7.250645011663436890e-02 -8.688765764236450195e-02 5.177621915936470032e-02 -3.713408112525939941e-01 -8.307147026062011719e-02 2.455420494079589844e-01 2.290716618299484253e-01 8.056559413671493530e-02 3.693642467260360718e-02 -1.179072484374046326e-01 -1.791016459465026855e-01 -8.655951172113418579e-02 -7.297611329704523087e-03 2.245165258646011353e-01 1.030485928058624268e-01 -1.034278571605682373e-01 1.054461598396301270e-01 1.593335531651973724e-02 -1.591707170009613037e-01 -3.626447319984436035e-01 1.948674172163009644e-01 -2.141253650188446045e-02
1.640885174274444580e-01 1.113285273313522339e-01 -2.202197611331939697e-01 -9.087672829627990723e-02 2.240820080041885376e-01 2.089167833328247070e-01 1.665527075529098511e-01 -2.018427550792694092e-01 -2.335538268089294434e-01 -4.993260651826858521e-02 3.848453164100646973e-01 -7.893023639917373657e-02 1.527553051710128784e-01 -1.451260894536972046e-01 4.184076189994812012e-02 1.531758159399032593e-01 3.433396518230438232e-01 -7.212253659963607788e-02 -1.051472127437591553e-01 5.696496739983558655e-02 8.408924192190170288e-02 -2.354603707790374756e-01 -1.000176593661308289e-01 1.580156087875366211e-01 -4.470237717032432556e-02 -8.109918795526027679e-03 7.731398195028305054e-02 -2.093989029526710510e-02 -2.387997694313526154e-02 -3.912326991558074951e-01 2.305047214031219482e-01 -1.023956015706062317e-01
-5.772581323981285095e-02 6.381543725728988647e-02 7.531360536813735962e-02 -1.440162956714630127e-01 7.034292817115783691e-02 -2.951573431491851807e-01 -1.125380694866180420e-01 -9.579595178365707397e-02 -3.111912012100219727e-01 -1.601807475090026855e-01 6.408287584781646729e-02 4.529985785484313965e-02 -7.782685104757547379e-03 -2.473071515560150146e-01 -3.067064471542835236e-02 -3.356364369392395020e-02 3.317485153675079346e-01 2.361701577901840210e-01 -6.872069090604782104e-02 -6.222107633948326111e-02 -1.557234227657318115e-01 1.099613234400749207e-01 7.952284067869186401e-02 3.294799625873565674e-01 2.143053263425827026e-01 2.861774265766143799e-01 9.522358328104019165e-02 -1.671294681727886200e-02 -3.659925758838653564e-01 -2.490876913070678711e-01 2.837635343894362450e-03 3.880231827497482300e-02
2.381043434143066406e-01 3.784169256687164307e-02 -2.198373526334762573e-01 -4.334565624594688416e-02 1.637809574604034424e-01 1.189096644520759583e-01 8.979563415050506592e-02 -8.234250545501708984e-02 -1.075978875160217285e-01 -6.580887734889984131e-02 3.323900401592254639e-01 1.643677987158298492e-02 2.244965732097625732e-01 -2.193587273359298706e-02 -1.898346468806266785e-02 3.542316555976867676e-01 1.969413608312606812e-01 2.828339934349060059e-01 -2.014793008565902710e-01 8.933828026056289673e-02 -2.094720453023910522e-01 -2.740367352962493896e-01 1.860654726624488831e-02 1.897036731243133545e-01 -1.378097683191299438e-01 -5.536743998527526855e-02 1.014856696128845215e-01 1.561277545988559723e-02 -1.658555865287780762e-01 -2.275836169719696045e-01 2.349587827920913696e-01 -2.066528499126434326e-01
2.500967979431152344e-01 -1.105509772896766663e-01 1.333163678646087646e-01 3.566992878913879395e-01 1.220950707793235779e-01 -1.553352028131484985e-01 8.858272433280944824e-02 -5.555727705359458923e-02 -2.269406169652938843e-01 1.311793625354766846e-01 -2.954060025513172150e-02 -9.331467747688293457e-02 1.059993058443069458e-01 -6.780792772769927979e-02 1.029765903949737549e-01 -2.343881577253341675e-01 5.398917198181152344e-01 -1.603316217660903931e-01 9.378915280103683472e-02 5.293718073517084122e-03 -2.866120263934135437e-02 -1.908206790685653687e-01 -2.081123553216457367e-02 3.698640167713165283e-01 -4.426351515576243401e-04 2.810825034976005554e-02 -1.067580878734588623e-01 1.061134710907936096e-01 -2.017178833484649658e-01 7.476137578487396240e-02 -1.279481686651706696e-02 -1.469002012163400650e-02
2.861941456794738770e-01 -1.560350321233272552e-02 1.982635110616683960e-01 9.915453195571899414e-02 1.257192790508270264e-01 1.097748726606369019e-01 4.322328045964241028e-02 -1.715192049741744995e-01 -1.494898945093154907e-01 -4.268500208854675293e-02 2.149177044630050659e-01 -2.582170255482196808e-02 4.198710918426513672e-01 -1.411980390548706055e-01 -1.614848971366882324e-01 1.555481255054473877e-01 1.019128635525703430e-01 2.284465432167053223e-01 5.170954763889312744e-02 3.508366942405700684e-01 -2.247109860181808472e-01 -7.755051553249359131e-02 -3.275757655501365662e-03 -3.913643583655357361e-02 3.113521635532379150e-01 -1.476613581180572510e-01 -1.112661361694335938e-01 1.628047376871109009e-01 -2.338860332965850830e-01 -1.577191352844238281e-01 -8.635994791984558105e-02 3.143499419093132019e-02
-2.591131441295146942e-02 3.046927787363529205e-02 3.002421259880065918e-01 2.762730121612548828e-01 7.975194603204727173e-02 -1.834978163242340088e-01 9.681870043277740479e-02 -1.632988154888153076e-01 -2.864037156105041504e-01 1.904554069042205811e-01 7.062021642923355103e-02 -1.392097175121307373e-01 -3.752281144261360168e-02 -1.760251224040985107e-01 3.733637928962707520e-02 -4.014870151877403259e-02 3.257759213447570801e-01 -4.795765876770019531e-02 -1.049931421875953674e-01 -6.790226791054010391e-03 -2.923796139657497406e-02 -2.499090880155563354e-01 -1.169346924871206284e-02 1.772944480180740356e-01 4.165447056293487549e-01 9.925338625907897949e-02 -1.530503779649734497e-01 1.612388491630554199e-01 -2.471796125173568726e-01 -2.399826794862747192e-01 -1.049407720565795898e-01 -3.043131344020366669e-02
8.521834015846252441e-02 -1.135757714509963989e-01 -5.291825532913208008e-02 2.365937978029251099e-01 -4.784189909696578979e-02 1.489616483449935913e-01 1.897992566227912903e-02 1.112145110964775085e-01 -1.493631005287170410e-01 -7.177649438381195068e-02 2.259137928485870361e-01 -3.303864225745201111e-02 -1.314120143651962280e-01 -2.635431289672851562e-01 -4.077423363924026489e-02 1.667125821113586426e-01 6.716181337833404541e-02 2.795165181159973145e-01 1.229019910097122192e-01 2.630074918270111084e-01 5.321835353970527649e-02 -2.292703539133071899e-01 1.519608944654464722e-01 1.550636142492294312e-01 1.510829925537109375e-01 -4.773724824190139771e-03 2.419465035200119019e-01 -4.102971032261848450e-02 -3.476642370223999023e-01 -3.196684420108795166e-01 3.284805417060852051e-01 -6.785529106855392456e-02
-4.588189721107482910e-02 -2.810165472328662872e-02 1.397556364536285400e-01 2.995808422565460205e-01 1.273013353347778320e-01 2.198439836502075195e-01 -3.449061140418052673e-02 -1.687519848346710205e-01 1.362201478332281113e-02 1.519941352307796478e-02 3.706356510519981384e-02 -3.030074238777160645e-01 1.324661970138549805e-01 -2.123037278652191162e-01 -7.979906350374221802e-02 6.556610763072967529e-02 4.169205129146575928e-01 1.661088764667510986e-01 1.465876251459121704e-01 1.353387236595153809e-01 -3.756080195307731628e-02 -1.637323647737503052e-01 -2.099049091339111328e-01 1.070924177765846252e-01 4.958843812346458435e-02 5.922106280922889709e-02 1.805797219276428223e-01 3.066478371620178223e-01 -4.049523472785949707e-01 2.501609176397323608e-02 -2.047647349536418915e-02 6.421392410993576050e-02
2.992722094058990479e-01 1.391807645559310913e-01 -2.493814378976821899e-01 6.298411637544631958e-02 3.993560969829559326e-01 1.349896565079689026e-02 -1.666624844074249268e-01 -9.689377993345260620e-02 -8.891823142766952515e-02 6.574384123086929321e-02 1.722539216279983521e-01 -1.902142018079757690e-01 6.313235312700271606e-02 -1.926301121711730957e-01 -6.070193275809288025e-02 2.073329389095306396e-01 3.092261254787445068e-01 2.682965099811553955e-01 -1.792035847902297974e-01 4.195722937583923340e-02 -2.141815423965454102e-01 -1.271858662366867065e-01 1.419212371110916138e-01 9.973737597465515137e-02 1.448602676391601562e-01 -2.731937170028686523e-01 2.210431247949600220e-01 -1.132588759064674377e-01 3.065436147153377533e-02 -2.199940010905265808e-02 6.577973067760467529e-02 -7.452815771102905273e-02
2.237995117902755737e-01 3.617310896515846252e-02 -1.651490628719329834e-01 -2.494125813245773315e-02 3.309450149536132812e-01 4.335702210664749146e-02 -1.173949167132377625e-01 -2.066930197179317474e-02 -3.988427296280860901e-02 1.481945216655731201e-01 1.726477742195129395e-01 1.687449030578136444e-02 6.613096594810485840e-02 -3.024885952472686768e-01 1.061770021915435791e-01 1.490374803543090820e-01 3.661772608757019043e-01 2.947645783424377441e-01 2.603075504302978516e-01 -2.514575235545635223e-02 -1.813350990414619446e-02 5.428007617592811584e-02 1.154006421566009521e-01 3.022094368934631348e-01 -4.757090285420417786e-02 3.045796183869242668e-03 1.016603559255599976e-01 -6.328724324703216553e-02 -1.874880343675613403e-01 -3.402204811573028564e-01 2.109519690275192261e-01 -5.283045396208763123e-02
2.178748603910207748e-03 -9.303621016442775726e-03 7.166584581136703491e-02 4.096102714538574219e-01 8.807061612606048584e-02 -2.810710668563842773e-01 1.011332273483276367e-01 -1.775452941656112671e-01 -2.793214321136474609e-01 -7.149643450975418091e-02 2.517150640487670898e-01 7.469366490840911865e-02 1.034252569079399109e-01 9.255003929138183594e-02 2.251586690545082092e-02 -4.195749759674072266e-03 2.374740540981292725e-01 2.185221528634428978e-03 -1.820222586393356323e-01 -1.497586816549301147e-01 -3.838425874710083008e-02 1.449133269488811493e-02 -7.262424379587173462e-02 4.613907635211944580e-01 1.524718254804611206e-01 -1.375057697296142578e-01 -1.050578616559505463e-02 -7.561237365007400513e-02 -2.415387332439422607e-01 -2.972365617752075195e-01 8.878114633262157440e-03 -8.702815510332584381e-03
1.080596745014190674e-01 8.440998941659927368e-02 1.610425114631652832e-02 1.334162652492523193e-01 -6.836166977882385254e-02 2.767222523689270020e-01 -1.103744283318519592e-01 -2.188093494623899460e-03 -3.805397748947143555e-01 1.468403544276952744e-02 4.412753507494926453e-02 -1.279534250497817993e-01 3.127011656761169434e-01 -2.689446210861206055e-01 -2.624928951263427734e-01 9.712575934827327728e-03 3.855422735214233398e-01 -5.629278253763914108e-03 -6.358278542757034302e-02 6.610772758722305298e-02 -1.632086634635925293e-01 -4.957251995801925659e-02 -1.150092557072639465e-01 7.817114889621734619e-02 1.951039582490921021e-01 -1.898938119411468506e-01 2.066885828971862793e-01 3.128987252712249756e-01 4.125076346099376678e-03 -2.660306170582771301e-02 -1.057809963822364807e-01 -1.872488260269165039e-01
-1.108928117901086807e-02 5.635336413979530334e-02 1.162938699126243591e-01 1.351425051689147949e-01 2.339823544025421143e-01 -2.739650011062622070e-01 -1.493670046329498291e-01 -2.172058522701263428e-01 -2.218326330184936523e-01 1.689162105321884155e-01 1.257639378309249878e-01 4.414230212569236755e-02 -7.859881035983562469e-03 -2.001597583293914795e-01 2.167138457298278809e-02 -3.806300088763237000e-02 4.941151142120361328e-01 -5.398075655102729797e-02 -4.963999614119529724e-02 6.378254294395446777e-02 -1.427867859601974487e-01 -1.541377007961273193e-01 2.555318474769592285e-01 1.354708820581436157e-01 1.895356327295303345e-01 4.001305252313613892e-02 -1.479316204786300659e-01 1.942780315876007080e-01 -3.262512981891632080e-01 -1.248340457677841187e-01 8.059597015380859375e-02 -1.449324041604995728e-01
-2.540285885334014893e-01 8.142525702714920044e-02 3.537784516811370850e-01 8.073829114437103271e-02 1.951247304677963257e-01 1.200971752405166626e-01 2.528713047504425049e-01 -1.005994454026222229e-01 -2.596584260463714600e-01 -7.644962053745985031e-03 -3.776347637176513672e-02 -4.043411836028099060e-02 -5.016893148422241211e-02 -2.272939383983612061e-01 1.648991703987121582e-01 -2.080969065427780151e-01 1.970760077238082886e-01 2.476103454828262329e-01 -7.359164953231811523e-02 -1.314382702112197876e-01 -2.656417489051818848e-01 -1.376242488622665405e-01 -1.729484796524047852e-01 2.803831100463867188e-01 -7.837721705436706543e-02 1.941198259592056274e-01 6.065924838185310364e-02 4.728697985410690308e-02 -1.102665141224861145e-01 -2.645340859889984131e-01 -6.430194526910781860e-02 1.360033452510833740e-01
2.628356814384460449e-01 5.232003051787614822e-03 8.756542950868606567e-02 2.311702668666839600e-01 -1.378233730792999268e-01 3.114226646721363068e-02 -1.574227511882781982e-01 7.453017868101596832e-03 -2.717047631740570068e-01 -1.822876632213592529e-01 3.966844826936721802e-02 -6.154261529445648193e-02 2.522100210189819336e-01 -3.085651695728302002e-01 -9.337167255580425262e-03 2.300863713026046753e-01 4.316433966159820557e-01 1.756726354360580444e-01 -2.089191824197769165e-01 1.109222099184989929e-01 4.234975203871726990e-02 1.498493645340204239e-02 1.351163238286972046e-01 1.032458841800689697e-01 2.268383353948593140e-01 -1.011248454451560974e-01 1.265321224927902222e-01 2.422263622283935547e-01 -1.297761052846908569e-01 4.395814985036849976e-02 1.997542083263397217e-01 -4.017080366611480713e-02
9.482227265834808350e-02 -9.433776885271072388e-02 -9.464031457901000977e-02 1.793898195028305054e-01 4.140926301479339600e-01 1.105804443359375000e-01 1.014530435204505920e-01 5.586258694529533386e-02 -2.915212325751781464e-02 -6.181769445538520813e-02 1.048411726951599121e-01 -4.545983672142028809e-01 -5.402940139174461365e-02 -2.896242439746856689e-01 1.872725784778594971e-01 1.026582345366477966e-01 3.073791787028312683e-02 7.972789555788040161e-02 6.110681593418121338e-02 9.601328521966934204e-02 -1.295686811208724976e-01 -1.124345958232879639e-01 1.701645106077194214e-01 2.533794641494750977e-01 3.342348635196685791e-01 -1.551483571529388428e-02 1.873474270105361938e-01 1.424069106578826904e-01 -1.445829868316650391e-02 -1.226983666419982910e-01 2.026491910219192505e-01 -1.503999382257461548e-01
2.984954714775085449e-01 -6.637080013751983643e-02 7.003545761108398438e-02 3.010654151439666748e-01 1.532799154520034790e-01 3.779533132910728455e-02 2.355535924434661865e-01 -3.553222417831420898e-01 -2.538423538208007812e-01 -1.142924800515174866e-01 -1.622711494565010071e-02 -1.137296110391616821e-01 2.429644912481307983e-01 -3.814024031162261963e-01 4.737266525626182556e-02 -4.103631898760795593e-02 1.401984542608261108e-01 1.876737326383590698e-01 9.633361478336155415e-04 2.676252461969852448e-02 -4.465396050363779068e-03 -1.237407792359590530e-02 1.666960269212722778e-01 -1.892807148396968842e-02 1.297015845775604248e-01 2.938179969787597656e-01 -2.120233327150344849e-01 2.300471812486648560e-02 -1.565216779708862305e-01 -4.554827231913805008e-03 1.315819770097732544e-01 -1.754478067159652710e-01
2.328833192586898804e-01 1.402455568313598633e-01 -2.061894834041595459e-01 1.185793057084083557e-01 2.020136266946792603e-01 2.250534594058990479e-01 1.196028515696525574e-01 7.897728681564331055e-02 -2.315158694982528687e-01 1.145578455179929733e-02 2.994101345539093018e-01 5.853953957557678223e-02 2.563584782183170319e-02 -2.494691461324691772e-01 -1.042378842830657959e-01 -1.021883487701416016e-01 2.487347126007080078e-01 2.971833385527133942e-02 7.938822358846664429e-02 7.204597443342208862e-02 -1.187229827046394348e-01 -1.676664948463439941e-01 -1.565475389361381531e-02 3.147133588790893555e-01 -1.590375304222106934e-01 6.642651557922363281e-02 4.918692260980606079e-02 -1.452781856060028076e-01 1.204980630427598953e-02 -2.114033102989196777e-01 3.530623316764831543e-01 -2.967395782470703125e-01
2.549309134483337402e-01 -3.325816616415977478e-02 5.381241440773010254e-02 3.561335206031799316e-01 1.968604028224945068e-01 -5.074230208992958069e-02 1.412745416164398193e-01 -8.433112874627113342e-03 -3.260620236396789551e-01 -1.470233798027038574e-01 -2.086318433284759521e-01 -7.002814114093780518e-02 4.701026529073715210e-02 -4.110784232616424561e-01 -1.155908480286598206e-01 2.454600036144256592e-01 1.795562356710433960e-01 2.745634019374847412e-01 4.011250659823417664e-02 -2.320310622453689575e-01 -1.110646128654479980e-01 -1.309152543544769287e-01 2.291578566655516624e-03 -1.378404647111892700e-01 2.169078439474105835e-01 1.349105983972549438e-01 1.760903447866439819e-01 3.989932127296924591e-03 -8.635009638965129852e-03 1.576892100274562836e-03 1.079542413353919983e-01 -4.572611674666404724e-02
-2.802998721599578857e-01 1.291263997554779053e-01 6.572581827640533447e-02 1.007963791489601135e-01 -2.331855893135070801e-02 1.912951618432998657e-01 -1.623751968145370483e-01 -2.193457186222076416e-01 -2.267148494720458984e-01 -2.366438210010528564e-01 1.379213631153106689e-01 -5.979484692215919495e-02 3.858302161097526550e-02 -3.456189334392547607e-01 -1.887778490781784058e-01 7.128793746232986450e-02 4.024688303470611572e-01 9.232873469591140747e-02 1.011398583650588989e-01 2.151387631893157959e-01 -1.488502621650695801e-01 6.223584711551666260e-02 2.146671563386917114e-01 9.011991322040557861e-02 7.602716982364654541e-02 1.905910074710845947e-01 2.171521782875061035e-01 -5.544459074735641479e-02 -2.484896630048751831e-01 -1.108024194836616516e-01 9.062930941581726074e-02 -7.197082042694091797e-02
2.366098761558532715e-02 6.447530537843704224e-02 1.106942445039749146e-01 1.515755653381347656e-01 2.037622332572937012e-01 -3.251962661743164062e-01 -1.644629091024398804e-01 -2.646478116512298584e-01 -1.337169259786605835e-01 1.687636375427246094e-01 1.283912956714630127e-01 1.088331043720245361e-01 2.755212038755416870e-02 -1.361634731292724609e-01 4.001547023653984070e-02 -4.881436750292778015e-02 4.640578031539916992e-01 -1.877326332032680511e-02 6.300996243953704834e-02 1.553315669298171997e-02 6.714668124914169312e-02 -2.216114252805709839e-01 1.649760752916336060e-01 2.099490910768508911e-01 1.962836831808090210e-01 2.235358357429504395e-01 3.212026087567210197e-03 1.330109834671020508e-01 -3.243733942508697510e-01 -2.478948384523391724e-01 -5.002328194677829742e-03 2.021861000685021281e-04
3.414060771465301514e-01 1.227324530482292175e-01 1.220306307077407837e-01 1.426371932029724121e-01 2.107443809509277344e-01 3.513275831937789917e-02 -4.405928403139114380e-02 -1.047585904598236084e-01 -1.355861872434616089e-01 -2.881414294242858887e-01 2.394813448190689087e-01 1.616902500391006470e-01 2.326949089765548706e-01 -3.192483782768249512e-01 -1.005707457661628723e-01 2.201915383338928223e-01 2.311418056488037109e-01 1.171252354979515076e-01 1.083862483501434326e-01 2.416073577478528023e-03 4.909582063555717468e-02 -1.109436620026826859e-03 2.721589207649230957e-01 1.049241498112678528e-01 -4.677356779575347900e-02 -1.117821559309959412e-01 3.931442797183990479e-01 9.654572606086730957e-02 -1.072643920779228210e-01 5.000474303960800171e-02 1.165325418114662170e-01 -4.967388510704040527e-02
2.379807084798812866e-01 -2.023497074842453003e-01 -3.124217316508293152e-02 3.316676914691925049e-01 2.352618128061294556e-01 1.649836301803588867e-01 2.946981191635131836e-01 -2.957102358341217041e-01 -1.922996342182159424e-01 -7.039862126111984253e-02 -1.855584830045700073e-01 -2.675053477287292480e-01 1.291545629501342773e-01 -3.201569616794586182e-01 2.783670276403427124e-02 1.275542974472045898e-01 2.136397510766983032e-01 1.474267095327377319e-01 -1.909024268388748169e-01 2.681978605687618256e-02 -6.972259283065795898e-02 -1.608663797378540039e-01 9.919025003910064697e-02 2.143485471606254578e-02 1.457462757825851440e-01 2.043154090642929077e-01 -7.658130675554275513e-02 6.958397477865219116e-02 -1.482322216033935547e-01 -5.075128376483917236e-02 1.798184402287006378e-02 -7.928629964590072632e-02
2.053820937871932983e-01 2.195004746317863464e-02 -2.195887863636016846e-01 1.837847381830215454e-02 2.290170788764953613e-01 2.339568547904491425e-02 -2.761826850473880768e-02 -5.229369178414344788e-02 -8.328859508037567139e-02 1.301109045743942261e-01 4.841673374176025391e-02 2.103519625961780548e-02 -6.261535733938217163e-02 -4.886858761310577393e-01 -1.633411645889282227e-01 7.259701937437057495e-02 1.259764581918716431e-01 3.055634796619415283e-01 4.002862423658370972e-02 -7.832144945859909058e-02 -1.369896680116653442e-01 -1.546234935522079468e-01 -8.368252962827682495e-02 1.687231361865997314e-01 -9.914600104093551636e-02 -3.637570887804031372e-02 1.254122257232666016e-01 -7.711752504110336304e-02 -2.563175857067108154e-01 -3.758048713207244873e-01 3.353583812713623047e-01 -6.004927307367324829e-02
1.561481058597564697e-01 1.750845229253172874e-03 -2.032293826341629028e-01 1.406565755605697632e-01 3.604596257209777832e-01 -1.959857298061251640e-03 1.218364760279655457e-02 1.730096638202667236e-01 -3.005061745643615723e-01 -4.617661982774734497e-02 1.158357784152030945e-02 -1.869924813508987427e-01 -1.677800156176090240e-02 -3.635156750679016113e-01 -1.562495380640029907e-01 -4.989692568778991699e-02 -6.447979249060153961e-03 8.293373137712478638e-02 1.231695115566253662e-01 1.081875488162040710e-01 1.104759704321622849e-02 -6.703942269086837769e-02 9.572682529687881470e-02 3.996509015560150146e-01 1.414981484413146973e-01 -2.327517420053482056e-01 2.395993322134017944e-01 1.464052498340606689e-02 -1.735593825578689575e-01 -9.795241057872772217e-02 2.910534441471099854e-01 6.406708061695098877e-02
-6.483251601457595825e-02 1.321515887975692749e-01 1.017593517899513245e-01 3.989592790603637695e-01 1.770542412996292114e-01 -1.045542433857917786e-01 -2.461333274841308594e-01 6.903631985187530518e-02 -4.507239460945129395e-01 -4.274003207683563232e-02 -1.432686597108840942e-01 2.602022886276245117e-01 1.419024318456649780e-01 -1.809471845626831055e-01 -1.460423320531845093e-01 1.024827640503644943e-02 8.142907917499542236e-02 -1.629457436501979828e-02 -2.208362072706222534e-01 -7.755615562200546265e-02 -2.977218627929687500e-01 1.047483645379543304e-02 -1.362381726503372192e-01 1.357731223106384277e-01 -1.169705465435981750e-01 6.836445629596710205e-02 2.319635003805160522e-01 -8.463545143604278564e-02 -1.229628473520278931e-01 -2.223958969116210938e-01 6.393916439265012741e-03 -4.786106199026107788e-02
3.366928100585937500e-01 5.365472659468650818e-02 1.177188530564308167e-01 2.989257276058197021e-01 1.683021783828735352e-01 5.811048671603202820e-02 3.314116299152374268e-01 -3.487096726894378662e-01 -3.006202876567840576e-01 -1.399377435445785522e-01 -1.727392822504043579e-01 -8.066201955080032349e-02 2.230276763439178467e-01 -1.810232549905776978e-01 -6.477580219507217407e-02 1.377228498458862305e-01 1.284116357564926147e-01 1.960846036672592163e-01 -8.792445808649063110e-02 -9.956342726945877075e-02 -5.130236223340034485e-02 1.673772744834423065e-02 -7.069960236549377441e-02 -5.057404050603508949e-04 1.089186593890190125e-01 1.252845823764801025e-01 7.459305971860885620e-02 9.247013926506042480e-02 -2.131602466106414795e-01 -1.119035184383392334e-01 1.820138096809387207e-01 -2.284283936023712158e-01
1.741421669721603394e-01 9.095514193177223206e-03 1.080472692847251892e-01 -1.096765026450157166e-01 -4.353500530123710632e-02 5.477130413055419922e-02 -1.221736613661050797e-02 -1.376810520887374878e-01 -4.344775974750518799e-01 1.287975460290908813e-01 1.864301562309265137e-01 -2.219650894403457642e-01 -1.555934101343154907e-01 -8.629313111305236816e-02 1.005082949995994568e-01 9.767761081457138062e-02 6.624459475278854370e-02 1.652361750602722168e-01 1.010437384247779846e-01 -3.705414012074470520e-02 -1.657374799251556396e-01 -1.666078418493270874e-01 2.219151854515075684e-01 1.557871401309967041e-01 1.860479861497879028e-01 1.318037807941436768e-01 2.045411020517349243e-01 -2.606948651373386383e-02 -3.001094758510589600e-01 -3.268931508064270020e-01 1.037580221891403198e-01 -3.271004557609558105e-01
2.695886194705963135e-01 -1.617675647139549255e-02 -3.884774073958396912e-02 -2.299780026078224182e-02 1.378325670957565308e-01 1.467046737670898438e-01 6.000872328877449036e-02 -1.295063295401632786e-03 -9.475835412740707397e-02 -1.294139772653579712e-01 1.374581456184387207e-01 -1.675825566053390503e-01 1.046670153737068176e-01 -4.148780107498168945e-01 1.612840890884399414e-01 1.965279430150985718e-01 3.070605397224426270e-01 1.302618682384490967e-01 -1.266702562570571899e-01 2.241182774305343628e-01 -2.263037115335464478e-01 7.771644741296768188e-02 -2.047234773635864258e-01 5.701397731900215149e-02 -1.251793205738067627e-01 4.636551439762115479e-02 2.980822920799255371e-01 -1.187382191419601440e-01 -2.975407242774963379e-01 -2.222463488578796387e-01 -1.024565175175666809e-01 1.064988002181053162e-01
2.883068919181823730e-01 -1.346551720052957535e-02 2.737777829170227051e-01 -1.303572505712509155e-01 2.542167901992797852e-01 -5.757441744208335876e-02 -1.093929633498191833e-02 -3.816906213760375977e-01 5.946268513798713684e-02 1.454526335000991821e-01 1.186805739998817444e-01 5.841366946697235107e-02 2.218994200229644775e-01 -3.511281609535217285e-01 -9.075392782688140869e-02 -5.737911537289619446e-02 8.047009259462356567e-02 2.316136360168457031e-01 9.900207631289958954e-03 4.983939602971076965e-02 -1.744578778743743896e-01 -1.004440411925315857e-01 -8.766491711139678955e-02 4.320280253887176514e-02 -2.944789268076419830e-02 2.034928798675537109e-01 3.541383147239685059e-01 1.393799334764480591e-01 1.082371398806571960e-01 -2.259578555822372437e-01 1.470379084348678589e-01 2.157225459814071655e-02
2.359005063772201538e-01 7.451766729354858398e-02 -2.159789353609085083e-01 -1.476182192564010620e-01 2.606647908687591553e-01 -5.911720171570777893e-02 -6.141654029488563538e-02 -1.447346508502960205e-01 -2.024146765470504761e-01 -9.557963162660598755e-02 1.990811228752136230e-01 -7.788981497287750244e-02 1.615192890167236328e-01 -1.503574252128601074e-01 -2.465795874595642090e-01 -6.170503795146942139e-03 3.828330636024475098e-01 -2.476384863257408142e-03 -6.331985350698232651e-04 6.402371078729629517e-02 -1.973590403795242310e-01 -1.201689317822456360e-01 -9.759018197655677795e-03 2.419071495532989502e-01 -5.528279766440391541e-02 1.268829405307769775e-01 1.595286093652248383e-02 -1.071395725011825562e-01 -6.366525590419769287e-02 -2.590212523937225342e-01 2.093124240636825562e-01 -4.004224538803100586e-01
3.237479329109191895e-01 1.088627800345420837e-01 5.710614845156669617e-02 1.690181195735931396e-01 3.032728135585784912e-01 2.639671266078948975e-01 1.020315513014793396e-01 -9.587565809488296509e-02 -2.532710731029510498e-01 3.127209469676017761e-02 2.007142156362533569e-01 -1.523290574550628662e-01 4.570760130882263184e-01 -1.244069188833236694e-01 -8.983633667230606079e-02 1.837458163499832153e-01 1.096472740173339844e-01 2.680349051952362061e-01 -6.384535878896713257e-02 -2.032826840877532959e-02 -1.896248757839202881e-01 1.342424899339675903e-01 4.518366232514381409e-02 1.556057631969451904e-01 2.084263116121292114e-01 -4.459660500288009644e-02 1.656556725502014160e-01 -6.916593760251998901e-02 -7.208473235368728638e-02 -1.308419704437255859e-01 -6.643158942461013794e-02 -4.935613647103309631e-02
2.722564935684204102e-01 2.183862328529357910e-01 -2.502966821193695068e-01 -8.841430395841598511e-02 1.375322788953781128e-01 -4.297623038291931152e-02 -7.045590132474899292e-02 1.088077425956726074e-01 -7.576917111873626709e-02 7.837005704641342163e-02 1.905548274517059326e-01 8.824784308671951294e-03 -2.554739266633987427e-02 -2.307103127241134644e-01 -2.103477567434310913e-01 2.228808403015136719e-01 2.964118123054504395e-01 2.676952183246612549e-01 -2.638215720653533936e-01 1.056308820843696594e-01 1.300787627696990967e-01 -1.318590193986892700e-01 5.744715407490730286e-02 1.636467427015304565e-01 1.044772006571292877e-02 -5.543537065386772156e-02 -4.577401652932167053e-02 2.259840965270996094e-01 -3.491936922073364258e-01 -2.894434034824371338e-01 2.278942056000232697e-02 -8.265513181686401367e-02
-2.783020026981830597e-02 -2.785420045256614685e-02 4.906044900417327881e-02 2.331610172986984253e-01 1.148597598075866699e-01 -3.939640223979949951e-01 -1.129016429185867310e-01 -2.379017621278762817e-01 -1.939313560724258423e-01 1.522927135229110718e-01 1.925061643123626709e-02 6.054504215717315674e-02 2.184866741299629211e-02 -1.623703986406326294e-01 3.991049900650978088e-02 -5.590729415416717529e-02 6.025511622428894043e-01 1.239532902836799622e-01 -4.453550651669502258e-02 6.072746962308883667e-02 -6.432197988033294678e-02 -1.886034607887268066e-01 1.839970648288726807e-01 1.855834424495697021e-01 1.196553781628608704e-01 7.731872051954269409e-02 3.977329283952713013e-02 1.249076649546623230e-01 -1.643852293491363525e-01 -2.132562845945358276e-01 -7.371152192354202271e-02 3.719476982951164246e-03
-4.024954140186309814e-02 6.833785027265548706e-02 4.930081591010093689e-02 -1.976333558559417725e-01 1.714797466993331909e-01 -3.154687583446502686e-02 3.227346763014793396e-02 9.154924750328063965e-02 -2.663260102272033691e-01 8.267381787300109863e-02 1.489856094121932983e-01 1.058239564299583435e-01 1.849924027919769287e-01 -2.381875514984130859e-01 5.247239023447036743e-02 8.287655562162399292e-02 2.311501801013946533e-01 -4.310014098882675171e-02 1.042210832238197327e-01 -1.359276324510574341e-01 -2.335424721240997314e-01 -1.315407603979110718e-01 -2.299777716398239136e-01 -1.452432572841644287e-02 1.170177757740020752e-01 -9.472618810832500458e-03 3.739715218544006348e-01 3.200893104076385498e-02 -2.690926790237426758e-01 -1.698274612426757812e-01 4.241005778312683105e-01 -2.351849973201751709e-01
-4.775036126375198364e-02 1.516676843166351318e-01 -4.639181494712829590e-02 2.678002975881099701e-02 8.751856535673141479e-02 -8.410318940877914429e-02 8.749973773956298828e-02 -2.322889417409896851e-01 -2.259406745433807373e-01 -4.906508605927228928e-03 7.340144831687211990e-03 2.768443152308464050e-02 -9.168617427349090576e-03 -1.510401815176010132e-01 1.300587058067321777e-01 6.384445587173104286e-04 1.550851464271545410e-01 -1.546899676322937012e-01 -6.254426389932632446e-02 -9.121950715780258179e-02 -1.650658100843429565e-01 -1.097929477691650391e-01 2.493853867053985596e-01 5.170490145683288574e-01 2.656214535236358643e-01 2.436439543962478638e-01 -1.159209236502647400e-01 8.973317593336105347e-02 -2.609847486019134521e-01 -3.833540081977844238e-01 -3.593393787741661072e-02 8.351761847734451294e-02
1.480730026960372925e-01 2.671493291854858398e-01 1.335566192865371704e-01 -1.197985634207725525e-01 1.586630046367645264e-01 1.461808979511260986e-01 -6.447813659906387329e-02 -6.146402657032012939e-02 -8.239220827817916870e-02 2.390111237764358521e-02 -1.518895626068115234e-01 -2.104020118713378906e-01 6.463072448968887329e-02 -1.211850047111511230e-01 -2.756499946117401123e-01 1.237234920263290405e-01 3.745037615299224854e-01 3.803944587707519531e-01 -7.857393473386764526e-02 -1.305347979068756104e-01 2.006963454186916351e-02 -1.119574811309576035e-02 -1.081433445215225220e-01 3.469162583351135254e-01 2.067650556564331055e-01 -4.950482398271560669e-02 7.942362874746322632e-02 2.428466081619262695e-01 -1.356218457221984863e-01 6.429833918809890747e-02 1.660059690475463867e-01 -1.840517818927764893e-01
-9.702385962009429932e-02 1.838430166244506836e-01 -4.735853895545005798e-02 -3.619540855288505554e-02 -9.169597923755645752e-02 -1.289324760437011719e-01 -2.454097010195255280e-02 -2.868193089962005615e-01 -1.966125369071960449e-01 1.569676101207733154e-01 1.279283910989761353e-01 -3.665936365723609924e-02 1.592282354831695557e-01 -2.705233395099639893e-01 -4.716431349515914917e-02 9.074497967958450317e-03 4.274283945560455322e-01 -8.663058280944824219e-03 -2.422578632831573486e-01 6.894408166408538818e-02 -4.759436100721359253e-02 -8.440164476633071899e-02 8.433562517166137695e-02 2.545780837535858154e-01 1.775273978710174561e-01 3.788040280342102051e-01 -1.446123700588941574e-02 -1.646392978727817535e-02 -3.235443532466888428e-01 -2.106858044862747192e-01 -4.086136817932128906e-02 -9.867294877767562866e-02
3.111441731452941895e-01 1.428231745958328247e-01 -2.547533512115478516e-01 7.379593700170516968e-02 7.885958254337310791e-02 9.442156553268432617e-02 -1.555803120136260986e-01 -2.554433234035968781e-02 -1.533796489238739014e-01 1.651837676763534546e-01 8.312640339136123657e-02 -5.088369920849800110e-02 1.978549361228942871e-01 -3.441008329391479492e-01 -3.026482090353965759e-02 -1.739716529846191406e-02 9.983629733324050903e-02 2.852196991443634033e-01 1.495175659656524658e-01 1.022252887487411499e-01 -6.326842308044433594e-02 -7.351066172122955322e-02 -1.677487641572952271e-01 5.079341530799865723e-01 -7.280470803380012512e-03 -3.025035560131072998e-02 1.744870096445083618e-01 -1.093550920486450195e-01 -7.585935294628143311e-02 -2.899438142776489258e-01 -9.426923468708992004e-03 2.057430334389209747e-02
1.263821963220834732e-02 -2.841056324541568756e-02 5.081297457218170166e-02 1.802107691764831543e-01 2.364725470542907715e-01 -3.148311972618103027e-01 -7.458407431840896606e-02 -2.578274011611938477e-01 -1.874995827674865723e-01 9.489997476339340210e-02 1.770810186862945557e-01 7.479394972324371338e-02 -3.344044089317321777e-02 -4.122624546289443970e-02 2.017929032444953918e-02 -7.229634560644626617e-03 4.720232784748077393e-01 8.105619996786117554e-02 -1.329178921878337860e-02 7.209938764572143555e-02 9.485393762588500977e-03 -2.787336111068725586e-01 1.564110219478607178e-01 4.259771853685379028e-02 8.736574649810791016e-02 1.388116180896759033e-01 -7.310856878757476807e-02 2.983107864856719971e-01 -3.267497718334197998e-01 -2.897199392318725586e-01 4.188498109579086304e-02 1.692021149210631847e-03
-2.438372187316417694e-02 1.731262356042861938e-02 5.768783017992973328e-02 1.459456533193588257e-01 1.571821123361587524e-01 -3.289542496204376221e-01 -9.918939322233200073e-02 -2.299779802560806274e-01 -1.229828745126724243e-01 -2.403591293841600418e-03 1.523581445217132568e-01 9.919255226850509644e-02 3.624744340777397156e-02 -1.044319868087768555e-01 1.137118712067604065e-01 7.836612313985824585e-02 5.577857494354248047e-01 -1.329928264021873474e-02 4.345903918147087097e-02 -6.729058921337127686e-02 -7.700053602457046509e-02 -2.858817279338836670e-01 6.897751241922378540e-02 1.414478421211242676e-01 2.000374794006347656e-01 5.178637430071830750e-02 -6.268265843391418457e-02 2.414193302392959595e-01 -2.805736958980560303e-01 -2.765999138355255127e-01 -9.088705293834209442e-03 -9.484503418207168579e-02
-7.819965481758117676e-02 -3.140051662921905518e-02 1.221435740590095520e-01 7.613280415534973145e-02 5.157947540283203125e-01 3.288091346621513367e-02 1.494291573762893677e-01 1.696409732103347778e-01 -2.404590696096420288e-01 2.225564606487751007e-02 -1.332772076129913330e-01 7.040833681821823120e-02 1.047028079628944397e-01 -1.183021292090415955e-01 -1.161991581320762634e-01 4.026594571769237518e-03 2.972179055213928223e-01 1.810010075569152832e-01 -1.181843951344490051e-01 -1.936923563480377197e-01 -2.111112326383590698e-02 -2.949438095092773438e-01 -8.235693722963333130e-02 -1.508757174015045166e-01 3.197730183601379395e-01 -3.931146487593650818e-02 9.538146108388900757e-02 -1.637982279062271118e-01 -1.618585884571075439e-01 -2.341363131999969482e-01 -1.207508444786071777e-01 -9.769546985626220703e-02
1.926233768463134766e-01 -2.061979845166206360e-02 1.616514623165130615e-01 -1.855241656303405762e-01 2.503405213356018066e-01 -5.055570509284734726e-03 2.970802485942840576e-01 -1.943561993539333344e-02 -2.300206720829010010e-01 2.795685455203056335e-02 2.786025106906890869e-01 -2.103017419576644897e-01 2.394778132438659668e-01 -3.920248746871948242e-01 -3.981254994869232178e-02 2.916170358657836914e-01 2.098992317914962769e-01 6.916712969541549683e-02 -2.167419344186782837e-02 7.764118909835815430e-02 -1.720635145902633667e-01 -1.583058387041091919e-02 6.940500438213348389e-02 1.135894805192947388e-01 5.441321805119514465e-02 -1.920057088136672974e-01 3.746129572391510010e-02 -1.538503319025039673e-01 -3.452939912676811218e-02 -2.240292280912399292e-01 -2.085657119750976562e-01 -1.212323904037475586e-01
3.255342841148376465e-01 2.181863784790039062e-01 6.079861894249916077e-02 1.276261359453201294e-02 9.341739863157272339e-02 1.313219219446182251e-01 -1.346120238304138184e-01 -2.187806665897369385e-01 -1.992494612932205200e-01 -1.584465354681015015e-01 2.201115339994430542e-01 1.359889954328536987e-01 1.017767786979675293e-01 -2.902041971683502197e-01 -2.732154168188571930e-02 3.113520741462707520e-01 2.188297063112258911e-01 -5.544704943895339966e-02 6.964330375194549561e-02 1.365682333707809448e-01 9.512319415807723999e-02 1.256510335952043533e-02 3.937321901321411133e-01 2.771097123622894287e-01 -7.234441488981246948e-02 -2.267712354660034180e-01 -5.306078121066093445e-03 1.364557538181543350e-02 -1.328567564487457275e-01 -9.301638603210449219e-02 1.668368875980377197e-01 -1.001175772398710251e-02
3.007011301815509796e-02 1.449047476053237915e-01 2.001075893640518188e-01 1.699683368206024170e-01 1.199184134602546692e-01 -3.306964933872222900e-01 1.461229324340820312e-01 -2.186481207609176636e-01 -9.944655746221542358e-02 8.597407490015029907e-02 2.418575286865234375e-01 -3.013918735086917877e-02 1.542262136936187744e-01 9.346077218651771545e-03 -5.110745877027511597e-02 -9.161905944347381592e-02 5.600414276123046875e-01 1.045433059334754944e-01 3.840981423854827881e-02 -7.256452809087932110e-04 -1.779357343912124634e-01 -9.047377109527587891e-02 6.605806946754455566e-02 1.924139559268951416e-01 2.071152031421661377e-01 2.120060026645660400e-01 -1.663363538682460785e-02 8.266952633857727051e-02 -2.557952404022216797e-01 -1.203573867678642273e-01 5.694902502000331879e-03 -1.500471383333206177e-01
3.622227162122726440e-02 1.421556621789932251e-01 -1.059519127011299133e-01 5.362013727426528931e-02 8.709671348333358765e-02 8.627405762672424316e-02 -1.223098710179328918e-01 -1.535797119140625000e-01 -1.943567097187042236e-01 2.327184379100799561e-01 2.641250491142272949e-01 -2.044093161821365356e-01 -5.688228830695152283e-02 -1.469226181507110596e-01 -1.030655056238174438e-01 2.043990492820739746e-01 3.452733159065246582e-01 9.582586586475372314e-02 3.270627856254577637e-01 5.715646594762802124e-02 -2.548675835132598877e-01 -1.785198152065277100e-01 1.117723733186721802e-01 2.059670835733413696e-01 4.504747688770294189e-02 1.344039142131805420e-01 8.088927716016769409e-02 -1.703805625438690186e-01 -3.097099363803863525e-01 -2.601700723171234131e-01 1.253762245178222656e-01 6.879530847072601318e-02
3.326672911643981934e-01 2.538972795009613037e-01 -3.904898837208747864e-02 1.338914632797241211e-01 2.348865419626235962e-01 1.921535432338714600e-01 -9.122035652399063110e-02 6.590602546930313110e-02 -1.308418065309524536e-01 -1.100917719304561615e-02 2.781762778759002686e-01 8.552911132574081421e-02 -4.751709848642349243e-02 -3.026295304298400879e-01 2.927809953689575195e-02 1.744079589843750000e-01 1.885177642107009888e-01 -6.652458757162094116e-02 8.628002554178237915e-02 -3.243241831660270691e-02 -1.343918293714523315e-01 5.361563712358474731e-02 1.867521107196807861e-01 2.085150033235549927e-01 3.834318742156028748e-02 -6.132018193602561951e-02 2.929517924785614014e-01 -3.087950870394706726e-02 -3.449496030807495117e-01 -8.963981270790100098e-02 3.268250823020935059e-01 -2.349056070670485497e-03
-6.582888960838317871e-02 1.983104795217514038e-01 -3.589996695518493652e-02 5.602469667792320251e-02 1.691457442939281464e-02 -3.512639105319976807e-01 -1.265236083418130875e-02 -2.946319580078125000e-01 -2.382274717092514038e-01 8.764821290969848633e-02 3.097173944115638733e-02 8.589237928390502930e-02 3.480700030922889709e-02 -2.660196721553802490e-01 -1.294702291488647461e-01 1.195423305034637451e-01 3.633112907409667969e-01 4.569256305694580078e-02 5.790044739842414856e-02 1.249791011214256287e-01 -7.025464624166488647e-02 -6.020347028970718384e-02 2.936131358146667480e-01 3.232076764106750488e-01 8.883419632911682129e-02 1.617976129055023193e-01 -8.312331885099411011e-02 5.713599920272827148e-02 -3.393556177616119385e-01 -2.158644497394561768e-01 -8.416755497455596924e-02 -9.705905802547931671e-03
7.032766938209533691e-02 -2.234205454587936401e-01 1.365562528371810913e-01 2.107942104339599609e-02 2.369352132081985474e-01 2.734681665897369385e-01 -1.546182632446289062e-01 -1.384593099355697632e-01 -2.576268017292022705e-01 -2.527060210704803467e-01 2.741055488586425781e-01 9.642808139324188232e-02 1.196312531828880310e-01 -3.038339912891387939e-01 1.416688710451126099e-01 1.810867339372634888e-01 1.593966782093048096e-02 3.923591077327728271e-01 -2.254492789506912231e-01 1.091401502490043640e-01 6.780760735273361206e-02 -2.011660188436508179e-01 5.569551512598991394e-02 9.085841476917266846e-02 6.273321807384490967e-02 5.705935135483741760e-02 1.710045039653778076e-01 1.647286713123321533e-01 -9.696829319000244141e-02 -1.141534298658370972e-01 2.446758188307285309e-02 1.338954567909240723e-01
-1.997254975140094757e-02 1.317328363656997681e-01 1.668808758258819580e-01 1.123554781079292297e-01 1.618773341178894043e-01 -2.054784744977951050e-01 -6.486914306879043579e-02 -3.319076597690582275e-01 -1.970780640840530396e-01 1.035937517881393433e-01 9.364511817693710327e-02 -1.803196221590042114e-01 3.025473095476627350e-03 -7.549183815717697144e-02 8.257399499416351318e-02 7.271935045719146729e-02 5.065762400627136230e-01 1.001132056117057800e-01 6.473407149314880371e-02 -3.277429193258285522e-02 -7.035830616950988770e-02 -2.750939726829528809e-01 1.975701898336410522e-01 3.086428046226501465e-01 2.389488369226455688e-01 1.136908456683158875e-01 -6.367881596088409424e-02 1.132107898592948914e-01 -1.830264180898666382e-01 -1.916587203741073608e-01 -5.088859703391790390e-03 -7.954830676317214966e-02
2.257668226957321167e-01 2.685313858091831207e-02 1.488677263259887695e-01 2.568668723106384277e-01 2.660777866840362549e-01 1.145903915166854858e-01 2.625506222248077393e-01 -3.138333559036254883e-01 -2.371282726526260376e-01 -1.958272755146026611e-01 -1.198817268013954163e-01 -1.364801228046417236e-01 1.921632289886474609e-01 -1.957688331604003906e-01 5.457404535263776779e-03 -3.288386762142181396e-02 3.370078206062316895e-01 2.495851367712020874e-01 -1.475174129009246826e-01 -1.158789843320846558e-01 -1.189481914043426514e-01 3.507690876722335815e-02 1.190370693802833557e-01 9.125588834285736084e-02 2.532558441162109375e-01 2.003540098667144775e-01 3.406877443194389343e-02 3.664333745837211609e-02 -1.885764300823211670e-01 3.110195137560367584e-02 7.568489760160446167e-02 -8.307065814733505249e-02
1.697133332490921021e-01 2.706405818462371826e-01 -2.489148378372192383e-01 3.837742656469345093e-02 1.080448850989341736e-01 1.394969038665294647e-02 -5.380431562662124634e-02 -1.778548359870910645e-01 -8.606886118650436401e-02 -7.255350053310394287e-02 9.884999692440032959e-02 3.189527196809649467e-03 8.270704001188278198e-02 -3.761484622955322266e-01 -6.005805730819702148e-02 1.835627406835556030e-01 1.967144906520843506e-01 2.571511268615722656e-01 9.316590428352355957e-02 -1.351895090192556381e-02 -1.094974055886268616e-01 -1.503123790025711060e-01 7.293827831745147705e-02 2.942525446414947510e-01 -8.934890478849411011e-02 -1.595597416162490845e-01 -7.394329458475112915e-02 -1.371628791093826294e-01 -1.142179146409034729e-01 -3.969899117946624756e-01 3.327359855175018311e-01 -2.797512710094451904e-02
5.703018978238105774e-02 8.519915491342544556e-02 -1.212781369686126709e-01 -5.469116941094398499e-02 1.642599254846572876e-01 -1.860416531562805176e-01 1.537436619400978088e-02 -3.466700613498687744e-01 -1.930732429027557373e-01 9.970951825380325317e-02 8.760740607976913452e-02 -5.513920634984970093e-02 1.360294818878173828e-01 -3.839435428380966187e-02 -1.445469558238983154e-01 -3.490852250251919031e-04 3.793924152851104736e-01 3.702155128121376038e-02 -1.098318919539451599e-01 -2.870063483715057373e-02 -1.895989775657653809e-01 -9.138966351747512817e-02 2.649911642074584961e-01 4.927041232585906982e-01 1.277867555618286133e-01 2.372179776430130005e-01 -2.104633152484893799e-01 2.403053827583789825e-02 -7.955938577651977539e-02 -2.100806981325149536e-01 2.961906604468822479e-02 8.175964653491973877e-02
1.031116768717765808e-01 -7.570470124483108521e-02 -1.202276349067687988e-01 -4.299651086330413818e-02 3.777983188629150391e-01 -4.525793716311454773e-02 -1.992005705833435059e-01 -1.015655323863029480e-01 -5.358534678816795349e-02 2.033586427569389343e-02 -1.929180771112442017e-01 2.436440289020538330e-01 -1.407839804887771606e-01 -2.833921611309051514e-01 9.451048076152801514e-02 -2.044191211462020874e-02 4.919037222862243652e-03 -1.231164559721946716e-01 7.758605480194091797e-02 2.152602672576904297e-01 -2.588046193122863770e-01 -5.490506440401077271e-02 6.592740863561630249e-02 2.561751902103424072e-01 2.592857480049133301e-01 6.723351031541824341e-02 3.109137713909149170e-01 1.073425114154815674e-01 -1.386507600545883179e-01 -2.446970492601394653e-01 -2.070201747119426727e-02 -3.102219998836517334e-01
-5.294533073902130127e-02 1.888724789023399353e-02 1.720131039619445801e-01 1.857139468193054199e-01 2.344920486211776733e-01 -1.661560982465744019e-01 -1.122721880674362183e-01 -2.095833867788314819e-01 -4.373302683234214783e-02 7.171528041362762451e-02 1.628407984972000122e-01 6.563957780599594116e-02 1.340696066617965698e-01 -3.124084323644638062e-02 1.551093310117721558e-01 5.169297009706497192e-02 5.116115212440490723e-01 -3.065571002662181854e-02 -5.778222903609275818e-02 2.517266385257244110e-02 3.016538731753826141e-02 -3.244981467723846436e-01 2.172368913888931274e-01 1.588284969329833984e-01 1.717713624238967896e-01 6.722522526979446411e-02 -1.011482253670692444e-01 5.034064128994941711e-02 -3.710836172103881836e-01 -2.185510247945785522e-01 -1.088585183024406433e-01 -1.438082158565521240e-01
2.336401641368865967e-01 -2.426446527242660522e-01 1.770781585946679115e-03 1.831552237272262573e-01 9.706518054008483887e-02 -1.113865077495574951e-01 -6.924417335540056229e-03 3.350231796503067017e-02 -1.720940470695495605e-01 -1.830211430788040161e-01 -8.983365446329116821e-02 -7.458674907684326172e-02 1.723960191011428833e-01 -3.047110438346862793e-01 -8.072344213724136353e-02 8.054887875914573669e-03 3.450300693511962891e-01 1.478826850652694702e-01 1.176734864711761475e-01 1.803473979234695435e-01 -6.948660314083099365e-02 -8.023303747177124023e-02 1.530287116765975952e-01 -7.206040434539318085e-03 2.018190473318099976e-01 -1.064275354146957397e-01 -1.637221723794937134e-01 3.564210236072540283e-01 -1.952330172061920166e-01 -1.497162431478500366e-01 2.416496574878692627e-01 2.779288887977600098e-01
-1.998699307441711426e-01 1.103361919522285461e-01 7.624135911464691162e-02 1.474123001098632812e-01 8.349093794822692871e-02 -1.835858523845672607e-01 4.883218184113502502e-02 -1.543259918689727783e-01 -2.701847851276397705e-01 7.928870618343353271e-02 7.964348793029785156e-02 7.340175658464431763e-02 2.074615359306335449e-01 -1.275211423635482788e-01 1.325004994869232178e-01 7.960993051528930664e-02 5.171208381652832031e-01 4.698212444782257080e-02 -4.463151097297668457e-02 6.107523664832115173e-02 4.989076033234596252e-02 5.473210010677576065e-03 3.081409931182861328e-01 2.200589478015899658e-01 7.579088211059570312e-02 3.081094622611999512e-01 -3.122832067310810089e-02 1.482607098296284676e-03 -1.766980886459350586e-01 -3.470500111579895020e-01 4.368989542126655579e-02 -5.271229892969131470e-02
6.012021750211715698e-02 1.144979242235422134e-02 1.286460906267166138e-01 2.518790662288665771e-01 2.482073903083801270e-01 -3.852589428424835205e-01 -7.683216035366058350e-02 -3.052511513233184814e-01 -1.646591424942016602e-01 1.216376498341560364e-01 1.733546257019042969e-01 5.554990470409393311e-02 -5.000948905944824219e-02 -5.025385320186614990e-02 2.468409761786460876e-02 2.799938432872295380e-02 2.992359995841979980e-01 -4.349564760923385620e-02 -5.101879313588142395e-02 2.900568023324012756e-02 -1.552657410502433777e-02 -2.941652536392211914e-01 1.930358856916427612e-01 1.654458642005920410e-01 8.858607709407806396e-02 1.063575595617294312e-01 -2.319473400712013245e-02 1.915813386440277100e-01 -3.929835557937622070e-01 -2.413677722215652466e-01 9.348069131374359131e-02 -3.951499611139297485e-02
1.295156311243772507e-02 1.161644309759140015e-01 1.414702981710433960e-01 2.281428426504135132e-01 2.885047793388366699e-01 -2.298309803009033203e-01 -1.637043058872222900e-02 -3.665129244327545166e-01 -3.589294552803039551e-01 6.459607928991317749e-02 3.248754516243934631e-02 -5.502123385667800903e-02 1.060519739985466003e-01 -4.538542404770851135e-02 4.301345907151699066e-03 -1.948034949600696564e-02 4.790158569812774658e-01 -4.196484014391899109e-02 4.563194513320922852e-02 3.780739009380340576e-02 4.007297754287719727e-02 -2.085539698600769043e-01 1.483142077922821045e-01 1.367588192224502563e-01 1.253382712602615356e-01 -2.683535916730761528e-03 -7.709392905235290527e-02 4.492014413699507713e-04 -3.318170905113220215e-01 -1.972666569054126740e-02 -1.402729451656341553e-01 -1.430699825286865234e-01
2.414653748273849487e-01 7.838281244039535522e-02 -1.402891008183360100e-03 -2.562351524829864502e-02 6.742863655090332031e-01 9.658319503068923950e-02 5.566322058439254761e-02 2.244125492870807648e-02 -2.301252037286758423e-01 -6.966921687126159668e-02 1.811052858829498291e-01 2.162652648985385895e-02 -3.730888711288571358e-03 -3.282721936702728271e-01 -3.570796549320220947e-02 2.491551786661148071e-01 2.662541158497333527e-02 1.838768869638442993e-01 -9.574679285287857056e-02 3.598834946751594543e-02 -1.523821353912353516e-01 6.237162277102470398e-02 -6.291376054286956787e-02 -8.862113952636718750e-02 8.969731628894805908e-02 -8.489399403333663940e-02 7.490703463554382324e-02 4.009060189127922058e-02 1.177286449819803238e-02 -6.951644271612167358e-02 -1.173450872302055359e-01 -2.827981710433959961e-01
1.728161871433258057e-01 1.296350955963134766e-01 2.478339076042175293e-01 8.241586387157440186e-02 -1.848740503191947937e-02 -6.030687317252159119e-02 7.930407673120498657e-02 8.362952619791030884e-02 -3.357179760932922363e-01 3.033547699451446533e-01 3.076739311218261719e-01 5.608105286955833435e-02 -1.434017270803451538e-01 -2.499457299709320068e-01 -9.682767093181610107e-02 -8.433751016855239868e-02 1.898227632045745850e-01 -2.815757133066654205e-02 7.877504825592041016e-02 -3.891776129603385925e-02 -5.845490470528602600e-02 -1.425716578960418701e-01 -9.403061866760253906e-02 9.546314924955368042e-02 3.619148433208465576e-01 2.609910070896148682e-01 1.400060802698135376e-01 1.346245855093002319e-01 -1.748720556497573853e-01 -9.056344628334045410e-02 -1.234096586704254150e-01 -2.978400886058807373e-01
1.034442409873008728e-01 -5.894984304904937744e-02 2.467281371355056763e-01 1.896941214799880981e-01 2.343144118785858154e-01 -3.612786531448364258e-01 1.265515238046646118e-01 -1.497025638818740845e-01 -3.130775094032287598e-01 2.106642723083496094e-02 9.036158770322799683e-02 -2.659339904785156250e-01 2.826952636241912842e-01 -1.150052025914192200e-01 2.204904556274414062e-01 -2.446548193693161011e-01 2.392179071903228760e-01 -6.605252623558044434e-02 8.611992001533508301e-02 1.374326413497328758e-03 6.063403934240341187e-02 -2.348205894231796265e-01 -2.014170400798320770e-02 2.730189561843872070e-01 3.223746269941329956e-02 1.346968561410903931e-01 2.534635365009307861e-02 1.165822613984346390e-02 -1.941830217838287354e-01 -1.128162145614624023e-01 6.153512746095657349e-02 -9.592065215110778809e-02
2.379340864717960358e-02 2.352789230644702911e-02 -1.276594400405883789e-01 8.838155120611190796e-02 1.100320741534233093e-02 1.212783977389335632e-01 -1.105222925543785095e-01 7.863675057888031006e-02 -1.890448778867721558e-01 -8.257412165403366089e-02 2.590333521366119385e-01 -1.088082883507013321e-02 -5.361796170473098755e-02 -3.248954117298126221e-01 -2.198994755744934082e-01 1.110700741410255432e-01 8.217340707778930664e-02 1.675150543451309204e-01 1.554384678602218628e-01 1.579259932041168213e-01 -6.511594355106353760e-02 -1.667153090238571167e-01 2.292863726615905762e-01 1.826388984918594360e-01 8.536227047443389893e-02 -1.516560092568397522e-02 1.622792333364486694e-01 1.129276002757251263e-03 -4.304147958755493164e-01 -4.593106210231781006e-01 1.737959235906600952e-01 -2.206454798579216003e-02
1.651712507009506226e-01 1.465688049793243408e-01 -1.239560097455978394e-01 -2.416011877357959747e-02 3.271545469760894775e-01 1.105841025710105896e-01 1.472648233175277710e-01 -5.832219123840332031e-02 -1.565505266189575195e-01 -9.724677354097366333e-02 2.449059635400772095e-01 -1.755332225002348423e-03 2.304657995700836182e-01 -1.141610965132713318e-01 -7.274145632982254028e-02 3.405604884028434753e-02 3.426170349121093750e-01 2.000300027430057526e-02 -2.751453034579753876e-02 -1.349896639585494995e-01 -9.761624038219451904e-02 -1.891926079988479614e-01 6.291285157203674316e-02 1.423257291316986084e-01 -1.128139272332191467e-01 6.522739678621292114e-02 2.175122350454330444e-01 -1.377825587987899780e-01 -6.520630419254302979e-02 -3.892556726932525635e-01 3.936250805854797363e-01 -1.552463173866271973e-01
2.796995639801025391e-01 -1.306445989757776260e-02 1.563146412372589111e-01 -6.037702038884162903e-02 -3.350209817290306091e-02 3.922887146472930908e-02 1.594722121953964233e-01 5.837763845920562744e-02 5.310038849711418152e-02 4.012606665492057800e-02 -6.793183833360671997e-02 -2.120907753705978394e-01 2.856682240962982178e-01 -1.240129545331001282e-01 -2.027487903833389282e-01 8.923566341400146484e-02 2.460492700338363647e-01 3.687966465950012207e-01 -1.373072117567062378e-01 8.077629655599594116e-02 1.686555445194244385e-01 5.168924573808908463e-03 -2.863537333905696869e-02 5.322296619415283203e-01 1.696210056543350220e-01 -5.102963000535964966e-02 -5.806447006762027740e-03 2.053124643862247467e-02 -2.412419170141220093e-01 -1.793875843286514282e-01 4.676279425621032715e-02 -5.523313581943511963e-02
2.070705890655517578e-01 -1.792545020580291748e-01 2.940492033958435059e-01 2.057899534702301025e-01 2.028284668922424316e-01 8.965901285409927368e-02 -1.899625808000564575e-01 -2.916339635848999023e-01 -2.191365957260131836e-01 1.507683657109737396e-03 1.367165148258209229e-01 3.047344088554382324e-02 8.498144336044788361e-03 -4.718540906906127930e-01 -6.637280434370040894e-02 1.784246861934661865e-01 1.920144855976104736e-01 2.272299118340015411e-02 2.210670411586761475e-01 -4.021025449037551880e-02 1.149356439709663391e-01 3.710326179862022400e-02 4.106254503130912781e-02 1.668398827314376831e-01 2.455231845378875732e-01 -5.645742639899253845e-02 2.060475349426269531e-01 2.071127146482467651e-01 -6.899762153625488281e-02 -2.695501782000064850e-02 -3.945869952440261841e-02 1.068269386887550354e-01
-8.604791015386581421e-02 2.570992410182952881e-01 -4.120392352342605591e-02 3.092363011091947556e-03 -5.972754210233688354e-02 1.461659222841262817e-01 -1.953352428972721100e-02 9.174461662769317627e-02 -3.602889776229858398e-01 -6.999753415584564209e-02 2.417817562818527222e-01 -6.739135831594467163e-02 1.260935217142105103e-01 -4.467996358871459961e-01 3.067688271403312683e-02 1.703656613826751709e-01 2.513355202972888947e-02 1.902907639741897583e-01 1.734758913516998291e-01 2.163712233304977417e-01 -1.032778061926364899e-02 4.124107211828231812e-02 -2.021006308495998383e-03 4.713944345712661743e-02 1.341451257467269897e-01 1.569734364748001099e-01 2.448789328336715698e-01 1.884837448596954346e-01 -3.392071127891540527e-01 -2.183885127305984497e-01 1.644682884216308594e-01 4.622291028499603271e-02
-2.091240882873535156e-02 1.282562036067247391e-02 2.119778692722320557e-01 2.236251235008239746e-01 1.487184464931488037e-01 -3.037837147712707520e-01 -1.114430874586105347e-01 -2.937422394752502441e-01 -2.014001756906509399e-01 1.559477448463439941e-01 1.251925081014633179e-01 1.560032814741134644e-01 2.782229520380496979e-02 -1.140077337622642517e-01 1.084081083536148071e-01 1.340356916189193726e-01 4.602451622486114502e-01 -3.754847869277000427e-02 5.642434582114219666e-02 -2.948033437132835388e-02 3.673265129327774048e-02 -2.225695848464965820e-01 2.034566551446914673e-01 2.341317087411880493e-01 5.786519125103950500e-02 7.394238561391830444e-02 -3.056137450039386749e-02 1.442056000232696533e-01 -2.835445404052734375e-01 -1.651370823383331299e-01 6.052283942699432373e-02 -1.915853768587112427e-01
-3.432432934641838074e-02 -3.444096772000193596e-03 1.610787361860275269e-01 3.636687248945236206e-02 2.597537934780120850e-01 -3.249286711215972900e-01 3.992875572293996811e-03 -2.496022135019302368e-01 -9.668961167335510254e-02 3.777777403593063354e-02 5.088534206151962280e-02 6.532199680805206299e-02 1.891867071390151978e-02 -1.928077042102813721e-01 8.083150535821914673e-02 -2.242795936763286591e-02 5.509234070777893066e-01 -2.693506330251693726e-02 4.124613944441080093e-03 -6.775365327484905720e-04 -1.028136163949966431e-01 -1.995396167039871216e-01 2.511795461177825928e-01 1.807007491588592529e-01 1.953550279140472412e-01 8.407294005155563354e-02 -6.925462931394577026e-02 1.668221354484558105e-01 -2.665096819400787354e-01 -2.447711676359176636e-01 -1.174795925617218018e-01 -3.133483603596687317e-02
2.583144307136535645e-01 1.221007853746414185e-01 -1.701929271221160889e-01 -6.060354411602020264e-02 3.018460869789123535e-01 9.866862744092941284e-02 1.516297310590744019e-01 -1.881376504898071289e-01 -2.002547383308410645e-01 -1.744009703397750854e-01 2.312803417444229126e-01 -2.214855700731277466e-01 1.121343299746513367e-02 -2.481030523777008057e-01 -2.505112290382385254e-01 1.909176409244537354e-01 2.359101325273513794e-01 2.906972169876098633e-01 8.287071436643600464e-02 -9.212325513362884521e-02 -1.661245226860046387e-01 -1.185510680079460144e-01 5.799772962927818298e-02 1.528809498995542526e-02 9.508735686540603638e-02 -1.101311147212982178e-01 1.470080912113189697e-01 -8.578260987997055054e-02 -2.241477668285369873e-01 -2.669705748558044434e-01 9.286356717348098755e-02 1.072418391704559326e-01
4.878321662545204163e-02 -8.877441287040710449e-02 2.674117982387542725e-01 2.068859636783599854e-01 2.504827976226806641e-01 -1.232050079852342606e-02 -3.355277702212333679e-02 -1.228762567043304443e-01 -3.636908531188964844e-01 -1.656894683837890625e-01 -2.689457833766937256e-01 5.531034991145133972e-02 -2.739355899393558502e-02 -2.471057921648025513e-01 -8.766122162342071533e-02 2.788478732109069824e-01 1.768655925989151001e-01 2.645590305328369141e-01 1.183780655264854431e-01 2.074150741100311279e-02 2.670886553823947906e-02 -1.717339083552360535e-02 -7.712940126657485962e-02 2.708990275859832764e-01 -6.119299679994583130e-02 -5.111401155591011047e-02 2.194806635379791260e-01 1.264146715402603149e-01 -2.343197464942932129e-01 5.994326435029506683e-03 -2.821503281593322754e-01 1.132394894957542419e-01
2.620037272572517395e-02 1.192828863859176636e-01 -2.081216871738433838e-01 1.687991172075271606e-01 -6.190538033843040466e-02 1.859766840934753418e-01 -5.225308984518051147e-02 1.774376071989536285e-02 -2.492151707410812378e-01 -1.800619363784790039e-01 3.737998008728027344e-01 8.556535094976425171e-02 9.143348783254623413e-02 -2.649940550327301025e-01 4.853972792625427246e-02 1.225601285696029663e-01 9.813220798969268799e-02 2.092786133289337158e-01 1.462794244289398193e-01 1.206886395812034607e-01 -1.055636852979660034e-01 -4.757983237504959106e-02 1.829727739095687866e-01 7.983367890119552612e-02 1.998463869094848633e-01 4.331484436988830566e-02 6.452572345733642578e-02 -1.135099586099386215e-02 -4.252787530422210693e-01 -2.808786034584045410e-01 2.403303235769271851e-01 -1.673437058925628662e-01
3.590100407600402832e-01 -1.561554819345474243e-01 4.073338806629180908e-01 1.352387964725494385e-01 3.155967593193054199e-01 7.715293020009994507e-02 -1.167603582143783569e-02 -1.207729205489158630e-01 -3.747430443763732910e-02 1.723018884658813477e-01 -4.530093632638454437e-03 1.152587234973907471e-01 1.355611830949783325e-01 -2.165507525205612183e-01 -6.910166144371032715e-02 4.530670866370201111e-02 1.149425804615020752e-01 -2.067910581827163696e-01 -6.380715966224670410e-02 1.255592256784439087e-01 -7.707293331623077393e-02 -1.118138357996940613e-01 -3.316570222377777100e-01 1.439156830310821533e-01 1.747578829526901245e-01 2.554637193679809570e-01 1.959954500198364258e-01 4.331544041633605957e-03 -4.564447328448295593e-02 -2.522565424442291260e-01 5.744033958762884140e-03 2.825066819787025452e-02
1.020895540714263916e-01 2.016949355602264404e-01 2.094086855649948120e-01 1.985310465097427368e-01 8.232410997152328491e-02 -2.850852906703948975e-01 1.392734795808792114e-01 -3.061673641204833984e-01 -2.400114089250564575e-01 8.639934659004211426e-02 2.503019273281097412e-01 8.545519784092903137e-03 1.998362690210342407e-01 -1.463773846626281738e-01 1.913770437240600586e-01 -3.214527096133679152e-04 3.885150253772735596e-01 -2.579126954078674316e-01 -1.258526295423507690e-01 2.921319752931594849e-02 -3.354382887482643127e-02 -2.143334150314331055e-01 6.659692525863647461e-02 2.522507607936859131e-01 5.691361799836158752e-02 3.546670824289321899e-02 -9.332209825515747070e-02 1.556671783328056335e-02 -1.590921431779861450e-01 -5.233968421816825867e-02 -1.745006591081619263e-01 -1.320217102766036987e-01
1.811496019363403320e-01 1.690743416547775269e-01 9.255253523588180542e-02 2.667828202247619629e-01 7.226348668336868286e-02 -3.003150224685668945e-01 1.989282816648483276e-01 1.911189034581184387e-02 -2.853970788419246674e-02 -2.028369754552841187e-01 1.484770923852920532e-01 -6.978794001042842865e-03 -1.421227604150772095e-01 -4.148255884647369385e-01 9.678674861788749695e-03 1.733219325542449951e-01 2.007517367601394653e-01 3.812211751937866211e-01 -1.397157162427902222e-01 -1.487730741500854492e-01 -1.311197131872177124e-01 -1.914463341236114502e-01 -9.921281784772872925e-02 1.360545158386230469e-01 9.535653889179229736e-02 -6.857642531394958496e-02 1.832102835178375244e-01 -1.082994565367698669e-01 -2.233203947544097900e-01 7.088115066289901733e-02 -1.132116690278053284e-01 2.756554819643497467e-02
1.465152949094772339e-01 -7.571461144834756851e-03 3.578954339027404785e-01 -9.778887033462524414e-03 3.361360132694244385e-01 6.351786106824874878e-02 -1.780111193656921387e-01 -2.621923983097076416e-01 -1.025948822498321533e-01 -2.463606148958206177e-01 9.906261414289474487e-02 1.590752899646759033e-01 2.298227101564407349e-01 -3.008511662483215332e-01 8.411484956741333008e-02 1.437688469886779785e-01 2.771112620830535889e-01 3.539730608463287354e-02 4.115570709109306335e-02 1.268423050642013550e-01 1.897269040346145630e-01 8.783558011054992676e-02 1.136737912893295288e-01 8.342933654785156250e-02 1.369520127773284912e-01 -1.011189967393875122e-01 2.675991058349609375e-01 4.110653698444366455e-02 -2.706326730549335480e-02 -6.053592264652252197e-02 2.956208884716033936e-01 4.399599879980087280e-02
9.756080806255340576e-02 1.105743348598480225e-01 -1.472296714782714844e-01 -6.146552506834268570e-03 1.449319273233413696e-01 -1.400208473205566406e-02 1.340853869915008545e-01 3.034531511366367340e-02 -2.223512679338455200e-01 4.858818650245666504e-02 3.510078787803649902e-01 -9.584019891917705536e-03 3.325363993644714355e-01 -4.829148575663566589e-02 1.924639334902167320e-03 2.750627882778644562e-02 3.823199570178985596e-01 1.473737955093383789e-01 1.047089695930480957e-01 2.076913230121135712e-02 -8.532238006591796875e-02 -2.740591764450073242e-01 1.117106527090072632e-02 2.016359567642211914e-01 -8.383847028017044067e-02 1.032569780945777893e-01 3.096017614006996155e-02 -1.269459873437881470e-01 7.427778095006942749e-02 -3.094423413276672363e-01 3.975752890110015869e-01 -1.763864457607269287e-01
8.879709243774414062e-02 1.762073189020156860e-01 2.302012592554092407e-01 4.257585387676954269e-03 1.635018289089202881e-01 -2.848160266876220703e-01 8.926834911108016968e-02 -1.742857992649078369e-01 -2.636605799198150635e-01 2.002894282341003418e-01 1.648842841386795044e-01 -5.443345382809638977e-02 -1.581617072224617004e-02 -7.222338020801544189e-02 2.802740037441253662e-02 1.030995100736618042e-01 4.817645549774169922e-01 2.854453772306442261e-02 -6.753581762313842773e-02 -1.544930785894393921e-01 -1.355627924203872681e-01 -1.759036034345626831e-01 2.221564501523971558e-01 2.824352979660034180e-01 9.381877258419990540e-03 2.187002599239349365e-01 -4.293334856629371643e-02 -8.994180709123611450e-03 -1.518315225839614868e-01 -2.300133109092712402e-01 -1.869313865900039673e-01 -6.830789148807525635e-02
6.483981758356094360e-02 1.168124303221702576e-01 9.589165449142456055e-02 7.255054078996181488e-03 -7.401560992002487183e-02 -7.398301269859075546e-03 -1.336503326892852783e-01 -2.838794887065887451e-01 -3.530299961566925049e-01 -5.187405738979578018e-03 -5.670247599482536316e-02 -7.425116747617721558e-02 1.083177477121353149e-01 -1.050853431224822998e-01 -7.603099942207336426e-02 6.443502008914947510e-02 1.913256049156188965e-01 1.546117961406707764e-01 -1.105393748730421066e-02 4.104303419589996338e-01 -3.443662524223327637e-01 -8.338943123817443848e-03 2.354885637760162354e-01 1.331252753734588623e-01 2.160644903779029846e-02 2.069350332021713257e-01 3.155209124088287354e-01 -1.426131278276443481e-01 -2.743022441864013672e-01 -1.797410547733306885e-01 9.018910676240921021e-02 5.515534430742263794e-02
-1.079892087727785110e-02 2.180093713104724884e-02 -2.464525997638702393e-01 -4.055364802479743958e-02 9.618645161390304565e-02 -1.288937777280807495e-01 1.738505661487579346e-01 -1.196131631731987000e-01 -3.686281740665435791e-01 -3.386760130524635315e-02 4.477407783269882202e-02 1.500998884439468384e-01 2.882390618324279785e-01 -5.708349868655204773e-02 -2.361985854804515839e-02 2.830242179334163666e-02 1.292521506547927856e-01 -4.805141314864158630e-02 3.003953993320465088e-01 2.192082405090332031e-01 1.411635614931583405e-02 -9.153927862644195557e-02 1.696366071701049805e-01 -7.157785445451736450e-02 1.876340210437774658e-01 -2.769040409475564957e-03 2.616379857063293457e-01 1.015786975622177124e-01 -2.375633120536804199e-01 -1.040830984711647034e-01 2.859749197959899902e-01 -3.931140005588531494e-01
-8.517184853553771973e-02 -9.799691289663314819e-02 1.110428571701049805e-01 2.937672436237335205e-01 1.322560161352157593e-01 -1.504188328981399536e-01 -2.397165298461914062e-01 -3.014603257179260254e-01 -2.569417357444763184e-01 7.981248944997787476e-02 -2.511027455329895020e-02 1.453976333141326904e-01 1.122811529785394669e-02 -4.886062741279602051e-01 -5.421602725982666016e-02 -2.141166664659976959e-02 2.622036039829254150e-01 -1.039708033204078674e-02 1.327342838048934937e-01 -4.946299828588962555e-03 -9.539417922496795654e-02 -3.992925584316253662e-02 -1.067162975668907166e-01 2.489895224571228027e-01 4.399529099464416504e-02 1.554623246192932129e-01 -2.481004893779754639e-01 2.397304624319076538e-01 -5.132490396499633789e-02 -1.404196172952651978e-01 1.342498958110809326e-01 5.957350507378578186e-02
2.350762784481048584e-01 -8.642914146184921265e-02 3.176637589931488037e-01 2.516919001936912537e-02 1.542290747165679932e-01 3.421679884195327759e-02 -1.237355172634124756e-02 -1.465477496385574341e-01 -1.249703168869018555e-01 2.302093058824539185e-01 -9.131040424108505249e-02 1.129711046814918518e-01 9.681721031665802002e-02 -4.403856694698333740e-01 5.882598459720611572e-03 -7.875265181064605713e-02 1.504808571189641953e-02 1.805851161479949951e-01 6.044004857540130615e-02 1.749133765697479248e-01 -4.885388016700744629e-01 -1.119049787521362305e-01 -1.076190099120140076e-01 5.206540226936340332e-02 1.135292723774909973e-01 1.326714903116226196e-01 2.030853480100631714e-01 1.372659951448440552e-01 1.477600336074829102e-01 -9.078294783830642700e-02 4.610014334321022034e-02 1.858182996511459351e-01
2.061873078346252441e-01 1.538246218115091324e-02 -6.142878532409667969e-02 3.218418955802917480e-01 5.929898098111152649e-02 1.342385113239288330e-01 4.461087584495544434e-01 1.295245885848999023e-01 -1.530355513095855713e-01 5.147420801222324371e-03 -1.434847414493560791e-01 -6.168375723063945770e-03 7.789238542318344116e-02 -2.338235527276992798e-01 -7.351867109537124634e-02 4.141816496849060059e-01 2.717150151729583740e-01 8.282384276390075684e-02 5.090381950139999390e-03 1.362767368555068970e-01 -1.009752135723829269e-02 -7.602898031473159790e-02 1.002616807818412781e-01 9.837660938501358032e-02 -4.603432957082986832e-03 1.289369016885757446e-01 3.216810151934623718e-02 -1.368343532085418701e-01 -2.656734585762023926e-01 2.249304056167602539e-01 3.092536330223083496e-02 -2.176432460546493530e-01
1.285939365625381470e-01 -1.093110069632530212e-01 -4.195832088589668274e-02 3.793249726295471191e-01 1.815325170755386353e-01 -8.736954629421234131e-02 2.546778507530689240e-02 -8.783801645040512085e-02 -1.925014853477478027e-01 -2.199799865484237671e-01 3.982087969779968262e-02 -2.147083356976509094e-02 3.965084254741668701e-01 -2.151112407445907593e-01 -2.270142883062362671e-01 -1.368927508592605591e-01 3.650788962841033936e-01 1.461422741413116455e-01 -6.266956776380538940e-02 9.109570831060409546e-02 1.771052032709121704e-01 2.134987711906433105e-02 -2.768056653439998627e-02 3.780993819236755371e-02 2.488829046487808228e-01 2.985104322433471680e-01 1.123165711760520935e-01 1.386788091622292995e-03 -8.570869266986846924e-02 -1.912396699190139771e-01 6.872705370187759399e-02 4.959602653980255127e-02
1.590387672185897827e-01 3.366122245788574219e-01 -2.591198310256004333e-02 9.607113152742385864e-02 2.523779869079589844e-01 1.637898087501525879e-01 7.271613180637359619e-02 -1.396874785423278809e-01 -2.126828432083129883e-01 -1.366126686334609985e-01 1.884251832962036133e-02 1.939600706100463867e-01 -7.976619899272918701e-02 -6.763843446969985962e-02 -2.034198343753814697e-01 -3.714618086814880371e-02 1.453067064285278320e-01 3.489550203084945679e-02 -2.628071308135986328e-01 -3.685978055000305176e-02 -2.777578532695770264e-01 -3.017865121364593506e-01 -1.170637682080268860e-01 1.686022132635116577e-01 1.854510307312011719e-01 3.111708462238311768e-01 -5.594278499484062195e-02 -3.135550767183303833e-02 -7.760633528232574463e-02 -2.675567567348480225e-01 -2.783592976629734039e-02 2.525408565998077393e-01
2.747282981872558594e-01 2.076033502817153931e-01 7.368087768554687500e-02 4.823623970150947571e-02 -2.280439808964729309e-02 3.159641921520233154e-01 -1.516336649656295776e-01 -3.333659842610359192e-02 -1.801209449768066406e-01 1.541146449744701385e-02 -4.673331230878829956e-02 6.824062019586563110e-02 -2.771762758493423462e-02 -3.554977774620056152e-01 -1.592140346765518188e-01 2.031385153532028198e-01 2.204306870698928833e-01 1.994967460632324219e-02 -4.301580786705017090e-02 4.299067705869674683e-02 7.113911211490631104e-02 -3.894337639212608337e-02 2.615155577659606934e-01 2.159581780433654785e-01 5.581220239400863647e-02 -1.159899234771728516e-01 1.896256804466247559e-01 2.054036855697631836e-01 -1.719271689653396606e-01 -2.368827313184738159e-01 3.339428007602691650e-01 -2.230012714862823486e-01
-7.581205107271671295e-03 1.914606802165508270e-02 4.005978256464004517e-02 -2.301052445545792580e-03 9.421070665121078491e-02 -2.259006798267364502e-01 3.808323293924331665e-02 -3.167762458324432373e-01 -1.915167272090911865e-01 3.043109737336635590e-02 1.352525316178798676e-02 6.759639084339141846e-02 1.079433411359786987e-02 -2.074845731258392334e-01 -4.804218560457229614e-02 1.187186092138290405e-01 4.449147582054138184e-01 9.101245552301406860e-02 -1.471944600343704224e-01 -1.021353825926780701e-01 -5.572755634784698486e-02 4.600902646780014038e-02 3.055665194988250732e-01 3.621570169925689697e-01 9.196217358112335205e-02 1.791821420192718506e-01 2.388813346624374390e-02 -6.365671008825302124e-02 -2.812257707118988037e-01 -3.757747709751129150e-01 2.446408197283744812e-02 -1.325721293687820435e-02
7.645901292562484741e-02 1.059870421886444092e-02 -1.658265888690948486e-01 9.747199714183807373e-02 -3.282088041305541992e-02 2.223442345857620239e-01 3.599862102419137955e-03 -1.683817207813262939e-01 -3.987060189247131348e-01 4.211675375699996948e-02 1.250882744789123535e-01 -2.488695383071899414e-01 1.633019149303436279e-01 -2.017253935337066650e-01 -1.272194646298885345e-02 2.296013087034225464e-01 2.988509535789489746e-01 7.748025655746459961e-02 -8.762568235397338867e-02 -7.239064574241638184e-02 -2.086982876062393188e-02 1.598531752824783325e-02 2.374538220465183258e-02 4.135066568851470947e-01 -2.515471279621124268e-01 -2.222391543909907341e-03 3.051792383193969727e-01 1.647728681564331055e-01 4.608776420354843140e-02 -8.366845548152923584e-02 9.418978542089462280e-02 -1.938097178936004639e-01
3.343504965305328369e-01 -8.964593708515167236e-02 1.318121403455734253e-01 3.094435334205627441e-01 -4.771825298666954041e-02 -3.971438389271497726e-03 3.399868011474609375e-01 -2.005228549242019653e-01 -1.052501574158668518e-01 -1.761839352548122406e-02 -1.010917946696281433e-01 -9.903804212808609009e-02 2.282717525959014893e-01 -3.523741960525512695e-01 1.858761310577392578e-01 -5.896961316466331482e-02 1.208782643079757690e-01 1.786130070686340332e-01 -2.694122791290283203e-01 -3.804851323366165161e-02 -1.215767338871955872e-01 -1.608727425336837769e-01 -1.009634062647819519e-01 1.385663896799087524e-01 2.844231426715850830e-01 1.466478407382965088e-01 1.271101385354995728e-01 4.206335172057151794e-02 -6.624990701675415039e-02 -1.388658136129379272e-01 1.585071682929992676e-01 -5.920833721756935120e-02
3.640337288379669189e-01 6.989507004618644714e-03 2.272778898477554321e-01 2.670984268188476562e-01 1.615045666694641113e-01 1.096500009298324585e-01 1.093140468001365662e-01 -7.478006184101104736e-02 -3.225950598716735840e-01 -6.653770804405212402e-02 -2.242259383201599121e-01 1.418644487857818604e-01 5.632267799228429794e-03 -9.554096311330795288e-02 -1.103660464286804199e-01 1.864439398050308228e-01 1.326351910829544067e-01 2.585031390190124512e-01 2.181194573640823364e-01 3.938203305006027222e-02 1.933191567659378052e-01 1.403988897800445557e-01 1.404970535077154636e-03 2.366070300340652466e-01 -1.534690260887145996e-01 9.646113961935043335e-02 7.256317138671875000e-02 1.833202987909317017e-01 -2.763589322566986084e-01 -2.388781011104583740e-01 -3.407803550362586975e-02 -2.909175120294094086e-02
-1.139296800829470158e-03 1.193854883313179016e-01 -5.563450604677200317e-02 -1.549906190484762192e-02 2.672476172447204590e-01 8.438153564929962158e-02 -3.231234848499298096e-02 5.076342448592185974e-02 -2.070967406034469604e-01 2.163549512624740601e-01 2.628189325332641602e-01 8.530885726213455200e-02 3.145381808280944824e-01 -1.352910250425338745e-01 8.414585143327713013e-03 3.049938380718231201e-01 1.617861390113830566e-01 -7.259563356637954712e-02 -1.589936949312686920e-02 8.891287446022033691e-02 -9.530904889106750488e-02 -1.693590432405471802e-01 -1.989016868174076080e-02 5.954474909231066704e-05 1.033768281340599060e-01 1.186818405985832214e-01 1.848893910646438599e-01 -2.614697217941284180e-01 -1.951378434896469116e-01 -3.106701076030731201e-01 3.662634491920471191e-01 -2.236885726451873779e-01
7.735656201839447021e-02 -1.402560342103242874e-02 1.249533668160438538e-01 5.570992827415466309e-01 3.976119309663772583e-02 -2.288220375776290894e-01 2.639044821262359619e-01 -1.057209633290767670e-02 -7.540258020162582397e-02 -4.428163543343544006e-02 6.758924573659896851e-02 3.352463245391845703e-02 -1.675163060426712036e-01 -3.146513700485229492e-01 -1.650413125753402710e-01 9.772632271051406860e-02 1.670940592885017395e-02 1.941681504249572754e-01 -5.857053771615028381e-02 -4.953948035836219788e-02 -2.147978246212005615e-01 -2.636220753192901611e-01 9.800375998020172119e-02 1.591411381959915161e-01 2.296384274959564209e-01 -1.533294618129730225e-01 9.035992622375488281e-02 1.973995752632617950e-02 -1.768099516630172729e-01 -1.569145768880844116e-01 -1.676250547170639038e-01 6.117717921733856201e-02
1.847873032093048096e-01 1.128592416644096375e-01 -1.340767145156860352e-01 1.376984268426895142e-01 2.468223720788955688e-01 4.431899264454841614e-02 3.004430327564477921e-04 -9.669085592031478882e-02 -2.042338103055953979e-01 -6.359513849020004272e-02 1.021323576569557190e-01 -2.134089618921279907e-01 9.340681135654449463e-02 -3.266217410564422607e-01 -3.960903286933898926e-01 9.610144793987274170e-02 7.279612123966217041e-02 2.143905758857727051e-01 7.854408025741577148e-02 -1.664320975542068481e-01 -3.029549121856689453e-01 -1.994863301515579224e-01 -2.681994810700416565e-02 -1.027613431215286255e-01 1.199407279491424561e-01 -9.299404174089431763e-02 7.689844071865081787e-02 1.105955168604850769e-01 -3.232646882534027100e-01 -1.444654613733291626e-01 2.290745824575424194e-01 1.169340237975120544e-01
1.259616226889193058e-03 -1.484140753746032715e-01 2.065048515796661377e-01 1.986511796712875366e-02 3.941638171672821045e-01 1.419941782951354980e-01 1.677005141973495483e-01 -2.355013936758041382e-01 -3.482535779476165771e-01 -1.045773699879646301e-01 -3.118735849857330322e-01 1.121483966708183289e-01 9.020372480154037476e-02 -4.011480510234832764e-02 -3.902411162853240967e-01 2.039796561002731323e-01 3.229951485991477966e-02 -2.613272331655025482e-02 4.587673582136631012e-03 1.200120002031326294e-01 -5.709135159850120544e-02 -5.305755510926246643e-02 1.164212375879287720e-01 1.835843473672866821e-01 4.152538627386093140e-02 1.710928976535797119e-01 1.210332736372947693e-01 8.888638764619827271e-02 -2.414641380310058594e-01 -8.338932693004608154e-02 -1.708309352397918701e-01 -1.124690547585487366e-01
1.692978888750076294e-01 1.326199769973754883e-01 -1.034852713346481323e-01 -3.875225782394409180e-02 6.465981155633926392e-02 6.954317539930343628e-02 -3.093979693949222565e-02 1.620233803987503052e-01 -2.523711621761322021e-01 1.454677283763885498e-01 1.847376525402069092e-01 1.422785371541976929e-01 -8.412348479032516479e-02 -2.528022527694702148e-01 -1.697872430086135864e-01 2.393685281276702881e-01 2.562063932418823242e-01 3.327012658119201660e-01 -1.310629844665527344e-01 -1.274612993001937866e-01 9.804376959800720215e-02 -1.054712459444999695e-01 -6.689718458801507950e-03 4.087947607040405273e-01 5.279270559549331665e-02 -7.432774454355239868e-02 -1.762636005878448486e-01 5.951565131545066833e-02 -2.868614494800567627e-01 -1.319115608930587769e-01 1.994281858205795288e-01 -1.701305061578750610e-01
1.370142772793769836e-02 8.819212764501571655e-02 2.790300846099853516e-01 3.128367960453033447e-01 7.227963209152221680e-02 -5.086416378617286682e-03 -8.487217873334884644e-02 -1.759549081325531006e-01 -2.669944465160369873e-01 -2.183978110551834106e-01 -1.927691996097564697e-01 1.816608607769012451e-01 -9.724786877632141113e-02 -2.169756293296813965e-01 -6.172874569892883301e-02 1.197664663195610046e-01 1.838575303554534912e-01 1.716002523899078369e-01 -6.910909712314605713e-02 3.356503248214721680e-01 -2.401517331600189209e-01 -1.021607816219329834e-01 7.603474659845232964e-05 9.585610777139663696e-02 -1.017129570245742798e-01 1.911215335130691528e-01 9.875879622995853424e-03 1.361063718795776367e-01 -3.592286407947540283e-01 -1.987396329641342163e-01 -4.739823192358016968e-02 1.216208338737487793e-01
2.408511340618133545e-01 1.108240634202957153e-01 -2.610715329647064209e-01 2.616230165585875511e-03 2.294757366180419922e-01 2.364075630903244019e-01 2.474463880062103271e-01 -1.831340789794921875e-01 -2.211951017379760742e-01 1.390899866819381714e-01 2.826143503189086914e-01 -5.070099979639053345e-02 4.728909954428672791e-02 -3.535076677799224854e-01 -1.826418340206146240e-01 -1.975679770112037659e-02 2.637142837047576904e-01 1.564515084028244019e-01 3.672950342297554016e-02 -7.288316637277603149e-02 -1.267315447330474854e-01 -1.338945180177688599e-01 -5.471095442771911621e-02 -3.691520914435386658e-02 2.117984294891357422e-01 -1.477800160646438599e-01 8.688811957836151123e-02 -1.438296288251876831e-01 -2.185771167278289795e-01 -1.953845769166946411e-01 1.378193646669387817e-01 8.748673647642135620e-02
2.913300134241580963e-02 9.371350705623626709e-02 -3.285027667880058289e-02 1.525069922208786011e-01 -4.832644388079643250e-02 -2.379221618175506592e-01 -4.941333830356597900e-02 -2.430993020534515381e-01 -1.834527254104614258e-01 8.271194249391555786e-02 3.141011670231819153e-02 1.419298052787780762e-01 1.429352350533008575e-02 -1.586026102304458618e-01 4.411875829100608826e-02 4.563555121421813965e-02 4.635253250598907471e-01 6.177571415901184082e-02 -1.262475252151489258e-01 6.168569624423980713e-02 -1.200554659590125084e-03 -4.360705241560935974e-02 3.281219005584716797e-01 3.907570242881774902e-01 2.743209600448608398e-01 2.203997820615768433e-01 5.111262947320938110e-02 7.667648047208786011e-02 -2.071423381567001343e-01 -2.654294967651367188e-01 -6.777185946702957153e-02 -5.990111827850341797e-02
-1.047095805406570435e-01 9.214454144239425659e-02 5.011436343193054199e-02 -2.587456069886684418e-02 1.686309128999710083e-01 -1.456865966320037842e-01 -6.616862863302230835e-02 -1.699850261211395264e-01 -1.533137857913970947e-01 8.030527085065841675e-02 1.606795936822891235e-02 -8.334541693329811096e-03 1.201102212071418762e-01 -1.449847519397735596e-01 -4.198382049798965454e-02 9.300762414932250977e-02 5.150202512741088867e-01 -7.723993808031082153e-02 1.552901603281497955e-02 4.520014300942420959e-02 -1.072051748633384705e-01 1.094785779714584351e-01 1.657936871051788330e-01 3.744732737541198730e-01 2.885864078998565674e-01 3.428028225898742676e-01 1.090277507901191711e-01 2.985910326242446899e-02 -1.457386761903762817e-01 -2.151498794555664062e-01 2.008554190397262573e-01 1.793026030063629150e-01
1.534903049468994141e-01 3.099452257156372070e-01 -1.433681696653366089e-01 -3.353139385581016541e-02 2.524308264255523682e-01 4.628337547183036804e-02 -1.431590914726257324e-01 9.395919740200042725e-02 -4.175834059715270996e-01 1.974039524793624878e-01 1.123953610658645630e-01 -2.263793200254440308e-01 9.073074907064437866e-02 -3.337144255638122559e-01 3.891383856534957886e-02 1.720460504293441772e-01 9.508445113897323608e-02 1.517049819231033325e-01 2.902722954750061035e-01 9.874199330806732178e-02 -1.507462263107299805e-01 -1.344533171504735947e-02 -2.462868690490722656e-01 1.720842570066452026e-01 1.671478152275085449e-02 7.812523841857910156e-02 -1.298644114285707474e-02 -9.717153757810592651e-02 -2.364103198051452637e-01 -5.694619566202163696e-02 7.753068953752517700e-02 -1.232764273881912231e-01
-1.294457167387008667e-01 1.031546667218208313e-01 -2.378206700086593628e-01 8.173735439777374268e-02 2.018937617540359497e-01 -1.892755180597305298e-01 1.441832631826400757e-01 -1.023808494210243225e-01 -1.879014074802398682e-01 1.893914937973022461e-01 1.395293176174163818e-01 -1.135312020778656006e-01 1.073887124657630920e-01 -3.380051851272583008e-01 -3.096094727516174316e-01 -2.671056054532527924e-02 3.332129716873168945e-01 1.452317535877227783e-01 1.642503589391708374e-01 -7.201303541660308838e-02 -7.891029119491577148e-02 -8.490692079067230225e-02 -1.017299145460128784e-01 1.410830914974212646e-01 -1.158587634563446045e-03 -9.243006259202957153e-02 1.121138259768486023e-01 -1.892868727445602417e-01 -1.853286027908325195e-01 -2.954633235931396484e-01 2.880026400089263916e-01 7.816512882709503174e-02
1.593007892370223999e-01 2.734273672103881836e-01 -8.195586502552032471e-02 -2.569370903074741364e-02 9.944628179073333740e-02 3.394836187362670898e-02 8.692084997892379761e-02 -7.064149528741836548e-02 -1.047452017664909363e-01 -1.229291199706494808e-03 2.147046476602554321e-01 -6.231893226504325867e-02 4.960337653756141663e-02 -1.084603220224380493e-01 1.433881819248199463e-01 1.583125293254852295e-01 3.273899853229522705e-01 2.605672776699066162e-01 -3.098178841173648834e-02 6.388220191001892090e-02 -1.868231743574142456e-01 -1.043150648474693298e-01 -2.335735410451889038e-01 2.618634402751922607e-01 -1.398947685956954956e-01 -7.189624756574630737e-02 2.682167291641235352e-01 2.468159049749374390e-01 1.857736520469188690e-02 -4.281973540782928467e-01 9.376075118780136108e-02 -2.212993204593658447e-01
1.358632892370223999e-01 1.881480962038040161e-01 9.933047741651535034e-02 1.126861721277236938e-01 5.958509072661399841e-02 6.685385853052139282e-02 9.498999267816543579e-02 5.300601571798324585e-02 -2.282389849424362183e-01 1.652490645647048950e-01 1.210799738764762878e-01 -6.362326443195343018e-02 2.018048427999019623e-02 -1.686107367277145386e-02 -6.490829586982727051e-02 2.141285389661788940e-01 3.245467841625213623e-01 1.263667196035385132e-01 1.432621479034423828e-02 -1.045927479863166809e-01 -8.195614069700241089e-02 -2.511286139488220215e-01 2.534008622169494629e-01 8.015862852334976196e-02 3.585110008716583252e-01 4.614368975162506104e-01 3.073005750775337219e-02 1.274016499519348145e-01 -1.741869896650314331e-01 -6.320278625935316086e-03 -1.270025074481964111e-01 -2.772289514541625977e-01
3.879252374172210693e-01 7.171585410833358765e-02 1.239432767033576965e-01 3.078041374683380127e-01 4.595922678709030151e-02 -1.062431558966636658e-01 -4.340463504195213318e-02 -6.918330490589141846e-02 -2.137379199266433716e-01 -9.201312065124511719e-02 -1.411925884895026684e-03 -2.282820492982864380e-01 1.865949928760528564e-01 -3.013881742954254150e-01 -1.342046707868576050e-01 -9.613955020904541016e-02 1.862839460372924805e-01 1.652331054210662842e-01 8.899670094251632690e-03 1.098821498453617096e-02 -2.003774493932723999e-01 1.798603683710098267e-02 -5.472886934876441956e-02 1.850392371416091919e-01 1.837635971605777740e-02 4.272492527961730957e-01 5.268834903836250305e-02 2.843482196331024170e-01 -1.344929933547973633e-01 -2.609440311789512634e-02 1.587498784065246582e-01 -6.804968416690826416e-02
6.197180598974227905e-02 7.883425056934356689e-02 -6.363911926746368408e-02 -1.581182479858398438e-01 2.320788651704788208e-01 1.101034730672836304e-01 3.343648612499237061e-01 -3.528332114219665527e-01 -1.791242808103561401e-01 -4.989529773592948914e-02 2.139983922243118286e-01 1.526342630386352539e-01 3.074648678302764893e-01 -3.026495128870010376e-02 -3.163693249225616455e-01 8.179518580436706543e-02 2.392489016056060791e-01 9.058395773172378540e-02 -1.340158004313707352e-02 -4.097650945186614990e-02 -1.043678447604179382e-01 -1.898189634084701538e-01 1.763860285282135010e-01 2.116898298263549805e-01 3.237841650843620300e-02 -1.406815350055694580e-01 2.855190932750701904e-01 -1.456798911094665527e-01 -1.506503969430923462e-01 -7.787364721298217773e-02 7.469959557056427002e-02 -6.815303117036819458e-02
1.281350478529930115e-02 1.235007643699645996e-01 1.215409561991691589e-01 1.781168133020401001e-01 2.124689146876335144e-02 1.182521283626556396e-01 -1.500188410282135010e-01 1.253545582294464111e-01 -3.108060657978057861e-01 -1.267537325620651245e-01 3.179451823234558105e-01 5.588242784142494202e-02 1.247029155492782593e-01 -2.977165579795837402e-01 -1.715166121721267700e-01 3.990687727928161621e-01 2.075773477554321289e-01 1.988589316606521606e-01 -4.564600437879562378e-02 1.137956976890563965e-02 7.418847084045410156e-02 -5.769273266196250916e-02 1.692889481782913208e-01 1.336557269096374512e-01 5.939642712473869324e-02 -6.324440240859985352e-03 1.323766410350799561e-01 3.053096830844879150e-01 -1.003245264291763306e-01 -3.029423765838146210e-02 3.151520490646362305e-01 -1.043174043297767639e-01
2.382552623748779297e-01 1.528664380311965942e-01 2.138121426105499268e-01 3.683992624282836914e-01 2.614176869392395020e-01 1.060481090098619461e-02 1.082140132784843445e-01 1.689615696668624878e-01 -1.847042143344879150e-01 -2.051674127578735352e-01 -1.164698824286460876e-01 -3.743585571646690369e-02 1.834447532892227173e-01 -1.602818071842193604e-01 -1.860427260398864746e-01 -8.872351050376892090e-02 3.078531622886657715e-01 1.461257189512252808e-01 9.562247246503829956e-02 2.281019240617752075e-01 2.219927459955215454e-01 -1.006172224879264832e-02 -1.244703233242034912e-01 4.832143336534500122e-02 2.747901082038879395e-01 1.708915531635284424e-01 1.453065425157546997e-01 4.809701442718505859e-02 -1.109176427125930786e-01 -2.107323259115219116e-01 4.701104015111923218e-02 7.175411283969879150e-02
1.800748705863952637e-01 -9.659318602643907070e-04 -1.717834919691085815e-01 -1.042047329246997833e-02 1.475817263126373291e-01 3.872042149305343628e-02 -1.176754534244537354e-01 7.878623902797698975e-02 1.300338190048933029e-04 1.722578853368759155e-01 9.877951443195343018e-02 -2.674190141260623932e-02 1.549529582262039185e-01 -2.982437312602996826e-01 1.097764354199171066e-02 1.542567163705825806e-01 1.192466765642166138e-01 2.857877314090728760e-01 5.054696649312973022e-02 4.673752561211585999e-02 -2.649286985397338867e-01 -1.140536591410636902e-01 -7.940007746219635010e-02 3.333744406700134277e-01 8.356005884706974030e-03 -2.695748582482337952e-02 1.114969924092292786e-01 -1.033247113227844238e-01 -3.539729416370391846e-01 -4.509962201118469238e-01 2.523925006389617920e-01 5.095649510622024536e-03
1.363004893064498901e-01 2.317438423633575439e-01 -2.080179378390312195e-02 1.632430106401443481e-01 2.651528120040893555e-01 2.086279243230819702e-01 2.082126289606094360e-01 6.822320818901062012e-02 -4.012778028845787048e-02 -2.452866546809673309e-02 3.080214560031890869e-01 1.201372817158699036e-01 -6.967521458864212036e-02 -2.130392789840698242e-01 3.540643304586410522e-02 1.938839405775070190e-01 1.063817292451858521e-01 2.587262392044067383e-01 -1.640736013650894165e-01 1.079956144094467163e-01 -5.283361673355102539e-02 -1.123368889093399048e-01 1.195135265588760376e-01 -5.202474072575569153e-02 1.538565903902053833e-01 -2.121664583683013916e-01 1.578460931777954102e-01 3.081112504005432129e-01 -1.716277897357940674e-01 -8.739730715751647949e-02 3.121139109134674072e-01 -2.567216157913208008e-01
1.144272238016128540e-01 -3.045290708541870117e-01 -1.285520941019058228e-01 1.874155253171920776e-01 1.007351875305175781e-01 2.929801940917968750e-01 -1.571402251720428467e-01 -7.602436095476150513e-02 -4.039696455001831055e-01 -4.416584223508834839e-02 3.778723999857902527e-02 -5.572993308305740356e-02 2.157604694366455078e-01 -1.469971984624862671e-01 -5.974094197154045105e-02 2.804876267910003662e-01 2.382214069366455078e-01 1.875486820936203003e-01 3.794556017965078354e-03 2.709597051143646240e-01 8.189381659030914307e-02 -2.091637998819351196e-01 1.169369369745254517e-01 1.939171701669692993e-01 -1.551042050123214722e-01 2.580336295068264008e-04 1.042107939720153809e-01 2.621932029724121094e-01 -1.562558561563491821e-01 -1.165070664137601852e-02 2.591563761234283447e-02 2.029233379289507866e-03
5.628545284271240234e-01 8.471076190471649170e-02 2.538766562938690186e-01 9.157632477581501007e-03 1.936108022928237915e-01 -1.630542427301406860e-02 2.274400591850280762e-01 -1.565919816493988037e-01 -1.018707528710365295e-01 2.217582054436206818e-02 5.898597836494445801e-02 3.438911959528923035e-02 3.101736903190612793e-01 -3.767752051353454590e-01 7.189932465553283691e-02 8.368989825248718262e-02 1.241027284413576126e-02 3.840025514364242554e-03 -3.206908330321311951e-02 1.989229917526245117e-01 -2.447160333395004272e-01 -8.369779586791992188e-02 -1.042713150382041931e-01 9.097243100404739380e-02 -9.588305652141571045e-02 9.046527743339538574e-02 1.329308748245239258e-01 -1.135555878281593323e-01 1.249660775065422058e-01 -9.854377061128616333e-02 1.608175337314605713e-01 7.528758049011230469e-02
-9.182933717966079712e-02 1.493526250123977661e-01 1.022938415408134460e-01 2.503228485584259033e-01 2.485669106245040894e-01 -1.242570355534553528e-01 -2.009914368391036987e-01 -1.457588374614715576e-01 -1.318009197711944580e-01 1.882989853620529175e-01 -2.630632221698760986e-01 1.775887012481689453e-01 2.765528857707977295e-01 -8.763901889324188232e-02 7.725009322166442871e-02 -3.095081821084022522e-02 -1.533178538084030151e-01 1.393538266420364380e-01 -1.111456286162137985e-02 1.903127878904342651e-01 -3.250159025192260742e-01 -9.277722239494323730e-02 3.924131859093904495e-03 1.914022564888000488e-01 1.176880151033401489e-01 -1.020295768976211548e-01 3.426147401332855225e-01 1.747204810380935669e-01 -1.027759462594985962e-01 -2.774251401424407959e-01 1.437464654445648193e-01 4.568012431263923645e-02
-3.472018241882324219e-02 6.858605146408081055e-02 7.125226408243179321e-02 1.358602046966552734e-01 1.987434923648834229e-01 -3.305983245372772217e-01 -1.456941664218902588e-01 -2.849844396114349365e-01 -2.024893015623092651e-01 8.878667652606964111e-02 1.713330000638961792e-01 -2.360211499035358429e-02 1.259080618619918823e-01 -1.490503102540969849e-01 1.839542575180530548e-02 -3.540039528161287308e-03 4.549042582511901855e-01 -2.737812930718064308e-03 -3.783884271979331970e-02 4.203647375106811523e-02 -6.885904818773269653e-02 -2.277877926826477051e-01 1.989624053239822388e-01 4.564836993813514709e-02 1.259836703538894653e-01 6.237938255071640015e-02 -1.095418035984039307e-01 2.628369629383087158e-01 -2.420655190944671631e-01 -3.416497707366943359e-01 -1.032857000827789307e-01 -8.261241763830184937e-02
1.338562965393066406e-01 1.334452033042907715e-01 2.896227641031146049e-03 9.063596278429031372e-02 2.998260855674743652e-01 2.012631595134735107e-01 -9.297204762697219849e-02 -1.947147399187088013e-01 -5.290394648909568787e-02 1.447150409221649170e-01 1.301530152559280396e-01 8.245678991079330444e-02 3.706005588173866272e-02 -2.057507634162902832e-01 -2.036481536924839020e-02 4.810453951358795166e-02 2.259401977062225342e-01 3.106272220611572266e-01 7.125499844551086426e-02 7.806182652711868286e-02 1.750247478485107422e-01 -3.724797815084457397e-02 -1.224668323993682861e-01 3.871365487575531006e-01 7.556007057428359985e-02 -2.292710393667221069e-01 1.630548089742660522e-01 9.922465682029724121e-02 -2.145749628543853760e-01 -3.263720571994781494e-01 -1.908448636531829834e-01 2.142023891210556030e-01
3.710214421153068542e-02 -5.510157346725463867e-02 6.227777898311614990e-02 1.434793025255203247e-01 -5.472382903099060059e-02 1.768267452716827393e-01 -1.360122393816709518e-02 3.896574676036834717e-02 -3.161937594413757324e-01 1.990909315645694733e-02 1.889142990112304688e-01 2.597396075725555420e-02 2.172124758362770081e-02 -4.776487350463867188e-01 -8.803072385489940643e-03 2.570919990539550781e-01 -8.863402158021926880e-02 3.409098684787750244e-01 -2.565759420394897461e-02 1.064706817269325256e-01 8.587417006492614746e-02 -1.512661427259445190e-01 1.725633814930915833e-02 1.532975286245346069e-01 1.007478982210159302e-01 -8.204749226570129395e-02 1.174123734235763550e-01 4.350729286670684814e-01 -1.315648108720779419e-01 -1.987454295158386230e-02 1.601216495037078857e-01 -2.240571230649948120e-01
3.173093199729919434e-01 2.295047938823699951e-01 -2.069507092237472534e-01 3.860754147171974182e-02 1.703379303216934204e-01 1.212925314903259277e-01 -6.119555234909057617e-02 -1.239880025386810303e-01 -1.943572908639907837e-01 4.503109306097030640e-02 2.025535516440868378e-02 4.425918683409690857e-02 1.243976801633834839e-01 -7.361635565757751465e-02 5.332285538315773010e-02 1.713015586137771606e-01 2.858293354511260986e-01 3.551011905074119568e-02 4.941616579890251160e-02 1.225240826606750488e-01 -7.234680652618408203e-02 -2.180256545543670654e-01 -1.133008971810340881e-01 2.907290160655975342e-01 -2.632381021976470947e-01 -6.329186260700225830e-02 1.834585219621658325e-01 2.284941822290420532e-01 -1.082251127809286118e-02 -2.760986089706420898e-01 3.322893977165222168e-01 -2.185203880071640015e-01
-5.832325667142868042e-03 -7.911716401576995850e-02 9.832244366407394409e-02 4.182731807231903076e-01 2.507418692111968994e-01 -9.408456087112426758e-02 1.578701436519622803e-01 -2.203434109687805176e-01 -2.427780777215957642e-01 -3.121341764926910400e-01 -1.827752143144607544e-01 1.457483693957328796e-02 3.437857031822204590e-01 -2.325462251901626587e-01 -2.473402582108974457e-02 4.866566136479377747e-02 4.041104018688201904e-02 2.280872911214828491e-01 -1.494201868772506714e-01 -3.629602119326591492e-02 2.796927839517593384e-02 -4.671467840671539307e-02 1.047165095806121826e-01 1.579583585262298584e-01 4.317871853709220886e-02 1.628338396549224854e-01 1.712319254875183105e-02 -1.332676410675048828e-02 -3.426578342914581299e-01 6.309491395950317383e-02 -1.454335898160934448e-01 -1.052445024251937866e-01
7.635260373353958130e-02 9.434604085981845856e-03 5.250227078795433044e-02 1.648553758859634399e-01 9.225799143314361572e-02 2.869123220443725586e-01 -4.687499627470970154e-02 1.034855321049690247e-01 -3.861923813819885254e-01 1.236694380640983582e-01 1.639559417963027954e-01 -1.233923733234405518e-01 -7.968349754810333252e-02 -2.040970921516418457e-01 -1.475891470909118652e-01 1.764379739761352539e-01 3.035709559917449951e-01 1.784749776124954224e-01 -3.848331794142723083e-02 3.973607420921325684e-01 2.320148423314094543e-02 -3.218078985810279846e-02 -4.124252125620841980e-02 2.049307376146316528e-01 1.602077782154083252e-01 1.555289141833782196e-03 7.272933423519134521e-02 2.524569332599639893e-01 7.293740753084421158e-03 1.490249186754226685e-01 3.098308742046356201e-01 -1.064920797944068909e-01
-5.061496794223785400e-02 1.069222092628479004e-01 2.045523971319198608e-01 1.699824929237365723e-01 2.274945825338363647e-01 -2.835164070129394531e-01 -1.998508423566818237e-01 -2.013399004936218262e-01 -9.726648777723312378e-02 9.154703468084335327e-02 1.518147736787796021e-01 6.202169507741928101e-02 8.952959626913070679e-02 -1.156519278883934021e-01 9.190481156110763550e-02 6.064416095614433289e-02 5.311200618743896484e-01 8.731725811958312988e-02 4.109792783856391907e-02 1.002411544322967529e-01 2.041945792734622955e-02 -2.829122245311737061e-01 1.793076992034912109e-01 1.808251440525054932e-01 9.073337912559509277e-02 9.489902108907699585e-02 -6.638085842132568359e-02 1.464468240737915039e-01 -2.176048010587692261e-01 -2.428059428930282593e-01 -1.221314892172813416e-01 -1.154814660549163818e-01
4.796284809708595276e-02 -9.772317856550216675e-02 2.022316604852676392e-01 6.997833400964736938e-02 3.341711163520812988e-01 -2.241220623254776001e-01 1.906493455171585083e-01 -2.159478217363357544e-01 -2.982404232025146484e-01 -5.394829902797937393e-03 -8.672057837247848511e-02 -1.753675192594528198e-01 1.822859048843383789e-01 -1.353213787078857422e-01 3.199325129389762878e-02 -2.223650217056274414e-01 2.833937704563140869e-01 6.595396995544433594e-02 1.466981321573257446e-01 -8.946061879396438599e-02 -3.124171344097703695e-04 -2.039152532815933228e-01 9.001479484140872955e-03 2.720106542110443115e-01 -1.010286509990692139e-01 1.768325269222259521e-02 -2.544426620006561279e-01 7.519520819187164307e-02 -3.258666992187500000e-01 6.412612646818161011e-02 1.021815463900566101e-01 -1.916191875934600830e-01
1.098749190568923950e-01 1.754417642951011658e-02 -3.204148113727569580e-01 2.735398523509502411e-02 3.444515168666839600e-01 1.671946235001087189e-02 6.760613527148962021e-03 -2.290859073400497437e-02 -5.240736901760101318e-02 -4.608025774359703064e-03 -1.736554354429244995e-01 2.301408201456069946e-01 7.288885861635208130e-02 -2.019095569849014282e-01 2.071242183446884155e-01 9.792688488960266113e-02 6.037463317625224590e-04 2.259114384651184082e-02 -4.358718544244766235e-02 2.391825467348098755e-01 -3.992302715778350830e-01 -4.272401332855224609e-02 -1.118469163775444031e-01 2.506341040134429932e-01 9.129061549901962280e-02 6.847131997346878052e-02 3.164574801921844482e-01 -4.131688550114631653e-02 -2.722974419593811035e-01 -2.642618417739868164e-01 9.743691980838775635e-02 -1.254772990942001343e-01
2.668995559215545654e-01 -2.870894670486450195e-01 1.598091870546340942e-01 1.837656944990158081e-01 2.884915769100189209e-01 3.918475806713104248e-01 -7.874505221843719482e-02 -1.817094907164573669e-02 -3.468683660030364990e-01 -4.413916915655136108e-02 2.137208282947540283e-01 1.826948374509811401e-01 5.018746480345726013e-02 -1.548385173082351685e-01 1.021047383546829224e-01 2.135935574769973755e-01 2.334886044263839722e-01 1.958632022142410278e-01 5.920637026429176331e-02 -3.465803340077400208e-02 5.880216602236032486e-03 -8.983884751796722412e-02 -1.269699186086654663e-01 2.074413448572158813e-01 1.233053877949714661e-01 5.655137076973915100e-02 1.407892853021621704e-01 9.118931740522384644e-02 -9.002617746591567993e-02 1.703506112098693848e-01 8.437248319387435913e-02 -6.514845043420791626e-02
3.471635878086090088e-01 8.874054998159408569e-02 1.436408311128616333e-01 -1.403085440397262573e-01 2.957371175289154053e-01 2.578424811363220215e-01 5.507798120379447937e-02 -1.807539314031600952e-01 7.495696842670440674e-02 1.332829892635345459e-01 1.071536317467689514e-01 9.037327766418457031e-02 1.510380059480667114e-01 -4.351254701614379883e-01 3.387242555618286133e-02 -1.816528383642435074e-03 -2.708922140300273895e-02 -1.312201917171478271e-01 -4.798430204391479492e-02 2.143519520759582520e-01 -2.551105320453643799e-01 -2.506638169288635254e-01 -5.013012513518333435e-02 2.352936714887619019e-01 -2.139772474765777588e-02 3.108652599621564150e-04 2.438329905271530151e-01 -1.185990944504737854e-01 -8.445782586932182312e-03 -8.015015721321105957e-02 1.337559074163436890e-01 -1.869468986988067627e-01
1.859090328216552734e-01 1.263011842966079712e-01 -1.640065312385559082e-01 -9.329733997583389282e-02 -1.923751272261142731e-02 1.276495009660720825e-01 1.634702533483505249e-01 -5.124625936150550842e-02 -1.539635658264160156e-01 -1.193475127220153809e-01 1.303091943264007568e-01 1.364346295595169067e-01 1.392362564802169800e-01 -3.775504231452941895e-02 -9.584522806107997894e-03 1.074924394488334656e-01 2.353495061397552490e-01 1.166858375072479248e-01 -1.175886988639831543e-01 1.097332909703254700e-01 -8.923671394586563110e-02 -2.745219171047210693e-01 4.917018115520477295e-02 4.920783340930938721e-01 -1.697895079851150513e-01 -2.161508649587631226e-01 7.594864070415496826e-02 1.861013323068618774e-01 -1.060978602617979050e-02 -4.538376927375793457e-01 1.300145387649536133e-01 -1.317895855754613876e-02
-1.575098782777786255e-01 1.391692161560058594e-01 -1.617449149489402771e-02 1.607009768486022949e-01 2.014307677745819092e-02 -1.890959739685058594e-01 -2.225913666188716888e-02 -1.262824684381484985e-01 -2.454468905925750732e-01 1.339055448770523071e-01 1.666634343564510345e-02 1.065131742507219315e-02 6.669028848409652710e-02 -2.059037536382675171e-01 -6.913598626852035522e-02 1.384392827749252319e-01 3.472144901752471924e-01 -1.356063336133956909e-01 -1.903933286666870117e-01 -8.441422134637832642e-02 -9.227035939693450928e-02 -5.687316879630088806e-02 1.007553488016128540e-01 5.573965907096862793e-01 1.067679002881050110e-01 2.568919658660888672e-01 -1.702495366334915161e-01 -1.626371219754219055e-02 -1.303459107875823975e-01 -2.424284368753433228e-01 -3.025326505303382874e-02 1.718799471855163574e-01
2.663272023200988770e-01 1.657853126525878906e-01 1.588878482580184937e-01 2.827900946140289307e-01 2.033275663852691650e-01 -1.235105171799659729e-01 2.689621448516845703e-01 -5.437484011054039001e-02 -4.007957577705383301e-01 -5.393979698419570923e-02 -1.974709033966064453e-01 -2.511155791580677032e-02 2.016619443893432617e-01 -1.076534017920494080e-01 -1.252333968877792358e-01 1.003588140010833740e-01 1.050359085202217102e-01 1.635113656520843506e-01 1.273037586361169815e-02 -1.372594684362411499e-01 -6.417596247047185898e-03 -2.122697383165359497e-01 2.235722392797470093e-01 -1.630907654762268066e-01 1.919465065002441406e-01 5.832911282777786255e-02 3.134162425994873047e-01 1.205604057759046555e-03 -1.302831470966339111e-01 -1.823340356349945068e-01 1.225955858826637268e-01 3.333752229809761047e-02
-4.694516211748123169e-02 -2.686084480956196785e-03 6.597194820642471313e-02 1.332373023033142090e-01 1.702430099248886108e-01 -5.461015552282333374e-02 1.073600053787231445e-01 -1.296509653329849243e-01 -2.069145292043685913e-01 2.598360180854797363e-01 -5.287569388747215271e-02 1.232655048370361328e-01 -1.126287132501602173e-01 -8.483633399009704590e-02 9.949908405542373657e-02 4.326240122318267822e-01 6.149315088987350464e-02 -1.234131157398223877e-01 8.335462957620620728e-02 2.048310488462448120e-01 -2.092392593622207642e-01 -3.256514966487884521e-01 -5.159080028533935547e-02 4.734503030776977539e-01 6.786242593079805374e-04 -1.553393900394439697e-01 9.916494786739349365e-02 -9.130027890205383301e-02 -1.864672452211380005e-02 1.350905932486057281e-02 -1.467636525630950928e-01 -2.473594993352890015e-01
2.035534679889678955e-01 -2.116747647523880005e-01 -8.168756216764450073e-02 -7.880093902349472046e-02 1.897761076688766479e-01 -1.542689353227615356e-01 1.109139397740364075e-01 -2.590185962617397308e-02 -1.661648452281951904e-01 1.927482336759567261e-01 1.228220537304878235e-01 -4.352231323719024658e-02 3.206990361213684082e-01 -3.937333524227142334e-01 -1.018521860241889954e-01 1.031129285693168640e-01 1.916838884353637695e-01 -6.284013390541076660e-02 1.454564034938812256e-01 2.521468698978424072e-01 -1.123800724744796753e-01 -9.451294690370559692e-02 -1.154361441731452942e-01 4.789390042424201965e-02 -3.602244704961776733e-02 -9.474557638168334961e-02 3.818225264549255371e-01 -1.581547558307647705e-01 -1.260393559932708740e-01 -3.227292373776435852e-02 3.791904076933860779e-02 -3.246830105781555176e-01
2.189429663121700287e-02 1.555413305759429932e-01 1.052339375019073486e-01 1.906206607818603516e-01 2.289673835039138794e-01 1.883499622344970703e-01 1.255243420600891113e-01 2.105627208948135376e-01 5.891606584191322327e-02 2.589634358882904053e-01 2.925726026296615601e-02 1.901531666517257690e-01 2.665521204471588135e-01 -3.701376616954803467e-01 1.692679375410079956e-01 7.022144272923469543e-03 -1.686365529894828796e-02 3.499121963977813721e-01 -2.456342130899429321e-01 7.101041078567504883e-02 -7.766411453485488892e-02 1.387376189231872559e-01 5.387384444475173950e-02 3.061900734901428223e-01 2.706529200077056885e-01 1.666062921285629272e-01 3.181103616952896118e-02 7.723165303468704224e-02 -4.222628101706504822e-02 -8.909139037132263184e-02 -4.944155365228652954e-02 -7.371536642313003540e-02
3.675746545195579529e-02 -2.555328188464045525e-03 1.731690168380737305e-01 2.957899272441864014e-01 3.369274139404296875e-01 -7.939781993627548218e-02 -6.144402548670768738e-02 -2.520499229431152344e-01 -1.221310868859291077e-01 -6.609088182449340820e-02 -2.974123358726501465e-01 2.965537607669830322e-01 1.516885906457901001e-01 -3.598061203956604004e-01 -1.381775923073291779e-02 -8.153330534696578979e-02 1.839343905448913574e-01 -1.889519765973091125e-02 -2.066307142376899719e-02 1.754589527845382690e-01 -9.657160937786102295e-02 -8.367940038442611694e-02 -1.114140599966049194e-01 2.764408104121685028e-02 -1.479278951883316040e-01 4.306624829769134521e-02 -1.425833553075790405e-01 1.450080126523971558e-01 -2.246626764535903931e-01 -3.052675127983093262e-01 7.227555662393569946e-02 1.736564189195632935e-01
-9.127290919423103333e-03 -1.162893399596214294e-01 -4.375737160444259644e-02 7.239917665719985962e-02 1.500957459211349487e-01 -1.046340912580490112e-01 4.290546476840972900e-02 -1.752354800701141357e-01 -1.146642714738845825e-01 1.982695758342742920e-01 1.610211580991744995e-01 -1.537620574235916138e-01 7.184292376041412354e-02 -2.300985455513000488e-01 -1.526436954736709595e-01 -3.776776045560836792e-02 2.179092019796371460e-01 2.452732175588607788e-01 3.696857690811157227e-01 -4.449822008609771729e-02 -1.656204462051391602e-01 -3.571478128433227539e-01 -9.860878810286521912e-03 2.737698554992675781e-01 3.906769305467605591e-02 -1.062047556042671204e-01 2.355859242379665375e-02 -1.040716618299484253e-01 -1.243173032999038696e-01 -3.853891193866729736e-01 2.497069984674453735e-01 -3.874905407428741455e-02
-1.837835758924484253e-01 2.257044054567813873e-02 1.909410655498504639e-01 1.769983619451522827e-01 -9.322027117013931274e-02 -3.221050277352333069e-02 -7.957582920789718628e-02 -2.065014541149139404e-01 -1.697529852390289307e-01 -1.628659218549728394e-01 5.732303112745285034e-02 -4.761186428368091583e-03 -1.059682518243789673e-01 -2.018877565860748291e-01 -4.260494932532310486e-02 1.825800240039825439e-01 2.338230609893798828e-01 2.749923765659332275e-01 4.688952490687370300e-02 1.752524822950363159e-01 -4.526169896125793457e-01 -6.704324483871459961e-02 6.272454559803009033e-02 2.629640102386474609e-01 1.861436814069747925e-01 1.596685051918029785e-01 2.254323214292526245e-01 2.969199791550636292e-02 -2.443010509014129639e-01 -2.715149223804473877e-01 -6.584075279533863068e-03 4.996939003467559814e-02
1.458711922168731689e-01 9.686595760285854340e-03 -1.714439839124679565e-01 -6.279462575912475586e-02 2.571833729743957520e-01 9.502282738685607910e-02 9.832842648029327393e-02 -7.403241097927093506e-02 -1.806171983480453491e-01 -9.741481393575668335e-02 3.374225795269012451e-01 -2.778450027108192444e-02 1.890943646430969238e-01 -1.213489100337028503e-01 -9.566202759742736816e-02 5.258783698081970215e-02 3.031922280788421631e-01 1.324485242366790771e-01 3.579109162092208862e-02 -2.146568149328231812e-02 -1.017352864146232605e-01 -2.122938483953475952e-01 1.929979398846626282e-02 3.619290888309478760e-01 -1.319219917058944702e-01 2.169371955096721649e-02 2.619287669658660889e-01 -7.204253226518630981e-02 -4.956809431314468384e-02 -3.900333344936370850e-01 2.793375253677368164e-01 -1.164269372820854187e-01
2.815564572811126709e-01 2.614212334156036377e-01 -1.995044946670532227e-01 -1.813105493783950806e-01 2.982870340347290039e-01 1.395753175020217896e-01 -2.573573775589466095e-02 6.613253057003021240e-02 -4.457184672355651855e-01 1.163005456328392029e-02 2.182399183511734009e-01 3.956841304898262024e-02 1.445800438523292542e-02 -1.690353453159332275e-01 1.185863092541694641e-01 -3.705972433090209961e-02 1.551446765661239624e-01 2.866720035672187805e-02 -2.890282310545444489e-02 1.780890822410583496e-01 -2.904426753520965576e-01 -2.006901055574417114e-01 1.610133200883865356e-01 2.456150799989700317e-01 -5.017581582069396973e-02 -1.674626469612121582e-01 1.366821974515914917e-01 -6.357040256261825562e-02 -6.684721261262893677e-02 -5.454162880778312683e-02 1.835970133543014526e-01 -1.060201600193977356e-01
3.683188259601593018e-01 2.024691104888916016e-01 5.380679965019226074e-01 -3.723099455237388611e-02 2.507715485990047455e-02 1.359027624130249023e-01 -2.930507762357592583e-03 -9.802704676985740662e-03 -1.010839939117431641e-01 -3.666092082858085632e-02 6.139334756880998611e-03 1.412078142166137695e-01 1.584436446428298950e-01 -2.689915597438812256e-01 -1.334053575992584229e-01 5.731225758790969849e-02 3.098083436489105225e-01 6.230239942669868469e-02 2.808986790478229523e-02 2.651549577713012695e-01 3.983411565423011780e-02 -1.521728038787841797e-01 1.379513889551162720e-01 1.286589354276657104e-01 6.637948751449584961e-02 -6.381478905677795410e-02 8.741797506809234619e-02 1.482955217361450195e-01 -2.500853538513183594e-01 -7.969545572996139526e-02 3.306382521986961365e-02 1.541882008314132690e-01
4.103484388906508684e-04 2.124319374561309814e-01 3.019469082355499268e-01 1.540574729442596436e-01 2.751766741275787354e-01 2.245414853096008301e-01 2.125692963600158691e-01 4.872582852840423584e-02 -7.791423797607421875e-02 2.821931838989257812e-01 -1.365361362695693970e-01 1.076117753982543945e-01 1.458382606506347656e-01 -1.098234653472900391e-01 -5.849383771419525146e-02 7.103069126605987549e-02 2.056431472301483154e-01 1.011644080281257629e-01 4.801509901881217957e-03 2.301257699728012085e-01 1.297481060028076172e-01 2.202078104019165039e-01 1.655576676130294800e-01 1.543484926223754883e-01 -1.204181388020515442e-01 1.384920775890350342e-01 -6.606992334127426147e-02 -3.923976421356201172e-02 -2.114010602235794067e-01 -4.228095710277557373e-01 6.360417604446411133e-02 -1.392494440078735352e-01
1.044096797704696655e-01 -1.219998486340045929e-02 -3.370332345366477966e-02 2.832142114639282227e-01 -5.776274204254150391e-02 1.222106888890266418e-01 -7.595159858465194702e-02 -1.714045181870460510e-02 -2.221935242414474487e-01 9.912657737731933594e-02 1.319350600242614746e-01 1.263671964406967163e-01 -8.912128210067749023e-02 -2.237667739391326904e-01 -3.732446208596229553e-02 5.246741324663162231e-02 1.410894095897674561e-01 2.087054699659347534e-01 -1.897753565572202206e-03 2.240988016128540039e-01 -1.921986415982246399e-02 -1.040694564580917358e-01 1.361382007598876953e-01 2.022594362497329712e-01 2.745087742805480957e-01 -9.580671042203903198e-02 3.372341096401214600e-01 1.958147250115871429e-02 -3.288077116012573242e-01 -1.647611111402511597e-01 4.582823514938354492e-01 -1.671761646866798401e-02
-9.618789702653884888e-02 1.161478012800216675e-01 2.547631738707423210e-03 3.737087249755859375e-01 6.301671266555786133e-02 -1.243061125278472900e-01 -1.108865905553102493e-02 -2.295210957527160645e-01 -2.730482816696166992e-01 4.828396067023277283e-02 2.762199193239212036e-02 -1.804706603288650513e-01 4.034151434898376465e-01 -3.066914975643157959e-01 -1.923189498484134674e-02 -2.595787346363067627e-01 1.878845244646072388e-01 6.789979059249162674e-03 1.197462975978851318e-01 -1.931641250848770142e-01 -7.631112635135650635e-02 -2.204175889492034912e-01 9.103424102067947388e-02 3.284386992454528809e-01 -5.129637569189071655e-02 8.697281032800674438e-02 3.850565105676651001e-02 -2.483819425106048584e-02 -1.578551530838012695e-01 1.120114699006080627e-01 -9.730397164821624756e-02 1.174739524722099304e-01
2.325878292322158813e-01 -6.175899878144264221e-02 2.821810841560363770e-01 3.796745538711547852e-01 3.295113146305084229e-01 -4.299275949597358704e-02 2.179838418960571289e-01 -5.777339637279510498e-02 -1.475488841533660889e-01 -5.109473317861557007e-02 -1.130551323294639587e-01 3.439124301075935364e-02 2.286786586046218872e-01 -1.858436167240142822e-01 -1.948318481445312500e-01 3.074159920215606689e-01 2.220294326543807983e-01 2.871046960353851318e-01 4.580442607402801514e-02 3.457878530025482178e-02 -3.415923193097114563e-02 3.872023150324821472e-02 4.557123407721519470e-02 -1.215534210205078125e-01 2.714104652404785156e-01 8.960158377885818481e-02 1.587421745061874390e-01 -7.771283388137817383e-03 -2.680807374417781830e-02 -1.888991445302963257e-01 4.004388756584376097e-04 -3.868034854531288147e-02
2.010883390903472900e-01 1.884170025587081909e-01 6.685128808021545410e-02 2.642230391502380371e-01 8.924439549446105957e-02 -2.608831822872161865e-01 2.015450894832611084e-01 5.046714842319488525e-02 -3.572088479995727539e-01 -1.451657861471176147e-01 8.800393342971801758e-02 -1.056195870041847229e-01 9.700544923543930054e-02 -1.177673116326332092e-01 1.868687570095062256e-02 1.223167404532432556e-01 3.001645803451538086e-01 -6.227837502956390381e-02 1.920018643140792847e-01 -1.776478290557861328e-01 -1.679379343986511230e-01 -1.619576811790466309e-01 1.486183851957321167e-01 -1.161940768361091614e-01 2.861565351486206055e-01 3.202250003814697266e-01 1.682221740484237671e-01 8.097375184297561646e-02 6.011682748794555664e-02 -1.793827563524246216e-01 -1.025697682052850723e-02 -1.296966224908828735e-01
1.899672448635101318e-01 1.979975104331970215e-01 1.700044125318527222e-01 3.144393861293792725e-01 1.309202909469604492e-01 9.434908628463745117e-02 1.137582138180732727e-01 -1.698515191674232483e-02 -2.031064480543136597e-01 -2.518720328807830811e-01 -6.176494061946868896e-02 -1.180666387081146240e-01 1.285275965929031372e-01 -3.136950135231018066e-01 -2.084146142005920410e-01 3.200817108154296875e-02 2.063821554183959961e-01 1.412447839975357056e-01 2.112814933061599731e-01 3.472394049167633057e-01 2.368694841861724854e-01 -1.282696127891540527e-01 2.793718129396438599e-03 1.364860087633132935e-01 1.591811478137969971e-01 2.292170375585556030e-01 6.981780380010604858e-02 6.947053968906402588e-02 3.991781920194625854e-02 -1.274898201227188110e-01 5.022573843598365784e-02 2.211975455284118652e-01
4.853381216526031494e-02 2.834285199642181396e-01 -2.444339916110038757e-02 -1.027094349265098572e-01 1.873246878385543823e-01 8.618094027042388916e-02 1.377822607755661011e-01 2.295846678316593170e-02 -1.699378043413162231e-01 2.822687923908233643e-01 2.570752799510955811e-02 -4.542523249983787537e-02 1.076136380434036255e-01 -4.563155472278594971e-01 1.178477182984352112e-01 9.771051257848739624e-02 2.225863374769687653e-02 1.125766709446907043e-01 -4.071462750434875488e-01 2.212298810482025146e-01 -1.927446573972702026e-02 -1.561384648084640503e-01 6.793214380741119385e-02 3.375901579856872559e-01 1.271820664405822754e-01 3.894434124231338501e-02 1.728041023015975952e-01 1.818186491727828979e-01 -5.103885009884834290e-02 1.656260341405868530e-01 -1.016681920737028122e-02 -8.749038726091384888e-02
1.654827594757080078e-01 2.995897531509399414e-01 1.879520416259765625e-01 1.379757821559906006e-01 5.596665665507316589e-02 1.653892695903778076e-01 -9.927435219287872314e-02 9.875103086233139038e-02 -2.258379310369491577e-01 -6.084370985627174377e-02 2.065117061138153076e-01 -3.711002692580223083e-02 2.115739285945892334e-01 -2.778410911560058594e-01 -2.207494527101516724e-02 1.680627167224884033e-01 2.252032011747360229e-01 9.781447052955627441e-02 -1.402570605278015137e-01 9.706237912178039551e-02 8.310152217745780945e-03 -2.590453922748565674e-01 2.536298036575317383e-01 1.555185914039611816e-01 -8.488477766513824463e-02 -1.775126904249191284e-01 2.258792072534561157e-01 1.867843717336654663e-01 -1.609648019075393677e-01 1.491496562957763672e-01 3.332534432411193848e-01 -8.976488374173641205e-03
1.078510209918022156e-01 -8.085569739341735840e-02 -9.331796318292617798e-02 1.240142434835433960e-01 3.535644710063934326e-01 1.509801205247640610e-02 1.138195097446441650e-01 -6.510467082262039185e-02 -7.908315397799015045e-03 3.717716336250305176e-01 -5.613128095865249634e-02 9.127689898014068604e-02 2.779815196990966797e-01 -1.299373060464859009e-01 -2.738426253199577332e-02 -5.730207636952400208e-02 2.666356600821018219e-02 3.113580048084259033e-01 -7.104231417179107666e-02 3.489388152956962585e-02 7.943858206272125244e-02 -1.723135113716125488e-01 3.266019746661186218e-02 3.409305214881896973e-01 3.366301953792572021e-01 3.864315524697303772e-02 2.145932018756866455e-01 -4.978590086102485657e-02 -8.095992356538772583e-02 1.997249424457550049e-01 1.638349443674087524e-01 -2.711330056190490723e-01
2.108999490737915039e-01 -8.418400585651397705e-02 1.209776401519775391e-01 2.984440624713897705e-01 1.107900440692901611e-01 -7.252464070916175842e-03 3.077981472015380859e-01 -2.611187398433685303e-01 -2.373834401369094849e-01 -8.003184199333190918e-02 -6.128259003162384033e-02 -2.069005668163299561e-01 1.716282367706298828e-01 -2.082174122333526611e-01 -7.681534439325332642e-02 -5.132871447131037712e-04 2.697499394416809082e-01 -2.038001269102096558e-02 -1.063557416200637817e-01 -1.188427326269447803e-03 -1.920544654130935669e-01 -3.776822611689567566e-02 -6.879775784909725189e-03 1.722590774297714233e-01 2.142919749021530151e-01 3.658343851566314697e-01 -1.154811680316925049e-01 8.901512622833251953e-02 -2.394105195999145508e-01 -8.673810213804244995e-02 1.870842725038528442e-01 -1.675322204828262329e-01
-1.200573593378067017e-01 1.003508120775222778e-01 9.601757675409317017e-02 1.210337355732917786e-01 3.315943181514739990e-01 3.925708681344985962e-02 1.279426366090774536e-01 1.636585891246795654e-01 -2.049892842769622803e-01 3.837177157402038574e-01 -5.273258313536643982e-02 -8.877055719494819641e-03 1.934986561536788940e-01 -3.939377963542938232e-01 -4.806537181138992310e-02 -3.787934780120849609e-02 5.812783166766166687e-02 7.824995368719100952e-02 -1.855812370777130127e-01 2.875191532075405121e-02 -8.416828513145446777e-02 -6.008226796984672546e-02 2.082962356507778168e-02 3.963506519794464111e-01 -1.018101871013641357e-01 -1.044866815209388733e-01 2.519241273403167725e-01 -1.217973679304122925e-01 1.351180225610733032e-01 -1.418868154287338257e-01 -2.398284375667572021e-01 -4.940267652273178101e-03
1.125855073332786560e-01 1.464768350124359131e-01 2.615441381931304932e-01 2.048120945692062378e-01 1.980506032705307007e-01 -6.044012308120727539e-02 -1.047616079449653625e-01 -3.783201277256011963e-01 -3.097452819347381592e-01 -1.297638714313507080e-01 -2.226992845535278320e-01 1.975446045398712158e-01 9.276417642831802368e-02 -1.699598878622055054e-01 -2.097798697650432587e-02 -2.011416256427764893e-01 1.140101850032806396e-01 6.300611421465873718e-03 -8.859058469533920288e-02 -2.318964898586273193e-02 -3.392670452594757080e-01 -1.799738109111785889e-01 1.433617472648620605e-01 1.198525726795196533e-01 4.351012408733367920e-02 2.017250657081604004e-01 2.415670156478881836e-01 2.883136086165904999e-02 -2.505730092525482178e-01 -8.298562467098236084e-02 -4.937854595482349396e-03 5.868815630674362183e-02
6.230584532022476196e-02 5.930783227086067200e-02 4.829330369830131531e-02 1.129006594419479370e-01 2.500274479389190674e-01 -1.083783656358718872e-01 -3.357419744133949280e-03 -3.779211938381195068e-01 -2.587073743343353271e-01 -9.579031914472579956e-02 2.287663221359252930e-01 2.991835819557309151e-03 -1.231068819761276245e-01 -2.764946818351745605e-01 1.268376111984252930e-01 -6.814713776111602783e-02 4.342275261878967285e-01 1.702374517917633057e-01 -1.029563844203948975e-01 -1.890319772064685822e-02 1.773178279399871826e-01 -1.853140890598297119e-01 1.299452930688858032e-01 1.942370831966400146e-01 1.778606921434402466e-01 6.170856952667236328e-02 -1.283575743436813354e-01 3.273998200893402100e-01 -3.012448363006114960e-02 -6.536233425140380859e-02 1.105228345841169357e-02 -7.964152842760086060e-02
1.987211853265762329e-01 -3.372660577297210693e-01 4.516673088073730469e-02 1.107282936573028564e-01 2.928168177604675293e-01 -2.613615803420543671e-02 1.117966845631599426e-01 -2.519169077277183533e-02 -3.462931811809539795e-01 -1.156549677252769470e-01 -6.595703214406967163e-02 -2.473647594451904297e-01 1.530340462923049927e-01 -9.812171012163162231e-02 -1.301778256893157959e-01 -6.967212259769439697e-02 3.441566228866577148e-01 3.860815986990928650e-02 2.237653732299804688e-01 -1.269741449505090714e-02 1.216415967792272568e-02 -4.235850274562835693e-02 -8.283606171607971191e-02 1.920367628335952759e-01 1.381665766239166260e-01 1.849711537361145020e-01 -3.349867090582847595e-02 2.666338384151458740e-01 -1.701305359601974487e-01 -1.775131933391094208e-02 3.020547926425933838e-01 1.317385435104370117e-01
1.578017026185989380e-01 -2.860769927501678467e-01 6.207384169101715088e-02 -2.573320828378200531e-02 1.630224734544754028e-01 -9.536609984934329987e-03 2.594759762287139893e-01 5.110060796141624451e-02 -3.221844732761383057e-01 1.205430626869201660e-01 5.878121033310890198e-02 -7.009442150592803955e-02 2.688292264938354492e-01 -4.598484039306640625e-01 2.672199532389640808e-02 -1.137390639632940292e-02 1.768261641263961792e-01 2.793749272823333740e-01 -1.575384140014648438e-01 1.507396250963211060e-01 -8.134219795465469360e-02 -8.921553939580917358e-02 1.320685744285583496e-01 -3.337322548031806946e-02 1.082689985632896423e-01 -1.820020973682403564e-01 4.948450997471809387e-02 -1.168619841337203979e-01 2.010173201560974121e-01 -2.603332996368408203e-01 -3.517201915383338928e-02 -1.431803405284881592e-01
2.730968780815601349e-02 6.752097606658935547e-02 -1.136580705642700195e-01 3.479882478713989258e-01 3.076475262641906738e-01 -1.163002029061317444e-01 1.981500685214996338e-01 -3.141402453184127808e-02 -1.864124685525894165e-01 -1.286133527755737305e-01 -4.505723714828491211e-03 -2.038086652755737305e-01 2.548094093799591064e-01 -3.207658529281616211e-01 -1.608869880437850952e-01 -4.561556875705718994e-02 4.650459438562393188e-02 1.776747554540634155e-01 -7.045879215002059937e-02 2.460198104381561279e-02 -2.458598092198371887e-02 -1.010486036539077759e-01 3.139242529869079590e-02 -1.133154183626174927e-01 1.135834679007530212e-01 4.578942656517028809e-01 -4.903374239802360535e-02 1.795749217271804810e-01 -2.938555777072906494e-01 -6.268958747386932373e-02 6.620566546916961670e-02 -8.831211924552917480e-02
1.892639696598052979e-02 1.955960541963577271e-01 1.099706739187240601e-01 4.168935865163803101e-02 -8.446778357028961182e-02 8.979330956935882568e-02 -7.201606035232543945e-02 -1.409287452697753906e-01 -3.072337508201599121e-01 -1.003220677375793457e-01 1.093004085123538971e-02 1.353509910404682159e-02 -9.848197549581527710e-02 -1.531257033348083496e-01 -6.715946644544601440e-02 1.471897363662719727e-01 3.866488933563232422e-01 9.427928924560546875e-02 -1.278245896100997925e-01 5.257323011755943298e-02 -3.996895551681518555e-01 -2.886918000876903534e-02 1.378385424613952637e-01 3.120695352554321289e-01 1.870526075363159180e-01 2.877301871776580811e-01 -1.141432523727416992e-01 -1.206462383270263672e-01 -2.733320891857147217e-01 -2.396163046360015869e-01 3.580509871244430542e-02 9.997563809156417847e-02
3.244093358516693115e-01 8.980368822813034058e-02 2.109496444463729858e-01 3.081606626510620117e-01 2.561630904674530029e-01 -6.187016144394874573e-02 1.175586432218551636e-01 -2.330765128135681152e-02 -3.315930068492889404e-01 -1.776365190744400024e-01 -1.249930560588836670e-01 -8.905083686113357544e-02 1.334331333637237549e-01 -2.382432669401168823e-01 -2.148448675870895386e-01 2.032253593206405640e-01 2.275838851928710938e-01 3.001714646816253662e-01 2.170565165579319000e-02 -1.402669847011566162e-01 2.008479274809360504e-02 -1.654753834009170532e-01 1.600637882947921753e-01 -1.261930614709854126e-01 6.398082524538040161e-02 -1.963449642062187195e-02 2.804026603698730469e-01 7.402069121599197388e-02 -5.752738937735557556e-02 -4.487437382340431213e-02 1.036878302693367004e-01 -1.742222346365451813e-02
4.000319167971611023e-02 -5.823734030127525330e-02 1.749546676874160767e-01 1.006297543644905090e-01 -8.213061839342117310e-02 1.332360953092575073e-01 -1.277139633893966675e-01 6.173631176352500916e-02 -7.378281559795141220e-03 -1.422218978404998779e-01 1.532331556081771851e-01 3.724576532840728760e-01 2.190535515546798706e-01 -2.863346040248870850e-01 -2.048560529947280884e-01 9.030472487211227417e-03 2.306215316057205200e-01 3.350544273853302002e-01 1.050636619329452515e-01 2.874146997928619385e-01 -1.893683075904846191e-01 -7.571762055158615112e-02 5.434550717473030090e-02 3.113263547420501709e-01 2.168811857700347900e-02 4.264068976044654846e-02 2.890894748270511627e-02 2.017446309328079224e-01 -2.987921237945556641e-01 -6.106876581907272339e-02 -1.226252838969230652e-01 5.209873989224433899e-02
5.092754215002059937e-02 4.765740782022476196e-02 1.048016548156738281e-02 -5.613019689917564392e-02 4.003332927823066711e-02 -1.239957138895988464e-01 2.525841891765594482e-01 1.618635952472686768e-01 -2.825152873992919922e-01 1.557262539863586426e-01 -3.379893302917480469e-02 9.043237566947937012e-02 1.484494805335998535e-01 -2.661922872066497803e-01 -2.543549286201596260e-03 2.306044548749923706e-01 -9.262868016958236694e-02 4.077234119176864624e-02 3.313722908496856689e-01 8.258760720491409302e-02 -6.873296946287155151e-02 -3.719084858894348145e-01 1.875850558280944824e-01 4.397416114807128906e-02 -8.246834576129913330e-02 -8.068899065256118774e-02 1.102325767278671265e-01 2.343929260969161987e-01 -1.773998886346817017e-01 -2.089736014604568481e-01 4.842983186244964600e-02 -4.006370604038238525e-01
2.042006850242614746e-01 -5.623045191168785095e-02 6.689281761646270752e-02 3.516382277011871338e-01 1.132015958428382874e-01 1.687298901379108429e-02 3.054732680320739746e-01 -9.456714987754821777e-02 -1.766998022794723511e-01 -5.654872581362724304e-02 3.556140512228012085e-02 -8.263678848743438721e-02 2.467383891344070435e-01 -2.137614935636520386e-01 -9.264402091503143311e-02 1.532026380300521851e-01 2.167660146951675415e-01 2.056811004877090454e-01 -2.813430428504943848e-01 -1.794395148754119873e-01 -1.754088699817657471e-01 -7.056403905153274536e-03 -1.874104700982570648e-02 9.849707782268524170e-02 3.228639364242553711e-01 1.872222423553466797e-01 -1.489366292953491211e-01 1.299768388271331787e-01 -1.331565082073211670e-01 -7.228244096040725708e-02 2.343372851610183716e-01 -1.810075044631958008e-01
1.194409728050231934e-01 -2.602587640285491943e-01 2.161714881658554077e-01 1.853923052549362183e-01 1.295512020587921143e-01 3.032367229461669922e-01 1.459574140608310699e-02 1.380631327629089355e-01 -1.038568317890167236e-01 -1.195235550403594971e-02 1.882691830396652222e-01 1.338462829589843750e-01 2.595843076705932617e-01 -3.456995189189910889e-01 -3.320672782137989998e-03 3.845531120896339417e-02 3.533303141593933105e-01 -1.975674480199813843e-01 -3.337360173463821411e-02 1.222150549292564392e-01 -7.828742265701293945e-02 -2.496342658996582031e-01 2.388473302125930786e-01 3.049446456134319305e-02 3.635218366980552673e-02 -6.409954279661178589e-02 1.423179060220718384e-01 2.348629236221313477e-01 -6.281566619873046875e-02 -8.977098017930984497e-02 1.300659477710723877e-01 -2.002510875463485718e-01
5.054298415780067444e-02 9.759756922721862793e-02 1.415897011756896973e-01 1.608621329069137573e-01 2.417360097169876099e-01 -2.750321030616760254e-01 -8.014971762895584106e-02 -3.334522545337677002e-01 -1.699461638927459717e-01 1.025044769048690796e-01 8.750344812870025635e-02 9.088668972253799438e-02 8.034501224756240845e-03 -4.311003908514976501e-02 9.974886476993560791e-02 7.253830134868621826e-02 4.006444811820983887e-01 2.616283297538757324e-02 -6.122908368706703186e-02 -8.416929282248020172e-03 -1.329030655324459076e-02 -2.865598797798156738e-01 2.459803372621536255e-01 8.728174865245819092e-02 1.517264097929000854e-01 1.475548297166824341e-01 -5.787028372287750244e-02 1.474848985671997070e-01 -3.426403999328613281e-01 -2.793153226375579834e-01 1.054999977350234985e-02 -1.923513710498809814e-01
1.652514189481735229e-01 -9.772825986146926880e-03 3.151577115058898926e-01 2.820599675178527832e-01 -6.793876737356185913e-02 5.515731498599052429e-02 -1.980605125427246094e-01 9.499320760369300842e-03 -2.608731985092163086e-01 -1.044377684593200684e-01 -7.394011318683624268e-02 -1.569228321313858032e-01 2.570514082908630371e-01 -3.457242548465728760e-01 -1.609205752611160278e-01 2.331671416759490967e-01 2.786989212036132812e-01 1.745879203081130981e-01 -1.763524860143661499e-01 2.617488056421279907e-02 1.951981335878372192e-01 -1.261161565780639648e-01 6.731215119361877441e-02 1.614630669355392456e-01 9.487193822860717773e-02 5.458215251564979553e-02 1.467452794313430786e-01 2.754930257797241211e-01 -1.190723702311515808e-01 -3.560158610343933105e-02 6.990610808134078979e-02 -1.324003636837005615e-01
-8.378687314689159393e-03 9.947247803211212158e-02 8.429425209760665894e-02 2.030930817127227783e-01 -1.068900078535079956e-01 6.648471206426620483e-02 5.932459235191345215e-02 2.250653952360153198e-01 -2.932060062885284424e-01 7.769550196826457977e-03 2.344072759151458740e-01 -1.015786603093147278e-01 -1.078620478510856628e-01 -2.435304969549179077e-01 9.438220411539077759e-02 6.052698567509651184e-02 3.594797253608703613e-01 3.229257166385650635e-01 -4.064912721514701843e-02 -2.310810685157775879e-01 -1.981674283742904663e-01 -2.270315438508987427e-01 9.234491735696792603e-02 7.798891980201005936e-03 2.081486284732818604e-01 8.930650353431701660e-02 1.829280406236648560e-01 3.660674393177032471e-02 -1.821322441101074219e-01 -1.064940616488456726e-01 -1.910403072834014893e-01 -2.859755754470825195e-01
-7.901896024122834206e-04 1.123447790741920471e-01 1.675776541233062744e-01 2.577689848840236664e-02 2.772711515426635742e-01 -1.869496889412403107e-02 5.014018341898918152e-02 9.856508672237396240e-02 -3.466737270355224609e-01 9.725976735353469849e-02 1.642755791544914246e-02 -1.040123626589775085e-01 1.286648958921432495e-01 -2.134919166564941406e-01 -1.389323323965072632e-01 4.213544726371765137e-01 6.686644256114959717e-02 1.324100047349929810e-01 4.195498526096343994e-01 1.051567345857620239e-01 -7.258657366037368774e-02 9.890004992485046387e-02 3.831332176923751831e-02 1.295795142650604248e-01 8.308198302984237671e-02 -5.978047382086515427e-03 2.373293191194534302e-01 3.665474951267242432e-01 -1.625346094369888306e-01 1.794843189418315887e-02 -2.217352576553821564e-02 4.715209826827049255e-02
3.028107881546020508e-01 1.600553691387176514e-01 1.868242584168910980e-02 1.309653818607330322e-01 4.444682896137237549e-01 5.245119705796241760e-02 1.358962357044219971e-01 -9.318342059850692749e-02 -1.214503049850463867e-01 8.709087036550045013e-03 2.762171030044555664e-01 3.405867516994476318e-02 1.840639561414718628e-01 -3.420270085334777832e-01 -1.320788711309432983e-01 3.641240671277046204e-02 3.793339058756828308e-02 2.531940639019012451e-01 -7.186964154243469238e-02 5.409231036901473999e-02 -1.382023096084594727e-01 5.660194903612136841e-02 1.250223070383071899e-01 7.094585895538330078e-02 1.789762973785400391e-01 -2.682107985019683838e-01 1.767167747020721436e-01 -2.060216516256332397e-01 7.146237045526504517e-02 3.568210452795028687e-02 8.401153236627578735e-02 -2.610210478305816650e-01
-1.487801074981689453e-01 6.121978536248207092e-02 -2.571969330310821533e-01 -1.301824748516082764e-01 1.619249135255813599e-01 -1.218736320734024048e-01 7.409907877445220947e-02 -7.922056317329406738e-02 -8.897530287504196167e-02 -1.479003950953483582e-02 -6.482086330652236938e-02 1.929075270891189575e-01 2.141369879245758057e-01 -4.394058585166931152e-01 3.576484322547912598e-02 2.933032810688018799e-01 -7.066824473440647125e-03 -8.318306505680084229e-02 1.434509456157684326e-01 1.308107078075408936e-01 -2.204921990633010864e-01 -3.029319690540432930e-03 -3.922390192747116089e-02 4.352024495601654053e-01 1.228623762726783752e-01 2.283317893743515015e-01 -9.131000377237796783e-03 1.056855320930480957e-01 1.311806123703718185e-02 -4.307048767805099487e-02 8.809183537960052490e-02 -2.998258471488952637e-01
2.205022275447845459e-01 1.574970665387809277e-03 -1.503526121377944946e-01 5.147869512438774109e-02 2.093283832073211670e-01 -1.316105872392654419e-01 -8.078141137957572937e-03 6.414578855037689209e-02 -2.416692525148391724e-01 -1.637709587812423706e-01 1.701376885175704956e-01 -1.730300635099411011e-01 1.945858299732208252e-01 -2.374727874994277954e-01 -1.699574887752532959e-01 1.663597375154495239e-01 2.884466052055358887e-01 2.423462457954883575e-03 -2.103531919419765472e-02 2.110887914896011353e-01 -1.103621870279312134e-01 -1.801975816488265991e-02 8.246653713285923004e-03 2.232394069433212280e-01 -2.950892448425292969e-01 7.700387388467788696e-02 1.611101627349853516e-01 7.686054706573486328e-02 1.018274575471878052e-01 -3.965345621109008789e-01 2.790061533451080322e-01 -7.021725922822952271e-02
-1.312677841633558273e-02 1.466192901134490967e-01 2.549899220466613770e-01 4.637521207332611084e-01 3.209224641323089600e-01 -3.794352710247039795e-02 -7.483267039060592651e-02 1.711555407382547855e-03 -2.082935869693756104e-01 -1.554740965366363525e-01 -7.331141084432601929e-02 -6.744112819433212280e-02 4.496607929468154907e-02 -1.082073524594306946e-01 6.741359829902648926e-02 -2.714698910713195801e-01 3.355238437652587891e-01 1.222236528992652893e-01 5.723660811781883240e-02 -1.310167610645294189e-01 -2.611241638660430908e-01 -1.766816526651382446e-01 2.696626782417297363e-01 5.493902415037155151e-02 -2.479058131575584412e-02 -6.888666749000549316e-02 1.332331746816635132e-01 5.448634177446365356e-02 1.178999543190002441e-01 -2.319069355726242065e-01 -4.295557737350463867e-02 -7.584356702864170074e-03
9.818760305643081665e-02 2.654935419559478760e-01 4.361281916499137878e-02 7.579448819160461426e-02 1.418075561523437500e-01 1.174452677369117737e-01 1.267788410186767578e-01 8.345508575439453125e-02 -6.127571687102317810e-02 -1.708017885684967041e-01 3.363582193851470947e-01 2.908851951360702515e-02 -4.714553803205490112e-02 -4.161472916603088379e-01 9.018090367317199707e-02 4.128844663500785828e-02 1.714020669460296631e-01 1.736460924148559570e-01 -1.192547604441642761e-01 2.233680784702301025e-01 1.151460260152816772e-01 -6.486246734857559204e-02 6.675099581480026245e-02 1.630750596523284912e-01 1.293478161096572876e-01 -3.154471218585968018e-01 1.771242916584014893e-01 1.624314188957214355e-01 -1.815683394670486450e-01 -2.216738015413284302e-01 2.592077553272247314e-01 -1.663855463266372681e-01
1.427874621003866196e-02 1.495966464281082153e-01 2.794278860092163086e-01 3.481817245483398438e-01 3.075073659420013428e-01 -6.316688656806945801e-02 -2.330813854932785034e-01 -5.262773483991622925e-02 -2.997435629367828369e-01 -7.576578110456466675e-02 -3.280486166477203369e-01 2.423624247312545776e-01 1.480420380830764771e-01 -3.048392236232757568e-01 -1.111637800931930542e-01 -1.486593931913375854e-01 2.372503131628036499e-01 2.367955073714256287e-02 -5.949600040912628174e-02 1.974083185195922852e-01 -2.123339176177978516e-01 -8.020615577697753906e-02 9.237461537122726440e-02 2.143017947673797607e-02 6.639431230723857880e-03 1.030123382806777954e-01 4.986947402358055115e-02 2.522723749279975891e-02 -1.675961166620254517e-01 -5.939489975571632385e-02 4.888180270791053772e-02 5.968866869807243347e-02
-2.165387719869613647e-01 2.408993542194366455e-01 1.137891337275505066e-01 3.296535313129425049e-01 5.216487869620323181e-02 1.455015391111373901e-01 2.041012942790985107e-01 -1.113198604434728622e-02 -2.016938626766204834e-01 -3.188547194004058838e-01 1.988969147205352783e-01 7.123370189219713211e-03 1.809111088514328003e-01 -4.187490344047546387e-01 -1.115073338150978088e-01 2.053380571305751801e-02 1.307895183563232422e-01 8.856629580259323120e-02 9.777750074863433838e-02 1.442349702119827271e-01 -1.086331456899642944e-01 -1.144775748252868652e-01 -2.423675032332539558e-03 2.722358405590057373e-01 -1.396491229534149170e-01 1.541254669427871704e-01 1.251461058855056763e-01 3.753576055169105530e-02 -7.532548159360885620e-02 7.621257752180099487e-02 -2.573173642158508301e-01 1.119428128004074097e-01
8.297211676836013794e-02 2.400910295546054840e-02 1.666031777858734131e-01 1.147795617580413818e-01 3.222075104713439941e-01 7.939045876264572144e-02 2.915385067462921143e-01 5.073679983615875244e-02 -4.651899039745330811e-01 7.052979618310928345e-02 4.353520646691322327e-02 -2.971781603991985321e-02 -1.286067664623260498e-01 -1.691266745328903198e-01 -2.572109699249267578e-01 3.742076456546783447e-02 -2.526433467864990234e-01 2.386662662029266357e-01 3.196508809924125671e-02 1.092161387205123901e-01 -2.210877239704132080e-01 -1.065840721130371094e-01 1.315830945968627930e-01 2.558871507644653320e-01 7.954436540603637695e-02 4.985556006431579590e-02 2.501984238624572754e-01 9.496813267469406128e-02 -1.654149889945983887e-01 1.348492652177810669e-01 -9.794595837593078613e-02 6.870087981224060059e-02
9.639506787061691284e-02 8.300636708736419678e-02 2.108090370893478394e-01 3.240391314029693604e-01 -5.688016489148139954e-02 3.612236678600311279e-02 5.280606150627136230e-01 -9.421993792057037354e-02 -1.860535293817520142e-01 -9.462620131671428680e-03 -2.211542874574661255e-01 -8.837179094552993774e-02 1.719668805599212646e-01 -1.809681951999664307e-01 -7.262341678142547607e-02 2.024619430303573608e-01 1.745895445346832275e-01 3.347095847129821777e-02 -1.492482274770736694e-01 7.160548865795135498e-02 -1.217106506228446960e-01 -1.361598372459411621e-01 7.786191999912261963e-02 8.672302961349487305e-02 2.045008838176727295e-01 1.154745072126388550e-01 1.072420403361320496e-01 5.990456789731979370e-03 -1.815895140171051025e-01 -1.783557981252670288e-01 2.973089218139648438e-01 -1.276282966136932373e-01
2.586538493633270264e-01 3.715680539608001709e-02 -1.420012712478637695e-01 5.171461030840873718e-02 1.713054180145263672e-01 1.521889567375183105e-01 3.945533186197280884e-03 4.903116822242736816e-02 -2.706730365753173828e-01 -1.424896065145730972e-02 2.452125027775764465e-02 1.660211235284805298e-01 1.484045535326004028e-01 -8.475397527217864990e-02 2.593486942350864410e-02 2.348171770572662354e-01 3.466320037841796875e-01 1.817457973957061768e-01 -8.453880995512008667e-02 -2.123029530048370361e-02 -1.116573810577392578e-01 -9.333416819572448730e-02 -2.083723694086074829e-01 2.785117328166961670e-01 -2.773621082305908203e-01 -2.948784828186035156e-01 1.015064120292663574e-01 1.269367188215255737e-01 -4.928608983755111694e-02 -3.547511398792266846e-01 1.114282906055450439e-01 -1.826460808515548706e-01
2.061236649751663208e-01 7.881091535091400146e-02 5.529017001390457153e-02 1.945804059505462646e-01 2.244346737861633301e-01 -2.145717889070510864e-01 1.370950490236282349e-01 -8.552645146846771240e-02 -3.678522258996963501e-02 -2.590253353118896484e-01 5.700201727449893951e-03 -1.584202349185943604e-01 2.911529242992401123e-01 -1.823838055133819580e-01 -5.264420062303543091e-02 2.441530972719192505e-01 3.581801056861877441e-01 3.720716536045074463e-01 1.363322045654058456e-02 -5.394126288592815399e-03 -1.305730342864990234e-01 -3.017270565032958984e-01 3.338433057069778442e-02 -1.464326381683349609e-01 1.144340783357620239e-01 7.410749047994613647e-02 2.012742757797241211e-01 4.991787672042846680e-02 -1.393654942512512207e-01 1.224323809146881104e-01 2.273018099367618561e-02 1.405663937330245972e-01
1.299112141132354736e-01 2.193500399589538574e-01 -1.755268722772598267e-01 -2.017834931612014771e-01 2.001049816608428955e-01 5.023396015167236328e-02 1.785721033811569214e-01 1.371566057205200195e-01 -8.776927739381790161e-02 1.790447086095809937e-01 2.094130776822566986e-02 1.203085631132125854e-01 -3.649739176034927368e-02 -3.313841223716735840e-01 -2.035467922687530518e-01 1.155339926481246948e-01 3.896807432174682617e-01 2.552123367786407471e-01 -9.180427342653274536e-02 1.783920526504516602e-01 3.279307186603546143e-01 -6.644435226917266846e-02 -8.747559972107410431e-03 2.715086340904235840e-01 -4.040976928081363440e-04 -9.769536554813385010e-02 9.204987436532974243e-02 1.223123148083686829e-01 -2.234461158514022827e-01 7.277709897607564926e-03 8.643194288015365601e-02 1.272964030504226685e-01
-6.435140222311019897e-02 1.230024695396423340e-01 5.128192901611328125e-02 -7.871124893426895142e-02 9.650303423404693604e-02 5.478159710764884949e-02 -6.475272774696350098e-02 8.156096562743186951e-03 -9.961844235658645630e-02 1.000458002090454102e-01 3.536787331104278564e-01 1.511027961969375610e-01 2.294106185436248779e-01 -2.469458281993865967e-01 -4.064908251166343689e-02 2.752901911735534668e-01 2.333326935768127441e-01 -2.130996137857437134e-01 2.019719332456588745e-01 -1.389316171407699585e-01 -8.215334266424179077e-02 -1.793323904275894165e-01 4.160243272781372070e-02 2.592806518077850342e-01 2.104232013225555420e-01 4.675476253032684326e-02 1.263700872659683228e-01 -1.330063194036483765e-01 -1.187954321503639221e-01 -2.780336439609527588e-01 3.910185396671295166e-01 -6.462971866130828857e-02
3.580005094408988953e-02 1.018906161189079285e-01 1.206981763243675232e-01 1.223602592945098877e-01 1.762651950120925903e-01 -3.231745958328247070e-01 -4.069370776414871216e-02 -3.167745172977447510e-01 -2.763274013996124268e-01 8.348983526229858398e-02 1.585590392351150513e-01 1.075332090258598328e-01 -7.820279151201248169e-02 -2.018656730651855469e-01 3.467464074492454529e-02 7.733025401830673218e-02 4.991101920604705811e-01 -3.756767511367797852e-02 6.462848931550979614e-02 -1.052924990653991699e-02 6.198585033416748047e-03 -2.197974920272827148e-01 1.672591120004653931e-01 6.611347943544387817e-02 1.247022375464439392e-01 4.289921000599861145e-02 -6.238389760255813599e-02 2.527878880500793457e-01 -1.763787716627120972e-01 -3.068215847015380859e-01 -2.830443903803825378e-02 -2.152312546968460083e-02
6.724391877651214600e-02 2.147479169070720673e-02 1.102348342537879944e-01 1.294755637645721436e-01 -1.698505282402038574e-01 6.393314152956008911e-02 2.072801813483238220e-03 1.414447575807571411e-01 -2.566348612308502197e-01 4.929576814174652100e-02 2.553595602512359619e-01 -4.410453885793685913e-02 -9.297112375497817993e-02 -7.914777845144271851e-02 -1.870467327535152435e-02 9.870767593383789062e-02 2.916081845760345459e-01 3.125284314155578613e-01 2.195503748953342438e-02 -8.319855667650699615e-03 -2.089071571826934814e-01 -1.436260193586349487e-01 3.070065677165985107e-01 1.533295065164566040e-01 1.697673648595809937e-01 -1.385351177304983139e-02 1.024255603551864624e-01 2.765508592128753662e-01 -3.113773837685585022e-02 -2.242402732372283936e-01 2.495670318603515625e-02 -4.685648679733276367e-01
1.938476860523223877e-01 -6.074671447277069092e-02 2.024492062628269196e-02 1.402576919645071030e-02 4.366807937622070312e-01 4.170581996440887451e-01 4.765065386891365051e-02 -1.979600936174392700e-01 -1.583364307880401611e-01 -6.195028778165578842e-03 1.249428391456604004e-01 6.431798636913299561e-02 2.424933165311813354e-01 -1.792367994785308838e-01 2.105538360774517059e-02 3.695224225521087646e-01 1.831196248531341553e-01 2.889466881752014160e-01 -2.747363038361072540e-02 8.370250463485717773e-03 -1.434098929166793823e-01 -1.985347121953964233e-01 7.102376967668533325e-02 3.888189792633056641e-02 7.446739077568054199e-02 -6.182529404759407043e-02 1.524536013603210449e-01 -1.968576945364475250e-02 -2.237310409545898438e-01 7.555156946182250977e-02 -5.924868211150169373e-02 5.105398595333099365e-02
5.204654112458229065e-02 2.096495479345321655e-01 -1.636200100183486938e-01 7.618481665849685669e-02 1.678779423236846924e-01 6.405155360698699951e-02 2.543145716190338135e-01 -6.951803714036941528e-02 -6.123643368482589722e-02 5.933398753404617310e-02 2.438766956329345703e-01 -1.147534623742103577e-01 3.962402418255805969e-02 -4.438579976558685303e-01 -1.618952304124832153e-01 2.527521736919879913e-02 8.241526037454605103e-02 2.548146843910217285e-01 2.018925547599792480e-01 -9.336926788091659546e-02 -1.599088013172149658e-01 -1.980710029602050781e-01 2.948887087404727936e-02 1.887168735265731812e-01 -2.895118668675422668e-02 -5.667526647448539734e-02 -4.199061170220375061e-02 -1.280542165040969849e-01 -1.923357397317886353e-01 -4.226659834384918213e-01 2.104986160993576050e-01 9.474323689937591553e-02
-1.073421090841293335e-01 -2.944319881498813629e-02 1.822749823331832886e-01 4.788697957992553711e-01 3.556634113192558289e-02 -1.243579983711242676e-01 2.951171696186065674e-01 1.145794019103050232e-01 -1.889470964670181274e-01 -6.898137181997299194e-02 4.012220725417137146e-02 5.026056617498397827e-02 -1.614155471324920654e-01 -2.746379673480987549e-01 -7.148585468530654907e-02 -6.605856865644454956e-02 2.256830781698226929e-01 2.210078388452529907e-01 2.136995047330856323e-01 1.709278859198093414e-02 -9.769119322299957275e-02 -1.845075786113739014e-01 1.731326803565025330e-02 3.688188791275024414e-01 2.825361490249633789e-01 -4.174681380391120911e-02 -1.080804131925106049e-02 -1.747291088104248047e-01 2.820587903261184692e-02 4.840318113565444946e-02 6.330872327089309692e-02 -8.691229671239852905e-02
1.311527788639068604e-01 1.044928431510925293e-01 -2.259639501571655273e-01 5.079421028494834900e-02 -5.146355926990509033e-02 8.724268525838851929e-02 -1.625985056161880493e-01 -5.748438835144042969e-02 -1.570713669061660767e-01 -8.081849664449691772e-02 1.249492689967155457e-01 2.289787977933883667e-01 -2.535262703895568848e-01 -3.303390443325042725e-01 -5.546444281935691833e-02 2.295218706130981445e-01 2.465898841619491577e-01 -1.543361693620681763e-03 -7.977914810180664062e-02 1.672506332397460938e-01 -3.459151834249496460e-02 -1.614932268857955933e-01 -6.979937851428985596e-02 3.311860263347625732e-01 5.092320218682289124e-02 -1.484670937061309814e-01 4.506279528141021729e-02 1.537225544452667236e-01 -1.419463604688644409e-01 -4.001811146736145020e-01 2.170964479446411133e-01 -1.874418407678604126e-01
1.161696389317512512e-02 -3.391440585255622864e-02 -1.456619501113891602e-01 4.803813621401786804e-02 -1.661053858697414398e-02 2.856651246547698975e-01 -4.238250106573104858e-02 -1.577476412057876587e-01 -1.765518039464950562e-01 2.276090830564498901e-01 1.466929167509078979e-01 1.095066517591476440e-01 -1.209446042776107788e-01 -2.565463781356811523e-01 -2.838959693908691406e-01 1.062756329774856567e-01 2.535195946693420410e-01 1.615803390741348267e-01 -6.593614816665649414e-02 1.924901306629180908e-01 1.585250161588191986e-02 -9.546653181314468384e-02 8.779686689376831055e-02 -1.687087863683700562e-02 2.781834900379180908e-01 1.270604133605957031e-01 1.572373360395431519e-01 -2.375129610300064087e-02 -3.116995096206665039e-01 -3.946722447872161865e-01 -2.375867366790771484e-01 -2.190489321947097778e-02
1.199308857321739197e-01 -1.831509023904800415e-01 3.913756925612688065e-03 4.412799328565597534e-02 2.575629949569702148e-01 1.325422674417495728e-01 1.291863322257995605e-01 -1.945453286170959473e-01 -3.360398113727569580e-02 2.258753478527069092e-01 1.061474457383155823e-01 -2.053266614675521851e-01 4.927940666675567627e-02 -2.840652167797088623e-01 1.190048530697822571e-01 2.864401340484619141e-01 -7.415179628878831863e-03 7.965665310621261597e-02 -7.452160865068435669e-02 3.157514929771423340e-01 -1.570888608694076538e-01 -2.486646771430969238e-01 2.189214974641799927e-01 2.536127865314483643e-01 -1.656372398138046265e-01 -1.662986129522323608e-01 2.473263293504714966e-01 7.711157947778701782e-02 -1.885326057672500610e-01 -1.727103739976882935e-01 -2.275240793824195862e-02 1.680814623832702637e-01
-1.549985259771347046e-01 2.923976778984069824e-01 8.466980606317520142e-02 3.400252014398574829e-02 2.330999448895454407e-02 -1.117599532008171082e-01 2.186967879533767700e-01 -3.223468661308288574e-01 -3.007330298423767090e-01 -1.675456613302230835e-01 -8.963398635387420654e-02 8.294542320072650909e-03 9.116131067276000977e-02 -1.114813536405563354e-01 -2.152654230594635010e-01 -7.058955729007720947e-02 1.800976246595382690e-01 8.181232213973999023e-02 -2.714361250400543213e-01 8.474688231945037842e-02 -2.152259200811386108e-01 -2.184584736824035645e-01 -5.187438055872917175e-02 2.538803219795227051e-01 -2.270105034112930298e-01 1.937977224588394165e-01 1.141119524836540222e-01 5.843480303883552551e-02 -1.692788302898406982e-01 -2.927969396114349365e-01 1.236781403422355652e-01 4.816033691167831421e-02
1.370609402656555176e-01 2.318555712699890137e-01 2.293886430561542511e-02 1.971908509731292725e-01 -3.541767969727516174e-02 2.298342809081077576e-02 2.436444461345672607e-01 1.406587809324264526e-01 -3.830063641071319580e-01 5.410842970013618469e-02 -1.738836057484149933e-02 -1.239994391798973083e-01 -2.125707268714904785e-02 -1.072085797786712646e-01 1.407579779624938965e-01 6.418344099074602127e-03 3.539181947708129883e-01 1.624519228935241699e-01 -2.091037295758724213e-02 -9.656279534101486206e-02 -1.417240500450134277e-01 -3.852621018886566162e-01 -1.573516242206096649e-02 -2.810856401920318604e-01 1.208417341113090515e-01 1.877977699041366577e-01 6.395033001899719238e-02 2.175681889057159424e-01 -1.764243394136428833e-01 -2.175668179988861084e-01 -3.054287284612655640e-03 -1.451597064733505249e-01
1.374147981405258179e-01 -1.451649516820907593e-01 -1.165502071380615234e-01 7.929225265979766846e-02 4.507296979427337646e-01 -5.217379657551646233e-04 -1.248199790716171265e-01 9.208781272172927856e-02 -1.850169599056243896e-01 -1.225286200642585754e-01 1.887860000133514404e-01 -2.611372061073780060e-02 -3.854029253125190735e-02 -3.327016532421112061e-01 -7.628946006298065186e-02 -4.468783736228942871e-02 1.456417143344879150e-01 1.006554439663887024e-01 8.797150850296020508e-02 2.953749336302280426e-02 -1.115534678101539612e-01 -4.708211123943328857e-02 1.621015965938568115e-01 3.006088137626647949e-01 2.345782071352005005e-01 -1.728045493364334106e-01 1.190407201647758484e-01 4.534532874822616577e-02 -2.963868975639343262e-01 -9.703717380762100220e-02 3.652359843254089355e-01 -6.606084108352661133e-02
1.408730745315551758e-01 8.087625354528427124e-02 6.429478526115417480e-02 1.685433685779571533e-01 6.174495443701744080e-02 2.315085381269454956e-01 -1.525587439537048340e-01 1.129338815808296204e-01 -4.452057778835296631e-01 -7.800741493701934814e-02 2.020141482353210449e-01 -7.389619201421737671e-02 1.869708597660064697e-01 -1.701314747333526611e-01 5.169012024998664856e-02 2.614281475543975830e-01 2.757123410701751709e-01 3.080500364303588867e-01 -3.669756278395652771e-02 1.369361877441406250e-01 -3.462808206677436829e-02 -5.803180858492851257e-02 -7.865847088396549225e-03 1.498413830995559692e-01 -6.866277009248733521e-02 1.338670253753662109e-01 1.928433328866958618e-01 4.013740718364715576e-01 1.088224723935127258e-01 -1.018794178962707520e-01 2.918211184442043304e-02 7.978870533406734467e-03
-9.594282507896423340e-02 6.698653101921081543e-02 -2.136619091033935547e-01 2.162734232842922211e-02 7.258000224828720093e-02 -2.595893442630767822e-01 3.137765228748321533e-01 1.895146816968917847e-01 -1.905134320259094238e-01 5.167925264686346054e-03 1.133284866809844971e-01 1.781816035509109497e-01 2.181157320737838745e-01 -4.912722408771514893e-01 6.447424739599227905e-02 3.281512483954429626e-02 1.794908642768859863e-01 5.567165091633796692e-02 -1.762584596872329712e-01 5.038736388087272644e-02 -1.959133297204971313e-01 -1.402626782655715942e-01 1.795919239521026611e-01 8.174305409193038940e-02 -1.060249954462051392e-01 -3.129716217517852783e-01 -5.555785447359085083e-02 -1.028452590107917786e-01 -1.586328893899917603e-01 -1.346765905618667603e-01 1.612717807292938232e-01 3.410597797483205795e-03
8.449912816286087036e-02 2.777315676212310791e-01 -2.282474748790264130e-02 1.518121212720870972e-01 1.226515322923660278e-01 -5.827695131301879883e-03 1.143178064376115799e-02 7.388039678335189819e-02 -1.993459463119506836e-01 3.456985056400299072e-01 2.627941668033599854e-01 2.301241829991340637e-02 1.546514965593814850e-02 -1.538441181182861328e-01 -5.829382315278053284e-02 1.470198631286621094e-01 2.124201506376266479e-01 2.768349647521972656e-01 1.906863898038864136e-01 -2.347860336303710938e-01 -1.165321841835975647e-01 -1.263951510190963745e-02 2.449371665716171265e-01 3.412519693374633789e-01 -2.264753729104995728e-02 -3.238356113433837891e-02 2.181542217731475830e-01 -1.564357131719589233e-01 -1.332655400037765503e-01 -5.273891612887382507e-02 2.793239653110504150e-01 -1.345865428447723389e-01
1.358853746205568314e-02 2.849252820014953613e-01 3.108439147472381592e-01 2.665857374668121338e-01 1.576597690582275391e-01 5.194647982716560364e-02 6.830230355262756348e-02 4.252846539020538330e-02 -1.578785926103591919e-01 -2.027160525321960449e-01 1.704781949520111084e-01 -3.450667113065719604e-02 -5.473597347736358643e-02 -2.484995871782302856e-01 -1.655261777341365814e-02 -3.347680866718292236e-01 2.759003043174743652e-01 -2.738839387893676758e-02 -3.905303601641207933e-04 -1.026916652917861938e-01 -2.204439043998718262e-01 -1.774736642837524414e-01 1.747932732105255127e-01 1.964577138423919678e-01 -2.369795180857181549e-02 1.941275298595428467e-01 2.621061801910400391e-01 -2.050552517175674438e-02 -1.784149855375289917e-01 -1.589250415563583374e-01 -1.941213607788085938e-01 -6.892307102680206299e-02
1.203150860965251923e-02 -1.727949976921081543e-01 4.291992634534835815e-03 5.930046737194061279e-02 2.042184174060821533e-01 1.073578894138336182e-01 1.196609344333410263e-02 -1.836865395307540894e-02 -1.945536285638809204e-01 -3.837976604700088501e-02 -2.272674441337585449e-01 1.204726919531822205e-01 1.093576550483703613e-01 -2.907387912273406982e-01 -2.795934379100799561e-01 -1.407346129417419434e-01 2.421977184712886810e-02 2.410870641469955444e-01 -1.635015308856964111e-01 2.038508653640747070e-03 -9.846863150596618652e-02 -3.825691044330596924e-01 1.642149239778518677e-01 1.044403761625289917e-01 2.891544401645660400e-01 3.308111131191253662e-01 -6.432779133319854736e-02 -4.814712330698966980e-02 -1.607252657413482666e-01 -3.198685944080352783e-01 -7.520765066146850586e-02 -1.060545910149812698e-02
7.054144144058227539e-02 -1.063063219189643860e-01 1.101654544472694397e-01 5.207260325551033020e-02 4.804674163460731506e-02 1.269535720348358154e-01 -2.046452760696411133e-01 -1.656570355407893658e-03 -9.881958365440368652e-02 5.105311423540115356e-02 2.660249769687652588e-01 9.730326384305953979e-02 -5.344902351498603821e-02 -2.034769058227539062e-01 4.267320409417152405e-02 -2.118050605058670044e-01 1.039527654647827148e-01 2.978383302688598633e-01 1.361368447542190552e-01 1.229031570255756378e-02 5.595320090651512146e-02 -1.942510902881622314e-01 2.360460609197616577e-01 1.311704069375991821e-01 2.392521649599075317e-01 2.274336963891983032e-01 3.626195788383483887e-01 1.353671103715896606e-01 -2.591892480850219727e-01 -2.962691783905029297e-01 7.686204463243484497e-02 -2.708925604820251465e-01
1.184809580445289612e-02 2.655576467514038086e-01 7.198217511177062988e-02 7.223507761955261230e-02 9.401144832372665405e-02 1.002455130219459534e-01 6.154809519648551941e-02 -1.854183226823806763e-01 -2.502625584602355957e-01 -2.267599403858184814e-01 -7.665959000587463379e-02 2.503682672977447510e-01 -1.223144028335809708e-02 -2.086222320795059204e-01 -1.350971311330795288e-01 -6.014092639088630676e-02 9.554057568311691284e-02 -1.124221086502075195e-01 -3.827026486396789551e-01 -9.707364439964294434e-02 -2.879251539707183838e-01 -2.281375080347061157e-01 -1.861865073442459106e-01 3.550506830215454102e-01 9.465000033378601074e-02 1.734243929386138916e-01 9.673620760440826416e-02 3.696787869557738304e-03 -4.802654311060905457e-02 -2.984607219696044922e-01 -3.716555656865239143e-03 -2.449070103466510773e-02
1.113298460841178894e-01 5.275905877351760864e-02 1.069615185260772705e-01 6.931646168231964111e-02 1.331345736980438232e-01 -2.447741925716400146e-01 2.210610806941986084e-01 -5.272225663065910339e-02 -1.680311113595962524e-01 2.784395515918731689e-01 -7.710333913564682007e-02 3.214088380336761475e-01 4.751848280429840088e-01 -2.732699215412139893e-01 2.602138556540012360e-02 -6.096087023615837097e-02 5.444858968257904053e-02 3.240682929754257202e-02 2.648999094963073730e-01 2.597615239210426807e-04 -6.057376507669687271e-03 -2.462599724531173706e-01 1.789359375834465027e-02 -2.735016867518424988e-02 -9.008738398551940918e-02 3.589105233550071716e-02 2.985256314277648926e-01 -7.040748745203018188e-02 -1.691340059041976929e-01 -3.127995878458023071e-02 1.041570901870727539e-01 -1.988968402147293091e-01
2.521671056747436523e-01 1.038173958659172058e-01 -3.017684817314147949e-01 1.552926748991012573e-02 1.869996786117553711e-01 2.044999301433563232e-01 4.952798783779144287e-02 -6.761207431554794312e-02 -1.953485757112503052e-01 -1.929987967014312744e-01 8.928593993186950684e-02 1.656737178564071655e-01 2.771612443029880524e-02 -1.654580682516098022e-01 6.847573816776275635e-02 2.495073676109313965e-01 2.262192517518997192e-01 2.340948581695556641e-01 -2.310400009155273438e-01 7.949842512607574463e-02 -1.540518105030059814e-01 -1.962269656360149384e-02 -1.066515743732452393e-01 3.688608705997467041e-01 -5.935570597648620605e-02 -1.636629849672317505e-01 2.595862150192260742e-01 9.165495634078979492e-02 8.534508198499679565e-02 -2.893669009208679199e-01 9.720055013895034790e-02 -2.853053249418735504e-02
2.626496367156505585e-02 1.948980391025543213e-01 1.054537594318389893e-01 3.635809123516082764e-01 2.619289793074131012e-02 -1.468570083379745483e-01 1.926323026418685913e-01 -2.603698894381523132e-02 -1.689410656690597534e-01 -1.075827330350875854e-01 2.283039875328540802e-02 3.528232872486114502e-02 2.013822644948959351e-01 -1.807836294174194336e-01 -2.527189068496227264e-02 -3.353029787540435791e-01 4.265522062778472900e-01 5.545202270150184631e-02 -1.443228721618652344e-01 -1.024706587195396423e-01 1.834413856267929077e-01 -1.207091584801673889e-01 2.135076373815536499e-01 3.104583323001861572e-01 -9.749186225235462189e-03 2.772465646266937256e-01 -5.673318356275558472e-02 6.518246978521347046e-02 3.000703826546669006e-02 -1.238932982087135315e-01 1.498435586690902710e-01 1.077601127326488495e-02
-7.155694067478179932e-02 -3.741922322660684586e-03 1.791365146636962891e-01 2.034259736537933350e-01 2.168692499399185181e-01 -3.120307922363281250e-01 -6.669361889362335205e-02 -1.908952295780181885e-01 -1.492270976305007935e-01 1.295178383588790894e-01 3.219657242298126221e-01 1.039429679512977600e-01 3.591575846076011658e-02 -1.253257691860198975e-01 9.696884453296661377e-02 6.972338072955608368e-03 4.991112649440765381e-01 -4.338583350181579590e-02 2.107649669051170349e-02 8.464930951595306396e-02 8.080707490444183350e-02 -2.033621817827224731e-01 2.194143235683441162e-01 1.539988964796066284e-01 1.563497036695480347e-01 1.434540301561355591e-01 2.968385629355907440e-02 2.209901064634323120e-01 -1.802552342414855957e-01 -2.095362544059753418e-01 6.240157783031463623e-02 -5.262798443436622620e-02
2.373676598072052002e-01 5.763379856944084167e-02 2.136380374431610107e-01 4.787576496601104736e-01 2.248723432421684265e-02 -1.281432360410690308e-01 3.577017486095428467e-01 -8.592376857995986938e-02 -3.951827809214591980e-02 -1.311215311288833618e-01 5.086664482951164246e-02 4.213038459420204163e-02 -1.620282381772994995e-01 -3.142303526401519775e-01 -4.884481802582740784e-02 4.472398757934570312e-02 2.355473190546035767e-01 1.518560349941253662e-01 2.230330184102058411e-02 -1.173861995339393616e-01 -1.886253803968429565e-01 -2.586133778095245361e-01 6.008239835500717163e-02 2.197713702917098999e-01 1.554946303367614746e-01 -1.635229140520095825e-01 7.707901298999786377e-02 -4.507967457175254822e-02 -1.280246526002883911e-01 -1.347791999578475952e-01 -6.520256400108337402e-02 1.258562952280044556e-01
2.416304796934127808e-01 1.029688492417335510e-02 2.156224399805068970e-01 4.022474586963653564e-01 3.094024024903774261e-02 -3.850688785314559937e-02 1.236592680215835571e-01 -8.901794254779815674e-02 -2.821781039237976074e-01 -1.748979389667510986e-01 -1.738308221101760864e-01 -1.754863709211349487e-01 2.310010790824890137e-01 -3.147408366203308105e-01 -2.252623587846755981e-01 1.268141567707061768e-01 3.016372919082641602e-01 2.075619995594024658e-01 -7.464788854122161865e-02 -2.120375819504261017e-02 -7.100993394851684570e-02 1.156457960605621338e-01 1.061066463589668274e-01 1.025995165109634399e-01 1.464900821447372437e-01 1.626945734024047852e-01 1.924701035022735596e-01 5.809017643332481384e-02 -1.113308444619178772e-01 -1.729665845632553101e-01 3.384195640683174133e-02 -7.061196863651275635e-02
7.860952615737915039e-02 -1.753502874635159969e-03 4.077176377177238464e-02 1.595758944749832153e-01 8.295794576406478882e-02 1.055806204676628113e-01 -7.283074408769607544e-02 -3.495043516159057617e-02 -2.705315053462982178e-01 1.933170296251773834e-02 2.398029267787933350e-01 1.163608208298683167e-01 -1.501501053571701050e-01 -2.061980515718460083e-01 -1.934929639101028442e-01 5.856699496507644653e-02 9.434015303850173950e-02 1.521306782960891724e-01 6.272771954536437988e-02 1.686934530735015869e-01 1.236027572304010391e-02 -1.125602126121520996e-01 1.749824434518814087e-01 2.827169895172119141e-01 2.023325264453887939e-01 -1.072440221905708313e-01 2.611730992794036865e-01 2.149728592485189438e-03 -3.708676099777221680e-01 -1.618030816316604614e-01 4.401679337024688721e-01 -1.601998955011367798e-01
1.006092727184295654e-01 -1.159074380993843079e-01 1.228099167346954346e-01 1.729514747858047485e-01 1.888634860515594482e-01 3.428428769111633301e-01 1.326850056648254395e-01 7.015645503997802734e-02 -2.684560120105743408e-01 -1.941298693418502808e-02 2.424945086240768433e-01 2.758581191301345825e-02 2.302663475275039673e-01 -1.794493794441223145e-01 1.351643651723861694e-01 2.388283908367156982e-01 4.544591307640075684e-01 -1.696034222841262817e-01 -1.118810698390007019e-01 2.532016858458518982e-02 -7.950415834784507751e-03 -2.088950723409652710e-01 2.540248036384582520e-01 1.592318899929523468e-02 -2.907361369580030441e-03 -1.243938505649566650e-01 1.150847449898719788e-01 2.076091021299362183e-01 -2.735443972051143646e-02 6.512985099107027054e-03 1.792236268520355225e-01 -3.857520595192909241e-02
-7.320503890514373779e-02 1.930620670318603516e-01 -1.386082768440246582e-01 2.758921086788177490e-01 2.000962048768997192e-01 -1.443558335304260254e-01 -2.427914924919605255e-02 -1.000281125307083130e-01 -1.022759526968002319e-01 -1.185377165675163269e-01 -3.422618284821510315e-02 1.150830984115600586e-01 3.341551497578620911e-02 -2.175602614879608154e-01 -1.718905754387378693e-02 -2.680949270725250244e-01 5.141729712486267090e-01 2.386811673641204834e-01 -2.379253739491105080e-03 -1.937303319573402405e-02 1.332525461912155151e-01 -2.327821105718612671e-01 2.262953519821166992e-01 1.359191685914993286e-01 1.364146620035171509e-01 1.255292445421218872e-01 -2.437752187252044678e-01 1.649131327867507935e-01 -1.800587475299835205e-01 -8.898289501667022705e-02 -6.877400446683168411e-03 7.933479547500610352e-02
-8.442617207765579224e-02 2.628684043884277344e-01 1.231766585260629654e-02 -3.059750236570835114e-02 2.551605701446533203e-01 1.611772924661636353e-01 1.680717170238494873e-01 1.057548224925994873e-01 -1.224693283438682556e-01 3.155138790607452393e-01 -2.867894619703292847e-02 -1.311939060688018799e-01 2.495272904634475708e-01 -4.416594207286834717e-01 1.091613061726093292e-02 -5.990729667246341705e-03 6.609173864126205444e-02 1.391254663467407227e-01 -3.141133785247802734e-01 2.849575877189636230e-01 -4.349720850586891174e-02 -1.521201878786087036e-01 7.130487263202667236e-02 2.270686626434326172e-01 1.122682988643646240e-01 -4.166072234511375427e-03 1.450780481100082397e-01 6.532467156648635864e-02 -1.491483151912689209e-01 -1.062534004449844360e-02 -1.557534933090209961e-01 -1.796672642230987549e-01
-9.786625206470489502e-02 -2.829514630138874054e-02 -2.029025554656982422e-01 2.151780948042869568e-02 2.041345834732055664e-01 -1.406336128711700439e-01 -1.195696517825126648e-01 -4.803213849663734436e-02 -8.279315382242202759e-02 1.801912188529968262e-01 -5.530771240592002869e-02 1.999422907829284668e-01 1.981015503406524658e-01 -3.975893557071685791e-01 -4.231142997741699219e-02 2.507469356060028076e-01 -4.643648117780685425e-02 -2.021518051624298096e-01 6.437236070632934570e-02 2.030009031295776367e-01 -1.927736848592758179e-01 -2.613070905208587646e-01 -7.055609021335840225e-03 2.231564372777938843e-01 -4.997548833489418030e-02 1.575840711593627930e-01 3.571141064167022705e-01 -4.915147647261619568e-02 -2.039385288953781128e-01 -1.529369950294494629e-01 9.292531013488769531e-02 -2.259031832218170166e-01
-2.249501496553421021e-01 -1.644753813743591309e-01 -4.257582500576972961e-02 3.761257231235504150e-01 4.912211000919342041e-01 -2.086822129786014557e-02 4.415222629904747009e-02 6.519970297813415527e-02 -3.508015275001525879e-01 1.805445700883865356e-01 7.518977671861648560e-02 6.558021157979965210e-02 5.393389984965324402e-02 -2.153141945600509644e-01 -1.844029873609542847e-01 -1.114446744322776794e-01 7.674210518598556519e-02 8.884259313344955444e-02 -2.043226733803749084e-02 7.251571863889694214e-02 -2.457928806543350220e-01 -2.167840451002120972e-01 8.108981698751449585e-02 8.801399916410446167e-02 -7.652261853218078613e-02 -6.063553690910339355e-02 2.118896245956420898e-01 -1.611768081784248352e-02 1.678561419248580933e-01 -1.657935380935668945e-01 6.637341529130935669e-02 -1.177903115749359131e-01
-8.155404031276702881e-02 1.669418215751647949e-01 -6.661947071552276611e-02 1.676895469427108765e-01 8.775250613689422607e-02 6.605028361082077026e-02 2.353512346744537354e-01 6.909467279911041260e-02 1.702795326709747314e-01 2.302371263504028320e-01 6.942252814769744873e-02 -1.500465273857116699e-01 1.659948676824569702e-01 -4.308891892433166504e-01 -1.698895990848541260e-01 1.888816505670547485e-01 7.722988724708557129e-02 5.239281430840492249e-02 -2.746728062629699707e-01 3.155234456062316895e-01 -1.768303220160305500e-03 -2.804456353187561035e-01 2.614032709971070290e-04 3.442530035972595215e-01 2.025993168354034424e-02 6.532695144414901733e-02 9.325306117534637451e-02 1.908323913812637329e-01 -5.202622711658477783e-02 -1.207998842000961304e-01 -1.075540184974670410e-01 -1.186018809676170349e-01
4.882360622286796570e-02 1.095731509849429131e-03 -2.162564545869827271e-01 -1.663574576377868652e-01 2.639655768871307373e-01 -1.112913340330123901e-01 -1.049821637570858002e-02 -1.389218568801879883e-01 -1.109150052070617676e-01 1.658527404069900513e-01 -6.986702978610992432e-02 9.095042198896408081e-02 2.642886899411678314e-02 -4.433062970638275146e-01 1.262165904045104980e-01 3.234846293926239014e-01 2.371282130479812622e-02 -1.900522410869598389e-01 -3.101050155237317085e-03 9.872554242610931396e-02 -2.355164587497711182e-01 -1.808815002441406250e-01 -1.338141113519668579e-01 1.954836398363113403e-01 4.221975803375244141e-02 2.503457963466644287e-01 3.146345615386962891e-01 2.336624450981616974e-02 -2.232131361961364746e-01 7.118200510740280151e-02 1.435259133577346802e-01 -1.439238041639328003e-01
1.378142684698104858e-01 1.565299481153488159e-01 1.990002691745758057e-01 1.182290613651275635e-01 2.089460752904415131e-02 1.691039204597473145e-01 3.538461029529571533e-01 -2.187212556600570679e-02 -1.358982622623443604e-01 1.478488743305206299e-01 -3.188518583774566650e-01 -2.918839156627655029e-01 1.760139018297195435e-01 -2.516706287860870361e-01 -3.991148248314857483e-02 2.387089431285858154e-01 2.340831905603408813e-01 -3.476202115416526794e-02 2.434187084436416626e-01 -1.935669337399303913e-03 1.275419443845748901e-01 -5.440745502710342407e-02 1.417316645383834839e-01 2.044522762298583984e-01 5.102607421576976776e-03 1.123253926634788513e-01 1.598392724990844727e-01 1.608450338244438171e-02 -2.823956310749053955e-01 -6.447782367467880249e-02 1.024082377552986145e-01 -1.972466707229614258e-01
1.590590178966522217e-01 -8.139035105705261230e-02 -1.484567970037460327e-01 2.368916124105453491e-01 2.508556246757507324e-01 -1.170401126146316528e-01 2.809139154851436615e-02 2.566175460815429688e-01 -3.729619383811950684e-01 5.798882991075515747e-02 1.468422710895538330e-01 1.579627245664596558e-01 2.764515578746795654e-01 -1.758521199226379395e-01 1.297155618667602539e-01 4.319860413670539856e-02 -1.860652863979339600e-02 2.219144441187381744e-02 -5.304405465722084045e-02 4.295722842216491699e-01 -2.193762809038162231e-01 -2.328404784202575684e-01 -7.391964644193649292e-02 5.013658478856086731e-02 -8.153576403856277466e-02 4.681210964918136597e-02 1.257353425025939941e-01 7.318097352981567383e-02 1.047883331775665283e-01 7.428111881017684937e-02 5.352570209652185440e-03 -2.942721247673034668e-01
2.195970863103866577e-01 3.462797775864601135e-02 -1.807912588119506836e-01 9.982363134622573853e-02 3.787181898951530457e-02 -1.173119023442268372e-01 -6.321895122528076172e-02 3.219907283782958984e-01 -1.528896838426589966e-01 -4.695096239447593689e-02 3.549886643886566162e-01 1.668444126844406128e-01 3.572280704975128174e-02 -3.639855980873107910e-01 -5.776124820113182068e-02 1.587213575839996338e-01 2.819543480873107910e-01 -3.064429759979248047e-02 -3.711630031466484070e-02 -1.955178193747997284e-02 -1.038444861769676208e-01 -3.660117462277412415e-02 2.426359057426452637e-02 2.319865226745605469e-01 -1.625995151698589325e-02 6.065905094146728516e-02 2.087475806474685669e-01 -1.666736900806427002e-01 -2.513913512229919434e-01 -2.971744239330291748e-01 1.893327534198760986e-01 -1.787428855895996094e-01
-1.273436099290847778e-01 7.722330093383789062e-02 2.816671431064605713e-01 2.010902166366577148e-01 1.723353862762451172e-01 2.582678198814392090e-01 3.711911737918853760e-01 -2.262563258409500122e-01 -1.882448941469192505e-01 1.225534975528717041e-01 1.264640837907791138e-01 5.696322768926620483e-02 7.114522159099578857e-02 -6.309720221906900406e-03 -1.882833987474441528e-02 -1.175812557339668274e-01 1.739205867052078247e-01 -8.361633867025375366e-02 -9.279947727918624878e-02 2.366141378879547119e-01 -1.862320452928543091e-01 -4.280607104301452637e-01 5.023992061614990234e-02 2.174638211727142334e-01 1.225755363702774048e-01 -1.277564018964767456e-01 -1.827061921358108521e-02 -7.944124937057495117e-02 1.338165551424026489e-01 7.281716167926788330e-02 1.899596750736236572e-01 -1.297660022974014282e-01
-2.226737514138221741e-02 7.349942624568939209e-02 -1.559125483036041260e-01 -1.285574436187744141e-01 1.620907336473464966e-03 8.799625188112258911e-02 -6.477251648902893066e-02 1.139628961682319641e-01 -4.255710840225219727e-01 -6.133032217621803284e-02 1.875615864992141724e-01 9.585481882095336914e-02 2.275892198085784912e-01 -3.404970467090606689e-01 2.762247808277606964e-02 -6.110916659235954285e-02 2.012023180723190308e-01 2.500340715050697327e-02 1.158661097288131714e-01 6.471750093623995781e-04 -3.421677350997924805e-01 -2.742576599121093750e-01 2.238299101591110229e-01 2.003283500671386719e-01 -1.753480136394500732e-01 -4.016880691051483154e-02 1.011770144104957581e-01 -9.473809599876403809e-02 -1.401716610416769981e-03 -2.584554255008697510e-01 1.970614194869995117e-01 -1.805488616228103638e-01
2.742264047265052795e-02 1.064108014106750488e-01 1.590337306261062622e-01 1.851826161146163940e-01 2.140365988016128540e-01 -2.736919522285461426e-01 -3.309296444058418274e-02 -2.494828552007675171e-01 -1.167111992835998535e-01 6.600435823202133179e-02 1.623897403478622437e-01 1.508290022611618042e-01 5.224918201565742493e-02 -2.460495568811893463e-02 9.706441313028335571e-02 -6.832271814346313477e-02 4.692207574844360352e-01 6.089706905186176300e-03 3.011924587190151215e-02 4.211737215518951416e-02 -1.015745624899864197e-01 -1.731070131063461304e-01 2.319774776697158813e-01 1.107011586427688599e-01 2.099809795618057251e-01 1.000962220132350922e-02 -1.535519957542419434e-02 1.584592610597610474e-01 -3.358195722103118896e-01 -3.502158820629119873e-01 -4.862837493419647217e-02 -1.523021310567855835e-01
1.092342883348464966e-01 1.303407102823257446e-01 -2.160078585147857666e-01 -6.887381523847579956e-02 1.722781658172607422e-01 2.423768788576126099e-01 1.071074157953262329e-01 -5.094766989350318909e-02 -3.204069137573242188e-01 -2.379884198307991028e-02 2.528678774833679199e-01 -1.337981075048446655e-01 5.899476259946823120e-02 -3.706035315990447998e-01 -3.588926792144775391e-01 8.765024691820144653e-02 2.044395208358764648e-01 1.396822184324264526e-01 2.200135216116905212e-02 -1.707987859845161438e-02 -2.808621525764465332e-01 -4.461822286248207092e-02 -4.160650819540023804e-02 4.270442947745323181e-02 1.604577749967575073e-01 -1.886893361806869507e-01 1.498825550079345703e-01 3.578902781009674072e-02 -2.376326620578765869e-01 -2.271021008491516113e-01 1.167068332433700562e-01 3.904612734913825989e-02
2.872352004051208496e-01 9.522005915641784668e-02 1.855638474225997925e-01 5.012933611869812012e-01 -4.597387835383415222e-02 -1.901894211769104004e-01 2.175632268190383911e-01 -1.765160262584686279e-01 -3.006142796948552132e-03 -5.560367554426193237e-02 -8.332748711109161377e-02 -1.070045903325080872e-01 6.980280578136444092e-02 -3.169187903404235840e-01 -1.568061262369155884e-01 2.080117315053939819e-01 2.078449875116348267e-01 1.823142617940902710e-01 -1.240933090448379517e-01 -1.401745229959487915e-01 -1.785231828689575195e-01 -1.676620692014694214e-01 1.004455909132957458e-01 1.350334286689758301e-01 2.048875689506530762e-01 -7.628992944955825806e-02 1.461503654718399048e-01 -3.388242423534393311e-02 -4.193740338087081909e-02 -1.764592677354812622e-01 3.321290016174316406e-02 8.464197069406509399e-02
-1.520262956619262695e-01 -1.476341784000396729e-01 9.366196580231189728e-03 2.746791839599609375e-01 2.096454650163650513e-01 2.019138187170028687e-01 1.425244659185409546e-01 -8.775000274181365967e-02 -2.524194540455937386e-03 -2.462333813309669495e-02 -4.009845200926065445e-03 -1.657915115356445312e-01 1.159073635935783386e-01 -4.488826096057891846e-01 -1.519608125090599060e-02 -6.546799093484878540e-03 -2.895050682127475739e-02 1.060055792331695557e-01 1.318988204002380371e-01 1.743039041757583618e-01 -7.550673931837081909e-02 -1.266620159149169922e-01 5.062216520309448242e-02 3.335695564746856689e-01 2.865889668464660645e-01 -2.120795696973800659e-01 1.397632528096437454e-02 6.714180111885070801e-03 -3.320066928863525391e-01 4.757062532007694244e-03 2.989610135555267334e-01 -3.304532542824745178e-02
3.217136859893798828e-01 -9.042195230722427368e-02 -3.041198290884494781e-02 1.027785614132881165e-01 1.665943535044789314e-03 2.087079286575317383e-01 8.244157582521438599e-02 1.233248561620712280e-01 -2.901788353919982910e-01 1.481455415487289429e-01 -1.766964346170425415e-01 1.077507063746452332e-01 1.446694731712341309e-01 -1.248707808554172516e-02 -4.471063613891601562e-02 2.557614445686340332e-01 -3.485399857163429260e-02 2.308769673109054565e-01 -7.140256464481353760e-02 2.745223939418792725e-01 -1.619258522987365723e-01 -1.689615696668624878e-01 -1.159011125564575195e-01 3.767738342285156250e-01 3.187792897224426270e-01 -5.599229410290718079e-02 3.001531064510345459e-01 1.362607032060623169e-01 -1.093275547027587891e-01 -1.101368200033903122e-02 5.471459031105041504e-02 -1.290267519652843475e-02
2.676356732845306396e-01 -1.139549817889928818e-02 -1.576575189828872681e-01 -1.466676890850067139e-01 2.314784824848175049e-01 2.418191134929656982e-01 8.486223965883255005e-02 -1.490903645753860474e-01 -1.785351336002349854e-01 3.577733412384986877e-02 1.206846684217453003e-01 1.162962391972541809e-01 7.314624637365341187e-02 -3.462086617946624756e-01 -5.663983058184385300e-03 2.727075815200805664e-01 1.000672355294227600e-01 2.126721143722534180e-01 -3.839430958032608032e-02 9.860510379076004028e-02 -1.760715395212173462e-01 7.313673943281173706e-02 1.141260117292404175e-01 4.019977152347564697e-01 -7.903996109962463379e-02 -1.503301560878753662e-01 3.789493143558502197e-01 5.341953039169311523e-02 -1.460124850273132324e-01 -5.913533270359039307e-02 2.527271769940853119e-02 3.679665550589561462e-02
1.184419617056846619e-01 -2.068704552948474884e-02 2.044552564620971680e-01 2.498891055583953857e-01 3.189489245414733887e-01 9.567739814519882202e-02 3.157759830355644226e-02 1.932382434606552124e-01 -2.019100636243820190e-01 6.819441169500350952e-02 -2.079914063215255737e-01 -2.495912276208400726e-02 2.958439290523529053e-01 -2.504884302616119385e-01 -1.149914115667343140e-01 -6.714743375778198242e-02 1.083965525031089783e-01 2.311806678771972656e-01 4.974338412284851074e-02 -2.452817931771278381e-02 1.191883832216262817e-01 -5.415316224098205566e-01 7.875613868236541748e-02 3.970693051815032959e-02 2.020444422960281372e-01 1.500563230365514755e-02 -1.245925482362508774e-02 -8.478522300720214844e-02 1.870071329176425934e-02 -1.734035611152648926e-01 1.078095734119415283e-01 2.882383204996585846e-02
1.663530617952346802e-01 6.368111819028854370e-02 9.991947561502456665e-02 3.124387860298156738e-01 1.650704294443130493e-01 4.093709215521812439e-02 3.153853714466094971e-01 5.434203892946243286e-03 -2.033811807632446289e-01 2.441718429327011108e-01 -1.645911186933517456e-01 2.001609057188034058e-01 3.641190528869628906e-01 -2.403270006179809570e-01 2.010678350925445557e-01 6.576414406299591064e-02 -1.104291342198848724e-02 5.210248380899429321e-02 -2.041547596454620361e-01 2.639061212539672852e-01 -6.321264058351516724e-02 -4.751828685402870178e-02 1.643843017518520355e-02 3.239497840404510498e-01 2.473903298377990723e-01 -4.310564137995243073e-03 -9.097606875002384186e-03 -1.172354817390441895e-01 1.382788866758346558e-01 6.369551178067922592e-03 -7.062618434429168701e-02 -6.472725421190261841e-02
8.641689270734786987e-02 3.303100168704986572e-02 1.993863135576248169e-01 1.185684502124786377e-01 4.596022367477416992e-01 5.967002362012863159e-02 1.248179152607917786e-01 -5.635578650981187820e-03 -1.037165820598602295e-01 1.587946563959121704e-01 -1.958888471126556396e-01 1.734001040458679199e-01 1.050201132893562317e-01 -2.091697603464126587e-01 -1.407249420881271362e-01 -5.870228633284568787e-03 1.151958331465721130e-01 1.187129244208335876e-01 -1.233887225389480591e-01 -1.463970839977264404e-01 1.950359940528869629e-01 -4.398705065250396729e-01 8.891368657350540161e-02 1.634784787893295288e-01 7.841163314878940582e-03 -1.008451506495475769e-01 -7.611212134361267090e-02 -2.468650937080383301e-01 -1.248227432370185852e-01 -1.853667944669723511e-01 1.771269291639328003e-01 -1.993285566568374634e-01
1.591704487800598145e-01 -1.088360249996185303e-01 1.283626556396484375e-01 4.038410782814025879e-01 3.255658447742462158e-01 -1.116228699684143066e-01 1.190109178423881531e-01 -1.980579793453216553e-01 -2.825520634651184082e-01 4.219054244458675385e-03 -4.617166146636009216e-02 -2.387684583663940430e-01 2.566452920436859131e-01 -2.382514476776123047e-01 2.332256175577640533e-02 -1.174225807189941406e-01 2.153204381465911865e-01 5.568694323301315308e-02 7.717095781117677689e-03 2.349751256406307220e-02 -5.077312886714935303e-02 4.895492270588874817e-02 8.459745347499847412e-02 1.444833278656005859e-01 1.987830847501754761e-01 1.059107482433319092e-01 1.416152995079755783e-02 -9.684310108423233032e-02 -2.797973453998565674e-01 1.591706722974777222e-01 -1.067864429205656052e-02 -2.971940040588378906e-01
3.270398676395416260e-01 1.551611870527267456e-01 -1.678998619318008423e-01 1.012204736471176147e-01 2.750575542449951172e-01 1.537132114171981812e-01 -2.223590463399887085e-01 -6.885476410388946533e-02 8.958429098129272461e-03 -2.173308841884136200e-02 -1.886260136961936951e-02 1.969146579504013062e-01 4.388577491044998169e-02 -2.905443012714385986e-01 -1.890331208705902100e-01 1.243655011057853699e-01 2.853943407535552979e-01 2.389939427375793457e-01 -7.308677583932876587e-02 1.055523529648780823e-01 -6.318321079015731812e-02 -8.326714485883712769e-02 -3.903270512819290161e-02 3.512006402015686035e-01 -1.122316159307956696e-02 -2.265501320362091064e-01 1.226855888962745667e-01 -6.824898719787597656e-02 -2.698723077774047852e-01 -2.139433622360229492e-01 -1.264685988426208496e-01 5.691498890519142151e-02
-6.463570892810821533e-02 1.343334168195724487e-01 6.054669618606567383e-02 2.363680154085159302e-01 2.179856449365615845e-01 2.491323500871658325e-01 -8.887046575546264648e-02 1.011975258588790894e-01 -1.930336803197860718e-01 -4.998374730348587036e-02 2.039804309606552124e-01 -1.688124686479568481e-01 9.268763661384582520e-02 -4.254785478115081787e-01 -9.378920495510101318e-02 -1.883174329996109009e-01 7.725369185209274292e-02 2.265415489673614502e-01 4.241427406668663025e-02 1.194845363497734070e-01 -7.591297477483749390e-02 -1.388557720929384232e-02 5.763328820466995239e-02 2.941396236419677734e-01 1.362374424934387207e-01 -1.706095486879348755e-01 7.101646810770034790e-02 2.003641873598098755e-01 -3.179810345172882080e-01 1.660178415477275848e-02 2.868584394454956055e-01 3.279865533113479614e-02
2.968976199626922607e-01 1.202865839004516602e-01 -7.181301712989807129e-02 1.167693808674812317e-01 1.778527796268463135e-01 7.624740153551101685e-02 1.426128149032592773e-01 2.761086523532867432e-01 2.246165240649133921e-04 1.610467433929443359e-01 9.684141725301742554e-02 1.678024679422378540e-01 1.164893507957458496e-01 -3.920373916625976562e-01 -2.748079597949981689e-01 2.687994837760925293e-01 2.116861045360565186e-01 2.616947293281555176e-01 -2.561371922492980957e-01 6.119470298290252686e-02 -1.191049069166183472e-02 -8.796750009059906006e-02 -5.958022922277450562e-02 1.067671850323677063e-01 1.057959645986557007e-01 -3.159902691841125488e-01 -1.045321822166442871e-01 3.173602372407913208e-02 -1.461339294910430908e-01 -9.064938873052597046e-02 -3.367631463333964348e-03 -8.959688991308212280e-02
3.827265650033950806e-02 1.261719018220901489e-01 7.939748466014862061e-02 2.919536828994750977e-01 6.035632640123367310e-02 1.195448786020278931e-01 4.765061438083648682e-01 -1.242140755057334900e-01 -1.550029367208480835e-01 6.417153775691986084e-02 -2.114927172660827637e-01 -1.089163050055503845e-01 2.265488058328628540e-01 -2.854873538017272949e-01 -1.657613366842269897e-01 2.084949910640716553e-01 1.365608423948287964e-01 -3.534767031669616699e-02 -5.457763001322746277e-02 -9.012435562908649445e-03 -2.731806412339210510e-02 -6.976029276847839355e-02 1.957177966833114624e-01 -3.628064319491386414e-02 1.279000788927078247e-01 5.571896955370903015e-02 1.968170851469039917e-01 3.466317802667617798e-02 -3.065579533576965332e-01 -8.612643927335739136e-02 2.867804169654846191e-01 -1.758149266242980957e-01
8.275764063000679016e-03 2.004434317350387573e-01 6.670750677585601807e-02 1.714147478342056274e-01 -3.860823810100555420e-02 -2.791485376656055450e-02 1.295739561319351196e-01 -1.772848367691040039e-01 -2.443671077489852905e-01 -8.042879402637481689e-02 6.673433631658554077e-02 1.769008934497833252e-01 5.795236825942993164e-01 -2.184725999832153320e-01 -8.296022564172744751e-02 1.577238887548446655e-01 2.082435041666030884e-01 2.486792206764221191e-01 1.160061210393905640e-01 -2.132970392704010010e-01 7.838225364685058594e-02 -2.834151312708854675e-02 -1.908652484416961670e-01 2.112007588148117065e-01 -8.750037103891372681e-02 4.630206897854804993e-02 -3.807092085480690002e-02 -4.607216920703649521e-03 -1.759362369775772095e-01 -1.093338951468467712e-01 -2.209690660238265991e-01 5.491258203983306885e-02
2.842855155467987061e-01 -2.630904316902160645e-02 3.746056556701660156e-01 2.826437950134277344e-01 -1.128442808985710144e-01 -2.378116399049758911e-01 2.747542560100555420e-01 -5.450106412172317505e-02 -7.094504684209823608e-02 -8.777112513780593872e-02 -8.050013333559036255e-02 9.635887295007705688e-02 -6.837624311447143555e-02 -3.834356963634490967e-01 -3.169548884034156799e-02 2.024147659540176392e-01 1.158232688903808594e-01 1.090950742363929749e-01 -2.450521662831306458e-02 8.627414703369140625e-02 -1.230633631348609924e-01 -1.474276781082153320e-01 9.260610491037368774e-02 1.352305561304092407e-01 3.044045567512512207e-01 -1.062109172344207764e-01 -4.036040976643562317e-02 -1.363954693078994751e-01 -2.489774525165557861e-01 -2.115267217159271240e-01 -2.473135944455862045e-03 -1.814010180532932281e-02
6.406860798597335815e-02 1.228194311261177063e-01 1.278869211673736572e-01 2.984948158264160156e-01 9.401921927928924561e-02 -9.408473223447799683e-02 4.411891400814056396e-01 6.911727786064147949e-02 -1.708065718412399292e-01 -9.587696194648742676e-02 -1.840250641107559204e-01 -1.475228518247604370e-01 1.418680101633071899e-01 -2.763265371322631836e-01 8.729527145624160767e-02 4.488689005374908447e-01 2.629899382591247559e-01 1.467573046684265137e-01 1.160440444946289062e-01 1.820117533206939697e-01 -9.455343335866928101e-02 -7.680158317089080811e-02 9.411083906888961792e-02 -9.574160724878311157e-02 -4.217810928821563721e-02 -7.624313235282897949e-02 1.768616288900375366e-01 -1.429125666618347168e-02 -6.204795464873313904e-02 -3.647151961922645569e-02 2.011209726333618164e-01 -6.159168481826782227e-02
-1.427034032531082630e-03 -2.420654296875000000e-01 -2.204450070858001709e-01 -1.022787392139434814e-01 -7.485070824623107910e-02 2.656052708625793457e-01 1.544048339128494263e-01 6.938747316598892212e-02 -2.967004776000976562e-01 1.166769713163375854e-01 8.814822882413864136e-02 4.899215884506702423e-03 1.350208967924118042e-01 -3.301209211349487305e-01 1.664177626371383667e-01 1.499323248863220215e-01 1.424239724874496460e-01 8.776640892028808594e-02 -3.362710773944854736e-02 3.169573247432708740e-01 3.659149259328842163e-02 -3.194146789610385895e-03 4.858301579952239990e-02 3.970295786857604980e-01 1.585805416107177734e-01 -1.341482624411582947e-02 8.999463915824890137e-02 -1.681082509458065033e-02 -3.755080997943878174e-01 -8.721065521240234375e-02 -5.514617636799812317e-02 -1.201355904340744019e-01
1.168754771351814270e-01 8.829030394554138184e-02 1.398438215255737305e-01 -1.158440560102462769e-01 4.091787338256835938e-01 7.597279548645019531e-02 2.226896882057189941e-01 -1.059706285595893860e-01 -2.536375820636749268e-01 -5.012023448944091797e-02 2.800672948360443115e-01 -1.071667149662971497e-01 2.329706549644470215e-01 -3.147602081298828125e-01 -2.016776241362094879e-02 -8.879511058330535889e-02 3.106769621372222900e-01 8.657341450452804565e-02 -3.104678913950920105e-02 2.032461464405059814e-01 -1.179485991597175598e-01 7.344552129507064819e-02 9.581205993890762329e-02 -1.194309294223785400e-01 7.419254630804061890e-02 -9.324163943529129028e-02 2.138352096080780029e-01 -1.921802759170532227e-02 -1.111575514078140259e-01 -1.153395995497703552e-01 -2.731687724590301514e-01 -2.086400538682937622e-01
1.278525441884994507e-01 -2.181051820516586304e-01 -1.484811305999755859e-01 2.066334784030914307e-01 1.826126128435134888e-02 -1.050728559494018555e-01 2.464817464351654053e-01 9.990617632865905762e-02 -2.056647092103958130e-01 -6.536966562271118164e-02 -6.169932708144187927e-02 1.186472475528717041e-01 -2.990436181426048279e-02 -4.399801492691040039e-01 -1.565118692815303802e-02 1.289152503013610840e-01 1.082920283079147339e-01 -1.626137048006057739e-01 1.632987558841705322e-01 7.702931761741638184e-02 -2.036293223500251770e-02 -3.972271680831909180e-01 2.676943540573120117e-01 -2.300451882183551788e-02 -1.867570728063583374e-01 -1.244549732655286789e-02 1.372744888067245483e-01 1.934005469083786011e-01 -2.077997922897338867e-01 -1.037820130586624146e-01 -1.216906607151031494e-01 -2.285395413637161255e-01
3.988684117794036865e-01 -1.456240378320217133e-02 3.488814830780029297e-02 2.216854542493820190e-01 -3.194260224699974060e-02 -1.797085255384445190e-01 -1.232114583253860474e-01 -3.420335948467254639e-01 -1.722689419984817505e-01 1.278114616870880127e-01 -1.273261010646820068e-01 -1.059799790382385254e-01 4.107037931680679321e-02 -4.071668982505798340e-01 -1.384197920560836792e-01 -2.344477921724319458e-02 -7.133117876946926117e-03 8.836267888545989990e-02 -4.964844137430191040e-02 -8.183188037946820259e-05 1.488526258617639542e-02 -1.230350285768508911e-01 -1.914901435375213623e-01 1.599364578723907471e-01 9.200719743967056274e-02 2.479918897151947021e-01 4.796388000249862671e-02 3.561086654663085938e-01 -1.042421832680702209e-01 -1.554941236972808838e-01 1.687924116849899292e-01 -1.168907061219215393e-01
1.439491510391235352e-01 -3.435653820633888245e-02 5.129323154687881470e-02 2.017689198255538940e-01 6.146581470966339111e-02 -8.149011409841477871e-04 -1.062077283859252930e-01 4.298860952258110046e-02 -1.784340888261795044e-01 1.194802150130271912e-01 2.885758876800537109e-01 -3.474697237834334373e-03 1.204447895288467407e-01 -5.255692079663276672e-02 -3.114644438028335571e-02 9.624563157558441162e-02 1.425036787986755371e-01 8.748461306095123291e-02 1.526079475879669189e-01 8.242170512676239014e-02 -7.719393819570541382e-02 -1.028986200690269470e-01 1.754995435476303101e-01 3.107272684574127197e-01 2.409968227148056030e-01 -2.634245902299880981e-02 2.715310156345367432e-01 -1.533103436231613159e-01 -3.916101157665252686e-01 -1.776052415370941162e-01 4.447543919086456299e-01 -1.424360275268554688e-01
2.126321494579315186e-01 1.381099969148635864e-01 1.579866162501275539e-03 -1.203931868076324463e-01 1.946551799774169922e-01 5.899977684020996094e-02 -2.058737663901410997e-05 -2.529101371765136719e-01 -1.863785833120346069e-01 -1.931477934122085571e-01 1.646692752838134766e-01 1.491744667291641235e-01 2.099537756294012070e-03 -9.456525743007659912e-02 -2.056944668292999268e-01 1.761150658130645752e-01 1.526220291852951050e-01 1.035651564598083496e-01 -2.629200518131256104e-01 2.763561308383941650e-01 -5.288786813616752625e-02 -1.444908827543258667e-01 -1.439413875341415405e-01 4.036767482757568359e-01 1.210271343588829041e-01 -2.198363095521926880e-01 3.333500027656555176e-01 8.309195190668106079e-02 -1.820957064628601074e-01 -1.020957529544830322e-01 -7.501830623368732631e-06 -2.726213075220584869e-02
1.843886673450469971e-01 2.478100955486297607e-01 -2.179714143276214600e-01 2.814732678234577179e-02 2.495421767234802246e-01 6.882912665605545044e-02 1.412252336740493774e-01 -7.730340212583541870e-02 -1.382917910814285278e-01 -2.383222989737987518e-02 2.854930758476257324e-01 -7.519868761301040649e-02 2.225738167762756348e-01 -1.373244822025299072e-01 -3.891816362738609314e-02 -2.762953808996826410e-04 3.708046972751617432e-01 -5.443166475743055344e-03 -4.942800477147102356e-02 -2.243288606405258179e-02 -2.453225404024124146e-01 -2.729130387306213379e-01 -1.113790869712829590e-01 2.236550003290176392e-01 -1.169333308935165405e-01 7.966059446334838867e-02 6.645159423351287842e-02 -1.199666187167167664e-01 7.268858142197132111e-03 -2.682508826255798340e-01 3.460812568664550781e-01 -1.357140839099884033e-01
2.541961371898651123e-01 -2.707467079162597656e-01 1.593557745218276978e-01 1.347357779741287231e-01 1.632952988147735596e-01 1.344494521617889404e-01 -8.458811044692993164e-02 -3.227023780345916748e-01 -1.149188652634620667e-01 -2.665655016899108887e-01 3.302342817187309265e-02 1.507231891155242920e-01 3.914982825517654419e-02 -2.534314692020416260e-01 -3.449739888310432434e-02 -5.440998822450637817e-02 3.801000118255615234e-01 -1.075600385665893555e-01 -4.408402740955352783e-02 -1.477645151317119598e-02 1.463771462440490723e-01 -4.078147932887077332e-02 1.762673854827880859e-01 1.054312512278556824e-01 6.895723752677440643e-03 -6.123865605331957340e-04 1.444840729236602783e-01 2.445128709077835083e-01 -3.495191633701324463e-01 -1.464880257844924927e-01 9.884187579154968262e-02 1.641088277101516724e-01
1.083024144172668457e-01 -4.851643741130828857e-02 2.101860940456390381e-01 2.627542018890380859e-01 2.673004865646362305e-01 5.671691894531250000e-02 -1.425757165998220444e-02 -1.857813745737075806e-01 -3.524077236652374268e-01 7.309862226247787476e-02 -1.374387592077255249e-01 3.469378054141998291e-01 4.324105754494667053e-02 -1.443313062191009521e-01 8.825492858886718750e-02 1.409127563238143921e-01 9.950959682464599609e-02 -3.733489662408828735e-02 1.190299075096845627e-02 1.664994806051254272e-01 -2.264287769794464111e-01 2.859363798052072525e-03 -2.520431876182556152e-01 1.313543766736984253e-01 -8.463250845670700073e-02 2.450990229845046997e-01 2.080407291650772095e-01 8.373849838972091675e-02 1.937662810087203979e-02 -2.505659759044647217e-01 2.430627495050430298e-01 1.821885854005813599e-01
-2.408751398324966431e-01 1.172035653144121170e-02 -1.586601883172988892e-01 2.290237881243228912e-02 9.509090334177017212e-02 1.091714799404144287e-01 1.104049310088157654e-01 8.710537105798721313e-02 -2.869959175586700439e-01 -1.302707791328430176e-01 2.793792486190795898e-01 1.707782447338104248e-01 5.475940927863121033e-02 -6.122174113988876343e-02 -1.485931426286697388e-01 3.413524329662322998e-01 1.697464287281036377e-01 1.433746982365846634e-02 -3.162004798650741577e-02 3.325968608260154724e-02 -6.061483919620513916e-02 -1.801804155111312866e-01 1.054670214653015137e-01 1.015376746654510498e-01 2.254139780998229980e-01 -2.278405800461769104e-02 4.679460525512695312e-01 5.653040111064910889e-02 -1.091852784156799316e-01 -3.827794790267944336e-01 2.072122320532798767e-02 -4.934892803430557251e-02
3.040754497051239014e-01 2.128652185201644897e-01 1.629382371902465820e-01 3.576774895191192627e-01 1.093412190675735474e-01 -3.227123618125915527e-01 2.425731569528579712e-01 -3.135118866339325905e-03 -8.861692249774932861e-02 -1.875797212123870850e-01 8.538705296814441681e-03 1.374233961105346680e-01 -1.074464693665504456e-01 -2.930045127868652344e-01 -3.336353972554206848e-02 2.860908806324005127e-01 1.811551749706268311e-01 2.182790488004684448e-01 5.290390551090240479e-02 -6.498506665229797363e-02 -9.699451923370361328e-02 -1.913629919290542603e-01 8.727578818798065186e-02 1.644542962312698364e-01 1.037062928080558777e-01 -2.658068537712097168e-01 -9.365429729223251343e-02 -9.259543567895889282e-02 -8.346456289291381836e-02 -5.762889608740806580e-02 8.532327413558959961e-02 7.709613442420959473e-02
3.942307829856872559e-01 1.229500323534011841e-01 1.616851240396499634e-02 9.133349359035491943e-02 1.024712249636650085e-01 -1.419340372085571289e-01 9.061143547296524048e-02 -1.524053281173110008e-03 -1.751347780227661133e-01 -2.375866323709487915e-01 1.120065152645111084e-01 -1.273781955242156982e-01 8.093544840812683105e-02 -4.426132738590240479e-01 -1.492193043231964111e-01 2.155791372060775757e-01 1.239185556769371033e-01 1.836224496364593506e-01 1.406595110893249512e-01 -1.351258009672164917e-01 -2.504087984561920166e-01 -1.649895459413528442e-01 1.476308554410934448e-01 -6.139981746673583984e-02 2.694572508335113525e-01 -2.078005298972129822e-02 6.331143528223037720e-02 -1.375988721847534180e-01 -9.412489086389541626e-02 -9.355680644512176514e-02 2.512826919555664062e-01 1.247859969735145569e-01
1.832652091979980469e-01 -1.111374609172344208e-02 6.909419782459735870e-03 -2.792905643582344055e-02 3.512389659881591797e-01 2.368758767843246460e-01 5.730108916759490967e-02 -2.143071889877319336e-01 -7.329804450273513794e-02 7.332548499107360840e-02 1.130745708942413330e-01 5.137691646814346313e-02 -1.030620187520980835e-01 -4.252615272998809814e-01 -1.697735190391540527e-01 2.644915580749511719e-01 -1.092434977181255817e-03 3.364176675677299500e-02 -7.076005637645721436e-02 2.887666821479797363e-01 -1.158712655305862427e-01 -4.301507398486137390e-02 4.753385484218597412e-02 2.042967975139617920e-01 -6.437614560127258301e-02 -1.399898082017898560e-01 3.495640754699707031e-01 2.303052097558975220e-01 -1.070435196161270142e-01 -2.203622013330459595e-01 3.082303889095783234e-02 1.077312082052230835e-01
1.631608754396438599e-01 1.155329272150993347e-01 2.113728374242782593e-01 3.459176123142242432e-01 8.880475163459777832e-02 1.241839751601219177e-01 1.100471317768096924e-01 1.017898246645927429e-01 -2.099717259407043457e-01 -2.014219611883163452e-01 -7.417690008878707886e-02 -3.521804139018058777e-02 1.799811869859695435e-01 -2.795187830924987793e-01 -2.225853055715560913e-01 -2.590334974229335785e-02 2.525451779365539551e-01 6.162109971046447754e-02 1.955012679100036621e-01 2.418758422136306763e-01 1.650304496288299561e-01 -1.185768917202949524e-01 -1.154001280665397644e-01 1.266883909702301025e-01 3.123191297054290771e-01 2.090413123369216919e-01 2.036040872335433960e-01 1.174153015017509460e-01 -1.396680921316146851e-01 -1.556193977594375610e-01 -5.356561765074729919e-02 1.404751390218734741e-01
1.866375356912612915e-01 2.920666635036468506e-01 -1.148500442504882812e-01 -4.182402044534683228e-03 5.043399706482887268e-02 1.010541766881942749e-01 -2.212598174810409546e-02 5.717732384800910950e-02 -2.695133090019226074e-01 1.378714200109243393e-02 2.496289312839508057e-01 8.965831995010375977e-02 9.797895699739456177e-02 -1.007425263524055481e-01 6.169726699590682983e-02 -1.914120838046073914e-02 2.511430084705352783e-01 1.756175607442855835e-01 2.267906069755554199e-02 -2.389593608677387238e-02 8.764367550611495972e-02 -4.812245070934295654e-01 -6.141376122832298279e-02 2.830692529678344727e-01 -3.148354589939117432e-02 -1.621314287185668945e-01 6.409569829702377319e-02 -6.179928779602050781e-02 -1.600489020347595215e-01 -2.659806311130523682e-01 1.645206660032272339e-01 -3.259553909301757812e-01
1.244319826364517212e-01 -2.133155241608619690e-03 -1.664667725563049316e-01 1.930018663406372070e-01 8.813754469156265259e-02 -3.919389247894287109e-01 9.746927022933959961e-02 -5.769177898764610291e-02 -1.572984606027603149e-01 -1.627816557884216309e-01 1.465041339397430420e-01 -1.119684986770153046e-02 7.937799394130706787e-02 -2.625562846660614014e-01 3.603982040658593178e-03 9.737901389598846436e-02 1.715093702077865601e-01 -2.562128305435180664e-01 -2.786640226840972900e-01 1.168239414691925049e-01 -6.802029162645339966e-02 -1.978062391281127930e-01 1.181314736604690552e-01 3.791780471801757812e-01 8.636742830276489258e-02 1.549307554960250854e-01 -6.035691127181053162e-02 -3.213774412870407104e-02 -1.804421246051788330e-01 -1.400772631168365479e-01 -1.473039090633392334e-01 2.998523116111755371e-01
2.588295340538024902e-01 -1.494960486888885498e-01 -7.382923364639282227e-02 3.094478845596313477e-01 3.684411942958831787e-01 -1.330573018640279770e-02 -8.208423852920532227e-02 -1.940731257200241089e-01 -5.447979643940925598e-02 -1.854451149702072144e-01 5.886587500572204590e-02 3.261263296008110046e-02 3.465154767036437988e-01 -2.175693213939666748e-01 -7.755225989967584610e-03 1.249261945486068726e-01 1.928830295801162720e-01 1.289924830198287964e-01 -2.324342727661132812e-02 -1.267445832490921021e-02 -1.566228270530700684e-01 7.190195471048355103e-02 8.348648250102996826e-02 -5.677350610494613647e-02 3.444792032241821289e-01 2.791235446929931641e-01 2.787842787802219391e-02 1.513409763574600220e-01 -2.478038668632507324e-01 -3.844181075692176819e-02 -8.371816575527191162e-02 -1.398941874504089355e-01
1.963926851749420166e-01 -3.891855478286743164e-02 -1.108061298727989197e-01 1.357581466436386108e-01 4.556337371468544006e-02 -6.309317052364349365e-02 -7.009775191545486450e-02 -9.041139483451843262e-02 -3.611878454685211182e-01 -9.734828025102615356e-02 1.094999536871910095e-01 -1.882335096597671509e-01 2.632259726524353027e-01 -9.008259326219558716e-02 -2.455420978367328644e-02 5.688579007983207703e-02 3.872587084770202637e-01 1.703738272190093994e-01 -7.758156955242156982e-02 2.086183875799179077e-01 5.101606994867324829e-02 -1.916164532303810120e-02 7.785839494317770004e-03 3.219822943210601807e-01 -3.336183130741119385e-01 5.548123270273208618e-02 2.315342724323272705e-01 2.868138626217842102e-02 7.742129382677376270e-04 -2.597195804119110107e-01 1.624645739793777466e-01 -2.087237238883972168e-01
3.365887328982353210e-02 1.516760736703872681e-01 1.881553977727890015e-01 2.553503513336181641e-01 1.059825047850608826e-01 -2.234979122877120972e-01 7.687642425298690796e-02 -8.775696158409118652e-03 -3.858858644962310791e-01 -3.078620182350277901e-03 1.966848820447921753e-01 1.522272732108831406e-02 5.179582163691520691e-02 -6.085169315338134766e-02 2.141005992889404297e-01 -5.301757156848907471e-02 4.975418448448181152e-01 -3.053990565240383148e-02 -1.353453993797302246e-01 3.710225224494934082e-02 -1.864466443657875061e-02 -2.129467725753784180e-01 2.697056531906127930e-02 1.506376862525939941e-01 1.045734509825706482e-01 1.693889349699020386e-01 -8.843845874071121216e-02 1.331601440906524658e-01 -2.759548425674438477e-01 -1.160903796553611755e-01 -2.108605802059173584e-01 -1.692777574062347412e-01
2.899054288864135742e-01 6.907492876052856445e-02 8.095385134220123291e-02 3.145962357521057129e-01 -6.173248216509819031e-02 -2.468897253274917603e-01 2.170512676239013672e-01 2.555319853127002716e-02 -2.464061975479125977e-01 -1.545920073986053467e-01 7.650726288557052612e-02 1.722465902566909790e-01 -8.754845708608627319e-02 -3.854550719261169434e-01 -1.528317332267761230e-01 1.151307672262191772e-01 1.208707913756370544e-01 2.304071336984634399e-01 1.076610684394836426e-01 4.444618895649909973e-02 -2.236800938844680786e-01 -2.826901972293853760e-01 6.329864263534545898e-02 1.734347194433212280e-01 2.631183266639709473e-01 -1.092284768819808960e-01 2.024239674210548401e-02 -1.788648962974548340e-01 -1.084309071302413940e-01 4.143167287111282349e-02 3.171322867274284363e-02 8.245617896318435669e-02
9.975845366716384888e-02 1.758955717086791992e-01 1.736513376235961914e-01 3.620112836360931396e-01 2.284928113222122192e-01 -1.690317243337631226e-01 -1.096859574317932129e-01 -2.034513503313064575e-01 -2.229812443256378174e-01 4.819577187299728394e-02 1.629760861396789551e-01 -5.316009745001792908e-02 1.702250093221664429e-01 -4.122296571731567383e-01 9.949798882007598877e-02 -3.457397967576980591e-02 2.580640614032745361e-01 1.350702941417694092e-01 -1.718163937330245972e-01 -1.016249209642410278e-01 -6.770936399698257446e-02 1.096263453364372253e-01 -9.485866129398345947e-02 1.890497058629989624e-01 -1.277260482311248779e-01 1.578991413116455078e-01 -2.243492901325225830e-01 2.551237642765045166e-01 -7.431193441152572632e-02 3.410121798515319824e-02 1.397310197353363037e-01 5.792528018355369568e-02
1.192221269011497498e-01 -4.124381393194198608e-02 1.105898544192314148e-01 4.454422891139984131e-01 1.477852761745452881e-01 7.191286236047744751e-02 3.259596228599548340e-01 -2.381754964590072632e-01 -7.455260306596755981e-02 -5.334265902638435364e-02 -1.634458601474761963e-01 -8.259280771017074585e-02 2.297866046428680420e-01 -3.076378107070922852e-01 -1.812485456466674805e-01 3.961146250367164612e-02 1.233592927455902100e-01 -3.611935675144195557e-02 1.008367389440536499e-01 -1.250152438879013062e-01 -1.385692507028579712e-01 -2.520345747470855713e-01 -8.443625271320343018e-02 -5.918718874454498291e-02 1.226815059781074524e-01 3.210408687591552734e-01 1.819344311952590942e-01 3.671664744615554810e-02 -9.194756299257278442e-02 -1.770477741956710815e-01 6.493462622165679932e-02 -1.654895544052124023e-01
1.492836177349090576e-01 -6.086232885718345642e-02 2.609705328941345215e-01 1.990298181772232056e-01 2.516576647758483887e-02 1.820919364690780640e-01 3.273773938417434692e-02 8.501774817705154419e-02 -3.722728192806243896e-01 -7.972840219736099243e-02 1.643087416887283325e-01 -6.630008108913898468e-03 2.347369045019149780e-01 -4.217328131198883057e-01 9.901265613734722137e-03 2.412294745445251465e-01 3.222705125808715820e-01 -7.204717397689819336e-02 -1.464509963989257812e-01 -1.390131749212741852e-02 -5.916095525026321411e-02 -4.713534563779830933e-02 2.216760814189910889e-01 2.096998989582061768e-01 -8.509677648544311523e-02 -2.795209549367427826e-02 4.621815681457519531e-02 9.350923448801040649e-02 1.582182496786117554e-01 1.556588262319564819e-01 2.350258827209472656e-01 -8.965214341878890991e-02
7.954826205968856812e-02 2.511835992336273193e-01 -5.275674909353256226e-02 4.526185989379882812e-02 8.120507746934890747e-02 -1.519570499658584595e-01 1.448737531900405884e-01 -1.541537325829267502e-02 -1.532497555017471313e-01 1.998957693576812744e-01 3.970424234867095947e-01 -4.683508723974227905e-02 -9.805323928594589233e-02 -4.170934855937957764e-01 -8.123185485601425171e-02 1.233943272382020950e-02 9.999250620603561401e-02 2.540059685707092285e-01 1.539966464042663574e-01 -1.004315465688705444e-01 -1.515280306339263916e-01 -1.782965660095214844e-01 -8.713724464178085327e-02 2.590292394161224365e-01 4.179935157299041748e-02 -1.126832887530326843e-01 -6.151608657091856003e-03 7.984492927789688110e-02 -1.830447912216186523e-01 -9.947050362825393677e-02 3.989477455615997314e-01 6.939347367733716965e-03
1.116414368152618408e-02 -9.888973087072372437e-02 9.500924497842788696e-02 1.337725520133972168e-01 3.792220056056976318e-01 1.604807004332542419e-02 2.361842691898345947e-01 -2.295071333646774292e-01 -1.991439908742904663e-01 -3.074601590633392334e-01 8.533642441034317017e-02 -1.569586694240570068e-01 -1.374782770872116089e-01 -2.332831919193267822e-01 -1.416096240282058716e-01 -6.005267426371574402e-02 2.406399929895997047e-03 1.564768105745315552e-01 -2.046362757682800293e-01 1.874256730079650879e-01 -6.528653949499130249e-02 1.568048261106014252e-02 -6.848165648989379406e-04 2.596541345119476318e-01 3.132521808147430420e-01 2.511513233184814453e-01 5.617662146687507629e-02 1.537210494279861450e-01 -1.250613480806350708e-01 -7.051730901002883911e-02 2.499293386936187744e-01 5.540638417005538940e-02
3.986064493656158447e-01 5.938979610800743103e-02 2.065734267234802246e-01 2.209408730268478394e-01 2.567413747310638428e-01 -1.609772630035877228e-02 1.185106188058853149e-01 -2.196693094447255135e-03 -3.260810971260070801e-01 -1.497806310653686523e-01 -1.725022047758102417e-01 -3.442014753818511963e-02 1.312808245420455933e-01 -2.381062954664230347e-01 -2.151575386524200439e-01 3.123951144516468048e-02 3.103725016117095947e-01 1.059028282761573792e-01 8.569452166557312012e-02 2.191717773675918579e-01 1.676525771617889404e-01 -2.661118656396865845e-02 -4.099683463573455811e-02 1.151712983846664429e-01 1.915490776300430298e-01 2.372763156890869141e-01 1.562161594629287720e-01 -1.778925769031047821e-02 5.448096990585327148e-02 -3.376054018735885620e-02 8.016055077314376831e-02 2.236941456794738770e-01
-1.694155782461166382e-01 1.423714607954025269e-01 1.782888621091842651e-01 1.698439568281173706e-01 -2.703512646257877350e-02 -6.432277150452136993e-03 2.350935190916061401e-01 2.269028313457965851e-02 -2.320216894149780273e-01 2.106794416904449463e-01 1.319800317287445068e-01 -9.648694843053817749e-02 1.609302498400211334e-02 -1.422252357006072998e-01 1.147520393133163452e-01 -4.632807523012161255e-02 3.612307310104370117e-01 -6.075464189052581787e-04 -6.571301072835922241e-02 -8.256680332124233246e-03 -4.505687654018402100e-01 -4.315625876188278198e-02 1.143239289522171021e-01 1.078331843018531799e-01 1.797453016042709351e-01 3.713948726654052734e-01 2.237473875284194946e-01 1.368821263313293457e-01 1.168565452098846436e-01 -1.571364551782608032e-01 -6.541881710290908813e-02 -1.642343848943710327e-01
7.351510226726531982e-02 1.612617224454879761e-01 2.305204272270202637e-01 2.058647014200687408e-02 5.101791024208068848e-01 1.116027832031250000e-01 2.810668349266052246e-01 1.164027005434036255e-01 -8.246405422687530518e-02 1.089792512357234955e-02 9.296154230833053589e-02 -8.145548403263092041e-02 -1.963632851839065552e-01 -6.560171395540237427e-02 -2.215186506509780884e-01 1.085394322872161865e-01 -5.681470781564712524e-02 1.867632716894149780e-01 -4.921894893050193787e-02 -5.574409384280443192e-03 -2.621698677539825439e-01 -7.138817012310028076e-02 7.122334092855453491e-02 3.583735823631286621e-01 1.716867089271545410e-01 9.117109328508377075e-02 2.743568718433380127e-01 1.235522776842117310e-01 -1.436844617128372192e-01 -6.768123060464859009e-02 -8.938710391521453857e-02 1.199753507971763611e-01
1.356359273195266724e-01 2.142629213631153107e-02 1.673041656613349915e-02 -1.691082268953323364e-01 2.618926465511322021e-01 -4.630612209439277649e-02 2.276965416967868805e-02 -3.711231648921966553e-01 -4.457119107246398926e-02 1.333249360322952271e-01 3.661036863923072815e-02 2.486526519060134888e-01 1.371961086988449097e-01 -4.202145636081695557e-01 6.709814071655273438e-02 1.820898652076721191e-01 1.344733685255050659e-01 -2.095114439725875854e-01 -1.160247027873992920e-01 4.115364849567413330e-01 -1.347554922103881836e-01 -1.638232916593551636e-01 -4.274515807628631592e-02 5.013151094317436218e-02 -1.864590942859649658e-01 1.504033356904983521e-01 1.878907084465026855e-01 -2.024360466748476028e-03 -1.444185972213745117e-01 -9.282122552394866943e-02 6.879368424415588379e-02 -7.906392216682434082e-02
9.947477281093597412e-02 7.154764235019683838e-02 2.407625615596771240e-01 2.037280648946762085e-01 -3.937988728284835815e-02 -1.248317062854766846e-01 -3.625509515404701233e-02 8.285174518823623657e-02 -2.192256748676300049e-01 1.377826631069183350e-01 -1.246010214090347290e-01 1.131950467824935913e-01 1.329316496849060059e-01 -8.073727041482925415e-02 -1.565720736980438232e-01 8.566365577280521393e-03 3.993942141532897949e-01 1.734617203474044800e-01 -1.171940565109252930e-01 -2.361329644918441772e-01 -9.015329927206039429e-02 -3.042395785450935364e-02 1.188276559114456177e-01 2.021930217742919922e-01 2.646030783653259277e-01 3.222170770168304443e-01 1.256742179393768311e-01 1.476632505655288696e-01 -2.391372174024581909e-01 -1.330926120281219482e-01 -1.797867864370346069e-01 -2.724473476409912109e-01
1.124504134058952332e-01 -8.941640704870223999e-02 3.018792159855365753e-02 3.592931926250457764e-01 3.081558942794799805e-01 -6.735540926456451416e-02 9.404646605253219604e-02 7.119722664356231689e-02 -2.584182322025299072e-01 -2.662235200405120850e-01 -4.247670993208885193e-02 4.079902917146682739e-02 3.048435747623443604e-01 -2.256738990545272827e-01 -1.624216884374618530e-01 -5.383067578077316284e-02 3.772606849670410156e-01 1.595170646905899048e-01 -7.962066680192947388e-02 1.575141102075576782e-01 1.682165265083312988e-01 5.766975134611129761e-02 4.437758401036262512e-02 6.020651385188102722e-02 2.638369202613830566e-01 2.764347493648529053e-01 -3.501950204372406006e-02 -7.199679967015981674e-03 -6.868570297956466675e-02 -1.090775877237319946e-01 1.006755679845809937e-01 1.071998924016952515e-01
-1.461477428674697876e-01 2.099405527114868164e-01 2.004933059215545654e-01 -3.122933395206928253e-02 4.094558954238891602e-01 -1.949557214975357056e-01 -4.604363348335027695e-03 3.705997392535209656e-02 -2.988057732582092285e-01 -1.601437665522098541e-02 -1.246860623359680176e-01 7.207987830042839050e-03 2.015561014413833618e-01 -3.051472008228302002e-01 -2.010483741760253906e-01 1.479121744632720947e-01 1.359466165304183960e-01 1.512168645858764648e-01 -6.694927811622619629e-02 1.349448785185813904e-02 5.626486241817474365e-02 -3.088659942150115967e-01 3.192599713802337646e-01 -1.499648094177246094e-01 -6.625514477491378784e-02 -1.218244358897209167e-01 -2.764713950455188751e-02 -8.988787978887557983e-02 -2.365596294403076172e-01 -1.907267980277538300e-02 1.778879463672637939e-01 -1.106220297515392303e-02
1.238343343138694763e-01 1.836335808038711548e-01 8.271645754575729370e-02 3.598736822605133057e-01 -8.018774539232254028e-02 1.340655237436294556e-01 2.012002468109130859e-01 2.908745221793651581e-02 -3.593687415122985840e-01 2.846415042877197266e-01 1.214519441127777100e-01 5.631989613175392151e-02 -7.433997839689254761e-02 -8.237161487340927124e-02 5.814959853887557983e-02 9.789267554879188538e-03 2.917848229408264160e-01 -3.676706179976463318e-02 -6.540534645318984985e-02 -6.661900132894515991e-02 -1.360507309436798096e-01 2.122578769922256470e-02 1.330358684062957764e-01 1.114839985966682434e-01 3.031452894210815430e-01 2.925523817539215088e-01 1.915374547243118286e-01 -9.190388023853302002e-02 -1.217105984687805176e-01 -5.889782309532165527e-02 -6.814844906330108643e-02 -3.393321633338928223e-01
1.709264703094959259e-02 8.868809044361114502e-02 2.240212559700012207e-01 4.104672074317932129e-01 3.184743523597717285e-01 5.642934143543243408e-02 -1.644140928983688354e-01 -2.251373380422592163e-01 -2.099704891443252563e-01 5.821713432669639587e-02 -3.827482163906097412e-01 2.296090126037597656e-01 1.571719497442245483e-01 -3.468803465366363525e-01 -1.902937583508901298e-05 -1.205255538225173950e-01 1.794164329767227173e-01 -1.691097952425479889e-02 9.034707397222518921e-02 7.130838930606842041e-02 -1.550661325454711914e-01 -4.841591045260429382e-02 -1.089355573058128357e-01 1.292280703783035278e-01 8.706597983837127686e-02 1.294471621513366699e-01 -5.870617553591728210e-02 4.690191894769668579e-02 -8.782090991735458374e-02 -1.033210456371307373e-01 1.173684448003768921e-01 1.475435048341751099e-01
-1.393535081297159195e-02 1.422661691904067993e-01 4.105389118194580078e-02 1.506496220827102661e-01 2.888018786907196045e-01 -2.103523313999176025e-01 -1.555989533662796021e-01 -2.498948574066162109e-01 -1.209257021546363831e-01 -1.190197095274925232e-01 1.596575677394866943e-01 4.855214804410934448e-02 -1.302484571933746338e-01 -2.341621220111846924e-01 4.417134448885917664e-02 3.175908699631690979e-02 5.664267539978027344e-01 1.498204767704010010e-01 -1.781530082225799561e-01 1.324888318777084351e-01 1.994177401065826416e-01 -8.340802043676376343e-02 1.747654750943183899e-02 5.150455608963966370e-02 1.803151816129684448e-01 3.999976441264152527e-02 -3.997606411576271057e-02 2.491011619567871094e-01 -1.542052328586578369e-01 -4.718410968780517578e-02 1.871538907289505005e-02 -2.076077461242675781e-01
-1.004535928368568420e-01 -1.304058264940977097e-02 2.127597853541374207e-02 -9.163228422403335571e-02 2.461189776659011841e-01 -2.261063307523727417e-01 1.149619519710540771e-01 -1.351058036088943481e-01 1.193816587328910828e-01 9.213482588529586792e-02 5.511394701898097992e-03 2.289960831403732300e-01 3.511432707309722900e-01 -4.179578423500061035e-01 3.101966083049774170e-01 2.500927448272705078e-01 4.882879089564085007e-03 -7.691984623670578003e-02 1.420808956027030945e-02 4.320339858531951904e-02 -5.621647462248802185e-02 -1.432296484708786011e-01 1.762019703164696693e-03 3.534749746322631836e-01 1.925274282693862915e-01 7.973317056894302368e-02 2.449282258749008179e-01 8.476672321557998657e-02 -5.428976565599441528e-02 6.397508084774017334e-02 1.763574928045272827e-01 -1.947685144841670990e-02
6.380245089530944824e-02 8.775944262742996216e-02 2.058196812868118286e-01 2.306811809539794922e-01 -3.058395534753799438e-02 2.631090283393859863e-01 -1.346120983362197876e-01 7.974242419004440308e-02 -1.148012578487396240e-01 2.275370620191097260e-02 1.450673192739486694e-01 -7.996550202369689941e-02 3.197875916957855225e-01 -2.573885023593902588e-01 -4.750744998455047607e-02 1.000256836414337158e-01 1.352698206901550293e-01 3.347598016262054443e-01 1.781420707702636719e-01 5.026086047291755676e-02 -1.548222452402114868e-01 -7.825768738985061646e-02 3.707895521074533463e-03 2.779704332351684570e-01 1.423419266939163208e-01 8.418000489473342896e-02 9.783060848712921143e-02 1.844388395547866821e-01 -4.290292561054229736e-01 -1.157402545213699341e-01 1.202844083309173584e-01 1.457241177558898926e-01
3.406608700752258301e-01 -2.356481999158859253e-01 2.964748740196228027e-01 1.237392351031303406e-01 3.658090531826019287e-01 3.705816343426704407e-02 1.394123435020446777e-01 -2.636695504188537598e-01 -1.586721688508987427e-01 -1.731508672237396240e-01 -4.290127381682395935e-02 -2.952015027403831482e-03 2.579524517059326172e-01 -2.123373597860336304e-01 -1.686325967311859131e-01 1.284674275666475296e-02 2.831042110919952393e-01 3.847128897905349731e-02 -1.080846711993217468e-01 2.332810014486312866e-01 -2.119353562593460083e-01 1.489796936511993408e-01 -2.747996710240840912e-03 8.702542632818222046e-02 3.002414852380752563e-02 1.768388748168945312e-01 1.626479476690292358e-01 1.254131179302930832e-02 -1.196012422442436218e-01 -5.164684355258941650e-02 -1.437414996325969696e-02 -7.376957684755325317e-02
5.396939814090728760e-02 -2.343519777059555054e-01 2.179526686668395996e-01 2.709360718727111816e-01 2.726080417633056641e-01 -2.721195220947265625e-01 2.480689585208892822e-01 -8.776853978633880615e-02 -4.129793345928192139e-01 -6.193115189671516418e-02 -3.337509930133819580e-02 -1.661198288202285767e-01 1.455560624599456787e-01 -9.879365563392639160e-02 2.477278932929039001e-02 -6.172131374478340149e-02 3.717528581619262695e-01 -1.000225245952606201e-01 1.536589115858078003e-01 -2.590769715607166290e-02 5.617434158921241760e-02 -8.848971873521804810e-02 2.360954694449901581e-02 2.714817523956298828e-01 -4.790813848376274109e-02 2.631336636841297150e-02 -9.336604177951812744e-02 9.611821174621582031e-02 -2.598960399627685547e-01 2.203776128590106964e-02 2.007109299302101135e-02 -1.344373673200607300e-01
1.643469035625457764e-01 1.571893841028213501e-01 1.648597717285156250e-01 4.511530697345733643e-01 1.930498629808425903e-01 -2.729296088218688965e-01 1.351106166839599609e-01 1.350593268871307373e-01 -1.001876369118690491e-01 -9.969910979270935059e-02 2.158450484275817871e-01 3.784016892313957214e-02 7.164187729358673096e-02 -9.910555183887481689e-02 -4.846410825848579407e-02 -9.080560505390167236e-02 1.687504351139068604e-01 6.066317856311798096e-02 -1.171730607748031616e-01 -1.104047372937202454e-01 -2.041026949882507324e-01 -1.908757090568542480e-01 -2.832642942667007446e-02 2.633541822433471680e-01 -7.977920025587081909e-02 1.094728261232376099e-01 -6.093706178944557905e-05 -3.201122581958770752e-02 -2.482548356056213379e-01 -3.641884922981262207e-01 -2.022802531719207764e-01 1.219933703541755676e-01
1.061421781778335571e-01 1.206487938761711121e-01 7.435293495655059814e-02 -1.319686137139797211e-02 2.936880588531494141e-01 4.945579543709754944e-02 2.802225649356842041e-01 -1.246227696537971497e-01 -2.557492256164550781e-01 -1.105403341352939606e-02 2.155316472053527832e-01 -2.074600458145141602e-01 2.093222141265869141e-01 -2.995488047599792480e-01 -2.302971482276916504e-02 1.374140530824661255e-01 2.288946658372879028e-01 1.828061044216156006e-01 6.789048761129379272e-02 1.867895722389221191e-01 -3.277031481266021729e-01 -7.527574896812438965e-02 7.193495333194732666e-02 -1.621946245431900024e-01 2.562227472662925720e-02 -2.025764733552932739e-01 2.012276649475097656e-01 -7.264913618564605713e-02 -2.139077782630920410e-01 -1.424478888511657715e-01 -1.641579419374465942e-01 -1.656252294778823853e-01
1.391750872135162354e-01 2.234993427991867065e-01 -1.646393984556198120e-01 7.524788379669189453e-02 2.420864403247833252e-01 3.209831938147544861e-02 1.118226647377014160e-01 -4.401432722806930542e-02 -9.551236033439636230e-02 -4.881233721971511841e-02 2.663415670394897461e-01 2.144258935004472733e-03 3.072439730167388916e-01 -1.881978809833526611e-01 -8.807864785194396973e-02 -5.901969596743583679e-02 3.966824710369110107e-01 -8.975179865956306458e-03 1.856972835958003998e-02 -2.723687514662742615e-02 -1.528608202934265137e-01 -7.790403813123703003e-02 -3.586313501000404358e-02 2.944152057170867920e-01 -1.669726371765136719e-01 1.091319546103477478e-01 7.004418224096298218e-02 -2.670395672321319580e-01 -5.975401494652032852e-03 -3.454147875308990479e-01 2.552725672721862793e-01 -1.545403152704238892e-01
1.878485381603240967e-01 -1.242743507027626038e-01 1.613296866416931152e-01 2.091034352779388428e-01 2.378663569688796997e-01 -9.732434153556823730e-02 3.453710349276661873e-03 1.683905124664306641e-01 -3.137378096580505371e-01 5.287824198603630066e-02 -2.738244533538818359e-01 -1.211141720414161682e-01 3.171117603778839111e-01 2.525790221989154816e-02 -1.403888761997222900e-01 1.547510027885437012e-01 2.637154161930084229e-01 -9.660867601633071899e-02 -4.212245345115661621e-02 3.416726738214492798e-02 3.651193529367446899e-02 -5.017231702804565430e-01 9.449469298124313354e-02 1.208851858973503113e-01 1.728335171937942505e-01 -1.062527596950531006e-01 1.124933455139398575e-02 -1.056635305285453796e-01 4.349111579358577728e-03 -1.463522315025329590e-01 1.131686642765998840e-01 -6.516931951045989990e-02
-1.110028326511383057e-01 -3.734958916902542114e-02 -1.374415457248687744e-01 1.544184833765029907e-01 4.050966203212738037e-01 1.739683561027050018e-02 -1.411267668008804321e-01 4.842374846339225769e-02 -3.816319704055786133e-01 9.958586096763610840e-02 2.005303800106048584e-01 1.913191168569028378e-03 -1.605265289545059204e-01 -1.714581996202468872e-01 -5.069713294506072998e-02 8.724195510149002075e-02 3.103142082691192627e-01 1.102625876665115356e-01 -1.148277074098587036e-01 2.883341312408447266e-01 -3.019268214702606201e-01 -2.870754897594451904e-01 9.641695022583007812e-02 1.435927599668502808e-01 -1.009313836693763733e-01 -5.979412794113159180e-02 2.055252343416213989e-01 -1.319265663623809814e-01 9.896031022071838379e-02 -5.114314705133438110e-02 -4.075267538428306580e-02 -4.110928159207105637e-03
3.536570444703102112e-02 1.246692463755607605e-01 -9.227804839611053467e-02 2.466889768838882446e-01 2.340026944875717163e-01 -1.010838299989700317e-01 1.031055673956871033e-01 -3.672816976904869080e-02 -2.273062765598297119e-01 2.058258801698684692e-01 -2.320425212383270264e-01 1.604430228471755981e-01 -1.276541501283645630e-02 -1.935928761959075928e-01 2.502897083759307861e-01 -8.732553571462631226e-02 9.459664672613143921e-02 -2.888010255992412567e-02 1.979148946702480316e-02 3.726391196250915527e-01 -3.514841496944427490e-01 3.546472266316413879e-02 -1.410386264324188232e-01 1.504040062427520752e-01 3.678506240248680115e-02 -6.135716661810874939e-02 2.075869292020797729e-01 2.289874404668807983e-01 -2.897127866744995117e-01 -1.574050933122634888e-01 -1.064871158450841904e-02 -1.718610674142837524e-01
-1.783173084259033203e-01 -1.266263127326965332e-01 -9.190332144498825073e-02 -9.783533215522766113e-02 3.683881834149360657e-02 8.137620240449905396e-02 1.936223208904266357e-01 -5.010822415351867676e-02 -2.774076461791992188e-01 1.744173094630241394e-02 2.888735830783843994e-01 7.189394533634185791e-02 2.394247502088546753e-01 -1.823870539665222168e-01 -1.341498941183090210e-01 2.659625709056854248e-01 -6.939478218555450439e-03 -1.773498207330703735e-02 -1.013054978102445602e-02 1.110096201300621033e-01 -2.252478301525115967e-01 -3.144429326057434082e-01 -1.392730162478983402e-03 8.601005375385284424e-02 1.114503815770149231e-01 1.280407141894102097e-02 3.463391363620758057e-01 8.099361509084701538e-02 -1.818415969610214233e-01 -3.701484501361846924e-01 2.476689070463180542e-01 -2.574523538351058960e-02
-1.647474318742752075e-01 7.533902674913406372e-02 3.382895886898040771e-02 3.203409314155578613e-01 2.911372184753417969e-01 2.472114935517311096e-02 2.650137618184089661e-02 1.172092407941818237e-01 -3.056605756282806396e-01 -1.663101315498352051e-01 -2.737030982971191406e-01 1.403052657842636108e-01 1.421982645988464355e-01 -2.620483636856079102e-01 7.495645433664321899e-02 -6.716756615787744522e-03 1.867664158344268799e-01 -1.065632980316877365e-02 -2.438205480575561523e-01 8.549410849809646606e-02 -4.072175920009613037e-01 6.676299497485160828e-03 7.741758227348327637e-02 1.078844293951988220e-01 -7.318864762783050537e-02 -1.835011094808578491e-01 3.054703474044799805e-01 -3.947069123387336731e-02 -3.602854162454605103e-02 -1.196846365928649902e-01 -1.276287436485290527e-01 -4.796380549669265747e-02
-5.858110636472702026e-02 5.375152826309204102e-02 1.705457419157028198e-01 1.766886413097381592e-01 4.530813694000244141e-01 -8.662475645542144775e-02 -1.508881896734237671e-01 6.165655329823493958e-02 -3.190241754055023193e-01 4.123364109545946121e-03 5.325886607170104980e-02 -9.931340813636779785e-02 9.512750059366226196e-02 -1.575518101453781128e-01 3.353715687990188599e-02 -1.483120471239089966e-01 1.838733851909637451e-01 9.028109163045883179e-02 -2.691457569599151611e-01 4.074267148971557617e-01 -9.618630260229110718e-02 -2.483735680580139160e-01 2.093055546283721924e-01 4.265464097261428833e-02 -1.313247829675674438e-01 5.360801145434379578e-02 1.790479123592376709e-01 -1.943694427609443665e-02 4.788510128855705261e-02 -2.648088335990905762e-01 -2.402161993086338043e-02 -4.220350179821252823e-03
-3.390063066035509109e-04 -5.662274081259965897e-03 5.827162042260169983e-02 -1.990561746060848236e-02 7.855673134326934814e-02 1.318155080080032349e-01 6.085545569658279419e-02 1.311662048101425171e-01 -1.831343621015548706e-01 1.148324236273765564e-01 2.164576500654220581e-01 2.455733716487884521e-01 4.178570508956909180e-01 -3.538239598274230957e-01 3.070114552974700928e-02 1.097460761666297913e-01 3.155322074890136719e-01 -1.817238628864288330e-01 3.053041175007820129e-02 8.795771002769470215e-02 -9.094404056668281555e-03 -1.069454476237297058e-01 2.519017159938812256e-01 -1.207590699195861816e-01 -6.829756498336791992e-02 2.608817443251609802e-02 3.176005482673645020e-01 1.092249080538749695e-01 -1.523129940032958984e-01 -8.993104100227355957e-02 2.099085152149200439e-01 -2.464754879474639893e-01
1.757910251617431641e-01 -4.644325375556945801e-02 -1.620527207851409912e-01 1.144714057445526123e-01 3.177073970437049866e-02 7.290508598089218140e-02 3.336047753691673279e-02 -1.324388682842254639e-01 -4.323650896549224854e-01 -1.864317506551742554e-01 1.157876476645469666e-01 -2.397858798503875732e-01 5.190910771489143372e-02 -2.591126225888729095e-02 5.021720007061958313e-02 1.604633629322052002e-01 3.317471146583557129e-01 2.199028581380844116e-01 4.441993311047554016e-02 1.299829334020614624e-01 -1.540506724268198013e-02 -2.231837213039398193e-01 3.291229531168937683e-02 1.996535509824752808e-01 -2.627839148044586182e-01 9.349413961172103882e-02 2.604416012763977051e-01 2.939444482326507568e-01 1.642322838306427002e-01 -1.501503288745880127e-01 1.149377003312110901e-01 -1.238095238804817200e-01
1.289449930191040039e-01 -1.499368399381637573e-01 2.764530712738633156e-03 3.612667620182037354e-01 2.713069617748260498e-01 -9.117756783962249756e-02 8.954703807830810547e-02 6.289939582347869873e-02 -2.905572950839996338e-01 -2.373792231082916260e-01 -7.973119616508483887e-03 -3.124250471591949463e-02 3.158710598945617676e-01 -2.321013361215591431e-01 -2.448603957891464233e-01 -1.418803632259368896e-01 4.218815267086029053e-01 7.342077046632766724e-02 -9.192181378602981567e-02 5.448526889085769653e-02 6.849437952041625977e-02 7.507555931806564331e-02 2.228513825684785843e-03 1.297679394483566284e-01 2.110054492950439453e-01 2.302017658948898315e-01 4.006027057766914368e-02 -8.022310212254524231e-03 -8.078690618276596069e-02 -1.123464554548263550e-01 6.606089323759078979e-02 1.275447160005569458e-01
2.987717688083648682e-01 -1.515614837408065796e-01 -2.936976402997970581e-02 3.086861670017242432e-01 6.555938720703125000e-02 -7.488917093724012375e-03 1.271699517965316772e-01 -2.187536209821701050e-01 -1.922216415405273438e-01 -4.725022986531257629e-02 -7.558520138263702393e-02 -9.978871047496795654e-02 3.100693821907043457e-01 -2.932702898979187012e-01 -6.334033608436584473e-02 -1.029780879616737366e-01 2.969723641872406006e-01 2.702700197696685791e-01 -6.137462332844734192e-02 1.999081484973430634e-02 -1.926099210977554321e-01 -1.527429372072219849e-01 1.043523326516151428e-01 1.301975995302200317e-01 1.244791522622108459e-01 3.087653517723083496e-01 6.418107450008392334e-02 1.079281195998191833e-01 -1.921340376138687134e-01 1.992375403642654419e-01 1.010233387351036072e-01 -6.727224588394165039e-02
2.547314465045928955e-01 -7.639846205711364746e-02 -3.788388893008232117e-02 2.266409993171691895e-01 3.269199430942535400e-01 2.029842883348464966e-01 1.391595304012298584e-01 -2.569985389709472656e-01 -2.400888204574584961e-01 -1.239021047949790955e-01 -6.615312397480010986e-02 -2.256126329302787781e-02 3.068569600582122803e-01 -1.446397304534912109e-01 1.343661993741989136e-01 3.643084689974784851e-02 2.513874471187591553e-01 2.643527686595916748e-01 -1.369396150112152100e-01 4.387713596224784851e-02 -1.631493270397186279e-01 -7.625646144151687622e-02 -8.390620350837707520e-02 -1.130436658859252930e-01 3.252853155136108398e-01 1.689564734697341919e-01 -2.728112787008285522e-02 3.144893795251846313e-02 -2.458765059709548950e-01 6.760203093290328979e-02 6.337882950901985168e-03 -1.532149761915206909e-01
-1.564211957156658173e-02 2.683870866894721985e-02 1.407710760831832886e-01 -8.364404737949371338e-02 8.300374448299407959e-02 2.446340024471282959e-01 2.076229304075241089e-01 1.220319326967000961e-02 -2.224901467561721802e-01 -6.355212628841400146e-02 3.448017537593841553e-01 1.267303824424743652e-01 -8.624965697526931763e-02 -4.971339404582977295e-01 4.794996231794357300e-02 6.837723404169082642e-02 1.090098395943641663e-01 9.827406704425811768e-02 2.271405979990959167e-02 7.733777910470962524e-02 -9.865791536867618561e-03 -1.602436900138854980e-01 1.525339335203170776e-01 4.904358088970184326e-02 4.295614734292030334e-02 -2.279846519231796265e-01 1.373517215251922607e-01 2.016771584749221802e-01 -2.997001111507415771e-01 -9.671869128942489624e-02 2.758918106555938721e-01 -2.098750323057174683e-01
2.060201764106750488e-01 8.373945206403732300e-02 -2.103432826697826385e-02 2.502599060535430908e-01 5.300187319517135620e-02 -9.514806419610977173e-02 2.738780081272125244e-01 1.160374879837036133e-01 -1.514926403760910034e-01 8.049285039305686951e-03 -5.516416579484939575e-02 1.835601925849914551e-01 4.988272488117218018e-01 -3.607901930809020996e-01 -1.571607589721679688e-01 7.502266764640808105e-02 6.786767393350601196e-02 -7.195633649826049805e-02 1.120119467377662659e-01 1.155173629522323608e-01 2.120220474898815155e-02 -2.475637644529342651e-01 2.053456008434295654e-01 -1.292958557605743408e-01 1.833082139492034912e-01 -8.697288483381271362e-02 2.386418581008911133e-01 -3.942883387207984924e-02 -5.085159465670585632e-02 -4.963277652859687805e-02 1.911657452583312988e-01 -1.431630551815032959e-01
-1.345473080873489380e-01 2.770486101508140564e-02 -7.846547663211822510e-02 -2.304055392742156982e-01 1.672991514205932617e-01 3.772144671529531479e-03 2.568542957305908203e-01 -1.471417024731636047e-03 -1.077565103769302368e-01 1.450851559638977051e-01 -7.487516850233078003e-02 -8.090080320835113525e-02 8.399322628974914551e-02 -3.122638463973999023e-01 3.949477672576904297e-01 8.958587422966957092e-03 8.635392785072326660e-02 1.802226305007934570e-01 1.147674098610877991e-01 3.574248552322387695e-01 2.487668395042419434e-02 -3.082530796527862549e-01 6.144973635673522949e-02 2.225449383258819580e-01 1.584465056657791138e-01 1.358915865421295166e-01 1.975143253803253174e-01 7.558993995189666748e-02 -1.841167658567428589e-01 -1.406473815441131592e-01 -1.558347046375274658e-02 -2.245951592922210693e-01
1.643751561641693115e-02 1.868466436862945557e-01 1.264022737741470337e-01 2.321483492851257324e-01 3.665957152843475342e-01 -1.488177180290222168e-01 1.870844960212707520e-01 -3.202405571937561035e-01 -1.921954751014709473e-01 2.751708030700683594e-02 -5.517166852951049805e-02 -1.541647613048553467e-01 1.570131927728652954e-01 -3.198109567165374756e-01 -8.128443360328674316e-02 -2.091940790414810181e-01 1.609408259391784668e-01 1.591934822499752045e-02 2.018292099237442017e-01 -6.424827873706817627e-02 6.000756751745939255e-03 -1.665562838315963745e-01 6.213965266942977905e-02 3.551919162273406982e-01 -8.655781298875808716e-02 1.665459573268890381e-01 -5.097441747784614563e-02 6.460228562355041504e-02 -1.876796334981918335e-01 1.595625132322311401e-01 -1.433684676885604858e-01 8.359260112047195435e-02
-4.416534304618835449e-02 1.839199066162109375e-01 -1.651032119989395142e-01 -1.707495301961898804e-01 4.651011526584625244e-02 1.333188712596893311e-01 1.836334913969039917e-01 4.882152751088142395e-02 -4.089090228080749512e-01 -1.249493360519409180e-01 7.656943798065185547e-02 1.120534390211105347e-01 1.514892429113388062e-01 -2.155400067567825317e-01 -1.383053958415985107e-01 -2.259655855596065521e-02 1.491055786609649658e-01 2.651319205760955811e-01 7.786093652248382568e-02 -1.390059199184179306e-02 -3.440535664558410645e-01 -2.023646533489227295e-01 2.778244316577911377e-01 9.683859348297119141e-02 1.951222540810704231e-03 -2.245825380086898804e-01 1.078809276223182678e-01 -3.811524808406829834e-02 -2.190418094396591187e-01 -1.126189827919006348e-01 2.304501384496688843e-01 -1.987716108560562134e-01
1.441620886325836182e-01 -7.186011224985122681e-02 -1.641859710216522217e-01 -2.699297964572906494e-01 2.216549962759017944e-01 -2.433774992823600769e-02 1.990218162536621094e-01 -9.647492319345474243e-02 -1.925713121891021729e-01 8.956207334995269775e-02 6.849803030490875244e-02 3.525691330432891846e-01 7.275791466236114502e-02 -1.785008758306503296e-01 1.681997328996658325e-01 1.061146855354309082e-01 9.953610599040985107e-02 -3.901728242635726929e-02 1.656197011470794678e-01 2.171029895544052124e-01 4.443490505218505859e-02 1.962331123650074005e-02 -1.877630949020385742e-01 2.779213786125183105e-01 3.257429897785186768e-01 2.531684339046478271e-01 1.734161823987960815e-01 1.706349477171897888e-02 -4.595549404621124268e-02 -2.460390031337738037e-01 3.083617798984050751e-02 -2.444811463356018066e-01
6.905690301209688187e-03 1.478529069572687149e-02 1.943991035223007202e-01 2.599395215511322021e-01 3.957505822181701660e-01 -5.011917278170585632e-02 -3.524199128150939941e-02 -3.753192424774169922e-01 -8.120868355035781860e-02 -8.563464879989624023e-02 1.023955643177032471e-01 1.043501347303390503e-01 1.389341242611408234e-02 -1.948431283235549927e-01 1.252039819955825806e-01 -2.599119581282138824e-02 4.275866448879241943e-01 9.774915874004364014e-03 -5.876110866665840149e-02 2.926244027912616730e-02 8.341417461633682251e-02 -7.685302197933197021e-02 5.942909792065620422e-02 2.574307322502136230e-01 1.112985983490943909e-01 1.253337711095809937e-01 -1.323898732662200928e-01 3.847561776638031006e-01 -7.585173100233078003e-02 -1.043034791946411133e-01 1.464676707983016968e-01 -4.097792878746986389e-02
-7.819194346666336060e-02 2.771660387516021729e-01 -1.627941243350505829e-02 1.777392476797103882e-01 -1.488303672522306442e-02 -3.971360996365547180e-02 1.476394385099411011e-01 -5.442643165588378906e-02 -1.272403150796890259e-01 -1.663544923067092896e-01 9.565718472003936768e-02 -1.448398977518081665e-01 1.665665358304977417e-01 -3.498697876930236816e-01 -1.121914945542812347e-02 1.429647803306579590e-01 1.535869389772415161e-01 -5.596332997083663940e-02 2.395184487104415894e-01 3.209172487258911133e-01 -7.258063554763793945e-02 -3.172345459461212158e-01 -1.907897293567657471e-01 2.645197696983814240e-02 9.375031292438507080e-02 -2.070302069187164307e-01 -1.040644422173500061e-01 -1.204007770866155624e-02 -4.153072535991668701e-01 -1.887433379888534546e-01 3.410691022872924805e-02 1.093759387731552124e-01
2.887575626373291016e-01 2.096138745546340942e-01 -7.642189413309097290e-02 1.152738332748413086e-01 3.103694319725036621e-01 6.528298556804656982e-02 -1.464399248361587524e-01 -2.251919060945510864e-01 1.142604202032089233e-01 1.199081763625144958e-01 -1.767338439822196960e-02 6.355792749673128128e-03 1.737997978925704956e-01 -1.691999733448028564e-01 1.092650294303894043e-01 3.132228925824165344e-02 1.788480728864669800e-01 3.025731444358825684e-01 2.174012735486030579e-02 2.926377765834331512e-02 7.669307291507720947e-02 -3.510339558124542236e-02 -1.423746794462203979e-01 3.687138557434082031e-01 7.537557929754257202e-02 -2.231520712375640869e-01 2.543623447418212891e-01 9.561693295836448669e-03 -3.719335496425628662e-01 -1.670751273632049561e-01 -7.600536942481994629e-02 2.772184647619724274e-02
-3.480046987533569336e-02 1.243069544434547424e-01 -1.098034307360649109e-01 -1.562537848949432373e-01 9.591812640428543091e-02 1.065499261021614075e-01 2.119848132133483887e-01 7.207507640123367310e-02 -2.188541889190673828e-01 1.306606382131576538e-01 2.404505014419555664e-01 5.096629261970520020e-02 2.470892667770385742e-01 -5.941981449723243713e-02 -3.949589096009731293e-03 3.304437696933746338e-01 3.030058443546295166e-01 -2.566404081881046295e-02 7.794953137636184692e-02 6.306979060173034668e-02 -9.825057536363601685e-02 -2.465146034955978394e-01 9.524740278720855713e-03 1.831271797418594360e-01 2.638077549636363983e-02 1.070542857050895691e-01 2.481026947498321533e-01 -3.020694293081760406e-02 -3.623114898800849915e-02 -3.801133930683135986e-01 3.847430348396301270e-01 -4.449005797505378723e-02
9.331122040748596191e-02 -7.872333377599716187e-02 5.750807002186775208e-02 3.073363564908504486e-02 2.408360689878463745e-01 6.583434343338012695e-02 2.040805816650390625e-01 1.291949898004531860e-01 -4.748943448066711426e-01 4.394162446260452271e-02 9.500847756862640381e-02 3.289481997489929199e-02 -9.040812402963638306e-02 -1.289853919297456741e-02 2.358891665935516357e-01 1.626504585146903992e-02 2.496166378259658813e-01 5.102347955107688904e-02 -1.646838933229446411e-01 2.639129757881164551e-01 -2.835215628147125244e-01 -2.678259611129760742e-01 7.390773296356201172e-02 2.522267103195190430e-01 -3.308253586292266846e-01 -1.118983775377273560e-01 -1.259884834289550781e-01 -3.536137938499450684e-02 -1.545863747596740723e-01 -6.625131517648696899e-02 -7.322578877210617065e-02 5.232525244355201721e-02
-3.103564865887165070e-02 6.149831041693687439e-02 1.106946915388107300e-01 1.468196660280227661e-01 -1.028509140014648438e-01 -1.928193867206573486e-02 2.153191566467285156e-01 -4.944427311420440674e-02 -2.283767312765121460e-01 5.123763903975486755e-02 1.963350772857666016e-01 8.713370561599731445e-02 -1.646526008844375610e-01 -1.767524927854537964e-01 8.121577650308609009e-02 -6.027866527438163757e-02 3.834224045276641846e-01 1.669687926769256592e-01 1.124594062566757202e-01 -2.702703140676021576e-02 -4.009082615375518799e-01 -2.454966008663177490e-01 1.216649562120437622e-01 1.232034415006637573e-01 3.628169000148773193e-01 1.610455960035324097e-01 7.067574560642242432e-02 -3.849206119775772095e-02 3.057275898754596710e-02 -5.450414121150970459e-02 -1.039412692189216614e-01 -3.379079997539520264e-01
2.406109869480133057e-01 -7.219494134187698364e-02 -7.572237402200698853e-02 -5.727452039718627930e-02 3.041192293167114258e-01 1.300547868013381958e-01 -1.027911305427551270e-01 -8.206698298454284668e-02 -1.237899884581565857e-01 1.276963856071233749e-02 1.125690713524818420e-01 1.718596816062927246e-01 7.980302721261978149e-02 -2.045945525169372559e-01 -9.311134368181228638e-02 3.524214625358581543e-01 2.540901005268096924e-01 1.616923362016677856e-01 2.261034958064556122e-02 2.242996096611022949e-01 4.660336300730705261e-03 6.134650320746004581e-04 -9.220048785209655762e-02 3.514756858348846436e-01 -8.893217146396636963e-02 -1.700162738561630249e-01 2.687779366970062256e-01 -7.238619774580001831e-02 -2.093244194984436035e-01 -3.058276474475860596e-01 -1.010956391692161560e-01 1.641167253255844116e-01
1.880917698144912720e-01 1.593095660209655762e-01 -1.299338340759277344e-01 -8.582787215709686279e-02 1.076108142733573914e-01 1.211257353425025940e-01 2.101411074399948120e-01 -7.391370832920074463e-02 -1.143650338053703308e-02 2.673559784889221191e-01 1.482183765619993210e-02 1.055377721786499023e-01 -4.010672494769096375e-02 -3.140420615673065186e-01 -1.842902749776840210e-01 2.852244675159454346e-01 3.060014545917510986e-01 3.954029083251953125e-01 -4.520638287067413330e-02 8.561208099126815796e-02 1.626240015029907227e-01 5.144478753209114075e-02 -2.069795578718185425e-01 1.675048321485519409e-01 1.942049711942672729e-01 3.912941738963127136e-02 1.181406714022159576e-02 2.701877951622009277e-01 -1.681480407714843750e-01 -7.520465552806854248e-02 1.142738685011863708e-01 -1.479296982288360596e-01
3.709469139575958252e-01 1.071034893393516541e-01 1.069647595286369324e-01 7.667450606822967529e-02 3.784745633602142334e-01 2.203483283519744873e-01 1.807300895452499390e-01 -1.257978826761245728e-01 -2.345767319202423096e-01 -7.950725965201854706e-03 9.211733192205429077e-02 -1.061779111623764038e-01 2.903873920440673828e-01 -3.976013883948326111e-02 -2.278630584478378296e-01 4.472118988633155823e-02 1.345947533845901489e-01 2.987824380397796631e-01 -2.143404483795166016e-01 3.937354683876037598e-02 4.965624213218688965e-02 -9.589145891368389130e-03 2.196030169725418091e-01 4.839180037379264832e-02 1.267943680286407471e-01 -7.022383809089660645e-02 2.071382701396942139e-01 -2.310330569744110107e-01 -5.861432105302810669e-02 -1.698769330978393555e-01 4.871084541082382202e-02 -1.366925388574600220e-01
1.174813657999038696e-01 -4.982959479093551636e-02 3.449159264564514160e-01 8.740988373756408691e-02 3.833858966827392578e-01 -2.994743874296545982e-03 9.756442904472351074e-02 -5.344983655959367752e-04 -2.099527269601821899e-01 7.570331217721104622e-04 -2.090528905391693115e-01 7.115039974451065063e-02 1.812914758920669556e-01 -7.929771393537521362e-02 -1.406333744525909424e-01 1.731512695550918579e-01 6.848607957363128662e-02 1.581874489784240723e-01 -1.206897050142288208e-01 -2.472285926342010498e-02 7.806039601564407349e-02 -4.358452558517456055e-01 2.084092944860458374e-01 -1.340698916465044022e-02 3.050814568996429443e-01 -1.797245815396308899e-02 7.786194235086441040e-02 -1.265859305858612061e-01 -1.437134742736816406e-01 -2.539696395397186279e-01 1.422743201255798340e-01 -1.157367825508117676e-01
-1.321112066507339478e-01 1.152701079845428467e-01 1.343750059604644775e-01 2.624641060829162598e-01 5.369746088981628418e-01 3.077536076307296753e-02 -1.463789194822311401e-01 -1.051330589689314365e-03 -2.228601127862930298e-01 -1.198985949158668518e-01 2.249366231262683868e-02 -8.169741183519363403e-02 9.809555858373641968e-02 -2.054777741432189941e-01 3.551467321813106537e-03 -5.095135420560836792e-02 7.172120269387960434e-03 9.037385135889053345e-02 -2.170686125755310059e-01 1.397576630115509033e-01 -1.778866201639175415e-01 -2.998573184013366699e-01 1.551131755113601685e-01 1.455232352018356323e-01 -1.521300226449966431e-01 -2.073352225124835968e-02 3.530230224132537842e-01 -1.473358273506164551e-01 -6.095267832279205322e-03 -1.518555432558059692e-01 6.424847990274429321e-02 8.442002534866333008e-02
2.513158917427062988e-01 3.372940123081207275e-01 -1.661780476570129395e-02 6.702074315398931503e-03 2.213788777589797974e-02 1.667387410998344421e-02 -1.062326952815055847e-01 -3.096754848957061768e-02 -1.754436641931533813e-01 4.083709791302680969e-02 2.526223063468933105e-01 8.146585524082183838e-02 2.016400918364524841e-03 -2.311936020851135254e-01 7.776791602373123169e-02 5.819505453109741211e-02 3.325759470462799072e-01 4.423376917839050293e-02 -3.021676465868949890e-02 -8.327043056488037109e-02 -1.611105538904666901e-02 -4.187051057815551758e-01 -4.932967200875282288e-02 1.002292409539222717e-01 2.556848106905817986e-03 -2.241742163896560669e-01 6.883154809474945068e-02 5.988245084881782532e-02 -1.472837477922439575e-01 -3.765459358692169189e-01 2.318517267704010010e-01 -2.442653924226760864e-01
-1.739309541881084442e-02 2.079460583627223969e-02 8.060535788536071777e-02 1.751126050949096680e-01 1.141304373741149902e-01 3.965765535831451416e-01 2.484154999256134033e-01 -2.300424426794052124e-01 1.201446726918220520e-01 1.456331759691238403e-01 4.235813766717910767e-02 4.679027572274208069e-02 1.481207311153411865e-01 -2.211103886365890503e-01 -2.597159147262573242e-01 1.841108947992324829e-01 1.299942284822463989e-01 2.308999747037887573e-01 -5.755062773823738098e-02 1.145412847399711609e-01 -4.247713461518287659e-02 2.631220035254955292e-02 1.112554073333740234e-01 2.864698767662048340e-01 2.447633743286132812e-01 1.537242084741592407e-01 5.499570816755294800e-02 3.070320188999176025e-02 -1.463087648153305054e-01 -3.555801212787628174e-01 -2.040059566497802734e-01 -6.939194351434707642e-02
7.618977874517440796e-02 1.872280091047286987e-01 2.927305400371551514e-01 2.206559926271438599e-01 1.733803153038024902e-01 -3.032467663288116455e-01 2.596357464790344238e-01 -1.163128316402435303e-01 -2.734916806221008301e-01 -5.767037719488143921e-02 2.183211743831634521e-01 5.978900566697120667e-02 7.390577346086502075e-02 2.925251424312591553e-02 -4.272814840078353882e-02 -1.133543066680431366e-02 2.076506912708282471e-01 -3.003281950950622559e-01 -1.344707757234573364e-01 -3.586868196725845337e-02 -1.790936850011348724e-02 -1.364380866289138794e-01 -8.560554683208465576e-02 3.000278472900390625e-01 -6.203772500157356262e-02 4.282399639487266541e-02 1.843489240854978561e-03 4.038935527205467224e-02 -3.230863213539123535e-01 -3.192547261714935303e-01 3.214291483163833618e-02 -2.329592220485210419e-02
3.363554477691650391e-01 6.587190926074981689e-02 2.992042899131774902e-01 1.991786509752273560e-01 1.967929601669311523e-01 2.611683905124664307e-01 -1.235531568527221680e-01 -1.545168012380599976e-01 -1.503919363021850586e-01 1.576728187501430511e-02 -1.582147330045700073e-01 8.846091479063034058e-02 2.092524468898773193e-01 -2.044460624456405640e-01 5.787868052721023560e-02 2.626444585621356964e-02 3.215429186820983887e-01 -1.315093934535980225e-01 -1.524252593517303467e-01 2.519627287983894348e-02 -2.912524044513702393e-01 -3.501253947615623474e-02 -1.502286456525325775e-02 2.931148707866668701e-01 1.117924079298973083e-01 1.404499858617782593e-01 -7.645164430141448975e-02 -1.623151637613773346e-02 3.180812299251556396e-02 -1.518480628728866577e-01 -1.040898486971855164e-01 2.681791782379150391e-01
2.461035102605819702e-01 3.447849452495574951e-01 5.062338709831237793e-02 -1.937014423310756683e-02 2.345354110002517700e-01 2.078515440225601196e-01 -1.993170529603958130e-01 -2.764432728290557861e-01 9.126791357994079590e-02 1.054148226976394653e-01 6.518331170082092285e-02 1.087488681077957153e-01 3.395332768559455872e-02 -2.432796806097030640e-01 4.450869187712669373e-02 2.173058688640594482e-01 2.629354596138000488e-01 3.525931835174560547e-01 1.278641354292631149e-02 1.655334830284118652e-01 -4.139637574553489685e-02 -9.983259439468383789e-02 -1.636686176061630249e-01 3.003055155277252197e-01 6.526952981948852539e-02 -1.356776989996433258e-02 4.941914975643157959e-02 -2.065991237759590149e-02 -1.500070095062255859e-01 -2.647094726562500000e-01 -9.026761353015899658e-02 -2.226698957383632660e-02
2.001242339611053467e-01 4.553751274943351746e-02 1.558205038309097290e-01 2.546090781688690186e-01 -4.324901103973388672e-02 2.120965421199798584e-01 -2.300166897475719452e-02 2.280609607696533203e-01 -2.663908600807189941e-01 1.065247040241956711e-02 -1.367303449660539627e-02 -1.034020707011222839e-01 2.067338079214096069e-01 -3.417762815952301025e-01 -1.566039770841598511e-01 2.190450578927993774e-01 2.157905846834182739e-01 8.232384175062179565e-02 -4.187382757663726807e-03 5.667407810688018799e-02 1.835211217403411865e-01 -4.091051220893859863e-02 1.573920696973800659e-01 2.487322837114334106e-01 6.506704539060592651e-02 -2.758942719083279371e-04 1.443356424570083618e-01 3.205894529819488525e-01 -2.834978997707366943e-01 -3.709664195775985718e-02 1.359982639551162720e-01 -2.207026481628417969e-01
2.611783742904663086e-01 -1.193524058908224106e-02 1.094769537448883057e-01 6.284452974796295166e-02 1.187094002962112427e-01 -2.879675105214118958e-02 7.878472656011581421e-02 -1.172438487410545349e-01 -2.427014857530593872e-01 1.962185055017471313e-01 2.018962651491165161e-01 -1.788492798805236816e-01 -7.658463716506958008e-02 1.000237092375755310e-02 -1.517025083303451538e-01 -8.850133419036865234e-02 4.436698853969573975e-01 1.149378493428230286e-01 1.122327148914337158e-01 7.098459452390670776e-02 -1.800445169210433960e-01 -2.566499412059783936e-01 1.591579318046569824e-01 2.812842838466167450e-02 -1.368079334497451782e-03 1.619923263788223267e-01 4.429827928543090820e-01 -2.025133371353149414e-02 -1.343538463115692139e-01 -7.442486286163330078e-02 -2.471825331449508667e-01 -1.191441938281059265e-01
-5.593483801931142807e-03 1.192870363593101501e-01 7.601894438266754150e-02 3.386267125606536865e-01 2.258810251951217651e-01 -1.654775142669677734e-01 1.987966448068618774e-01 -1.948072910308837891e-01 -1.820258051156997681e-01 -1.406474709510803223e-01 -6.516820937395095825e-02 -9.630206227302551270e-02 1.405844688415527344e-01 -2.960906922817230225e-01 -1.164976209402084351e-01 -1.772252023220062256e-01 2.362295091152191162e-01 1.534776538610458374e-01 2.298306822776794434e-01 -1.925993561744689941e-01 -2.910269983112812042e-02 -9.319894015789031982e-02 -1.091645378619432449e-02 4.627810716629028320e-01 -3.824162855744361877e-02 2.582383528351783752e-02 9.475968778133392334e-02 -1.973842084407806396e-02 1.348753646016120911e-02 8.243744820356369019e-02 -2.655562460422515869e-01 -9.206548333168029785e-02
3.167458772659301758e-01 1.591507643461227417e-01 5.063806772232055664e-01 5.433060601353645325e-02 1.809895634651184082e-01 1.888969689607620239e-01 5.084149539470672607e-02 2.852285467088222504e-02 -1.491249799728393555e-01 8.994208276271820068e-02 1.763259470462799072e-01 1.361521780490875244e-01 -7.438417524099349976e-02 -1.244712918996810913e-01 -4.570201411843299866e-02 1.459475755691528320e-01 3.734923303127288818e-01 2.328740507364273071e-01 -1.227889508008956909e-01 1.271513402462005615e-01 1.356006562709808350e-01 7.747022807598114014e-02 2.518098950386047363e-01 1.848061531782150269e-01 6.936860084533691406e-02 7.268687337636947632e-02 4.604058340191841125e-02 -1.383020076900720596e-02 -1.856829971075057983e-01 -9.371464699506759644e-02 1.081198900938034058e-01 6.694447249174118042e-02
2.591010034084320068e-01 2.453493028879165649e-01 -2.609093487262725830e-01 5.378367006778717041e-02 1.082089468836784363e-01 2.145712263882160187e-02 -2.690521068871021271e-02 7.832416146993637085e-02 -2.349897474050521851e-01 -8.955524861812591553e-02 1.696349233388900757e-01 2.215476185083389282e-01 -3.689081175252795219e-03 -2.203930616378784180e-01 -6.716927886009216309e-02 1.137513145804405212e-01 3.459126353263854980e-01 3.470587730407714844e-02 -2.390893846750259399e-01 -1.256018728017807007e-01 5.312644317746162415e-02 2.772276103496551514e-02 -3.466779366135597229e-02 2.990108132362365723e-01 -5.226163193583488464e-02 1.671832241117954254e-02 1.271915435791015625e-01 -1.516324877738952637e-01 -2.878237664699554443e-01 -2.762471437454223633e-01 1.953344345092773438e-01 -2.191965430974960327e-01
-7.364070415496826172e-02 6.646725535392761230e-02 3.181997537612915039e-01 1.047177687287330627e-01 2.773371934890747070e-01 1.627664417028427124e-01 2.737066149711608887e-01 1.167912185192108154e-01 3.885127976536750793e-02 3.074233531951904297e-01 5.265427753329277039e-02 1.430206894874572754e-01 3.332407772541046143e-02 -1.537053436040878296e-01 -4.320994764566421509e-02 3.103576898574829102e-01 1.784766465425491333e-01 -7.895412854850292206e-03 4.429399222135543823e-02 2.445359826087951660e-01 -9.910950809717178345e-02 6.139027699828147888e-02 2.787025868892669678e-01 3.221450746059417725e-01 9.827515482902526855e-02 1.650998145341873169e-01 -1.755262315273284912e-01 1.597948372364044189e-01 -1.659349203109741211e-01 -1.452608257532119751e-01 8.466977626085281372e-02 7.760867476463317871e-02
5.555590242147445679e-02 2.093386203050613403e-01 1.433140337467193604e-01 1.665049791336059570e-01 3.459320068359375000e-01 -1.034046187996864319e-01 6.613427400588989258e-02 -3.096738159656524658e-01 -6.685534864664077759e-02 -3.617938235402107239e-02 2.520273029804229736e-01 1.934514194726943970e-01 -9.863991290330886841e-02 -1.842917501926422119e-01 -3.570407256484031677e-02 2.743420936167240143e-02 3.350034058094024658e-01 1.485798358917236328e-01 1.837804727256298065e-02 -1.775286346673965454e-02 2.163849323987960815e-01 -4.566259682178497314e-02 1.579631417989730835e-01 1.564655452966690063e-01 1.837392896413803101e-01 -1.123236212879419327e-02 -2.474204897880554199e-01 3.007586002349853516e-01 -1.792561113834381104e-01 -2.451458126306533813e-01 5.883283540606498718e-02 -8.489638566970825195e-02
-2.818329334259033203e-01 1.992325633764266968e-01 -2.853777706623077393e-01 3.626179695129394531e-02 2.075866460800170898e-01 -5.644356459379196167e-02 1.477212309837341309e-01 -1.406903862953186035e-01 -1.499990075826644897e-01 1.080379635095596313e-01 3.389620408415794373e-02 2.866217494010925293e-01 2.729884088039398193e-01 -2.357130646705627441e-01 6.189734861254692078e-02 -2.497913874685764313e-02 2.513024806976318359e-01 -6.635949760675430298e-02 1.525538712739944458e-01 1.118320375680923462e-01 6.627766881138086319e-03 -1.482541561126708984e-01 -1.051272451877593994e-01 1.119535341858863831e-01 2.339359559118747711e-02 -3.596108034253120422e-02 1.854357570409774780e-01 1.150954514741897583e-01 2.396994084119796753e-02 -3.150011599063873291e-02 1.537937968969345093e-01 -4.843336045742034912e-01
3.285376131534576416e-01 3.490719199180603027e-02 8.086751401424407959e-02 -1.640413999557495117e-01 2.229141592979431152e-01 1.562038362026214600e-01 1.601109839975833893e-02 -3.984953835606575012e-02 -7.943797856569290161e-02 -6.149346008896827698e-02 -8.109881728887557983e-02 2.082162350416183472e-01 -1.456350367516279221e-02 -1.331222057342529297e-01 -3.696297854185104370e-02 3.087141513824462891e-01 8.189836889505386353e-02 2.625947892665863037e-01 -1.414124220609664917e-01 -4.800505563616752625e-02 -6.359332054853439331e-02 -2.328201383352279663e-01 -9.934718161821365356e-02 3.598333299160003662e-01 -9.679591655731201172e-02 -1.827403903007507324e-01 2.115482687950134277e-01 9.328585118055343628e-02 1.474511437118053436e-02 -4.352240562438964844e-01 1.557536870241165161e-01 -3.397196158766746521e-02
3.416064083576202393e-01 1.734298020601272583e-01 -4.615757986903190613e-02 1.267465949058532715e-01 1.481521129608154297e-01 3.675845684483647346e-03 2.130405902862548828e-01 1.563839614391326904e-01 -8.728797733783721924e-02 -8.469864726066589355e-02 3.073304295539855957e-01 -1.131162513047456741e-02 2.678313106298446655e-02 -1.947886049747467041e-01 -9.867196530103683472e-02 2.328540980815887451e-01 7.619769871234893799e-02 -1.270249299705028534e-02 -1.451228857040405273e-01 5.103410407900810242e-02 7.170524448156356812e-02 -3.194968700408935547e-01 1.373253315687179565e-01 1.997990608215332031e-01 1.083649322390556335e-01 1.437466219067573547e-02 4.501959681510925293e-01 -1.152529641985893250e-01 -5.767260119318962097e-02 -1.352587193250656128e-01 -3.616920486092567444e-02 -2.911499440670013428e-01
1.641557365655899048e-01 -7.846438139677047729e-02 3.704322129487991333e-02 4.259284585714340210e-02 2.860953211784362793e-01 2.486956417560577393e-01 3.781423270702362061e-01 -3.495309650897979736e-01 1.822084933519363403e-02 2.198697067797183990e-02 1.267252564430236816e-01 -5.019553937017917633e-03 1.233781222254037857e-02 -2.422798424959182739e-01 -2.607424259185791016e-01 6.395794451236724854e-02 1.898716576397418976e-02 2.069560289382934570e-01 3.970367461442947388e-02 2.709597945213317871e-01 -1.754058338701725006e-02 -1.171766668558120728e-01 1.111861988902091980e-01 2.118763923645019531e-01 -3.861883655190467834e-02 3.793829679489135742e-02 3.263233974575996399e-02 7.013453543186187744e-02 -1.439892500638961792e-01 -3.152483701705932617e-01 -1.915823072195053101e-01 -2.276089042425155640e-01
2.286420203745365143e-03 -1.200627628713846207e-02 -3.485766425728797913e-02 -5.725855752825737000e-02 2.533502280712127686e-01 -1.398870497941970825e-01 8.083617687225341797e-02 -1.128298044204711914e-01 -2.046726047992706299e-01 1.553647220134735107e-01 2.388644665479660034e-01 -1.954180002212524414e-01 -6.128444336354732513e-03 -3.457565605640411377e-01 -2.571454942226409912e-01 2.936124429106712341e-02 1.369206011295318604e-01 1.152643561363220215e-01 2.912367880344390869e-01 -3.857377916574478149e-02 -1.237140446901321411e-01 -3.363897204399108887e-01 -1.976677216589450836e-02 2.024267464876174927e-01 1.178272664546966553e-01 -1.653980165719985962e-01 -5.097633693367242813e-04 -7.379795610904693604e-02 -1.873712241649627686e-01 -2.381323128938674927e-01 3.428950607776641846e-01 -1.562185026705265045e-02
1.534522920846939087e-01 2.765130996704101562e-01 9.612991660833358765e-02 2.723412215709686279e-01 2.811271846294403076e-01 -1.086683347821235657e-01 1.761046946048736572e-01 -7.865000516176223755e-02 -3.851630389690399170e-01 2.449744008481502533e-02 -1.716838628053665161e-01 -1.191380992531776428e-01 2.971901893615722656e-01 -1.425747871398925781e-01 -8.466909639537334442e-03 7.748179882764816284e-02 1.254692822694778442e-01 -5.911086499691009521e-02 -1.177881956100463867e-01 -1.669403165578842163e-01 -1.434111446142196655e-01 -2.835206091403961182e-01 7.187254726886749268e-02 -1.158060953021049500e-01 2.494745254516601562e-01 1.047777310013771057e-01 1.414396911859512329e-01 1.836307644844055176e-01 6.840451061725616455e-02 -2.398742735385894775e-01 -1.042138785123825073e-01 -2.587658353149890900e-02
-4.905385524034500122e-02 8.401955664157867432e-02 -9.308998286724090576e-02 -1.105776280164718628e-01 3.711363375186920166e-01 -5.770052596926689148e-02 6.905344128608703613e-02 -2.507619261741638184e-01 -1.772983744740486145e-02 1.785032898187637329e-01 6.495375931262969971e-02 3.258994221687316895e-01 1.875273138284683228e-01 -4.703525304794311523e-01 2.158520044758915901e-03 2.715208530426025391e-01 5.132062826305627823e-03 -1.661520898342132568e-01 -8.092949539422988892e-02 2.040798217058181763e-01 -1.873012483119964600e-01 -7.448066771030426025e-02 -1.499106884002685547e-01 2.393391430377960205e-01 -1.235802005976438522e-02 7.431135326623916626e-02 2.030695825815200806e-01 7.763147354125976562e-02 -1.086466014385223389e-01 2.832490578293800354e-02 1.158055141568183899e-01 -1.140776574611663818e-01
2.279543876647949219e-01 1.188735812902450562e-01 -1.416588872671127319e-01 4.208860918879508972e-02 1.803269027732312679e-03 -1.628501713275909424e-01 -1.283353269100189209e-01 1.811777055263519287e-01 -1.901670396327972412e-01 1.670850962400436401e-01 2.808505892753601074e-01 1.840554550290107727e-02 2.462630905210971832e-02 -2.537991106510162354e-01 -2.501536905765533447e-01 5.191897228360176086e-02 4.198898673057556152e-01 1.267805546522140503e-01 -6.063251569867134094e-02 -1.027280017733573914e-01 -6.672500818967819214e-02 -2.599209845066070557e-01 -1.384918671101331711e-02 2.628739774227142334e-01 7.234516739845275879e-02 -1.261257082223892212e-01 1.426535397768020630e-01 -1.264459937810897827e-01 -5.948975682258605957e-02 -2.794482409954071045e-01 1.488049179315567017e-01 -2.312780022621154785e-01
1.561987847089767456e-01 -8.095915615558624268e-02 5.676677916198968887e-03 1.113813295960426331e-01 1.437194049358367920e-01 1.529057174921035767e-01 1.587274968624114990e-01 -1.283389180898666382e-01 -1.042101234197616577e-01 -4.700819030404090881e-02 2.971144318580627441e-01 1.984810680150985718e-01 1.051614359021186829e-01 -1.410782337188720703e-01 -6.606557220220565796e-02 3.422534763813018799e-01 1.177700981497764587e-01 1.530480235815048218e-01 -2.313908636569976807e-01 1.819925308227539062e-01 3.536951541900634766e-02 -5.219767987728118896e-02 -1.123212128877639771e-01 3.550640344619750977e-01 8.756821043789386749e-03 -1.532762348651885986e-01 3.642021119594573975e-01 -4.938590899109840393e-02 -6.046786159276962280e-02 -3.758402466773986816e-01 1.038593612611293793e-02 8.609530329704284668e-02
-4.729797597974538803e-03 -1.005696579813957214e-01 6.982610374689102173e-02 3.694564402103424072e-01 1.865061074495315552e-01 2.391546666622161865e-01 -2.074693441390991211e-01 -1.596994847059249878e-01 -4.267280101776123047e-01 -1.735572703182697296e-02 5.829945579171180725e-02 1.493449807167053223e-01 1.932097226381301880e-01 -1.130656823515892029e-01 -7.812867313623428345e-02 1.578101068735122681e-01 4.476169869303703308e-02 7.180616259574890137e-02 -1.460515893995761871e-02 7.720302790403366089e-02 2.053827196359634399e-01 2.982411533594131470e-03 9.664254263043403625e-03 2.915031909942626953e-01 -1.022505685687065125e-01 1.825195848941802979e-01 1.155447885394096375e-01 2.732850611209869385e-01 -2.184081971645355225e-01 -2.030536532402038574e-01 -1.927615851163864136e-01 -1.594670675694942474e-02
7.002118974924087524e-02 -9.502176195383071899e-02 -3.828117549419403076e-01 1.835870891809463501e-01 2.776909768581390381e-01 -2.103177756071090698e-01 2.221820689737796783e-02 2.209179662168025970e-02 -1.143478788435459137e-02 1.304259300231933594e-01 -2.837495207786560059e-01 2.791945934295654297e-01 8.020183444023132324e-02 -1.771158277988433838e-01 5.651796609163284302e-02 8.543732762336730957e-02 2.580672502517700195e-01 1.769376397132873535e-01 -1.240753307938575745e-01 2.997394502162933350e-01 -6.053292751312255859e-02 -4.846015945076942444e-02 3.808755800127983093e-02 2.719037830829620361e-01 -1.014310028403997421e-02 2.393567562103271484e-02 1.522672623395919800e-01 2.944075465202331543e-01 -2.255053520202636719e-01 -6.760607659816741943e-02 -2.278366591781377792e-03 -9.531808644533157349e-02
1.259803175926208496e-01 -8.647482097148895264e-02 7.211176306009292603e-02 3.163758814334869385e-01 1.452449411153793335e-01 1.501067634671926498e-02 -7.103081047534942627e-02 8.234263211488723755e-02 -5.411447584629058838e-02 -2.801355421543121338e-01 5.630121007561683655e-02 2.806071639060974121e-01 7.068265229463577271e-02 -1.753109097480773926e-01 -5.569973960518836975e-02 1.601374745368957520e-01 2.277032658457756042e-02 2.854519784450531006e-01 9.321527928113937378e-02 2.327100038528442383e-01 -1.099864393472671509e-01 -5.555556342005729675e-02 8.089377731084823608e-02 3.282907009124755859e-01 -6.744457036256790161e-02 2.469951957464218140e-01 2.439378947019577026e-01 2.458018809556961060e-01 -2.158547043800354004e-01 -1.370299160480499268e-01 -1.310692429542541504e-01 2.608518004417419434e-01
9.992756694555282593e-02 1.386991292238235474e-01 -1.439276486635208130e-01 -6.656783819198608398e-02 2.435794770717620850e-01 3.621587902307510376e-02 -1.795407086610794067e-01 7.894947379827499390e-02 -3.355548679828643799e-01 1.959782242774963379e-01 7.969077676534652710e-02 1.352009642869234085e-02 2.585016004741191864e-02 -3.040544688701629639e-01 1.981979012489318848e-01 6.111278012394905090e-02 2.532880306243896484e-01 6.509220600128173828e-02 3.694382607936859131e-01 6.419719010591506958e-02 -2.793956995010375977e-01 -4.969491064548492432e-02 -7.267172913998365402e-03 3.370057344436645508e-01 -1.583761572837829590e-01 -3.026665560901165009e-02 2.495289146900177002e-01 -1.800810098648071289e-01 -1.198202148079872131e-01 -6.847813725471496582e-02 7.758217304944992065e-02 -6.272647529840469360e-02
-9.986910969018936157e-02 2.356821894645690918e-01 -2.726617269217967987e-03 5.707722902297973633e-02 2.011965364217758179e-01 -6.810909509658813477e-02 2.612840197980403900e-02 -1.217061430215835571e-01 -1.316701620817184448e-01 1.730984002351760864e-01 3.603256642818450928e-01 -2.137179225683212280e-01 6.532713025808334351e-02 -2.514846026897430420e-01 -1.761539466679096222e-02 2.518664300441741943e-01 2.656553685665130615e-01 3.242327272891998291e-01 4.463163390755653381e-02 -9.510738402605056763e-02 -2.969944179058074951e-01 -1.216306313872337341e-01 1.263653784990310669e-01 1.411840468645095825e-01 7.961576431989669800e-02 -2.149523049592971802e-01 1.849669367074966431e-01 -7.176503539085388184e-02 -9.566371142864227295e-02 1.346146315336227417e-01 2.656185626983642578e-01 3.408703580498695374e-02
1.472068279981613159e-01 1.233378723263740540e-01 -1.908923983573913574e-01 4.933184944093227386e-03 1.274919360876083374e-01 6.010158732533454895e-02 1.296457648277282715e-01 -1.463191360235214233e-01 -1.352905035018920898e-01 3.581830859184265137e-02 1.984064579010009766e-01 1.021250188350677490e-01 2.164105474948883057e-01 -4.866068437695503235e-02 1.946299523115158081e-02 9.187325835227966309e-02 1.858130991458892822e-01 5.988023057579994202e-02 -1.513033658266067505e-01 -1.255730688571929932e-01 -8.545350283384323120e-02 -2.276337593793869019e-01 -2.433415502309799194e-01 4.124138355255126953e-01 -1.309352815151214600e-01 -2.148334681987762451e-02 2.918651103973388672e-01 1.938404738903045654e-01 4.733299091458320618e-02 -4.174753129482269287e-01 1.826087981462478638e-01 -1.604298800230026245e-01
-3.586981445550918579e-02 -2.636397816240787506e-02 -3.489177227020263672e-01 -3.740124776959419250e-02 5.165175721049308777e-02 -8.929091505706310272e-03 1.099316626787185669e-01 -2.184600569307804108e-02 -3.264635801315307617e-01 2.212637960910797119e-01 2.159108370542526245e-01 1.702970117330551147e-01 3.558506965637207031e-01 -4.143426716327667236e-01 -5.921366065740585327e-02 -5.534230917692184448e-02 -3.628336265683174133e-02 1.512982882559299469e-02 -2.623886615037918091e-02 -6.445380300283432007e-02 -2.704777419567108154e-01 -1.306066215038299561e-01 4.090495407581329346e-02 1.986586302518844604e-01 3.434999659657478333e-02 -1.034618765115737915e-01 4.157646372914314270e-02 -6.055756285786628723e-02 -2.089831978082656860e-01 -1.471495181322097778e-01 1.362117975950241089e-01 -2.909104228019714355e-01
5.355287808924913406e-03 3.795782029628753662e-01 1.239931862801313400e-02 2.546265954151749611e-03 2.093436419963836670e-01 -1.344329565763473511e-01 -6.059412658214569092e-02 -1.955781728029251099e-01 -2.506318986415863037e-01 -1.185498535633087158e-01 1.174847260117530823e-01 3.393232449889183044e-02 9.241826832294464111e-02 -2.764745056629180908e-01 -1.270767450332641602e-01 2.135462462902069092e-01 8.902464807033538818e-02 2.384325116872787476e-01 2.331100553274154663e-01 2.151343822479248047e-01 -1.082667633891105652e-01 -3.630295395851135254e-01 -1.957295835018157959e-01 -1.212457288056612015e-02 1.274829655885696411e-01 -1.063814684748649597e-01 -4.608510807156562805e-02 -3.301753997802734375e-01 -9.880873560905456543e-02 -3.403560444712638855e-02 1.244613900780677795e-01 -2.948122657835483551e-02
2.654297351837158203e-01 -8.699894696474075317e-02 6.798174977302551270e-02 1.879588365554809570e-01 4.819746688008308411e-02 -2.071760296821594238e-01 9.921094775199890137e-02 -2.928412258625030518e-01 -2.642210721969604492e-01 -1.236451566219329834e-01 -1.372038759291172028e-02 -1.350317001342773438e-01 1.676158607006072998e-01 -3.314426839351654053e-01 -9.855945408344268799e-02 -5.289671570062637329e-02 1.711968481540679932e-01 2.347961515188217163e-01 -3.018463030457496643e-02 1.798214949667453766e-02 -2.024587988853454590e-01 -3.869487717747688293e-02 -6.969353556632995605e-02 1.553938984870910645e-01 3.107659704983234406e-02 4.423300921916961670e-01 -3.256838023662567139e-02 2.987066209316253662e-01 -1.018344387412071228e-01 -5.473080649971961975e-02 1.642767488956451416e-01 -5.269462242722511292e-02
-1.902316883206367493e-02 4.183071106672286987e-02 1.749419420957565308e-01 9.425035864114761353e-02 2.437824755907058716e-01 -2.059517651796340942e-01 1.774989068508148193e-02 -3.223287463188171387e-01 -9.076505899429321289e-02 -4.729718714952468872e-02 1.283504962921142578e-01 1.795260161161422729e-01 -1.414912287145853043e-02 -2.662673294544219971e-01 -4.809727892279624939e-02 -7.102307863533496857e-03 3.539543747901916504e-01 3.507094457745552063e-02 -8.849953114986419678e-02 5.397717282176017761e-02 1.905180662870407104e-01 -1.358583718538284302e-01 1.065169051289558411e-01 1.886857897043228149e-01 1.797057986259460449e-01 4.495854955166578293e-03 -1.614815443754196167e-01 4.695913195610046387e-01 -1.270586997270584106e-01 -2.297303080558776855e-01 1.428822427988052368e-01 -1.117968559265136719e-01
-1.762135177850723267e-01 1.820714324712753296e-01 1.508472561836242676e-01 2.220082134008407593e-01 3.120175302028656006e-01 -3.929787129163742065e-02 1.770002543926239014e-01 -1.977104879915714264e-02 -2.457821071147918701e-01 -8.445551991462707520e-02 -3.435146808624267578e-01 1.766352355480194092e-01 1.889081597328186035e-01 -2.151965200901031494e-01 -1.318514496088027954e-01 -4.079759865999221802e-02 1.494751274585723877e-01 1.307157427072525024e-01 -1.873807758092880249e-01 -1.066088676452636719e-01 -4.051042497158050537e-01 -1.245007943361997604e-02 7.241311669349670410e-02 -6.985926628112792969e-02 9.679768234491348267e-02 -1.165678724646568298e-02 1.939817368984222412e-01 9.444301016628742218e-03 -1.032752320170402527e-01 -2.354435920715332031e-01 -1.626521497964859009e-01 -1.235887408256530762e-01
2.103668749332427979e-01 -6.204199790954589844e-02 1.536210179328918457e-01 1.949124336242675781e-01 5.972459912300109863e-02 2.870201468467712402e-01 -2.342221438884735107e-01 -1.964369118213653564e-01 -3.335231840610504150e-01 -6.531760096549987793e-02 1.321359276771545410e-01 2.377391010522842407e-01 -4.062581807374954224e-02 -1.730112880468368530e-01 4.932968318462371826e-02 -2.612572610378265381e-01 3.925079107284545898e-02 2.154014110565185547e-01 1.462483555078506470e-01 4.373010620474815369e-02 1.008539870381355286e-01 -1.906569004058837891e-01 1.908238381147384644e-01 1.046889051795005798e-01 2.005423456430435181e-01 2.404693514108657837e-02 1.850545406341552734e-01 -5.756433680653572083e-02 -3.120431303977966309e-01 -2.515661120414733887e-01 8.038656413555145264e-02 -9.245570749044418335e-02
5.097963288426399231e-02 2.546056546270847321e-02 -2.166755646467208862e-01 -1.384005546569824219e-01 -2.963144332170486450e-03 3.391220271587371826e-01 9.920599311590194702e-02 1.323431134223937988e-01 -2.259727567434310913e-01 1.324436068534851074e-02 -2.133530192077159882e-02 1.528807878494262695e-01 8.295237086713314056e-03 -3.934098184108734131e-01 3.601015359163284302e-02 1.543610990047454834e-01 1.963827461004257202e-01 2.034076750278472900e-01 3.557063639163970947e-02 2.448710799217224121e-01 -5.409943684935569763e-02 1.389659196138381958e-02 1.926419436931610107e-01 2.224944531917572021e-01 2.930374145507812500e-01 2.080190926790237427e-01 1.625133603811264038e-01 -6.493823230266571045e-02 -3.256705105304718018e-01 -1.522011905908584595e-01 -1.104656010866165161e-01 -3.387708216905593872e-02
-1.567687466740608215e-02 1.810689829289913177e-02 1.558331996202468872e-01 2.498337775468826294e-01 2.073139846324920654e-01 2.229080945253372192e-01 1.988569945096969604e-01 -1.156954318284988403e-01 7.228948175907135010e-02 2.227089256048202515e-01 1.469984948635101318e-01 2.791128121316432953e-02 1.297027915716171265e-01 -5.457528680562973022e-02 -4.242137372493743896e-01 1.860688179731369019e-01 1.393449604511260986e-01 3.078798055648803711e-01 -2.122296988964080811e-01 8.017643541097640991e-02 -4.336283728480339050e-02 1.031860336661338806e-01 2.327559590339660645e-01 2.853623628616333008e-01 8.367327600717544556e-02 2.034499943256378174e-01 -4.890713840723037720e-02 2.275891974568367004e-02 -6.254159659147262573e-02 -2.577655613422393799e-01 -1.751631731167435646e-03 -1.416479647159576416e-01
1.615364551544189453e-01 1.691012531518936157e-01 1.282283663749694824e-01 3.258417248725891113e-01 -9.793492965400218964e-03 -1.716304272413253784e-01 2.730680406093597412e-01 1.060925610363483429e-02 -1.881357282400131226e-02 -2.630063593387603760e-01 -8.641744963824748993e-03 3.129697218537330627e-02 -1.419511437416076660e-01 -3.550755381584167480e-01 1.799956411123275757e-01 2.255225181579589844e-01 2.355938255786895752e-01 2.824595868587493896e-01 8.969143778085708618e-02 -1.823856234550476074e-01 -2.380640804767608643e-01 -2.437789887189865112e-01 6.060988642275333405e-03 8.707120269536972046e-02 -5.278711393475532532e-02 -7.008317857980728149e-02 1.094572469592094421e-01 9.493672102689743042e-02 1.382624506950378418e-01 -2.130298912525177002e-01 1.398919671773910522e-01 7.292419672012329102e-02
-2.699415944516658783e-02 1.909685432910919189e-01 1.853346228599548340e-01 1.317782700061798096e-01 -1.515659391880035400e-01 -6.995051354169845581e-02 -6.773679703474044800e-02 -7.325445115566253662e-02 -2.031219154596328735e-01 -1.121703758835792542e-01 -1.177439540624618530e-01 2.614295668900012970e-02 -1.195559054613113403e-01 -2.188589721918106079e-01 -1.395234614610671997e-01 1.993552893400192261e-01 3.717225492000579834e-01 2.668949067592620850e-01 5.094807222485542297e-02 2.693789005279541016e-01 -4.494088292121887207e-01 -4.940333962440490723e-02 1.626219600439071655e-02 2.289245426654815674e-01 1.808107346296310425e-01 2.735073566436767578e-01 5.991449952125549316e-02 2.904269099235534668e-02 -3.290325030684471130e-02 -1.256541311740875244e-01 1.085338294506072998e-01 -3.526869788765907288e-02
1.083499193191528320e-01 1.257729250937700272e-02 2.122181057929992676e-01 1.003456413745880127e-01 -6.354624778032302856e-02 5.048015341162681580e-02 -6.300406157970428467e-02 -3.361800312995910645e-02 -2.843056321144104004e-01 1.814041435718536377e-01 1.374321579933166504e-01 -1.863233447074890137e-01 6.409773975610733032e-02 8.020717650651931763e-03 1.686236709356307983e-01 -1.355063766241073608e-01 2.751138806343078613e-01 1.132714822888374329e-01 1.172089874744415283e-01 -1.346147507429122925e-01 -1.352547854185104370e-01 -3.684899806976318359e-01 2.612191736698150635e-01 2.175887376070022583e-01 9.675652533769607544e-02 4.453084617853164673e-02 3.585043549537658691e-01 2.281466722488403320e-01 -2.634924352169036865e-01 -3.182485699653625488e-02 -1.397734582424163818e-01 -1.762537360191345215e-01
1.559924036264419556e-01 1.346337497234344482e-01 -3.919256851077079773e-02 2.458948642015457153e-01 1.792484074831008911e-01 -1.589189171791076660e-01 2.359945029020309448e-01 -1.259266287088394165e-01 -3.630159199237823486e-01 2.430816181004047394e-02 -2.346975654363632202e-01 -1.299466341733932495e-01 4.546871781349182129e-01 -2.428005784749984741e-01 3.427265211939811707e-02 -2.161658555269241333e-01 1.804651170969009399e-01 1.817517280578613281e-01 4.153422638773918152e-02 -1.271181404590606689e-01 -8.994742482900619507e-02 -1.465937495231628418e-01 1.429395675659179688e-01 7.708061486482620239e-02 1.854934692382812500e-01 1.182291507720947266e-01 5.061252787709236145e-02 2.073226720094680786e-01 -1.074383221566677094e-02 -6.519412994384765625e-02 -1.008183658123016357e-01 2.773492597043514252e-02
-8.202596753835678101e-02 -1.000383645296096802e-01 7.864814996719360352e-02 -2.041386514902114868e-01 9.722852706909179688e-02 6.693076342344284058e-02 2.336270958185195923e-01 -4.670884460210800171e-02 -3.893017470836639404e-01 3.700251132249832153e-02 1.448574662208557129e-01 -1.481217741966247559e-01 2.784652113914489746e-01 -3.596516549587249756e-01 -1.492919325828552246e-01 1.136628240346908569e-01 4.376919567584991455e-01 5.973319336771965027e-02 1.929560210555791855e-03 1.594940125942230225e-01 2.814912237226963043e-02 -4.848172143101692200e-02 -4.695819690823554993e-02 8.134274184703826904e-02 2.079702913761138916e-01 -1.167017221450805664e-01 -5.358033254742622375e-02 -2.502302231732755899e-04 2.454663515090942383e-01 -1.516022235155105591e-01 -1.200933456420898438e-01 -1.918620616197586060e-01
-8.901732973754405975e-03 7.438377290964126587e-02 -2.414316125214099884e-02 3.119539022445678711e-01 1.111211106181144714e-01 1.423502527177333832e-02 1.551298890262842178e-02 4.841310530900955200e-02 -3.065274953842163086e-01 -5.216206237673759460e-02 -2.396325916051864624e-01 -5.714251473546028137e-02 1.636316478252410889e-01 -2.976720035076141357e-01 1.420561671257019043e-01 8.939072489738464355e-02 1.913902014493942261e-01 1.067209839820861816e-01 -3.601412177085876465e-01 -2.370921671390533447e-01 -4.098344594240188599e-02 -1.989155411720275879e-01 1.468000560998916626e-01 2.697479426860809326e-01 2.819315195083618164e-01 -9.800931811332702637e-02 -1.252721101045608521e-01 -2.535423040390014648e-01 1.290871053934097290e-01 -7.209168374538421631e-02 1.004840806126594543e-01 -9.955063462257385254e-02
-5.635606497526168823e-02 7.096934318542480469e-02 1.566766947507858276e-01 1.755480319261550903e-01 3.777881264686584473e-01 1.807987391948699951e-01 3.431553542613983154e-01 1.191625818610191345e-01 -9.661173820495605469e-02 4.790316149592399597e-02 -1.438381224870681763e-01 -2.364924401044845581e-01 8.686597645282745361e-02 -3.983353376388549805e-01 3.265490382909774780e-02 4.865062981843948364e-02 -3.335161507129669189e-02 1.210377961397171021e-01 -1.363921463489532471e-01 1.704180687665939331e-01 -7.105581462383270264e-02 6.338296085596084595e-02 8.974294364452362061e-02 2.120706588029861450e-01 3.961161375045776367e-01 1.361601054668426514e-01 6.438949611037969589e-03 3.146915882825851440e-02 -2.113623768091201782e-01 -5.066390708088874817e-02 1.475537568330764771e-01 -1.283107511699199677e-02
-9.212322533130645752e-02 5.674069374799728394e-02 -2.981463260948657990e-02 -1.076445803046226501e-01 -3.243783116340637207e-02 2.311476916074752808e-01 8.248763531446456909e-02 1.511736065149307251e-01 -1.907964646816253662e-01 8.719991147518157959e-02 4.278782382607460022e-02 1.385017484426498413e-01 2.794608846306800842e-02 -4.333648681640625000e-01 5.520779639482498169e-02 1.755013316869735718e-01 2.748372256755828857e-01 2.315077781677246094e-01 2.544350922107696533e-01 2.215887010097503662e-01 2.787425555288791656e-02 -5.152592808008193970e-02 -6.471057236194610596e-02 2.040546834468841553e-01 2.658425271511077881e-01 2.031631916761398315e-01 2.089246064424514771e-01 2.292643487453460693e-02 -3.844002187252044678e-01 -6.768926233053207397e-02 5.327155441045761108e-02 2.625886350870132446e-02
2.525779977440834045e-02 1.996492445468902588e-01 5.729178432375192642e-03 -4.427657276391983032e-02 1.441434584558010101e-02 -5.011018738150596619e-02 -4.920892789959907532e-02 -5.721256881952285767e-02 -1.622699499130249023e-01 -3.018910288810729980e-01 -1.723825559020042419e-02 -4.575420171022415161e-02 -1.629678010940551758e-01 -1.420063078403472900e-01 -4.197855293750762939e-02 1.464069187641143799e-01 4.160740673542022705e-01 2.116129100322723389e-01 8.574657887220382690e-02 3.260013461112976074e-01 -4.088594019412994385e-01 -7.765883207321166992e-02 -1.531666703522205353e-02 2.236175388097763062e-01 2.153583616018295288e-01 2.702206373214721680e-01 7.147604227066040039e-02 -9.081438928842544556e-02 -2.375295907258987427e-01 -3.058683685958385468e-02 1.047784611582756042e-01 5.710957944393157959e-02
4.489876795560121536e-03 -4.263812676072120667e-02 -1.298498213291168213e-01 2.588983774185180664e-01 -9.740585228428244591e-04 1.656162291765213013e-01 4.065939411520957947e-02 -1.513924598693847656e-01 -4.070370495319366455e-01 6.467881798744201660e-02 1.495340652763843536e-02 8.662297576665878296e-02 -1.055877376347780228e-02 -2.959132008254528046e-02 2.050173096358776093e-02 5.464033037424087524e-02 2.712242305278778076e-01 -1.266461908817291260e-01 1.025953739881515503e-01 3.466389179229736328e-01 -3.215062618255615234e-01 -1.208314225077629089e-01 -6.680510193109512329e-02 1.895025074481964111e-01 1.375519037246704102e-01 -6.520531326532363892e-02 3.035420477390289307e-01 -2.479853928089141846e-01 -2.285408675670623779e-01 -1.962879896163940430e-01 -3.945653513073921204e-02 -1.803799271583557129e-01
9.165487438440322876e-02 7.100579887628555298e-02 2.443155795335769653e-01 -9.997633844614028931e-02 1.808471828699111938e-01 1.439573019742965698e-01 3.389658629894256592e-01 -5.483350157737731934e-02 -2.662438750267028809e-01 1.090323179960250854e-01 1.779979169368743896e-01 -2.254204005002975464e-01 2.873736619949340820e-01 -3.213744163513183594e-01 7.176044583320617676e-02 -1.040312740951776505e-02 1.994041949510574341e-01 1.650717109441757202e-01 1.222436726093292236e-01 2.397316247224807739e-01 -1.574337780475616455e-01 -9.501346200704574585e-02 -5.366698373109102249e-03 -5.457866936922073364e-02 2.002930045127868652e-01 -1.129035353660583496e-01 1.216896846890449524e-01 2.207153849303722382e-02 -1.182634085416793823e-01 -1.694389432668685913e-01 -2.806840538978576660e-01 -1.525073647499084473e-01
1.550099253654479980e-02 1.457464694976806641e-01 -1.216133087873458862e-01 2.191775105893611908e-02 1.867812126874923706e-01 -2.438276112079620361e-01 1.584674566984176636e-01 9.483058750629425049e-02 -2.638748884201049805e-01 1.126929074525833130e-01 4.732790216803550720e-02 1.838982999324798584e-01 4.216687679290771484e-01 -4.480758905410766602e-01 -1.444351673126220703e-01 -7.658991217613220215e-02 8.420911431312561035e-02 1.102081909775733948e-01 -4.918669816106557846e-03 7.425677776336669922e-02 -6.691581010818481445e-02 -1.452014595270156860e-01 -6.012570858001708984e-02 -1.434548497200012207e-01 -9.751114994287490845e-03 -7.262834906578063965e-02 6.280270963907241821e-02 8.729090914130210876e-03 -2.322747409343719482e-01 4.935668408870697021e-02 1.221387311816215515e-01 -3.948220014572143555e-01
1.319546550512313843e-01 6.228325422853231430e-03 -2.199926413595676422e-02 2.446051836013793945e-01 3.932746350765228271e-01 -2.268766164779663086e-01 -5.584260076284408569e-02 8.872106671333312988e-02 -2.056674510240554810e-01 1.201513558626174927e-01 2.016535997390747070e-01 4.535993561148643494e-02 -4.060834646224975586e-02 -1.201526075601577759e-01 2.764899469912052155e-02 1.613755710422992706e-02 -1.760386489331722260e-02 1.956168562173843384e-01 -1.343814730644226074e-01 4.007569849491119385e-01 -1.138066053390502930e-01 -2.240498065948486328e-01 1.724974624812602997e-02 3.535728156566619873e-01 -2.430484145879745483e-01 2.655427753925323486e-01 3.908746689558029175e-02 1.109326630830764771e-01 5.070518329739570618e-02 -8.723451942205429077e-02 -2.278015762567520142e-02 -1.694605648517608643e-01
-4.197953268885612488e-02 2.640549242496490479e-01 -1.581583917140960693e-01 1.546932756900787354e-01 3.190288841724395752e-01 2.162548899650573730e-01 1.573171652853488922e-02 7.044117152690887451e-02 -4.138126373291015625e-01 -9.134690463542938232e-02 -4.928635060787200928e-02 2.616030275821685791e-01 1.269467361271381378e-02 -7.900232821702957153e-02 -9.643059223890304565e-02 1.675627231597900391e-01 5.823994055390357971e-02 -1.366095244884490967e-01 1.029537245631217957e-02 2.783737145364284515e-02 -3.660512864589691162e-01 -2.342477738857269287e-01 9.863947331905364990e-02 2.140331566333770752e-01 4.649842903017997742e-02 2.235189266502857208e-02 -1.075362861156463623e-01 1.619163602590560913e-01 -1.704628616571426392e-01 -1.387566626071929932e-01 -8.533428423106670380e-03 2.746222317218780518e-01
-4.326189309358596802e-02 -1.443065255880355835e-01 -8.640912175178527832e-02 5.561020970344543457e-02 4.321085512638092041e-01 5.255533754825592041e-02 1.741477996110916138e-01 9.722636640071868896e-02 -2.305823564529418945e-01 -1.931624710559844971e-01 1.583433896303176880e-01 6.278331577777862549e-02 7.561405003070831299e-02 -1.478822827339172363e-01 -3.415517136454582214e-02 3.785487636923789978e-02 1.385892480611801147e-01 1.027402877807617188e-01 1.797538250684738159e-01 1.047472134232521057e-01 6.803865544497966766e-03 4.744378384202718735e-03 -8.315134793519973755e-02 3.541223704814910889e-01 2.314511239528656006e-01 -2.300950139760971069e-01 -8.421763777732849121e-02 1.438686400651931763e-01 -1.987777650356292725e-01 -1.750239403918385506e-03 4.526847302913665771e-01 6.024412438273429871e-02
1.996989399194717407e-01 2.220863103866577148e-01 2.321940511465072632e-01 -4.534107074141502380e-02 1.363047305494546890e-02 2.892847955226898193e-01 1.166798695921897888e-01 -1.609195619821548462e-01 -2.076512873172760010e-01 4.804464802145957947e-02 2.146356999874114990e-01 -5.078106373548507690e-02 2.127117067575454712e-01 -3.527420759201049805e-01 2.024981379508972168e-01 1.161746680736541748e-01 2.159073948860168457e-01 3.731606602668762207e-01 4.022850096225738525e-02 1.852094233036041260e-01 -2.588313817977905273e-01 -7.401212304830551147e-02 8.202349767088890076e-03 1.738120429217815399e-02 -9.284054487943649292e-02 3.936928883194923401e-02 1.032108664512634277e-01 -1.524284332990646362e-01 -1.360434591770172119e-01 -1.398907154798507690e-01 -1.894122064113616943e-01 -2.367580682039260864e-02
1.996470242738723755e-01 2.211003154516220093e-01 -1.859850883483886719e-01 -1.059134863317012787e-02 1.663708686828613281e-01 5.235133226960897446e-03 2.257878184318542480e-01 9.107680618762969971e-02 -2.839576900005340576e-01 -4.021000489592552185e-02 2.405885159969329834e-01 2.637543082237243652e-01 2.806326150894165039e-01 -3.064550459384918213e-01 -1.510516256093978882e-01 1.650412678718566895e-01 2.088752090930938721e-01 -9.736597537994384766e-02 2.233542688190937042e-02 -6.791779771447181702e-03 8.444278687238693237e-02 -1.461177617311477661e-01 3.082630224525928497e-02 5.097696185111999512e-02 5.761243775486946106e-02 -2.604836821556091309e-01 2.109660059213638306e-01 -4.372939467430114746e-02 -8.012001216411590576e-02 7.960368879139423370e-03 1.263628304004669189e-01 -3.625255823135375977e-01
-2.083884477615356445e-01 9.064146131277084351e-02 7.856145501136779785e-02 2.348582632839679718e-02 1.526595503091812134e-01 -2.893077731132507324e-01 -4.539373330771923065e-03 -2.934984564781188965e-01 -2.981556355953216553e-01 -2.323804236948490143e-02 -7.680977880954742432e-02 -2.385062165558338165e-03 1.380653232336044312e-01 -1.575237363576889038e-01 -1.259681284427642822e-01 2.346093393862247467e-02 3.474168777465820312e-01 1.055079139769077301e-02 7.513170689344406128e-02 -2.016156446188688278e-03 -1.346430033445358276e-01 5.317421257495880127e-02 1.192687153816223145e-01 2.310847789049148560e-01 2.230645865201950073e-01 1.752744764089584351e-01 -3.129348915535956621e-04 2.007393911480903625e-02 -3.960128724575042725e-01 -3.736897110939025879e-01 -1.794303022325038910e-02 1.088250894099473953e-02
-2.737937271595001221e-01 1.857456862926483154e-01 1.587899029254913330e-01 -1.274816598743200302e-02 2.563050985336303711e-01 2.500702813267707825e-02 3.580528497695922852e-01 -1.849732697010040283e-01 -1.055639460682868958e-01 -3.596546873450279236e-02 -1.681349128484725952e-01 1.452087461948394775e-01 -3.109222277998924255e-02 -1.930625289678573608e-01 -1.501190662384033203e-01 7.808685302734375000e-02 2.254558354616165161e-01 1.203051358461380005e-01 -1.861981153488159180e-01 -4.650837928056716919e-02 -4.983903169631958008e-01 -1.141824871301651001e-01 -8.186458796262741089e-02 1.136204302310943604e-01 -1.255124248564243317e-02 1.119023635983467102e-01 8.991393446922302246e-02 1.472097933292388916e-01 -5.654263123869895935e-02 -1.708053946495056152e-01 -3.045948781073093414e-02 -2.210120111703872681e-01
2.163287401199340820e-01 1.100546494126319885e-01 1.728252023458480835e-01 3.130374848842620850e-01 2.986721396446228027e-01 -2.834143862128257751e-02 1.350753903388977051e-01 4.475565254688262939e-02 -3.340528309345245361e-01 -3.287359327077865601e-02 -2.947795391082763672e-01 -7.633855938911437988e-02 1.223927885293960571e-01 -1.488160640001296997e-01 -2.011147588491439819e-01 2.696837484836578369e-01 1.341636180877685547e-01 3.004988431930541992e-01 2.137621305882930756e-02 -7.425190508365631104e-02 -3.540185745805501938e-03 -2.452177256345748901e-01 6.520730257034301758e-02 -1.821035891771316528e-01 9.233648329973220825e-02 -1.529628597199916840e-02 2.523591220378875732e-01 8.544434607028961182e-02 -1.566673070192337036e-01 -1.152241528034210205e-01 1.281170397996902466e-01 3.829139098525047302e-02
-7.148013263940811157e-02 1.125600039958953857e-01 1.022952497005462646e-01 1.513133347034454346e-01 3.525839745998382568e-01 -1.213165894150733948e-01 -4.269241169095039368e-02 -3.100894689559936523e-01 -1.732636988162994385e-01 -5.740910395979881287e-02 1.755681037902832031e-01 6.689877063035964966e-02 -7.722698897123336792e-02 -1.634364426136016846e-01 -1.041409447789192200e-01 1.530380547046661377e-02 3.564139008522033691e-01 9.263211488723754883e-02 -1.061811447143554688e-01 1.683285087347030640e-01 2.025004029273986816e-01 -1.365761756896972656e-01 1.080992147326469421e-01 1.284719854593276978e-01 1.530886739492416382e-01 7.859158515930175781e-02 -2.250298112630844116e-01 3.842424154281616211e-01 -2.446549981832504272e-01 -1.283713877201080322e-01 1.118479743599891663e-01 -1.402485072612762451e-01
3.327680751681327820e-02 1.711188703775405884e-01 1.384309530258178711e-01 6.565058231353759766e-02 1.475223619490861893e-02 1.664430052042007446e-01 -1.502648442983627319e-01 -1.396540850400924683e-01 -1.483398824930191040e-01 -1.025328040122985840e-01 4.713513329625129700e-02 1.973884403705596924e-01 1.261448580771684647e-02 -1.252407282590866089e-01 9.030646830797195435e-02 2.085878513753414154e-03 1.629352569580078125e-01 3.738686442375183105e-01 1.571498066186904907e-01 1.504394412040710449e-01 -1.648055166006088257e-01 -1.608470529317855835e-01 2.357666939496994019e-01 6.324524059891700745e-03 9.600476175546646118e-02 1.815878450870513916e-01 3.069496452808380127e-01 -1.044430024921894073e-02 -5.026534199714660645e-01 -2.280368208885192871e-01 1.019204035401344299e-01 6.744739413261413574e-02
1.047733351588249207e-01 2.115212231874465942e-01 -1.101902779191732407e-02 3.620871603488922119e-01 1.261350959539413452e-01 -1.114322394132614136e-01 5.276047438383102417e-02 -2.072949707508087158e-01 -2.671530842781066895e-01 -8.529494702816009521e-02 -5.181936547160148621e-02 -1.445900052785873413e-01 1.438658088445663452e-01 -2.532686591148376465e-01 -5.143832787871360779e-02 2.102501243352890015e-01 1.515905410051345825e-01 1.774086505174636841e-01 -1.477363705635070801e-01 -1.599195599555969238e-01 -1.606998592615127563e-01 8.904989063739776611e-02 2.939190529286861420e-02 6.323418766260147095e-02 3.318422734737396240e-01 2.727709710597991943e-01 -2.421221137046813965e-01 1.641848087310791016e-01 -2.441880404949188232e-01 -6.069642677903175354e-02 1.017239764332771301e-01 -1.442452073097229004e-01
2.608934976160526276e-02 6.637732684612274170e-02 9.387698769569396973e-02 1.231064349412918091e-01 6.049983575940132141e-02 8.206177502870559692e-02 1.016247868537902832e-01 1.020533684641122818e-02 -2.526329457759857178e-01 1.290393173694610596e-01 2.283074259757995605e-01 -1.751078069210052490e-01 -1.503583490848541260e-01 -1.884450763463973999e-01 1.588263958692550659e-01 1.982269734144210815e-01 3.295780420303344727e-01 7.648858428001403809e-02 2.443532086908817291e-02 -1.348872929811477661e-01 -3.970731422305107117e-02 -1.516101807355880737e-01 2.097289562225341797e-01 2.149661630392074585e-01 1.876592934131622314e-01 1.533037722110748291e-01 3.712482750415802002e-01 1.747159808874130249e-01 -1.392248123884201050e-01 2.909555099904537201e-03 -2.894089818000793457e-01 -2.932190597057342529e-01
2.723214402794837952e-02 8.631571382284164429e-02 -3.263666294515132904e-03 7.929620891809463501e-02 1.903437264263629913e-02 -1.344367675483226776e-02 7.358780503273010254e-02 5.593301262706518173e-03 -1.290446519851684570e-01 5.806969478726387024e-02 2.951591014862060547e-01 -1.762600541114807129e-01 -7.685058563947677612e-02 -4.656848963350057602e-03 3.314187750220298767e-02 7.213876117020845413e-03 2.177455574274063110e-01 5.760999023914337158e-02 -9.418641030788421631e-02 1.582662761211395264e-01 -7.037068158388137817e-02 -2.411483526229858398e-01 1.675150096416473389e-01 7.522991299629211426e-02 4.217126071453094482e-01 1.046550869941711426e-01 5.068589448928833008e-01 4.297212511301040649e-02 -3.121188580989837646e-01 -1.926271319389343262e-01 -2.749480074271559715e-03 -2.658502757549285889e-01
-3.368007764220237732e-02 3.157218396663665771e-01 -1.804842650890350342e-01 -5.846143141388893127e-02 2.270427644252777100e-01 1.524595916271209717e-01 2.481473237276077271e-01 -1.032213047146797180e-01 -7.864165306091308594e-02 3.024172782897949219e-01 1.170261427760124207e-01 -1.080297678709030151e-01 8.441111445426940918e-02 -3.431467115879058838e-01 -3.389368206262588501e-02 1.041050180792808533e-01 1.531703770160675049e-01 9.958003461360931396e-02 -3.498473465442657471e-01 3.147968649864196777e-01 7.265650480985641479e-02 -1.708918362855911255e-01 1.478526592254638672e-01 3.047228157520294189e-01 4.200561717152595520e-02 8.163096755743026733e-02 3.068112581968307495e-02 8.456902205944061279e-02 -1.344976276159286499e-01 5.148549750447273254e-02 -7.375908643007278442e-02 -9.763369709253311157e-02
1.424924135208129883e-01 1.208395287394523621e-01 -3.400395512580871582e-01 6.377302855253219604e-02 2.312273532152175903e-01 -8.213280886411666870e-02 1.183501328341662884e-03 -9.060212969779968262e-02 -6.957609206438064575e-02 1.018538102507591248e-01 3.440161049365997314e-02 -2.260429391753859818e-05 -6.431189924478530884e-02 -2.446749806404113770e-01 -1.211810857057571411e-01 1.192308068275451660e-01 1.037144735455513000e-01 3.547983169555664062e-01 3.173856437206268311e-02 -9.245900064706802368e-02 -1.010189875960350037e-01 -2.429621219635009766e-01 -3.539797151461243629e-03 2.754832804203033447e-01 1.155128031969070435e-01 -1.091018244624137878e-01 1.108162701129913330e-01 -4.652312025427818298e-03 -1.467591822147369385e-01 -4.985323846340179443e-01 2.512625455856323242e-01 -7.476109266281127930e-02
1.730869561433792114e-01 2.281238138675689697e-01 4.495109245181083679e-02 2.488665133714675903e-01 1.968090236186981201e-02 -2.140519767999649048e-01 -9.975560009479522705e-02 -1.599671393632888794e-01 -2.594649791717529297e-02 4.177547618746757507e-02 8.124510943889617920e-02 -2.861937694251537323e-02 2.194189131259918213e-01 -1.474308818578720093e-01 1.145092919468879700e-01 6.593430042266845703e-02 3.774695992469787598e-01 -1.346677727997303009e-02 -3.746828064322471619e-02 -1.683082990348339081e-02 -2.694847583770751953e-01 8.770149201154708862e-03 1.991952955722808838e-01 3.987530469894409180e-01 1.771577596664428711e-01 1.604975014925003052e-01 -9.789833426475524902e-02 -7.982407510280609131e-02 -2.552716135978698730e-01 -1.595698297023773193e-01 5.195970088243484497e-02 3.048946857452392578e-01
3.212754381820559502e-03 1.325587779283523560e-01 2.810660302639007568e-01 3.162313401699066162e-01 6.990444660186767578e-02 8.081519976258277893e-03 2.621052265167236328e-01 -9.974613785743713379e-02 -2.318563312292098999e-01 -1.465402990579605103e-01 -5.211059376597404480e-02 1.388956606388092041e-01 -7.478423416614532471e-02 -2.519475528970360756e-04 3.145365789532661438e-02 -9.972827881574630737e-02 5.153801664710044861e-02 1.595528870820999146e-01 -1.195817068219184875e-01 2.116556167602539062e-01 -9.251561760902404785e-02 -1.949272453784942627e-01 -1.547718793153762817e-01 3.909140527248382568e-01 1.660134829580783844e-02 3.863843083381652832e-01 -4.800023883581161499e-02 -1.137338504195213318e-01 -2.937461733818054199e-01 -8.813439309597015381e-02 1.889866590499877930e-01 -3.061195276677608490e-02
1.316494792699813843e-01 1.179136112332344055e-01 2.392867952585220337e-01 1.793190985918045044e-01 1.228068396449089050e-01 1.268845982849597931e-02 3.896417468786239624e-02 -8.699281513690948486e-02 -2.534957043826580048e-02 -2.711809054017066956e-02 3.065528720617294312e-02 -3.058656752109527588e-01 6.064752861857414246e-02 -1.788053363561630249e-01 -4.712224379181861877e-02 -2.210641466081142426e-02 2.221810221672058105e-01 3.974602520465850830e-01 -2.472044527530670166e-02 -2.252989262342453003e-02 4.149611666798591614e-02 -1.764672547578811646e-01 1.438108831644058228e-02 2.770435810089111328e-01 1.611471176147460938e-01 -2.049645781517028809e-02 2.252835780382156372e-02 4.397660195827484131e-01 -2.435297816991806030e-01 -8.658979833126068115e-02 2.813657820224761963e-01 1.903961449861526489e-01
2.114397138357162476e-01 1.235107555985450745e-01 1.094797030091285706e-01 3.851185142993927002e-01 2.275565564632415771e-01 -1.043170467019081116e-01 -1.506769955158233643e-01 -3.408026993274688721e-01 -1.928732544183731079e-01 2.363974787294864655e-02 -1.896340399980545044e-01 9.617425501346588135e-02 1.121072620153427124e-01 -4.222986400127410889e-01 1.405962407588958740e-01 -2.691707760095596313e-02 2.221065461635589600e-01 3.729381784796714783e-02 -4.474716633558273315e-02 4.700283054262399673e-03 1.135021331720054150e-03 -3.835242241621017456e-02 -2.109671384096145630e-01 1.012356951832771301e-01 -8.931135758757591248e-03 2.064259350299835205e-01 -1.212052553892135620e-01 1.497403979301452637e-01 -6.753635406494140625e-02 -1.620915681123733521e-01 2.530145645141601562e-01 -1.505455654114484787e-02
-1.433584932237863541e-02 8.296633511781692505e-02 -7.672748714685440063e-02 -7.485210150480270386e-02 5.042461678385734558e-03 1.514151692390441895e-01 9.268921613693237305e-02 3.033073619008064270e-02 -3.542082011699676514e-01 2.657953463494777679e-02 2.200967222452163696e-01 1.490821540355682373e-01 1.222617030143737793e-01 -2.039529085159301758e-01 1.841136254370212555e-02 -6.713204551488161087e-03 1.688531339168548584e-01 6.504935212433338165e-03 1.444593966007232666e-01 3.647062182426452637e-02 -4.070136249065399170e-01 -2.294321656227111816e-01 3.044849932193756104e-01 1.061033904552459717e-01 4.155033454298973083e-02 1.065899133682250977e-01 2.815532982349395752e-01 -1.914566308259963989e-01 -1.122576836496591568e-02 -3.419203758239746094e-01 1.614776104688644409e-01 -2.237062007188796997e-01
3.692157864570617676e-01 -5.848732311278581619e-03 -1.580163240432739258e-01 -1.251681447029113770e-01 1.038933768868446350e-01 7.978212833404541016e-02 1.289270073175430298e-01 -9.868445992469787598e-02 -3.831980228424072266e-01 -1.524731367826461792e-01 3.210202753543853760e-01 4.539711028337478638e-02 2.325592748820781708e-02 -2.200175672769546509e-01 -9.955231100320816040e-03 1.686775237321853638e-01 2.911562323570251465e-01 1.714944690465927124e-01 -8.950179815292358398e-02 1.513962745666503906e-01 -1.660627573728561401e-01 -6.876344233751296997e-02 -8.015251159667968750e-02 2.841997742652893066e-01 -2.510907351970672607e-01 -7.785850763320922852e-02 1.196585297584533691e-01 -2.744537778198719025e-02 -5.244971439242362976e-02 -1.777576655149459839e-01 5.938311293721199036e-02 -2.002946138381958008e-01
1.358286291360855103e-01 4.899438098073005676e-02 2.249489128589630127e-01 1.616452634334564209e-01 3.943067491054534912e-01 1.200020015239715576e-01 -7.565743289887905121e-03 1.978574506938457489e-02 -4.227772951126098633e-01 -1.009187474846839905e-01 -3.947184681892395020e-01 5.887307599186897278e-02 2.635239064693450928e-01 -2.604277245700359344e-02 -2.206226438283920288e-01 3.623963892459869385e-02 7.657056301832199097e-02 2.479002177715301514e-01 4.306727787479758263e-04 1.066023185849189758e-01 -3.775471448898315430e-02 -1.217997223138809204e-01 8.854517340660095215e-02 2.244877070188522339e-01 1.112733110785484314e-01 1.784211099147796631e-01 3.550408035516738892e-02 -5.719856917858123779e-02 -1.997384577989578247e-01 -5.254538357257843018e-02 -1.329038590192794800e-01 -3.926719725131988525e-02
1.617163866758346558e-01 1.201809719204902649e-01 1.706962436437606812e-01 4.306617379188537598e-01 -3.751921281218528748e-02 -1.110441908240318298e-01 2.258240878582000732e-01 4.342793673276901245e-02 -7.823625206947326660e-02 -2.847268991172313690e-02 -5.555832758545875549e-02 1.270912736654281616e-01 -2.037024050951004028e-01 -3.207392692565917969e-01 3.872561082243919373e-02 3.297251462936401367e-02 1.103337630629539490e-01 1.334516555070877075e-01 6.740987300872802734e-02 1.488929241895675659e-01 -1.455238312482833862e-01 -2.976581454277038574e-01 1.348135918378829956e-01 3.773555159568786621e-01 3.343444466590881348e-01 -3.576657921075820923e-02 -4.623663052916526794e-02 -2.191018313169479370e-01 -2.344267442822456360e-02 4.410366714000701904e-02 -1.350920740514993668e-02 -1.100879758596420288e-01
1.531578749418258667e-01 2.044197767972946167e-01 -3.404850140213966370e-02 -1.006839647889137268e-01 1.069137975573539734e-01 2.006122171878814697e-01 1.486894637346267700e-01 4.065889492630958557e-02 -2.682843208312988281e-01 -5.812530592083930969e-02 2.280815094709396362e-01 -1.147892773151397705e-01 2.652357816696166992e-01 -8.994877338409423828e-02 -2.099635638296604156e-02 8.274682611227035522e-02 2.346034198999404907e-01 1.200058609247207642e-01 -1.010448411107063293e-01 2.053618729114532471e-01 -1.559751480817794800e-01 -2.075204551219940186e-01 -1.505319476127624512e-01 2.604109346866607666e-01 -2.019679993391036987e-01 -3.331247717142105103e-02 3.362394571304321289e-01 1.109160333871841431e-01 -1.156407669186592102e-01 -3.691522777080535889e-01 1.242208629846572876e-01 -9.854993969202041626e-02
1.765369176864624023e-01 1.621845215559005737e-01 1.472910586744546890e-02 2.096437215805053711e-01 1.364094763994216919e-01 4.958831891417503357e-02 4.798581898212432861e-01 -1.329078376293182373e-01 -1.868590861558914185e-01 8.529797196388244629e-02 -2.580871880054473877e-01 -5.763044953346252441e-02 1.915635913610458374e-01 -3.054968714714050293e-01 -1.492752730846405029e-01 3.018076121807098389e-01 3.431432321667671204e-02 1.596134528517723083e-02 4.728249460458755493e-02 1.214282736182212830e-01 -5.346844345331192017e-02 -1.779959946870803833e-01 1.436587721109390259e-01 5.173269659280776978e-03 9.496122598648071289e-02 7.806225121021270752e-02 2.419028133153915405e-01 -8.116132020950317383e-02 -2.187974154949188232e-01 1.745826154947280884e-01 1.311233788728713989e-01 -1.564330756664276123e-01
3.135243654251098633e-01 -1.739772707223892212e-01 4.874548688530921936e-02 2.029602527618408203e-01 2.105954885482788086e-01 1.722246855497360229e-01 2.622934281826019287e-01 -2.482025623321533203e-01 -2.173448503017425537e-01 2.731945598497986794e-03 -1.340851038694381714e-01 -9.547662734985351562e-02 2.895151078701019287e-01 -3.269730508327484131e-01 8.919822424650192261e-02 6.445891410112380981e-02 1.502048820257186890e-01 1.179777458310127258e-01 -1.687721908092498779e-01 -1.175403520464897156e-01 -1.429723650217056274e-01 -3.940409049391746521e-03 1.644335091114044189e-01 -2.690110728144645691e-02 2.940647304058074951e-01 2.186790108680725098e-01 -1.116394400596618652e-01 3.326724516227841377e-03 -2.096805721521377563e-01 -1.097661182284355164e-01 7.340569794178009033e-02 -1.053477451205253601e-01
1.564498394727706909e-01 1.289992034435272217e-01 1.517557203769683838e-01 1.693806797266006470e-01 2.644094526767730713e-01 -8.498251438140869141e-02 -1.462251245975494385e-01 -2.498839199542999268e-01 -4.595844820141792297e-02 -2.568674832582473755e-02 2.433378547430038452e-01 2.475460246205329895e-02 -1.224344819784164429e-01 -2.183421254158020020e-01 -8.451327681541442871e-02 6.305339187383651733e-02 4.775689840316772461e-01 8.934536576271057129e-02 -5.245696753263473511e-02 1.348662078380584717e-01 1.516284942626953125e-01 -1.597321778535842896e-01 1.493111550807952881e-01 2.144408375024795532e-01 1.343488991260528564e-01 4.105621948838233948e-02 -1.913950741291046143e-01 4.127297699451446533e-01 -1.153433043509721756e-02 -3.318167105317115784e-02 3.793987259268760681e-02 -8.160157501697540283e-02
-7.677926914766430855e-04 3.145537674427032471e-01 3.039856255054473877e-01 2.337656468152999878e-01 8.823090791702270508e-02 1.279467493295669556e-01 2.638328671455383301e-01 2.481324598193168640e-02 -3.944215476512908936e-01 -1.523436605930328369e-01 -1.946053802967071533e-01 -2.533519826829433441e-02 -4.410580918192863464e-02 -4.319090023636817932e-02 1.767733991146087646e-01 9.736018627882003784e-02 1.548790484666824341e-01 1.498705297708511353e-01 5.603814125061035156e-02 3.595672547817230225e-01 8.027970790863037109e-02 -2.861811816692352295e-01 -1.052323058247566223e-01 2.661131322383880615e-01 4.726201295852661133e-02 3.743122890591621399e-02 1.324579864740371704e-01 1.013823673129081726e-01 1.219974458217620850e-01 2.597097866237163544e-02 2.532097510993480682e-02 3.201653063297271729e-02
1.257515549659729004e-01 3.618933260440826416e-02 1.393282860517501831e-01 1.060800328850746155e-01 1.950517445802688599e-01 -2.016800642013549805e-01 -1.835151948034763336e-02 -3.267363905906677246e-01 -2.241223156452178955e-01 -1.596706956624984741e-01 2.609582543373107910e-01 1.081780269742012024e-01 -1.071314513683319092e-01 -1.267641335725784302e-01 3.637178987264633179e-02 2.209145016968250275e-02 4.597639441490173340e-01 -3.147237375378608704e-02 -1.112355943769216537e-02 2.201011776924133301e-01 1.579794883728027344e-01 -3.551341965794563293e-02 6.479211896657943726e-02 2.287635505199432373e-01 2.573622763156890869e-01 -3.006597980856895447e-02 -9.450796991586685181e-02 3.483690917491912842e-01 -1.423486769199371338e-01 -1.220132857561111450e-01 7.175045460462570190e-02 -9.576431475579738617e-03
2.049159407615661621e-01 1.360487341880798340e-01 -1.781197488307952881e-01 -5.976511538028717041e-02 1.678070724010467529e-01 2.272622138261795044e-01 1.926691234111785889e-01 8.318379521369934082e-02 -4.953427985310554504e-02 -5.557056143879890442e-02 5.881004408001899719e-02 7.027268409729003906e-02 -1.493318974971771240e-01 -1.508519500494003296e-01 1.565378010272979736e-01 1.837942749261856079e-01 4.081161618232727051e-01 2.681972086429595947e-01 -1.952972710132598877e-01 3.203256428241729736e-02 -1.266543716192245483e-01 -1.075144857168197632e-01 -2.490223944187164307e-01 3.104435205459594727e-01 -1.547840684652328491e-01 -2.974054031074047089e-02 1.093907356262207031e-01 9.525197744369506836e-02 -2.204054594039916992e-01 -2.790874242782592773e-01 1.524946987628936768e-01 6.185171008110046387e-02
-6.234073638916015625e-02 -8.221399970352649689e-03 1.877187937498092651e-02 4.704344645142555237e-02 -5.480845272541046143e-02 -2.303656749427318573e-02 -1.743639707565307617e-01 -1.371686905622482300e-01 -1.551718860864639282e-01 -1.558357179164886475e-01 1.655808649957180023e-02 2.231997437775135040e-02 -7.425142824649810791e-02 -1.941309273242950439e-01 -4.833488538861274719e-02 2.398007065057754517e-01 4.813265204429626465e-01 1.853636354207992554e-01 6.818485260009765625e-02 7.874956727027893066e-02 -2.341654747724533081e-01 -1.434152666479349136e-02 1.311157941818237305e-01 3.139195740222930908e-01 2.418686747550964355e-01 3.602168560028076172e-01 1.755253821611404419e-01 1.271501332521438599e-01 -1.465783119201660156e-01 -2.206384986639022827e-01 9.423426538705825806e-02 1.631274521350860596e-01
2.429955005645751953e-01 3.485014289617538452e-02 1.368312537670135498e-01 1.925084888935089111e-01 -3.808301687240600586e-02 -1.920607089996337891e-01 -1.022639032453298569e-02 -1.632733345031738281e-01 -2.832002639770507812e-01 -4.442676529288291931e-02 7.557950168848037720e-02 -1.499839127063751221e-01 3.542647957801818848e-01 -2.555855512619018555e-01 -9.850186109542846680e-02 -9.727931022644042969e-02 2.155563831329345703e-01 2.854156792163848877e-01 -4.077963903546333313e-02 5.067155882716178894e-02 -1.351546496152877808e-01 -1.596614122390747070e-01 -1.964271813631057739e-02 1.408868134021759033e-01 8.396460674703121185e-03 3.464084565639495850e-01 7.033497840166091919e-02 2.487711608409881592e-01 -1.726159900426864624e-01 1.987001895904541016e-01 1.793233007192611694e-01 1.182796880602836609e-01
3.429781496524810791e-01 5.429448932409286499e-02 -9.851649403572082520e-02 -1.736744865775108337e-02 1.757923066616058350e-01 -7.203279435634613037e-02 1.257482022047042847e-01 2.050403505563735962e-01 -1.412910968065261841e-01 2.738577499985694885e-02 2.250967323780059814e-01 -1.128336712718009949e-01 2.022657841444015503e-01 -4.286000728607177734e-01 -2.555735222995281219e-02 1.637885272502899170e-01 4.794154316186904907e-02 9.618532657623291016e-02 7.311817258596420288e-02 2.695444505661725998e-03 -1.706371605396270752e-01 1.052870228886604309e-01 4.298362135887145996e-01 2.543394267559051514e-01 -3.453849628567695618e-02 3.704455122351646423e-02 3.052808940410614014e-01 -4.224261734634637833e-03 -4.249042272567749023e-02 5.457342788577079773e-02 1.108386274427175522e-02 -1.789498925209045410e-01
-1.267735809087753296e-01 1.978768110275268555e-01 -1.334011107683181763e-01 7.404613494873046875e-02 1.162238717079162598e-01 -5.153026804327964783e-02 1.940689980983734131e-03 -1.356027126312255859e-01 -3.871108293533325195e-01 1.043056324124336243e-01 6.665876507759094238e-02 -7.104272395372390747e-02 -3.399356082081794739e-02 -6.251994986087083817e-03 6.557498872280120850e-02 1.678261533379554749e-02 3.881956934928894043e-01 7.548275752924382687e-04 -1.148491278290748596e-01 -3.957458958029747009e-02 -5.921488627791404724e-02 -2.389171868562698364e-01 3.712743222713470459e-01 2.529463469982147217e-01 1.575868278741836548e-01 2.943794131278991699e-01 -4.478840157389640808e-02 -1.450103335082530975e-02 -3.036921322345733643e-01 -2.520387172698974609e-01 1.164660379290580750e-01 6.715347059071063995e-03
7.463663816452026367e-03 -1.444737520068883896e-02 2.648564279079437256e-01 3.674214482307434082e-01 3.480547070503234863e-01 -2.852897644042968750e-01 1.596230715513229370e-01 -1.097909063100814819e-01 -2.972117662429809570e-01 6.249201297760009766e-02 -7.423482369631528854e-03 -9.529552608728408813e-02 1.612103432416915894e-01 -1.040513440966606140e-01 -5.550893396139144897e-02 -1.897777020931243896e-01 3.147497177124023438e-01 -1.185393333435058594e-01 -8.080353029072284698e-03 -1.406038366258144379e-02 7.448533549904823303e-03 -6.277367472648620605e-02 -4.774048551917076111e-02 3.168230652809143066e-01 1.471430808305740356e-01 -2.227659709751605988e-02 -7.683564722537994385e-02 2.299011684954166412e-02 -2.463282346725463867e-01 3.885335475206375122e-02 5.504408851265907288e-02 -2.517997920513153076e-01
2.834303081035614014e-01 3.022192418575286865e-02 1.372722676023840904e-03 -1.799354851245880127e-01 2.077423036098480225e-01 9.105023741722106934e-02 -1.085178460925817490e-02 -1.244117543101310730e-01 -2.430865168571472168e-01 3.744808025658130646e-03 -3.500751033425331116e-02 2.071318030357360840e-01 6.074431166052818298e-02 -2.328877300024032593e-01 -5.337449908256530762e-02 4.168154895305633545e-01 8.593232184648513794e-02 1.932537108659744263e-01 -5.694855004549026489e-02 1.726261824369430542e-01 4.346738383173942566e-02 -1.519725564867258072e-02 -1.316756755113601685e-01 3.122696280479431152e-01 -1.577222496271133423e-01 -1.919056177139282227e-01 1.310609728097915649e-01 2.077335305511951447e-02 -6.028205528855323792e-02 -4.296864271163940430e-01 8.254877477884292603e-02 1.115825995802879333e-01
4.629031568765640259e-02 1.593611985445022583e-01 3.897462412714958191e-02 -7.390814274549484253e-02 -1.899527013301849365e-02 2.543404102325439453e-01 -3.467245027422904968e-02 1.333281993865966797e-01 -4.009869694709777832e-01 -9.669043123722076416e-02 2.014196068048477173e-01 -3.127614408731460571e-02 -1.931944489479064941e-01 -3.566783070564270020e-01 8.928136527538299561e-02 2.236177325248718262e-01 1.839903891086578369e-01 2.335768193006515503e-02 -1.770332008600234985e-01 -5.523724108934402466e-02 -6.559595465660095215e-02 -2.775138318538665771e-01 3.075189329683780670e-02 9.959366172552108765e-02 1.072523146867752075e-01 1.009307354688644409e-01 1.459293216466903687e-01 2.438510507345199585e-01 -2.294150888919830322e-01 3.619964420795440674e-02 4.013846814632415771e-02 -3.581498861312866211e-01
-4.615188017487525940e-02 3.376658856868743896e-01 4.224986303597688675e-03 8.655393868684768677e-02 1.517599970102310181e-01 7.070337235927581787e-02 1.963533759117126465e-01 -1.425522118806838989e-01 3.475102782249450684e-02 2.417606711387634277e-01 3.269680216908454895e-02 -1.320205479860305786e-01 1.563354432582855225e-01 -3.220016360282897949e-01 -1.878783553838729858e-01 1.313983947038650513e-01 7.006140798330307007e-02 9.495417028665542603e-02 -1.828875243663787842e-01 4.109676182270050049e-01 1.117736101150512695e-01 -7.088372856378555298e-02 1.608723998069763184e-01 2.575833201408386230e-01 2.728343605995178223e-01 -5.556167662143707275e-02 -6.607944145798683167e-03 2.654130943119525909e-02 -1.812791675329208374e-01 -1.187959015369415283e-01 -2.692820131778717041e-01 -8.256582915782928467e-02
-2.168070375919342041e-01 -3.847590088844299316e-02 -3.429249301552772522e-02 3.248416483402252197e-01 2.790878117084503174e-01 1.126825958490371704e-01 1.479299217462539673e-01 -6.970367580652236938e-02 -1.266644001007080078e-01 -2.012627869844436646e-01 5.946741253137588501e-02 -5.662773270159959793e-03 9.236896783113479614e-02 -3.175516128540039062e-01 3.558946400880813599e-02 4.806990176439285278e-02 -2.435760200023651123e-02 7.883755862712860107e-02 1.720925122499465942e-01 1.940736621618270874e-01 -1.549861729145050049e-01 -1.733828932046890259e-01 1.176843494176864624e-01 3.394223749637603760e-01 2.972131967544555664e-01 -2.563656270503997803e-01 3.964009508490562439e-02 -8.907319605350494385e-02 -1.119810342788696289e-01 -6.428807973861694336e-02 3.099164664745330811e-01 1.445882320404052734e-01
6.636181473731994629e-02 -1.143850088119506836e-01 3.570655882358551025e-01 -3.950583632104098797e-04 1.273400038480758667e-01 5.694772303104400635e-02 1.015676856040954590e-01 -2.026828229427337646e-01 -1.863727271556854248e-01 -1.329389363527297974e-01 6.495612114667892456e-02 3.668218106031417847e-02 3.467645645141601562e-01 -3.795261383056640625e-01 -2.496929913759231567e-01 6.585709005594253540e-02 2.514619827270507812e-01 1.011532992124557495e-01 -1.682499796152114868e-01 3.149368464946746826e-01 2.161242626607418060e-02 1.491473913192749023e-01 -2.720888005569577217e-03 8.586741983890533447e-03 1.330078393220901489e-01 3.902080282568931580e-02 1.151814535260200500e-01 8.393507450819015503e-03 5.945186689496040344e-02 -2.962183654308319092e-01 -7.266817241907119751e-02 -2.058066576719284058e-01
3.584076464176177979e-01 -6.814484298229217529e-02 2.482788562774658203e-01 1.034399196505546570e-01 2.555073499679565430e-01 7.469694316387176514e-02 8.681760728359222412e-02 -3.852674067020416260e-01 9.151045233011245728e-02 1.030658110976219177e-01 4.534391313791275024e-02 -7.515212148427963257e-02 2.474619597196578979e-01 -3.086840510368347168e-01 2.682464756071567535e-02 -4.016098380088806152e-02 3.073855340480804443e-01 -1.260697543621063232e-01 1.092213690280914307e-01 9.892372786998748779e-02 -1.613628119230270386e-01 -1.512497514486312866e-01 -1.522486954927444458e-01 1.527446359395980835e-01 1.519950777292251587e-01 1.385263651609420776e-01 1.806627660989761353e-01 -3.305493295192718506e-02 1.574157327413558960e-01 -1.927414387464523315e-01 1.388759911060333252e-02 1.284699738025665283e-01
1.421723812818527222e-01 3.134144544601440430e-01 3.606921806931495667e-02 1.871819794178009033e-01 1.160193234682083130e-02 1.275472790002822876e-01 3.366638422012329102e-01 -4.737905412912368774e-02 -1.806155145168304443e-01 -2.707808315753936768e-01 -6.391416490077972412e-02 4.458533227443695068e-02 9.348833560943603516e-02 -2.375177592039108276e-01 -1.584360301494598389e-01 6.111773103475570679e-02 1.564455479383468628e-01 4.603562876582145691e-02 2.145694494247436523e-01 4.006285071372985840e-01 1.018533185124397278e-01 -3.579939156770706177e-02 -1.516669988632202148e-01 2.848936021327972412e-01 2.013561427593231201e-01 7.817716896533966064e-02 7.046949863433837891e-02 1.997426748275756836e-01 -7.404275238513946533e-02 -7.352744229137897491e-03 2.058280631899833679e-02 2.465383857488632202e-01
-6.281416863203048706e-02 2.464653849601745605e-01 3.062507808208465576e-01 4.785060882568359375e-02 9.374061226844787598e-02 -1.306053847074508667e-01 2.186684757471084595e-01 -2.960824072360992432e-01 -3.380480110645294189e-01 -2.427050173282623291e-01 -2.325566485524177551e-02 1.983882188796997070e-01 2.121144384145736694e-01 -1.258479803800582886e-01 1.216636039316654205e-02 -2.623082883656024933e-02 2.086071223020553589e-01 1.809005439281463623e-02 1.551796589046716690e-02 5.031466111540794373e-02 -3.837922513484954834e-01 1.933855563402175903e-02 -4.659831896424293518e-02 1.876182407140731812e-01 -9.996889531612396240e-02 2.748912274837493896e-01 4.777580499649047852e-02 4.533126577734947205e-02 -1.173216998577117920e-01 -2.141258567571640015e-01 2.231786772608757019e-02 -1.465923488140106201e-01
3.620962500572204590e-01 1.155138574540615082e-02 -1.550500541925430298e-01 -8.383902162313461304e-02 3.103446364402770996e-01 -5.352321267127990723e-02 2.114626169204711914e-01 3.453162964433431625e-03 -1.882758289575576782e-01 7.247344404458999634e-02 2.459057420492172241e-01 1.200654078274965286e-02 7.265745103359222412e-02 -3.687185943126678467e-01 -7.999034970998764038e-02 1.302690356969833374e-01 2.453208565711975098e-01 2.394447661936283112e-02 4.794324189424514771e-02 2.706458568572998047e-01 -1.549677997827529907e-01 6.156199797987937927e-02 3.198560178279876709e-01 1.677228808403015137e-01 -2.989890985190868378e-02 -9.746488183736801147e-02 8.909990638494491577e-02 4.800420626997947693e-02 -2.959388121962547302e-02 7.435172796249389648e-02 -7.841629534959793091e-02 -3.164248764514923096e-01
-1.267576366662979126e-01 7.766431570053100586e-02 1.246071048080921173e-02 1.203945651650428772e-01 -1.285712514072656631e-02 -1.600256115198135376e-01 2.746982574462890625e-01 -3.797868490219116211e-01 -2.898828126490116119e-02 7.920371741056442261e-02 -7.236306369304656982e-02 1.028761640191078186e-01 1.309380531311035156e-01 -5.499977245926856995e-02 1.297820508480072021e-01 1.025988087058067322e-01 1.758158802986145020e-01 4.795050024986267090e-01 -2.284244745969772339e-01 2.771495282649993896e-01 -2.007427662611007690e-01 -7.477132976055145264e-02 7.886225730180740356e-02 2.204080969095230103e-01 3.858434781432151794e-02 1.308321952819824219e-02 9.201015532016754150e-02 1.701944321393966675e-02 9.949582070112228394e-02 -3.071222305297851562e-01 6.494803726673126221e-02 1.947724074125289917e-01
1.885238736867904663e-01 1.529832929372787476e-01 -1.584339439868927002e-01 5.751498788595199585e-02 1.863081902265548706e-01 6.527327001094818115e-03 3.180863335728645325e-02 -8.044825494289398193e-02 -7.534348964691162109e-02 -1.269296705722808838e-01 2.478183209896087646e-01 -1.424260158091783524e-02 3.082846403121948242e-01 -2.349891811609268188e-01 -5.007198452949523926e-02 7.357953488826751709e-02 4.566221237182617188e-01 2.828823216259479523e-02 -3.570019826292991638e-02 3.744960948824882507e-02 -1.786558181047439575e-01 -2.850692868232727051e-01 5.569834262132644653e-02 1.778997033834457397e-01 -1.366969496011734009e-01 -7.900025695562362671e-02 6.100346148014068604e-02 -1.737745851278305054e-01 8.247993886470794678e-02 -3.072119653224945068e-01 3.073761165142059326e-01 -1.200045272707939148e-01
2.394776046276092529e-02 4.507650434970855713e-02 1.927195787429809570e-01 1.040682271122932434e-01 2.432698458433151245e-01 -1.382316797971725464e-01 -1.219769790768623352e-01 -3.670024275779724121e-01 -2.597458958625793457e-01 -7.911290973424911499e-02 8.443662524223327637e-02 -7.207959145307540894e-02 -9.085495769977569580e-02 -2.168176919221878052e-01 -3.996407985687255859e-02 -7.417725026607513428e-02 3.917771279811859131e-01 -3.905401378870010376e-02 -8.369409292936325073e-02 1.973465681076049805e-01 1.698075085878372192e-01 1.060224045068025589e-02 3.156848624348640442e-02 2.393132299184799194e-01 2.995406091213226318e-01 -3.524344041943550110e-02 3.638048470020294189e-02 3.249663710594177246e-01 -2.049938738346099854e-01 -1.612079739570617676e-01 1.126283183693885803e-01 -7.988834381103515625e-02
1.379448771476745605e-01 -8.523798733949661255e-02 5.870839953422546387e-02 4.373438283801078796e-02 3.448992073535919189e-01 -7.355051487684249878e-02 2.951402664184570312e-01 3.197943419218063354e-02 -2.466277629137039185e-01 1.985283195972442627e-01 -7.038642466068267822e-02 2.431357502937316895e-01 1.251315474510192871e-01 -4.725948572158813477e-01 -1.608287096023559570e-01 8.827176690101623535e-02 1.869105398654937744e-01 8.269095420837402344e-02 1.244056504219770432e-03 1.402677744626998901e-01 2.402964979410171509e-01 -2.687099277973175049e-01 1.015601903200149536e-01 -7.873760163784027100e-02 6.033112108707427979e-02 -2.312784940004348755e-01 1.257678717374801636e-01 -1.467490941286087036e-01 -7.839131169021129608e-03 -8.992432057857513428e-02 1.310399454087018967e-02 -9.037555754184722900e-02
3.074681444559246302e-04 1.453568926081061363e-03 2.260035648941993713e-02 1.250081211328506470e-01 3.320383727550506592e-01 3.065712451934814453e-01 -3.826805204153060913e-02 3.947282209992408752e-02 -3.927956521511077881e-01 6.524091958999633789e-02 -3.283301591873168945e-01 -1.522852033376693726e-01 1.665857583284378052e-01 -2.713487148284912109e-01 1.779662370681762695e-01 5.805429443717002869e-02 8.848157525062561035e-02 1.299276351928710938e-01 -2.338000237941741943e-01 -1.461497545242309570e-01 1.332426536828279495e-02 -3.584159016609191895e-01 -7.163047045469284058e-02 1.305563151836395264e-01 7.609628885984420776e-02 -2.024356871843338013e-01 1.041445881128311157e-02 -1.903895735740661621e-01 -1.883762516081333160e-02 -2.708654291927814484e-02 6.843335181474685669e-02 -1.009736731648445129e-01
3.021832108497619629e-01 6.976548582315444946e-02 -1.066462546586990356e-01 -2.184720709919929504e-02 3.005908727645874023e-01 -9.706018120050430298e-02 -2.275741100311279297e-02 -1.301235333085060120e-02 -2.819798290729522705e-01 2.397835440933704376e-02 2.060030698776245117e-01 -6.612551212310791016e-02 7.116103172302246094e-02 -1.650013774633407593e-01 -1.431201249361038208e-01 5.971740931272506714e-02 3.164900541305541992e-01 1.197744160890579224e-02 -6.597593426704406738e-02 3.099671006202697754e-02 -2.301116846501827240e-02 -7.062153518199920654e-02 1.128101907670497894e-02 1.954555660486221313e-01 -4.161674082279205322e-01 2.341501414775848389e-01 1.404084861278533936e-01 8.718869090080261230e-02 -9.474426507949829102e-02 -3.314597308635711670e-01 2.417248040437698364e-01 -1.618257164955139160e-01
7.131644338369369507e-02 2.210578322410583496e-01 1.477201133966445923e-01 2.979005277156829834e-01 3.929865658283233643e-01 -2.855791747570037842e-01 5.105627328157424927e-02 7.624562084674835205e-02 -1.502889394760131836e-01 -1.240985561162233353e-02 3.294662237167358398e-01 1.009503230452537537e-01 3.840588615275919437e-04 -2.228263318538665771e-01 -1.152402237057685852e-01 -8.756953477859497070e-02 -6.585069000720977783e-02 2.341713756322860718e-01 -1.555565297603607178e-01 2.119284421205520630e-01 -1.685205250978469849e-01 -2.349254488945007324e-01 4.597783833742141724e-02 -5.619227886199951172e-02 6.811240315437316895e-02 -1.097804773598909378e-02 1.100442856550216675e-01 -1.941172331571578979e-01 -1.080971285700798035e-01 -3.032999634742736816e-01 5.634198337793350220e-02 -2.100328169763088226e-02
1.496936529874801636e-01 1.515311747789382935e-01 8.930299431085586548e-02 5.620891973376274109e-02 2.977605164051055908e-01 -9.778236597776412964e-02 -3.668710216879844666e-02 1.979231536388397217e-01 -3.100373744964599609e-01 1.905974894762039185e-01 -1.306312084197998047e-01 2.163890153169631958e-01 6.973871588706970215e-02 -3.655149936676025391e-01 4.776863753795623779e-02 1.091472357511520386e-01 -4.878608975559473038e-03 9.380596689879894257e-03 9.502324461936950684e-02 1.971568316221237183e-01 -1.369311213493347168e-01 9.007675945758819580e-02 2.075065821409225464e-01 2.061737179756164551e-01 5.856471508741378784e-02 9.295128285884857178e-02 2.034482806921005249e-01 1.739146411418914795e-01 2.115393280982971191e-01 -3.358830511569976807e-01 -1.480807214975357056e-01 1.791939437389373779e-01
2.618690952658653259e-02 2.405121177434921265e-01 1.351175904273986816e-01 -1.228021681308746338e-01 2.331483215093612671e-01 1.351828575134277344e-01 2.091880589723587036e-01 8.188096806406974792e-03 -2.695660591125488281e-01 4.521051347255706787e-01 2.748937718570232391e-02 7.372374087572097778e-02 1.262441277503967285e-01 -3.101218044757843018e-01 2.434045672416687012e-01 -1.001624986529350281e-01 -5.262809339910745621e-03 7.761862128973007202e-02 -9.829137474298477173e-02 1.801501512527465820e-01 9.971047751605510712e-03 8.001818507909774780e-02 6.952835619449615479e-02 3.084537386894226074e-01 3.113028407096862793e-01 1.559943258762359619e-01 7.668267190456390381e-02 4.459561780095100403e-02 -1.823831945657730103e-01 -3.601016476750373840e-02 8.387948572635650635e-02 4.084134101867675781e-02
1.308001279830932617e-01 1.939983814954757690e-01 -2.326055318117141724e-01 1.374081522226333618e-01 2.184253036975860596e-01 1.304383277893066406e-01 6.239930167794227600e-02 -1.365378499031066895e-01 -1.536800563335418701e-01 3.527520224452018738e-02 1.647826135158538818e-01 5.974197015166282654e-02 2.710581123828887939e-01 -1.314999610185623169e-01 1.303506493568420410e-01 -2.900131978094577789e-02 3.056945502758026123e-01 -8.957054466009140015e-03 -4.699726030230522156e-02 -5.846516415476799011e-02 -1.140300706028938293e-01 -1.914394050836563110e-01 -1.614415198564529419e-01 3.668619990348815918e-01 -2.091706246137619019e-01 3.832196444272994995e-02 1.337768584489822388e-01 -7.498617470264434814e-02 1.099166125059127808e-01 -3.609703779220581055e-01 2.880411446094512939e-01 -1.314523667097091675e-01
6.363699585199356079e-02 -6.549987941980361938e-02 1.654183268547058105e-01 2.385935485363006592e-01 2.216926515102386475e-01 2.254835814237594604e-01 2.184227555990219116e-01 1.750348135828971863e-02 -2.325712470337748528e-03 2.609747648239135742e-01 -2.829963564872741699e-01 2.588707394897937775e-02 1.769147068262100220e-01 -2.008009701967239380e-01 -1.175112426280975342e-01 2.652774453163146973e-01 3.284526243805885315e-02 2.323841005563735962e-01 2.981318533420562744e-02 9.435381740331649780e-02 -1.688359230756759644e-01 -1.020374968647956848e-01 1.353876590728759766e-01 3.221114575862884521e-01 -2.329637669026851654e-02 2.006923705339431763e-01 -2.407663166522979736e-01 1.038290839642286301e-02 -1.472634226083755493e-01 -2.638797461986541748e-01 -1.585837900638580322e-01 -1.159908622503280640e-01
9.324728697538375854e-02 1.881278455257415771e-01 1.352748721837997437e-01 2.668197453022003174e-01 9.462177008390426636e-02 1.707748919725418091e-01 4.256984889507293701e-01 -2.065814845263957977e-02 -1.984184980392456055e-01 1.631450951099395752e-01 -2.314364612102508545e-01 -9.076807647943496704e-02 2.733072340488433838e-01 -1.056183427572250366e-01 -1.306849420070648193e-01 3.507423996925354004e-01 1.863553375005722046e-01 1.646649837493896484e-02 2.857736498117446899e-02 -8.526838570833206177e-02 -3.840773180127143860e-02 -1.744634956121444702e-01 1.262394636869430542e-01 3.844611113891005516e-03 1.732482314109802246e-01 1.851938962936401367e-01 9.227359294891357422e-02 -2.933548018336296082e-02 -3.036663532257080078e-01 3.191256895661354065e-02 1.529699862003326416e-01 -1.079347282648086548e-01
3.513019680976867676e-01 -2.219411581754684448e-01 2.098368704319000244e-01 1.029392108321189880e-01 2.136040329933166504e-01 2.828054130077362061e-01 2.597350478172302246e-01 -2.438879162073135376e-01 -1.457554548978805542e-01 -1.024545878171920776e-01 1.032252912409603596e-03 1.852026432752609253e-01 2.434064596891403198e-01 -2.024288177490234375e-01 -1.441907584667205811e-01 8.115361630916595459e-02 -3.094295784831047058e-02 3.250465393066406250e-01 2.606074512004852295e-02 1.098940223455429077e-01 -1.263499408960342407e-01 -8.199884742498397827e-02 2.558993361890316010e-02 2.744218707084655762e-01 9.522936493158340454e-02 1.030413061380386353e-01 1.502695381641387939e-01 -1.013972163200378418e-01 -2.106434851884841919e-02 -1.554061174392700195e-01 -1.489342600107192993e-01 -9.573157876729965210e-02
-5.396218597888946533e-02 1.380965262651443481e-01 -1.011613383889198303e-01 7.631448656320571899e-02 2.553663253784179688e-01 1.824224442243576050e-01 2.676694393157958984e-01 -2.599011659622192383e-01 -1.771535575389862061e-01 -1.331931203603744507e-01 3.115079700946807861e-01 6.606524437665939331e-02 2.253971993923187256e-01 -9.609974920749664307e-02 -2.574433088302612305e-01 2.225725948810577393e-01 2.867464721202850342e-02 4.171133413910865784e-02 7.581802457571029663e-02 -1.156338080763816833e-01 -2.202164083719253540e-01 -3.174669444561004639e-01 2.205006182193756104e-01 1.106685474514961243e-01 -6.200520321726799011e-03 -8.061566948890686035e-02 1.508783996105194092e-01 2.874626964330673218e-02 -6.113463640213012695e-02 -2.473265677690505981e-01 -6.062000617384910583e-02 -2.595249116420745850e-01
-6.798566877841949463e-02 8.397569879889488220e-03 1.767223328351974487e-01 -1.826779693365097046e-01 3.503854200243949890e-02 -1.069424767047166824e-02 1.658398658037185669e-01 -1.896171569824218750e-01 -3.121768534183502197e-01 1.507017947733402252e-02 -3.199503123760223389e-01 -9.066697210073471069e-02 6.396765261888504028e-02 -2.269016206264495850e-01 8.509889245033264160e-03 -9.764404594898223877e-02 4.365316033363342285e-02 2.228429019451141357e-01 -1.965742260217666626e-01 9.540442377328872681e-02 5.367104895412921906e-03 -4.316019713878631592e-01 -6.378311663866043091e-02 1.845898479223251343e-01 2.674203217029571533e-01 -1.232531219720840454e-01 -1.199826132506132126e-02 -1.306685060262680054e-01 -5.568121746182441711e-02 -2.800197005271911621e-01 1.135654374957084656e-01 -2.652588486671447754e-01
3.643386662006378174e-01 9.667820483446121216e-02 -1.309965848922729492e-01 -2.152300029993057251e-01 2.747144103050231934e-01 1.677776873111724854e-01 6.465213373303413391e-04 -1.231084614992141724e-01 -4.854091256856918335e-02 6.586066633462905884e-02 6.834843661636114120e-04 -1.292925029993057251e-01 1.494489051401615143e-02 -3.697344660758972168e-01 6.720889359712600708e-03 -2.404620172455906868e-04 2.627055346965789795e-01 1.377212256193161011e-01 5.308691784739494324e-02 4.459052979946136475e-01 -8.570169657468795776e-02 -6.736508756875991821e-02 1.588111072778701782e-01 2.000601440668106079e-01 -1.109303832054138184e-01 -3.176599368453025818e-02 2.099227011203765869e-01 9.838527441024780273e-02 -7.710988074541091919e-02 -2.592833638191223145e-01 -8.733945339918136597e-02 -2.544460073113441467e-02
-1.512837503105401993e-02 1.708901487290859222e-02 1.945928335189819336e-01 1.812693178653717041e-01 2.946620881557464600e-01 9.041048586368560791e-02 6.113839522004127502e-02 -2.515247166156768799e-01 -1.892162114381790161e-01 -2.577371895313262939e-01 4.087981581687927246e-02 -2.310550808906555176e-01 7.512743119150400162e-03 -3.335324525833129883e-01 -4.360454902052879333e-02 1.622002571821212769e-02 5.002035945653915405e-02 1.695515960454940796e-01 -1.236518174409866333e-01 2.757504582405090332e-01 8.113247901201248169e-02 2.235655337572097778e-01 -3.583360463380813599e-03 3.586229085922241211e-01 3.135828673839569092e-01 7.377523928880691528e-02 -7.610114663839340210e-02 3.042695671319961548e-02 -6.933649629354476929e-02 -1.768187731504440308e-01 2.002251744270324707e-01 -3.970476239919662476e-02
2.184380888938903809e-01 -2.645001411437988281e-01 1.098847538232803345e-01 2.695720195770263672e-01 3.007624745368957520e-01 1.655312925577163696e-01 2.686484158039093018e-01 -1.961954534053802490e-01 -2.297057062387466431e-01 -1.393905431032180786e-01 -1.389968395233154297e-01 -1.083045601844787598e-01 2.056644558906555176e-01 -2.367488741874694824e-01 -4.020119830965995789e-02 -3.647607564926147461e-02 2.645364105701446533e-01 6.018580403178930283e-03 -8.266557008028030396e-02 4.873157292604446411e-02 -1.648054271936416626e-01 -5.419075116515159607e-02 1.119705960154533386e-01 3.107172623276710510e-02 3.137340247631072998e-01 2.069677561521530151e-01 -1.687866151332855225e-01 7.944694906473159790e-02 -9.053140878677368164e-02 -1.374859511852264404e-01 4.521463066339492798e-02 -1.910128891468048096e-01
-1.200106143951416016e-01 2.539733648300170898e-01 -7.174006849527359009e-02 -1.311160176992416382e-01 6.050521880388259888e-02 1.433199644088745117e-02 1.243747770786285400e-01 1.379361301660537720e-01 -3.027567863464355469e-01 -5.077783484011888504e-03 3.522816896438598633e-01 -2.714394778013229370e-02 3.199358880519866943e-01 2.189692296087741852e-02 -9.871566668152809143e-03 2.992373704910278320e-01 1.606063544750213623e-01 1.643329299986362457e-02 6.290355324745178223e-02 4.258871451020240784e-02 -1.020903661847114563e-01 -2.783820033073425293e-01 -7.425211369991302490e-02 2.730832099914550781e-01 6.327534560114145279e-03 1.447595655918121338e-01 1.899656802415847778e-01 3.307728841900825500e-02 -3.776548802852630615e-02 -3.286400437355041504e-01 2.627816498279571533e-01 -1.220101937651634216e-01
3.363060057163238525e-01 1.482921093702316284e-01 -1.061261966824531555e-01 1.249316260218620300e-01 1.455785823054611683e-03 2.472860366106033325e-02 1.822762638330459595e-01 6.181198731064796448e-02 -3.428841382265090942e-02 2.876574359834194183e-02 1.960829133167862892e-03 7.623953372240066528e-02 4.588643088936805725e-02 -2.961427271366119385e-01 -3.886399269104003906e-01 9.733406454324722290e-02 2.296808362007141113e-01 1.887018233537673950e-01 9.214135818183422089e-03 -1.632856018841266632e-02 -6.528771482408046722e-03 -5.876620486378669739e-02 -5.679909139871597290e-02 2.663094699382781982e-01 1.783951967954635620e-01 -3.723657429218292236e-01 -2.583838105201721191e-01 1.172573193907737732e-01 -3.177216947078704834e-01 -9.263070672750473022e-02 7.584767788648605347e-02 -9.802265465259552002e-02
1.014377251267433167e-01 1.492326110601425171e-01 4.235345721244812012e-01 -3.955655172467231750e-02 3.135299682617187500e-02 7.649392634630203247e-02 2.720935046672821045e-01 3.391787409782409668e-03 -2.785802185535430908e-01 1.338256746530532837e-01 5.005449429154396057e-02 1.177804321050643921e-01 1.639234870672225952e-01 -1.725541055202484131e-01 -4.633259400725364685e-02 -2.212416827678680420e-01 1.168485805392265320e-01 -1.030948981642723083e-01 -1.052629426121711731e-01 1.930159628391265869e-01 -1.910497695207595825e-01 -5.492957830429077148e-01 1.095388084650039673e-01 8.345506340265274048e-02 8.200965076684951782e-02 -3.594460338354110718e-02 7.580430805683135986e-02 1.254483610391616821e-01 1.149453520774841309e-01 -1.009952370077371597e-02 9.094376862049102783e-02 -7.131196558475494385e-02
3.400596082210540771e-01 3.238480985164642334e-01 4.994633495807647705e-01 -1.042996346950531006e-01 2.795436382293701172e-01 9.218929708003997803e-02 4.137150943279266357e-03 1.410019844770431519e-01 -2.676644623279571533e-01 -1.229169312864542007e-02 5.499214306473731995e-02 -9.769820608198642731e-03 4.862533137202262878e-02 -2.786021530628204346e-01 -5.230777710676193237e-02 -5.144905671477317810e-02 2.580955624580383301e-01 5.782584846019744873e-02 7.122499402612447739e-03 -6.526558101177215576e-02 8.274035900831222534e-02 9.025372564792633057e-02 6.179288774728775024e-02 1.749256998300552368e-01 1.515994220972061157e-01 -4.473694134503602982e-03 1.728930473327636719e-01 1.511562615633010864e-01 -1.871756315231323242e-01 -6.397280842065811157e-02 -3.072416968643665314e-02 1.132507622241973877e-01
9.245409816503524780e-02 2.421229481697082520e-01 -3.963084220886230469e-01 -9.632571041584014893e-02 8.014786988496780396e-02 -6.444371491670608521e-02 1.627281457185745239e-01 -6.853879988193511963e-02 -2.654796838760375977e-01 5.842129513621330261e-02 1.772661060094833374e-01 6.268195807933807373e-02 1.527261734008789062e-01 -3.558381199836730957e-01 -3.492288663983345032e-02 -8.020607382059097290e-02 4.040271788835525513e-02 2.715905010700225830e-01 2.180708758533000946e-02 -1.072897613048553467e-01 -3.665035665035247803e-01 -1.474345475435256958e-01 4.321840405464172363e-02 1.416040360927581787e-01 1.024214848875999451e-01 -6.062200292944908142e-02 7.820948213338851929e-02 -1.051397472620010376e-01 -3.055370151996612549e-01 -1.548808813095092773e-01 1.989110559225082397e-01 -6.547673791646957397e-02
2.153201699256896973e-01 -3.143678978085517883e-02 -6.645043939352035522e-02 4.227880388498306274e-02 1.729517281055450439e-01 2.196413427591323853e-01 9.561413526535034180e-02 -2.012665569782257080e-01 -5.291360244154930115e-02 9.705056995153427124e-02 4.821296315640211105e-03 -1.659152470529079437e-02 -8.636613935232162476e-02 -4.720714092254638672e-01 -8.572329580783843994e-02 2.628270089626312256e-01 3.094550222158432007e-02 1.174414455890655518e-01 1.634960807859897614e-02 2.376821637153625488e-01 -1.661858409643173218e-01 -1.687652170658111572e-01 6.118128076195716858e-02 4.454225599765777588e-01 -1.629182845354080200e-01 -2.153960168361663818e-01 3.005046844482421875e-01 2.375091612339019775e-02 -8.735207840800285339e-03 -3.632384166121482849e-02 -1.164528541266918182e-02 6.554441899061203003e-02
-4.626448079943656921e-02 7.883844524621963501e-02 -7.564925402402877808e-02 1.120871081948280334e-01 1.264038234949111938e-01 2.560288012027740479e-01 2.615259289741516113e-01 -1.436699330806732178e-01 -1.083937357179820538e-03 2.418876886367797852e-01 1.901058703660964966e-01 -1.085516959428787231e-01 3.062134981155395508e-01 -2.733220458030700684e-01 -8.690701425075531006e-02 5.708578228950500488e-02 5.429053679108619690e-02 1.253471244126558304e-02 -3.550191819667816162e-01 3.536425232887268066e-01 -1.430680695921182632e-02 -2.877603173255920410e-01 9.865444898605346680e-02 2.145140916109085083e-01 1.134479045867919922e-01 9.418090432882308960e-02 -3.772996366024017334e-03 1.936738789081573486e-01 -7.512865960597991943e-02 -8.560031652450561523e-02 -1.579239964485168457e-01 -1.641115695238113403e-01
3.075310587882995605e-02 8.734404295682907104e-02 7.321047037839889526e-02 2.008059918880462646e-01 -1.531079225242137909e-02 1.900229603052139282e-01 3.332814201712608337e-02 1.250552088022232056e-01 -2.733240127563476562e-01 1.106821820139884949e-01 2.005393654108047485e-01 -4.396865889430046082e-02 -1.908152364194393158e-02 -3.320789933204650879e-01 -1.555856168270111084e-01 1.621830165386199951e-01 1.271206885576248169e-01 1.432374566793441772e-01 1.168612167239189148e-01 1.802365928888320923e-01 6.392117589712142944e-02 -1.097168698906898499e-01 1.568365842103958130e-01 2.221617698669433594e-01 1.090754717588424683e-01 -1.160361245274543762e-01 -4.928281530737876892e-02 5.138025283813476562e-01 -3.182798027992248535e-01 8.746061474084854126e-02 1.267375797033309937e-01 -1.126940995454788208e-01
-8.714464306831359863e-02 5.819284915924072266e-02 -1.544468253850936890e-01 3.924171328544616699e-01 2.836012840270996094e-01 -1.864903420209884644e-01 9.243518114089965820e-03 -1.958277970552444458e-01 -9.421464055776596069e-02 1.303894370794296265e-01 -3.017298281192779541e-01 2.057849317789077759e-01 1.560773849487304688e-01 -2.709210813045501709e-01 3.036385588347911835e-02 1.396706253290176392e-01 1.269777119159698486e-01 1.373268198221921921e-02 3.856729716062545776e-02 3.691771924495697021e-01 -1.950431615114212036e-01 1.671590609475970268e-03 1.890674829483032227e-01 -4.693383723497390747e-02 1.088586524128913879e-01 -5.635792762041091919e-02 2.712313532829284668e-01 -3.333299607038497925e-02 3.541819006204605103e-02 -2.130529433488845825e-01 8.756235986948013306e-02 7.730173319578170776e-02
2.924243807792663574e-01 -3.322783112525939941e-02 4.287951067090034485e-02 5.314585193991661072e-02 2.218429595232009888e-01 1.486230641603469849e-01 -8.429687470197677612e-02 -7.091222703456878662e-02 -4.098654091358184814e-01 -9.334984235465526581e-03 2.222346812486648560e-01 1.908448189496994019e-01 2.013659775257110596e-01 -4.012989401817321777e-01 -1.476243138313293457e-01 1.744627058506011963e-01 2.665700912475585938e-01 -4.495403170585632324e-02 7.766464352607727051e-02 -4.422087594866752625e-02 -5.439832434058189392e-02 -1.193110942840576172e-01 2.630273997783660889e-01 2.374215796589851379e-02 5.694003403186798096e-02 -9.813695400953292847e-02 6.151422113180160522e-02 -7.756208628416061401e-02 7.797114551067352295e-02 2.560543715953826904e-01 2.319734245538711548e-01 3.794826194643974304e-02
-1.417540907859802246e-01 6.360990554094314575e-02 -1.476649045944213867e-01 -1.474371850490570068e-01 2.039484679698944092e-01 -9.674142301082611084e-02 1.083156317472457886e-01 2.388967946171760559e-02 -2.724963128566741943e-01 8.552608080208301544e-03 1.949523836374282837e-01 9.377683699131011963e-02 2.696006298065185547e-01 -2.983243465423583984e-01 8.283262699842453003e-02 1.044651567935943604e-01 1.116557195782661438e-01 2.828834652900695801e-01 -2.280386388301849365e-01 3.584262728691101074e-01 -2.155266515910625458e-02 -2.625087499618530273e-01 2.504123449325561523e-01 -9.021952003240585327e-02 -1.041212528944015503e-01 -1.165870428085327148e-01 4.984013363718986511e-02 -6.904108822345733643e-02 -3.191394209861755371e-01 -1.759647019207477570e-02 1.381359845399856567e-01 -4.866086691617965698e-02
-2.224093973636627197e-01 2.228683233261108398e-01 2.036075592041015625e-01 -2.556222304701805115e-02 1.416799128055572510e-01 -2.808678895235061646e-02 2.688570916652679443e-01 -1.636172533035278320e-01 -1.742946654558181763e-01 -7.160772383213043213e-02 -2.611724138259887695e-01 9.881199896335601807e-02 3.954153507947921753e-02 -2.195077538490295410e-01 -3.496303036808967590e-02 1.492855697870254517e-01 2.414806634187698364e-01 1.327479183673858643e-01 -1.771627515554428101e-01 2.320510149002075195e-01 -4.844184815883636475e-01 -1.726232916116714478e-01 -1.969953440129756927e-02 1.932101249694824219e-01 -1.859365850687026978e-01 3.238033270463347435e-03 -5.502658337354660034e-02 2.090485394001007080e-02 -3.091736324131488800e-02 -2.350978087633848190e-03 -1.098020002245903015e-03 -2.230308055877685547e-01
-1.401529163122177124e-01 8.489225059747695923e-02 -7.674733549356460571e-02 9.744192659854888916e-02 3.743024542927742004e-02 -8.770968765020370483e-02 -4.349275305867195129e-02 6.038500741124153137e-02 -2.659771442413330078e-01 -1.872760951519012451e-01 -1.927579343318939209e-01 -1.300098299980163574e-01 1.481854319572448730e-01 -2.518223226070404053e-01 1.759990304708480835e-02 1.710691154003143311e-01 4.274014830589294434e-01 -6.248887255787849426e-02 -3.865348100662231445e-01 -1.788692623376846313e-01 -2.029906772077083588e-02 -3.221274316310882568e-01 1.151408776640892029e-01 2.603427469730377197e-01 2.137633115053176880e-01 3.214698284864425659e-02 1.008587889373302460e-02 -2.015750110149383545e-01 1.473583467304706573e-02 -1.333047896623611450e-01 9.121628105640411377e-02 3.670153766870498657e-02
4.581412672996520996e-02 -6.738381832838058472e-02 2.193022370338439941e-01 2.979628741741180420e-02 3.608300983905792236e-01 1.750105768442153931e-01 2.285732701420783997e-02 7.077268511056900024e-02 -5.092392116785049438e-02 1.685202866792678833e-01 2.642918229103088379e-01 7.174570858478546143e-02 1.639263182878494263e-01 -3.284878134727478027e-01 -3.310023620724678040e-02 8.253027498722076416e-02 4.017379283905029297e-01 -1.334210336208343506e-01 -2.733237743377685547e-01 -1.585737057030200958e-02 -1.332955807447433472e-01 -2.312968075275421143e-01 2.870549857616424561e-01 -5.348717421293258667e-02 8.148362487554550171e-02 -8.255480229854583740e-02 1.684384196996688843e-01 6.121442094445228577e-02 1.022113207727670670e-02 -5.962437763810157776e-02 9.352606534957885742e-02 -2.463502734899520874e-01
-9.159535169601440430e-02 1.776841096580028534e-02 2.371771819889545441e-02 1.918792873620986938e-01 1.785922944545745850e-01 -2.991233766078948975e-01 -6.163944676518440247e-02 -2.303231805562973022e-01 -2.303772717714309692e-01 1.086940765380859375e-01 1.894620656967163086e-01 -3.500677878037095070e-03 5.467848852276802063e-02 -1.481212526559829712e-01 1.820158504415303469e-04 1.827862858772277832e-01 6.002783179283142090e-01 -5.438220128417015076e-02 -7.319230586290359497e-03 2.030787058174610138e-02 4.573522880673408508e-02 -1.869112402200698853e-01 6.488508731126785278e-02 1.007175892591476440e-01 2.530562877655029297e-01 1.064389124512672424e-01 -9.567344188690185547e-02 1.269607245922088623e-01 -1.106277182698249817e-01 -2.916662693023681641e-01 -3.519686684012413025e-02 -4.727341979742050171e-02
5.172563716769218445e-02 6.477449089288711548e-02 -2.000113725662231445e-01 2.761678770184516907e-02 7.335098052863031626e-05 -3.232916295528411865e-01 2.199718803167343140e-01 4.151316732168197632e-02 -1.883654743432998657e-01 6.747660785913467407e-02 2.173796147108078003e-01 3.200972676277160645e-01 1.590508073568344116e-01 -2.527540922164916992e-01 1.693651229143142700e-01 2.441621869802474976e-01 -5.643690750002861023e-02 -3.790469840168952942e-02 1.243547648191452026e-01 1.319364905357360840e-01 8.787994831800460815e-02 -4.590193927288055420e-02 -1.337260566651821136e-02 2.358843386173248291e-01 1.965074539184570312e-01 2.359660714864730835e-01 3.001236915588378906e-01 6.560283154249191284e-02 -1.103919148445129395e-01 -1.339036077260971069e-01 2.612493336200714111e-01 -2.007901370525360107e-01
-8.915503323078155518e-02 -4.270704463124275208e-02 7.030053436756134033e-02 -4.252995178103446960e-02 2.205228656530380249e-01 -4.852135851979255676e-02 -8.938138931989669800e-02 1.634381115436553955e-01 -2.876611351966857910e-01 -7.933788001537322998e-02 -1.826602071523666382e-01 1.109737902879714966e-01 2.726475149393081665e-02 -2.004082798957824707e-01 -1.853048205375671387e-01 -3.591906279325485229e-02 2.053276300430297852e-01 1.984721720218658447e-01 1.738635450601577759e-01 2.307616733014583588e-02 1.501790434122085571e-01 -4.794400334358215332e-01 -3.029776178300380707e-02 1.619815826416015625e-01 2.131502777338027954e-01 -2.451873198151588440e-02 4.121019691228866577e-02 -2.796511054039001465e-01 -1.750110685825347900e-01 -1.538828760385513306e-01 2.004648894071578979e-01 -2.724270820617675781e-01
1.824543774127960205e-01 -2.635445296764373779e-01 8.923852443695068359e-02 6.868285685777664185e-02 4.390226677060127258e-02 -3.036873787641525269e-02 3.055747449398040771e-01 -1.734554618597030640e-01 -1.985920071601867676e-01 -6.443167477846145630e-02 9.445542097091674805e-02 -1.129866242408752441e-01 3.685592412948608398e-01 -2.808136641979217529e-01 -1.715580224990844727e-01 -8.956202864646911621e-02 2.007590830326080322e-01 1.222126334905624390e-01 -5.498686432838439941e-02 1.638239175081253052e-01 -6.517669558525085449e-02 1.417059898376464844e-01 1.572239995002746582e-01 1.103758588433265686e-01 1.742880195379257202e-01 -2.112749405205249786e-02 2.188838720321655273e-01 7.027607411146163940e-02 7.911244779825210571e-02 -3.277992904186248779e-01 -9.988833218812942505e-02 -2.952026426792144775e-01
3.202474117279052734e-01 3.601428819820284843e-03 1.687890291213989258e-01 1.614536792039871216e-01 2.140882462263107300e-01 -1.538082063198089600e-01 3.530842959880828857e-01 1.211854815483093262e-01 -4.264355450868606567e-02 -7.181048393249511719e-03 2.147250324487686157e-01 -4.902166500687599182e-02 3.087281249463558197e-02 4.706216976046562195e-02 -1.090266704559326172e-01 1.401043832302093506e-01 -3.330605477094650269e-02 4.756525531411170959e-02 3.939264640212059021e-02 1.021889001131057739e-01 -4.066284894943237305e-01 -2.895538806915283203e-01 1.101820096373558044e-01 4.308342039585113525e-01 -2.244569361209869385e-02 -6.708420347422361374e-03 1.850583590567111969e-02 6.377408653497695923e-02 -1.622591912746429443e-01 -1.817974001169204712e-01 -1.153633669018745422e-01 9.489180147647857666e-02
3.818091154098510742e-01 -8.553457260131835938e-02 1.220576018095016479e-01 2.136405110359191895e-01 9.573642909526824951e-02 1.197792515158653259e-01 3.680171370506286621e-01 -1.844187527894973755e-01 -1.003984957933425903e-01 9.537155739963054657e-03 2.141775039490312338e-04 -1.451957225799560547e-01 1.695946753025054932e-01 -2.925973832607269287e-01 1.071961410343647003e-02 -1.048709377646446228e-01 1.034951657056808472e-01 2.172752171754837036e-01 -1.206908226013183594e-01 -1.018472611904144287e-01 -2.269509732723236084e-01 -1.289600282907485962e-01 2.637355215847492218e-02 1.285649389028549194e-01 4.871471226215362549e-02 2.605576217174530029e-01 -8.094123564660549164e-03 2.329241633415222168e-01 -2.159301787614822388e-01 8.978938311338424683e-02 2.617360949516296387e-01 -1.437623649835586548e-01
-3.967761993408203125e-02 1.574432402849197388e-01 -6.432510912418365479e-02 -3.755214810371398926e-02 1.951207965612411499e-01 -1.890858560800552368e-01 3.257513642311096191e-01 -4.079778864979743958e-02 -4.122975748032331467e-03 1.918412148952484131e-01 -3.538844883441925049e-01 -2.163094468414783478e-02 2.953613735735416412e-02 -2.906388938426971436e-01 7.482851296663284302e-02 6.266742199659347534e-02 2.189925909042358398e-01 -3.872657194733619690e-02 -2.033551968634128571e-02 2.237369865179061890e-01 -4.450863897800445557e-01 1.944292709231376648e-02 -1.057718023657798767e-01 2.163611054420471191e-01 1.160919219255447388e-01 -1.153586432337760925e-01 8.055486530065536499e-02 1.538233757019042969e-01 7.432869076728820801e-02 -2.920044362545013428e-01 -3.888948587700724602e-03 -1.579319685697555542e-01
4.059799015522003174e-02 -5.520838871598243713e-02 1.800561845302581787e-01 1.390134394168853760e-01 3.560001254081726074e-01 -2.024980187416076660e-01 -9.033665806055068970e-02 -3.432753980159759521e-01 -1.016284674406051636e-01 -1.425086408853530884e-01 2.511600553989410400e-01 3.685275465250015259e-02 -2.037342824041843414e-02 -2.723267674446105957e-01 1.164499074220657349e-01 -3.619538620114326477e-03 4.069885611534118652e-01 1.310563832521438599e-01 -4.088062420487403870e-02 -1.647178083658218384e-02 1.674073375761508942e-02 7.978580892086029053e-03 3.207859769463539124e-02 2.047236710786819458e-01 1.562154144048690796e-01 5.277634412050247192e-02 -1.371946036815643311e-01 3.314660489559173584e-01 -1.804524809122085571e-01 -1.746639460325241089e-01 1.396686136722564697e-01 -9.494640864431858063e-03
1.104356646537780762e-01 -2.705952152609825134e-02 -1.152026876807212830e-01 2.546049654483795166e-01 2.054193168878555298e-01 -1.044453829526901245e-01 1.270711272954940796e-01 9.036245942115783691e-02 -2.191088795661926270e-01 -2.187255024909973145e-01 -6.346198916435241699e-02 -9.431528300046920776e-02 3.434951901435852051e-01 -2.271677553653717041e-01 -5.704199895262718201e-02 9.433156810700893402e-03 2.505933344364166260e-01 1.979750096797943115e-01 -9.719261527061462402e-02 1.378906071186065674e-01 2.174248248338699341e-01 -1.493599414825439453e-01 -6.185307353734970093e-02 -2.459252253174781799e-02 2.509720325469970703e-01 4.632378518581390381e-01 4.008862376213073730e-02 1.426717340946197510e-01 -1.783310025930404663e-01 -7.913235574960708618e-02 8.438911288976669312e-02 2.571139857172966003e-02
9.536618739366531372e-02 3.419047892093658447e-01 1.687778085470199585e-01 2.687972784042358398e-01 3.588663637638092041e-01 -1.115718781948089600e-01 -1.457355618476867676e-01 -3.713658750057220459e-01 -2.203430086374282837e-01 1.116570830345153809e-01 1.513924002647399902e-01 -8.992413058876991272e-03 4.712725058197975159e-04 -2.297339588403701782e-01 -6.184035912156105042e-03 1.038441210985183716e-01 2.569276988506317139e-01 6.955392658710479736e-02 -1.011476572602987289e-02 -1.159320622682571411e-01 3.955129534006118774e-02 -6.048193201422691345e-02 2.282189577817916870e-02 1.611737012863159180e-01 1.889150962233543396e-02 2.016534656286239624e-01 -2.691479623317718506e-01 2.579936087131500244e-01 -1.041674390435218811e-01 -5.795218423008918762e-02 1.027974709868431091e-01 6.598275154829025269e-02
-1.488159447908401489e-01 4.512000828981399536e-02 -1.923048943281173706e-01 3.943632915616035461e-02 1.733034700155258179e-01 2.076912820339202881e-01 3.383886814117431641e-01 -2.382425814867019653e-01 -1.227180436253547668e-01 8.125350810587406158e-03 2.742925286293029785e-01 3.661026433110237122e-02 2.630630731582641602e-01 -1.893028989434242249e-02 -2.469344288110733032e-01 1.725142598152160645e-01 1.295343637466430664e-01 1.451494544744491577e-01 -2.938345074653625488e-02 -8.730066567659378052e-02 -2.638201117515563965e-01 -2.600829005241394043e-01 1.113581135869026184e-01 3.199123740196228027e-01 2.431130036711692810e-02 -6.765737384557723999e-02 2.756018042564392090e-01 2.392251603305339813e-02 -6.615188717842102051e-02 -1.506529450416564941e-01 -2.206057868897914886e-02 -1.823940575122833252e-01
1.865682303905487061e-01 -1.295302212238311768e-01 2.328017354011535645e-02 3.510506153106689453e-01 1.773980557918548584e-01 -8.906456083059310913e-02 3.925546258687973022e-02 -3.140654647722840309e-03 -3.166602551937103271e-01 -2.044789791107177734e-01 -2.237450331449508667e-01 -6.339262425899505615e-02 3.831243515014648438e-01 -3.599527180194854736e-01 -1.394075602293014526e-01 -1.095621958374977112e-01 3.749710917472839355e-01 1.457937508821487427e-01 1.823070272803306580e-02 1.207044869661331177e-01 1.435315757989883423e-01 -1.416890602558851242e-02 -1.276846826076507568e-01 5.873702839016914368e-02 3.177342191338539124e-02 1.446501016616821289e-01 4.366448521614074707e-02 -1.940495520830154419e-02 -1.762509942054748535e-01 -4.276590794324874878e-02 -7.197211682796478271e-02 -1.103570032864809036e-02
2.182697057723999023e-01 1.299865096807479858e-01 1.125285774469375610e-01 3.924529850482940674e-01 5.683701485395431519e-02 -2.624907791614532471e-01 -9.185788035392761230e-02 -3.788209557533264160e-01 -3.742382675409317017e-02 -1.508427504450082779e-02 -2.387778162956237793e-01 4.514276515692472458e-03 2.486829273402690887e-02 -2.773357629776000977e-01 -1.158966347575187683e-01 1.037867367267608643e-01 5.652195960283279419e-02 1.362312305718660355e-02 -2.719667972996830940e-03 8.147286623716354370e-02 -5.210442841053009033e-02 -1.175960619002580643e-02 -2.521665766835212708e-02 2.885880470275878906e-01 1.002980545163154602e-01 1.774849742650985718e-01 2.218506485223770142e-01 2.483609616756439209e-01 -3.298184601590037346e-03 -3.113160654902458191e-02 3.144633173942565918e-01 -1.875577270984649658e-01
2.614961564540863037e-01 -5.470002070069313049e-02 3.087533116340637207e-01 4.348818063735961914e-01 1.313299238681793213e-01 2.734923362731933594e-02 -1.071949675679206848e-02 -4.501222632825374603e-03 -3.536016643047332764e-01 -1.688015908002853394e-01 -2.712932527065277100e-01 1.190292164683341980e-01 1.044198647141456604e-01 -2.464108169078826904e-01 -3.342239186167716980e-02 1.976819634437561035e-01 1.958723962306976318e-01 3.057173788547515869e-01 -4.950951784849166870e-02 -1.155519858002662659e-01 1.109106466174125671e-01 -6.756386160850524902e-02 1.793723553419113159e-01 4.872061684727668762e-02 4.960093274712562561e-02 3.419572860002517700e-02 1.703450530767440796e-01 6.841593980789184570e-02 -8.433006703853607178e-02 -1.469695121049880981e-01 -2.357308007776737213e-02 8.538771420717239380e-02
-1.826925203204154968e-02 5.309597402811050415e-02 3.510892391204833984e-02 3.467828333377838135e-01 3.120483160018920898e-01 -1.482326537370681763e-01 -1.359762102365493774e-01 -9.812398254871368408e-02 -1.550636440515518188e-01 3.908476978540420532e-02 1.106657162308692932e-01 1.817272305488586426e-01 1.941685825586318970e-01 -3.464282155036926270e-01 1.685559451580047607e-01 -4.859968647360801697e-02 1.653220355510711670e-01 1.200524121522903442e-01 4.489321261644363403e-02 -2.318516224622726440e-01 -1.788231879472732544e-01 1.225467771291732788e-02 -1.611151546239852905e-01 2.035877555608749390e-01 1.118848323822021484e-01 3.429458141326904297e-01 -2.751711308956146240e-01 1.904322654008865356e-01 -8.055323362350463867e-02 5.578506737947463989e-03 1.508230268955230713e-01 -1.141622662544250488e-02
1.589869707822799683e-01 2.551181316375732422e-01 7.463324069976806641e-02 2.132722176611423492e-02 1.535249501466751099e-01 4.497261717915534973e-02 -1.690544486045837402e-01 4.904760792851448059e-02 -3.013702929019927979e-01 6.255850940942764282e-02 8.712172508239746094e-02 -8.790273219347000122e-02 1.242360919713973999e-01 -3.592230975627899170e-01 -2.075211107730865479e-01 1.059793084859848022e-01 4.507769346237182617e-01 -3.882871195673942566e-02 1.823643743991851807e-01 -1.047644019126892090e-01 -7.452947646379470825e-02 -3.079206943511962891e-01 1.279034763574600220e-01 -6.106553971767425537e-02 5.950167402625083923e-02 -1.327793449163436890e-01 4.725368320941925049e-02 -7.042594999074935913e-02 6.632003933191299438e-02 -3.992031561210751534e-04 3.635260164737701416e-01 -6.242791563272476196e-02
-1.021701470017433167e-01 -1.188314147293567657e-02 -9.271711856126785278e-02 1.536232978105545044e-01 2.057820558547973633e-01 -8.892785012722015381e-02 4.395009204745292664e-02 1.141879111528396606e-01 1.185431629419326782e-01 2.523192167282104492e-01 -1.550780087709426880e-01 1.365852952003479004e-01 1.788220703601837158e-01 -1.719809770584106445e-01 2.691992223262786865e-01 2.886882722377777100e-01 1.797740906476974487e-01 1.175573170185089111e-01 7.518450729548931122e-03 1.548570841550827026e-01 -2.087915539741516113e-01 -7.923374325037002563e-02 -2.371488511562347412e-02 2.155729681253433228e-01 1.257647573947906494e-01 1.800828240811824799e-02 1.246845424175262451e-01 2.094425261020660400e-01 -3.786234855651855469e-01 -1.863691359758377075e-01 -1.792066097259521484e-01 -3.183912634849548340e-01
1.590202189981937408e-02 2.604349851608276367e-01 1.159928292036056519e-01 1.493335217237472534e-01 8.333496004343032837e-02 3.794621303677558899e-02 1.809950917959213257e-01 1.397353857755661011e-01 -1.399977207183837891e-01 -1.771431267261505127e-01 1.924822181463241577e-01 4.136049002408981323e-02 -8.688815683126449585e-02 -3.750664591789245605e-01 2.817550487816333771e-02 2.003042697906494141e-01 3.697168081998825073e-02 2.330078035593032837e-01 -1.193156242370605469e-01 1.290784925222396851e-01 1.434816420078277588e-01 -5.110920220613479614e-02 6.572405248880386353e-02 1.515284031629562378e-01 9.269611537456512451e-02 -9.227751940488815308e-02 2.585589289665222168e-01 2.585916519165039062e-01 -2.056928575038909912e-01 -1.254972368478775024e-01 1.899791508913040161e-01 -4.178504645824432373e-01
-9.552839398384094238e-02 9.089832007884979248e-02 2.199449576437473297e-02 4.343391582369804382e-02 3.472176194190979004e-01 1.660121232271194458e-02 4.059596732258796692e-02 6.922815460711717606e-03 -5.088713169097900391e-01 2.669816277921199799e-02 3.465268388390541077e-02 4.364136606454849243e-02 2.804362177848815918e-01 -4.105163812637329102e-01 -1.353181898593902588e-02 1.304353475570678711e-01 5.810162797570228577e-02 2.223337590694427490e-01 -2.002895176410675049e-01 -7.716444134712219238e-02 2.098204009234905243e-02 -2.484960108995437622e-01 1.884628534317016602e-01 -1.805380135774612427e-01 -5.963695794343948364e-02 9.789505973458290100e-03 -1.120205894112586975e-01 -8.687193691730499268e-02 -1.514749825000762939e-01 3.601580858230590820e-02 2.163922786712646484e-01 -8.112231642007827759e-02
2.210225909948348999e-01 1.963955760002136230e-01 1.619681119918823242e-01 1.511220782995223999e-01 9.527858346700668335e-02 2.194297015666961670e-01 2.979706525802612305e-01 -3.357090801000595093e-02 -2.557068169116973877e-01 -2.443276047706604004e-01 -5.764280632138252258e-02 2.744070068001747131e-02 -2.556467987596988678e-02 -2.898967862129211426e-01 -1.398162096738815308e-01 5.507629737257957458e-02 2.233687788248062134e-01 4.687582701444625854e-02 2.613296210765838623e-01 2.886388897895812988e-01 1.488970965147018433e-01 -1.794151067733764648e-01 -2.031647413969039917e-01 2.024518400430679321e-01 1.815780699253082275e-01 8.088751137256622314e-02 7.548848539590835571e-02 2.327202558517456055e-01 -1.405245740897953510e-03 4.946792870759963989e-02 2.423527278006076813e-02 1.928880214691162109e-01
-5.655217543244361877e-02 1.942834407091140747e-01 -2.659568786621093750e-01 6.175170093774795532e-02 2.077662050724029541e-01 1.812789291143417358e-01 2.747090458869934082e-01 -1.799504309892654419e-01 -2.319242805242538452e-01 -1.203373596072196960e-01 2.999545335769653320e-01 5.948341265320777893e-02 2.251118570566177368e-01 4.895019903779029846e-02 -2.284640669822692871e-01 2.112832367420196533e-01 1.496033519506454468e-01 1.192975491285324097e-01 -9.530911594629287720e-02 1.083413287997245789e-01 -2.426559329032897949e-01 -3.179210126399993896e-01 4.528310522437095642e-02 2.265459150075912476e-01 -1.073737367987632751e-01 -5.308614671230316162e-02 2.540623843669891357e-01 1.079878807067871094e-01 8.334181271493434906e-03 -5.795381963253021240e-02 1.262496709823608398e-01 -9.086929261684417725e-02
1.039388850331306458e-01 -1.536983102560043335e-01 2.943203449249267578e-01 8.564709126949310303e-02 6.849638372659683228e-02 3.261790871620178223e-01 3.230158239603042603e-02 8.717867732048034668e-02 -3.866271078586578369e-01 -7.523789256811141968e-02 1.864633709192276001e-01 8.378342539072036743e-02 1.655884385108947754e-01 -3.097393810749053955e-01 7.435310166329145432e-03 1.646486371755599976e-01 4.286082088947296143e-01 -1.539976298809051514e-01 -2.258913591504096985e-02 -7.156513631343841553e-03 -8.839641511440277100e-02 -1.733113825321197510e-01 2.358608394861221313e-01 9.725280106067657471e-02 -4.316844791173934937e-02 -1.225217133760452271e-01 8.695239573717117310e-02 1.619830876588821411e-01 2.555002644658088684e-02 -3.549017384648323059e-02 1.574760675430297852e-01 -1.269939988851547241e-01
3.559096753597259521e-01 8.107308298349380493e-02 1.679358780384063721e-01 1.114272698760032654e-01 1.792841404676437378e-01 -3.004835173487663269e-02 -6.812547333538532257e-03 1.444397717714309692e-01 -2.109685242176055908e-01 3.639043308794498444e-03 -1.974398344755172729e-01 -7.616735249757766724e-02 2.843793034553527832e-01 -2.789721786975860596e-01 -3.363829553127288818e-01 1.288976520299911499e-01 1.676306724548339844e-01 1.280410885810852051e-01 3.524073958396911621e-01 -9.748896211385726929e-02 3.221882879734039307e-02 -2.014297544956207275e-01 2.352900058031082153e-01 1.830642074346542358e-01 9.152996540069580078e-02 3.181715309619903564e-02 6.336838006973266602e-02 4.279489442706108093e-02 -8.185151964426040649e-02 -2.203790470957756042e-02 1.454259306192398071e-01 2.053416967391967773e-01
3.774448856711387634e-02 1.160098984837532043e-01 2.060052752494812012e-01 -5.201014224439859390e-03 1.552132070064544678e-01 -1.814575791358947754e-01 -1.730834245681762695e-01 -2.387360185384750366e-01 -3.786656260490417480e-01 -1.666640341281890869e-01 -4.750141501426696777e-02 -6.731984671205282211e-03 8.983950316905975342e-02 -9.704358875751495361e-02 -4.472373798489570618e-02 3.036355972290039062e-02 2.226651608943939209e-01 1.367818564176559448e-01 2.289030700922012329e-01 2.210245095193386078e-02 -4.236163496971130371e-01 7.060565799474716187e-02 7.219228893518447876e-02 1.751436740159988403e-01 1.500818431377410889e-01 3.008828163146972656e-01 1.215666979551315308e-01 -1.502291578799486160e-02 -6.164161115884780884e-02 -3.440859615802764893e-01 1.050220951437950134e-01 -4.498213157057762146e-02
-1.643813103437423706e-01 3.460984444245696068e-04 2.322833240032196045e-01 4.298549890518188477e-01 2.403671443462371826e-01 -1.797629892826080322e-01 -1.054973229765892029e-01 -1.030945107340812683e-01 -1.772776991128921509e-01 1.088674515485763550e-01 1.200401782989501953e-01 9.933185577392578125e-02 3.617286309599876404e-02 -3.913583159446716309e-01 4.708277061581611633e-02 -8.195404708385467529e-02 1.069499850273132324e-01 1.047448813915252686e-01 -5.234708264470100403e-02 -7.961163669824600220e-02 -1.368808895349502563e-01 -5.096032749861478806e-03 -1.486900299787521362e-01 2.322647124528884888e-01 -9.585481882095336914e-02 2.230294048786163330e-01 -1.894100606441497803e-01 1.170620098710060120e-01 -1.975564956665039062e-01 -2.084707915782928467e-01 2.138235867023468018e-01 1.685659289360046387e-01
2.159843221306800842e-02 1.214657947421073914e-01 2.022650092840194702e-01 4.042046368122100830e-01 2.404115200042724609e-01 9.700438380241394043e-02 -1.355334967374801636e-01 -1.362467408180236816e-01 -2.504064142704010010e-01 -1.357793528586626053e-02 -2.705640792846679688e-01 2.746527194976806641e-01 2.719280719757080078e-01 -3.087843954563140869e-01 -1.539959758520126343e-02 -2.143930196762084961e-01 3.297577202320098877e-01 7.024682313203811646e-02 -1.466750539839267731e-02 1.386441662907600403e-02 -1.416262239217758179e-01 -9.571225196123123169e-02 -8.340769261121749878e-02 6.883204728364944458e-02 -1.101830229163169861e-01 1.122358143329620361e-01 3.423936292529106140e-02 7.565607875585556030e-02 -1.146696284413337708e-01 -1.202557608485221863e-01 1.282945126295089722e-01 1.364811360836029053e-01
9.739120304584503174e-02 4.362922310829162598e-01 2.301288582384586334e-02 2.947589755058288574e-01 1.383886635303497314e-01 -1.504723429679870605e-01 -2.715973183512687683e-02 1.432539671659469604e-01 -1.336584240198135376e-01 3.869394958019256592e-01 -4.429131373763084412e-02 6.487093400210142136e-03 2.134489268064498901e-01 -9.359705448150634766e-02 -2.180970460176467896e-02 -2.143622189760208130e-02 2.389207333326339722e-01 1.586732268333435059e-02 -2.944733761250972748e-02 2.995182573795318604e-01 1.829087138175964355e-01 -1.432754397392272949e-01 -6.269964575767517090e-02 3.486000895500183105e-01 -8.807161450386047363e-02 1.260016709566116333e-01 2.016117274761199951e-01 6.770353764295578003e-02 -1.789726316928863525e-02 -1.111627519130706787e-01 -6.892506778240203857e-02 -1.058779805898666382e-01
1.269888579845428467e-01 -5.603807792067527771e-02 1.219030544161796570e-01 3.158887326717376709e-01 2.919793128967285156e-01 -3.730273619294166565e-02 -1.976677626371383667e-01 -4.343663752079010010e-01 -8.831672370433807373e-02 3.703739494085311890e-02 -3.345160046592354774e-03 2.470901235938072205e-02 1.251662499271333218e-03 -1.674377322196960449e-01 -2.545489557087421417e-02 -2.162975631654262543e-02 3.361966907978057861e-01 1.409985572099685669e-01 -1.338814496994018555e-01 -1.089210137724876404e-01 -4.763747006654739380e-02 4.955923184752464294e-02 -8.398194611072540283e-02 3.405445218086242676e-01 1.428000181913375854e-01 2.570914328098297119e-01 -1.021969690918922424e-01 1.526213884353637695e-01 -2.508971989154815674e-01 -5.092643201351165771e-02 2.090552262961864471e-02 -1.900004446506500244e-01
1.988313347101211548e-01 1.900148391723632812e-01 5.838663782924413681e-03 -7.890273816883563995e-03 1.048955917358398438e-01 -1.133033409714698792e-01 1.990626305341720581e-01 -1.982873380184173584e-01 -3.954434096813201904e-01 -4.488883540034294128e-02 -1.618060320615768433e-01 2.806142903864383698e-03 3.183077573776245117e-01 -1.390690207481384277e-01 1.287818104028701782e-01 1.922906748950481415e-02 2.780699431896209717e-01 2.149375230073928833e-01 -1.830271035432815552e-01 -2.493055909872055054e-01 -2.020094841718673706e-01 1.969060627743601799e-03 3.696351870894432068e-02 5.670207366347312927e-02 2.538253664970397949e-01 1.271446198225021362e-01 -6.000284478068351746e-02 2.480625063180923462e-01 1.150751933455467224e-01 -1.239857822656631470e-01 7.808267325162887573e-02 -2.329791635274887085e-01
-1.162843429483473301e-03 4.149731993675231934e-02 -3.950360417366027832e-02 1.827789545059204102e-01 7.386687397956848145e-02 2.214665990322828293e-03 -1.950072497129440308e-01 -4.557245410978794098e-03 -1.286318004131317139e-01 2.702718079090118408e-01 3.602468371391296387e-01 1.347058862447738647e-01 -4.702725261449813843e-02 -1.481492966413497925e-01 9.917846880853176117e-03 2.348651587963104248e-01 2.294910550117492676e-01 2.957873046398162842e-01 4.239689931273460388e-02 7.840290665626525879e-02 -1.015321239829063416e-01 -4.016397148370742798e-02 2.481211721897125244e-01 1.507225334644317627e-01 3.138839304447174072e-01 -3.008490428328514099e-02 2.549601793289184570e-01 -1.451202761381864548e-02 -2.655675709247589111e-01 -1.932997554540634155e-01 2.721526622772216797e-01 -1.093446910381317139e-01
2.182173877954483032e-01 -1.104404628276824951e-01 -8.874246478080749512e-02 3.212572932243347168e-01 1.130779385566711426e-01 -1.385910958051681519e-01 6.494972854852676392e-03 1.591684818267822266e-01 -2.298222929239273071e-01 -2.008831202983856201e-01 1.106014382094144821e-02 -1.490567922592163086e-01 3.427981734275817871e-01 -3.675931990146636963e-01 -2.255801111459732056e-02 -1.076303496956825256e-01 3.264760375022888184e-01 1.451651751995086670e-01 -8.656036853790283203e-02 8.254095911979675293e-02 5.218574404716491699e-02 -3.792911767959594727e-03 -6.838931143283843994e-02 1.141132563352584839e-01 2.277299910783767700e-01 3.531146347522735596e-01 1.550766825675964355e-01 7.629223912954330444e-02 -5.874276906251907349e-02 -1.743810065090656281e-02 3.217555955052375793e-02 1.337099373340606689e-01
2.927026525139808655e-02 -1.112108002416789532e-03 -1.729331463575363159e-01 1.265357434749603271e-02 1.002126857638359070e-01 -2.022066861391067505e-01 8.810193836688995361e-02 -5.810232833027839661e-02 -5.003274977207183838e-02 1.966116763651371002e-02 3.947731852531433105e-02 3.409939408302307129e-01 1.169324740767478943e-01 -4.661635756492614746e-01 2.202165424823760986e-01 3.838404715061187744e-01 7.099454104900360107e-02 3.023294359445571899e-02 7.168646156787872314e-02 1.212248131632804871e-01 -2.676939964294433594e-01 1.604103893041610718e-01 1.011670753359794617e-01 2.227282077074050903e-01 1.029400303959846497e-01 1.318436115980148315e-01 7.811090350151062012e-02 -1.094259470701217651e-01 -2.180487662553787231e-01 2.009601332247257233e-02 2.073210775852203369e-01 -1.986545920372009277e-01
1.858111470937728882e-01 1.069617271423339844e-01 2.583747804164886475e-01 3.282934129238128662e-01 -1.998586952686309814e-02 -1.670272797346115112e-01 2.514114379882812500e-01 1.497591882944107056e-01 -4.169774428009986877e-02 -9.697674214839935303e-02 -1.288675218820571899e-01 9.271672368049621582e-02 -1.416158378124237061e-01 -3.384627103805541992e-01 2.028584107756614685e-02 9.322950989007949829e-02 1.202479302883148193e-01 5.244254693388938904e-02 8.848130702972412109e-02 -6.408918648958206177e-03 -2.666884064674377441e-01 -2.422365099191665649e-01 1.683415919542312622e-01 3.386389315128326416e-01 1.405317187309265137e-01 -8.356361836194992065e-02 4.854556638747453690e-03 -1.912923753261566162e-01 -1.608482003211975098e-01 -2.140228003263473511e-01 -4.808129742741584778e-02 -2.242098003625869751e-01
7.752752304077148438e-02 2.005367726087570190e-01 4.162861499935388565e-03 2.751778066158294678e-01 3.085209988057613373e-02 -2.582795917987823486e-01 9.128402918577194214e-02 -2.799302637577056885e-01 -3.465524613857269287e-01 4.945171624422073364e-02 6.854607909917831421e-02 4.338072612881660461e-02 3.856978565454483032e-02 -2.517968975007534027e-02 -9.951640851795673370e-03 3.281125053763389587e-02 2.455385327339172363e-01 -2.357165813446044922e-01 -2.446754127740859985e-01 -1.741526275873184204e-01 -4.984586685895919800e-02 -2.995108962059020996e-01 2.640133164823055267e-02 3.550404906272888184e-01 1.941713988780975342e-01 5.788099020719528198e-02 -8.553070574998855591e-02 2.665708214044570923e-02 -2.527207434177398682e-01 -2.168744355440139771e-01 5.581959709525108337e-02 5.632820725440979004e-02
1.550718843645881861e-05 7.089747488498687744e-02 1.226899563334882259e-03 2.209923714399337769e-01 4.807002097368240356e-02 -1.527644973248243332e-02 -2.106505678966641426e-03 1.013900246471166611e-02 9.449148550629615784e-03 2.985741794109344482e-01 3.459055125713348389e-01 -3.938490524888038635e-02 6.281794048845767975e-04 -3.812706470489501953e-01 -8.146644383668899536e-02 2.248973101377487183e-01 1.622311472892761230e-01 2.661730945110321045e-01 7.202890515327453613e-02 -1.728744655847549438e-01 -3.181139528751373291e-01 -2.228512465953826904e-01 1.361488550901412964e-01 1.990720331668853760e-01 -1.053486913442611694e-01 9.211654961109161377e-02 6.614297628402709961e-02 -3.688028082251548767e-02 -1.460893154144287109e-01 -5.282602831721305847e-02 3.654246032238006592e-01 7.880061119794845581e-02
8.847129344940185547e-02 3.500489890575408936e-01 3.160310164093971252e-02 2.760419249534606934e-01 3.438422083854675293e-01 -9.921817481517791748e-02 1.029277741909027100e-01 7.687199860811233521e-02 -1.228114143013954163e-01 2.354047298431396484e-01 -7.102390378713607788e-02 2.970134653151035309e-02 1.087888032197952271e-01 -1.047522872686386108e-01 8.871742337942123413e-02 7.519335299730300903e-02 1.841188073158264160e-01 1.533207148313522339e-01 -8.867096155881881714e-02 3.911301791667938232e-01 6.547889113426208496e-02 -2.002767324447631836e-01 -6.186473742127418518e-02 2.820921838283538818e-01 -3.118089586496353149e-02 2.356839776039123535e-01 1.948111355304718018e-01 2.298050746321678162e-02 3.649658337235450745e-02 1.253395527601242065e-01 -1.453173160552978516e-01 -2.364248037338256836e-01
-1.494493521749973297e-02 1.269043982028961182e-01 -4.745859652757644653e-02 1.195529028773307800e-01 5.745412781834602356e-02 -1.559062898159027100e-01 1.419185698032379150e-01 -1.276348233222961426e-01 -2.864467799663543701e-01 -1.495903730392456055e-01 2.001692354679107666e-01 4.040026068687438965e-01 1.947121471166610718e-01 -2.358367145061492920e-01 9.927735477685928345e-02 -6.528673321008682251e-02 -7.853078097105026245e-02 -7.529039680957794189e-02 -2.455106703564524651e-03 2.648459970951080322e-01 8.087294176220893860e-03 -5.354083180427551270e-01 -8.810300379991531372e-02 6.544762849807739258e-02 3.823388740420341492e-02 -9.146787226200103760e-02 1.384957879781723022e-01 -2.226766943931579590e-02 -5.516706034541130066e-02 -1.542962938547134399e-01 1.620301902294158936e-01 -1.560597270727157593e-01
4.114802777767181396e-01 -1.110173091292381287e-01 -1.776115968823432922e-02 2.726286351680755615e-01 -5.141648929566144943e-03 -6.139265373349189758e-02 2.482053041458129883e-01 -1.508556455373764038e-01 -2.196222916245460510e-02 7.414679974317550659e-03 2.069300599396228790e-02 -1.329200118780136108e-01 2.223652154207229614e-01 -3.903751373291015625e-01 -6.607709079980850220e-02 -1.531719565391540527e-01 2.635763883590698242e-01 1.989548057317733765e-01 -1.586967408657073975e-01 2.713140286505222321e-02 -2.039790153503417969e-01 -3.781186789274215698e-02 1.067444905638694763e-01 5.940937995910644531e-02 4.315394535660743713e-02 2.568002939224243164e-01 5.218952894210815430e-02 2.283830642700195312e-01 -9.686128795146942139e-02 -7.016390562057495117e-02 2.239641249179840088e-01 -1.648177653551101685e-01
3.328516706824302673e-02 1.923244446516036987e-02 -9.340204298496246338e-02 1.386374682188034058e-01 4.378522336483001709e-01 1.660812087357044220e-02 5.587523337453603745e-04 1.966748088598251343e-01 -1.714797168970108032e-01 -1.242006942629814148e-02 1.476876288652420044e-01 -2.281689643859863281e-02 -1.225156784057617188e-01 -3.750616014003753662e-01 -4.227551817893981934e-02 1.053107753396034241e-01 1.013629734516143799e-01 1.390975248068571091e-02 1.445098668336868286e-01 7.699908455833792686e-04 -1.281501818448305130e-02 -6.221872568130493164e-02 1.607958078384399414e-01 2.139790356159210205e-01 3.046031892299652100e-01 -2.564936280250549316e-01 6.423973292112350464e-02 4.441770538687705994e-02 -2.876481115818023682e-01 -9.386207908391952515e-02 3.937140107154846191e-01 3.452940285205841064e-02
6.162481755018234253e-02 8.371889591217041016e-03 1.770929396152496338e-01 -2.914776839315891266e-02 -2.653438597917556763e-02 2.559154629707336426e-01 -1.185251325368881226e-01 -3.277712687849998474e-02 -5.227980613708496094e-01 -1.249835342168807983e-01 1.763058453798294067e-01 -1.799902468919754028e-01 -6.108222529292106628e-02 -1.238733530044555664e-01 -1.929347962141036987e-01 9.859073907136917114e-02 2.665089964866638184e-01 6.840337882749736309e-04 1.036419719457626343e-01 2.300356924533843994e-01 -1.669111251831054688e-01 -8.347550779581069946e-02 8.458358049392700195e-02 2.294920980930328369e-01 1.108218058943748474e-01 4.901908338069915771e-02 1.829463690519332886e-01 1.538200676441192627e-01 -2.312704026699066162e-01 -1.727642416954040527e-01 2.811279296875000000e-01 -2.545873448252677917e-02
-2.763617038726806641e-01 4.523672536015510559e-02 -2.061375230550765991e-01 2.847729921340942383e-01 1.996923983097076416e-01 -2.748825959861278534e-02 2.156166881322860718e-01 -1.465703547000885010e-02 -1.253983229398727417e-01 5.010903999209403992e-02 1.298078596591949463e-01 -8.309885859489440918e-02 -2.774948813021183014e-02 -4.388640224933624268e-01 -2.821151539683341980e-02 -4.220941290259361267e-02 1.317297816276550293e-01 1.042129099369049072e-01 3.208265900611877441e-01 -4.239125922322273254e-02 -2.761679887771606445e-01 -2.008934468030929565e-01 3.207081928849220276e-02 1.094707474112510681e-01 -2.761477418243885040e-02 -2.229620665311813354e-01 -5.870816484093666077e-02 -3.011354245245456696e-02 -2.468764334917068481e-01 -2.285171896219253540e-01 1.957598328590393066e-01 6.175700202584266663e-02
2.331346273422241211e-01 -1.544153969734907150e-02 4.766771942377090454e-02 -3.104940988123416901e-03 2.501105368137359619e-01 -1.011057794094085693e-01 -5.213270336389541626e-02 6.142585724592208862e-02 -2.307936549186706543e-01 2.857146561145782471e-01 6.345771998167037964e-02 2.444175183773040771e-01 2.311140000820159912e-01 -1.362511813640594482e-01 -1.295655849389731884e-03 2.780635654926300049e-01 -1.320400536060333252e-01 -8.687257021665573120e-02 -1.129728704690933228e-01 2.183205485343933105e-01 1.911040395498275757e-01 -1.451414078474044800e-01 1.201470717787742615e-01 3.266953229904174805e-01 2.963075935840606689e-01 3.615736663341522217e-01 -4.326827451586723328e-02 -3.238507360219955444e-02 -1.100606322288513184e-01 -2.264314889907836914e-02 8.954298496246337891e-02 -9.816455096006393433e-02
1.676792651414871216e-01 -9.600138291716575623e-03 3.062437176704406738e-01 2.100686579942703247e-01 1.091334000229835510e-01 5.646762624382972717e-02 -1.100583449006080627e-01 9.959365427494049072e-02 -4.315994977951049805e-01 -2.488293051719665527e-01 -1.648572385311126709e-01 6.566039472818374634e-02 2.636826634407043457e-01 -3.742198646068572998e-01 -2.719468772411346436e-01 -7.413905113935470581e-03 1.448239088058471680e-01 1.244566515088081360e-01 -2.942122332751750946e-02 1.423037052154541016e-01 1.393655985593795776e-01 -3.078181296586990356e-02 1.744916141033172607e-01 6.706067174673080444e-02 -7.234617369249463081e-04 2.421818487346172333e-02 1.416061725467443466e-02 1.266288906335830688e-01 -2.748886346817016602e-01 -1.464731991291046143e-01 -5.580718442797660828e-02 6.029500439763069153e-02
[truncated: 3,264,065 more chars]
