# Supplementary material for: The Language of Innovation
Source: PLoS One. 2020 Apr 30;15(4):e0230107. doi: 10.1371/journal.pone.0230107 (PMC7194493; doi:10.1371/journal.pone.0230107)
Supplement: S21 File — (GZ) [file pone.0230107.s021.tar.gz › 1999-2003/V2Run_3_VS_4500_embeddings1999-2003ED32.txt]

-2.545983530580997467e-02 7.272932678461074829e-02 1.330512315034866333e-01 1.385691110044717789e-02 4.840279221534729004e-01 -9.807391464710235596e-02 -7.058799266815185547e-02 2.687213122844696045e-01 -5.344278737902641296e-02 -1.145176738500595093e-01 3.569232225418090820e-01 -7.268914580345153809e-02 2.907021939754486084e-01 -3.694523358717560768e-03 7.426980882883071899e-02 -2.369679510593414307e-01 3.301034867763519287e-01 -1.508312374353408813e-01 -1.219077780842781067e-01 -1.034330278635025024e-01 -7.221923023462295532e-02 1.655520796775817871e-01 -1.889292746782302856e-01 2.967660725116729736e-01 -8.398037403821945190e-02 -1.244119554758071899e-01 8.936437219381332397e-02 -5.308289453387260437e-02 5.253767222166061401e-02 5.972654744982719421e-02 -1.116260327398777008e-02 -8.234100043773651123e-02
6.647671014070510864e-02 -2.827633619308471680e-01 2.768869102001190186e-01 1.670792847871780396e-01 1.732338964939117432e-02 3.155952990055084229e-01 -1.056606248021125793e-01 2.033574879169464111e-01 4.906043037772178650e-02 9.634806960821151733e-02 2.660786211490631104e-01 1.247196644544601440e-01 1.014629974961280823e-01 3.115073442459106445e-01 -1.932521760463714600e-01 -2.878122031688690186e-01 3.012635745108127594e-03 -2.981261909008026123e-01 1.011115871369838715e-02 -1.825977116823196411e-01 2.687763795256614685e-02 2.049220167100429535e-02 -1.640421897172927856e-02 3.259199261665344238e-01 -1.141004115343093872e-01 -5.401172861456871033e-02 1.055933088064193726e-01 -6.513386219739913940e-02 3.916175570338964462e-03 -2.424283176660537720e-01 -8.068381249904632568e-02 -8.047019690275192261e-02
-2.111511379480361938e-01 -9.551692008972167969e-02 1.647983938455581665e-01 -9.369122236967086792e-02 2.558003962039947510e-01 1.295955777168273926e-01 -3.851030394434928894e-02 1.080803871154785156e-01 -1.904908567667007446e-01 -2.070695459842681885e-01 5.543565750122070312e-01 1.233779545873403549e-02 6.138307973742485046e-02 1.754156053066253662e-01 -1.534023582935333252e-01 -4.338881373405456543e-02 6.147551536560058594e-02 -2.033358663320541382e-01 -1.028175428509712219e-01 1.014142856001853943e-01 5.359847098588943481e-03 -1.889085769653320312e-01 3.369460403919219971e-01 7.091005146503448486e-02 1.923802793025970459e-01 -2.605118751525878906e-01 2.979009784758090973e-02 -1.459293533116579056e-02 2.007371187210083008e-02 2.216348424553871155e-02 -1.836274117231369019e-01 -8.679378032684326172e-02
-2.124520838260650635e-01 2.590302526950836182e-01 2.235935181379318237e-01 -2.179379016160964966e-01 2.821207344532012939e-01 -3.023198246955871582e-02 -1.603653281927108765e-02 -1.896202936768531799e-02 4.133431985974311829e-02 -9.714050590991973877e-02 2.367863059043884277e-01 -2.609567344188690186e-01 4.292546957731246948e-02 2.187883853912353516e-02 2.403639815747737885e-02 1.568507850170135498e-01 -9.732034057378768921e-02 6.917341053485870361e-02 1.221888810396194458e-01 -1.261526346206665039e-01 2.593067660927772522e-02 2.317036986351013184e-01 7.233754545450210571e-02 4.132423102855682373e-01 -3.404247760772705078e-01 -1.144509464502334595e-01 1.023094579577445984e-01 -6.065797060728073120e-02 1.460860073566436768e-01 -1.606278419494628906e-01 -1.657601296901702881e-01 -2.304911911487579346e-01
8.357300609350204468e-02 1.397018879652023315e-01 2.110449820756912231e-01 -1.065792590379714966e-01 6.669202446937561035e-02 -1.021174713969230652e-01 -1.236977502703666687e-01 2.951979935169219971e-01 -1.421020627021789551e-01 -3.715874552726745605e-01 1.610852628946304321e-01 -4.457503184676170349e-02 2.002765685319900513e-01 3.670425713062286377e-01 2.533767521381378174e-01 -6.622134149074554443e-02 8.457578718662261963e-02 1.583448648452758789e-01 9.434341453015804291e-03 -4.359232261776924133e-02 -1.284402310848236084e-01 -2.110118418931961060e-01 2.863771617412567139e-01 3.418528437614440918e-01 -9.582768380641937256e-02 -1.362024843692779541e-01 5.941563099622726440e-02 6.905125081539154053e-02 -1.698475778102874756e-01 -9.907258301973342896e-02 3.935452923178672791e-02 -1.735416613519191742e-02
-1.697653830051422119e-01 -2.117575332522392273e-02 2.144681960344314575e-01 -3.134943172335624695e-02 2.373800128698348999e-01 -1.587515622377395630e-01 7.607011124491691589e-03 -1.981117017567157745e-02 -7.745213806629180908e-02 -2.107574939727783203e-01 4.749943912029266357e-01 -1.556502729654312134e-01 1.500444710254669189e-01 2.643277645111083984e-01 2.545673847198486328e-01 -2.618490457534790039e-01 -1.234484836459159851e-01 1.184368431568145752e-01 -7.553124427795410156e-02 -1.540820896625518799e-01 2.896001189947128296e-02 -2.775214798748493195e-02 2.607455849647521973e-01 2.407276779413223267e-01 2.209998667240142822e-01 -6.317775696516036987e-02 3.853798285126686096e-02 -1.854510605335235596e-01 7.508888840675354004e-02 -2.874517627060413361e-02 -1.362581402063369751e-01 -1.254334002733230591e-01
-1.544876694679260254e-01 1.010503917932510376e-01 -2.646359242498874664e-02 -5.308688804507255554e-02 2.906620502471923828e-01 -1.705350875854492188e-01 -3.547041118144989014e-01 2.934549450874328613e-01 -4.862947389483451843e-02 -2.283784002065658569e-01 1.291818767786026001e-01 4.742952808737754822e-02 1.882245242595672607e-01 2.079915851354598999e-01 7.188542187213897705e-02 -1.364974491298198700e-02 3.859977796673774719e-02 -1.051848530769348145e-01 -1.195807680487632751e-01 -1.957733184099197388e-01 -1.231338456273078918e-01 -1.756379157304763794e-01 3.436879813671112061e-01 2.548229992389678955e-01 4.287200048565864563e-02 -1.420343369245529175e-01 2.214392423629760742e-01 -1.713082790374755859e-01 5.630684271454811096e-02 -1.822559237480163574e-01 -6.271386891603469849e-02 -2.108151912689208984e-01
9.510742872953414917e-02 -1.188703328371047974e-01 2.914729416370391846e-01 -4.100590571761131287e-02 3.185181617736816406e-01 -1.038597673177719116e-01 2.545129507780075073e-02 2.245988696813583374e-01 -2.631843090057373047e-01 -3.449448347091674805e-01 2.859607934951782227e-01 -7.640038430690765381e-02 2.601655125617980957e-01 1.039861291646957397e-01 2.012192010879516602e-01 6.517118960618972778e-02 3.624285012483596802e-02 -1.603173613548278809e-01 5.696594715118408203e-02 -7.840752601623535156e-02 -1.022653058171272278e-01 -1.539225131273269653e-01 9.661930054426193237e-02 2.183617204427719116e-01 -2.575374953448772430e-02 2.677229605615139008e-02 1.751424372196197510e-01 -6.081541255116462708e-02 1.516306102275848389e-01 -1.855882555246353149e-01 -1.112500727176666260e-01 -3.075937032699584961e-01
-1.691544651985168457e-01 -1.682277917861938477e-01 6.628308445215225220e-02 1.461144629865884781e-02 1.322134435176849365e-01 8.912341669201850891e-03 -2.052419818937778473e-02 1.193161308765411377e-01 6.796774268150329590e-02 5.638216435909271240e-02 4.696520268917083740e-01 -2.110464684665203094e-02 1.516891568899154663e-01 2.090605348348617554e-01 1.111462563276290894e-01 -1.089426223188638687e-02 1.215294599533081055e-01 5.892998352646827698e-02 -1.491404771804809570e-01 1.001211777329444885e-01 -5.751316621899604797e-02 -4.075666069984436035e-01 1.055360138416290283e-01 3.585313856601715088e-01 1.369107961654663086e-01 -2.508673965930938721e-01 1.214391067624092102e-01 -2.735636830329895020e-01 4.106130823493003845e-02 -1.994889676570892334e-01 1.819567754864692688e-02 -1.599062532186508179e-01
6.094457954168319702e-02 -1.371214389801025391e-01 7.440475374460220337e-02 4.374402016401290894e-02 2.064196020364761353e-01 1.514970064163208008e-01 -3.736004233360290527e-01 1.038752496242523193e-01 -1.216118484735488892e-01 1.134492009878158569e-01 4.530355930328369141e-01 -5.080953240394592285e-02 1.092559918761253357e-01 9.917563945055007935e-02 2.088987082242965698e-01 -8.929110318422317505e-02 3.309741020202636719e-01 -1.633554846048355103e-01 -3.184706345200538635e-02 -1.600916534662246704e-01 -3.168770670890808105e-02 1.453834325075149536e-01 -8.908317424356937408e-03 1.992370039224624634e-01 -3.745221346616744995e-02 -3.430887460708618164e-01 7.245955988764762878e-03 -5.335085839033126831e-02 1.625107824802398682e-01 -1.686504483222961426e-02 -2.544566690921783447e-01 -8.365165442228317261e-02
-2.512235939502716064e-01 2.283222228288650513e-02 1.180744767189025879e-01 -1.444784700870513916e-01 3.443514704704284668e-01 2.240708842873573303e-02 -1.781726330518722534e-01 4.041050374507904053e-01 1.201902329921722412e-01 -1.918920129537582397e-01 2.312436997890472412e-01 -5.227605998516082764e-02 -1.937679830007255077e-03 5.087075755000114441e-02 -1.692320108413696289e-01 -1.404130011796951294e-01 4.250429943203926086e-02 9.858069568872451782e-02 7.851910591125488281e-02 -1.042311787605285645e-01 1.508061736822128296e-01 1.583871617913246155e-02 1.631595194339752197e-02 2.859116196632385254e-01 -3.626134097576141357e-01 -3.102706559002399445e-02 9.731826931238174438e-02 2.409465461969375610e-01 -6.891912966966629028e-02 -1.129008010029792786e-01 -2.673682570457458496e-01 -8.051891624927520752e-02
-8.613393455743789673e-02 -2.153877764940261841e-01 1.741689890623092651e-01 -1.182966008782386780e-01 2.134771645069122314e-01 2.329212985932826996e-02 -1.953610591590404510e-02 2.563102841377258301e-01 2.294920384883880615e-03 -2.887986302375793457e-01 3.439362049102783203e-01 1.283534467220306396e-01 3.563000559806823730e-01 2.346480190753936768e-01 1.410838216543197632e-01 3.173676133155822754e-02 1.220095828175544739e-01 1.479552090167999268e-01 -3.520854283124208450e-03 -2.718404531478881836e-01 -1.534000039100646973e-01 1.656968332827091217e-02 3.368072807788848877e-01 1.801553964614868164e-01 4.517784714698791504e-02 -4.512000083923339844e-02 9.429283440113067627e-02 -1.345839202404022217e-01 6.285988539457321167e-02 6.814011186361312866e-02 -1.098691225051879883e-01 -1.908821910619735718e-01
-2.704597711563110352e-01 -2.659344077110290527e-01 1.073267236351966858e-01 -7.226663827896118164e-02 2.915995717048645020e-01 -7.086593657732009888e-02 -5.913369357585906982e-02 3.104053735733032227e-01 -1.015749350190162659e-01 -2.371519207954406738e-01 2.656352818012237549e-01 -6.314156949520111084e-02 -2.584231644868850708e-02 -7.851631939411163330e-02 8.100162446498870850e-02 -2.301973551511764526e-01 8.926049619913101196e-02 -2.393736690282821655e-02 -2.305532395839691162e-01 -1.305491775274276733e-01 -4.850656166672706604e-02 -2.006954401731491089e-01 1.841061562299728394e-01 2.885068655014038086e-01 7.795894145965576172e-02 -2.986617386341094971e-01 6.020361557602882385e-02 5.915557220578193665e-02 -1.331813037395477295e-01 3.199404478073120117e-02 -1.332384496927261353e-01 -2.541284263134002686e-01
-1.833171993494033813e-01 -5.866181105375289917e-02 3.236093819141387939e-01 3.599901497364044189e-02 -1.809561550617218018e-01 1.136492490768432617e-01 -2.307275980710983276e-01 1.460749357938766479e-01 -7.871730625629425049e-02 -2.196718752384185791e-01 2.016848027706146240e-01 -7.079312577843666077e-03 1.505779027938842773e-01 9.037149697542190552e-02 -4.317656904458999634e-02 -1.092452257871627808e-01 9.957864135503768921e-02 -2.411085069179534912e-01 -1.666295230388641357e-01 -1.701804548501968384e-01 -1.774377673864364624e-01 3.826921433210372925e-02 1.655402332544326782e-01 3.176909983158111572e-01 -1.840073168277740479e-01 -2.429373562335968018e-01 1.428951174020767212e-01 -2.032678872346878052e-01 1.118490621447563171e-01 1.447656303644180298e-01 -3.460773527622222900e-01 5.454257503151893616e-02
-1.930909454822540283e-01 -8.372909575700759888e-02 1.653382368385791779e-02 7.026355713605880737e-02 2.749201953411102295e-01 -8.629863709211349487e-02 -1.610257327556610107e-01 1.828337311744689941e-01 2.857456803321838379e-01 -1.607357561588287354e-01 1.657207608222961426e-01 -8.334513008594512939e-02 2.364338561892509460e-02 1.571056395769119263e-01 -2.333962917327880859e-01 2.310350164771080017e-02 2.002698928117752075e-01 1.898768991231918335e-01 -6.417329609394073486e-02 -4.190005362033843994e-02 -2.479593455791473389e-02 8.234405517578125000e-02 9.830287843942642212e-02 3.966992795467376709e-01 -1.452547907829284668e-01 -1.389606297016143799e-01 4.450370669364929199e-01 4.993513226509094238e-02 -1.610496342182159424e-01 -1.079084426164627075e-01 -2.187510132789611816e-01 -5.573003366589546204e-02
-2.729989588260650635e-02 -3.373080119490623474e-02 1.513565480709075928e-01 -1.109727546572685242e-01 1.952090114355087280e-01 3.718709573149681091e-02 1.555845439434051514e-01 3.347243964672088623e-01 3.646730631589889526e-02 -2.577806115150451660e-01 1.750409752130508423e-01 -2.065869271755218506e-01 2.581291496753692627e-01 3.320631384849548340e-01 3.314705491065979004e-01 4.386807605624198914e-02 1.970311403274536133e-01 5.211257562041282654e-02 -7.990124821662902832e-02 -1.807548701763153076e-01 -1.459134817123413086e-01 -5.368165299296379089e-02 3.470214903354644775e-01 1.727795153856277466e-01 7.728200405836105347e-02 -1.823860593140125275e-02 1.390852499753236771e-02 -1.288467347621917725e-01 -7.790043205022811890e-02 -2.469183951616287231e-01 -3.401051834225654602e-02 -1.050152182579040527e-01
9.307944774627685547e-02 -4.880955815315246582e-02 3.053113259375095367e-02 7.228101789951324463e-02 -1.733404099941253662e-01 3.074650168418884277e-01 -2.458510994911193848e-01 2.998685240745544434e-01 1.185963302850723267e-01 -1.922167092561721802e-01 4.657943546772003174e-01 1.259015500545501709e-01 -9.996174834668636322e-03 9.322095662355422974e-02 7.817947119474411011e-02 -2.254087105393409729e-02 -4.110904410481452942e-02 -1.523865312337875366e-01 1.665705889463424683e-01 -1.280186325311660767e-01 -3.208837658166885376e-02 2.507528662681579590e-01 4.029272496700286865e-01 1.547255963087081909e-01 -7.616273313760757446e-02 -8.918430656194686890e-02 5.331649631261825562e-02 -1.677148342132568359e-01 2.052029073238372803e-01 7.674102671444416046e-04 -4.385690763592720032e-02 2.474851347506046295e-02
-1.740161627531051636e-01 4.880848526954650879e-02 1.837258487939834595e-01 -5.101405829191207886e-02 1.981307566165924072e-01 -2.917216718196868896e-01 4.938406869769096375e-02 3.418028056621551514e-01 7.916011661291122437e-02 -2.449149638414382935e-01 3.489715456962585449e-01 2.428035438060760498e-02 1.064494028687477112e-01 2.862361371517181396e-01 2.218104153871536255e-01 1.018073856830596924e-01 6.490167230367660522e-02 -2.862657420337200165e-03 -5.237126350402832031e-02 -1.130906865000724792e-01 -2.223003655672073364e-02 -3.122770600020885468e-02 4.539824426174163818e-01 1.127605736255645752e-01 -1.529107242822647095e-01 -5.270272493362426758e-02 1.442947387695312500e-01 8.265654742717742920e-02 -1.256736367940902710e-01 -1.692237854003906250e-01 -3.965267166495323181e-02 -7.780452817678451538e-02
-2.201429754495620728e-01 -6.008674576878547668e-02 1.915819793939590454e-01 -6.196137145161628723e-02 2.006769031286239624e-01 -1.098161414265632629e-01 -1.696747541427612305e-02 4.249489307403564453e-02 -9.549178928136825562e-02 -2.807495296001434326e-01 2.527683377265930176e-01 8.385411649942398071e-02 1.957755237817764282e-01 3.015394508838653564e-01 5.903055891394615173e-02 -1.669081896543502808e-01 2.852936089038848877e-01 3.532444313168525696e-02 -1.407879889011383057e-01 8.906524628400802612e-03 -5.650876089930534363e-02 1.675783842802047729e-02 3.045637607574462891e-01 2.936376929283142090e-01 9.754190593957901001e-02 -9.849046170711517334e-02 2.338832318782806396e-01 -1.711029708385467529e-01 5.559431388974189758e-02 -7.599975168704986572e-02 -7.346541434526443481e-02 -3.620035946369171143e-01
-7.314439862966537476e-02 -1.387973129749298096e-01 9.502764791250228882e-02 3.073933534324169159e-02 8.787448704242706299e-02 3.094242699444293976e-02 -1.286754459142684937e-01 1.980990469455718994e-01 -1.396434903144836426e-01 -4.208829998970031738e-01 3.121585547924041748e-01 4.347164928913116455e-02 3.288642764091491699e-01 1.358991563320159912e-01 3.606885075569152832e-01 1.616345345973968506e-02 8.200432360172271729e-02 3.186022117733955383e-02 -2.763771116733551025e-01 -1.849852129817008972e-02 -8.638965338468551636e-02 -7.974805310368537903e-03 1.354023814201354980e-01 3.041833937168121338e-01 -1.290264446288347244e-02 -6.282745301723480225e-02 1.411007791757583618e-01 1.220802217721939087e-01 7.265164703130722046e-02 -8.243370801210403442e-02 -8.546826988458633423e-02 -2.946474850177764893e-01
2.465156372636556625e-03 1.186471059918403625e-01 3.552752733230590820e-02 2.936873398721218109e-02 2.933606505393981934e-01 2.669904232025146484e-01 -6.434780359268188477e-02 1.415398120880126953e-01 3.812175691127777100e-01 -5.473536625504493713e-02 3.769779503345489502e-01 2.618181705474853516e-01 1.361688375473022461e-01 1.059571653604507446e-01 9.972254186868667603e-02 -7.696896046400070190e-02 3.575090318918228149e-03 -1.441430598497390747e-01 6.205899175256490707e-03 6.855799257755279541e-02 -1.811295747756958008e-01 -1.713301539421081543e-01 3.131068870425224304e-02 3.498175442218780518e-01 1.520362347364425659e-01 1.029763370752334595e-01 -1.125900745391845703e-01 -3.003234863281250000e-01 -6.882091611623764038e-02 1.294032186269760132e-01 -1.084198281168937683e-01 -1.295469701290130615e-01
-1.781508922576904297e-01 -7.104728370904922485e-02 3.701973557472229004e-01 -1.386916786432266235e-01 3.283919095993041992e-01 -7.983177155256271362e-02 2.319275774061679840e-02 1.256868690252304077e-01 -2.172080874443054199e-01 -1.478761434555053711e-01 4.597320854663848877e-01 2.016863226890563965e-01 -3.107941523194313049e-02 3.694727644324302673e-02 2.409968525171279907e-01 1.223029047250747681e-01 -9.963246993720531464e-03 -1.126571148633956909e-01 -6.445343792438507080e-02 9.733640402555465698e-02 -1.332602649927139282e-01 4.477609321475028992e-02 2.350171357393264771e-01 2.514669001102447510e-01 -1.711533218622207642e-02 -5.188309401273727417e-02 3.191717863082885742e-01 -4.885106906294822693e-02 2.756811864674091339e-02 4.498165845870971680e-02 -3.148888424038887024e-02 -6.534104794263839722e-02
-2.209132462739944458e-01 -1.151976082473993301e-02 1.984471082687377930e-01 9.910448640584945679e-02 -3.603983297944068909e-02 8.670205622911453247e-02 -7.945123314857482910e-02 2.373135834932327271e-01 -9.907844662666320801e-02 -1.041152626276016235e-01 2.956461310386657715e-01 -2.710508704185485840e-01 1.749370247125625610e-01 4.786448180675506592e-02 -6.492380052804946899e-02 -1.592641770839691162e-01 -7.037708163261413574e-02 -2.763040959835052490e-01 2.312578409910202026e-01 -2.398540228605270386e-01 5.441999807953834534e-02 1.716756261885166168e-03 2.180977016687393188e-01 1.470219641923904419e-01 -2.262415736913681030e-01 -1.312322169542312622e-01 2.033333778381347656e-01 -1.846159696578979492e-01 2.347939163446426392e-01 3.236633911728858948e-02 -3.444977700710296631e-01 -5.715402215719223022e-02
-3.453193008899688721e-01 1.681955754756927490e-01 1.470893025398254395e-01 -3.237657621502876282e-02 3.077781498432159424e-01 3.872307389974594116e-02 -7.243657112121582031e-02 2.129719704389572144e-01 9.568249434232711792e-02 -2.632523477077484131e-01 1.985754817724227905e-01 -2.537971735000610352e-02 -1.881434172391891479e-01 2.416766621172428131e-02 1.615841127932071686e-02 -3.068724870681762695e-01 1.306394189596176147e-01 9.938080795109272003e-03 1.394975781440734863e-01 -6.304666399955749512e-02 2.392537146806716919e-02 5.106262490153312683e-02 -8.799631148576736450e-03 3.983299136161804199e-01 -3.517199158668518066e-01 -1.374672055244445801e-01 1.027589142322540283e-01 -1.530251502990722656e-01 -6.719931215047836304e-02 -1.021957695484161377e-01 -1.210933104157447815e-01 -1.589838415384292603e-01
-1.888497173786163330e-01 2.846373915672302246e-01 -1.088153794407844543e-01 -1.363469958305358887e-01 2.623020708560943604e-01 2.078649252653121948e-01 -2.254703640937805176e-02 3.118137717247009277e-01 2.520501613616943359e-02 -1.687133759260177612e-01 1.862309277057647705e-01 -4.748763889074325562e-02 -3.882408514618873596e-02 8.210500329732894897e-02 -1.085436791181564331e-01 1.961264759302139282e-02 -8.032082021236419678e-02 4.476242512464523315e-02 7.517012208700180054e-02 -1.180731952190399170e-01 -8.559618890285491943e-02 2.670540809631347656e-01 4.239967837929725647e-02 4.678250253200531006e-01 -3.109504580497741699e-01 -6.973166763782501221e-02 1.452086120843887329e-01 3.298739343881607056e-02 -1.322644799947738647e-01 -1.107249557971954346e-01 -1.174787282943725586e-01 -2.491129189729690552e-01
-1.201836168766021729e-01 -7.983812689781188965e-02 7.989709079265594482e-02 8.644076995551586151e-03 1.099457964301109314e-01 1.155985593795776367e-01 1.307798270136117935e-02 1.741475760936737061e-01 2.113419622182846069e-01 2.883731573820114136e-02 3.675092160701751709e-01 4.626679793000221252e-02 1.766071170568466187e-01 1.798041313886642456e-01 9.817907959222793579e-02 -5.018787086009979248e-02 -9.103262424468994141e-02 -2.047927826642990112e-01 -7.990719377994537354e-02 -2.623211741447448730e-01 1.321217417716979980e-02 -2.922607064247131348e-01 -1.363515257835388184e-01 3.783454895019531250e-01 -5.300337821245193481e-02 -1.700555384159088135e-01 7.075786590576171875e-02 -1.338440477848052979e-01 6.092020124197006226e-02 4.278262853622436523e-01 9.602335840463638306e-02 -1.871549189090728760e-01
-2.369197905063629150e-01 -1.602217555046081543e-01 2.760067880153656006e-01 -8.825814723968505859e-02 4.925687238574028015e-02 8.167598396539688110e-02 7.782182097434997559e-02 2.842738628387451172e-01 -9.188877791166305542e-02 -2.414329051971435547e-01 1.862594038248062134e-01 1.501404047012329102e-01 2.698599696159362793e-01 2.800365388393402100e-01 1.912268102169036865e-01 -6.942192465066909790e-02 5.919370800256729126e-02 -1.325307488441467285e-01 -2.206573188304901123e-01 -1.871524453163146973e-01 1.412499547004699707e-01 -1.642043292522430420e-01 3.543793857097625732e-01 1.759374290704727173e-01 -8.894986659288406372e-02 -5.957749485969543457e-02 6.497801095247268677e-02 -2.129751890897750854e-01 7.300297915935516357e-02 -1.347316801548004150e-01 -1.361988764256238937e-02 -1.694599092006683350e-01
-1.166653260588645935e-01 1.026954725384712219e-01 2.572576701641082764e-01 -5.672857537865638733e-02 1.575646400451660156e-01 -4.242919012904167175e-02 4.645520448684692383e-02 4.049366712570190430e-02 -2.373600006103515625e-01 -4.046280384063720703e-01 3.697294592857360840e-01 1.398599799722433090e-02 1.825605481863021851e-01 -1.273664832115173340e-01 4.491209983825683594e-02 7.588296383619308472e-02 -2.325386554002761841e-02 1.045908257365226746e-01 -2.041482180356979370e-01 -2.361631095409393311e-01 -2.109174430370330811e-01 -1.035785079002380371e-01 1.257094740867614746e-01 2.567320466041564941e-01 1.049895957112312317e-01 -2.555879056453704834e-01 2.982122302055358887e-01 -1.190777793526649475e-01 4.929029569029808044e-02 -3.162625804543495178e-02 2.406288869678974152e-02 -1.800233721733093262e-01
-2.051133066415786743e-01 8.255566656589508057e-02 4.888224229216575623e-02 1.483494639396667480e-01 3.222776651382446289e-01 7.953868061304092407e-02 -5.612859129905700684e-02 3.981627225875854492e-01 4.688458889722824097e-02 1.841714791953563690e-02 1.311280429363250732e-01 -1.137739419937133789e-01 8.967079222202301025e-02 3.948394209146499634e-02 3.058028593659400940e-02 -1.789623498916625977e-01 1.175891757011413574e-01 2.285158038139343262e-01 2.601437829434871674e-02 -1.313035041093826294e-01 -1.573064737021923065e-02 -8.605940639972686768e-02 -6.985560804605484009e-02 4.756813347339630127e-01 -2.867196798324584961e-01 -2.172747552394866943e-01 2.610374987125396729e-01 1.183741092681884766e-01 -6.227274611592292786e-02 -1.376543343067169189e-01 -1.497907936573028564e-01 -6.034721154719591141e-04
-2.577124238014221191e-01 -7.354820519685745239e-02 1.344211995601654053e-01 8.222177857533097267e-04 5.810625478625297546e-02 6.068068742752075195e-02 1.063823401927947998e-01 2.827900648117065430e-01 -3.068541288375854492e-01 -2.814490497112274170e-01 4.242446124553680420e-01 -2.148989886045455933e-01 5.083579570055007935e-03 -4.132317379117012024e-02 1.003143340349197388e-01 -1.944546215236186981e-02 -8.528936654329299927e-02 2.281529456377029419e-02 -7.493925094604492188e-02 -8.656656136736273766e-04 -2.005912661552429199e-01 1.135663911700248718e-01 1.093406155705451965e-01 1.996304988861083984e-01 1.149567067623138428e-01 -1.921530663967132568e-01 2.399583458900451660e-01 -3.386204540729522705e-01 -9.269946254789829254e-03 -1.222918704152107239e-01 -2.697394229471683502e-02 -2.086690515279769897e-01
-2.357966732233762741e-03 2.966212630271911621e-01 1.959090679883956909e-01 -3.306987583637237549e-01 8.736708015203475952e-02 3.075441420078277588e-01 2.725717797875404358e-02 6.749072927050292492e-04 1.145858690142631531e-01 -1.434556990861892700e-01 4.625028669834136963e-01 2.039337530732154846e-02 -7.932449690997600555e-03 1.091927662491798401e-01 1.962442249059677124e-01 8.463007956743240356e-02 5.890896171331405640e-02 -1.854653586633503437e-03 2.874855399131774902e-01 -1.170278340578079224e-01 -1.512055099010467529e-01 -3.344098478555679321e-02 1.054479032754898071e-01 1.763955950736999512e-01 -3.738094568252563477e-01 1.528792921453714371e-02 7.036818563938140869e-02 1.652957350015640259e-01 5.791885033249855042e-02 1.799782365560531616e-02 -5.577913299202919006e-02 -1.027100533246994019e-01
8.294095844030380249e-02 1.137410625815391541e-01 2.269753813743591309e-01 2.533780634403228760e-01 -3.103778138756752014e-02 4.811287671327590942e-02 -9.092747420072555542e-02 5.388518795371055603e-02 3.181182742118835449e-01 -1.867860853672027588e-01 4.516594409942626953e-01 4.918449744582176208e-02 1.185922548174858093e-01 2.546041309833526611e-01 -2.921446226537227631e-02 -1.003563404083251953e-01 6.863635033369064331e-02 -3.403355777263641357e-01 -1.726002097129821777e-01 -9.903830289840698242e-02 -1.566423922777175903e-01 2.938616275787353516e-01 1.516755372285842896e-01 1.027784273028373718e-01 3.101234091445803642e-03 -1.719870418310165405e-01 2.456003427505493164e-01 -5.656870827078819275e-02 8.990405499935150146e-02 -6.475079059600830078e-02 -3.200473636388778687e-02 -8.180689066648483276e-02
-8.539210259914398193e-02 2.252519875764846802e-01 -8.452918380498886108e-03 -1.190789937973022461e-01 2.302716821432113647e-01 3.449795842170715332e-01 6.913502514362335205e-02 6.403331458568572998e-02 2.045407593250274658e-01 -2.264025360345840454e-01 2.879413664340972900e-01 -2.192206233739852905e-01 -1.812305599451065063e-01 2.913967669010162354e-01 5.244488641619682312e-02 3.232620656490325928e-02 6.903997063636779785e-02 1.968160867691040039e-01 2.084956131875514984e-02 -2.567419409751892090e-01 8.091517537832260132e-02 1.091636344790458679e-01 1.073585748672485352e-01 3.585465550422668457e-01 -2.117789685726165771e-01 1.140897348523139954e-01 -2.981468476355075836e-02 -6.405571103096008301e-02 1.101523172110319138e-03 -1.365666091442108154e-02 -9.072264283895492554e-02 -2.480137199163436890e-01
-1.789999157190322876e-01 -7.156520336866378784e-02 7.000014930963516235e-02 4.622243717312812805e-02 1.167026981711387634e-01 -1.545278821140527725e-02 -1.073975041508674622e-01 2.903342247009277344e-01 8.358222246170043945e-02 -1.676656752824783325e-01 2.497802078723907471e-01 -2.698515653610229492e-01 1.336834281682968140e-01 3.218256831169128418e-01 7.221487164497375488e-02 -1.081539765000343323e-01 3.190946951508522034e-02 4.973204433917999268e-02 4.323474131524562836e-03 1.807883530855178833e-01 -4.098691418766975403e-02 -1.200654637068510056e-02 2.819677591323852539e-01 2.588834762573242188e-01 1.223198771476745605e-01 -3.899458050727844238e-01 1.291319727897644043e-01 -1.800509244203567505e-01 -1.841180324554443359e-01 5.718034878373146057e-02 -1.828461885452270508e-01 -2.572763860225677490e-01
-1.259362138807773590e-02 -5.514326319098472595e-02 -8.030588924884796143e-02 1.553629487752914429e-01 -2.851629443466663361e-02 3.380019366741180420e-01 -1.864279508590698242e-01 2.375675886869430542e-01 1.678189486265182495e-01 1.753657907247543335e-01 2.859756946563720703e-01 -2.869860529899597168e-01 1.649878621101379395e-01 1.346256434917449951e-01 1.911546476185321808e-02 -2.170640826225280762e-01 1.584715098142623901e-01 -1.194615438580513000e-01 1.147604081779718399e-02 -2.853303030133247375e-02 -1.387125253677368164e-01 4.707265645265579224e-02 2.120523452758789062e-01 2.268733084201812744e-01 -1.231270581483840942e-01 -3.441066741943359375e-01 4.121472686529159546e-02 -8.993152529001235962e-02 1.260650753974914551e-01 1.045736595988273621e-01 -8.768363855779170990e-03 -3.399837911128997803e-01
-1.000757813453674316e-01 -1.922346204519271851e-01 1.452097594738006592e-01 -1.456132680177688599e-01 3.958779945969581604e-02 -8.956313133239746094e-02 1.481329947710037231e-01 2.118409126996994019e-01 -1.440335959196090698e-01 -1.951107531785964966e-01 4.704555571079254150e-01 6.009778007864952087e-02 2.523885667324066162e-01 1.786622703075408936e-01 7.406921684741973877e-02 -1.623702347278594971e-01 8.539759367704391479e-02 -3.358508348464965820e-01 -1.692107021808624268e-01 -1.838611513376235962e-01 -3.534130379557609558e-02 -7.224540412425994873e-02 1.012346893548965454e-01 1.274453699588775635e-01 1.127307713031768799e-01 2.714404836297035217e-02 3.152769207954406738e-01 -2.798088490962982178e-01 -4.047325346618890762e-03 3.712180256843566895e-02 -4.305838793516159058e-02 -1.150544807314872742e-01
-5.545816570520401001e-02 -6.359988451004028320e-02 1.222787052392959595e-01 -6.651944667100906372e-02 2.836589515209197998e-01 -4.813302308320999146e-02 -5.327431857585906982e-02 2.835736274719238281e-01 -6.165362149477005005e-02 -2.402221113443374634e-01 2.240893542766571045e-01 2.286153100430965424e-02 3.569034337997436523e-01 2.693161666393280029e-01 2.528049349784851074e-01 -1.912986785173416138e-01 -4.070662893354892731e-03 4.303348064422607422e-02 -1.190854460000991821e-01 -2.064784988760948181e-02 -8.764497935771942139e-02 -4.803956300020217896e-02 2.886463403701782227e-01 3.082202374935150146e-01 -6.080320104956626892e-02 7.482909411191940308e-02 1.858746409416198730e-01 -1.688972115516662598e-01 2.113235592842102051e-01 -1.238881647586822510e-01 -2.232403457164764404e-01 -8.838294446468353271e-02
-1.328312158584594727e-01 1.672126352787017822e-01 1.782321482896804810e-01 -2.604168355464935303e-01 2.444730699062347412e-01 8.151091635227203369e-02 2.244418673217296600e-02 -1.582332104444503784e-01 1.067190617322921753e-02 -1.288914382457733154e-01 3.494468629360198975e-01 1.334863901138305664e-01 1.155057847499847412e-01 2.088157087564468384e-01 1.190647762268781662e-02 -2.472050786018371582e-01 2.819251120090484619e-01 1.645702868700027466e-01 -1.039617806673049927e-01 -2.890538275241851807e-01 -5.813388619571924210e-03 1.491702198982238770e-01 -1.259723007678985596e-01 2.072376012802124023e-01 -2.466986924409866333e-01 -1.311340555548667908e-02 1.653119325637817383e-01 1.204137802124023438e-01 -2.099437713623046875e-01 -1.785313487052917480e-01 -5.883799493312835693e-02 -1.539628952741622925e-01
1.271479297429323196e-02 8.675396442413330078e-02 5.861314013600349426e-02 1.767430156469345093e-01 3.141544759273529053e-01 4.192756116390228271e-01 1.878637075424194336e-02 7.614220678806304932e-02 -3.954640589654445648e-03 2.696402557194232941e-02 2.855709791183471680e-01 -6.783747673034667969e-02 2.282816171646118164e-01 1.226140931248664856e-02 7.908175885677337646e-02 -8.852935582399368286e-02 -4.721400886774063110e-02 -2.884775400161743164e-01 -8.140385150909423828e-02 -7.672563940286636353e-02 -3.157643601298332214e-02 2.594350874423980713e-01 -1.221269089728593826e-02 2.337119281291961670e-01 2.712015509605407715e-01 -2.217193096876144409e-01 -1.130653545260429382e-01 -1.818287968635559082e-01 1.097344756126403809e-01 -1.258890628814697266e-01 -3.068277835845947266e-01 -1.101323589682579041e-01
-5.934841930866241455e-02 1.837903857231140137e-01 -4.132870584726333618e-02 -2.038145214319229126e-01 2.144573032855987549e-01 9.876852482557296753e-02 -5.668807402253150940e-02 8.262141793966293335e-02 1.641575843095779419e-01 -2.333488315343856812e-01 2.145156562328338623e-01 -2.787319123744964600e-01 3.399974852800369263e-02 1.068823486566543579e-01 5.177921056747436523e-02 2.598187699913978577e-02 -3.460936248302459717e-02 1.200574561953544617e-01 1.108063533902168274e-01 -6.708697974681854248e-02 -2.828783728182315826e-02 1.620207726955413818e-02 5.702150985598564148e-02 4.830822348594665527e-01 -4.304955601692199707e-01 -8.543369174003601074e-02 1.034387946128845215e-01 -1.065962612628936768e-01 -8.127903938293457031e-02 -9.693526476621627808e-02 -2.824479937553405762e-01 -2.282091975212097168e-01
-8.328621089458465576e-02 5.682456120848655701e-02 1.192214936017990112e-01 -1.035069227218627930e-01 -1.759711652994155884e-01 3.747766613960266113e-01 1.533763855695724487e-01 1.005290895700454712e-01 6.125301495194435120e-02 -2.556456439197063446e-02 2.770618200302124023e-01 -2.837865948677062988e-01 1.120949313044548035e-01 7.630438357591629028e-02 2.161918766796588898e-02 -1.086173579096794128e-01 3.965675532817840576e-01 1.161381751298904419e-01 2.909967601299285889e-01 -2.181570529937744141e-01 5.077908933162689209e-02 -8.908988535404205322e-02 1.153205782175064087e-01 2.841343283653259277e-01 -3.069435060024261475e-02 5.510878190398216248e-02 9.871060401201248169e-02 7.044237107038497925e-02 -2.290905453264713287e-02 -3.075716495513916016e-01 -1.382801085710525513e-01 1.642955839633941650e-01
1.703633666038513184e-01 -1.500265151262283325e-01 1.222357600927352905e-01 -3.806898742914199829e-02 2.640019953250885010e-01 3.338239789009094238e-01 -1.104188263416290283e-01 1.228194460272789001e-01 1.358879655599594116e-01 1.216192692518234253e-01 5.129734873771667480e-01 -1.146889254450798035e-01 5.626347288489341736e-02 9.549150615930557251e-02 4.430434480309486389e-02 1.541182547807693481e-01 -2.511177398264408112e-02 -1.493871361017227173e-01 7.440896332263946533e-02 -1.906570494174957275e-01 -1.579092815518379211e-02 -9.978991001844406128e-03 2.381323128938674927e-01 7.108018547296524048e-02 -8.114818483591079712e-03 -3.497805595397949219e-01 7.542047649621963501e-02 3.381235292181372643e-03 -5.306816846132278442e-02 9.794268012046813965e-02 -3.084739148616790771e-01 -1.161647215485572815e-01
-1.179609894752502441e-01 1.167859956622123718e-01 1.030845791101455688e-01 1.142436042428016663e-01 3.211735188961029053e-01 1.076232492923736572e-01 -1.695186197757720947e-01 1.916114240884780884e-01 1.066868081688880920e-01 -7.344435900449752808e-02 4.292736947536468506e-01 2.752063870429992676e-01 2.469932436943054199e-01 1.935965716838836670e-01 2.862290106713771820e-02 -1.068205907940864563e-01 2.472253441810607910e-01 -1.025809869170188904e-01 -1.128289178013801575e-01 1.199774146080017090e-01 3.911374136805534363e-02 -2.454591989517211914e-01 -6.123457103967666626e-02 2.128112167119979858e-01 4.597003757953643799e-02 -6.301838904619216919e-02 -3.705119714140892029e-02 -1.991637498140335083e-01 -1.171135380864143372e-01 2.364045083522796631e-01 1.312847882509231567e-01 -1.937192380428314209e-01
-1.524621099233627319e-01 2.405213713645935059e-01 3.005007207393646240e-01 -2.546668648719787598e-01 3.718620538711547852e-01 2.452699244022369385e-01 -2.367250323295593262e-01 8.174546062946319580e-02 2.099751532077789307e-01 2.137193381786346436e-01 1.961033493280410767e-01 -2.313413284718990326e-02 1.645739227533340454e-01 -6.929257512092590332e-02 5.806401744484901428e-02 -5.577134713530540466e-02 9.028325229883193970e-02 -2.155426740646362305e-01 -2.020383439958095551e-02 -1.547939628362655640e-01 -5.052645131945610046e-02 1.313038915395736694e-01 2.380991727113723755e-01 2.429725378751754761e-01 -1.217405274510383606e-01 -1.327105462551116943e-01 -1.948104356415569782e-03 -2.232093662023544312e-01 1.633636504411697388e-01 -5.161147937178611755e-02 8.220098912715911865e-02 5.095906928181648254e-02
-1.138505637645721436e-01 5.689570307731628418e-02 2.502883076667785645e-01 4.922354593873023987e-02 1.396808475255966187e-01 -2.502384409308433533e-02 1.593473106622695923e-01 2.995210886001586914e-01 -2.550448477268218994e-01 -4.034519493579864502e-01 3.545979261398315430e-01 3.208781406283378601e-02 1.334667652845382690e-01 -3.904737532138824463e-02 2.800536453723907471e-01 9.217159822583198547e-03 8.050513267517089844e-02 -4.083876032382249832e-03 3.756721690297126770e-02 -4.734895750880241394e-02 -5.257599055767059326e-02 -1.357287466526031494e-01 2.564570307731628418e-01 3.336961865425109863e-01 2.045055329799652100e-01 -7.006628066301345825e-02 1.655895076692104340e-02 -5.126916989684104919e-02 -1.203543916344642639e-01 2.243780903518199921e-02 -6.161069869995117188e-02 -2.327418476343154907e-01
-1.634124293923377991e-02 1.402115523815155029e-01 1.551047414541244507e-01 -2.300631254911422729e-01 3.420171737670898438e-01 2.970529198646545410e-01 -2.370944619178771973e-01 1.045626923441886902e-01 1.456517577171325684e-01 -8.025855571031570435e-02 3.199320733547210693e-01 -7.269538193941116333e-02 -1.239386796951293945e-01 1.330646425485610962e-01 -1.451335847377777100e-01 -1.032984852790832520e-01 1.007741093635559082e-01 -2.766234278678894043e-01 -1.468462795019149780e-01 -1.823022663593292236e-01 1.265303194522857666e-01 1.444396078586578369e-01 6.656694412231445312e-02 1.523939371109008789e-01 6.033149734139442444e-02 -2.884641885757446289e-01 2.321693748235702515e-01 -1.510915160179138184e-01 -4.249393567442893982e-02 7.268594950437545776e-02 2.202423363924026489e-01 -7.379266619682312012e-02
-3.861792981624603271e-01 1.780609935522079468e-01 2.113495171070098877e-01 3.718928992748260498e-02 4.565518815070390701e-03 9.561751782894134521e-02 -1.520646363496780396e-01 2.772326767444610596e-01 1.077021285891532898e-01 1.503282338380813599e-01 1.352341622114181519e-01 -9.820301830768585205e-02 9.380184859037399292e-02 1.859312355518341064e-01 2.860511420294642448e-03 -8.450422435998916626e-02 5.879581719636917114e-02 -4.499541968107223511e-02 -4.874291364103555679e-03 -4.670964926481246948e-02 6.452220678329467773e-02 -2.712383680045604706e-02 -1.012193858623504639e-01 2.065695226192474365e-01 1.221010237932205200e-01 -2.373225390911102295e-01 3.658064007759094238e-01 -3.897859528660774231e-02 -6.975662708282470703e-02 -1.031046956777572632e-01 -3.926701843738555908e-01 -3.310006558895111084e-01
-7.853917777538299561e-02 1.241468563675880432e-01 9.750706958584487438e-04 -2.912546992301940918e-01 2.104716747999191284e-01 6.047288328409194946e-02 7.526421546936035156e-02 2.795208096504211426e-01 5.737398937344551086e-02 -1.174013242125511169e-01 2.231965661048889160e-01 -1.359402537345886230e-01 -3.872550651431083679e-02 1.934746801853179932e-01 7.724235951900482178e-02 -4.169817268848419189e-02 5.489854887127876282e-02 5.766135081648826599e-02 1.801308989524841309e-01 -1.252917349338531494e-01 -2.603723481297492981e-02 1.165998205542564392e-01 3.918898478150367737e-02 4.876825511455535889e-01 -4.383648335933685303e-01 -1.969178467988967896e-01 1.056445986032485962e-01 -6.239629164338111877e-02 1.054039373993873596e-01 -6.252218037843704224e-02 -2.433439046144485474e-01 -3.836041688919067383e-02
1.040429994463920593e-01 1.348974183201789856e-02 3.829614222049713135e-01 -1.565442085266113281e-01 6.691469252109527588e-02 2.343069463968276978e-01 -2.053992748260498047e-01 1.121805794537067413e-02 -3.966225311160087585e-03 -8.095180988311767578e-02 3.363291025161743164e-01 2.753601595759391785e-02 2.773644030094146729e-02 2.064256463199853897e-03 2.630532681941986084e-01 -1.460293829441070557e-01 7.872082293033599854e-03 -1.235584765672683716e-01 8.948801457881927490e-02 -2.147916406393051147e-01 1.406141668558120728e-01 -1.433571577072143555e-01 2.740220427513122559e-01 1.300569474697113037e-01 1.459465473890304565e-01 -3.899740874767303467e-01 7.357004284858703613e-02 -1.246351152658462524e-01 2.583001255989074707e-01 4.071750864386558533e-02 -1.621403396129608154e-01 -1.166366264224052429e-01
-1.522113084793090820e-01 2.244960367679595947e-01 2.143409699201583862e-01 -4.858881235122680664e-02 1.907479763031005859e-01 3.588183224201202393e-01 -3.067928738892078400e-02 5.853116884827613831e-02 2.690392434597015381e-01 1.205247566103935242e-01 3.299459815025329590e-01 -1.160693764686584473e-01 8.712434768676757812e-02 -1.381035149097442627e-01 8.385962247848510742e-02 -3.074944317340850830e-01 2.880854308605194092e-01 -1.494444906711578369e-01 -1.509112864732742310e-01 -2.097676396369934082e-01 -2.080473117530345917e-02 1.912384033203125000e-01 1.231944262981414795e-01 1.882647573947906494e-01 -7.937454432249069214e-02 -1.383061613887548447e-02 7.540697604417800903e-02 -2.411973625421524048e-01 7.685303688049316406e-02 2.001654915511608124e-02 1.834473013877868652e-01 3.303841501474380493e-02
-1.726298630237579346e-01 -4.150753095746040344e-02 4.925504326820373535e-02 -1.669485419988632202e-01 1.464954912662506104e-01 2.628640830516815186e-02 3.636680543422698975e-02 3.896317481994628906e-01 -1.376286335289478302e-02 -2.682365179061889648e-01 3.045141100883483887e-01 -6.511413305997848511e-02 4.732447490096092224e-02 1.920902281999588013e-01 2.262902855873107910e-01 -1.410979926586151123e-01 7.494570221751928329e-03 1.755613833665847778e-01 -7.146010547876358032e-02 -1.616499125957489014e-01 7.257484644651412964e-02 -1.983411759138107300e-01 3.738598823547363281e-01 9.675353020429611206e-02 -2.995863184332847595e-02 3.235080093145370483e-02 2.312892228364944458e-01 -4.933270439505577087e-02 2.066750824451446533e-01 -4.808130115270614624e-02 -1.208328083157539368e-01 -3.319250941276550293e-01
-5.515562370419502258e-02 2.686106041073799133e-02 2.166754603385925293e-01 -1.191580742597579956e-01 2.501291930675506592e-01 -1.162507086992263794e-01 6.964436918497085571e-02 1.128046438097953796e-01 1.769713461399078369e-01 -4.871473833918571472e-02 3.312585949897766113e-01 2.103610187768936157e-01 1.874179542064666748e-01 2.533634901046752930e-01 2.186173051595687866e-01 2.120544016361236572e-02 8.853252232074737549e-02 -7.984053343534469604e-02 -1.603127270936965942e-01 -7.645367085933685303e-02 6.668849289417266846e-02 -1.551383882761001587e-01 9.169734269380569458e-02 2.652354836463928223e-01 1.981602236628532410e-02 -1.111456081271171570e-01 2.337082475423812866e-01 -4.198775887489318848e-01 -2.080772668123245239e-01 5.398064851760864258e-02 -5.207442119717597961e-02 -2.461336851119995117e-01
-1.916834712028503418e-01 1.142943128943443298e-01 1.454433798789978027e-01 2.005639486014842987e-03 -1.636319160461425781e-01 4.421457052230834961e-01 -1.739509552717208862e-01 4.255540370941162109e-01 -1.415690183639526367e-01 -2.247724086046218872e-01 2.164650857448577881e-01 -2.583498060703277588e-01 1.962828785181045532e-01 -8.976229466497898102e-03 2.731793001294136047e-02 9.674642235040664673e-02 6.580588966608047485e-02 1.523492634296417236e-01 4.562236368656158447e-02 -8.417438715696334839e-02 1.708050221204757690e-01 1.422944366931915283e-01 -1.670579463243484497e-01 1.963223516941070557e-01 -8.905643969774246216e-02 9.015519171953201294e-02 1.941455602645874023e-01 1.058272924274206161e-02 -6.066556274890899658e-02 -8.749736100435256958e-02 2.064491510391235352e-01 4.617335647344589233e-02
-3.351046238094568253e-03 2.130116969347000122e-01 1.636496484279632568e-01 -1.009014174342155457e-01 1.828358173370361328e-01 3.768576085567474365e-01 -7.788221538066864014e-02 3.220693022012710571e-02 8.343522995710372925e-02 9.546618163585662842e-02 2.945118546485900879e-01 -2.097472101449966431e-01 -4.683162271976470947e-02 6.572607904672622681e-02 -1.980379410088062286e-02 -9.009682387113571167e-02 2.552286982536315918e-01 -1.416513025760650635e-01 -1.237659901380538940e-01 -1.512117683887481689e-01 1.360309571027755737e-01 2.037184238433837891e-01 3.947587907314300537e-01 2.401078939437866211e-01 -1.431229859590530396e-01 -1.836612075567245483e-01 1.446209102869033813e-02 -2.692323625087738037e-01 7.018278539180755615e-02 -8.515830338001251221e-02 1.888993084430694580e-01 -4.020752757787704468e-02
-1.287670433521270752e-01 5.802974477410316467e-02 -9.996888786554336548e-02 -4.231159016489982605e-02 2.450676262378692627e-01 4.551047086715698242e-02 -7.145790010690689087e-02 4.176155626773834229e-01 2.543831467628479004e-01 -2.247374355792999268e-01 3.117314577102661133e-01 -1.972991228103637695e-02 8.264437317848205566e-03 2.267996221780776978e-01 2.038348931819200516e-03 -1.016022264957427979e-01 4.742855578660964966e-02 3.121722489595413208e-02 6.754088401794433594e-02 -8.242338895797729492e-02 -1.678424477577209473e-01 -1.438133865594863892e-01 -9.641497582197189331e-02 3.706577122211456299e-01 3.099041581153869629e-01 -1.173839047551155090e-01 1.051429510116577148e-01 1.145065575838088989e-01 1.317873746156692505e-01 -2.449528872966766357e-02 -2.889210879802703857e-01 8.041677623987197876e-02
-2.367338091135025024e-01 3.615286946296691895e-02 1.622287333011627197e-01 2.089639455080032349e-01 3.245752304792404175e-02 1.399757266044616699e-01 8.695803582668304443e-02 1.946777291595935822e-02 -2.770783007144927979e-01 -9.811367839574813843e-03 2.696888744831085205e-01 7.437335699796676636e-02 4.075470268726348877e-01 1.899389177560806274e-01 1.251804381608963013e-01 -2.676436901092529297e-01 4.158855974674224854e-02 -8.258698135614395142e-02 5.494607985019683838e-02 2.397164888679981232e-02 4.861460253596305847e-02 2.672337293624877930e-01 2.676198780536651611e-01 2.965544462203979492e-01 8.663817495107650757e-02 -8.529886603355407715e-02 3.116779029369354248e-01 -7.138444483280181885e-02 -1.123262662440538406e-02 -1.104520633816719055e-01 -1.344502419233322144e-01 -8.100673556327819824e-02
1.032453328371047974e-01 2.293245196342468262e-01 1.937416493892669678e-01 -7.519035786390304565e-02 2.523002922534942627e-01 1.664075106382369995e-01 -1.265493780374526978e-01 6.920473277568817139e-02 -1.687229722738265991e-01 3.446441888809204102e-02 5.059285759925842285e-01 2.396008372306823730e-01 2.618944048881530762e-01 2.289286628365516663e-02 -1.071931719779968262e-01 1.240068953484296799e-02 3.167868256568908691e-01 -2.244480140507221222e-02 1.610829383134841919e-01 1.155233681201934814e-01 -1.412963867187500000e-01 3.894588723778724670e-02 8.524135500192642212e-02 -4.905015230178833008e-02 -9.268462657928466797e-02 -1.197115406394004822e-01 1.257326602935791016e-01 -3.777365386486053467e-02 1.992371678352355957e-01 -3.129044473171234131e-01 -9.142341464757919312e-02 1.420280616730451584e-02
-1.108905598521232605e-01 -1.556739024817943573e-02 3.298213183879852295e-01 5.512228235602378845e-02 1.588404774665832520e-01 -1.432701498270034790e-01 -7.187018543481826782e-02 2.870261073112487793e-01 3.333814814686775208e-02 -4.088669419288635254e-01 3.202884495258331299e-01 7.536645233631134033e-02 9.920684993267059326e-02 -5.495073646306991577e-02 1.647467315196990967e-01 4.064743220806121826e-02 1.669160574674606323e-01 -2.625224739313125610e-02 -7.386861741542816162e-02 -2.767179720103740692e-02 -2.231205552816390991e-01 -3.147158026695251465e-02 9.470795094966888428e-02 3.358032107353210449e-01 1.576597094535827637e-01 -4.593013972043991089e-02 8.933314681053161621e-02 -1.352802067995071411e-01 2.874701321125030518e-01 -1.142644658684730530e-01 9.854616224765777588e-02 -2.412417232990264893e-01
-1.997739449143409729e-02 -8.764081448316574097e-02 3.154068589210510254e-01 -2.193717844784259796e-02 -1.613380387425422668e-02 2.340487092733383179e-01 -1.153082549571990967e-01 4.105200469493865967e-01 1.312295943498611450e-01 2.141745388507843018e-02 4.809370338916778564e-01 4.673912748694419861e-02 5.945010855793952942e-02 3.500747680664062500e-02 1.452241092920303345e-01 -8.927748352289199829e-02 5.408789496868848801e-03 -1.883261352777481079e-01 -4.309793189167976379e-02 -4.078882932662963867e-02 -8.219529688358306885e-02 9.693191200494766235e-02 1.748860180377960205e-01 1.023832187056541443e-01 1.323945224285125732e-01 8.166073821485042572e-03 3.498700857162475586e-01 -1.907330602407455444e-01 2.948010861873626709e-01 -2.755639329552650452e-02 2.963280491530895233e-02 9.458097815513610840e-02
-1.574353128671646118e-01 -1.690902709960937500e-01 4.315838590264320374e-02 -2.624815702438354492e-01 1.015698313713073730e-01 5.226619914174079895e-02 -6.216428801417350769e-02 2.228845357894897461e-01 -2.887180745601654053e-01 -1.856172382831573486e-01 1.761680841445922852e-01 -1.042426377534866333e-01 1.353798061609268188e-01 1.050875857472419739e-01 6.174860894680023193e-02 1.729929745197296143e-01 -1.892708474770188332e-03 5.425950139760971069e-02 -4.222885072231292725e-01 -2.155730426311492920e-01 1.983914673328399658e-01 -2.841839566826820374e-02 2.744222879409790039e-01 1.812217533588409424e-01 -5.862953886389732361e-02 -7.761457469314336777e-03 2.011069655418395996e-01 -2.069414108991622925e-01 -9.191584587097167969e-02 3.035732731223106384e-02 -2.982792556285858154e-01 -1.589946597814559937e-01
-1.745434850454330444e-01 1.147926822304725647e-01 -6.102285906672477722e-02 -3.285606205463409424e-01 2.209349423646926880e-01 4.807536303997039795e-02 -4.151700064539909363e-02 1.515243649482727051e-01 8.937880396842956543e-02 -2.592170834541320801e-01 1.611570715904235840e-01 -1.268167048692703247e-01 -4.182227421551942825e-03 1.644919216632843018e-01 1.986855715513229370e-01 -1.318680029362440109e-02 7.497780770063400269e-02 -1.199592202901840210e-01 7.922881096601486206e-02 -1.163229942321777344e-01 6.274923682212829590e-02 1.879639476537704468e-01 -1.289320588111877441e-01 4.675024151802062988e-01 -3.837896585464477539e-01 -9.582984447479248047e-02 1.267277747392654419e-01 -4.719827324151992798e-02 1.427377294749021530e-02 -7.986794225871562958e-03 -2.243650108575820923e-01 -2.127691805362701416e-01
-2.898278236389160156e-01 2.313780225813388824e-02 1.117839813232421875e-01 -2.521507441997528076e-01 2.336498647928237915e-01 6.338246166706085205e-02 -3.960109874606132507e-02 2.648844122886657715e-01 -1.291301846504211426e-01 -7.306541502475738525e-02 2.903807461261749268e-01 -8.546616882085800171e-02 3.832525014877319336e-01 8.637461811304092407e-02 2.187054306268692017e-01 -1.210988014936447144e-01 -6.437500566244125366e-02 3.195760026574134827e-02 3.090723790228366852e-02 -2.967581897974014282e-02 -3.297225385904312134e-02 -3.922437876462936401e-02 2.108772695064544678e-01 5.105201900005340576e-02 1.501740664243698120e-01 -3.922764956951141357e-01 1.106342375278472900e-01 2.501707971096038818e-01 1.132077421061694622e-03 -2.181226909160614014e-01 1.348938792943954468e-01 -6.951526552438735962e-02
-2.534257173538208008e-01 1.254981905221939087e-01 4.299188777804374695e-02 -1.638129502534866333e-01 2.837963700294494629e-01 1.516630053520202637e-01 -2.679730206727981567e-02 3.180710375308990479e-01 -1.838551014661788940e-01 -1.345364600419998169e-01 7.881107926368713379e-02 -8.059561252593994141e-02 -1.292850449681282043e-02 -2.872322313487529755e-02 -8.792515844106674194e-03 -1.507844775915145874e-01 4.010036885738372803e-01 8.454979956150054932e-02 1.737037450075149536e-01 -1.607198566198348999e-01 7.037132233381271362e-02 6.741513311862945557e-02 2.571047842502593994e-01 2.522878348827362061e-01 -3.738620281219482422e-01 2.731343917548656464e-02 7.779447734355926514e-02 6.346967816352844238e-02 -4.928714409470558167e-02 -8.514455705881118774e-02 -2.665584981441497803e-01 -5.441682040691375732e-02
6.667414307594299316e-02 -2.768046855926513672e-01 -4.624093696475028992e-02 7.069346308708190918e-02 1.332777291536331177e-01 1.062021404504776001e-01 -8.708450943231582642e-02 2.168119847774505615e-01 6.900871545076370239e-02 -4.572105780243873596e-02 2.539701461791992188e-01 -2.754683196544647217e-01 8.609432727098464966e-02 1.435938328504562378e-01 -1.936733126640319824e-01 1.083606779575347900e-01 -1.343161426484584808e-02 -1.276368945837020874e-01 -4.212217628955841064e-01 -1.480347961187362671e-01 -2.538650296628475189e-02 1.690643467009067535e-02 3.359344899654388428e-01 2.808947861194610596e-01 -4.334835335612297058e-02 -1.894976496696472168e-01 -6.000918336212635040e-03 -2.460140436887741089e-01 2.579703032970428467e-01 6.729307025671005249e-02 4.135406389832496643e-02 -1.549631208181381226e-01
-2.683576047420501709e-01 3.076672554016113281e-01 -2.074482105672359467e-02 -9.405603259801864624e-02 2.723360955715179443e-01 7.500676810741424561e-02 2.329372800886631012e-02 2.735641300678253174e-01 1.909505575895309448e-02 -3.534161746501922607e-01 1.490694433450698853e-01 -2.035973519086837769e-01 -2.792151086032390594e-02 1.884349063038825989e-02 -1.794366985559463501e-01 -3.234279453754425049e-01 1.138835027813911438e-01 1.477169543504714966e-01 3.574030101299285889e-02 -9.583039581775665283e-02 4.138948768377304077e-02 1.243912056088447571e-01 8.822235278785228729e-03 3.421654403209686279e-01 -2.876527309417724609e-01 -8.365120738744735718e-02 1.615133732557296753e-01 1.065395548939704895e-01 5.845833220519125462e-04 -7.385931164026260376e-02 -9.720141440629959106e-02 -1.425544172525405884e-01
1.415985524654388428e-01 -1.545761823654174805e-01 -4.618135746568441391e-03 8.658958971500396729e-02 7.105520367622375488e-02 6.579472217708826065e-03 -3.361175209283828735e-02 2.518934011459350586e-01 -8.022565394639968872e-02 -3.219048976898193359e-01 2.002742737531661987e-01 8.234898746013641357e-02 3.275652527809143066e-01 2.191272526979446411e-01 1.103548258543014526e-01 -8.814249187707901001e-02 6.256350129842758179e-02 -8.091123402118682861e-02 -1.108344346284866333e-01 -1.334273517131805420e-01 1.183106824755668640e-01 4.021332785487174988e-02 4.156808555126190186e-01 2.328558713197708130e-01 -1.991389691829681396e-02 -1.869368851184844971e-01 2.509173750877380371e-01 -1.354250758886337280e-01 1.093602329492568970e-01 -9.121482819318771362e-02 -7.197069376707077026e-02 -3.483903408050537109e-01
5.026785656809806824e-02 1.192777156829833984e-01 3.905498236417770386e-02 -3.064911961555480957e-01 2.685555219650268555e-01 2.494226954877376556e-02 5.987213551998138428e-02 1.997517347335815430e-01 1.058012768626213074e-01 -8.958590775728225708e-02 2.543501555919647217e-01 -8.530892431735992432e-02 3.242529928684234619e-02 1.574720144271850586e-01 3.482937812805175781e-02 5.381778627634048462e-02 5.011288076639175415e-02 5.712891742587089539e-02 1.294279247522354126e-01 -3.319260850548744202e-02 7.255872339010238647e-02 1.521033942699432373e-01 -1.064065936952829361e-02 5.249627828598022461e-01 -4.200806319713592529e-01 -7.502732425928115845e-02 1.113296821713447571e-01 -1.821677684783935547e-01 2.336541190743446350e-02 -1.716897934675216675e-01 -2.516593337059020996e-01 -4.055772721767425537e-02
3.420294448733329773e-02 1.715938746929168701e-01 -2.413863502442836761e-02 -2.146749496459960938e-01 2.483077645301818848e-01 6.580871529877185822e-03 -3.172653168439865112e-02 1.078460291028022766e-01 -1.055027823895215988e-02 -1.715361326932907104e-01 3.271412551403045654e-01 -1.361594498157501221e-01 1.317493710666894913e-02 8.495738357305526733e-02 1.699521206319332123e-02 -4.221255332231521606e-02 2.469778247177600861e-02 7.615920901298522949e-02 1.171337887644767761e-01 -6.075610220432281494e-02 1.311712898313999176e-02 1.305200904607772827e-01 -1.162744909524917603e-01 5.580212473869323730e-01 -4.676213860511779785e-01 -4.563437774777412415e-03 4.308061301708221436e-02 -9.485451877117156982e-02 1.073156744241714478e-01 -1.333592683076858521e-01 -1.706509739160537720e-01 -1.729674637317657471e-01
-1.012347564101219177e-01 5.354812368750572205e-02 3.871633484959602356e-02 1.440128237009048462e-01 2.492313534021377563e-01 -9.554743766784667969e-02 -6.768323481082916260e-02 2.140102982521057129e-01 4.179294034838676453e-02 -1.628517955541610718e-01 2.959855198860168457e-01 -1.120230406522750854e-01 -1.976149082183837891e-01 -1.392765343189239502e-01 1.447193175554275513e-01 -2.475715726613998413e-01 -3.131409734487533569e-02 -2.596156895160675049e-01 -3.338343650102615356e-02 -2.886840701103210449e-01 2.996617853641510010e-01 3.090452589094638824e-02 2.019528113305568695e-02 2.923614680767059326e-01 -9.429631382226943970e-02 -2.590149827301502228e-02 1.104699373245239258e-01 -6.541582942008972168e-02 -1.530952900648117065e-01 -2.780258655548095703e-01 3.346676826477050781e-01 -7.520550489425659180e-02
-4.378488752990961075e-03 1.653063744306564331e-01 2.563064694404602051e-01 9.658384136855602264e-03 -1.212752461433410645e-01 -1.020066067576408386e-01 9.128942340612411499e-02 3.849150240421295166e-01 -6.796922534704208374e-02 1.973436027765274048e-02 4.315971732139587402e-01 6.969807669520378113e-03 9.591769427061080933e-02 9.424206614494323730e-02 3.159536123275756836e-01 -4.709719214588403702e-03 1.620812714099884033e-01 -2.930565550923347473e-02 -9.911070764064788818e-02 2.394410409033298492e-02 1.785734742879867554e-01 2.311818748712539673e-01 -7.184911984950304031e-03 1.278002858161926270e-01 6.100562214851379395e-02 -8.620309084653854370e-02 2.876369655132293701e-01 -3.895334601402282715e-01 1.281325966119766235e-01 -1.107352524995803833e-01 -3.337208181619644165e-02 3.655273094773292542e-02
5.150314792990684509e-02 -1.813265532255172729e-01 2.163508236408233643e-01 -2.034134715795516968e-01 1.740730181336402893e-02 1.529452502727508545e-01 -6.685483269393444061e-03 -7.201866060495376587e-02 1.070513110607862473e-02 -1.778548657894134521e-01 3.028358519077301025e-01 -8.096172660589218140e-02 1.765986382961273193e-01 -6.374004483222961426e-02 1.426300108432769775e-01 -2.197194397449493408e-01 7.937403395771980286e-03 -1.824003756046295166e-01 2.422953693894669414e-04 -1.104244068264961243e-01 -1.003334447741508484e-01 -1.723903417587280273e-01 2.801716029644012451e-01 2.835371196269989014e-01 6.055139005184173584e-02 -3.560872077941894531e-01 1.909316033124923706e-01 -9.543074667453765869e-02 1.747433096170425415e-01 6.867312639951705933e-02 -3.933264911174774170e-01 -5.736650899052619934e-02
-3.815942630171775818e-02 2.822094261646270752e-01 -1.892197132110595703e-02 -1.752429157495498657e-01 3.729731738567352295e-01 1.312012076377868652e-01 -2.468404322862625122e-01 -1.612141542136669159e-02 1.047463640570640564e-01 -3.022305965423583984e-01 2.787707746028900146e-01 -1.050629541277885437e-01 -3.864517807960510254e-02 1.091201901435852051e-01 -1.834076130762696266e-03 7.856108993291854858e-02 1.310716718435287476e-01 7.882056385278701782e-02 7.487702369689941406e-02 -2.574253380298614502e-01 -1.800325959920883179e-01 9.214761108160018921e-02 9.774912148714065552e-02 3.717668354511260986e-01 -3.116442859172821045e-01 -1.759051233530044556e-01 1.603167802095413208e-01 -1.792412064969539642e-02 -1.920575648546218872e-02 -5.155150964856147766e-02 -1.327168792486190796e-01 -3.186460956931114197e-02
-2.037719339132308960e-01 1.745734959840774536e-01 7.286745309829711914e-02 -1.087669879198074341e-01 1.013122573494911194e-01 -1.202041134238243103e-01 -7.616962492465972900e-02 4.526569843292236328e-01 3.741015866398811340e-02 -2.266345918178558350e-01 8.499577641487121582e-03 1.801137067377567291e-02 2.114945799112319946e-01 3.912582993507385254e-01 7.112354785203933716e-02 -1.063156798481941223e-01 2.503346800804138184e-01 7.282413542270660400e-02 6.390989571809768677e-02 -1.682211458683013916e-01 -1.144406199455261230e-01 5.497384071350097656e-02 1.188594624400138855e-01 2.968896031379699707e-01 3.766619786620140076e-02 -1.558069735765457153e-01 6.729165464639663696e-02 3.831030055880546570e-02 1.334269046783447266e-01 -9.427001327276229858e-02 -3.107371032238006592e-01 -1.855611354112625122e-01
-2.141444385051727295e-01 -1.082368046045303345e-01 2.930860221385955811e-01 -2.992285490036010742e-01 8.449722081422805786e-02 3.144372627139091492e-02 1.260035089217126369e-03 9.757363796234130859e-02 -2.274264208972454071e-02 -1.655257493257522583e-01 2.239240854978561401e-01 8.148820698261260986e-02 1.916669309139251709e-01 2.285147458314895630e-01 2.572435736656188965e-01 4.837734624743461609e-03 6.880564987659454346e-02 5.285665392875671387e-03 1.324250549077987671e-02 -1.252279877662658691e-01 1.351416856050491333e-01 -7.640561461448669434e-02 2.374487966299057007e-01 2.889436781406402588e-01 1.411281675100326538e-01 -3.570980131626129150e-01 9.447751939296722412e-02 -1.667439341545104980e-01 1.907076537609100342e-01 6.135975196957588196e-02 -2.672110497951507568e-01 -1.708660721778869629e-01
-1.926371306180953979e-01 1.260660141706466675e-01 5.055076628923416138e-02 -8.596229553222656250e-02 3.835841119289398193e-01 1.270972788333892822e-01 1.856475509703159332e-02 2.827845513820648193e-01 3.520136326551437378e-02 -1.930975764989852905e-01 1.045797467231750488e-01 -1.430953741073608398e-01 -1.912995800375938416e-02 8.196362107992172241e-02 2.036059834063053131e-02 -1.440095603466033936e-01 1.471261829137802124e-01 5.200826004147529602e-02 1.135199293494224548e-01 -7.937961071729660034e-02 1.658184826374053955e-01 1.749935597181320190e-01 -5.594811961054801941e-02 3.684830963611602783e-01 -2.665778398513793945e-01 -1.810160577297210693e-01 1.401781439781188965e-01 -3.272673487663269043e-02 -1.118243187665939331e-01 2.974374778568744659e-02 -3.219561874866485596e-01 -3.363195359706878662e-01
-1.199020966887474060e-01 2.687434479594230652e-02 6.131530180573463440e-02 2.436846345663070679e-01 1.969957500696182251e-01 9.966049343347549438e-02 -3.687275350093841553e-01 8.569276332855224609e-02 -2.188857942819595337e-01 5.280288308858871460e-02 4.405944943428039551e-01 2.593132853507995605e-02 4.807652533054351807e-02 -1.263108998537063599e-01 1.449147909879684448e-01 -1.656336477026343346e-03 -7.384648919105529785e-02 -1.487008631229400635e-01 -1.335378643125295639e-02 -2.264811694622039795e-01 -4.250927269458770752e-02 -2.229141145944595337e-01 1.647363007068634033e-01 2.254810184240341187e-01 -2.347680926322937012e-01 -1.545532643795013428e-01 2.339541167020797729e-01 -1.628505587577819824e-01 -1.531714200973510742e-01 -3.081129677593708038e-02 -2.203307747840881348e-01 5.677897483110427856e-02
-1.061955541372299194e-01 2.514478564262390137e-01 8.705385029315948486e-02 -2.363631129264831543e-01 2.364412695169448853e-01 1.669191718101501465e-01 -1.236748974770307541e-02 2.123994082212448120e-01 1.986633986234664917e-01 -3.094030916690826416e-01 2.092303335666656494e-01 -1.717111319303512573e-01 -5.953145399689674377e-02 1.826532632112503052e-01 2.372680976986885071e-02 5.377393588423728943e-02 5.855443701148033142e-02 -2.801880985498428345e-02 6.089660525321960449e-02 -8.140468597412109375e-02 -1.011405065655708313e-01 9.060543775558471680e-02 -1.640274887904524803e-03 3.966009318828582764e-01 -3.559373617172241211e-01 -1.491552144289016724e-01 -1.113299094140529633e-02 -4.988154396414756775e-02 2.146731503307819366e-02 -2.331385612487792969e-01 -2.580721676349639893e-01 -1.447359472513198853e-01
-1.769605129957199097e-01 1.429990828037261963e-01 2.212174087762832642e-01 -1.019774749875068665e-01 3.524878025054931641e-01 3.781854510307312012e-01 -1.868406087160110474e-01 1.141635179519653320e-01 1.275829225778579712e-01 1.105260699987411499e-01 3.420099318027496338e-01 -2.030775994062423706e-01 -1.094377413392066956e-02 8.202443271875381470e-02 1.057540923357009888e-01 -5.859928205609321594e-02 1.961119025945663452e-01 -1.826910972595214844e-01 -1.154115051031112671e-01 -2.230849862098693848e-01 8.099022507667541504e-02 5.726160481572151184e-02 2.372944802045822144e-01 1.750784069299697876e-01 -2.329003810882568359e-01 -8.627793937921524048e-02 7.451665401458740234e-02 -1.246675699949264526e-01 2.155513130128383636e-02 4.481340199708938599e-02 1.752239912748336792e-01 1.335483789443969727e-01
-1.124668568372726440e-01 -1.131888553500175476e-01 -1.375110354274511337e-02 -1.318145394325256348e-01 1.361571550369262695e-01 1.171827092766761780e-01 1.072932854294776917e-01 2.971841394901275635e-01 -1.033674553036689758e-02 -3.278349339962005615e-01 2.792861759662628174e-01 8.061347901821136475e-02 2.327525801956653595e-02 2.421804219484329224e-01 1.013829261064529419e-01 -4.023841395974159241e-02 -1.574283987283706665e-01 3.433672711253166199e-02 -1.543787568807601929e-01 -1.192715018987655640e-01 -2.322855591773986816e-01 -9.045249968767166138e-02 3.173540532588958740e-01 3.430638313293457031e-01 7.513515651226043701e-02 9.749003499746322632e-02 1.790317595005035400e-01 -1.132939532399177551e-01 -4.586303979158401489e-02 -1.451645791530609131e-01 -4.600722342729568481e-02 -3.630505800247192383e-01
-1.609803289175033569e-01 1.395278871059417725e-01 2.738203704357147217e-01 -2.052400857210159302e-01 2.224322557449340820e-01 4.389552026987075806e-02 -5.030584707856178284e-02 2.418537586927413940e-01 1.230934187769889832e-01 -1.590428650379180908e-01 -4.413954913616180420e-02 -1.039536967873573303e-01 -5.067706480622291565e-02 -1.466651633381843567e-02 -1.088733319193124771e-02 -2.488580644130706787e-01 2.759005129337310791e-01 1.348431874066591263e-02 1.119079589843750000e-01 -7.517912238836288452e-02 -5.082839727401733398e-02 -5.020722746849060059e-02 2.000601738691329956e-01 4.290890395641326904e-01 -3.982214331626892090e-01 -1.730798557400703430e-02 5.845604091882705688e-02 4.045054689049720764e-02 -2.302216738462448120e-02 -9.994198381900787354e-02 -1.782219856977462769e-01 -2.776997089385986328e-01
-1.221725642681121826e-01 -2.472752705216407776e-02 3.437227606773376465e-01 -3.535550087690353394e-02 1.959859430789947510e-01 -4.643150046467781067e-02 -2.995884045958518982e-02 4.880940075963735580e-03 5.497694760560989380e-02 -1.588896214962005615e-01 2.289500236511230469e-01 1.025401353836059570e-01 4.741210639476776123e-01 -1.405855566263198853e-01 -1.964542716741561890e-01 -2.056472897529602051e-01 -4.784789681434631348e-02 3.530373424291610718e-02 1.808852851390838623e-01 -1.763840913772583008e-01 2.893621325492858887e-01 -1.345725357532501221e-01 -5.346690490841865540e-02 3.136225938796997070e-01 5.925687775015830994e-02 -7.966330647468566895e-02 3.908641263842582703e-02 -1.243423856794834137e-02 2.140980809926986694e-01 -2.020049244165420532e-01 1.257608681917190552e-01 -1.500458568334579468e-01
3.893757984042167664e-02 1.007012054324150085e-01 8.752737194299697876e-02 -1.980210244655609131e-01 1.368579566478729248e-01 9.537787735462188721e-02 1.252589821815490723e-01 9.803008288145065308e-02 4.524763673543930054e-02 -2.100313603878021240e-01 2.655196487903594971e-01 -2.610739469528198242e-01 -5.611948668956756592e-02 1.385690122842788696e-01 -9.804015606641769409e-02 -4.162756726145744324e-02 2.485186094418168068e-03 8.881392329931259155e-02 6.361954659223556519e-02 -1.402577310800552368e-01 -2.034163475036621094e-02 2.554788291454315186e-01 1.871490851044654846e-03 4.526842236518859863e-01 -4.348865449428558350e-01 -1.283783167600631714e-01 1.035725623369216919e-01 -1.000023260712623596e-01 -1.414410863071680069e-02 -2.402021735906600952e-01 -2.819753289222717285e-01 -6.213709712028503418e-02
1.805798411369323730e-01 1.124447956681251526e-01 1.638844795525074005e-02 -7.312459498643875122e-02 1.477313935756683350e-01 1.937502026557922363e-01 -9.982884861528873444e-03 2.018193900585174561e-01 8.903808891773223877e-02 8.676393330097198486e-02 4.683834016323089600e-01 -2.184702157974243164e-01 1.709616333246231079e-01 3.856352567672729492e-01 5.370217934250831604e-02 1.864019632339477539e-01 1.894576707854866982e-03 -1.607573032379150391e-02 1.893703080713748932e-02 -9.488466382026672363e-02 1.044656261801719666e-01 -8.016417175531387329e-02 -1.788722164928913116e-02 -5.155197903513908386e-02 -2.971459031105041504e-01 -2.418339252471923828e-01 2.436584085226058960e-01 -2.758542597293853760e-01 -9.710906445980072021e-02 4.875981435179710388e-02 -1.565329730510711670e-02 -1.629700362682342529e-01
-2.043321430683135986e-01 2.188589572906494141e-01 1.138845980167388916e-01 -2.532958388328552246e-01 2.248198091983795166e-01 7.372504472732543945e-02 -5.668886005878448486e-02 3.823581635951995850e-01 1.168849021196365356e-01 -9.085769206285476685e-02 2.103471457958221436e-01 -2.839411497116088867e-01 -1.704116463661193848e-01 1.007800339721143246e-03 8.479873090982437134e-02 -1.650946736335754395e-01 2.284758724272251129e-02 1.470189839601516724e-01 6.353750824928283691e-02 -9.056226909160614014e-02 -4.390465095639228821e-02 1.856499165296554565e-01 -5.907651409506797791e-02 2.971701622009277344e-01 -2.180775403976440430e-01 -4.046478867530822754e-02 3.015949726104736328e-01 -1.765482593327760696e-03 -1.448417454957962036e-01 -3.655446320772171021e-02 -2.587084472179412842e-01 -1.599503010511398315e-01
-6.842349469661712646e-02 1.941089332103729248e-01 4.322605673223733902e-03 -3.083517849445343018e-01 2.318935096263885498e-01 -8.464245498180389404e-02 5.251637194305658340e-03 1.711597889661788940e-01 1.303680986166000366e-01 -1.003010421991348267e-01 2.564480006694793701e-01 -1.227475330233573914e-01 5.037506297230720520e-02 1.327598839998245239e-01 1.071806177496910095e-01 7.115353643894195557e-02 6.928867846727371216e-02 1.464234888553619385e-01 2.413974609225988388e-03 -1.937269121408462524e-01 2.995377779006958008e-02 1.699211895465850830e-01 5.249485746026039124e-02 5.121776461601257324e-01 -4.278900623321533203e-01 -9.061957150697708130e-02 -2.889263629913330078e-02 -1.192105785012245178e-01 -1.152287144213914871e-02 -1.504519134759902954e-01 -1.923891156911849976e-01 -5.401450023055076599e-02
1.744540221989154816e-02 2.271716147661209106e-01 4.633473977446556091e-02 -3.794133663177490234e-01 2.031279355287551880e-01 1.550479829311370850e-01 5.642175674438476562e-02 1.016487255692481995e-01 1.790351569652557373e-01 -1.681980043649673462e-01 2.733480632305145264e-01 -1.529893428087234497e-01 -6.360542029142379761e-02 -3.231556853279471397e-03 4.300552606582641602e-02 1.045283675193786621e-01 -1.776104234158992767e-02 5.501821264624595642e-02 7.291066646575927734e-02 -2.919315397739410400e-01 4.771984741091728210e-02 1.222369447350502014e-02 8.967445790767669678e-02 3.532928526401519775e-01 -4.086708724498748779e-01 -1.073135584592819214e-01 9.937369823455810547e-02 -8.047848939895629883e-02 -6.761109828948974609e-02 -2.224889099597930908e-01 -1.765685379505157471e-01 -1.964037418365478516e-01
-1.002083718776702881e-01 -2.738982904702425003e-03 1.381772458553314209e-01 -4.356167837977409363e-02 -6.215014681220054626e-02 1.379731763154268265e-02 -1.416488885879516602e-01 2.305087298154830933e-01 -1.499574035406112671e-01 9.708569198846817017e-02 5.939860343933105469e-01 -8.978902362287044525e-03 5.835829675197601318e-02 -8.269625715911388397e-03 2.802535295486450195e-01 -2.829257845878601074e-01 9.795083105564117432e-02 -7.170312106609344482e-02 -7.924380153417587280e-02 -1.319553852081298828e-01 1.164800748229026794e-01 2.601467072963714600e-02 1.134153306484222412e-01 -3.561837598681449890e-02 5.519142001867294312e-02 3.671057522296905518e-02 8.755013346672058105e-02 -3.272778093814849854e-01 1.104565933346748352e-01 -3.648654222488403320e-01 -2.565831504762172699e-02 -1.134621128439903259e-01
-1.491381227970123291e-01 2.755360305309295654e-01 5.461739376187324524e-02 -4.127065837383270264e-02 6.261918693780899048e-02 -3.044221363961696625e-02 -1.995462775230407715e-01 2.941556274890899658e-01 6.890697032213211060e-02 -2.828321754932403564e-01 3.320442736148834229e-01 -3.997540771961212158e-01 -1.802879422903060913e-01 9.388760477304458618e-02 -9.917432814836502075e-02 9.892417490482330322e-02 -2.238948941230773926e-01 9.987410157918930054e-02 -1.977930068969726562e-01 -1.190698295831680298e-01 4.085876420140266418e-02 -2.180631011724472046e-01 4.219961538910865784e-02 3.587219119071960449e-01 -2.446431852877140045e-02 -8.366409689188003540e-02 -8.907874114811420441e-03 1.747208386659622192e-01 4.801209270954132080e-02 -9.902290068566799164e-03 -1.192146316170692444e-01 4.807682707905769348e-02
1.318107694387435913e-01 9.045321494340896606e-02 2.687586247920989990e-01 -1.687901169061660767e-01 3.181026875972747803e-01 1.880991905927658081e-01 3.192020207643508911e-02 9.164968878030776978e-02 1.711140871047973633e-01 -2.075299024581909180e-01 3.036072254180908203e-01 8.051049709320068359e-02 1.230396479368209839e-01 9.537461400032043457e-02 7.970077544450759888e-02 6.239811331033706665e-02 -1.532164774835109711e-02 -4.519279301166534424e-02 1.853948384523391724e-01 -4.365322589874267578e-01 -1.315706819295883179e-01 4.342893138527870178e-02 1.906987652182579041e-02 2.482711374759674072e-01 -3.365641534328460693e-01 1.281733065843582153e-01 1.542854774743318558e-02 1.680673211812973022e-01 7.767037302255630493e-02 -4.064416512846946716e-02 -9.216443449258804321e-02 -1.986695826053619385e-01
-3.225132524967193604e-01 8.884195238351821899e-03 1.877086460590362549e-01 -4.101888462901115417e-02 1.342178732156753540e-01 -5.301185324788093567e-02 -3.583786264061927795e-02 4.374111294746398926e-01 -2.127319946885108948e-02 -8.842090517282485962e-02 1.774037778377532959e-01 -1.855050325393676758e-01 1.384657174348831177e-01 3.806811273097991943e-01 1.198672577738761902e-01 -9.084193408489227295e-02 6.902266293764114380e-02 -4.503625910729169846e-03 -1.388610899448394775e-01 1.415634751319885254e-01 -1.241408139467239380e-01 -7.362373173236846924e-02 1.673493832349777222e-01 2.598214745521545410e-01 9.600611031055450439e-02 -2.201496958732604980e-01 1.859029978513717651e-01 -1.662945151329040527e-01 4.832973703742027283e-03 5.852994509041309357e-03 -2.761430144309997559e-01 -1.674050837755203247e-01
-5.537897720932960510e-02 5.547799542546272278e-02 9.964203089475631714e-02 -1.433202922344207764e-01 2.557244598865509033e-01 -2.174799516797065735e-02 1.051257029175758362e-01 2.010305672883987427e-01 -1.039576604962348938e-01 -4.149754345417022705e-01 3.879649043083190918e-01 5.253335461020469666e-02 1.657654345035552979e-01 -8.840811252593994141e-02 2.729063630104064941e-01 -3.291214630007743835e-02 4.196286946535110474e-02 -5.503292754292488098e-02 -5.659893900156021118e-02 -1.117750555276870728e-01 -2.722459435462951660e-01 -8.845157176256179810e-02 8.413036167621612549e-02 2.947273850440979004e-01 1.841071695089340210e-01 -1.904975771903991699e-01 2.291726768016815186e-01 -3.951245546340942383e-02 1.219010651111602783e-01 -3.042707964777946472e-02 1.232629865407943726e-01 -2.174720764160156250e-01
1.137811783701181412e-02 -2.000061720609664917e-01 -1.912772506475448608e-01 7.437562197446823120e-02 9.756505489349365234e-02 3.570804893970489502e-01 2.310531213879585266e-02 3.692847788333892822e-01 -4.229963198304176331e-02 -7.848700881004333496e-02 4.227610230445861816e-01 -1.035129800438880920e-01 7.377973198890686035e-02 3.381329774856567383e-01 -1.299548000097274780e-01 1.958895474672317505e-02 -1.051202267408370972e-01 -1.861234009265899658e-01 -2.535886764526367188e-01 -3.917988389730453491e-02 8.263719081878662109e-02 1.841652952134609222e-02 1.952044367790222168e-01 1.943934112787246704e-01 -1.533792018890380859e-01 7.340446859598159790e-02 6.420782953500747681e-02 1.523943897336721420e-02 1.181244850158691406e-01 2.433868795633316040e-01 -7.637160271406173706e-02 4.990558698773384094e-02
7.326137274503707886e-02 -7.433876395225524902e-02 8.416661620140075684e-02 -7.429792732000350952e-02 -1.835463754832744598e-02 2.579937875270843506e-01 -1.043117642402648926e-01 -1.502227317541837692e-02 -2.397157102823257446e-01 2.122240513563156128e-02 3.612855374813079834e-01 -2.138478755950927734e-01 1.451850384473800659e-01 2.296194285154342651e-01 3.751405701041221619e-02 7.593354582786560059e-02 1.715513616800308228e-01 -2.223543375730514526e-01 1.970252543687820435e-01 -6.263759732246398926e-02 -2.866525948047637939e-02 1.559018157422542572e-02 1.508722603321075439e-01 3.366594016551971436e-01 -2.195080369710922241e-01 -2.599904835224151611e-01 -4.450033605098724365e-02 -2.669954299926757812e-01 3.060674369335174561e-01 -9.124918282032012939e-02 -1.678072214126586914e-01 7.321038842201232910e-02
-1.740560531616210938e-01 1.823985427618026733e-01 2.251825630664825439e-01 7.425432652235031128e-02 1.470888704061508179e-01 1.392597854137420654e-01 -3.519345223903656006e-01 3.069158792495727539e-01 8.251973241567611694e-02 1.266739219427108765e-01 1.241690665483474731e-01 -1.086905971169471741e-01 2.728911042213439941e-01 1.032846719026565552e-01 2.801633253693580627e-02 -1.059854552149772644e-01 -6.949736922979354858e-02 -2.204727381467819214e-02 -1.911154985427856445e-01 1.121399328112602234e-01 -9.159296005964279175e-02 -1.227731779217720032e-01 3.779908418655395508e-01 1.799094825983047485e-01 1.667984277009963989e-01 -2.516708076000213623e-01 -7.082513067871332169e-03 1.651309616863727570e-02 -6.411298364400863647e-02 -1.415805071592330933e-01 -3.128797709941864014e-01 -8.504587411880493164e-02
-1.055441200733184814e-01 1.687652617692947388e-01 1.218388043344020844e-02 -3.074268102645874023e-01 2.719344496726989746e-01 7.320205122232437134e-02 2.828631736338138580e-02 1.491200327873229980e-01 1.976914145052433014e-02 -1.622748374938964844e-01 2.738357186317443848e-01 -1.869713962078094482e-01 4.744649305939674377e-02 1.201344057917594910e-01 6.744286417961120605e-02 -1.141340192407369614e-02 -1.455196142196655273e-01 4.840854555368423462e-02 -4.103115573525428772e-02 -6.464315205812454224e-02 7.220855355262756348e-02 1.646090149879455566e-01 -2.421177551150321960e-02 4.035139679908752441e-01 -4.405095279216766357e-01 2.033876627683639526e-02 2.579027414321899414e-01 -1.676943004131317139e-01 8.815539628267288208e-02 -1.486238390207290649e-01 -2.443222254514694214e-01 -3.989860787987709045e-02
-6.027358397841453552e-02 6.863945722579956055e-02 1.223258748650550842e-01 -2.194720953702926636e-01 1.924977153539657593e-01 1.478922069072723389e-01 -2.956510335206985474e-02 1.260769665241241455e-01 6.685288250446319580e-02 -2.555270195007324219e-01 1.717392206192016602e-01 -1.286799758672714233e-01 -7.510391622781753540e-02 9.049829840660095215e-02 1.101737767457962036e-01 2.434461936354637146e-02 -1.630824431777000427e-02 9.834010154008865356e-03 9.413196146488189697e-02 -1.412228345870971680e-01 4.867557063698768616e-02 1.569750905036926270e-01 3.871376067399978638e-02 5.693225860595703125e-01 -4.414569139480590820e-01 -1.029667109251022339e-01 8.243323862552642822e-02 4.585375078022480011e-03 -4.915456846356391907e-02 -1.383179277181625366e-01 -2.637148201465606689e-01 -1.588969081640243530e-01
-9.581439197063446045e-02 1.557149589061737061e-01 8.381135761737823486e-02 -6.747706979513168335e-02 1.328138709068298340e-01 -1.110470481216907501e-02 4.514986649155616760e-02 3.293724954128265381e-01 -1.584354490041732788e-01 -4.658352956175804138e-02 4.322013258934020996e-01 -9.736726433038711548e-02 4.541450366377830505e-02 3.360865116119384766e-01 8.970649540424346924e-02 -1.635199934244155884e-01 6.696873158216476440e-02 -3.954463452100753784e-02 -2.765490412712097168e-01 -2.352333962917327881e-01 -1.597170829772949219e-01 -9.389772266149520874e-02 2.452152818441390991e-01 7.671260833740234375e-02 3.462228178977966309e-02 -8.868321031332015991e-02 4.285487532615661621e-01 -1.338264048099517822e-01 -1.892334036529064178e-02 -5.333575606346130371e-02 3.479527682065963745e-02 1.047403085976839066e-02
-9.085652232170104980e-02 1.574309766292572021e-01 1.959741264581680298e-01 1.793076545000076294e-01 1.843269169330596924e-02 2.753861248493194580e-01 -3.777449429035186768e-01 -2.667259424924850464e-02 -1.326976120471954346e-01 -1.513348668813705444e-01 2.847723662853240967e-01 -2.165763527154922485e-01 1.470585763454437256e-01 1.194808557629585266e-01 -2.694088220596313477e-01 -2.092341780662536621e-01 1.511208266019821167e-01 -1.352261900901794434e-01 2.219871990382671356e-02 -2.698969841003417969e-01 1.238423064351081848e-01 1.107482686638832092e-01 4.430400207638740540e-02 2.874228060245513916e-01 -8.990389853715896606e-02 -8.358152210712432861e-02 -2.419983968138694763e-02 -1.773359626531600952e-01 1.970695555210113525e-01 1.489842236042022705e-01 -2.348967082798480988e-02 -1.439650952816009521e-01
-2.072232216596603394e-01 -7.392290979623794556e-03 2.470822483301162720e-01 -1.234830096364021301e-01 -1.506297965534031391e-03 1.693954877555370331e-02 -1.695299744606018066e-01 3.518831729888916016e-01 1.836336217820644379e-02 -4.883125796914100647e-02 1.427730619907379150e-01 -1.321707814931869507e-01 2.287408411502838135e-01 2.623232007026672363e-01 2.338944748044013977e-02 6.040830165147781372e-03 3.635239601135253906e-02 7.197324931621551514e-02 -8.939149230718612671e-02 7.614514231681823730e-02 -1.641569882631301880e-01 -2.935477718710899353e-02 2.157471626996994019e-01 3.779031932353973389e-01 2.568648159503936768e-01 -3.535895943641662598e-01 8.581411093473434448e-02 9.331046789884567261e-02 -8.308447897434234619e-02 1.091880910098552704e-02 -1.839365512132644653e-01 -2.831467390060424805e-01
2.477927953004837036e-01 3.023189902305603027e-01 1.451286226511001587e-01 1.438888758420944214e-01 8.119782060384750366e-02 3.075307607650756836e-01 1.224571913480758667e-01 3.418196365237236023e-02 -1.296042352914810181e-01 -1.090831235051155090e-01 3.643092811107635498e-01 -1.295606046915054321e-01 1.798267215490341187e-01 1.148232668638229370e-01 -2.793107330799102783e-01 -3.543551266193389893e-02 1.070629209280014038e-01 2.597420709207653999e-03 1.253716461360454559e-02 1.420783251523971558e-01 4.922689124941825867e-02 7.606147974729537964e-02 1.409714668989181519e-01 1.333166062831878662e-01 -3.095042109489440918e-01 -2.167231217026710510e-02 2.751799821853637695e-01 -2.102669030427932739e-01 -9.871076792478561401e-02 -2.407991439104080200e-01 1.265386939048767090e-01 -8.660875260829925537e-02
-1.055629551410675049e-02 2.270644009113311768e-01 1.270123571157455444e-01 -2.118711918592453003e-01 3.510203361511230469e-01 2.359593659639358521e-01 -4.502069577574729919e-02 -2.926018461585044861e-02 1.405485719442367554e-02 -2.638905048370361328e-01 3.417257964611053467e-01 -1.859647333621978760e-01 -1.177294924855232239e-02 -2.519305981695652008e-02 1.622508168220520020e-01 8.076399564743041992e-02 -8.737538941204547882e-03 1.184630393981933594e-01 3.061978518962860107e-02 -2.004725486040115356e-01 -2.199674397706985474e-02 2.279379367828369141e-01 7.046609371900558472e-02 1.770051717758178711e-01 -2.819842100143432617e-01 1.432503610849380493e-01 -3.330514207482337952e-02 8.232913911342620850e-02 -1.866902709007263184e-01 -2.104510217905044556e-01 -3.123719096183776855e-01 -1.486687362194061279e-01
2.440082468092441559e-02 2.817954719066619873e-01 1.747582405805587769e-01 -2.057890146970748901e-01 1.880278140306472778e-01 2.633479796350002289e-02 -1.449633091688156128e-01 3.066472709178924561e-01 -2.477242648601531982e-01 1.292376667261123657e-01 2.867462038993835449e-01 -1.330413967370986938e-01 -2.816292457282543182e-02 1.746312081813812256e-01 -1.672266721725463867e-01 -1.388155519962310791e-01 2.335658967494964600e-01 -1.363522261381149292e-01 -2.262887358665466309e-01 -2.653658688068389893e-01 -3.016734123229980469e-01 2.086052447557449341e-01 8.239130675792694092e-02 1.084870398044586182e-01 -3.845812380313873291e-02 -8.744423277676105499e-03 -1.488159149885177612e-01 -1.996454298496246338e-01 -1.285706311464309692e-01 6.091928482055664062e-02 -8.319577574729919434e-02 -3.033439442515373230e-02
6.374596804380416870e-02 -2.185503840446472168e-01 1.539041399955749512e-01 -5.580895766615867615e-02 1.357131004333496094e-01 8.749866485595703125e-02 -2.002936601638793945e-01 9.548685513436794281e-03 1.848622411489486694e-02 -1.309230774641036987e-01 4.513446390628814697e-01 -1.952387094497680664e-01 1.094359606504440308e-01 1.019358560442924500e-01 7.234057039022445679e-02 -4.674018174409866333e-02 5.714905261993408203e-02 -1.591064333915710449e-01 2.702882885932922363e-01 -6.134190782904624939e-02 1.931189298629760742e-01 9.860329329967498779e-02 -2.252410340588539839e-04 1.922829449176788330e-01 -1.746779978275299072e-01 -3.515208661556243896e-01 2.229065001010894775e-01 -3.120417296886444092e-01 7.806047797203063965e-02 2.001062929630279541e-01 -1.702168881893157959e-01 1.882474496960639954e-02
-4.222926497459411621e-02 1.574911735951900482e-02 2.258091270923614502e-01 -3.714696317911148071e-02 2.109088450670242310e-01 -9.970825165510177612e-02 1.289432644844055176e-01 2.193897068500518799e-01 -1.024433448910713196e-01 -4.355873465538024902e-01 2.947146594524383545e-01 -8.753850311040878296e-02 9.204456955194473267e-02 -5.357772856950759888e-02 2.302382290363311768e-01 -3.189350292086601257e-02 1.755003184080123901e-01 4.088803753256797791e-02 6.145010888576507568e-02 -3.802831470966339111e-02 -1.826300919055938721e-01 5.008999258279800415e-03 3.386368453502655029e-01 2.826370596885681152e-01 9.409990161657333374e-02 -2.664972841739654541e-01 2.401850372552871704e-01 5.015386641025543213e-02 4.342550784349441528e-02 -1.139265969395637512e-01 9.972522407770156860e-02 -1.891412734985351562e-01
-1.821743547916412354e-01 3.563543558120727539e-01 1.054919809103012085e-01 -6.591077148914337158e-02 2.013223320245742798e-01 2.843085490167140961e-02 -8.225440979003906250e-02 1.187208369374275208e-01 3.113510273396968842e-02 -1.945129632949829102e-01 2.360439747571945190e-01 -1.853172630071640015e-01 -1.140891984105110168e-01 -1.004571560770273209e-02 3.331968933343887329e-02 -3.941984474658966064e-02 1.450431253761053085e-02 2.221716754138469696e-02 -1.223364565521478653e-02 -2.621624469757080078e-01 -8.710502833127975464e-02 -4.869271069765090942e-02 5.331422388553619385e-02 3.778991699218750000e-01 -3.663290441036224365e-01 1.173547357320785522e-01 1.404512375593185425e-01 -6.055931560695171356e-03 -1.214336156845092773e-01 -1.219739466905593872e-01 -3.974941670894622803e-01 -1.922434866428375244e-01
-1.576963365077972412e-01 1.379689127206802368e-01 1.590802669525146484e-01 -2.328111417591571808e-02 -3.181454539299011230e-02 2.040847092866897583e-01 -1.328157633543014526e-01 3.258786797523498535e-01 2.711346931755542755e-02 2.361457981169223785e-02 1.593839824199676514e-01 -9.487369656562805176e-02 1.866651922464370728e-01 2.272032052278518677e-01 -1.857845187187194824e-01 -1.624172478914260864e-01 8.309387415647506714e-02 1.787458658218383789e-01 3.237823247909545898e-01 6.620342284440994263e-02 3.248464688658714294e-02 1.320717781782150269e-01 1.198397390544414520e-02 2.974832952022552490e-01 6.390933692455291748e-02 -1.904157400131225586e-01 3.372322916984558105e-01 -6.795290112495422363e-02 -6.466158479452133179e-02 -3.481124639511108398e-01 -2.021166831254959106e-01 -2.407597005367279053e-02
-4.912494868040084839e-02 1.369131356477737427e-01 3.606965541839599609e-01 -3.357292711734771729e-01 3.214895427227020264e-01 -7.985237240791320801e-02 -3.173989653587341309e-01 3.920356929302215576e-01 5.679278820753097534e-02 -3.714266046881675720e-02 1.519156694412231445e-01 -2.419779896736145020e-01 2.099396586418151855e-01 -3.323369845747947693e-02 -1.566524989902973175e-02 -3.262910293415188789e-03 -2.048545628786087036e-01 -1.531924773007631302e-02 -1.409310381859540939e-03 1.940397322177886963e-01 2.305921167135238647e-02 -1.439522355794906616e-01 1.699396371841430664e-01 -6.096208095550537109e-02 1.157232001423835754e-01 -1.210344657301902771e-01 2.203793376684188843e-01 -6.337884813547134399e-03 -5.505290254950523376e-02 -1.356743574142456055e-01 1.801070012152194977e-02 8.984930813312530518e-02
-2.401428371667861938e-01 5.218897387385368347e-02 8.120162039995193481e-02 -6.687658280134201050e-02 -8.246350288391113281e-02 2.049998342990875244e-01 3.444960713386535645e-02 2.976003587245941162e-01 1.617293208837509155e-01 -1.408136039972305298e-01 2.016272544860839844e-01 -1.162732392549514771e-01 2.608165144920349121e-01 1.204702332615852356e-01 -1.575009077787399292e-01 7.234563678503036499e-02 9.789618104696273804e-02 -9.416303783655166626e-02 3.868474811315536499e-02 -3.652879595756530762e-02 1.207915320992469788e-01 1.082080453634262085e-01 -5.012558773159980774e-02 2.497143298387527466e-01 -4.685892760753631592e-01 -2.626841664314270020e-01 -3.743418259546160698e-03 -4.642317071557044983e-03 3.416762053966522217e-01 -2.109309285879135132e-01 -8.182345889508724213e-03 -1.219038739800453186e-01
1.931011378765106201e-01 1.816562265157699585e-01 1.293788254261016846e-01 9.747005254030227661e-02 6.246154755353927612e-02 1.687592864036560059e-01 -1.541904807090759277e-01 2.576158344745635986e-01 -2.301900647580623627e-02 -1.543363276869058609e-02 5.108150243759155273e-01 8.454651385545730591e-02 2.862709760665893555e-01 -1.567075550556182861e-01 -1.673089861869812012e-01 1.571105122566223145e-01 3.276644945144653320e-01 -1.598888635635375977e-02 2.763090729713439941e-01 9.490791708230972290e-02 1.602101773023605347e-01 4.053535312414169312e-02 1.099408864974975586e-01 6.989744305610656738e-02 -1.822262257337570190e-01 -5.702163651585578918e-02 1.143151745200157166e-01 -1.644555851817131042e-02 2.706467732787132263e-02 -1.622822731733322144e-01 -1.951601170003414154e-02 1.960032433271408081e-01
1.340283006429672241e-01 2.646578848361968994e-01 1.625378578901290894e-01 -1.785809546709060669e-01 1.051537133753299713e-02 1.547635346651077271e-01 -2.414379566907882690e-01 2.987320125102996826e-01 9.804855287075042725e-02 9.229944646358489990e-02 3.190723657608032227e-01 4.715146869421005249e-02 1.459386497735977173e-01 -6.375632435083389282e-02 4.145783558487892151e-02 -8.218316733837127686e-02 7.098108530044555664e-02 -5.418744310736656189e-02 -1.733021736145019531e-01 -1.760166138410568237e-01 2.541261613368988037e-01 7.800629734992980957e-02 3.946897685527801514e-01 2.096519470214843750e-01 1.259641051292419434e-01 -6.571692228317260742e-02 -2.166520059108734131e-02 -1.387071460485458374e-01 -7.254065573215484619e-02 3.638581037521362305e-01 -5.590635910630226135e-02 7.761734724044799805e-02
-1.308305412530899048e-01 1.618660688400268555e-01 1.483914325945079327e-03 -2.301191985607147217e-01 2.337175905704498291e-01 2.892505526542663574e-01 -6.471192836761474609e-02 -4.001702181994915009e-03 3.443459421396255493e-02 9.183239936828613281e-02 5.311474204063415527e-01 -2.263323664665222168e-01 1.624413728713989258e-01 -1.332258433103561401e-02 -9.455566853284835815e-02 -7.938101142644882202e-02 9.830462932586669922e-02 -3.463138341903686523e-01 -1.559458225965499878e-01 -4.898706823587417603e-02 3.103072755038738251e-02 -1.211267933249473572e-01 -1.332556735724210739e-02 1.393985599279403687e-01 -1.489200294017791748e-01 -1.025011017918586731e-02 3.620663583278656006e-01 8.410455659031867981e-03 1.516091823577880859e-01 -4.401048179715871811e-03 8.876342326402664185e-02 2.395536378026008606e-02
-8.409354090690612793e-02 9.861838817596435547e-02 3.082818686962127686e-01 -4.460534453392028809e-02 1.410478726029396057e-02 3.522587716579437256e-01 2.199631333351135254e-01 2.360468953847885132e-01 1.987282633781433105e-01 -2.835857272148132324e-01 6.171746924519538879e-02 4.011863097548484802e-02 2.155798375606536865e-01 7.088565826416015625e-02 -2.212094143033027649e-02 -3.219414129853248596e-02 3.998792767524719238e-01 -2.303611189126968384e-01 5.610750522464513779e-03 6.298384070396423340e-02 1.134638935327529907e-01 -3.179533034563064575e-02 4.835506901144981384e-02 1.467068046331405640e-01 -1.679470688104629517e-01 8.528022468090057373e-02 8.760342746973037720e-02 -2.387749217450618744e-02 -3.192612826824188232e-01 -2.323475331068038940e-01 -1.390567272901535034e-01 7.578261941671371460e-02
-3.223725557327270508e-01 -2.122348099946975708e-01 2.787576615810394287e-01 -1.067305281758308411e-01 1.579585224390029907e-01 1.960675865411758423e-01 -1.571976989507675171e-01 5.999557673931121826e-02 -1.271421164274215698e-01 -1.545815914869308472e-01 3.963961303234100342e-01 -1.500189900398254395e-01 3.306243196129798889e-02 8.748923987150192261e-02 1.424721926450729370e-01 -9.107797592878341675e-02 -1.305896341800689697e-01 -5.505640059709548950e-02 -1.690645813941955566e-01 -2.232889272272586823e-02 8.025615662336349487e-02 -3.013305366039276123e-01 3.059781491756439209e-01 1.909340769052505493e-01 7.118797302246093750e-02 -2.695156633853912354e-01 -6.124056875705718994e-02 -9.807973168790340424e-03 1.359761506319046021e-02 -2.661842294037342072e-02 -1.702302992343902588e-01 -1.590066999197006226e-01
-3.395788669586181641e-01 2.009026706218719482e-01 1.782286465167999268e-01 -3.714120015501976013e-02 1.536521762609481812e-01 7.146336138248443604e-02 -8.891137689352035522e-02 3.882038295269012451e-01 6.903387606143951416e-02 -1.585195064544677734e-01 1.100156381726264954e-01 3.878153860569000244e-02 -1.423186510801315308e-01 -4.642113670706748962e-02 8.769278228282928467e-02 -9.013475477695465088e-02 7.217293232679367065e-02 8.762891590595245361e-02 4.402815550565719604e-02 -7.530635595321655273e-02 3.554767370223999023e-02 1.295377016067504883e-01 6.772126257419586182e-02 4.962089955806732178e-01 -3.557685911655426025e-01 -4.480291903018951416e-02 1.344778686761856079e-01 8.437027037143707275e-02 -5.100792646408081055e-02 8.608057163655757904e-03 -1.926559507846832275e-01 -2.433241605758666992e-01
-5.876796692609786987e-02 -8.705072104930877686e-02 2.318412512540817261e-01 3.865142464637756348e-01 1.950341016054153442e-01 1.733188927173614502e-01 2.192088961601257324e-01 1.623498052358627319e-01 -1.133749559521675110e-01 -1.652228385210037231e-01 3.390254378318786621e-01 -4.523137584328651428e-02 1.777619868516921997e-01 -1.909895539283752441e-01 7.986056804656982422e-02 1.298184841871261597e-01 7.528548687696456909e-02 3.726536408066749573e-02 -1.226717010140419006e-01 -5.295673012733459473e-02 8.499924838542938232e-02 -1.922277733683586121e-02 3.113340437412261963e-01 1.694225817918777466e-01 5.696014314889907837e-02 -2.926303446292877197e-01 6.650950759649276733e-02 -1.524697542190551758e-01 1.365329623222351074e-01 -4.619490355253219604e-02 -2.512600421905517578e-01 -1.905329078435897827e-01
-1.073233559727668762e-01 1.002431064844131470e-01 2.395696491003036499e-01 -1.295901238918304443e-01 2.874567210674285889e-01 2.107189148664474487e-01 1.934017613530158997e-02 9.360368549823760986e-02 1.757286190986633301e-01 1.295269876718521118e-01 4.031064212322235107e-01 9.830407798290252686e-03 5.077411606907844543e-02 -2.970671653747558594e-02 -7.654806971549987793e-02 -9.237757325172424316e-02 6.860956549644470215e-02 -8.119246922433376312e-03 -9.429784864187240601e-02 -1.927105784416198730e-01 1.197551041841506958e-01 -5.083291232585906982e-02 2.593900859355926514e-01 2.883255183696746826e-01 -2.123983502388000488e-01 -2.161828726530075073e-01 4.470361024141311646e-02 -1.061953157186508179e-01 -7.608007872477173805e-04 -8.106756955385208130e-02 3.854281604290008545e-01 2.481518089771270752e-01
2.575539425015449524e-02 2.917647063732147217e-01 2.708551287651062012e-01 1.321846842765808105e-01 -3.793719783425331116e-02 3.890466690063476562e-01 -2.373740822076797485e-01 -1.773887500166893005e-02 -2.695501446723937988e-01 -1.917295157909393311e-02 3.213301002979278564e-01 -1.661742627620697021e-01 1.550483144819736481e-02 9.637918323278427124e-02 -2.279053926467895508e-01 -3.081024587154388428e-01 -2.815618552267551422e-02 -6.063342839479446411e-02 -1.144299507141113281e-01 -1.377287209033966064e-01 1.917164623737335205e-01 3.377030836418271065e-03 5.219594389200210571e-02 2.608497738838195801e-01 -1.598319560289382935e-01 -2.113605588674545288e-01 7.010314613580703735e-02 -4.381517693400382996e-02 1.196877285838127136e-01 9.295476973056793213e-02 -8.401209115982055664e-02 -4.984166845679283142e-02
-1.190591603517532349e-01 -6.766251474618911743e-02 2.051954567432403564e-01 -1.082492023706436157e-01 3.281475305557250977e-01 -2.373508512973785400e-01 1.697241067886352539e-01 3.720003962516784668e-01 -9.684781543910503387e-03 -1.750953197479248047e-01 2.365429848432540894e-01 -2.195927500724792480e-01 3.309955298900604248e-01 -2.766900882124900818e-02 5.753086134791374207e-02 -1.148447766900062561e-02 -9.140007942914962769e-02 1.533410511910915375e-02 6.663286685943603516e-02 -1.055459231138229370e-01 -1.358490139245986938e-01 4.115876741707324982e-03 2.008099555969238281e-01 2.059067636728286743e-01 -2.561364322900772095e-02 -4.230120480060577393e-01 6.923549622297286987e-02 -1.066510006785392761e-01 1.210911124944686890e-01 -3.561633080244064331e-02 8.925157785415649414e-02 5.001921951770782471e-02
-7.331468164920806885e-02 2.364731878042221069e-01 3.670079112052917480e-01 -2.416855543851852417e-01 1.647549122571945190e-01 6.225169822573661804e-02 -2.287062555551528931e-01 1.540608704090118408e-01 -1.951503008604049683e-02 1.601969450712203979e-02 4.442567229270935059e-01 -1.342429518699645996e-01 -1.879370510578155518e-01 1.702073514461517334e-01 -2.243732362985610962e-01 -7.678104192018508911e-02 1.807634979486465454e-01 -8.042494207620620728e-02 6.882410496473312378e-02 -3.798775970935821533e-01 -9.389547258615493774e-02 4.135353490710258484e-02 3.419836238026618958e-02 2.035640180110931396e-01 5.448900163173675537e-02 3.816354274749755859e-02 -1.538876146078109741e-01 -3.371316939592361450e-02 -1.126368120312690735e-01 -6.491219252347946167e-02 9.797503054141998291e-02 -7.014745473861694336e-02
-3.630607947707176208e-02 1.038231402635574341e-01 2.330799400806427002e-01 -1.540065854787826538e-01 5.955502390861511230e-03 3.527089208364486694e-02 8.905422687530517578e-02 1.474480777978897095e-01 2.304787635803222656e-01 -1.508987843990325928e-01 3.534492254257202148e-01 -8.451250195503234863e-02 -1.039542816579341888e-02 3.030896484851837158e-01 1.190199032425880432e-01 5.774044245481491089e-02 1.543281525373458862e-01 -2.691758051514625549e-02 -3.696311116218566895e-01 -2.987805604934692383e-01 -1.852762401103973389e-01 1.854621805250644684e-02 2.954696714878082275e-01 1.056048274040222168e-02 1.244126260280609131e-01 -1.895834952592849731e-01 3.156198263168334961e-01 -1.001123785972595215e-01 4.573862999677658081e-02 1.008080169558525085e-01 2.433085255324840546e-02 -1.226690709590911865e-01
-3.161478042602539062e-01 2.619628906250000000e-01 3.045461475849151611e-01 1.968101859092712402e-01 6.703501939773559570e-02 3.335667550563812256e-01 -1.724616885185241699e-01 -2.717068605124950409e-02 1.123217344284057617e-01 -2.851824462413787842e-01 3.100544214248657227e-01 1.140432655811309814e-01 -1.340964715927839279e-02 -8.679560571908950806e-02 -2.509229779243469238e-01 -2.154932320117950439e-01 -7.759951800107955933e-02 -1.482447087764739990e-01 -4.162115976214408875e-02 -1.246947422623634338e-01 1.879770159721374512e-01 7.572524249553680420e-02 1.260174214839935303e-01 1.968370825052261353e-01 7.904309779405593872e-02 9.977902472019195557e-02 2.392304539680480957e-01 -1.046454608440399170e-01 3.320871666073799133e-02 3.913501650094985962e-02 2.207868359982967377e-02 -7.086914032697677612e-02
-7.482200744561851025e-04 -2.558417618274688721e-01 2.128764241933822632e-01 -2.035331428050994873e-01 1.812031418085098267e-01 5.711350962519645691e-02 -4.815654456615447998e-02 2.715796828269958496e-01 1.549975015223026276e-02 -2.257583439350128174e-01 2.069060951471328735e-01 -1.377361714839935303e-01 1.137198507785797119e-01 1.257266104221343994e-01 -6.969641894102096558e-02 -1.902026496827602386e-02 -4.589868336915969849e-02 2.349658906459808350e-01 -4.123323559761047363e-01 -1.414627581834793091e-01 1.813374608755111694e-01 -2.365891635417938232e-02 3.163525462150573730e-01 6.053277105093002319e-02 -1.808191277086734772e-02 -1.362269222736358643e-01 -1.823143288493156433e-02 -2.881828844547271729e-01 -5.337169766426086426e-02 -3.773728013038635254e-02 -2.799310088157653809e-01 -1.387520581483840942e-01
-7.702033966779708862e-02 3.065110445022583008e-01 1.882575452327728271e-01 7.154823094606399536e-02 -9.828668832778930664e-02 1.892650127410888672e-01 -3.913829326629638672e-01 2.204820960760116577e-01 4.044434055685997009e-02 -1.590673923492431641e-01 1.291065216064453125e-01 -1.282400041818618774e-01 2.144929915666580200e-01 2.910213172435760498e-01 -1.246511712670326233e-01 -6.055818498134613037e-02 2.894743084907531738e-01 -6.340374797582626343e-02 1.277212649583816528e-01 -1.334799528121948242e-01 2.597479820251464844e-01 -1.301448494195938110e-01 -1.728331744670867920e-01 2.255546599626541138e-01 -2.696080803871154785e-01 -1.372035741806030273e-01 8.321904391050338745e-02 -5.105353891849517822e-02 -1.848688907921314240e-02 -4.887604340910911560e-02 -2.004320267587900162e-03 -1.069987863302230835e-01
7.347343116998672485e-02 1.112591773271560669e-01 2.913275361061096191e-01 -1.039271652698516846e-01 4.079625383019447327e-02 1.357753016054630280e-02 2.077348381280899048e-01 3.346189558506011963e-01 -5.015568807721138000e-02 -1.271028518676757812e-01 4.044145345687866211e-01 -6.891916692256927490e-02 1.239905729889869690e-01 2.767473161220550537e-01 1.165581047534942627e-01 -7.381768524646759033e-02 -1.390172690153121948e-01 4.690044373273849487e-02 -1.997521966695785522e-01 -2.806984186172485352e-01 -1.798768490552902222e-01 -1.604351997375488281e-01 3.755174279212951660e-01 6.333383917808532715e-02 6.819698959589004517e-02 -2.005689777433872223e-02 2.648386657238006592e-01 -7.939653098583221436e-02 -8.179987780749797821e-04 -5.291001126170158386e-02 -6.070119515061378479e-02 1.703398860991001129e-02
-2.457402199506759644e-01 1.732419580221176147e-01 -1.675298064947128296e-02 -5.568490549921989441e-02 3.584159016609191895e-01 1.577590405941009521e-02 -1.453965064138174057e-02 3.053998351097106934e-01 1.010086238384246826e-01 -1.937079727649688721e-01 2.113513797521591187e-01 -1.774403750896453857e-01 -1.107138469815254211e-01 7.451420277357101440e-02 1.293981969356536865e-01 -8.483595401048660278e-02 2.506102919578552246e-01 6.226246245205402374e-03 3.233261872082948685e-03 -7.437464594841003418e-02 1.505155414342880249e-01 2.350036650896072388e-01 -8.265586942434310913e-02 3.863530158996582031e-01 -2.534268498420715332e-01 -7.130589336156845093e-02 2.587386965751647949e-01 2.739982493221759796e-02 -5.709313228726387024e-02 -5.087754502892494202e-02 -2.066590338945388794e-01 -1.745411902666091919e-01
-1.177513524889945984e-01 4.666525125503540039e-02 7.272822409868240356e-02 -2.048376798629760742e-01 1.315578967332839966e-01 1.113049164414405823e-01 -1.271900385618209839e-01 4.208871126174926758e-01 1.119848806411027908e-02 -8.740068227052688599e-02 -3.030199557542800903e-02 -1.612711846828460693e-01 -7.046882063150405884e-02 1.400988548994064331e-01 -3.201723843812942505e-02 -1.421393156051635742e-01 2.099724262952804565e-01 1.350235380232334137e-02 -1.308173988945782185e-03 -3.274253010749816895e-02 1.201791539788246155e-01 -3.782781213521957397e-02 6.306177377700805664e-02 4.892998933792114258e-01 -3.825882971286773682e-01 -1.929062753915786743e-01 2.537100017070770264e-01 1.559819579124450684e-01 6.228887662291526794e-02 -1.483791619539260864e-01 -1.053784713149070740e-01 -1.388524472713470459e-01
5.082304403185844421e-02 3.206757595762610435e-03 8.194873481988906860e-02 3.223722577095031738e-01 1.871240586042404175e-01 -1.288984864950180054e-01 -1.559649687260389328e-02 4.113514423370361328e-01 7.582344114780426025e-02 -9.040462225675582886e-02 2.625968754291534424e-01 3.269791230559349060e-02 3.506381809711456299e-01 1.920158565044403076e-01 1.334473043680191040e-01 -2.046042680740356445e-01 2.705006003379821777e-01 -5.556129291653633118e-02 -8.713649958372116089e-02 -1.287497282028198242e-01 1.392468363046646118e-01 2.170069143176078796e-02 3.536014556884765625e-01 1.324997693300247192e-01 1.558027863502502441e-01 -6.887846626341342926e-03 8.347823470830917358e-02 -4.683835431933403015e-02 1.484391465783119202e-02 -1.224800869822502136e-01 -7.378414273262023926e-02 -2.126477807760238647e-01
1.944608986377716064e-02 1.099761798977851868e-01 7.492414209991693497e-03 -1.150961294770240784e-01 4.924848675727844238e-03 -1.122152879834175110e-01 3.152684271335601807e-01 3.267630636692047119e-01 8.680365979671478271e-02 -3.431663215160369873e-01 3.962914347648620605e-01 7.566899876110255718e-04 1.699615418910980225e-01 2.625622153282165527e-01 5.165546014904975891e-02 1.032325625419616699e-01 1.103456169366836548e-01 2.479524351656436920e-02 -9.349352866411209106e-02 -2.313571274280548096e-01 -9.744033962488174438e-02 -2.716429829597473145e-01 2.157300412654876709e-01 1.643954366445541382e-01 -4.230054095387458801e-02 -1.118578463792800903e-01 1.320007592439651489e-01 7.092988491058349609e-02 5.764139443635940552e-02 -1.807160377502441406e-01 5.877860821783542633e-04 -2.393674254417419434e-01
-5.993746221065521240e-02 -1.374111324548721313e-01 3.518494963645935059e-02 7.776396721601486206e-02 4.183356761932373047e-01 2.547603547573089600e-01 7.712490111589431763e-02 2.029144763946533203e-01 -2.073124796152114868e-01 -4.648659229278564453e-01 2.738609313964843750e-01 1.890766471624374390e-01 1.485832184553146362e-01 -4.508337937295436859e-03 1.001950129866600037e-01 6.120826303958892822e-02 -3.917703777551651001e-02 1.043520495295524597e-01 -6.742801517248153687e-02 -6.156456843018531799e-02 8.243556320667266846e-02 -6.182706356048583984e-02 1.679454930126667023e-03 2.035542726516723633e-01 -3.285638988018035889e-02 -1.113335564732551575e-01 2.459309995174407959e-01 -1.737714260816574097e-01 2.988346852362155914e-02 -1.668163388967514038e-01 -6.123335659503936768e-02 -2.608817815780639648e-01
4.177664592862129211e-02 2.679949998855590820e-01 -1.507610976696014404e-01 9.236414730548858643e-02 3.728267252445220947e-01 4.272343963384628296e-02 -1.103486586362123489e-02 2.434807866811752319e-01 1.780813783407211304e-01 -1.871546208858489990e-01 3.669549822807312012e-01 -2.688058018684387207e-01 -5.783517658710479736e-02 -1.744032837450504303e-02 -1.578625142574310303e-01 1.152167320251464844e-01 2.895875461399555206e-02 -4.414894804358482361e-02 4.428978636860847473e-02 -1.912727057933807373e-01 -3.466551750898361206e-02 1.032132506370544434e-01 1.636269837617874146e-01 3.668659329414367676e-01 3.389981761574745178e-02 -6.786538660526275635e-02 -1.177419628947973251e-02 8.209751546382904053e-02 4.138963704463094473e-04 2.231085598468780518e-01 -3.027011156082153320e-01 1.041825190186500549e-01
-1.053283587098121643e-01 1.882546991109848022e-01 1.245908886194229126e-01 -1.300725191831588745e-01 8.520208299160003662e-02 3.451010286808013916e-01 -9.746702015399932861e-02 -5.305624380707740784e-02 2.656608223915100098e-01 1.593313068151473999e-01 2.512840330600738525e-01 -1.516690403223037720e-01 2.441803663969039917e-01 5.601778253912925720e-02 -6.185596436262130737e-02 5.950526148080825806e-02 1.513141840696334839e-01 -7.875227928161621094e-02 -3.174806758761405945e-02 -1.459768414497375488e-01 5.348286405205726624e-02 -1.147639565169811249e-02 3.571917712688446045e-01 2.763958871364593506e-01 -1.611822396516799927e-01 -3.653368353843688965e-01 3.071259856224060059e-01 9.769873321056365967e-02 2.921407483518123627e-02 -7.579416781663894653e-02 4.236822575330734253e-02 3.694142447784543037e-03
-1.088148579001426697e-01 2.131472080945968628e-01 1.855380684137344360e-01 -9.138737618923187256e-02 -4.880450665950775146e-02 2.728698551654815674e-01 2.691377885639667511e-02 5.175632238388061523e-01 -1.369061619043350220e-01 -1.435310095548629761e-01 3.590112030506134033e-01 2.931537665426731110e-02 1.296502631157636642e-02 -2.339169830083847046e-01 1.693224012851715088e-01 -7.309080101549625397e-04 -1.670013517141342163e-01 -1.945962011814117432e-02 -1.834524422883987427e-01 -6.364589184522628784e-02 -1.174803525209426880e-01 -7.617442309856414795e-02 1.937521547079086304e-01 5.872595682740211487e-02 4.714376106858253479e-02 -1.914049983024597168e-01 2.878965735435485840e-01 -1.282062679529190063e-01 1.061684787273406982e-01 1.107090637087821960e-01 1.090961024165153503e-01 -4.111468419432640076e-02
-6.660216301679611206e-02 -5.792565271258354187e-02 2.252379357814788818e-01 -7.436417043209075928e-02 2.375398427248001099e-01 -5.163375288248062134e-02 -1.819131076335906982e-01 1.721625179052352905e-01 9.437236189842224121e-02 6.960827857255935669e-02 3.633644580841064453e-01 -2.048479765653610229e-01 9.171918034553527832e-02 5.684205889701843262e-02 6.878971308469772339e-02 3.898658230900764465e-02 -4.083303734660148621e-02 -1.630391180515289307e-01 -1.018283590674400330e-01 -2.086097151041030884e-01 1.502210348844528198e-01 -3.867220506072044373e-02 1.381600648164749146e-01 5.384974181652069092e-02 3.196477890014648438e-02 -4.118849039077758789e-01 -5.142028629779815674e-02 -1.055948808789253235e-01 1.924007534980773926e-01 2.947597298771142960e-03 -4.301640987396240234e-01 -2.715890407562255859e-01
9.499093890190124512e-02 1.673407256603240967e-01 -5.356967914849519730e-03 -2.173971086740493774e-01 1.385672539472579956e-01 2.819665670394897461e-01 -2.175334393978118896e-01 -3.730228170752525330e-02 -2.050834149122238159e-02 1.444105431437492371e-02 4.492314159870147705e-01 -3.133333921432495117e-01 1.147579103708267212e-01 1.800277829170227051e-01 -1.689303964376449585e-01 -1.362804919481277466e-01 1.324613019824028015e-02 -4.220077097415924072e-01 -1.173539180308580399e-02 -3.141941875219345093e-02 1.410040408372879028e-01 -8.628682792186737061e-02 -6.560672074556350708e-02 2.835513055324554443e-01 -4.218764137476682663e-03 8.297911286354064941e-02 1.962342262268066406e-01 -1.086881682276725769e-01 1.836174540221691132e-02 1.094120144844055176e-01 6.910348683595657349e-02 -9.606600552797317505e-02
-1.800808906555175781e-01 -2.097073793411254883e-01 6.234273314476013184e-02 -1.707097887992858887e-01 1.174530535936355591e-01 -4.691817238926887512e-02 5.151412636041641235e-02 2.623880505561828613e-01 -1.341229379177093506e-01 -2.274313420057296753e-01 1.637198328971862793e-01 -3.424651175737380981e-02 3.233273625373840332e-01 3.862215280532836914e-01 1.094394177198410034e-01 -2.149583399295806885e-01 5.160808190703392029e-02 1.448679864406585693e-01 -8.848977833986282349e-02 -1.112534850835800171e-01 4.999338090419769287e-02 7.725320756435394287e-02 1.641388088464736938e-01 2.749903798103332520e-01 -4.259088262915611267e-02 -1.482009440660476685e-01 1.391144394874572754e-01 2.122513391077518463e-02 1.896035969257354736e-01 -8.827593177556991577e-02 -1.228731498122215271e-01 -3.690223693847656250e-01
-5.480175465345382690e-02 3.535221517086029053e-02 2.762167751789093018e-01 -1.498235464096069336e-01 6.396079063415527344e-02 -1.091805174946784973e-01 -1.836343556642532349e-01 -4.076764453202486038e-03 -1.170182004570960999e-01 -4.763663187623023987e-02 4.399549961090087891e-01 8.629184961318969727e-02 3.991765901446342468e-02 -3.717143088579177856e-02 -4.832981526851654053e-02 -1.515053510665893555e-01 -1.241981759667396545e-01 -1.878885030746459961e-01 -2.639353871345520020e-01 -3.414124250411987305e-03 -1.900119036436080933e-01 -1.814060360193252563e-01 1.786537319421768188e-01 2.255673110485076904e-01 -2.473350055515766144e-02 -3.364399969577789307e-01 -8.786434680223464966e-02 -2.401903271675109863e-01 -1.555440723896026611e-01 -1.440984755754470825e-01 -1.679524630308151245e-01 -2.782589495182037354e-01
6.645443290472030640e-02 9.290213882923126221e-02 2.544170916080474854e-01 3.813059329986572266e-01 1.879549771547317505e-01 2.528136670589447021e-01 -1.092169955372810364e-01 1.926133483648300171e-01 -1.441771835088729858e-01 9.758637100458145142e-02 4.335590898990631104e-01 -2.213143259286880493e-01 3.178005218505859375e-01 5.775880068540573120e-03 5.515468493103981018e-02 -6.834536790847778320e-02 -5.231351591646671295e-03 4.335658252239227295e-02 -1.258729994297027588e-01 -1.340856999158859253e-01 -8.579428493976593018e-02 -2.173353172838687897e-02 1.025199666619300842e-01 2.019334398210048676e-02 -6.635674834251403809e-02 -1.534856706857681274e-01 6.580991670489311218e-03 -1.947402656078338623e-01 6.217620521783828735e-02 5.111251771450042725e-02 -3.473402261734008789e-01 -7.085537165403366089e-02
2.415790706872940063e-01 2.570765316486358643e-01 2.235163897275924683e-01 -1.476127803325653076e-01 9.007311612367630005e-02 1.791641265153884888e-01 -1.839625984430313110e-01 2.589910626411437988e-01 -2.091568410396575928e-01 5.472027137875556946e-02 4.193065762519836426e-01 8.744286000728607178e-02 1.579952239990234375e-01 1.020287256687879562e-02 -4.134521260857582092e-02 7.219466567039489746e-02 3.546420484781265259e-02 1.228954941034317017e-01 2.123222798109054565e-01 4.829450696706771851e-02 -1.376725584268569946e-01 2.747630476951599121e-01 3.163444399833679199e-01 8.387092500925064087e-02 3.942254697903990746e-04 -6.020971760153770447e-02 2.302224785089492798e-01 -2.454298585653305054e-01 -2.329961769282817841e-02 -7.715813815593719482e-02 5.248978361487388611e-02 9.503512084484100342e-02
-1.840147189795970917e-02 -1.438186019659042358e-01 3.993256092071533203e-01 3.905980288982391357e-02 -1.219674274325370789e-01 3.553587794303894043e-01 -7.393585145473480225e-02 1.412367671728134155e-01 -5.646385252475738525e-02 -2.164842337369918823e-01 2.290916591882705688e-01 7.761551439762115479e-02 1.897892355918884277e-01 -2.187894731760025024e-01 -1.207056045532226562e-01 9.156329929828643799e-02 1.396528035402297974e-01 8.814370632171630859e-02 -3.849695250391960144e-02 1.417447477579116821e-01 3.236969709396362305e-01 -7.543133199214935303e-02 -4.861988127231597900e-02 3.729352056980133057e-01 2.885951660573482513e-02 -2.716166339814662933e-02 -5.365771427750587463e-02 2.438373118638992310e-02 1.241664811968803406e-01 -2.787283658981323242e-01 1.717948615550994873e-01 -8.713690191507339478e-02
3.496197983622550964e-02 2.305731922388076782e-01 -5.614271014928817749e-02 -2.035063207149505615e-01 1.301682293415069580e-01 -4.185734316706657410e-02 -2.564747631549835205e-02 4.824547469615936279e-02 1.195573732256889343e-01 -1.902025490999221802e-01 3.104262650012969971e-01 -2.485465854406356812e-01 -8.564171940088272095e-02 6.890170276165008545e-02 1.050169989466667175e-01 7.150087039917707443e-03 3.970381990075111389e-02 3.338728100061416626e-02 1.067256852984428406e-01 -5.573378130793571472e-02 8.561930060386657715e-02 2.079276442527770996e-01 1.135054454207420349e-01 4.647806286811828613e-01 -4.390036165714263916e-01 -9.822050482034683228e-02 4.583992063999176025e-02 -3.545619547367095947e-02 -3.763056918978691101e-02 -2.796112596988677979e-01 -1.733408570289611816e-01 -1.885760575532913208e-01
-6.447945535182952881e-02 -1.206677481532096863e-01 3.031606413424015045e-02 4.708676785230636597e-02 -3.195089846849441528e-02 2.766298130154609680e-02 -2.074557691812515259e-01 1.057828143239021301e-01 -2.569404244422912598e-01 -4.196837544441223145e-01 1.742909997701644897e-01 -8.942535519599914551e-02 8.451346307992935181e-02 7.441861927509307861e-02 -3.018200024962425232e-02 -3.655295968055725098e-01 8.010336011648178101e-02 -1.252539157867431641e-01 -9.344350546598434448e-02 -5.009827017784118652e-02 1.443193107843399048e-01 -2.491370402276515961e-02 3.586904406547546387e-01 2.584463655948638916e-01 -2.766112387180328369e-01 -7.458194345235824585e-02 2.691587805747985840e-01 -1.873653680086135864e-01 3.070213645696640015e-02 2.455475553870201111e-02 -2.300638854503631592e-01 6.976952310651540756e-03
-1.177506595849990845e-01 7.649552822113037109e-02 1.135360002517700195e-01 2.697700448334217072e-02 1.842119358479976654e-02 4.075383022427558899e-02 -2.091041654348373413e-01 2.802721858024597168e-01 -1.033020988106727600e-01 1.867058575153350830e-01 4.618063867092132568e-01 7.047178689390420914e-03 -3.879671916365623474e-02 3.090643696486949921e-02 4.690356925129890442e-02 1.615318357944488525e-01 -1.852337718009948730e-01 -7.709877938032150269e-02 -6.544269621372222900e-02 -9.804277122020721436e-02 9.939929097890853882e-02 -1.413636505603790283e-01 2.619827985763549805e-01 1.521962136030197144e-01 -1.614782959222793579e-01 -3.769799768924713135e-01 -8.882771432399749756e-02 8.488548547029495239e-02 -1.136376932263374329e-01 -1.863718777894973755e-02 -3.147860169410705566e-01 -2.852018773555755615e-01
-1.481835246086120605e-01 -2.059334963560104370e-01 6.232335790991783142e-02 5.527215451002120972e-02 2.473273724317550659e-01 1.681529134511947632e-01 -1.552158314734697342e-02 1.899939924478530884e-01 -1.849092394113540649e-01 -4.014265537261962891e-01 3.483010530471801758e-01 1.232297718524932861e-01 2.127168774604797363e-01 -1.553406417369842529e-01 1.174024790525436401e-01 1.987202465534210205e-01 1.142438733950257301e-03 -9.964933991432189941e-02 -1.849038451910018921e-01 -4.794517531991004944e-02 -1.046906486153602600e-01 1.000909134745597839e-01 1.733047962188720703e-01 1.923708021640777588e-01 -9.533383697271347046e-02 -5.620658770203590393e-02 4.128897190093994141e-02 -1.241527348756790161e-01 1.112932041287422180e-01 -1.917975842952728271e-01 -2.138639986515045166e-01 -2.995119988918304443e-01
-1.500253230333328247e-01 1.983510702848434448e-01 6.295535713434219360e-02 -1.321105659008026123e-01 2.605699002742767334e-01 4.606061279773712158e-01 -2.551498711109161377e-01 1.500891298055648804e-01 -4.096525162458419800e-02 1.197969093918800354e-01 1.930157393217086792e-01 -2.276940345764160156e-01 1.437999457120895386e-01 -7.528179138898849487e-02 1.507241874933242798e-01 -1.467904299497604370e-01 -3.737115766853094101e-03 -2.986683845520019531e-01 6.957591325044631958e-02 -3.180616199970245361e-01 7.765579968690872192e-02 6.691214442253112793e-02 1.369237452745437622e-01 2.133654505014419556e-01 -1.964515149593353271e-01 1.481800973415374756e-01 1.409350782632827759e-01 -6.701301783323287964e-02 1.200925037264823914e-01 2.879841625690460205e-02 3.041619248688220978e-02 -4.719945043325424194e-02
-6.646446138620376587e-02 3.087753988802433014e-02 3.142542541027069092e-01 1.922437101602554321e-01 1.797917038202285767e-01 -1.263219863176345825e-01 -1.161723360419273376e-01 2.098315656185150146e-01 -1.606187783181667328e-02 2.120012938976287842e-01 4.306588768959045410e-01 -2.477785646915435791e-01 1.410610377788543701e-01 1.143866702914237976e-01 -4.389202594757080078e-02 1.066719219088554382e-01 -4.414674639701843262e-02 -1.681190282106399536e-01 3.207540139555931091e-02 1.044143922626972198e-02 8.020679652690887451e-02 -4.133622720837593079e-02 1.190026476979255676e-02 1.754890978336334229e-01 1.591512933373451233e-02 -1.052107810974121094e-01 -7.441149209626019001e-04 -3.006953299045562744e-01 1.768949069082736969e-02 1.825517565011978149e-01 -3.235813677310943604e-01 -3.228649497032165527e-01
-5.491344630718231201e-02 1.412820219993591309e-01 -6.063728034496307373e-02 -2.770399451255798340e-01 2.221015095710754395e-01 7.069776952266693115e-02 -4.396842420101165771e-02 1.366926431655883789e-01 -4.199269041419029236e-02 -1.402679681777954102e-01 3.399036526679992676e-01 -2.600977122783660889e-01 -2.632337808609008789e-02 2.270373255014419556e-01 1.264432072639465332e-01 9.991429001092910767e-02 -2.751859463751316071e-02 2.486748620867729187e-02 5.920161679387092590e-02 -6.988570839166641235e-02 -3.272332623600959778e-02 2.220440357923507690e-01 1.245276071131229401e-02 3.631170392036437988e-01 -4.374220073223114014e-01 -4.568940028548240662e-02 1.328792423009872437e-01 -1.373511701822280884e-01 5.611058697104454041e-02 -2.268967628479003906e-01 -2.235569059848785400e-01 -1.100595891475677490e-01
1.123936176300048828e-01 1.510147303342819214e-01 1.668327450752258301e-01 -2.892742156982421875e-01 3.184524178504943848e-01 2.386385947465896606e-01 1.360669434070587158e-01 1.753569114953279495e-03 1.787792444229125977e-01 -2.462249696254730225e-01 2.649731934070587158e-01 -4.461199417710304260e-02 1.310151219367980957e-01 1.015564352273941040e-01 1.190982200205326080e-02 -4.594627767801284790e-03 -7.018786668777465820e-02 -9.327140450477600098e-02 7.626816630363464355e-02 -2.407031059265136719e-01 -2.009620070457458496e-01 -4.519637441262602806e-04 6.797426193952560425e-02 1.946579366922378540e-01 -4.591965675354003906e-01 -1.578132361173629761e-01 -4.992100968956947327e-02 1.143675446510314941e-01 1.950969174504280090e-02 -1.191419363021850586e-01 2.071290649473667145e-02 -2.389952987432479858e-01
-1.102456748485565186e-01 -9.282106906175613403e-02 3.545766174793243408e-01 -1.110492572188377380e-01 3.580166399478912354e-02 -7.300297170877456665e-02 -1.498835235834121704e-01 7.106029242277145386e-02 4.437236487865447998e-02 -1.687220036983489990e-01 2.244734019041061401e-01 1.850175261497497559e-01 3.701426684856414795e-01 -8.523694425821304321e-02 -2.490599006414413452e-01 -2.077664285898208618e-01 1.036367006599903107e-02 2.474667280912399292e-01 -2.448721788823604584e-02 -1.411303281784057617e-01 2.392394095659255981e-01 -1.656113117933273315e-01 2.326275222003459930e-03 2.352252900600433350e-01 -4.081226885318756104e-02 -1.875382363796234131e-01 2.659059762954711914e-01 4.694895818829536438e-02 2.728401869535446167e-02 -1.322358250617980957e-01 7.494273036718368530e-02 -2.950696349143981934e-01
-6.697250902652740479e-02 2.950362861156463623e-02 1.018019616603851318e-01 1.097615882754325867e-01 9.902657568454742432e-02 1.683997809886932373e-01 -3.231681883335113525e-01 1.699398756027221680e-01 4.586252942681312561e-02 -2.055037170648574829e-01 2.821379005908966064e-01 -1.656995266675949097e-01 2.802819013595581055e-01 7.517656683921813965e-02 1.883480250835418701e-01 6.258247047662734985e-02 -3.095533512532711029e-02 -3.548606336116790771e-01 3.324836865067481995e-02 -1.405874639749526978e-01 8.418273925781250000e-02 8.175265789031982422e-02 -6.093331053853034973e-02 8.434642851352691650e-02 -5.489382892847061157e-02 -3.138791322708129883e-01 1.109182760119438171e-01 -3.863035440444946289e-01 1.325831711292266846e-01 3.750801086425781250e-02 -2.658589780330657959e-01 2.592195011675357819e-02
2.400695085525512695e-01 1.807909011840820312e-01 2.249244004487991333e-01 -1.704423129558563232e-02 -4.768517985939979553e-02 6.979256868362426758e-02 -7.781669497489929199e-02 2.406734675168991089e-01 -3.157905340194702148e-01 -2.209793776273727417e-01 3.222557306289672852e-01 1.927643120288848877e-01 1.823055595159530640e-01 -7.166018337011337280e-02 -6.663963943719863892e-02 -1.180955693125724792e-01 4.240499064326286316e-02 3.404510766267776489e-02 9.475202113389968872e-02 1.467130780220031738e-01 -1.187046170234680176e-01 1.645431220531463623e-01 3.202472329139709473e-01 1.682348102331161499e-01 -7.973158732056617737e-03 -2.656007409095764160e-01 8.407828211784362793e-02 -3.553351163864135742e-01 -1.317017227411270142e-01 -9.321957081556320190e-02 -1.277780719101428986e-02 -7.570336014032363892e-02
-8.622158318758010864e-02 -4.312272369861602783e-02 1.713977009057998657e-01 2.045008167624473572e-02 1.572221219539642334e-01 1.443270444869995117e-01 1.083868816494941711e-01 3.344571590423583984e-01 -2.841322720050811768e-01 -4.085310995578765869e-01 2.355047762393951416e-01 1.211723238229751587e-01 8.747687935829162598e-02 -1.064225435256958008e-01 -5.751768127083778381e-02 -5.956049542874097824e-03 -1.979169994592666626e-02 5.123503506183624268e-02 -3.298242092132568359e-01 7.986421883106231689e-02 -7.484395056962966919e-02 -5.055669229477643967e-03 -8.770088851451873779e-02 2.202841937541961670e-01 -1.154378503561019897e-01 -2.447544634342193604e-01 8.960337191820144653e-02 -2.318215966224670410e-01 3.825914859771728516e-02 -7.296565920114517212e-02 -1.532355844974517822e-01 -3.261357843875885010e-01
-4.276755452156066895e-01 8.136367797851562500e-02 5.948529765009880066e-02 -2.785915136337280273e-01 2.025258392095565796e-01 2.618528306484222412e-01 -3.708763793110847473e-02 1.039956435561180115e-01 -3.320185001939535141e-03 -8.408965170383453369e-02 9.576386958360671997e-02 -2.464386634528636932e-02 -7.210231572389602661e-02 -3.077477402985095978e-02 -3.848723694682121277e-02 -2.149509489536285400e-01 2.054302096366882324e-01 9.738920629024505615e-02 -1.705177873373031616e-02 -1.477778404951095581e-01 1.531107127666473389e-01 -3.732406720519065857e-02 1.770020127296447754e-01 4.031159579753875732e-01 -3.310261368751525879e-01 -3.855846449732780457e-02 3.506468608975410461e-02 1.278295665979385376e-01 -1.486988365650177002e-01 -9.777289628982543945e-02 -1.735805422067642212e-01 -2.322431504726409912e-01
1.255637109279632568e-01 4.063011705875396729e-01 2.078633308410644531e-01 -2.978715486824512482e-02 2.447388619184494019e-01 1.472497284412384033e-01 -2.228796184062957764e-01 2.511755228042602539e-01 2.148869447410106659e-03 -7.134085148572921753e-02 2.803982198238372803e-01 -2.296207696199417114e-01 -1.806106120347976685e-01 -2.689080126583576202e-02 3.960822895169258118e-02 6.526179611682891846e-02 1.960681378841400146e-01 -2.560555636882781982e-01 -3.596055880188941956e-02 -1.621764302253723145e-01 1.188502162694931030e-01 4.990946128964424133e-02 9.335760772228240967e-02 2.731635868549346924e-01 8.911325782537460327e-02 -1.826760321855545044e-01 2.077063173055648804e-01 -5.400669574737548828e-02 -3.361903876066207886e-02 -4.892551898956298828e-02 2.873703837394714355e-01 -8.520045317709445953e-03
2.123994566500186920e-02 3.411581739783287048e-02 -1.936826854944229126e-01 -2.666359841823577881e-01 -1.423520892858505249e-01 6.721652299165725708e-02 -2.770512998104095459e-01 2.264801859855651855e-01 -2.328189462423324585e-02 -2.026226371526718140e-02 1.786188185214996338e-01 2.481535263359546661e-02 2.797074019908905029e-01 -1.819389760494232178e-01 -6.480807065963745117e-02 -2.842394635081291199e-02 -6.331308931112289429e-02 1.584358662366867065e-01 9.104842692613601685e-02 -1.022685393691062927e-01 8.640816807746887207e-02 -1.950529515743255615e-01 2.712623476982116699e-01 5.531435608863830566e-01 5.646902322769165039e-02 6.065505556762218475e-03 9.501198679208755493e-02 -2.318439483642578125e-01 1.182336956262588501e-01 -9.649687260389328003e-02 -3.467800468206405640e-02 -1.539649814367294312e-01
-9.831371903419494629e-02 9.829563647508621216e-02 2.955451011657714844e-01 -1.640414595603942871e-01 1.047114729881286621e-01 -2.082276940345764160e-01 -8.792547881603240967e-02 4.679914191365242004e-02 -5.387830734252929688e-02 -9.792258590459823608e-02 3.225303888320922852e-01 1.342862844467163086e-01 3.812722861766815186e-01 -1.736467927694320679e-01 1.344665884971618652e-01 -3.147119283676147461e-02 -2.881169132888317108e-02 -8.851528912782669067e-02 -1.763631701469421387e-01 -3.627694398164749146e-02 1.507236212491989136e-01 1.740602105855941772e-01 2.735022902488708496e-01 1.568574160337448120e-01 2.785708308219909668e-01 -2.277705073356628418e-01 2.887192070484161377e-01 -2.085553407669067383e-01 1.371817290782928467e-02 -1.270335912704467773e-01 4.503395780920982361e-02 -6.950840353965759277e-02
-1.067682653665542603e-01 -4.873844981193542480e-02 1.636245474219322205e-02 -6.576994433999061584e-03 1.133821383118629456e-01 1.712293326854705811e-01 -1.525400280952453613e-01 3.131440877914428711e-01 6.710451096296310425e-02 8.453831821680068970e-02 4.833044111728668213e-01 -1.214500591158866882e-01 2.965955138206481934e-01 -2.120933830738067627e-01 1.136521529406309128e-02 -6.184913963079452515e-02 -1.367688179016113281e-01 -1.858458667993545532e-01 -1.898792833089828491e-01 9.591981023550033569e-02 2.396088093519210815e-03 5.332794040441513062e-02 4.057414829730987549e-03 3.094303309917449951e-01 7.157746586017310619e-04 3.649232983589172363e-01 -1.291087269783020020e-01 4.200200736522674561e-02 1.149713397026062012e-01 2.097476720809936523e-01 -1.384603381156921387e-01 2.055949717760086060e-02
-2.224801778793334961e-01 2.761805057525634766e-01 2.890133857727050781e-01 -1.621418297290802002e-01 -1.929431557655334473e-01 1.600861549377441406e-01 -2.390292733907699585e-01 9.327273070812225342e-02 7.782994303852319717e-03 -1.879669129848480225e-01 2.944306731224060059e-01 -3.980996459722518921e-02 1.457529217004776001e-01 -1.456993371248245239e-01 -1.007593199610710144e-01 1.244382038712501526e-01 2.199914902448654175e-01 -1.418649405241012573e-02 -8.890952169895172119e-02 -4.324743151664733887e-02 2.268562167882919312e-01 -3.854318708181381226e-02 -6.882531940937042236e-02 9.729184210300445557e-02 -4.348654150962829590e-01 -8.220514655113220215e-02 2.400620281696319580e-01 -3.921985626220703125e-02 1.969503462314605713e-01 -1.105117648839950562e-01 3.875442594289779663e-02 -1.043089628219604492e-01
-2.670739293098449707e-01 1.040365472435951233e-01 5.971489101648330688e-02 -9.567424654960632324e-02 3.788856416940689087e-02 -1.550600826740264893e-01 1.800030916929244995e-01 4.433969557285308838e-01 -4.864256456494331360e-02 -6.432113796472549438e-02 3.310515880584716797e-01 9.207404218614101410e-03 1.705234199762344360e-01 2.769862711429595947e-01 1.693409532308578491e-01 -2.810820937156677246e-02 1.474867016077041626e-01 1.918452382087707520e-01 -1.324248462915420532e-01 -3.014772832393646240e-01 -1.167737692594528198e-01 -1.920951157808303833e-01 2.127989530563354492e-01 2.577283382415771484e-01 -1.576221585273742676e-01 -2.540837973356246948e-02 -9.919036179780960083e-03 -3.794867545366287231e-02 8.143621683120727539e-02 -1.411129683256149292e-01 7.671760022640228271e-02 -1.025342196226119995e-01
-2.137705087661743164e-01 2.659337222576141357e-01 2.365704327821731567e-01 1.305081546306610107e-01 1.094424049369990826e-03 2.954487502574920654e-02 -2.310460954904556274e-01 1.992998570203781128e-01 1.144136562943458557e-01 -1.273685786873102188e-02 1.946250945329666138e-01 1.560879778116941452e-02 1.381367594003677368e-01 2.511437535285949707e-01 -1.967276632785797119e-01 -1.143981441855430603e-01 2.366483509540557861e-01 -1.515824813395738602e-02 2.078294306993484497e-01 -1.063972860574722290e-01 1.020497903227806091e-01 3.501872345805168152e-02 -2.654670365154743195e-02 4.050996005535125732e-01 7.026498764753341675e-02 -2.826179265975952148e-01 4.922533780336380005e-02 7.273763418197631836e-02 -1.157522201538085938e-01 -2.888396680355072021e-01 -2.252300679683685303e-01 -6.333683431148529053e-02
-1.730894893407821655e-01 2.974064834415912628e-02 1.701805442571640015e-01 -7.005029171705245972e-02 2.316022962331771851e-01 -8.703481405973434448e-02 1.067479550838470459e-01 2.837263047695159912e-01 -2.173004448413848877e-01 -3.597040176391601562e-01 3.812541067600250244e-01 2.462427131831645966e-02 1.665121018886566162e-01 -4.371032118797302246e-03 1.256950795650482178e-01 -1.008634120225906372e-01 5.800908431410789490e-02 -7.984592020511627197e-02 -1.348336637020111084e-01 -6.727471202611923218e-02 -2.126948833465576172e-01 6.755396723747253418e-03 1.445378661155700684e-01 2.637831866741180420e-01 1.333652734756469727e-01 -2.763824760913848877e-01 2.347731888294219971e-01 -1.773342303931713104e-02 1.880044341087341309e-01 -2.269571647047996521e-03 -3.799028694629669189e-02 -2.264651209115982056e-01
1.608864963054656982e-02 -2.092791199684143066e-01 3.111979365348815918e-01 -4.936892655678093433e-04 9.527570009231567383e-02 -7.523266226053237915e-02 -3.049796633422374725e-02 4.734453260898590088e-01 -8.968510478734970093e-02 -2.152526080608367920e-01 2.695773839950561523e-01 1.372146047651767731e-02 2.817866206169128418e-01 -1.394932717084884644e-01 2.320529371500015259e-01 -2.244259975850582123e-02 1.295329332351684570e-01 8.894052356481552124e-02 -5.824146792292594910e-02 -6.372132152318954468e-02 -6.777271628379821777e-02 -9.603643417358398438e-02 1.793700158596038818e-01 1.869138479232788086e-01 1.076924055814743042e-01 -1.299093216657638550e-01 1.593562811613082886e-01 -2.515398263931274414e-01 -2.331270426511764526e-01 -1.919726431369781494e-01 -1.103499457240104675e-01 -7.239834219217300415e-02
9.894454479217529297e-02 -8.486587554216384888e-02 4.019842743873596191e-01 -7.722649723291397095e-02 1.399049013853073120e-01 1.239055618643760681e-01 -2.912227809429168701e-01 4.016399756073951721e-02 -8.566231280565261841e-02 -4.291037563234567642e-03 3.418539464473724365e-01 -3.085857629776000977e-01 1.348198205232620239e-02 1.452411264181137085e-01 9.803174994885921478e-03 -1.365402489900588989e-01 1.543756723403930664e-01 -3.031025528907775879e-01 1.151028499007225037e-01 1.369613707065582275e-01 1.106119826436042786e-01 -3.017577528953552246e-01 4.875823855400085449e-02 2.466712445020675659e-01 -3.328211233019828796e-02 -2.755377674475312233e-03 1.125601902604103088e-01 4.685142263770103455e-02 1.716988086700439453e-01 -7.758925110101699829e-02 -2.591023743152618408e-01 -4.241642728447914124e-02
-1.249847188591957092e-01 1.541003864258527756e-02 1.127741783857345581e-01 5.350888893008232117e-02 1.477753669023513794e-01 -5.869260057806968689e-04 -1.352382302284240723e-01 2.073982171714305878e-02 1.592925935983657837e-01 -2.613712549209594727e-01 4.165474772453308105e-01 -2.175830304622650146e-01 1.484077703207731247e-02 -2.637657709419727325e-02 -2.657583653926849365e-01 -4.348935186862945557e-01 -3.403138369321823120e-02 -7.030823826789855957e-02 -1.707965880632400513e-01 2.165985554456710815e-01 3.130646944046020508e-01 1.425989121198654175e-01 9.443689882755279541e-02 5.480377748608589172e-02 -1.952888965606689453e-01 1.706619411706924438e-01 1.951031237840652466e-01 -3.393103554844856262e-02 2.653677389025688171e-02 -5.311437323689460754e-02 -4.177604615688323975e-02 -1.690557003021240234e-01
-1.559032648801803589e-01 -8.970514684915542603e-02 1.460335999727249146e-01 -1.331144869327545166e-01 1.634760200977325439e-01 -3.792991489171981812e-02 -1.677713692188262939e-01 2.097073048353195190e-01 8.564579486846923828e-02 -1.360592991113662720e-01 2.167275249958038330e-01 -2.382941097021102905e-01 1.127609536051750183e-01 3.758698105812072754e-01 -6.604791153222322464e-03 -2.608771808445453644e-02 -8.045542240142822266e-02 -6.434246897697448730e-02 5.458539724349975586e-02 3.933719545602798462e-02 1.019418239593505859e-01 -1.507905721664428711e-01 8.518350869417190552e-02 4.110347926616668701e-01 2.109497934579849243e-01 -2.792598605155944824e-01 7.910861819982528687e-02 -2.076600790023803711e-01 -2.012314200401306152e-01 2.505835518240928650e-02 -1.859816461801528931e-01 -2.682181894779205322e-01
-1.592619568109512329e-01 -5.688851326704025269e-02 1.479269415140151978e-01 -2.891736924648284912e-01 6.435480713844299316e-02 4.378954172134399414e-01 -1.341391652822494507e-01 2.422754615545272827e-01 8.065465837717056274e-02 -2.159713208675384521e-01 8.861113339662551880e-02 -3.202877193689346313e-02 2.074792087078094482e-01 1.179741173982620239e-01 3.340295702219009399e-02 -3.015988320112228394e-02 1.065955590456724167e-02 -3.253375366330146790e-02 2.059853523969650269e-01 -2.973808646202087402e-01 -2.689009010791778564e-01 -4.699191078543663025e-02 3.498257324099540710e-02 3.108246922492980957e-01 -2.799347937107086182e-01 -3.307796549052000046e-03 1.651689857244491577e-01 1.536225229501724243e-01 2.400268241763114929e-02 1.248672083020210266e-01 9.624131768941879272e-02 -1.149733364582061768e-01
8.596720546483993530e-02 1.473957002162933350e-01 1.919008418917655945e-02 -6.382887065410614014e-02 1.152560859918594360e-01 2.668175995349884033e-01 -2.793297767639160156e-01 5.876221135258674622e-02 2.459947764873504639e-02 -4.911408945918083191e-02 6.263020634651184082e-01 -5.952344834804534912e-02 -1.184822693467140198e-01 6.500910222530364990e-02 -1.462111622095108032e-01 -2.475305944681167603e-01 3.939095884561538696e-02 -2.818142771720886230e-01 -1.993629485368728638e-01 -1.218242868781089783e-01 6.737284362316131592e-02 1.059897765517234802e-01 2.535255812108516693e-02 2.618220448493957520e-01 -5.552753806114196777e-02 -7.842402160167694092e-02 1.213474869728088379e-01 -1.633789576590061188e-02 7.555729150772094727e-02 -2.796538546681404114e-02 2.042687088251113892e-01 8.828195184469223022e-02
2.284483462572097778e-01 3.107819259166717529e-01 1.357090026140213013e-01 -1.378315091133117676e-01 7.632789760828018188e-02 -2.038817107677459717e-02 6.260406970977783203e-02 2.097817957401275635e-01 3.040887117385864258e-01 -1.062959432601928711e-01 3.427773416042327881e-01 -2.458828091621398926e-01 -1.882956326007843018e-01 1.275239735841751099e-01 -2.047872245311737061e-01 1.806612908840179443e-01 9.557469934225082397e-02 -4.539915919303894043e-02 2.008202821016311646e-01 -1.653899848461151123e-01 -8.950881659984588623e-02 1.939240097999572754e-01 1.199721917510032654e-01 3.064136207103729248e-01 -7.175726443529129028e-02 -2.385969758033752441e-01 9.866072237491607666e-02 1.377486139535903931e-01 -1.399501226842403412e-02 1.142381504178047180e-02 1.077900752425193787e-01 -1.269422620534896851e-01
1.651097238063812256e-01 2.527086734771728516e-01 6.405518949031829834e-02 -2.193976193666458130e-01 1.334689464420080185e-02 2.921560406684875488e-01 -3.057987093925476074e-01 -5.101599916815757751e-02 -3.005612082779407501e-02 5.715916398912668228e-03 3.495141863822937012e-01 -1.816446334123611450e-01 1.758301109075546265e-01 1.519530117511749268e-01 -1.275225579738616943e-01 -1.043066382408142090e-02 -1.491523231379687786e-03 -3.728994429111480713e-01 -6.749486923217773438e-02 2.400734648108482361e-02 5.327349156141281128e-02 -1.273997277021408081e-01 -1.810948550701141357e-02 3.483334779739379883e-01 3.985734190791845322e-03 -3.869242221117019653e-02 3.067217469215393066e-01 -5.172297358512878418e-02 -7.597159594297409058e-02 1.518338620662689209e-01 -9.407641738653182983e-02 -1.663102060556411743e-01
-1.166580393910408020e-01 8.821188472211360931e-03 5.192323774099349976e-02 2.592675946652889252e-02 -8.761037141084671021e-02 -5.692294239997863770e-02 1.221998110413551331e-01 1.783244460821151733e-01 -1.286165975034236908e-02 -3.098909370601177216e-02 5.384201407432556152e-01 -2.302120067179203033e-02 4.287078678607940674e-01 -3.986738622188568115e-01 -9.629136323928833008e-02 -1.665090918540954590e-01 -2.864591963589191437e-02 -2.357287704944610596e-01 -1.904145926237106323e-01 3.790064156055450439e-02 3.062780201435089111e-02 -9.508864581584930420e-02 2.016653865575790405e-01 1.338237673044204712e-01 -4.445649683475494385e-03 5.885335057973861694e-02 -6.676868349313735962e-02 -1.786898374557495117e-01 -7.575897127389907837e-02 1.308601815253496170e-03 -3.563827648758888245e-02 -2.109332084655761719e-01
-5.534969642758369446e-02 -2.435218840837478638e-01 2.640705704689025879e-01 -6.649408489465713501e-02 -4.686549305915832520e-02 1.242482960224151611e-01 -6.216755509376525879e-02 1.373105049133300781e-01 1.331267803907394409e-01 -8.624435216188430786e-02 3.287814557552337646e-01 -1.420000642538070679e-01 1.614399440586566925e-02 -9.004389494657516479e-02 1.393847763538360596e-01 -1.108295749872922897e-02 2.354668825864791870e-01 -2.796865999698638916e-01 -5.733202025294303894e-02 -1.633692085742950439e-01 1.085597351193428040e-01 -1.670348793268203735e-01 1.943243592977523804e-01 1.157641038298606873e-01 1.035891622304916382e-01 -3.943925797939300537e-01 -1.351844519376754761e-01 -1.983618289232254028e-01 4.739152267575263977e-02 2.835404500365257263e-02 -2.340136021375656128e-01 -3.249286711215972900e-01
-1.389819532632827759e-01 4.833337292075157166e-02 7.301407307386398315e-02 -9.033100306987762451e-02 4.588214680552482605e-03 7.062667608261108398e-02 -1.837742142379283905e-02 4.077224135398864746e-01 1.464949697256088257e-01 -1.219336465001106262e-01 3.585988879203796387e-01 -8.773089200258255005e-02 2.736779153347015381e-01 -3.407732397317886353e-02 1.218712925910949707e-01 -5.333534255623817444e-02 -1.543740779161453247e-01 -3.851075470447540283e-01 -1.203706637024879456e-01 1.788340508937835693e-01 1.485271155834197998e-01 4.924734681844711304e-02 2.065171599388122559e-01 9.470466524362564087e-02 5.116432905197143555e-03 9.252675622701644897e-02 -6.945198774337768555e-02 -3.877173364162445068e-02 -2.512707002460956573e-02 9.552168101072311401e-02 4.426128566265106201e-01 -1.077323108911514282e-01
-9.735684841871261597e-02 2.794707715511322021e-01 1.674641668796539307e-01 -9.528879821300506592e-02 3.394916355609893799e-01 3.770260214805603027e-01 -1.264914423227310181e-01 -5.854797363281250000e-02 3.333003520965576172e-01 1.519363652914762497e-02 2.664464712142944336e-01 -1.019361764192581177e-01 1.977138966321945190e-01 9.427874535322189331e-02 4.540421813726425171e-02 -8.755067735910415649e-02 1.969188600778579712e-01 -9.961144626140594482e-02 1.788944937288761139e-02 -2.129513621330261230e-01 5.695240944623947144e-02 1.363173127174377441e-01 1.749155819416046143e-01 3.050236105918884277e-01 -1.517442911863327026e-01 -1.384844779968261719e-01 6.192341074347496033e-02 -1.932699680328369141e-01 -4.523071646690368652e-02 5.113008618354797363e-02 9.524649381637573242e-02 1.053520739078521729e-01
-2.690828442573547363e-01 -1.253791600465774536e-01 1.320732291787862778e-02 -1.307806223630905151e-01 -1.702601760625839233e-01 -5.372183863073587418e-03 -7.144138962030410767e-02 5.004943907260894775e-02 2.453512698411941528e-01 -1.094009354710578918e-01 4.744167625904083252e-01 2.182159721851348877e-01 2.425743490457534790e-01 -3.656209260225296021e-02 9.872386604547500610e-02 -3.105231523513793945e-01 2.411397174000740051e-02 -1.662321835756301880e-01 -9.919907152652740479e-02 -1.588763445615768433e-01 2.169077098369598389e-01 1.466137468814849854e-01 -1.449515819549560547e-01 2.495865076780319214e-01 5.800551548600196838e-02 1.668463200330734253e-01 -6.382949650287628174e-02 -5.039439350366592407e-02 -1.990751773118972778e-01 -1.325689405202865601e-01 -3.565626963973045349e-02 -1.879521906375885010e-01
-3.624897003173828125e-01 2.018100619316101074e-01 1.931520998477935791e-01 7.996401190757751465e-02 2.143420875072479248e-01 2.439673840999603271e-01 -1.964569538831710815e-01 1.607003957033157349e-01 -2.474604360759258270e-02 -1.447748392820358276e-01 2.202019840478897095e-01 -2.434138953685760498e-02 4.012221470475196838e-03 1.060046032071113586e-01 -2.855478413403034210e-02 2.394075542688369751e-01 3.150000870227813721e-01 -2.062354609370231628e-02 1.947705894708633423e-01 -2.379974871873855591e-01 2.485366314649581909e-01 -1.253627333790063858e-02 -1.158670186996459961e-01 2.197596728801727295e-01 -1.490438133478164673e-01 -3.937742114067077637e-02 2.105897665023803711e-01 -1.034732386469841003e-01 4.384635016322135925e-02 -2.152426838874816895e-01 1.531789153814315796e-01 -7.642234116792678833e-02
-6.951457262039184570e-02 -7.221697270870208740e-02 -2.935200743377208710e-02 -3.332888484001159668e-01 3.249769508838653564e-01 1.412826478481292725e-01 -1.722394824028015137e-01 -1.085319905541837215e-03 1.711811572313308716e-01 -1.433815807104110718e-01 2.440208792686462402e-01 -1.868005990982055664e-01 5.369580537080764771e-02 2.638921886682510376e-02 1.749063879251480103e-01 8.154831826686859131e-02 6.508726626634597778e-02 1.200458183884620667e-01 -1.712241023778915405e-01 4.979488998651504517e-02 1.233750581741333008e-02 2.180344462394714355e-01 1.599682867527008057e-02 3.906509876251220703e-01 -2.970510125160217285e-01 -6.505218893289566040e-02 1.852829456329345703e-01 -1.238450631499290466e-01 2.489504665136337280e-01 -1.733498275279998779e-01 -1.338394880294799805e-01 -1.859279423952102661e-01
-1.206189915537834167e-01 2.694682478904724121e-01 6.021006405353546143e-02 -2.942533493041992188e-01 1.539099216461181641e-01 2.733964622020721436e-01 -3.904592245817184448e-02 -1.431401446461677551e-02 1.091312840580940247e-01 5.825855769217014313e-03 3.145109415054321289e-01 -3.043287694454193115e-01 3.303080797195434570e-01 2.694502174854278564e-01 2.375525832176208496e-01 1.688449531793594360e-01 5.964030697941780090e-02 -1.409290134906768799e-01 -5.296854302287101746e-02 -6.760057061910629272e-02 -1.777793467044830322e-02 1.997488923370838165e-02 -7.943471521139144897e-02 7.380261272192001343e-02 1.298228371888399124e-02 -1.694008857011795044e-01 1.596170067787170410e-01 -3.001359701156616211e-01 1.744494140148162842e-01 1.807501353323459625e-02 7.783328741788864136e-02 -1.668345034122467041e-01
8.211576193571090698e-02 6.500751525163650513e-02 2.353499084711074829e-01 -1.260095983743667603e-01 1.767886579036712646e-01 -8.310981094837188721e-02 4.999352246522903442e-02 3.968944549560546875e-01 -1.408841111697256565e-03 3.733088821172714233e-02 4.085261821746826172e-01 1.387302428483963013e-01 4.805241152644157410e-02 -5.667092278599739075e-02 1.789229214191436768e-01 -3.229970112442970276e-02 -7.824412733316421509e-02 -2.282238304615020752e-01 7.094956189393997192e-02 -2.348251193761825562e-01 3.175338208675384521e-01 4.031722843647003174e-01 3.803843632340431213e-02 1.215336918830871582e-01 7.641164958477020264e-02 2.910132519900798798e-02 1.014892533421516418e-01 -1.480201780796051025e-01 -1.589876413345336914e-02 -1.165673956274986267e-01 -1.239968687295913696e-01 1.654532998800277710e-01
-1.089859902858734131e-01 2.683548927307128906e-01 7.798083126544952393e-02 -1.194688454270362854e-01 1.728803068399429321e-01 1.985905617475509644e-01 -3.506325930356979370e-02 1.313365697860717773e-01 3.604329526424407959e-01 5.034418031573295593e-02 2.942504882812500000e-01 -3.619592785835266113e-01 2.562763728201389313e-02 -2.069647610187530518e-01 -7.772388309240341187e-02 -8.584783971309661865e-02 -4.312681034207344055e-02 -2.170841395854949951e-01 1.016396284103393555e-01 -5.033960193395614624e-02 1.171420216560363770e-01 -1.823611855506896973e-01 2.443483769893646240e-01 2.444530129432678223e-01 -2.125892490148544312e-01 -1.378021687269210815e-01 1.993573755025863647e-01 -8.951928466558456421e-02 5.011200532317161560e-02 1.994701921939849854e-01 1.243573874235153198e-01 -5.483160912990570068e-02
-2.980360984802246094e-01 1.436758786439895630e-01 1.459829956293106079e-01 -3.476617485284805298e-02 2.235795110464096069e-01 1.213804557919502258e-01 -3.079848177731037140e-02 3.015701770782470703e-01 9.872182458639144897e-02 4.900248348712921143e-02 6.202186271548271179e-02 -6.688640266656875610e-02 4.403563681989908218e-03 1.498762667179107666e-01 -2.785208821296691895e-01 -2.312336266040802002e-01 3.634689748287200928e-01 7.088274694979190826e-03 -3.856050968170166016e-02 -1.181872263550758362e-01 1.156975328922271729e-01 -1.358931064605712891e-01 6.767269223928451538e-02 3.789515495300292969e-01 -6.478071212768554688e-02 -3.174128755927085876e-02 1.981016397476196289e-01 4.753420874476432800e-02 -1.097951233386993408e-01 -2.081557214260101318e-01 -3.271076977252960205e-01 -2.573376893997192383e-02
6.898390501737594604e-02 1.915956586599349976e-01 2.434849292039871216e-01 -1.535088866949081421e-01 2.394139170646667480e-01 3.152954578399658203e-01 -1.529180556535720825e-01 1.739829406142234802e-02 -1.070499718189239502e-01 -1.863864995539188385e-02 4.400791823863983154e-01 -1.534900665283203125e-01 -2.261237204074859619e-01 1.471556723117828369e-01 8.119090460240840912e-03 3.178952727466821671e-03 5.318478122353553772e-02 -2.645235359668731689e-01 -7.490720599889755249e-02 -1.984665542840957642e-01 1.531789898872375488e-01 -7.034252863377332687e-03 1.450302451848983765e-01 1.862735152244567871e-01 1.062138006091117859e-01 -3.045251965522766113e-01 2.027950584888458252e-01 -2.499138377606868744e-02 1.178527101874351501e-01 5.968829244375228882e-02 1.472728103399276733e-01 -1.068272441625595093e-01
-7.262536138296127319e-02 3.388993069529533386e-02 2.538619637489318848e-01 2.491065114736557007e-01 -2.636332251131534576e-02 7.801255583763122559e-02 -2.817224860191345215e-01 1.248411387205123901e-01 -2.104213386774063110e-01 -7.036656141281127930e-02 2.934806346893310547e-01 -2.661029994487762451e-01 2.172938287258148193e-01 2.980040013790130615e-01 -2.697950005531311035e-01 7.732201367616653442e-02 -7.390886545181274414e-02 -1.256983131170272827e-01 4.004105553030967712e-02 -2.705189026892185211e-02 -1.362715195864439011e-02 -1.175064444541931152e-01 2.452607005834579468e-01 2.014283537864685059e-01 -1.519854515790939331e-01 -7.014999538660049438e-02 1.892780214548110962e-01 2.693091034889221191e-01 2.756106108427047729e-02 -1.404071450233459473e-01 -1.266568005084991455e-01 -1.821388751268386841e-01
2.715997397899627686e-02 8.167336881160736084e-02 1.619137823581695557e-01 -2.467372566461563110e-01 2.949120402336120605e-01 -3.777162358164787292e-02 8.688608556985855103e-02 1.685412675142288208e-01 4.366264864802360535e-02 -6.438226997852325439e-02 3.495026528835296631e-01 -2.389344945549964905e-02 2.365067973732948303e-02 -1.267109215259552002e-01 -6.398227810859680176e-02 -2.115166932344436646e-01 1.400617603212594986e-02 -5.903016775846481323e-02 3.431356977671384811e-03 1.489865332841873169e-01 3.528961241245269775e-01 -5.750634893774986267e-02 9.673121571540832520e-02 2.197992354631423950e-01 2.336194217205047607e-01 -1.314671188592910767e-01 3.287638425827026367e-01 3.793828189373016357e-01 -3.505308926105499268e-02 3.047826513648033142e-02 3.394727408885955811e-02 -2.198395878076553345e-01
-6.057232618331909180e-02 6.148941442370414734e-02 2.525328993797302246e-01 -1.702419072389602661e-01 2.815029025077819824e-01 1.540878266096115112e-01 4.112740233540534973e-02 1.224829405546188354e-01 3.517795801162719727e-01 5.763591080904006958e-02 3.579250872135162354e-01 -2.311777025461196899e-01 -2.578957378864288330e-02 8.231622725725173950e-02 -9.153069555759429932e-02 5.117658153176307678e-02 2.959330379962921143e-01 -1.620952636003494263e-01 -2.182822525501251221e-01 -1.111565753817558289e-01 1.003409177064895630e-01 7.709249854087829590e-02 3.212805390357971191e-01 1.901795119047164917e-01 -1.760968714952468872e-01 -7.762730121612548828e-02 4.717190936207771301e-02 -1.790475100278854370e-01 1.273892074823379517e-01 5.222157388925552368e-02 1.277261376380920410e-01 1.311824768781661987e-01
3.945206105709075928e-02 1.484021097421646118e-01 2.760465741157531738e-01 -1.627491600811481476e-02 -4.045841842889785767e-02 6.225656345486640930e-02 -9.404770284891128540e-02 2.221460938453674316e-01 1.615877151489257812e-01 -2.575603127479553223e-01 3.348581492900848389e-01 -2.640722990036010742e-01 1.114180907607078552e-01 -1.870233863592147827e-01 3.267706632614135742e-01 -1.042301207780838013e-02 -5.396888405084609985e-02 -2.892561554908752441e-01 -5.831442773342132568e-02 -1.188243925571441650e-02 1.857722997665405273e-01 -1.073628570884466171e-02 3.847414255142211914e-02 9.015002846717834473e-02 -7.812325656414031982e-02 -3.291545510292053223e-01 -1.084245815873146057e-01 -8.508963137865066528e-02 -1.143914088606834412e-01 9.001443535089492798e-02 -3.189099729061126709e-01 1.302476823329925537e-01
-1.192956268787384033e-01 1.758162826299667358e-01 2.170366607606410980e-02 -2.733900547027587891e-01 2.330490052700042725e-01 3.497015312314033508e-02 -8.703134208917617798e-02 1.266296952962875366e-01 1.202603355050086975e-01 -1.483899801969528198e-01 2.379066199064254761e-01 -2.083989083766937256e-01 -3.916753455996513367e-02 9.739777445793151855e-02 1.020506173372268677e-01 -1.696068048477172852e-02 8.599806576967239380e-02 1.078573688864707947e-01 3.914513438940048218e-02 -4.323194548487663269e-02 1.067324057221412659e-01 1.887966692447662354e-01 -7.066423073410987854e-03 5.580758452415466309e-01 -4.060356020927429199e-01 -5.840841680765151978e-02 1.101058050990104675e-01 -4.254327341914176941e-02 6.837949156761169434e-03 -1.995762288570404053e-01 -1.973795294761657715e-01 1.596032269299030304e-02
6.201754137873649597e-02 -4.207882285118103027e-02 1.478388905525207520e-01 9.649931639432907104e-02 3.100440502166748047e-01 2.238457351922988892e-01 -2.171695381402969360e-01 1.276080459356307983e-01 9.786799550056457520e-02 1.391615420579910278e-01 4.396597445011138916e-01 -2.887282967567443848e-01 -6.739608198404312134e-02 -2.404998242855072021e-02 -1.152314618229866028e-01 4.991816822439432144e-03 1.173177361488342285e-01 -3.317545950412750244e-01 3.635975345969200134e-02 -1.926971375942230225e-01 7.881813496351242065e-02 -5.996758118271827698e-02 1.776054054498672485e-01 1.482677310705184937e-01 -1.843106001615524292e-01 -2.406314462423324585e-01 -7.175555080175399780e-02 -4.084650427103042603e-02 1.739651411771774292e-01 8.068779855966567993e-02 -2.482677698135375977e-01 -8.237012475728988647e-02
-7.534394506365060806e-03 2.519541382789611816e-01 3.031830489635467529e-02 -2.955633401870727539e-02 1.406534761190414429e-01 -1.924546249210834503e-02 -2.902620844542980194e-02 3.430086970329284668e-01 1.483062058687210083e-01 -2.347796112298965454e-01 3.488990366458892822e-01 -1.204751431941986084e-01 -9.743236750364303589e-02 2.784908413887023926e-01 -7.556144148111343384e-02 1.885131895542144775e-01 9.188986569643020630e-02 -2.097863405942916870e-01 -1.224812790751457214e-01 -1.879584640264511108e-01 -2.850222401320934296e-02 -1.692521944642066956e-02 -1.496462151408195496e-03 3.160583078861236572e-01 1.515376865863800049e-01 -1.794727444648742676e-01 -7.905418984591960907e-03 2.097005993127822876e-01 -6.697098910808563232e-02 1.206806302070617676e-01 -3.621266484260559082e-01 3.445075452327728271e-02
7.066574692726135254e-02 1.809927076101303101e-01 2.440071552991867065e-01 2.436648905277252197e-01 1.066232006996870041e-02 9.808036684989929199e-02 -3.188120722770690918e-01 -4.056669771671295166e-02 1.077975109219551086e-01 6.804808229207992554e-02 4.552953541278839111e-01 -2.187570929527282715e-01 9.232930839061737061e-02 1.803898364305496216e-01 6.060934439301490784e-02 -1.835764646530151367e-01 -1.241231337189674377e-01 5.320687964558601379e-02 -1.720434278249740601e-01 -2.195272892713546753e-01 1.635155975818634033e-01 7.886765152215957642e-02 1.048405170440673828e-01 2.549795210361480713e-01 2.551319003105163574e-01 -1.032883971929550171e-01 -5.741602182388305664e-02 -5.415957048535346985e-02 1.069761440157890320e-01 -1.154152899980545044e-01 -1.519241631031036377e-01 -2.136560827493667603e-01
1.622090190649032593e-01 -5.346591770648956299e-02 2.106926292181015015e-01 -5.280600115656852722e-02 -1.401506457477807999e-02 1.319198403507471085e-02 -7.279727607965469360e-02 2.255538254976272583e-01 -2.088960409164428711e-01 3.615556657314300537e-02 6.524164676666259766e-01 7.078735530376434326e-02 -3.144600614905357361e-02 -5.750573705881834030e-03 2.432983368635177612e-01 -2.852569818496704102e-01 2.016981504857540131e-02 -9.700290113687515259e-02 -1.818363666534423828e-01 -9.993724524974822998e-02 3.384130075573921204e-02 5.192045122385025024e-02 2.065619826316833496e-01 1.612588763236999512e-01 1.500471085309982300e-01 -3.268683701753616333e-02 1.455508619546890259e-01 -2.668092250823974609e-01 -2.028899453580379486e-02 -5.178399384021759033e-03 6.685496121644973755e-02 -6.058637052774429321e-02
2.961030974984169006e-02 -9.718099236488342285e-02 1.037896573543548584e-01 -2.340407371520996094e-01 2.200509458780288696e-01 -1.452618278563022614e-03 3.227684646844863892e-02 2.311780899763107300e-01 6.013739854097366333e-02 -1.645477861166000366e-01 1.363877952098846436e-01 8.117686957120895386e-02 4.447437822818756104e-01 -3.137143701314926147e-02 -3.589011430740356445e-01 1.504462677985429764e-02 -9.011356160044670105e-03 -1.121283173561096191e-01 -7.123135961592197418e-03 1.288428157567977905e-01 2.232104390859603882e-01 7.667873799800872803e-02 2.050670683383941650e-01 2.125066667795181274e-01 7.736331969499588013e-02 -4.161030799150466919e-02 -1.013226434588432312e-01 -8.586494624614715576e-02 1.090853065252304077e-01 -1.192941665649414062e-01 1.084106136113405228e-02 -4.622744321823120117e-01
-9.172820299863815308e-02 -1.572887897491455078e-01 1.278320550918579102e-01 1.292955130338668823e-01 2.108653634786605835e-01 7.497354596853256226e-02 7.037366926670074463e-02 1.517378836870193481e-01 -1.609220206737518311e-01 -1.282665580511093140e-01 4.188704490661621094e-01 2.209880501031875610e-01 2.014880627393722534e-01 -9.368739277124404907e-02 1.366847455501556396e-01 4.896374791860580444e-02 1.529357731342315674e-01 -4.333569854497909546e-02 -1.289032865315675735e-02 -1.735533475875854492e-01 -1.446555107831954956e-01 -8.184990286827087402e-02 6.437212228775024414e-02 4.729011356830596924e-01 1.639582216739654541e-01 5.706708133220672607e-02 1.984560042619705200e-01 1.321047246456146240e-01 1.589966416358947754e-01 -7.747308351099491119e-03 -6.269410997629165649e-02 -3.023744523525238037e-01
-5.009273067116737366e-02 -7.706938683986663818e-02 3.866807222366333008e-01 -2.272208929061889648e-01 2.251658588647842407e-02 2.872222661972045898e-01 2.540887333452701569e-02 1.053826436400413513e-01 1.263118237257003784e-01 -3.140202164649963379e-01 2.763103544712066650e-01 -3.859182447195053101e-02 -1.173728555440902710e-01 1.033852845430374146e-01 -2.996797300875186920e-02 9.764157980680465698e-02 1.512942761182785034e-01 -1.689116656780242920e-01 1.110436171293258667e-01 -2.872554361820220947e-01 1.101717427372932434e-01 3.210375458002090454e-02 -3.568586707115173340e-01 1.667923182249069214e-01 -5.191572941839694977e-03 5.497288703918457031e-02 2.167080938816070557e-01 1.107714921236038208e-01 -1.137314215302467346e-01 -2.736621797084808350e-01 -5.651311203837394714e-02 -2.105302922427654266e-02
-2.876445353031158447e-01 -9.426025301218032837e-02 1.774841845035552979e-01 -1.786558479070663452e-01 2.157285362482070923e-01 -1.463334709405899048e-01 -5.089272931218147278e-02 1.744616180658340454e-01 -1.408074200153350830e-01 9.234516881406307220e-03 4.664743542671203613e-01 3.567837923765182495e-02 -1.902632787823677063e-02 4.629340395331382751e-02 -6.487557291984558105e-02 -2.521660923957824707e-02 -5.870665982365608215e-02 -1.435538679361343384e-01 -1.260407716035842896e-01 2.095811069011688232e-02 -1.208725124597549438e-01 -1.075922995805740356e-01 2.146687805652618408e-01 2.913042902946472168e-01 -4.137293621897697449e-02 -2.546891570091247559e-01 1.340018957853317261e-02 -3.256829082965850830e-01 -1.122556552290916443e-01 -5.878319218754768372e-02 -2.154802381992340088e-01 -2.549946606159210205e-01
-1.832697391510009766e-01 1.843565255403518677e-01 2.889088392257690430e-01 4.172315355390310287e-03 -6.718232482671737671e-02 2.763874232769012451e-01 -2.443457394838333130e-01 1.565089076757431030e-01 1.619462966918945312e-01 -2.498474270105361938e-01 2.825406789779663086e-01 -2.720116078853607178e-01 1.584956347942352295e-01 -1.395745128393173218e-01 -1.797824054956436157e-01 2.274373620748519897e-01 6.983745098114013672e-02 -1.937462687492370605e-01 -1.426876783370971680e-01 -2.139999717473983765e-01 1.918487548828125000e-01 1.373247243463993073e-02 -1.957419067621231079e-01 4.789903759956359863e-02 -1.492145359516143799e-01 -5.788639187812805176e-02 2.016075551509857178e-01 -9.028992801904678345e-02 3.380399942398071289e-02 -1.598746329545974731e-01 1.310202777385711670e-01 -9.087130427360534668e-02
-1.189913600683212280e-01 8.066289126873016357e-02 2.109155207872390747e-01 -1.320209801197052002e-01 -2.870141565799713135e-01 3.433052897453308105e-01 -1.673805266618728638e-01 1.102727428078651428e-01 5.098903924226760864e-02 -7.134295254945755005e-02 1.599356085062026978e-01 -2.842648923397064209e-01 3.228542804718017578e-01 1.262886375188827515e-01 5.531682819128036499e-02 -1.347142010927200317e-01 1.880490481853485107e-01 -1.693009734153747559e-01 6.836187094449996948e-02 -3.167453408241271973e-01 -1.207683160901069641e-01 1.287700235843658447e-01 1.461474001407623291e-01 2.039153128862380981e-01 1.215448901057243347e-01 -1.479630358517169952e-02 1.302807480096817017e-01 2.024437338113784790e-01 -1.410905122756958008e-01 1.560388803482055664e-01 -1.526228934526443481e-01 -1.338285356760025024e-01
2.109981887042522430e-02 3.944838047027587891e-01 2.474540621042251587e-01 1.323371231555938721e-01 -1.068147644400596619e-02 -4.392370209097862244e-02 -2.081854194402694702e-01 1.119135022163391113e-01 1.400724053382873535e-01 -1.152307167649269104e-01 4.883917570114135742e-01 -9.204732626676559448e-02 1.461185328662395477e-02 -1.086617931723594666e-01 9.616127610206604004e-02 -1.159087792038917542e-01 2.576628625392913818e-01 -5.085022747516632080e-02 3.089851886034011841e-02 -1.216836124658584595e-01 1.359692513942718506e-01 -2.109400480985641479e-01 7.440386712551116943e-02 6.869352608919143677e-02 1.941331177949905396e-01 9.648255258798599243e-02 2.912147939205169678e-01 -9.884819388389587402e-02 -1.057480946183204651e-01 2.675766646862030029e-01 -9.685499966144561768e-02 -3.116201981902122498e-02
1.341299414634704590e-01 2.364633977413177490e-01 2.417715787887573242e-01 -1.244028136134147644e-01 2.635150551795959473e-01 2.518808543682098389e-01 -8.182455599308013916e-02 1.380689442157745361e-01 1.447915285825729370e-01 1.256933808326721191e-01 2.626039683818817139e-01 -1.725016236305236816e-01 -3.642347082495689392e-02 6.933121383190155029e-02 8.472512854496017098e-05 -4.368233680725097656e-02 1.533008515834808350e-01 -1.693857908248901367e-01 -1.384477168321609497e-01 -5.660891160368919373e-02 2.849954962730407715e-01 1.735767126083374023e-01 1.533165276050567627e-01 4.671801030635833740e-01 3.249292075634002686e-02 -3.980607166886329651e-02 -2.043866552412509918e-02 -1.623447090387344360e-01 -1.514997482299804688e-01 7.427337765693664551e-02 1.542020142078399658e-01 2.016407996416091919e-01
-1.253820210695266724e-01 -3.857058286666870117e-02 4.032796248793601990e-02 -1.402589492499828339e-02 3.216695487499237061e-01 2.322120815515518188e-01 6.049547344446182251e-02 3.176315128803253174e-02 -3.386827707290649414e-01 -3.929542601108551025e-01 3.415836989879608154e-01 -1.425739564001560211e-02 1.105477362871170044e-01 -6.177356094121932983e-02 1.411929875612258911e-01 -2.177865803241729736e-01 -3.202369203791022301e-03 3.780280053615570068e-02 -2.707902193069458008e-01 7.059438154101371765e-03 1.064706221222877502e-02 -5.619575828313827515e-02 1.878210902214050293e-01 1.317377984523773193e-01 -1.284519396722316742e-02 -2.031211405992507935e-01 7.777759432792663574e-02 -3.932303562760353088e-02 2.075579315423965454e-01 -1.928062289953231812e-01 -2.345024198293685913e-01 -1.857878714799880981e-01
-2.718073874711990356e-02 2.666571140289306641e-01 6.653757393360137939e-02 -1.527061462402343750e-01 1.496940851211547852e-01 1.090077683329582214e-01 -1.465383321046829224e-01 3.303337842226028442e-02 2.765936404466629028e-02 8.071315288543701172e-02 4.678145945072174072e-01 -6.840882450342178345e-02 -2.473413199186325073e-01 1.551573723554611206e-01 9.432243555784225464e-02 -1.661664098501205444e-01 1.325851231813430786e-01 -2.201879620552062988e-01 -6.593002378940582275e-02 -2.724207043647766113e-01 -7.366682589054107666e-02 -4.468651860952377319e-02 2.662959992885589600e-01 1.981746852397918701e-01 -1.196387261152267456e-01 -2.293177247047424316e-01 2.710937261581420898e-01 5.307380855083465576e-02 7.743195444345474243e-02 -3.845617547631263733e-02 2.052929699420928955e-01 -1.895344555377960205e-01
-5.211737751960754395e-02 -2.802777290344238281e-01 -1.217178162187337875e-02 -2.156176790595054626e-02 1.047537922859191895e-01 2.603842876851558685e-02 -2.111424058675765991e-01 3.275435864925384521e-01 -2.154940813779830933e-01 6.503412127494812012e-02 3.464355170726776123e-01 1.020687744021415710e-01 2.228971123695373535e-01 5.467162281274795532e-02 -8.943328261375427246e-02 -9.756145626306533813e-02 -6.466289609670639038e-02 2.739621698856353760e-02 -3.484539687633514404e-01 2.608312526717782021e-03 2.098596245050430298e-01 -1.675308123230934143e-02 3.528358042240142822e-01 1.753807663917541504e-01 -1.863679289817810059e-01 2.750087296590209007e-04 2.109100110828876495e-02 -2.673436701297760010e-01 -2.157182991504669189e-01 2.699225023388862610e-02 4.952393937855958939e-03 -1.530898958444595337e-01
-6.545349210500717163e-02 1.546922177076339722e-01 4.856436848640441895e-01 -1.998813748359680176e-01 3.165214955806732178e-01 -9.722742438316345215e-02 -1.910716854035854340e-02 1.397783905267715454e-01 -2.001466229557991028e-02 -1.279118508100509644e-01 1.376200914382934570e-01 -7.775746285915374756e-02 2.385315001010894775e-01 1.612774282693862915e-01 6.869199872016906738e-02 5.991717427968978882e-02 2.719405479729175568e-02 -1.619763299822807312e-02 -7.815672457218170166e-02 -1.305003613233566284e-01 -1.621362864971160889e-01 1.097536534070968628e-01 3.081873655319213867e-01 2.175094634294509888e-01 1.354407966136932373e-01 -3.928193151950836182e-01 -5.476916208863258362e-02 3.678289428353309631e-02 1.399087458848953247e-01 -1.706585437059402466e-01 5.472378060221672058e-02 3.984336741268634796e-03
-3.296185657382011414e-02 9.448456764221191406e-02 1.742699369788169861e-02 -2.601835131645202637e-01 3.083852231502532959e-01 8.772123605012893677e-03 9.510445408523082733e-03 1.124040260910987854e-01 1.144449561834335327e-01 -1.650539487600326538e-01 2.869620621204376221e-01 -1.781356185674667358e-01 -3.909746930003166199e-02 1.102105826139450073e-01 -2.870874665677547455e-02 5.646364018321037292e-02 -3.531028330326080322e-02 1.256820261478424072e-01 2.732930518686771393e-02 -3.871040046215057373e-02 5.830881372094154358e-02 1.119420528411865234e-01 2.030482515692710876e-03 5.112035870552062988e-01 -3.600521087646484375e-01 -4.338881373405456543e-02 1.381014734506607056e-01 -1.600599884986877441e-01 -5.639514420181512833e-03 -2.683473825454711914e-01 -2.774488627910614014e-01 -1.421006768941879272e-01
-1.391648501157760620e-01 6.433690339326858521e-02 5.785639956593513489e-02 -3.871478885412216187e-02 -8.826560527086257935e-02 1.557042449712753296e-01 -1.546806693077087402e-01 1.362033933401107788e-01 1.369884610176086426e-01 -2.743599414825439453e-01 3.374390304088592529e-01 -3.028561919927597046e-02 -5.954637750983238220e-02 1.736967861652374268e-01 5.138804763555526733e-02 3.050231039524078369e-01 -4.598578065633773804e-02 -1.813141256570816040e-02 -1.648748070001602173e-01 -2.474017590284347534e-01 -1.011465862393379211e-01 8.817476779222488403e-02 3.565916791558265686e-02 3.102976083755493164e-01 2.024215757846832275e-01 -3.209275305271148682e-01 -1.340287178754806519e-01 3.675641119480133057e-02 -6.442672759294509888e-02 -1.312542706727981567e-01 -4.096643924713134766e-01 5.870295222848653793e-03
-5.153222009539604187e-02 7.067723572254180908e-02 1.496653854846954346e-01 1.949612796306610107e-01 -7.632581144571304321e-02 1.879766285419464111e-01 -1.750954091548919678e-01 3.475898802280426025e-01 -4.870869591832160950e-02 -1.662666350603103638e-01 4.035936892032623291e-01 -7.001645117998123169e-02 1.430590152740478516e-01 7.727084308862686157e-02 2.313475608825683594e-01 -3.213565051555633545e-01 -1.740271970629692078e-02 -3.353971540927886963e-01 -1.175638809800148010e-01 -1.506150364875793457e-01 -6.624075025320053101e-02 -9.260705858469009399e-02 7.578332722187042236e-02 1.380437463521957397e-01 -6.692531704902648926e-02 -2.087260931730270386e-01 1.854209899902343750e-01 -2.363691180944442749e-01 1.375782042741775513e-01 -7.259035110473632812e-02 -8.437214046716690063e-02 3.987164422869682312e-02
-3.176116198301315308e-02 1.187541931867599487e-01 1.049031093716621399e-01 -2.342365384101867676e-01 -4.086486995220184326e-02 -1.095338612794876099e-01 1.370364129543304443e-01 2.313959002494812012e-01 -2.247801795601844788e-02 -1.364890933036804199e-01 4.124042093753814697e-01 -2.894497290253639221e-02 9.954873472452163696e-02 2.684795558452606201e-01 1.130972281098365784e-01 -8.718035370111465454e-02 1.556240916252136230e-01 1.320178657770156860e-01 -2.877041697502136230e-01 -2.398067116737365723e-01 -2.844704091548919678e-01 -1.253933738917112350e-02 2.720241546630859375e-01 1.365950554609298706e-01 -2.369618974626064301e-02 -5.510718747973442078e-02 2.475384920835494995e-01 4.498265217989683151e-03 5.568115040659904480e-02 -1.710596829652786255e-01 -4.522072896361351013e-02 -2.926250100135803223e-01
-1.677538827061653137e-02 3.682200014591217041e-01 1.753673106431961060e-01 -4.296190440654754639e-01 -4.352229088544845581e-02 8.030384033918380737e-02 -3.347864001989364624e-02 1.781947463750839233e-01 1.380780246108770370e-02 6.914095580577850342e-02 2.964953482151031494e-01 -1.971702873706817627e-01 2.427249215543270111e-03 1.022259965538978577e-01 -2.159479707479476929e-01 -8.578001707792282104e-02 5.487354472279548645e-02 1.261785328388214111e-01 -2.322418242692947388e-02 -2.882810831069946289e-01 9.602050483226776123e-02 -1.677927970886230469e-01 -1.250963360071182251e-01 2.183529436588287354e-01 3.624529391527175903e-02 2.075195126235485077e-02 7.993037253618240356e-02 -1.147623136639595032e-01 -2.124269157648086548e-01 2.421188056468963623e-01 -1.434117555618286133e-02 -2.878363430500030518e-01
-1.965616047382354736e-01 -2.045340687036514282e-01 2.480138689279556274e-01 -1.482167243957519531e-01 1.742114871740341187e-01 1.046105325222015381e-01 -1.349478513002395630e-01 1.673551797866821289e-01 -2.833064272999763489e-02 -5.102818608283996582e-01 1.176592707633972168e-01 -3.147661685943603516e-02 6.108335778117179871e-02 1.525360792875289917e-01 -3.448253870010375977e-02 1.057798191905021667e-01 -2.205930203199386597e-01 -3.773815184831619263e-02 -1.865700930356979370e-01 1.032114923000335693e-01 1.624711453914642334e-01 -4.923847690224647522e-02 7.799947261810302734e-02 2.967613041400909424e-01 1.068229302763938904e-01 -1.000385954976081848e-01 1.415745466947555542e-01 -1.978570073843002319e-01 7.662658393383026123e-02 8.608642034232616425e-03 -1.517086625099182129e-01 -3.241097927093505859e-01
-2.967711687088012695e-01 2.789886295795440674e-01 -1.344140898436307907e-02 -1.356001049280166626e-01 -3.582372516393661499e-02 1.192338615655899048e-01 5.801825784146785736e-03 3.997045010328292847e-02 -1.247593164443969727e-01 -1.476345211267471313e-01 1.355820894241333008e-01 1.172537878155708313e-01 1.017685756087303162e-01 1.448096781969070435e-01 -2.922914922237396240e-01 -3.546039015054702759e-02 -3.852666914463043213e-02 1.937483064830303192e-02 -2.745288014411926270e-01 4.182722046971321106e-02 1.824887841939926147e-01 -9.589897096157073975e-02 2.428858578205108643e-01 4.007538259029388428e-01 6.897313147783279419e-02 -2.422406971454620361e-01 2.684816718101501465e-01 6.449240725487470627e-03 6.183633580803871155e-02 4.470678791403770447e-02 -3.583537340164184570e-01 -3.125180024653673172e-03
6.830582767724990845e-02 1.376871019601821899e-01 1.194747611880302429e-01 8.705799281597137451e-02 -1.180832833051681519e-01 4.620603099465370178e-02 -2.335913293063640594e-02 1.166756227612495422e-01 -1.398322544991970062e-02 -3.367337584495544434e-01 4.701539278030395508e-01 1.585498899221420288e-01 3.389938175678253174e-01 -4.788903146982192993e-02 -3.908695653080940247e-02 -3.418619930744171143e-01 -4.866614192724227905e-02 -8.470598608255386353e-02 6.144322827458381653e-02 7.518052309751510620e-02 -5.278065800666809082e-02 -1.465124338865280151e-01 6.061178818345069885e-02 6.781573593616485596e-02 -1.563806980848312378e-01 -1.321079134941101074e-01 1.068834885954856873e-01 -3.676671385765075684e-01 -1.418639421463012695e-01 -1.055840328335762024e-01 -2.114472389221191406e-01 -1.136713624000549316e-01
-3.138834536075592041e-01 1.254929602146148682e-01 1.863397061824798584e-01 -1.592554301023483276e-01 -7.611469179391860962e-02 8.410838991403579712e-02 1.184915378689765930e-01 2.162527740001678467e-01 1.654208749532699585e-01 -1.273075118660926819e-03 1.386114656925201416e-01 -3.284872174263000488e-01 2.487656027078628540e-01 -2.262546271085739136e-01 -8.290164917707443237e-02 -1.049796789884567261e-01 2.105776369571685791e-01 -1.177626401185989380e-01 2.116316854953765869e-01 -1.615246981382369995e-01 1.034455746412277222e-01 6.826022267341613770e-02 1.905627548694610596e-01 2.269067764282226562e-01 -1.334348917007446289e-01 6.076949462294578552e-02 2.971228361129760742e-01 2.591553144156932831e-02 -3.308592736721038818e-01 -4.033499583601951599e-02 -4.890452325344085693e-02 1.016398519277572632e-01
6.313754618167877197e-02 5.112643241882324219e-01 6.934600323438644409e-02 -2.562144957482814789e-02 2.321496158838272095e-01 1.543817073106765747e-01 6.329824775457382202e-02 3.402119576930999756e-01 6.418254971504211426e-02 -1.082786098122596741e-01 3.031641244888305664e-01 -1.243174150586128235e-01 -9.731877595186233521e-02 5.491366609930992126e-02 1.218633875250816345e-01 1.019538938999176025e-01 2.462757229804992676e-01 2.713078074157238007e-02 7.630702108144760132e-02 -8.074274659156799316e-02 -7.579948753118515015e-02 1.931315064430236816e-01 4.544912278652191162e-02 3.077949881553649902e-01 1.558316648006439209e-01 -9.124015271663665771e-02 8.551196753978729248e-02 3.015776574611663818e-01 1.372121870517730713e-01 8.495374768972396851e-02 -4.647650755941867828e-03 -1.504141930490732193e-02
-1.524023860692977905e-01 -4.815989639610052109e-03 1.370179504156112671e-01 -2.585799098014831543e-01 1.595196127891540527e-01 -1.185590401291847229e-01 -1.229562610387802124e-01 1.778615266084671021e-01 1.145038902759552002e-01 -1.038269922137260437e-01 3.894917368888854980e-01 1.780435442924499512e-02 1.807386577129364014e-01 3.896317183971405029e-01 2.525916993618011475e-01 -1.127388048917055130e-02 1.668019294738769531e-01 -5.072260275483131409e-02 -1.891561746597290039e-01 8.592342585325241089e-02 -1.073294784873723984e-02 -1.921122074127197266e-01 1.699682772159576416e-01 3.050367236137390137e-01 2.105422690510749817e-02 -4.871080815792083740e-02 9.770121425390243530e-02 -2.805314958095550537e-01 6.157056195661425591e-04 1.390839964151382446e-01 -9.883642941713333130e-02 -1.668705344200134277e-01
-1.138371899724006653e-01 4.982910305261611938e-02 2.605388760566711426e-01 3.024003803730010986e-01 1.458139121532440186e-01 2.324303090572357178e-01 -1.352554410696029663e-01 7.025032490491867065e-02 -5.686901137232780457e-02 4.480079188942909241e-02 3.776612877845764160e-01 -2.286185920238494873e-01 1.448555141687393188e-01 -1.463075540959835052e-02 4.922444745898246765e-02 2.026389539241790771e-01 -2.306904643774032593e-01 -1.250259131193161011e-01 1.021472644060850143e-02 -1.971246898174285889e-01 1.368779689073562622e-01 2.183842286467552185e-02 3.243783488869667053e-02 1.634440720081329346e-01 1.602752655744552612e-01 -1.000903546810150146e-01 1.336834132671356201e-01 -6.755995005369186401e-02 8.585982024669647217e-02 -1.042867228388786316e-01 -3.101906478404998779e-01 -3.667424321174621582e-01
7.956058531999588013e-02 6.406741589307785034e-02 1.574124246835708618e-01 -4.552588462829589844e-01 1.697391271591186523e-01 -8.505626022815704346e-02 3.454129397869110107e-02 4.239782094955444336e-01 7.967966794967651367e-02 2.767560072243213654e-02 2.648545801639556885e-01 -9.995996206998825073e-02 1.700353175401687622e-01 -8.480457216501235962e-02 3.346168622374534607e-02 -1.290926188230514526e-01 -3.375307470560073853e-02 1.019474789500236511e-01 -1.426825672388076782e-01 1.319858804345130920e-02 -6.629493832588195801e-02 2.582714334130287170e-02 4.652952775359153748e-02 1.969181234017014503e-03 1.526859998703002930e-01 1.008077263832092285e-01 3.097291886806488037e-01 -2.076853066682815552e-01 -8.370335400104522705e-02 -3.323150873184204102e-01 -1.311813443899154663e-01 -2.300038039684295654e-01
-1.358248144388198853e-01 1.042104586958885193e-01 -3.104457864537835121e-03 -2.825758755207061768e-01 2.794241905212402344e-01 -1.740463674068450928e-01 5.926007032394409180e-02 1.765208691358566284e-01 -1.815371587872505188e-02 -2.066605836153030396e-01 2.942589223384857178e-01 5.345951765775680542e-02 2.067477405071258545e-01 2.149555683135986328e-01 1.698596030473709106e-01 -7.455239444971084595e-02 2.594196498394012451e-01 1.130774524062871933e-02 -2.587198913097381592e-01 2.615113742649555206e-02 -9.221299737691879272e-02 -5.710923671722412109e-02 2.545517683029174805e-01 1.461405754089355469e-01 4.449898004531860352e-02 -2.801983356475830078e-01 -9.048850089311599731e-02 -1.129593700170516968e-01 2.134796828031539917e-01 -2.480381727218627930e-01 -2.203731983900070190e-01 -4.337775707244873047e-02
-1.381586492061614990e-01 1.083361878991127014e-01 1.450933068990707397e-01 -1.315900683403015137e-01 -4.124546423554420471e-02 1.866137385368347168e-01 -1.939681768417358398e-01 2.220497727394104004e-01 -4.274704307317733765e-02 -1.600642949342727661e-01 2.415409684181213379e-01 -3.405812084674835205e-01 -7.354385405778884888e-02 1.574710011482238770e-01 -4.472598806023597717e-02 8.997497707605361938e-02 3.609005212783813477e-01 -1.466689407825469971e-01 6.785118486732244492e-03 -3.718598186969757080e-01 -1.956257671117782593e-01 -1.490516215562820435e-01 -9.974011778831481934e-02 2.247655987739562988e-01 2.194973640143871307e-02 9.090987592935562134e-02 9.680121392011642456e-02 1.179718971252441406e-01 -1.278654038906097412e-01 -2.580037117004394531e-01 -1.794847697019577026e-01 -8.402371406555175781e-02
-2.127630263566970825e-01 4.239028394222259521e-01 8.237262070178985596e-02 -4.871878027915954590e-02 2.397238910198211670e-01 3.164066374301910400e-01 1.801385879516601562e-01 -5.079051479697227478e-02 -3.381955623626708984e-02 -2.134976834058761597e-01 3.108277320861816406e-01 -6.492274254560470581e-02 5.523858219385147095e-02 -1.469747275114059448e-01 4.376636072993278503e-02 -1.253151446580886841e-01 2.993544749915599823e-02 -2.315920293331146240e-01 4.680379852652549744e-02 -1.999202519655227661e-01 2.721689939498901367e-01 -1.409912854433059692e-01 2.486898154020309448e-01 6.120093166828155518e-02 -2.281213179230690002e-02 8.614137023687362671e-02 3.905412927269935608e-02 9.632372856140136719e-02 3.419435396790504456e-02 -3.191079497337341309e-01 -1.911390200257301331e-02 -7.140114903450012207e-02
-1.647249758243560791e-01 6.574768573045730591e-02 9.005946666002273560e-02 9.146468341350555420e-02 6.860065739601850510e-03 3.415823355317115784e-02 3.172576427459716797e-02 1.433240920305252075e-01 5.935303121805191040e-02 -2.274442911148071289e-01 2.065335661172866821e-01 -1.119338646531105042e-01 -1.216334477066993713e-01 3.031236827373504639e-01 -5.468127131462097168e-02 8.523510396480560303e-02 -1.132524758577346802e-01 -1.769516319036483765e-01 6.964568514376878738e-03 -8.040657639503479004e-02 -1.568439453840255737e-01 -1.461279839277267456e-01 2.560588717460632324e-01 5.759523510932922363e-01 1.807563453912734985e-01 -2.990497350692749023e-01 2.121045812964439392e-02 -1.096549183130264282e-01 -1.155167967081069946e-01 -1.917297095060348511e-01 -1.484009921550750732e-01 -3.652577102184295654e-02
-2.641036510467529297e-01 1.992807835340499878e-01 1.271728277206420898e-01 -1.002945452928543091e-01 3.533398732542991638e-02 2.432487308979034424e-01 1.007072255015373230e-01 2.982813417911529541e-01 -7.441895455121994019e-02 1.073565706610679626e-02 1.862011551856994629e-01 -7.817757129669189453e-02 2.916341423988342285e-01 -8.799362182617187500e-02 1.340239346027374268e-01 1.159318014979362488e-01 3.565010428428649902e-01 -1.657179743051528931e-01 6.718779914081096649e-03 -1.572738029062747955e-02 8.512558788061141968e-02 -2.127839922904968262e-01 9.719586372375488281e-02 2.593205571174621582e-01 -2.172388881444931030e-01 2.400005012750625610e-01 1.775911450386047363e-01 1.001775786280632019e-01 -2.536669671535491943e-01 -1.682564914226531982e-01 -4.958752542734146118e-02 9.269124269485473633e-02
1.381788551807403564e-01 2.359773218631744385e-01 9.832869470119476318e-02 -3.016413152217864990e-01 6.413638591766357422e-02 5.979507043957710266e-02 -7.240870594978332520e-02 2.035281062126159668e-01 -1.751455664634704590e-01 4.331112280488014221e-02 4.286369085311889648e-01 -1.878779828548431396e-01 2.567232772707939148e-02 -2.972297668457031250e-01 -5.758682638406753540e-02 -1.367042958736419678e-01 -4.620720818638801575e-02 1.644837670028209686e-02 -6.596337072551250458e-03 2.526943683624267578e-01 2.754856348037719727e-01 2.129938304424285889e-01 2.190731167793273926e-01 1.937787085771560669e-01 4.139962047338485718e-02 -1.916859149932861328e-01 1.296958178281784058e-01 1.636304110288619995e-01 -1.096862852573394775e-01 -1.215039864182472229e-01 1.045194491744041443e-01 -1.214239522814750671e-01
-8.546718396246433258e-03 -1.426394879817962646e-01 1.815497428178787231e-01 1.197840496897697449e-01 2.678448855876922607e-01 2.269355803728103638e-01 5.118323117494583130e-02 2.164704054594039917e-01 -3.585950732231140137e-01 -2.824688255786895752e-01 3.059967458248138428e-01 6.555856764316558838e-02 1.417770981788635254e-01 3.543353080749511719e-02 5.618716590106487274e-03 -1.927484124898910522e-01 4.552931711077690125e-02 5.849977210164070129e-02 -2.720323503017425537e-01 -1.811894588172435760e-02 -8.041893690824508667e-02 1.047652866691350937e-02 -3.169325366616249084e-02 2.952765822410583496e-01 -2.611552178859710693e-02 -1.541719585657119751e-01 1.760795712471008301e-01 -2.322136908769607544e-01 9.606840461492538452e-02 -2.541333138942718506e-01 -7.385773211717605591e-02 -1.773723363876342773e-01
-1.914070099592208862e-01 -8.209541440010070801e-02 8.316386491060256958e-02 -4.108500778675079346e-01 1.952555328607559204e-01 2.574928998947143555e-01 1.875184327363967896e-01 1.653666496276855469e-01 1.078073233366012573e-01 -1.723463833332061768e-01 3.001157045364379883e-01 -2.447751909494400024e-01 -3.073745965957641602e-02 2.616646885871887207e-02 -1.309552937746047974e-01 -6.482731550931930542e-04 1.869931519031524658e-01 -1.970153599977493286e-01 4.488531872630119324e-02 -2.571577429771423340e-01 -2.081627547740936279e-01 9.320157021284103394e-02 -3.201626241207122803e-02 2.703264951705932617e-01 -1.212130486965179443e-01 1.360879540443420410e-01 2.482365220785140991e-01 1.352089792490005493e-01 1.010882928967475891e-01 -3.705264255404472351e-02 1.293350290507078171e-02 -1.047073677182197571e-01
3.289585188031196594e-02 2.574982345104217529e-01 4.776336252689361572e-02 -3.348705768585205078e-01 3.546067774295806885e-01 7.572505623102188110e-02 5.741415545344352722e-03 1.131496727466583252e-01 1.218017414212226868e-01 -2.343179285526275635e-01 1.940219551324844360e-01 -2.079637646675109863e-01 4.332886636257171631e-02 1.170955970883369446e-01 2.429866604506969452e-02 2.472036331892013550e-02 -3.523183986544609070e-02 6.847406178712844849e-02 -2.283030748367309570e-02 -6.231496483087539673e-02 -8.487557992339134216e-03 1.532374322414398193e-01 4.527427628636360168e-02 4.351441264152526855e-01 -3.753122389316558838e-01 1.722098514437675476e-02 1.321570575237274170e-01 -1.277561634778976440e-01 7.120463252067565918e-02 -7.966794073581695557e-02 -2.877671420574188232e-01 -1.095188781619071960e-01
1.018918119370937347e-02 1.819277107715606689e-01 3.303681313991546631e-01 -3.529681265354156494e-01 1.796327382326126099e-01 8.380669355392456055e-02 -9.597706794738769531e-02 1.935508251190185547e-01 -1.171949654817581177e-01 8.909232914447784424e-02 3.895408511161804199e-01 1.763589866459369659e-02 -1.127942353487014771e-01 1.732074022293090820e-01 -2.846469581127166748e-01 1.588095352053642273e-02 1.785701662302017212e-01 5.439134687185287476e-02 1.780089363455772400e-02 -3.286908268928527832e-01 -1.500313878059387207e-01 6.539051234722137451e-02 1.158363446593284607e-01 2.578666508197784424e-01 8.959354460239410400e-02 -4.567022994160652161e-02 -7.877068221569061279e-02 -1.948485970497131348e-01 -1.321361511945724487e-01 -1.201347410678863525e-01 1.077406406402587891e-01 -4.118947312235832214e-02
-3.711040364578366280e-03 2.110019922256469727e-01 1.625029146671295166e-01 -5.447494238615036011e-02 2.034417837858200073e-01 4.062380492687225342e-01 -1.719959974288940430e-01 3.294011577963829041e-02 6.437811255455017090e-02 1.596253067255020142e-01 4.182778596878051758e-01 -3.372498452663421631e-01 -8.351167291402816772e-02 1.144076138734817505e-01 -2.007448226213455200e-01 -3.887091949582099915e-02 2.097432464361190796e-01 -1.822603642940521240e-01 5.881674122065305710e-03 -1.932277530431747437e-01 1.028955802321434021e-01 4.572370555251836777e-03 1.082510203123092651e-01 2.983685433864593506e-01 -9.508220106363296509e-02 -1.689578890800476074e-01 1.421591490507125854e-01 -1.223507374525070190e-01 1.707775145769119263e-02 1.066690776497125626e-02 7.071972638368606567e-02 6.860398501157760620e-02
-2.969453632831573486e-01 -6.490341573953628540e-02 1.664321720600128174e-01 -1.507148444652557373e-01 1.146582365036010742e-01 -3.562575951218605042e-02 -9.490438550710678101e-02 1.640654206275939941e-01 2.528974413871765137e-02 -1.608419120311737061e-01 3.121910393238067627e-01 -1.516232043504714966e-01 2.384409010410308838e-01 3.123168349266052246e-01 1.451036334037780762e-01 6.297978572547435760e-03 -1.592137664556503296e-02 -5.887866392731666565e-02 -5.835405737161636353e-02 2.292578481137752533e-02 4.351698607206344604e-02 -1.295203119516372681e-01 1.863407343626022339e-01 3.438741564750671387e-01 1.854007393121719360e-01 -3.592551648616790771e-01 -7.878044992685317993e-02 -1.612103730440139771e-01 -2.510091960430145264e-01 -9.386067278683185577e-03 -1.442955583333969116e-01 -1.598843336105346680e-01
1.975450431928038597e-03 3.182451799511909485e-02 3.750525116920471191e-01 5.703111365437507629e-02 1.653664559125900269e-01 1.522273719310760498e-01 -1.326114288531243801e-03 1.039265915751457214e-01 1.313308626413345337e-01 -1.873338967561721802e-01 4.468137025833129883e-01 -1.506828367710113525e-01 1.014384180307388306e-01 -1.735535264015197754e-01 3.276087343692779541e-01 7.740209810435771942e-03 -6.944820284843444824e-02 -2.884159982204437256e-01 -4.109165444970130920e-02 5.781333893537521362e-03 2.025011479854583740e-01 -7.732991129159927368e-02 1.235280930995941162e-01 1.709413714706897736e-02 -8.232144638895988464e-03 -3.067411780357360840e-01 -6.655889749526977539e-02 5.184609442949295044e-02 -7.866396009922027588e-02 -2.488785795867443085e-02 -3.325546681880950928e-01 -1.772615686058998108e-02
-1.611569374799728394e-01 -2.205386757850646973e-01 -4.371877387166023254e-02 -4.015344083309173584e-01 2.788813710212707520e-01 1.278729140758514404e-01 -8.372607082128524780e-02 1.639457792043685913e-01 1.625776886940002441e-01 -9.643489867448806763e-02 2.002403885126113892e-01 -3.261448144912719727e-01 6.893710047006607056e-02 -3.914834465831518173e-03 -7.875342667102813721e-02 5.388192832469940186e-02 1.391243189573287964e-01 -2.453064173460006714e-01 1.693198978900909424e-01 -8.838887512683868408e-02 -7.738164067268371582e-02 4.238045960664749146e-02 -1.145119592547416687e-01 3.684868216514587402e-01 -2.183082848787307739e-01 -8.827980607748031616e-03 1.433756798505783081e-01 -9.042827039957046509e-02 1.305639147758483887e-01 -1.117146611213684082e-01 -1.407298296689987183e-01 -1.991733312606811523e-01
-1.437038183212280273e-01 -1.886033266782760620e-02 1.476175934076309204e-01 -1.485784649848937988e-01 -2.171790003776550293e-01 -9.357101470232009888e-02 1.250012498348951340e-02 1.737006604671478271e-01 4.012196511030197144e-02 6.207509338855743408e-02 4.919507801532745361e-01 -8.990523219108581543e-02 4.174008667469024658e-01 -2.413384467363357544e-01 2.440779097378253937e-02 -1.954445540904998779e-01 -1.041552796959877014e-01 -1.986809074878692627e-01 -2.250279188156127930e-01 4.713071510195732117e-03 -6.337575148791074753e-03 2.083994448184967041e-01 2.047766894102096558e-01 1.555410921573638916e-01 -4.312513023614883423e-02 6.422825902700424194e-02 -3.063910640776157379e-02 -1.941145360469818115e-01 -8.893972635269165039e-02 4.147091880440711975e-03 -2.043087482452392578e-01 -1.311480849981307983e-01
-1.814088784158229828e-02 1.281245499849319458e-01 2.675355076789855957e-01 -1.512541770935058594e-01 2.324902266263961792e-02 -8.836795389652252197e-02 -8.162820339202880859e-02 1.991649121046066284e-01 -1.154434755444526672e-01 -7.836160808801651001e-02 2.302492558956146240e-01 -4.182272404432296753e-02 5.417039990425109863e-01 -1.685831844806671143e-01 -1.903995126485824585e-01 -8.909048140048980713e-02 2.180228941142559052e-02 1.007127016782760620e-01 1.979076303541660309e-02 8.975493721663951874e-03 2.800661511719226837e-02 -2.187159284949302673e-02 2.316588610410690308e-01 2.425832152366638184e-01 1.011885702610015869e-01 -2.291100025177001953e-01 4.556479305028915405e-02 -9.979000687599182129e-02 1.290885806083679199e-01 -2.287741601467132568e-01 1.917400211095809937e-01 -2.973925471305847168e-01
-3.382776677608489990e-02 -1.030822023749351501e-01 4.212238267064094543e-02 1.073329057544469833e-02 2.541554160416126251e-02 1.090886220335960388e-01 -3.359653055667877197e-01 1.432838290929794312e-01 -1.142992377281188965e-01 -2.694566547870635986e-01 4.448882639408111572e-01 7.204578071832656860e-02 9.786663949489593506e-02 -8.878637105226516724e-02 2.613880634307861328e-01 4.946989938616752625e-02 7.597684860229492188e-02 -9.406045824289321899e-02 1.291526667773723602e-02 -1.252489537000656128e-01 2.553563416004180908e-01 1.859777420759201050e-01 2.342670457437634468e-03 3.206420838832855225e-01 1.885739415884017944e-01 7.469810545444488525e-02 4.489271342754364014e-02 1.115012019872665405e-01 -3.544662296772003174e-01 -1.583734601736068726e-01 1.382284611463546753e-01 -6.973476707935333252e-02
-2.476571947336196899e-01 2.431194484233856201e-02 1.189774870872497559e-01 -6.018197163939476013e-02 -2.306881546974182129e-01 -1.548297703266143799e-01 1.614716053009033203e-01 1.753612160682678223e-01 1.598252952098846436e-01 -1.600498706102371216e-01 3.934464156627655029e-01 1.011554989963769913e-02 2.343820482492446899e-01 -1.885460615158081055e-01 -1.392482072114944458e-01 -2.159402072429656982e-01 1.289146989583969116e-01 -1.974889338016510010e-01 -1.519294232130050659e-01 3.417252004146575928e-02 2.169478386640548706e-01 1.835842132568359375e-01 2.391752302646636963e-01 1.538843512535095215e-01 -2.215936034917831421e-01 5.218591541051864624e-02 6.970239803194999695e-03 -2.282574325799942017e-01 9.509088099002838135e-02 1.632712781429290771e-01 -8.125409483909606934e-02 -1.895017623901367188e-01
2.034536004066467285e-02 3.950373455882072449e-02 2.658444046974182129e-01 -2.466480433940887451e-01 1.317486725747585297e-02 -2.576110884547233582e-02 -3.831799328327178955e-02 7.073256373405456543e-02 -9.604914486408233643e-02 -2.026781588792800903e-01 2.303830832242965698e-01 2.047196775674819946e-02 6.242551207542419434e-01 -1.276798918843269348e-02 -2.323839515447616577e-01 -5.690676718950271606e-02 2.421790733933448792e-02 7.198487222194671631e-02 -9.167994372546672821e-03 -3.395155072212219238e-02 8.875843882560729980e-02 1.887870430946350098e-01 2.463915497064590454e-01 1.274773329496383667e-01 -6.384854763746261597e-02 -2.442355155944824219e-01 4.829630721360445023e-03 -1.894208951853215694e-03 1.038633435964584351e-01 1.062278635799884796e-02 1.185685247182846069e-01 -3.035037219524383545e-01
2.555394172668457031e-01 1.667232662439346313e-01 9.778925031423568726e-02 -2.679540030658245087e-02 1.892173886299133301e-01 3.017855286598205566e-01 -2.164995670318603516e-01 2.968382537364959717e-01 5.651406571269035339e-02 4.544651135802268982e-02 7.806614786386489868e-02 -1.534062474966049194e-01 1.737093329429626465e-01 -2.638652175664901733e-02 -3.397508338093757629e-02 -1.915867775678634644e-01 1.253066360950469971e-01 -1.886731088161468506e-01 -3.071038126945495605e-01 6.027213484048843384e-02 2.435866147279739380e-01 4.767452180385589600e-02 2.750895619392395020e-01 3.672811686992645264e-01 7.786861062049865723e-02 -4.671087488532066345e-02 -6.815025955438613892e-02 -1.580407768487930298e-01 9.672032669186592102e-03 2.381864488124847412e-01 -7.626418024301528931e-02 9.596977382898330688e-02
4.927307367324829102e-02 -4.273260384798049927e-02 8.147855848073959351e-02 -2.496352195739746094e-01 2.117050625383853912e-02 -1.052919253706932068e-01 -3.383955657482147217e-01 2.408075928688049316e-01 -1.289096772670745850e-01 -9.759338200092315674e-02 4.418093264102935791e-01 -2.004414647817611694e-01 2.106605023145675659e-01 -7.997752726078033447e-02 5.357264075428247452e-03 6.387652363628149033e-03 1.223193705081939697e-01 7.951541990041732788e-02 1.415195912122726440e-01 1.717732846736907959e-01 3.792814016342163086e-01 8.858301490545272827e-02 -3.757604211568832397e-02 1.565878093242645264e-02 1.173138990998268127e-01 -4.181771352887153625e-02 2.543725967407226562e-01 -2.389115393161773682e-01 -1.466180533170700073e-01 -1.348339319229125977e-01 -3.598763421177864075e-02 -1.671898812055587769e-01
-6.872122734785079956e-02 -1.487898528575897217e-01 1.602013856172561646e-01 -2.213182449340820312e-01 2.076498419046401978e-01 -1.813307255506515503e-01 -8.320643752813339233e-02 4.833030104637145996e-01 -1.364440619945526123e-01 -2.092622071504592896e-01 1.561137288808822632e-01 -6.310671567916870117e-02 1.307883113622665405e-01 1.893366426229476929e-01 5.974134057760238647e-02 2.410383149981498718e-02 1.142812967300415039e-01 3.125504776835441589e-02 -1.803919672966003418e-02 -1.577331125736236572e-02 -6.057456135749816895e-02 2.396268099546432495e-01 2.242863029241561890e-01 4.355583786964416504e-01 2.846623957157135010e-01 -1.177300959825515747e-01 8.103238791227340698e-02 -1.013435423374176025e-01 5.941063165664672852e-02 4.455967247486114502e-02 -1.787469536066055298e-02 -2.900185249745845795e-02
1.130422949790954590e-01 1.173712313175201416e-01 -4.555734992027282715e-02 -2.384543269872665405e-01 -4.911746829748153687e-02 1.849905401468276978e-01 -7.857717573642730713e-02 1.004600822925567627e-01 -5.656074732542037964e-02 -1.256973594427108765e-01 1.814183592796325684e-02 -5.070315673947334290e-02 2.819603085517883301e-01 -1.162058189511299133e-01 2.186410129070281982e-01 1.652930229902267456e-01 1.023503690958023071e-01 -1.050118654966354370e-01 -4.907775670289993286e-02 -4.668058454990386963e-01 3.145093023777008057e-01 9.351255744695663452e-02 1.993755698204040527e-01 3.555981218814849854e-01 1.494045853614807129e-01 3.060792014002799988e-02 1.577097363770008087e-02 -1.354098320007324219e-01 -2.396613508462905884e-01 -8.793227374553680420e-03 -2.246206551790237427e-01 -7.801046222448348999e-02
-8.515237271785736084e-02 -2.439824864268302917e-02 3.740313351154327393e-01 -2.365619093179702759e-01 2.254343964159488678e-02 -1.994783058762550354e-02 7.238405197858810425e-02 3.473668992519378662e-01 9.293618053197860718e-02 -3.271357417106628418e-01 2.565321922302246094e-01 9.026423841714859009e-02 3.837347030639648438e-02 -4.850008338689804077e-02 1.508330106735229492e-01 -1.177774816751480103e-01 1.041192188858985901e-01 8.891121298074722290e-02 1.570765674114227295e-01 7.736898958683013916e-02 -1.613900810480117798e-01 1.173802837729454041e-02 1.534652262926101685e-01 1.938783973455429077e-01 2.553379833698272705e-01 -2.790805101394653320e-01 2.270077466964721680e-01 1.866500079631805420e-02 -1.214645802974700928e-01 -2.267700135707855225e-01 -1.392748951911926270e-01 -1.488465219736099243e-01
6.768958270549774170e-02 2.463128268718719482e-01 5.401143804192543030e-02 -2.566757202148437500e-01 1.985436826944351196e-01 4.158824682235717773e-02 -1.255336450412869453e-03 1.775930970907211304e-01 1.240318734198808670e-02 -1.835107356309890747e-01 2.108544260263442993e-01 -2.513417899608612061e-01 -1.139008179306983948e-01 2.035556137561798096e-01 4.041483625769615173e-02 -6.022219732403755188e-02 -2.791372360661625862e-03 6.302137393504381180e-03 2.808794006705284119e-02 -5.620010197162628174e-02 5.633120611310005188e-02 1.745131164789199829e-01 2.170592173933982849e-02 5.302881598472595215e-01 -4.132205247879028320e-01 -4.322853311896324158e-02 5.374054238200187683e-02 -4.573415219783782959e-02 5.986652895808219910e-02 -1.883422434329986572e-01 -2.154669463634490967e-01 -9.872145950794219971e-02
-3.781851381063461304e-02 9.722127765417098999e-02 3.339379429817199707e-01 3.728210180997848511e-02 -3.397019207477569580e-02 4.819982498884201050e-02 2.088581025600433350e-01 3.146587610244750977e-01 3.280320670455694199e-03 -7.194240391254425049e-02 4.256266951560974121e-01 6.718948483467102051e-02 1.079700812697410583e-01 2.863864302635192871e-01 6.275366246700286865e-02 -4.768326878547668457e-02 -1.024784371256828308e-01 4.320163279771804810e-02 -3.331153690814971924e-01 -3.096981942653656006e-01 -4.930173605680465698e-02 -6.907948851585388184e-02 1.977943331003189087e-01 1.269327104091644287e-01 2.202892005443572998e-01 -1.810283958911895752e-01 2.252439111471176147e-01 -4.147850722074508667e-02 6.805878598242998123e-03 -4.279541969299316406e-02 -7.365339249372482300e-02 -1.289119124412536621e-01
7.068543881177902222e-02 6.863723695278167725e-02 2.589695453643798828e-01 -2.471013665199279785e-01 2.768309116363525391e-01 2.134194523096084595e-01 -2.067017555236816406e-01 1.879204958677291870e-01 -8.132292330265045166e-02 9.782186150550842285e-02 4.931977689266204834e-01 -7.147350907325744629e-02 -1.921395808458328247e-01 1.686854362487792969e-01 -1.958264708518981934e-01 1.009874120354652405e-01 1.924195587635040283e-01 -1.330011487007141113e-01 -1.131467968225479126e-01 -2.081755250692367554e-01 -9.319886565208435059e-02 1.297914534807205200e-01 2.274843165650963783e-03 2.731613516807556152e-01 -5.966330319643020630e-02 -8.387207984924316406e-02 -5.801384896039962769e-02 -6.635945290327072144e-02 1.401606574654579163e-02 -1.192697510123252869e-01 1.990985274314880371e-01 7.608295883983373642e-03
2.139259362593293190e-03 1.189915239810943604e-01 1.887319087982177734e-01 4.370437189936637878e-02 -3.460053727030754089e-02 -3.319217637181282043e-02 1.055977568030357361e-01 2.491358965635299683e-01 2.248780578374862671e-01 1.985762454569339752e-02 3.935482800006866455e-01 -1.639490276575088501e-01 1.500223875045776367e-01 2.685562968254089355e-01 5.032509565353393555e-02 -7.615774869918823242e-02 9.755159914493560791e-02 -8.689465373754501343e-02 -2.303333580493927002e-01 2.184236645698547363e-01 -1.670323014259338379e-01 -1.809703111648559570e-01 2.561194449663162231e-02 3.706718683242797852e-01 -8.719410002231597900e-02 -3.129769489169120789e-02 2.295099571347236633e-02 -2.418763786554336548e-01 -1.863599121570587158e-01 2.621846199035644531e-01 1.840986311435699463e-02 -2.216894775629043579e-01
6.235857028514146805e-03 2.218041867017745972e-01 1.932210624217987061e-01 1.685357391834259033e-01 -8.448534458875656128e-02 1.603894680738449097e-01 -4.301397129893302917e-02 1.704818457365036011e-01 1.495793759822845459e-01 -2.959570288658142090e-01 3.281214237213134766e-01 -5.578158795833587646e-02 2.617132663726806641e-01 7.650955766439437866e-02 -2.665925025939941406e-01 4.797665774822235107e-02 -3.161384761333465576e-01 5.894950032234191895e-02 4.425354301929473877e-02 -5.400570109486579895e-02 1.913110725581645966e-02 -1.645356565713882446e-01 2.319870144128799438e-01 1.743234694004058838e-01 1.270267814397811890e-01 -7.068926095962524414e-02 -1.148919668048620224e-02 -3.823282420635223389e-01 2.290000766515731812e-01 3.555769217200577259e-04 -1.076291278004646301e-01 -3.721264749765396118e-02
-4.720235988497734070e-02 4.574039950966835022e-02 1.594541966915130615e-01 -5.015351809561252594e-03 5.661810189485549927e-02 9.832172840833663940e-02 -3.429071605205535889e-02 1.908278912305831909e-01 -2.821403741836547852e-01 -1.696521639823913574e-01 1.962837725877761841e-01 -5.221876874566078186e-02 2.757892906665802002e-01 -2.487820573151111603e-02 1.334711313247680664e-01 -4.796422719955444336e-01 2.780223265290260315e-02 2.857980690896511078e-02 -1.383908092975616455e-03 -7.647243142127990723e-02 2.344367653131484985e-02 -6.639634817838668823e-02 8.259443938732147217e-02 2.867781221866607666e-01 9.740776568651199341e-02 -2.203964889049530029e-01 2.273761630058288574e-01 -3.315058648586273193e-01 6.730323284864425659e-02 5.809544399380683899e-02 -3.409825563430786133e-01 -1.678499206900596619e-02
2.145032584667205811e-01 2.457192689180374146e-01 -3.386270627379417419e-02 -1.379848420619964600e-01 7.659163326025009155e-02 2.297305911779403687e-01 -7.513542193919420242e-03 2.351802587509155273e-01 3.776748478412628174e-02 -2.181355208158493042e-01 3.170501291751861572e-01 -1.243548169732093811e-01 -8.477292209863662720e-02 -7.923568785190582275e-02 1.175057291984558105e-01 -6.972117722034454346e-02 -1.230427157133817673e-02 -4.805625081062316895e-01 -1.616211682558059692e-01 -2.078262567520141602e-01 2.734314799308776855e-01 -1.831422597169876099e-01 4.768548533320426941e-02 1.633470952510833740e-01 -9.454809874296188354e-02 -6.822193413972854614e-02 2.198886424303054810e-01 -9.217722713947296143e-02 -1.289050877094268799e-01 -1.891645342111587524e-01 3.981868177652359009e-02 -1.393231097608804703e-02
4.380150511860847473e-02 -6.376821082085371017e-03 6.558919697999954224e-02 -8.969593048095703125e-02 1.690708249807357788e-01 1.334347277879714966e-01 -3.575603663921356201e-01 1.895329803228378296e-01 -1.252633891999721527e-02 8.162701129913330078e-02 4.828123748302459717e-01 -5.909483879804611206e-02 3.881903588771820068e-01 -1.511371582746505737e-01 6.038450822234153748e-02 -7.120447698980569839e-03 -2.065413743257522583e-01 -1.342415213584899902e-01 1.438478976488113403e-01 -1.573382318019866943e-01 1.114652305841445923e-01 1.280927658081054688e-01 9.170884639024734497e-02 3.621485531330108643e-01 3.761141747236251831e-02 1.685452014207839966e-01 -9.961986541748046875e-02 4.961685463786125183e-02 -1.055926531553268433e-01 6.647090613842010498e-02 1.356736719608306885e-01 6.461352109909057617e-02
1.897862851619720459e-01 2.450088709592819214e-01 -5.305758863687515259e-02 -1.278220564126968384e-01 2.354124635457992554e-01 1.519221663475036621e-01 9.230472147464752197e-02 3.059058785438537598e-01 -3.555987402796745300e-02 -2.482937127351760864e-01 2.740099430084228516e-01 -5.573283508419990540e-02 -7.035344094038009644e-02 -5.584029480814933777e-02 1.432897597551345825e-01 -2.448826842010021210e-02 -2.511696219444274902e-01 -2.872447371482849121e-01 3.966566175222396851e-02 -2.553099095821380615e-01 2.873648405075073242e-01 -3.417165577411651611e-02 1.623876839876174927e-01 1.870100498199462891e-01 6.590431928634643555e-02 9.602017700672149658e-02 4.294458031654357910e-02 -1.704947054386138916e-01 -9.967569261789321899e-02 -2.588241696357727051e-01 1.005025133490562439e-01 -2.120287418365478516e-01
4.219468310475349426e-02 2.346767783164978027e-01 2.614910006523132324e-01 -1.621171981096267700e-01 2.321794480085372925e-01 2.879574596881866455e-01 -2.033492177724838257e-01 7.095712702721357346e-03 3.453865647315979004e-01 5.276778340339660645e-02 2.845166921615600586e-01 -6.204385682940483093e-02 1.493004709482192993e-01 -1.947808265686035156e-01 1.068191751837730408e-01 -6.647647917270660400e-02 -6.824531406164169312e-02 -7.790473848581314087e-02 -2.535857260227203369e-02 -4.347516298294067383e-01 -7.499249279499053955e-02 1.013380661606788635e-02 2.528162598609924316e-01 8.979997038841247559e-02 -2.036673873662948608e-01 2.638641744852066040e-02 2.140191495418548584e-01 -1.418437361717224121e-01 1.147325430065393448e-02 5.623868200927972794e-03 -3.109956905245780945e-02 -2.717641415074467659e-03
-8.928336948156356812e-02 4.016513749957084656e-02 6.621138006448745728e-02 -1.060315519571304321e-01 2.164730243384838104e-02 2.210580930113792419e-02 -3.469251096248626709e-02 6.908514350652694702e-02 -3.131971657276153564e-01 -3.838365972042083740e-01 2.478854805231094360e-01 2.662075869739055634e-02 1.246375739574432373e-01 1.926607042551040649e-01 -8.829977363348007202e-02 -1.598073840141296387e-01 1.713262498378753662e-02 -1.891361922025680542e-01 -1.282814890146255493e-01 -2.052040249109268188e-01 1.470694504678249359e-02 -1.045573130249977112e-01 3.518634736537933350e-01 2.779255509376525879e-01 -2.245381921529769897e-01 -8.792147785425186157e-02 1.359205096960067749e-01 -3.038109838962554932e-01 1.968701928853988647e-01 4.226632881909608841e-06 -2.425988614559173584e-01 -3.038358874619007111e-02
-2.807340323925018311e-01 9.098543226718902588e-02 3.601583838462829590e-01 6.710086017847061157e-03 3.585153073072433472e-02 4.182366281747817993e-02 -1.650881320238113403e-01 1.813742071390151978e-01 2.071646600961685181e-01 1.223703473806381226e-01 4.176155924797058105e-01 -9.905617684125900269e-03 1.668038070201873779e-01 2.556691467761993408e-01 1.243677288293838501e-01 3.648717701435089111e-02 -1.080501601099967957e-01 -1.390014290809631348e-01 -1.528803706169128418e-01 -6.065292283892631531e-02 -1.114755496382713318e-01 -2.693533897399902344e-01 2.377523332834243774e-01 1.428620964288711548e-01 -5.246845632791519165e-02 -1.191748082637786865e-01 -2.556859701871871948e-02 -9.727367758750915527e-02 -1.804005354642868042e-01 1.039454787969589233e-01 -1.257642209529876709e-01 -2.671818137168884277e-01
-1.024499684572219849e-01 -1.175770461559295654e-01 3.144693970680236816e-01 -2.954137325286865234e-01 4.749014973640441895e-02 6.973486393690109253e-02 -4.510060325264930725e-02 1.822386085987091064e-01 -1.699936538934707642e-01 3.051823005080223083e-02 3.740539848804473877e-01 1.691512316465377808e-01 -2.988768741488456726e-02 8.631601184606552124e-02 1.136550307273864746e-02 -6.887303292751312256e-02 -1.091754883527755737e-01 -8.189778774976730347e-02 -3.301429748535156250e-01 -1.858062595129013062e-01 2.029444128274917603e-01 6.485605239868164062e-02 4.216738343238830566e-01 9.544327855110168457e-02 6.784334033727645874e-02 1.321712881326675415e-01 6.397262960672378540e-02 -2.882173657417297363e-01 -9.733905643224716187e-02 -6.635139230638742447e-03 3.451032564043998718e-02 -1.455419510602951050e-01
9.889336675405502319e-02 1.215953677892684937e-01 2.039754092693328857e-01 -1.241563037037849426e-01 1.911774575710296631e-01 2.821636199951171875e-01 -7.262673974037170410e-02 1.975033879280090332e-01 1.948864758014678955e-01 -3.829726949334144592e-02 1.911424249410629272e-01 -3.339444100856781006e-02 -2.317674271762371063e-02 -7.177728414535522461e-02 1.648473925888538361e-02 -2.057948149740695953e-03 1.707314401865005493e-01 -1.136843413114547729e-01 -2.695507407188415527e-01 8.021173626184463501e-02 3.188505470752716064e-01 4.766744747757911682e-02 2.991544604301452637e-01 4.384265244007110596e-01 9.935777634382247925e-02 -7.334905862808227539e-02 8.766907453536987305e-02 -1.151177212595939636e-01 -8.545534312725067139e-02 2.499908953905105591e-01 2.263640463352203369e-01 1.042148843407630920e-01
-8.726861327886581421e-02 6.191129237413406372e-02 1.906128600239753723e-03 2.435275614261627197e-01 6.985156238079071045e-02 2.621105313301086426e-01 -2.601466327905654907e-02 3.603863418102264404e-01 3.326712921261787415e-02 1.809149980545043945e-02 1.395892947912216187e-01 -1.855357587337493896e-01 2.069805413484573364e-01 -5.166425555944442749e-02 3.466850891709327698e-02 -3.041397929191589355e-01 4.612995311617851257e-02 -2.122613191604614258e-01 -1.001302227377891541e-01 -4.206417202949523926e-01 1.157583817839622498e-01 1.062002182006835938e-01 2.265630811452865601e-01 1.482444852590560913e-01 -9.622859209775924683e-02 9.804496914148330688e-02 5.654732510447502136e-02 2.146960496902465820e-01 1.113132461905479431e-01 1.898756921291351318e-01 4.514234885573387146e-02 -2.824354767799377441e-01
1.264938563108444214e-01 1.776123642921447754e-01 1.749117225408554077e-01 -1.980611979961395264e-01 1.960487067699432373e-01 2.163911461830139160e-01 -1.714857518672943115e-01 3.880514800548553467e-01 1.978909596800804138e-03 9.071204811334609985e-02 3.675129711627960205e-01 -6.909415125846862793e-02 -7.154002040624618530e-02 1.581457406282424927e-01 -2.966521084308624268e-01 -5.071005970239639282e-02 1.813924312591552734e-01 -5.499476194381713867e-02 2.347733825445175171e-02 -3.215225040912628174e-01 9.879897534847259521e-02 4.599748179316520691e-02 1.103180795907974243e-01 2.264083325862884521e-01 -1.167989820241928101e-01 -2.550252713263034821e-02 -2.501115798950195312e-01 -1.293519437313079834e-01 -6.143343448638916016e-02 1.418915838003158569e-01 1.242705062031745911e-01 2.260244637727737427e-02
2.114157229661941528e-01 1.503743678331375122e-01 1.399371474981307983e-01 -1.134576201438903809e-01 1.740072518587112427e-01 1.279248297214508057e-01 -1.018030345439910889e-01 1.776670664548873901e-01 2.168556600809097290e-01 8.953338116407394409e-02 4.521639347076416016e-01 -6.825659424066543579e-02 -1.481226831674575806e-01 1.904164999723434448e-01 -8.989324420690536499e-02 1.797127909958362579e-02 2.791997604072093964e-02 -4.982378333806991577e-02 -1.996692270040512085e-01 -7.681260257959365845e-02 3.774557113647460938e-01 3.800689801573753357e-02 6.053006649017333984e-02 3.957330584526062012e-01 3.215247988700866699e-01 -7.788061350584030151e-02 1.965470984578132629e-02 -1.198399439454078674e-01 -6.082931999117136002e-03 -3.518601506948471069e-02 4.231679067015647888e-02 -2.082605473697185516e-02
-2.126771025359630585e-02 -8.452907949686050415e-02 8.136594668030738831e-03 -1.678872108459472656e-02 -9.970666840672492981e-03 -4.969204962253570557e-02 -8.115216158330440521e-03 3.446528613567352295e-01 1.285784244537353516e-01 -7.791674137115478516e-02 2.328616529703140259e-01 -8.148004114627838135e-02 4.250541925430297852e-01 -7.468209415674209595e-02 -1.479604840278625488e-01 -2.914781272411346436e-01 -1.435684710741043091e-01 -3.454626351594924927e-02 -2.192524522542953491e-01 5.314547568559646606e-02 1.133376061916351318e-01 1.551472991704940796e-01 4.917531460523605347e-02 2.755638360977172852e-01 8.614176511764526367e-02 -2.544160783290863037e-01 2.132678031921386719e-01 -5.474950186908245087e-03 -8.952403441071510315e-03 2.157392501831054688e-01 -3.644385337829589844e-01 -9.484711289405822754e-02
4.843007400631904602e-02 3.184893727302551270e-01 2.165236920118331909e-01 1.331714168190956116e-02 -8.855324238538742065e-02 6.780408322811126709e-02 9.873969852924346924e-02 3.398939669132232666e-01 3.087165532633662224e-03 7.922478765249252319e-02 5.262183547019958496e-01 9.630519896745681763e-02 7.696096599102020264e-02 -1.979639381170272827e-02 2.510026097297668457e-01 -1.002631559967994690e-01 -9.717229753732681274e-02 -1.841879189014434814e-01 -2.761937491595745087e-02 -3.676526620984077454e-02 1.378325074911117554e-01 2.707580029964447021e-01 5.001625791192054749e-02 1.502765566110610962e-01 8.947834372520446777e-02 2.125605382025241852e-02 1.414875686168670654e-01 -1.287469863891601562e-01 1.872773617506027222e-01 -2.455455064773559570e-01 -1.830756217241287231e-01 5.288463458418846130e-02
1.737559735774993896e-01 2.508139908313751221e-01 1.658814549446105957e-01 -3.151544332504272461e-01 2.319325208663940430e-01 4.911494627594947815e-02 5.562027543783187866e-02 2.683983147144317627e-01 1.812668591737747192e-01 -2.315076887607574463e-01 2.843472659587860107e-01 -5.527109652757644653e-02 -2.322656102478504181e-02 -1.987437605857849121e-01 1.189424693584442139e-01 1.043417677283287048e-01 1.529770791530609131e-01 8.729872107505798340e-02 -5.510838702321052551e-02 3.829836100339889526e-02 3.353412747383117676e-01 -2.312459424138069153e-02 2.445475161075592041e-01 1.415605545043945312e-01 2.700093388557434082e-01 3.818447887897491455e-02 9.150365740060806274e-02 1.508549600839614868e-01 1.690750010311603546e-02 1.391901969909667969e-01 -1.492555439472198486e-01 -1.936563551425933838e-01
-1.032050177454948425e-01 2.063285112380981445e-01 -4.156632721424102783e-02 -1.077223196625709534e-01 4.943089187145233154e-02 3.116812705993652344e-01 -5.546066910028457642e-02 -2.743926597759127617e-04 2.130364179611206055e-01 8.168395608663558960e-02 2.473810911178588867e-01 3.217801824212074280e-02 2.488363683223724365e-01 -1.075483784079551697e-01 -1.849049925804138184e-01 1.507502645254135132e-01 2.018240243196487427e-01 6.385435163974761963e-02 -1.677923798561096191e-01 -6.637766957283020020e-02 7.993723265826702118e-03 -1.292117219418287277e-02 1.459987610578536987e-01 3.481179773807525635e-01 -1.561205536127090454e-01 -5.050948262214660645e-01 1.488620489835739136e-01 -4.933374002575874329e-02 6.184844672679901123e-02 -1.883905082941055298e-01 1.367544531822204590e-01 -6.229229643940925598e-02
-1.657059043645858765e-01 -5.549740418791770935e-02 6.472736597061157227e-02 -1.390629857778549194e-01 2.557734847068786621e-01 -1.155517548322677612e-01 -6.594380736351013184e-02 1.422555148601531982e-01 -4.117385298013687134e-02 -1.085268184542655945e-01 1.907128989696502686e-01 -8.894646912813186646e-02 2.786075174808502197e-01 3.643121123313903809e-01 1.743485778570175171e-01 9.422263829037547112e-04 4.823517054319381714e-02 -1.741657853126525879e-01 2.135361917316913605e-02 -6.813345849514007568e-02 -3.897549584507942200e-02 1.622230862267315388e-03 2.599813938140869141e-01 4.753822088241577148e-01 1.508858203887939453e-01 -3.820779323577880859e-01 -1.994310691952705383e-02 5.831290036439895630e-03 -9.641345590353012085e-02 8.776368573307991028e-03 -1.077254042029380798e-01 -1.451140642166137695e-01
-1.449464708566665649e-01 -3.431716561317443848e-02 7.511890679597854614e-02 -3.932517021894454956e-02 2.032512873411178589e-01 3.750070929527282715e-02 -1.720047742128372192e-01 3.152996301651000977e-01 -3.459991514682769775e-01 -1.906805634498596191e-01 3.367092609405517578e-01 -4.669207334518432617e-02 4.687641933560371399e-02 -1.622441038489341736e-02 -1.270622014999389648e-01 -1.214745268225669861e-01 -7.767674978822469711e-03 -8.324413001537322998e-02 -6.256627291440963745e-02 1.711264438927173615e-02 -4.509931057691574097e-02 1.558955945074558258e-02 -1.222802028059959412e-01 2.569144368171691895e-01 -7.075343281030654907e-02 -5.976938456296920776e-02 3.581630885601043701e-01 -3.914219737052917480e-01 1.699176579713821411e-01 1.669488102197647095e-01 -2.283559590578079224e-01 -2.291483059525489807e-02
-8.042650669813156128e-02 5.502693355083465576e-02 1.127440184354782104e-01 -2.865804359316825867e-02 1.740708947181701660e-01 -9.922359138727188110e-02 1.161782220005989075e-01 2.085378915071487427e-01 -7.308282703161239624e-02 -4.789482355117797852e-01 4.082383811473846436e-01 -2.147912047803401947e-02 1.939876526594161987e-01 -8.622407168149948120e-02 2.021089047193527222e-01 5.517916381359100342e-02 1.414175778627395630e-01 -5.664078891277313232e-02 -1.278326567262411118e-02 -8.369230479001998901e-02 -2.543259561061859131e-01 -6.293574348092079163e-03 1.704481393098831177e-01 1.856947243213653564e-01 5.401679500937461853e-02 -2.306122481822967529e-01 2.580072283744812012e-01 9.114189445972442627e-02 3.282190859317779541e-02 -7.891950756311416626e-02 1.048902049660682678e-01 -2.848080098628997803e-01
-1.000517234206199646e-01 -7.590137422084808350e-02 1.671441942453384399e-01 -1.645736768841743469e-02 3.608026355504989624e-02 3.422715663909912109e-01 -4.570699110627174377e-02 -1.324269473552703857e-01 3.565948829054832458e-02 5.333984154276549816e-04 3.386419713497161865e-01 -2.614215910434722900e-01 -3.236783668398857117e-03 -5.153953656554222107e-02 1.179317906498908997e-01 -1.496460288763046265e-01 1.006779447197914124e-01 -7.404252886772155762e-02 1.086528748273849487e-01 -5.383063107728958130e-03 2.029865514487028122e-03 -2.444598972797393799e-01 1.333018857985734940e-02 4.500439763069152832e-01 -3.136039078235626221e-01 -2.873626947402954102e-01 2.988162450492382050e-02 -1.892088055610656738e-01 1.156909838318824768e-01 -8.078411221504211426e-03 -2.440950870513916016e-01 1.187368482351303101e-01
1.025664880871772766e-01 3.316094577312469482e-01 1.342773437500000000e-01 1.719133257865905762e-01 -1.504229903221130371e-01 2.926096320152282715e-01 -1.566476970911026001e-01 1.994586139917373657e-01 -8.190723508596420288e-02 -2.237525880336761475e-01 1.862578839063644409e-01 -1.805554181337356567e-01 2.547204494476318359e-01 -9.216631203889846802e-02 -1.773316264152526855e-01 -2.065879106521606445e-02 2.770157456398010254e-01 1.504722833633422852e-01 2.429937757551670074e-02 1.642284169793128967e-02 1.788302659988403320e-01 1.842460408806800842e-02 5.024680122733116150e-02 1.825981736183166504e-01 -3.307146131992340088e-01 -5.725364014506340027e-02 -3.127372264862060547e-02 -1.648629754781723022e-01 -1.062990576028823853e-01 -3.127450346946716309e-01 1.020413562655448914e-01 -3.589569032192230225e-02
-2.645988762378692627e-01 7.210828363895416260e-02 1.377285271883010864e-01 7.615455985069274902e-02 8.981077373027801514e-02 5.952713266015052795e-02 1.583030819892883301e-01 3.130363523960113525e-01 1.257167663425207138e-02 -1.438489258289337158e-01 2.614612281322479248e-01 -7.497715950012207031e-02 1.030296161770820618e-01 -3.818153589963912964e-02 -1.434471905231475830e-01 1.052889749407768250e-01 -3.313703238964080811e-01 8.158040046691894531e-02 -2.069034427404403687e-01 -9.898939728736877441e-02 5.078335106372833252e-02 3.191522508859634399e-02 1.238261461257934570e-01 2.823100090026855469e-01 1.639328151941299438e-01 -4.689791798591613770e-01 2.736841142177581787e-01 -2.868303284049034119e-02 -1.785333007574081421e-01 3.588655963540077209e-02 4.598404467105865479e-02 -3.565725684165954590e-02
1.804136633872985840e-01 2.928812429308891296e-02 2.949068844318389893e-01 -3.238259553909301758e-01 2.150091528892517090e-01 2.408664375543594360e-01 -2.958787232637405396e-02 2.676836550235748291e-01 -2.362781204283237457e-02 -4.721203446388244629e-02 3.967338204383850098e-01 7.501485943794250488e-02 -1.291506886482238770e-01 2.182616591453552246e-01 -3.268660008907318115e-01 -7.938775420188903809e-02 1.478170603513717651e-01 -4.438779503107070923e-02 -2.508216798305511475e-01 -1.700739562511444092e-01 -1.159853860735893250e-01 -3.817596286535263062e-02 8.318610489368438721e-02 1.689095199108123779e-01 -4.588093236088752747e-02 -1.325607765465974808e-02 -1.177809685468673706e-01 -4.711673036217689514e-02 -2.446426302194595337e-01 2.608224935829639435e-02 -1.267250813543796539e-02 -9.812811762094497681e-02
3.280002251267433167e-02 4.455267637968063354e-02 2.032363414764404297e-01 -2.988682985305786133e-01 7.056209444999694824e-02 -2.040960825979709625e-02 -4.568176809698343277e-03 3.870924413204193115e-01 1.751860529184341431e-01 8.992265909910202026e-02 4.112380146980285645e-01 -1.782643944025039673e-01 -1.863398402929306030e-01 3.494484126567840576e-01 8.320441097021102905e-02 -1.070269644260406494e-01 7.635196298360824585e-02 -1.636310713365674019e-03 -7.596393674612045288e-02 -3.080140352249145508e-01 -1.119176484644412994e-02 6.657136231660842896e-02 1.497818827629089355e-01 1.142284721136093140e-01 6.983605772256851196e-02 -2.593185603618621826e-01 1.403895765542984009e-01 -1.296248435974121094e-01 1.011848542839288712e-02 1.419861018657684326e-01 1.393964588642120361e-01 -3.640422597527503967e-02
-4.810717701911926270e-02 1.029090061783790588e-01 2.794563472270965576e-01 6.289974600076675415e-02 -1.613170951604843140e-01 1.544870287179946899e-01 9.800311923027038574e-02 9.428420662879943848e-02 -1.774506121873855591e-01 -1.890087872743606567e-01 4.250759780406951904e-01 1.980389654636383057e-01 1.730391085147857666e-01 3.745808079838752747e-02 4.853800311684608459e-02 -3.901342153549194336e-01 8.175858855247497559e-02 -7.678767293691635132e-02 1.853520423173904419e-01 3.581854328513145447e-02 -7.477588206529617310e-02 -1.748819202184677124e-01 1.003898531198501587e-01 2.281882464885711670e-01 -1.176672428846359253e-01 -2.347157895565032959e-01 1.643070578575134277e-01 -2.608406245708465576e-01 8.548226952552795410e-02 8.333148062229156494e-02 -8.164146542549133301e-02 -1.794454008340835571e-01
1.687757223844528198e-01 2.172982096672058105e-01 7.280649989843368530e-02 -8.949978649616241455e-02 8.109810948371887207e-02 3.508765101432800293e-01 -2.555072307586669922e-01 -2.208987995982170105e-02 3.002183698117733002e-02 4.022595658898353577e-02 3.029922246932983398e-01 -3.624098002910614014e-01 1.303146630525588989e-01 1.590283960103988647e-01 -1.653745174407958984e-01 -7.307548820972442627e-02 1.305685043334960938e-01 -3.585569858551025391e-01 -1.660687625408172607e-01 -3.461302071809768677e-02 -1.812866330146789551e-02 -8.227578550577163696e-02 2.992043085396289825e-02 3.264847397804260254e-01 -8.120897412300109863e-02 -7.139605470001697540e-03 2.736309468746185303e-01 5.032640881836414337e-03 -1.102378442883491516e-01 4.640829563140869141e-02 -1.335782706737518311e-01 -1.105831712484359741e-01
-1.559208184480667114e-01 -1.784237474203109741e-01 2.819637656211853027e-01 -2.074918448925018311e-01 2.825247943401336670e-01 -3.264924138784408569e-02 -1.406987756490707397e-01 2.761019170284271240e-01 -2.037924379110336304e-01 -4.473362863063812256e-01 2.831295728683471680e-01 -1.202010661363601685e-01 1.301201432943344116e-01 2.944050170481204987e-02 6.400887668132781982e-02 9.337037056684494019e-02 -5.165207199752330780e-03 1.095464229583740234e-01 -2.175714522600173950e-01 -1.223283112049102783e-01 -5.314160510897636414e-02 -9.589044004678726196e-02 8.945307135581970215e-02 1.100881025195121765e-02 -1.005576699972152710e-01 -2.710896730422973633e-01 1.213502660393714905e-01 -1.300908923149108887e-01 -1.659004986286163330e-01 -1.355304867029190063e-01 -2.765569649636745453e-02 -1.453943848609924316e-01
-4.238392710685729980e-01 4.135482758283615112e-02 1.326219290494918823e-01 -1.831108182668685913e-01 2.183819860219955444e-01 1.430183351039886475e-01 -1.749946773052215576e-01 1.349610835313796997e-01 -1.848479658365249634e-01 -1.027028262615203857e-01 2.332233190536499023e-01 -1.295304596424102783e-01 9.122892282903194427e-03 -4.740563780069351196e-02 8.584453910589218140e-02 -1.428148299455642700e-01 9.948967397212982178e-02 1.754456162452697754e-01 1.519685536623001099e-01 -2.169386148452758789e-01 -1.364934295415878296e-01 3.705410659313201904e-02 2.141593694686889648e-01 4.173189997673034668e-01 -1.908205598592758179e-01 1.927284896373748779e-01 -1.901024580001831055e-01 1.212445870041847229e-01 -1.323110759258270264e-01 8.271048963069915771e-02 1.999590359628200531e-02 -6.755482405424118042e-02
-6.670852005481719971e-02 1.210609525442123413e-01 8.824052661657333374e-02 -8.764661848545074463e-03 1.016596257686614990e-01 3.675120323896408081e-02 -2.235943973064422607e-01 1.816652566194534302e-01 3.456461131572723389e-01 1.253698021173477173e-01 3.178800046443939209e-01 -8.307204395532608032e-02 7.465853542089462280e-02 4.221668839454650879e-02 7.226355373859405518e-03 -1.432551443576812744e-01 1.298249661922454834e-01 -2.837722003459930420e-01 -1.512369066476821899e-01 -1.663387119770050049e-01 -2.022111415863037109e-02 -1.542432308197021484e-01 2.650877535343170166e-01 2.168130576610565186e-01 -2.991293370723724365e-01 -1.099197492003440857e-01 7.174224406480789185e-02 -2.104294896125793457e-01 2.935020327568054199e-01 -2.301871925592422485e-01 9.810443967580795288e-02 1.346743255853652954e-01
-1.198692247271537781e-01 -1.839673817157745361e-01 2.459501326084136963e-01 2.190544903278350830e-01 2.562135457992553711e-01 1.740276664495468140e-01 2.510867267847061157e-02 9.105219691991806030e-02 -2.113324552774429321e-01 -6.488116085529327393e-02 3.969517648220062256e-01 8.223171532154083252e-02 2.055830508470535278e-01 -2.237106859683990479e-01 6.057318672537803650e-02 4.977018758654594421e-02 2.499363422393798828e-01 6.377904862165451050e-02 -1.653873175382614136e-01 -1.070154309272766113e-01 7.665065675973892212e-02 -1.390801668167114258e-01 2.314792722463607788e-01 1.891050785779953003e-01 1.176028698682785034e-01 -5.978968366980552673e-02 1.677547395229339600e-01 5.685770139098167419e-02 1.765782982110977173e-01 -7.879743725061416626e-02 -9.887364506721496582e-02 -3.330923616886138916e-01
-3.732208535075187683e-02 2.286727875471115112e-01 -1.621033437550067902e-02 -1.570990234613418579e-01 1.727432310581207275e-01 1.610295176506042480e-01 2.975650317966938019e-02 -3.953550010919570923e-02 1.727381348609924316e-01 -3.760161995887756348e-01 3.413959145545959473e-01 -1.831856518983840942e-01 -4.601452127099037170e-02 8.110442757606506348e-02 -3.307095030322670937e-03 4.397036880254745483e-02 4.224904999136924744e-02 6.355945765972137451e-02 1.375079005956649780e-01 -2.828913629055023193e-01 -7.651697844266891479e-02 2.232143729925155640e-01 6.087578088045120239e-02 4.121310114860534668e-01 -1.963125616312026978e-01 1.622986048460006714e-01 1.866774857044219971e-01 7.913108915090560913e-03 -2.615898102521896362e-02 -1.065270006656646729e-01 -2.655145823955535889e-01 -1.219033896923065186e-01
1.017555966973304749e-01 2.219299972057342529e-01 3.304160237312316895e-01 -3.346394896507263184e-01 1.931761056184768677e-01 -3.532711789011955261e-02 -2.101025134325027466e-01 3.662042319774627686e-01 -3.239563480019569397e-02 -1.300613209605216980e-02 2.853944301605224609e-01 -3.029836714267730713e-02 6.662958115339279175e-02 1.511292010545730591e-01 -2.579234242439270020e-01 -5.233564972877502441e-02 1.457973420619964600e-01 -9.892379492521286011e-02 -1.562972366809844971e-01 -3.836692273616790771e-01 -2.310608699917793274e-02 -7.267370074987411499e-02 1.495967851951718330e-03 7.034991681575775146e-02 1.257142126560211182e-01 -5.593037232756614685e-03 7.598089054226875305e-03 -3.923639282584190369e-02 -2.262350618839263916e-01 1.204968541860580444e-01 3.832649206742644310e-03 -1.603178828954696655e-01
-2.309612631797790527e-01 1.519754976034164429e-01 1.833995878696441650e-01 -4.684451222419738770e-02 4.611308500170707703e-02 2.329833209514617920e-01 -6.361727416515350342e-02 5.480369552969932556e-02 3.500582873821258545e-01 -4.656566306948661804e-02 2.546879947185516357e-01 -4.607739299535751343e-02 2.451704740524291992e-01 -2.373066172003746033e-02 -2.077008411288261414e-02 2.120271921157836914e-01 1.519601941108703613e-01 -1.152176782488822937e-02 -9.217334538698196411e-02 -1.370025128126144409e-01 3.266858309507369995e-02 2.074204534292221069e-01 1.664463579654693604e-01 1.922289133071899414e-01 -3.986223042011260986e-01 -1.047975420951843262e-01 4.091696813702583313e-02 1.600533723831176758e-01 2.912635505199432373e-01 -8.499046787619590759e-03 -1.336398273706436157e-01 -2.594970762729644775e-01
-1.190433278679847717e-01 3.547064960002899170e-01 1.131624914705753326e-02 -1.089801713824272156e-01 2.710979878902435303e-01 2.875654697418212891e-01 -1.470651924610137939e-01 1.741521507501602173e-01 1.318808495998382568e-01 2.903949003666639328e-03 2.549608945846557617e-01 -1.211414113640785217e-01 1.789460889995098114e-02 2.795560844242572784e-02 -7.096110284328460693e-02 -3.811056911945343018e-02 2.427327930927276611e-01 -2.367424517869949341e-01 3.565197810530662537e-02 3.106763213872909546e-02 1.400809139013290405e-01 1.955188661813735962e-01 3.059617877006530762e-01 2.883307337760925293e-01 -9.116686135530471802e-02 -6.630683690309524536e-02 1.464895009994506836e-01 -1.832804381847381592e-01 -1.484705507755279541e-01 5.247959122061729431e-02 2.945046722888946533e-01 6.404473632574081421e-02
2.609348855912685394e-02 -8.968722075223922729e-02 2.675878107547760010e-01 3.466664999723434448e-02 6.450591236352920532e-02 1.745035797357559204e-01 1.534182280302047729e-01 1.997369974851608276e-01 1.329569369554519653e-01 1.289904862642288208e-02 3.559373021125793457e-01 -1.794714033603668213e-01 6.900887936353683472e-02 -6.047781556844711304e-02 3.036843538284301758e-01 6.714209914207458496e-02 1.754434257745742798e-01 -2.921646535396575928e-01 1.486786641180515289e-02 -1.467816829681396484e-01 3.145743608474731445e-01 1.899404078722000122e-02 9.058729559183120728e-02 1.304759085178375244e-01 3.336019348353147507e-03 -3.595013320446014404e-01 1.044462248682975769e-01 -4.498928785324096680e-02 -1.265274584293365479e-01 1.152219101786613464e-01 -3.233809769153594971e-01 5.312800873070955276e-03
6.949038803577423096e-02 -3.865528851747512817e-02 -7.058335840702056885e-02 -1.122013926506042480e-01 9.353756904602050781e-02 -8.927351981401443481e-02 2.748560607433319092e-01 2.407788485288619995e-01 -1.382673531770706177e-01 -8.114954084157943726e-02 4.310393035411834717e-01 -5.242621153593063354e-02 2.317459583282470703e-01 2.389521002769470215e-01 1.120462566614151001e-01 5.081760231405496597e-03 1.598182022571563721e-01 1.552862375974655151e-01 -1.799406409263610840e-01 -2.264649122953414917e-01 -1.366309672594070435e-01 2.312007546424865723e-02 3.867776989936828613e-01 1.660071164369583130e-01 -6.743674725294113159e-02 -2.541898787021636963e-01 -1.833758056163787842e-01 -9.537958540022373199e-03 -9.715212881565093994e-02 -9.710189700126647949e-02 -1.308292895555496216e-01 -1.403395682573318481e-01
-3.593250513076782227e-01 1.400814056396484375e-01 1.116901487112045288e-01 -4.394225776195526123e-02 1.173079386353492737e-01 3.313320875167846680e-01 5.349302664399147034e-02 -9.485519677400588989e-02 2.124796658754348755e-01 1.156653687357902527e-01 4.259054660797119141e-01 -3.387406468391418457e-02 1.533369123935699463e-01 1.117215231060981750e-01 1.299084275960922241e-01 -9.053666889667510986e-02 2.456333786249160767e-01 7.418894674628973007e-03 7.527416944503784180e-02 5.498223379254341125e-02 3.878416121006011963e-02 4.031468555331230164e-02 -2.948204986751079559e-02 3.295978307723999023e-01 -7.513631135225296021e-02 1.953013986349105835e-02 1.341073065996170044e-01 -2.366668283939361572e-01 -1.162280514836311340e-01 2.881154716014862061e-01 3.318982571363449097e-02 -1.999063938856124878e-01
1.790722012519836426e-01 2.434188127517700195e-01 9.915401786565780640e-02 -1.249479278922080994e-01 1.273789405822753906e-01 2.184497714042663574e-01 -2.678365111351013184e-01 -1.383845955133438110e-01 -5.085197463631629944e-02 -4.738231375813484192e-02 4.151996076107025146e-01 -3.372318446636199951e-01 1.717212498188018799e-01 4.168470948934555054e-02 -1.260681152343750000e-01 -3.947942331433296204e-02 6.092088669538497925e-02 -2.793882787227630615e-01 -1.418195515871047974e-01 -1.057389304041862488e-01 3.666179627180099487e-02 -1.067457944154739380e-01 -2.657283656299114227e-02 2.725992500782012939e-01 -2.771388180553913116e-02 -1.078410819172859192e-01 3.233677744865417480e-01 -2.008481323719024658e-01 4.866215586662292480e-02 7.861666381359100342e-02 1.137837693095207214e-01 -9.571978449821472168e-02
-1.296520084142684937e-01 3.778798580169677734e-01 -1.596653312444686890e-01 -4.804756864905357361e-02 -2.312249876558780670e-02 1.461212784051895142e-01 5.983425676822662354e-02 3.480122387409210205e-01 1.442617624998092651e-01 2.948628040030598640e-03 4.158380329608917236e-01 -2.429704666137695312e-01 -3.849628940224647522e-02 1.461972892284393311e-01 -7.173606753349304199e-02 3.433401584625244141e-01 -7.677707076072692871e-02 8.616386353969573975e-02 9.064051508903503418e-02 -9.970968961715698242e-02 1.431627571582794189e-01 -5.592485144734382629e-02 -1.051200553774833679e-02 3.602142930030822754e-01 -2.364648319780826569e-02 7.426570355892181396e-02 8.499015867710113525e-02 9.766754508018493652e-02 -1.342333108186721802e-01 -9.924456477165222168e-02 -1.655533462762832642e-01 6.541491299867630005e-02
-3.060154058039188385e-02 3.139288425445556641e-01 2.103789448738098145e-01 1.092811226844787598e-01 2.355117909610271454e-02 -5.638769641518592834e-02 -1.464534401893615723e-01 8.319385349750518799e-02 -1.285693645477294922e-01 -8.312190324068069458e-02 4.873088896274566650e-01 -6.640994548797607422e-02 2.619025297462940216e-02 2.142236381769180298e-02 5.643224716186523438e-02 -3.431481719017028809e-01 4.221792221069335938e-01 1.240417454391717911e-02 -1.171150431036949158e-01 -1.204851567745208740e-01 1.100142225623130798e-01 -1.610446423292160034e-01 -1.514788269996643066e-01 1.302730441093444824e-01 -3.834720700979232788e-02 1.883715540170669556e-01 1.965658366680145264e-01 -1.433583348989486694e-01 -7.247642427682876587e-02 1.316408962011337280e-01 -1.297373771667480469e-01 -6.834975630044937134e-02
7.344651967287063599e-03 3.356057703495025635e-01 1.646867692470550537e-01 -9.551790356636047363e-02 -2.331386553123593330e-03 1.343251019716262817e-01 2.294115908443927765e-02 1.108396500349044800e-01 -2.555125951766967773e-01 -5.509465932846069336e-02 3.080709874629974365e-01 1.841407716274261475e-01 5.335556864738464355e-01 -7.846269756555557251e-02 -1.274202466011047363e-01 -5.960362404584884644e-02 -5.122109130024909973e-02 4.415995627641677856e-02 3.820012882351875305e-02 4.764981195330619812e-02 2.078204602003097534e-01 1.678173989057540894e-01 7.259191572666168213e-02 4.456869885325431824e-02 -3.400297090411186218e-02 -1.189070716500282288e-01 6.735283136367797852e-02 -2.061325609683990479e-01 1.343208458274602890e-02 -1.696404218673706055e-01 5.038146674633026123e-02 -3.629250228404998779e-01
-4.229421168565750122e-02 3.010558784008026123e-01 -1.689932867884635925e-02 3.681455925107002258e-02 2.651886045932769775e-01 1.845782250165939331e-01 -9.648951888084411621e-02 1.037984862923622131e-01 1.707131564617156982e-01 -1.924187690019607544e-01 3.086404502391815186e-01 -2.627727687358856201e-01 -1.867295056581497192e-01 6.492836028337478638e-02 -9.944652765989303589e-02 9.256043285131454468e-02 1.111649647355079651e-01 -8.769495040178298950e-02 -9.111320972442626953e-02 -1.052722036838531494e-01 8.568437397480010986e-02 9.623421728610992432e-02 3.000427782535552979e-01 2.278267294168472290e-01 -2.176617532968521118e-01 3.107306361198425293e-02 2.773312628269195557e-01 2.905917465686798096e-01 -3.245280683040618896e-02 7.416011393070220947e-02 -2.508156001567840576e-01 1.277303397655487061e-01
-1.322115808725357056e-01 2.370020300149917603e-01 8.082571625709533691e-02 -2.473925203084945679e-01 1.704495549201965332e-01 2.785738110542297363e-01 3.786124289035797119e-02 -1.813775748014450073e-01 1.790412217378616333e-01 -1.086172647774219513e-02 4.576244056224822998e-01 -3.568297624588012695e-01 2.089284658432006836e-01 -1.183974090963602066e-02 -5.693945288658142090e-02 -8.286333084106445312e-02 6.319715082645416260e-02 -3.446444571018218994e-01 -1.608627736568450928e-01 -1.155490204691886902e-01 -5.093225464224815369e-02 -8.988477289676666260e-02 -5.197995901107788086e-02 1.147843450307846069e-01 -1.155483052134513855e-01 -1.305719017982482910e-01 2.385381460189819336e-01 -1.051444336771965027e-01 5.951815843582153320e-02 2.391949482262134552e-02 6.075593084096908569e-02 9.521587751805782318e-03
2.947582900524139404e-01 -5.235829576849937439e-02 -1.162408292293548584e-01 -9.820382297039031982e-02 3.501032292842864990e-01 2.023810595273971558e-01 -7.854887098073959351e-02 2.796511650085449219e-01 8.177579194307327271e-02 -6.300096213817596436e-02 2.943245470523834229e-01 4.218029323965311050e-03 -1.120184063911437988e-01 -1.781806051731109619e-01 1.036168262362480164e-01 -1.549869775772094727e-01 -3.660501167178153992e-02 -1.922701001167297363e-01 -2.261956483125686646e-01 -1.137062087655067444e-01 2.030691057443618774e-01 -4.834331199526786804e-02 -6.312318146228790283e-03 2.226359099149703979e-01 -2.097682468593120575e-02 -4.928401112556457520e-02 2.108426392078399658e-01 -1.740792691707611084e-01 -2.217590659856796265e-01 -2.287380397319793701e-01 -8.290997892618179321e-02 -2.852697074413299561e-01
-1.433237344026565552e-01 3.596084117889404297e-01 -1.707115769386291504e-01 -3.122210688889026642e-02 2.047110795974731445e-01 7.293364405632019043e-02 -1.507204025983810425e-01 2.611911296844482422e-01 8.515240997076034546e-02 -2.216911464929580688e-01 2.501251697540283203e-01 -2.572219371795654297e-01 -5.794157832860946655e-02 1.509318053722381592e-01 -7.197616994380950928e-02 2.436436563730239868e-01 3.017433173954486847e-02 4.867334384471178055e-03 -2.751981317996978760e-01 -4.142386093735694885e-02 1.361579149961471558e-01 6.453276146203279495e-03 -8.152513951063156128e-02 4.536506831645965576e-01 1.210806295275688171e-01 4.243510216474533081e-02 4.668797180056571960e-02 -1.630144938826560974e-02 -3.003753907978534698e-02 2.355377823114395142e-01 -1.429048031568527222e-01 3.060460276901721954e-02
-7.140669971704483032e-02 2.750498056411743164e-01 2.875279486179351807e-01 2.554053626954555511e-02 -5.482248589396476746e-02 2.729780375957489014e-01 -7.859086245298385620e-02 1.814854741096496582e-01 1.946782134473323822e-02 -1.317393928766250610e-01 2.587069869041442871e-01 -1.661424189805984497e-01 2.561740577220916748e-01 2.098887786269187927e-02 -1.757059991359710693e-01 1.766053587198257446e-01 1.378669738769531250e-01 -5.096900835633277893e-02 -2.333127409219741821e-01 -1.194368600845336914e-01 2.885165214538574219e-01 6.782780587673187256e-02 -1.797370016574859619e-01 1.156798899173736572e-01 -3.287840187549591064e-01 -1.711424291133880615e-01 1.185870915651321411e-01 5.477018654346466064e-03 1.517564803361892700e-01 -2.412699311971664429e-01 1.174161732196807861e-01 -9.246385842561721802e-02
-1.413573771715164185e-01 7.745813578367233276e-02 9.565092041157186031e-04 -3.750020563602447510e-01 2.608307301998138428e-01 2.318913638591766357e-01 -5.142429471015930176e-02 -1.000846698880195618e-01 1.241561099886894226e-01 -1.383093893527984619e-01 2.402595430612564087e-01 -5.840326473116874695e-02 9.632518887519836426e-02 -4.103428497910499573e-02 8.494623005390167236e-02 7.997436076402664185e-02 4.442387074232101440e-02 1.027809008955955505e-01 -9.189526550471782684e-03 1.806265711784362793e-01 -8.962137997150421143e-02 7.533939182758331299e-02 1.040142104029655457e-01 4.624311923980712891e-01 -2.238113284111022949e-01 -9.448616951704025269e-02 -3.605688363313674927e-02 -6.707429885864257812e-02 3.277573883533477783e-01 -1.025326773524284363e-01 -2.593401670455932617e-01 -2.122224718332290649e-01
7.021904736757278442e-02 -1.928044855594635010e-02 2.220560610294342041e-01 -2.374978214502334595e-01 1.185917109251022339e-01 1.078775748610496521e-01 -8.875694870948791504e-02 9.821980446577072144e-02 -1.683110743761062622e-01 -6.700459867715835571e-02 2.462803721427917480e-01 2.105172723531723022e-02 4.295730590820312500e-01 -2.605120837688446045e-01 -2.395507842302322388e-01 6.515346467494964600e-02 3.256368637084960938e-02 -1.899075061082839966e-01 5.580285564064979553e-02 2.857428193092346191e-01 2.841421961784362793e-02 2.266948372125625610e-01 2.046390324831008911e-01 2.774323225021362305e-01 -7.908932864665985107e-02 -8.067248016595840454e-02 -1.218846365809440613e-01 6.293427944183349609e-02 -2.062861807644367218e-03 -4.099099896848201752e-03 6.598932296037673950e-02 -3.300377130508422852e-01
-1.947327703237533569e-01 -6.101693958044052124e-02 2.207148969173431396e-01 9.240452200174331665e-02 -1.454448886215686798e-02 1.558592617511749268e-01 -2.778787016868591309e-01 1.504389047622680664e-01 1.493716984987258911e-01 1.731750369071960449e-02 2.257908284664154053e-01 -1.703283637762069702e-01 2.750132083892822266e-01 4.725438356399536133e-01 -8.668795973062515259e-02 -9.570599347352981567e-02 1.710120216012001038e-02 -1.345992684364318848e-01 -4.235864058136940002e-02 -2.079631388187408447e-01 4.339151456952095032e-02 1.294966191053390503e-01 2.533487677574157715e-01 2.888195216655731201e-01 -2.288440475240349770e-03 -2.134694010019302368e-01 -1.834140531718730927e-02 1.319130063056945801e-01 1.265077143907546997e-01 9.935279935598373413e-02 -1.459140679799020290e-03 -1.991099566221237183e-01
5.978572648018598557e-03 2.821720242500305176e-01 1.591117531061172485e-01 1.900394447147846222e-02 1.227246075868606567e-01 3.449120223522186279e-01 -1.032560318708419800e-01 -4.741714149713516235e-02 1.193865761160850525e-01 1.244558468461036682e-01 4.701716005802154541e-01 -1.116572767496109009e-01 7.838974893093109131e-02 -3.372082486748695374e-02 7.832786999642848969e-03 -1.029779762029647827e-01 3.524287417531013489e-02 -6.020002439618110657e-02 1.178553551435470581e-01 -1.469168718904256821e-02 1.117518618702888489e-01 8.610823750495910645e-02 2.781271636486053467e-01 1.674986779689788818e-01 -1.600768119096755981e-01 -4.465173557400703430e-02 3.381831645965576172e-01 -3.475919961929321289e-01 1.696253418922424316e-01 -1.582764983177185059e-01 1.902824826538562775e-02 7.233611494302749634e-02
9.813462197780609131e-02 3.049631416797637939e-01 2.984667718410491943e-01 -1.684971153736114502e-01 1.627560108900070190e-01 3.424414694309234619e-01 1.305070370435714722e-01 5.839048419147729874e-03 2.319032698869705200e-01 -1.468247473239898682e-01 2.253244072198867798e-01 -3.241777792572975159e-02 1.631169915199279785e-01 1.085429787635803223e-01 1.723514646291732788e-01 -6.072873994708061218e-02 -1.233639568090438843e-01 -1.062706187367439270e-01 7.568047940731048584e-02 -2.835489511489868164e-01 -5.090709310024976730e-03 -5.360908061265945435e-02 4.131613671779632568e-02 2.765543162822723389e-01 -4.106738865375518799e-01 -4.875432699918746948e-03 3.040252067148685455e-02 5.396322533488273621e-02 -6.052160635590553284e-03 -7.928255014121532440e-03 9.897698462009429932e-02 -2.097458094358444214e-01
-1.401620060205459595e-01 -9.045699983835220337e-02 9.330667555332183838e-02 -5.498374253511428833e-02 1.792354732751846313e-01 2.114809155464172363e-01 -8.385502547025680542e-02 -7.042784243822097778e-02 -7.512678951025009155e-02 -9.656114876270294189e-02 4.948379695415496826e-01 -9.196492284536361694e-02 -7.063722703605890274e-03 1.029144152998924255e-01 -1.106193065643310547e-01 8.347653597593307495e-02 2.783372402191162109e-01 1.502318829298019409e-01 -2.478892728686332703e-02 -3.241725564002990723e-01 -1.642138808965682983e-01 1.525838226079940796e-01 3.504351899027824402e-02 3.054581284523010254e-01 -1.200749650597572327e-01 2.033932954072952271e-01 9.773964434862136841e-02 1.582569032907485962e-01 -3.260273337364196777e-01 -5.330560728907585144e-02 -1.434099823236465454e-01 -5.342132225632667542e-02
1.077533699572086334e-02 1.810240894556045532e-01 1.802549958229064941e-01 1.411126833409070969e-02 -1.252913326025009155e-01 8.931802213191986084e-02 1.217489466071128845e-01 3.125520050525665283e-01 -9.467977285385131836e-02 1.453599613159894943e-02 5.208084583282470703e-01 -5.228864960372447968e-03 1.018036305904388428e-01 1.055138409137725830e-01 2.789273858070373535e-01 -5.980059877038002014e-02 -1.399727016687393188e-01 -2.330816537141799927e-01 -2.297859638929367065e-01 5.560747813433408737e-03 2.937287837266921997e-02 1.332418769598007202e-01 1.728596687316894531e-01 2.601157128810882568e-01 5.402657017111778259e-02 2.363236062228679657e-02 2.930014133453369141e-01 -1.114881262183189392e-01 9.036019444465637207e-02 -1.495411098003387451e-01 -9.037892520427703857e-02 1.776414960622787476e-01
-9.138262271881103516e-02 2.291687205433845520e-02 8.751195669174194336e-02 -4.232539981603622437e-02 2.284412831068038940e-01 -1.960426755249500275e-02 9.830625355243682861e-02 2.475567460060119629e-01 -9.833394736051559448e-02 -3.371703326702117920e-01 3.310141861438751221e-01 -4.230618849396705627e-02 2.486821860074996948e-01 -1.518554091453552246e-01 2.174522727727890015e-01 -1.387062668800354004e-02 1.979065127670764923e-02 -7.567154616117477417e-02 -5.339718237519264221e-02 -6.797120720148086548e-02 -2.933712899684906006e-01 -1.170859560370445251e-01 2.956334650516510010e-01 3.360809683799743652e-01 6.418013572692871094e-02 -2.581996284425258636e-02 2.352016419172286987e-01 4.052519053220748901e-02 1.700433045625686646e-01 -6.766249239444732666e-02 1.963761299848556519e-01 -2.086692154407501221e-01
2.233335524797439575e-01 2.542851865291595459e-01 6.950853765010833740e-02 -1.475012451410293579e-01 6.289615482091903687e-02 1.509895175695419312e-01 -5.174154788255691528e-02 2.932498157024383545e-01 2.172298580408096313e-01 -1.803267002105712891e-01 3.275951147079467773e-01 -2.283087372779846191e-01 -5.716438591480255127e-02 -1.806448996067047119e-01 2.326832115650177002e-01 -1.440014392137527466e-01 2.572278259322047234e-03 -3.643093705177307129e-01 -7.225052267313003540e-02 -2.109271585941314697e-01 4.009815398603677750e-03 -2.520375251770019531e-01 -1.984426751732826233e-02 1.960498839616775513e-01 8.014164119958877563e-02 5.590345337986946106e-02 9.253542870283126831e-03 -1.456053853034973145e-01 -1.151632666587829590e-01 -2.122034430503845215e-01 1.246528401970863342e-01 6.360984593629837036e-02
-8.180575072765350342e-02 -4.256470128893852234e-02 3.941735625267028809e-02 7.255499064922332764e-02 -5.452197510749101639e-03 -1.125850602984428406e-01 -1.654504984617233276e-01 1.746699512004852295e-01 -6.432817131280899048e-02 -3.132514655590057373e-01 4.636540114879608154e-01 3.963157162070274353e-02 1.300297826528549194e-01 4.785520955920219421e-02 2.119010537862777710e-01 -6.719886511564254761e-02 1.867604255676269531e-01 -3.897243738174438477e-02 1.172344312071800232e-01 -4.878147691488265991e-02 1.442546993494033813e-01 -5.983874574303627014e-02 -9.863333404064178467e-02 2.040648162364959717e-01 1.418449878692626953e-01 -3.462206572294235229e-02 2.680062651634216309e-01 -1.173864379525184631e-01 -3.950896561145782471e-01 -3.443509936332702637e-01 -3.853544965386390686e-02 -1.236792132258415222e-01
-5.455964431166648865e-02 -1.442308872938156128e-01 3.204601705074310303e-01 -1.236826926469802856e-01 -1.872111558914184570e-01 -1.008629277348518372e-01 -1.115281134843826294e-01 1.362481117248535156e-01 7.879091799259185791e-02 -3.397148847579956055e-01 3.292287290096282959e-01 -1.456986963748931885e-01 3.253259956836700439e-01 -9.095045924186706543e-02 -1.193617433309555054e-01 -7.945569604635238647e-02 1.233948767185211182e-01 2.508470714092254639e-01 3.423082828521728516e-02 -1.512108743190765381e-01 3.213858902454376221e-01 9.403936564922332764e-02 2.150988206267356873e-02 2.956626117229461670e-01 -7.650853693485260010e-02 -2.120942994952201843e-02 -4.223388805985450745e-02 1.020626258105039597e-02 1.315508037805557251e-01 -2.063227295875549316e-01 1.577344536781311035e-01 -3.094318136572837830e-02
-3.280170857906341553e-01 1.203290149569511414e-01 1.949897259473800659e-01 -1.300011575222015381e-01 -2.885208837687969208e-02 4.872434958815574646e-02 4.714475944638252258e-02 4.336717724800109863e-01 2.737222984433174133e-02 -1.092800721526145935e-01 2.321170121431350708e-01 -1.773768216371536255e-01 2.552504837512969971e-01 -1.561598628759384155e-01 1.874512992799282074e-02 2.583142556250095367e-02 -3.756418451666831970e-02 1.603001803159713745e-01 -2.232782095670700073e-01 -8.632940798997879028e-02 -1.447143405675888062e-01 5.638612806797027588e-02 1.290219277143478394e-01 4.325789213180541992e-02 1.348761022090911865e-01 -3.962001502513885498e-01 3.416985571384429932e-01 1.238614916801452637e-01 1.863946206867694855e-02 4.699691012501716614e-02 -5.490048602223396301e-02 -3.203128278255462646e-02
-1.768657416105270386e-01 6.295029073953628540e-02 3.684520125389099121e-01 9.049733728170394897e-02 -2.134332507848739624e-01 1.679201573133468628e-01 -8.295020461082458496e-02 1.844904571771621704e-01 1.453668996691703796e-02 -2.854725718498229980e-01 2.695140242576599121e-01 -9.798832982778549194e-02 2.090890556573867798e-01 -3.899750113487243652e-02 2.000904679298400879e-01 1.436113268136978149e-01 5.279462784528732300e-02 6.510061025619506836e-02 -8.216396719217300415e-02 -1.958154141902923584e-01 2.813152968883514404e-01 -3.660079836845397949e-02 -1.389052420854568481e-01 3.310554623603820801e-01 1.047488003969192505e-01 4.363517742604017258e-03 2.359646111726760864e-01 -4.391565173864364624e-02 -1.326010674238204956e-01 -3.686961159110069275e-02 2.954033911228179932e-01 8.869176963344216347e-04
-1.028387024998664856e-01 -1.414880305528640747e-01 4.990553110837936401e-02 -1.828856766223907471e-01 -1.255717277526855469e-01 1.033562235534191132e-02 -2.696448564529418945e-01 2.412485033273696899e-01 -1.275779306888580322e-01 -2.578219771385192871e-01 5.102806687355041504e-01 -6.951218843460083008e-02 -9.268499910831451416e-02 -7.236588746309280396e-02 9.609896689653396606e-02 6.105880439281463623e-02 1.447645574808120728e-01 -1.553806960582733154e-01 -6.157349795103073120e-03 6.172700785100460052e-03 2.341051548719406128e-01 -1.005654186010360718e-01 -2.059139609336853027e-01 2.401520013809204102e-01 -8.903937786817550659e-02 1.291201412677764893e-01 2.537228167057037354e-01 -6.394933164119720459e-02 -1.848803758621215820e-01 -2.651478052139282227e-01 -9.656836278736591339e-03 -6.415458768606185913e-02
-1.100168898701667786e-01 1.771166771650314331e-01 3.688861429691314697e-01 -1.037342026829719543e-01 1.805012375116348267e-01 -1.863447576761245728e-02 -7.079662382602691650e-02 1.534834057092666626e-01 -7.297703530639410019e-03 -2.326219975948333740e-01 2.817485332489013672e-01 -2.744602560997009277e-01 2.169876694679260254e-01 -1.066650077700614929e-01 2.295026481151580811e-01 -1.215328648686408997e-01 -2.138457745313644409e-01 -1.054888591170310974e-01 -6.744530797004699707e-02 1.926236301660537720e-01 2.652792036533355713e-01 8.471931517124176025e-02 7.591024041175842285e-02 -1.192809939384460449e-01 1.258690953254699707e-01 -3.561255633831024170e-01 1.013160571455955505e-01 -3.245558589696884155e-02 -8.758527785539627075e-02 -8.292936533689498901e-02 -1.936924755573272705e-01 -1.063390001654624939e-01
-1.652614772319793701e-01 -4.119098302908241749e-04 2.609823048114776611e-01 2.529132366180419922e-01 3.272867798805236816e-01 2.595555782318115234e-01 2.998648269567638636e-04 3.953016549348831177e-02 -1.332600717432796955e-03 -1.529702544212341309e-01 3.768215179443359375e-01 -4.552116617560386658e-02 7.299531251192092896e-02 -2.003952711820602417e-01 9.448890388011932373e-02 1.609184890985488892e-01 8.262333273887634277e-02 3.127567097544670105e-02 -2.359686940908432007e-01 -8.872759342193603516e-02 7.053054869174957275e-02 4.692778456956148148e-03 4.962560161948204041e-02 1.457769870758056641e-01 2.024292051792144775e-01 -9.431719779968261719e-02 2.289116382598876953e-01 -1.163911744952201843e-01 1.663758605718612671e-01 -3.147299960255622864e-02 -2.534490227699279785e-01 -3.286152482032775879e-01
-1.510434895753860474e-01 1.750313192605972290e-01 5.875847488641738892e-02 -1.283262372016906738e-01 2.207778841257095337e-01 3.488118946552276611e-01 -3.589953109622001648e-02 8.794097229838371277e-03 8.132969588041305542e-02 2.226141653954982758e-02 5.469655990600585938e-01 -3.233114778995513916e-01 1.780674308538436890e-01 1.150004472583532333e-02 -2.384695783257484436e-02 -3.563765063881874084e-02 7.594136893749237061e-02 -2.955534458160400391e-01 -1.414589285850524902e-01 -1.333992928266525269e-01 -5.204082280397415161e-02 -1.362932026386260986e-01 -1.311066299676895142e-01 9.273962676525115967e-02 -2.359568029642105103e-01 -1.698888652026653290e-02 2.514008879661560059e-01 -5.702638626098632812e-02 5.437666550278663635e-02 -2.626363188028335571e-02 7.700662314891815186e-02 -1.914265379309654236e-02
-3.837343677878379822e-02 1.749314367771148682e-01 1.019763052463531494e-01 -1.375058442354202271e-01 4.202155172824859619e-01 2.747859060764312744e-01 2.459570532664656639e-03 3.986931592226028442e-02 1.346448212862014771e-01 1.836267858743667603e-01 3.280613422393798828e-01 -1.988941878080368042e-01 2.074965536594390869e-01 3.469210490584373474e-02 -1.662923954427242279e-02 -2.282078750431537628e-02 1.178833991289138794e-01 -2.205993086099624634e-01 1.191081777215003967e-01 -2.858960628509521484e-01 -1.905894279479980469e-02 1.418447121977806091e-02 3.032551407814025879e-01 2.471937835216522217e-01 -1.682317107915878296e-01 -1.315402835607528687e-01 2.235853672027587891e-01 -1.094646528363227844e-01 8.469983935356140137e-02 3.110339492559432983e-02 1.111259832978248596e-01 2.576352097094058990e-02
-9.235127270221710205e-02 -2.929157949984073639e-02 1.759132146835327148e-01 -5.054772365838289261e-03 1.550305485725402832e-01 2.668423354625701904e-01 -2.055095434188842773e-01 1.290468871593475342e-01 3.110109865665435791e-01 -5.653948336839675903e-02 3.342568874359130859e-01 7.675298489630222321e-03 1.237379312515258789e-01 -9.702792763710021973e-02 1.015714481472969055e-01 -2.474117130041122437e-01 1.688780486583709717e-01 -3.291501402854919434e-01 -1.951904296875000000e-01 -1.121599525213241577e-01 -6.265801936388015747e-02 -2.548524923622608185e-02 2.722019851207733154e-01 1.602042317390441895e-01 -1.824481487274169922e-01 -1.653299033641815186e-01 1.627121865749359131e-01 -1.448421627283096313e-01 1.876824349164962769e-01 -6.127298250794410706e-02 2.250152528285980225e-01 8.938393741846084595e-02
-2.194407880306243896e-01 1.217535231262445450e-02 2.084208428859710693e-01 -1.085854396224021912e-01 -2.381478995084762573e-02 4.293234087526798248e-03 -7.583973556756973267e-02 2.547850012779235840e-01 1.313945185393095016e-02 -5.576407071202993393e-03 4.998149573802947998e-01 5.745443701744079590e-02 -1.178433932363986969e-02 -6.135633587837219238e-02 7.245961576700210571e-02 -7.198634557425975800e-04 6.028634309768676758e-02 -1.518277078866958618e-01 -1.253746151924133301e-01 1.491250097751617432e-01 -1.044333204627037048e-01 -9.820580482482910156e-02 1.754018664360046387e-01 1.456502079963684082e-01 6.718302518129348755e-02 -5.034833550453186035e-01 -3.523359447717666626e-02 -1.274738758802413940e-01 -2.346187382936477661e-01 -1.343819200992584229e-01 -2.214151024818420410e-01 -1.671462655067443848e-01
2.420694380998611450e-01 1.142515167593955994e-01 1.635704040527343750e-01 -2.798872292041778564e-01 7.304953038692474365e-02 3.884923830628395081e-02 -1.195161938667297363e-01 2.937141358852386475e-01 1.280247867107391357e-01 -5.128148198127746582e-02 3.887803256511688232e-01 -1.888267248868942261e-01 -9.036966599524021149e-03 -2.441207319498062134e-01 9.045826643705368042e-02 -9.057343751192092896e-02 -5.357928946614265442e-02 -8.707128465175628662e-02 -9.412296861410140991e-02 -2.141116559505462646e-02 2.226118743419647217e-01 1.797350645065307617e-01 1.357972919940948486e-01 1.566544324159622192e-01 1.218670159578323364e-01 -3.401277065277099609e-01 2.432718873023986816e-01 5.656069889664649963e-02 -5.849353596568107605e-02 1.433132588863372803e-01 2.612430453300476074e-01 6.505199521780014038e-02
-7.605073601007461548e-02 1.185851618647575378e-01 -6.108818948268890381e-02 -2.975927889347076416e-01 1.271301507949829102e-01 -3.208612799644470215e-01 -1.034297272562980652e-01 1.056152135133743286e-01 8.604384213685989380e-02 -3.429916501045227051e-02 2.044481933116912842e-01 -4.085870832204818726e-02 4.175529181957244873e-01 -1.842957437038421631e-01 -1.899693906307220459e-01 -3.539818227291107178e-01 3.905973210930824280e-02 -3.869738578796386719e-01 -2.680114097893238068e-02 5.933167412877082825e-02 4.279654845595359802e-02 -3.419103100895881653e-02 1.221235841512680054e-01 2.950562536716461182e-01 -5.457149073481559753e-02 -1.527792960405349731e-01 -2.601841697469353676e-03 -7.889192551374435425e-02 6.962823122739791870e-02 6.206360459327697754e-02 -8.814655244350433350e-02 -1.250318288803100586e-01
-3.954678401350975037e-02 8.176160044968128204e-03 7.186003774404525757e-02 -2.702697217464447021e-01 2.561662904918193817e-02 4.000550806522369385e-01 -1.855316907167434692e-01 2.582096457481384277e-01 1.906972080469131470e-01 -1.555511653423309326e-01 1.654017716646194458e-01 -1.635555624961853027e-01 2.286628782749176025e-01 2.529947645962238312e-02 -1.128152478486299515e-02 6.171556934714317322e-02 -7.117637246847152710e-02 -1.464716494083404541e-01 2.508129477500915527e-01 -2.213412374258041382e-01 -2.337248772382736206e-01 -5.658905580639839172e-02 2.139685004949569702e-01 5.967066437005996704e-02 -3.473461568355560303e-01 1.760560087859630585e-02 -8.623238652944564819e-03 6.209614500403404236e-02 -9.959076344966888428e-02 -1.095426753163337708e-01 -1.293257623910903931e-02 -3.070274591445922852e-01
-7.838485389947891235e-02 -3.916524292435497046e-06 3.571344912052154541e-01 -1.912492811679840088e-01 7.387798279523849487e-02 1.506795436143875122e-01 1.091345027089118958e-01 5.316644310951232910e-01 3.171453997492790222e-02 -9.492573887109756470e-02 2.398167699575424194e-01 -2.037458866834640503e-02 1.398687064647674561e-02 5.711909849196672440e-03 8.067793399095535278e-02 -7.268942147493362427e-02 -1.626916378736495972e-01 5.145121365785598755e-02 -9.997693449258804321e-02 4.503635317087173462e-02 -1.196225211024284363e-01 -2.260446399450302124e-01 1.743051111698150635e-01 8.343912661075592041e-02 2.173107713460922241e-01 -1.134953871369361877e-01 2.263764142990112305e-01 -1.084912270307540894e-01 -1.585890650749206543e-01 -3.253358006477355957e-01 -1.687465906143188477e-01 -2.343383058905601501e-02
-2.495308220386505127e-01 1.367630213499069214e-01 2.214278876781463623e-01 -2.106402665376663208e-01 1.705803126096725464e-01 -1.058924645185470581e-01 7.191392034292221069e-02 1.421384811401367188e-01 -1.895917654037475586e-01 -2.300174683332443237e-01 1.216483414173126221e-01 -5.980250611901283264e-02 4.118437767028808594e-01 -9.115850925445556641e-02 -3.347310423851013184e-01 -2.512951195240020752e-01 -1.670572161674499512e-01 -1.670157909393310547e-01 7.226479053497314453e-02 2.014106512069702148e-02 1.678508371114730835e-01 1.492405980825424194e-01 1.964537948369979858e-01 3.195866942405700684e-01 1.453573107719421387e-01 -1.677190326154232025e-02 4.614595696330070496e-02 -5.434495583176612854e-02 6.840596348047256470e-02 9.501624852418899536e-02 -2.783615887165069580e-02 -7.756137847900390625e-02
-1.603134423494338989e-01 5.055152624845504761e-02 5.890232278034090996e-04 -2.693596482276916504e-01 1.346523165702819824e-01 3.572632074356079102e-01 -2.872853912413120270e-02 6.116567179560661316e-02 1.155527681112289429e-01 -3.096881508827209473e-02 2.909585237503051758e-01 -7.478606700897216797e-02 4.837086051702499390e-02 -6.234899163246154785e-02 4.958098009228706360e-02 1.438839137554168701e-01 -2.143191359937191010e-02 4.285701736807823181e-02 -4.110172763466835022e-02 -7.898017019033432007e-02 5.427294969558715820e-02 8.793976157903671265e-02 1.219186000525951385e-02 4.519686996936798096e-01 -3.442386090755462646e-01 1.507924497127532959e-02 1.655018776655197144e-01 -1.213057711720466614e-01 3.300306797027587891e-01 -1.960097849369049072e-01 -1.925714313983917236e-01 -2.105257809162139893e-01
-7.843548059463500977e-02 2.473998963832855225e-01 2.680030465126037598e-01 8.230199664831161499e-02 -9.555482119321823120e-02 1.881192810833454132e-02 -6.144613772630691528e-02 2.479271739721298218e-01 -9.296882897615432739e-02 1.369872242212295532e-01 2.455956786870956421e-01 -2.173202112317085266e-02 -3.962201252579689026e-02 2.773128747940063477e-01 -2.000995539128780365e-02 -4.086705669760704041e-02 3.502343595027923584e-01 -2.478572912514209747e-02 -2.551708221435546875e-01 1.649533808231353760e-01 -1.541733592748641968e-01 -6.085086613893508911e-02 2.327582389116287231e-01 4.170826375484466553e-01 -9.903450496494770050e-03 2.989119663834571838e-02 -1.656970083713531494e-01 8.425580710172653198e-02 -1.059739887714385986e-01 -2.320952564477920532e-01 5.629916489124298096e-02 -1.885511726140975952e-01
-1.584733650088310242e-02 -6.072519347071647644e-02 1.031419634819030762e-01 8.238686248660087585e-03 -2.775850892066955566e-02 7.762121409177780151e-02 -2.220000475645065308e-01 5.500429496169090271e-02 -2.034424245357513428e-01 -3.900469541549682617e-01 2.973715066909790039e-01 7.669240236282348633e-02 1.711639314889907837e-01 2.263420522212982178e-01 -8.981527388095855713e-02 -2.115521728992462158e-01 1.672696322202682495e-02 1.773722004145383835e-03 -1.400145515799522400e-02 -3.122205138206481934e-01 6.817119568586349487e-02 -5.341794341802597046e-02 3.290640711784362793e-01 3.448499739170074463e-01 -1.399101614952087402e-01 -4.878911748528480530e-02 2.703905105590820312e-01 -1.896627992391586304e-01 -4.383867606520652771e-02 1.167159229516983032e-01 -1.577397286891937256e-01 3.055535070598125458e-02
-1.297940760850906372e-01 7.893580943346023560e-02 1.653047204017639160e-01 -1.521522644907236099e-02 2.530179917812347412e-01 1.377680432051420212e-02 1.010335609316825867e-01 2.587661147117614746e-01 -1.534082591533660889e-01 -2.399146854877471924e-01 2.614817917346954346e-01 -1.337900459766387939e-01 2.911629080772399902e-01 -9.152486175298690796e-02 2.302508987486362457e-02 1.488843001425266266e-02 -1.547883003950119019e-01 6.582424044609069824e-02 -8.689513802528381348e-02 -1.785054653882980347e-01 -3.227881491184234619e-01 9.922103583812713623e-02 2.530118525028228760e-01 2.326612472534179688e-01 8.200914412736892700e-02 -4.594173431396484375e-01 3.053617663681507111e-02 1.401598453521728516e-01 -3.403630852699279785e-02 -6.614326685667037964e-02 5.339493229985237122e-02 8.831567130982875824e-03
2.701833844184875488e-03 1.679016053676605225e-01 1.102824346162378788e-03 -2.170502906665205956e-03 6.520448252558708191e-03 5.514303222298622131e-02 -1.296398639678955078e-01 7.353439182043075562e-02 2.123912237584590912e-02 -3.913809359073638916e-01 3.450672626495361328e-01 -3.643042221665382385e-02 1.105711907148361206e-01 -2.280965596437454224e-01 7.872871309518814087e-02 -1.221809759736061096e-01 2.323566079139709473e-01 1.035140156745910645e-01 2.257519215345382690e-01 -2.369155287742614746e-01 -9.379481896758079529e-03 -1.259219646453857422e-01 1.148254126310348511e-01 1.008483767509460449e-01 1.951203048229217529e-01 7.387179881334304810e-02 3.563915146514773369e-03 -2.669351100921630859e-01 -1.440293192863464355e-01 -3.579396307468414307e-01 -2.664896249771118164e-01 -2.032591104507446289e-01
-6.001630797982215881e-02 4.602352976799011230e-01 -6.120886281132698059e-02 -1.668956279754638672e-01 2.240027785301208496e-01 -1.066445633769035339e-01 -1.413145363330841064e-01 1.312163323163986206e-01 2.026695013046264648e-02 -1.743566989898681641e-01 3.434776663780212402e-01 -6.999183446168899536e-02 1.265303939580917358e-01 2.509517967700958252e-01 -9.449066221714019775e-02 9.647592902183532715e-02 3.207147819921374321e-03 3.309484198689460754e-02 6.974804401397705078e-02 -2.665384113788604736e-01 8.466643095016479492e-02 -1.326800584793090820e-01 -8.771714568138122559e-02 3.870878517627716064e-01 1.549996286630630493e-01 -1.971425302326679230e-02 -3.614284843206405640e-02 1.105915084481239319e-01 -3.084257012233138084e-03 -4.360352456569671631e-02 -2.831779718399047852e-01 1.548086851835250854e-01
-2.759442329406738281e-01 4.722191765904426575e-02 1.410722285509109497e-01 4.451680183410644531e-02 -1.790050044655799866e-02 1.867015846073627472e-02 -8.550419658422470093e-02 3.479379713535308838e-01 -3.531714975833892822e-01 -2.922431230545043945e-01 2.292826920747756958e-01 9.448274970054626465e-02 1.849678456783294678e-01 1.215735301375389099e-01 4.557808116078376770e-02 -2.639659047126770020e-01 4.610174149274826050e-02 -1.255119740962982178e-01 -6.731757521629333496e-02 -7.390628755092620850e-02 2.130585312843322754e-01 -1.016623005270957947e-01 7.157521694898605347e-02 2.575187385082244873e-01 -7.286158204078674316e-02 -7.291188091039657593e-02 2.146108746528625488e-01 -2.061947435140609741e-01 2.618143558502197266e-01 3.104965761303901672e-02 -2.198491692543029785e-01 -7.895921915769577026e-02
-1.048108376562595367e-02 -3.110579960048198700e-02 -1.999396272003650665e-02 -1.540831923484802246e-01 -3.959136083722114563e-02 1.984065622091293335e-01 -1.013848930597305298e-01 2.878090441226959229e-01 -1.157288029789924622e-01 1.530897319316864014e-01 3.965325057506561279e-01 -9.374432265758514404e-02 2.153850495815277100e-01 2.434671111404895782e-02 -1.268800497055053711e-01 -1.813663840293884277e-01 -2.538983523845672607e-01 5.643893033266067505e-02 -3.126724660396575928e-01 -1.145091280341148376e-01 1.999452412128448486e-01 -2.317277193069458008e-01 4.328775703907012939e-01 1.200299412012100220e-01 -4.414952918887138367e-02 5.172179266810417175e-02 2.926877886056900024e-02 -8.683042228221893311e-02 1.445601731538772583e-01 -9.556468576192855835e-02 -9.685184806585311890e-02 -1.244227662682533264e-01
-4.308373853564262390e-02 7.582505792379379272e-02 2.272890694439411163e-02 5.540908314287662506e-03 2.393834292888641357e-01 2.399843931198120117e-01 -1.254063844680786133e-01 2.167285382747650146e-01 5.071216449141502380e-02 -1.895771473646163940e-01 5.662775635719299316e-01 1.601153984665870667e-02 -1.663619130849838257e-01 -4.613959789276123047e-02 1.445297151803970337e-01 -1.296350955963134766e-01 -6.903010606765747070e-02 -3.369498550891876221e-01 -1.921817660331726074e-01 -2.957316860556602478e-02 -1.412254385650157928e-02 7.886273413896560669e-02 1.831765919923782349e-01 8.436105400323867798e-02 1.675701588392257690e-01 3.320430964231491089e-02 2.221524715423583984e-01 -1.984093487262725830e-01 2.207420468330383301e-01 -6.008103489875793457e-03 -1.220913156867027283e-01 5.047075450420379639e-02
2.178136259317398071e-01 3.308575153350830078e-01 -4.183908551931381226e-02 -2.723983861505985260e-02 2.501952648162841797e-01 2.737200260162353516e-01 -6.172103434801101685e-02 2.617665827274322510e-01 -1.632843911647796631e-02 -2.688229978084564209e-01 2.997618913650512695e-01 -1.546741276979446411e-01 -1.265631765127182007e-01 -1.302547156810760498e-01 6.221855059266090393e-02 -2.229349464178085327e-01 -3.111435845494270325e-02 -3.191418349742889404e-01 -7.388404756784439087e-02 -1.481255292892456055e-01 2.926258742809295654e-01 -6.237549334764480591e-02 1.051746532320976257e-01 1.130734905600547791e-01 -1.315467245876789093e-02 4.188847914338111877e-02 1.417125463485717773e-01 -6.750544905662536621e-02 -1.326959133148193359e-01 -2.333821058273315430e-01 1.231441870331764221e-01 -2.196610905230045319e-02
-1.353412121534347534e-01 -1.164020374417304993e-01 1.545954197645187378e-01 -7.103605195879936218e-03 -2.037265896797180176e-01 1.863407492637634277e-01 -2.642088830471038818e-01 2.727996706962585449e-01 -1.157925054430961609e-01 -2.935435473918914795e-01 3.270078599452972412e-01 -3.231629356741905212e-02 4.445199389010667801e-03 -1.448445767164230347e-01 2.120191305875778198e-01 1.023479700088500977e-01 1.282345354557037354e-01 -1.805216968059539795e-01 -1.937970668077468872e-01 -1.584335863590240479e-01 1.772407889366149902e-01 -5.302066728472709656e-02 -1.055531725287437439e-01 1.587373465299606323e-01 -6.839514523744583130e-02 3.261566907167434692e-02 2.248053550720214844e-01 7.462532818317413330e-02 -3.043884634971618652e-01 -2.721090018749237061e-01 5.647634714841842651e-02 -1.604997217655181885e-01
-7.134204357862472534e-02 -2.480036616325378418e-01 1.678419709205627441e-01 -2.422136068344116211e-01 2.176018208265304565e-01 8.504923433065414429e-02 3.089965321123600006e-02 3.103694617748260498e-01 -1.822221428155899048e-01 -4.715530574321746826e-01 3.269352912902832031e-01 -1.268983632326126099e-01 1.515045315027236938e-01 1.304650586098432541e-02 1.079539284110069275e-01 1.461194008588790894e-01 -1.004893612116575241e-02 5.888051912188529968e-02 -1.803147196769714355e-01 -2.445015758275985718e-01 -7.708374410867691040e-02 -1.216246411204338074e-01 1.710531413555145264e-01 8.382812142372131348e-02 -8.049425482749938965e-02 -2.482794523239135742e-01 5.094254761934280396e-02 -4.558019340038299561e-02 -7.409866899251937866e-02 -6.031915917992591858e-02 -1.443228572607040405e-01 -6.615404039621353149e-02
-7.233723998069763184e-02 6.735979020595550537e-02 6.470512598752975464e-02 1.303222328424453735e-01 -1.432205885648727417e-01 3.304579854011535645e-01 4.954018443822860718e-02 2.153220474720001221e-01 1.288700252771377563e-01 -4.177573323249816895e-02 4.207834601402282715e-01 9.334056079387664795e-02 -4.677961021661758423e-02 1.565683484077453613e-01 -2.580111324787139893e-01 -2.554887235164642334e-01 2.173393033444881439e-03 -3.576081246137619019e-02 -2.764887511730194092e-01 2.132604867219924927e-01 1.141571402549743652e-01 2.368206717073917389e-02 2.569246888160705566e-01 3.022675514221191406e-01 -1.473705917596817017e-01 2.443292178213596344e-02 1.948293745517730713e-01 -1.666621267795562744e-01 1.267684698104858398e-01 2.383602783083915710e-02 -1.690504252910614014e-01 -2.030252106487751007e-02
-1.418602913618087769e-01 8.536228537559509277e-02 1.250302195549011230e-01 -2.408371865749359131e-01 9.281553328037261963e-02 5.924704670906066895e-02 -1.156639605760574341e-01 1.257371436804533005e-02 -5.110285431146621704e-02 -1.153103411197662354e-01 3.970191776752471924e-01 -5.934249237179756165e-02 1.523796916007995605e-01 1.523225009441375732e-01 -1.304351375438272953e-03 3.589664772152900696e-02 1.098113134503364563e-01 1.034979149699211121e-01 1.832954585552215576e-02 -3.830180168151855469e-01 1.186689361929893494e-02 1.751272827386856079e-01 -4.074002429842948914e-02 2.515627145767211914e-01 -3.711314201354980469e-01 9.040342271327972412e-02 -1.507667452096939087e-01 1.427787393331527710e-01 -2.830981612205505371e-01 -2.730254232883453369e-01 -1.980067789554595947e-01 6.485166028141975403e-03
-1.950560696423053741e-02 1.553432047367095947e-01 2.590159475803375244e-01 1.802772581577301025e-01 1.495974063873291016e-01 4.600827097892761230e-01 -3.809200525283813477e-01 2.935151942074298859e-02 -1.246151477098464966e-01 -2.277726233005523682e-01 9.559019654989242554e-02 -1.175356581807136536e-01 1.272708475589752197e-01 -1.287028342485427856e-01 -5.853889510035514832e-02 7.056320458650588989e-02 1.485759466886520386e-01 -6.512621045112609863e-02 2.440691553056240082e-02 6.244948506355285645e-02 2.028241753578186035e-01 8.987309783697128296e-02 7.206989079713821411e-02 2.512628734111785889e-01 -2.632505297660827637e-01 -4.284234344959259033e-02 3.549177944660186768e-01 -9.742250293493270874e-02 -3.168791159987449646e-02 -8.240725100040435791e-02 -3.950309008359909058e-02 6.988603621721267700e-03
2.982331067323684692e-02 3.286587446928024292e-02 2.218277454376220703e-01 3.622658178210258484e-02 6.428755819797515869e-02 1.960627175867557526e-02 -1.389310806989669800e-01 1.503859013319015503e-01 -2.149911522865295410e-01 -3.883679211139678955e-01 1.593552678823471069e-01 3.834791714325547218e-03 2.430013716220855713e-01 1.705988943576812744e-01 -1.460600346326828003e-01 -1.949941068887710571e-01 2.555503323674201965e-02 6.496334681287407875e-04 -6.014807894825935364e-02 -3.278775811195373535e-01 1.692866832017898560e-01 -7.479092478752136230e-02 2.871049642562866211e-01 4.801722615957260132e-02 -2.197272926568984985e-01 -7.705654948949813843e-02 4.097552597522735596e-01 -9.317572414875030518e-02 1.382085084915161133e-01 -8.551382273435592651e-02 -1.872649639844894409e-01 -8.979472517967224121e-02
5.625939741730690002e-02 -8.287159353494644165e-02 1.917009651660919189e-01 2.725141681730747223e-02 2.979921400547027588e-01 1.983307749032974243e-01 -2.874867022037506104e-01 2.033191770315170288e-01 1.117248553782701492e-02 1.013054251670837402e-01 3.098123669624328613e-01 -2.597554028034210205e-01 3.552516922354698181e-02 1.577856764197349548e-02 -1.919123157858848572e-02 5.154062062501907349e-02 -7.300420105457305908e-02 -2.099114209413528442e-01 -8.864647150039672852e-02 -1.458820998668670654e-01 1.331103742122650146e-01 -1.129303500056266785e-01 3.270944654941558838e-01 1.776564717292785645e-01 1.896895281970500946e-02 -2.840686142444610596e-01 -1.951216161251068115e-01 -8.841863274574279785e-02 -3.748382255434989929e-02 9.993726015090942383e-02 -3.251605331897735596e-01 -1.742130964994430542e-01
4.809594526886940002e-02 5.112430453300476074e-01 5.516177043318748474e-02 7.430064678192138672e-02 1.500850915908813477e-01 -5.880876258015632629e-02 -6.895383354276418686e-03 9.947586804628372192e-02 -1.189127191901206970e-01 -2.299447804689407349e-01 3.683660626411437988e-01 -2.073796689510345459e-01 -9.467045962810516357e-02 9.537138044834136963e-02 2.244632132351398468e-02 3.559327498078346252e-02 7.262206822633743286e-02 1.227874159812927246e-01 1.185157448053359985e-01 -1.199651286005973816e-01 -1.325608640909194946e-01 1.322791539132595062e-02 4.847011715173721313e-02 3.491805493831634521e-01 1.445012837648391724e-01 -9.016983211040496826e-03 3.906178474426269531e-01 -2.025910280644893646e-02 1.318985521793365479e-01 -3.029423393309116364e-02 -1.955954730510711670e-01 7.031369954347610474e-02
-1.309407651424407959e-01 1.072494536638259888e-01 2.081072479486465454e-01 -2.898660600185394287e-01 -7.238436024636030197e-03 3.323612511157989502e-01 -1.396296173334121704e-01 2.236592024564743042e-01 1.334780007600784302e-01 -2.518522441387176514e-01 1.936451196670532227e-01 -1.010473296046257019e-01 1.162999644875526428e-01 2.180256098508834839e-01 -9.078595787286758423e-03 -6.440971791744232178e-02 6.120961904525756836e-02 -2.486845254898071289e-01 1.632013171911239624e-01 -3.789122700691223145e-01 -1.699750423431396484e-01 -1.122404262423515320e-01 1.293117851018905640e-01 6.153001636266708374e-02 -2.274514734745025635e-01 1.581108942627906799e-02 -1.017650142312049866e-01 2.032095640897750854e-01 8.627665229141712189e-03 6.499789655208587646e-02 8.193785697221755981e-02 -2.393617779016494751e-01
-2.211565338075160980e-02 -1.783790290355682373e-01 3.096293509006500244e-01 -2.242743521928787231e-01 -1.509971469640731812e-01 2.004104554653167725e-01 -1.592331230640411377e-01 1.165432482957839966e-01 -8.741500973701477051e-02 -6.284537166357040405e-02 3.508234620094299316e-01 -2.706782221794128418e-01 -1.287802457809448242e-01 7.523070275783538818e-02 -1.678629815578460693e-01 -3.408373892307281494e-02 2.125153392553329468e-01 -2.836617454886436462e-02 -6.616011261940002441e-02 1.692593395709991455e-01 8.567441999912261963e-02 -1.148651316761970520e-01 3.698838874697685242e-02 2.335677593946456909e-01 3.247564285993576050e-02 -2.615496702492237091e-02 1.303224712610244751e-01 -1.245163753628730774e-01 4.024043977260589600e-01 5.277512222528457642e-02 -3.046643137931823730e-01 -1.135376989841461182e-01
-8.421727456152439117e-03 -1.827904284000396729e-01 6.250642985105514526e-02 -1.464471071958541870e-01 2.759164869785308838e-01 7.810348272323608398e-02 -1.889914870262145996e-01 4.505194425582885742e-01 -2.959330976009368896e-01 -2.927982211112976074e-01 1.830248087644577026e-01 -4.935714229941368103e-02 8.796605467796325684e-02 1.149707585573196411e-01 5.276854336261749268e-02 9.251289814710617065e-02 1.267521530389785767e-01 3.038242086768150330e-02 -2.463620156049728394e-01 -2.248080074787139893e-02 3.314593806862831116e-03 1.484374888241291046e-02 1.560126692056655884e-01 3.228151798248291016e-01 2.330704778432846069e-01 -8.522469550371170044e-02 6.992848962545394897e-02 -1.768930405378341675e-01 1.353340297937393188e-01 -2.479099482297897339e-02 8.161537349224090576e-02 -2.199534177780151367e-01
4.722534492611885071e-02 1.610916405916213989e-01 3.296459019184112549e-01 7.886033505201339722e-03 4.857134819030761719e-02 5.410163104534149170e-02 -1.922317147254943848e-01 1.043417155742645264e-01 5.213071405887603760e-02 -1.788377463817596436e-01 4.230362176895141602e-01 -2.256860136985778809e-01 7.447480410337448120e-02 6.473787128925323486e-02 5.155469849705696106e-02 -2.667557299137115479e-01 -1.329942494630813599e-01 -8.694320172071456909e-02 -1.448921412229537964e-01 3.596776127815246582e-01 1.291685253381729126e-01 5.331128370016813278e-03 -8.061858266592025757e-02 1.763387471437454224e-01 -2.371505498886108398e-01 3.390473723411560059e-01 8.655735105276107788e-02 -4.324156045913696289e-02 -2.042094618082046509e-02 -2.578995563089847565e-02 -1.991914957761764526e-01 -1.028840616345405579e-01
-1.464423239231109619e-01 -9.552289545536041260e-02 -8.134659379720687866e-02 -2.108816057443618774e-01 2.033578753471374512e-01 1.582208424806594849e-01 -1.267003864049911499e-01 -2.956058084964752197e-02 1.516883075237274170e-01 -1.161895692348480225e-01 4.315247237682342529e-01 -1.060032695531845093e-01 3.394017368555068970e-02 4.336866736412048340e-02 7.120563089847564697e-02 -1.455241534858942032e-02 -4.482214525341987610e-02 7.129804790019989014e-02 2.372074499726295471e-02 1.317985802888870239e-01 -1.402513831853866577e-01 1.943956613540649414e-01 -4.314538091421127319e-02 4.743739366531372070e-01 -2.622494399547576904e-01 -1.007587537169456482e-01 2.716931514441967010e-02 -2.051577419042587280e-01 1.779898703098297119e-01 -2.535109817981719971e-01 -2.231133580207824707e-01 -1.260604262351989746e-01
2.183353342115879059e-02 -1.643403321504592896e-01 6.881964206695556641e-02 -2.486292719841003418e-01 2.975723333656787872e-02 -1.746356636285781860e-01 1.219239011406898499e-01 1.020583733916282654e-01 -1.520437002182006836e-01 -1.440468132495880127e-01 3.067967295646667480e-01 -3.053885698318481445e-01 3.274755477905273438e-01 1.011942028999328613e-01 -1.247590333223342896e-01 -7.124830037355422974e-02 -9.567525237798690796e-02 -1.077147051692008972e-01 -7.057152688503265381e-02 1.993110477924346924e-01 3.078933358192443848e-01 4.902417585253715515e-02 2.173388302326202393e-01 2.697152793407440186e-01 3.965943679213523865e-02 -1.031605824828147888e-01 1.149971485137939453e-01 3.556976560503244400e-03 -1.826355010271072388e-01 -3.422740697860717773e-01 1.091571673750877380e-01 -9.697177261114120483e-02
-1.154158562421798706e-01 -1.313065588474273682e-01 8.894556201994419098e-03 -6.409488618373870850e-02 2.164238989353179932e-01 2.254130691289901733e-01 -1.183697208762168884e-01 2.640758752822875977e-01 -2.790777385234832764e-01 -3.142490386962890625e-01 3.446283936500549316e-01 8.418321609497070312e-02 1.675139665603637695e-01 -2.864985167980194092e-02 3.123779781162738800e-02 -3.810757696628570557e-01 5.884293466806411743e-02 -7.935949601233005524e-03 -2.228380888700485229e-01 -1.529083698987960815e-01 -2.896349877119064331e-03 -7.208937406539916992e-02 -1.931297220289707184e-02 -3.427278250455856323e-02 -1.659122258424758911e-01 -1.631919890642166138e-01 -2.552904561161994934e-02 -2.602933943271636963e-01 1.614945381879806519e-01 -3.113150224089622498e-02 -1.571372449398040771e-01 -2.205973565578460693e-01
-1.870369017124176025e-01 3.034630976617336273e-02 1.243540346622467041e-01 -1.884373128414154053e-01 6.906407326459884644e-02 -1.686733365058898926e-01 -6.640340387821197510e-02 3.043893277645111084e-01 -1.311118304729461670e-01 -2.197524160146713257e-01 5.929195880889892578e-01 -9.817810356616973877e-02 -1.376966089010238647e-01 -6.210406497120857239e-02 6.331334263086318970e-02 1.668244786560535431e-02 -1.322776675224304199e-01 -5.648653209209442139e-02 -1.951497420668601990e-02 -3.477920219302177429e-02 4.183832928538322449e-02 -1.470748055726289749e-02 8.659041672945022583e-02 3.791541457176208496e-01 2.294453680515289307e-01 -2.046826034784317017e-01 7.536436896771192551e-03 -1.112041249871253967e-01 1.754736453294754028e-01 9.116917103528976440e-02 2.549600787460803986e-02 8.273780345916748047e-02
-1.631971001625061035e-01 8.527865260839462280e-02 -3.843627497553825378e-02 1.630295366048812866e-01 -1.086597591638565063e-01 2.616197466850280762e-01 1.770018339157104492e-01 1.314744651317596436e-01 1.697277426719665527e-01 -1.358449310064315796e-01 5.653789043426513672e-01 1.168994978070259094e-01 -2.306144870817661285e-02 -9.162435680627822876e-02 -4.246160387992858887e-02 -2.829193174839019775e-01 4.045792855322360992e-03 1.002763211727142334e-01 -1.311090886592864990e-01 1.131236925721168518e-01 1.242527291178703308e-01 -3.996466752141714096e-03 2.472535222768783569e-01 1.543633639812469482e-01 -7.172317057847976685e-02 -8.509095758199691772e-02 2.334564924240112305e-01 -2.311287969350814819e-01 1.253695189952850342e-01 -1.969055086374282837e-01 -1.491214483976364136e-01 1.757712289690971375e-02
-3.282976895570755005e-02 1.131314411759376526e-01 9.814077615737915039e-02 -6.366583704948425293e-02 6.729251146316528320e-02 -1.461917459964752197e-01 1.202163621783256531e-01 3.877865970134735107e-01 6.270125508308410645e-02 -9.423445910215377808e-02 4.993103146553039551e-01 -6.410762201994657516e-03 1.949598491191864014e-01 2.758821845054626465e-01 1.669359356164932251e-01 2.933702431619167328e-02 1.465580165386199951e-01 2.047967612743377686e-01 -1.881205439567565918e-01 -3.534158468246459961e-01 -1.202278509736061096e-01 -1.390031874179840088e-01 2.166244238615036011e-01 1.608719527721405029e-01 -1.758452132344245911e-02 -1.378806978464126587e-01 7.932538539171218872e-02 3.784468770027160645e-02 -6.056898459792137146e-02 -5.700107291340827942e-02 7.976585626602172852e-02 -7.794058322906494141e-02
-2.248945645987987518e-03 3.237939178943634033e-01 3.224241733551025391e-01 -1.061131879687309265e-01 1.115574464201927185e-01 2.928835749626159668e-01 -7.288245111703872681e-02 2.241276949644088745e-01 2.239513583481311798e-02 -1.598104387521743774e-01 1.555157899856567383e-01 -1.961596310138702393e-01 -1.057907119393348694e-01 -4.528646823018789291e-03 7.445523142814636230e-02 9.362237900495529175e-02 2.264108359813690186e-01 -1.684779524803161621e-01 1.785433441400527954e-01 -3.439484909176826477e-02 5.555229261517524719e-02 1.082979291677474976e-01 5.149450525641441345e-02 2.729576826095581055e-01 1.411010622978210449e-01 -1.482718437910079956e-01 1.192617565393447876e-01 -1.848782598972320557e-02 7.030200213193893433e-02 -4.755487293004989624e-02 4.357199966907501221e-01 -2.318276762962341309e-01
-1.385097112506628036e-02 1.001943275332450867e-01 2.337114363908767700e-01 -1.304184794425964355e-01 2.933948300778865814e-02 -2.920336462557315826e-02 -1.254292279481887817e-01 1.083591356873512268e-01 -1.378294527530670166e-01 -1.254575401544570923e-01 3.663511872291564941e-01 1.270013749599456787e-01 4.859606325626373291e-01 -1.991756558418273926e-01 -2.518196702003479004e-01 9.705306962132453918e-03 -4.827335104346275330e-02 4.721242189407348633e-02 2.788274921476840973e-02 1.950593143701553345e-01 1.346660405397415161e-01 1.880033612251281738e-01 1.042087450623512268e-01 1.361571997404098511e-01 -1.485355496406555176e-01 -1.317507624626159668e-01 7.401984184980392456e-02 -1.712901443243026733e-01 -3.094454668462276459e-02 -1.634799093008041382e-01 -9.916480630636215210e-03 -3.691222369670867920e-01
-1.412570923566818237e-01 -1.753367632627487183e-01 9.365921467542648315e-02 -1.673269420862197876e-01 1.733020544052124023e-01 -1.460137814283370972e-01 -1.113019138574600220e-01 3.943772912025451660e-01 -1.317234933376312256e-01 -4.074683785438537598e-01 4.086942672729492188e-01 -1.664178371429443359e-01 7.166226953268051147e-02 1.705712974071502686e-01 1.405635178089141846e-01 2.730518206954002380e-02 8.712117373943328857e-02 8.420000225305557251e-02 -1.681051850318908691e-01 -1.051011160016059875e-01 2.712492458522319794e-02 -1.160307377576828003e-01 2.651820480823516846e-01 2.383667677640914917e-01 1.892668008804321289e-01 -2.655384503304958344e-02 6.995753943920135498e-02 -4.480313509702682495e-02 6.037925183773040771e-02 -5.849603191018104553e-02 4.243099316954612732e-02 1.131188049912452698e-01
-2.190747857093811035e-01 -7.396779209375381470e-02 1.404518634080886841e-01 9.929493814706802368e-02 1.270914971828460693e-01 1.991891860961914062e-02 -1.527797728776931763e-01 3.321271538734436035e-01 -2.956215441226959229e-01 -2.405917197465896606e-01 4.768806099891662598e-01 1.421115398406982422e-01 2.513606660068035126e-02 4.528483003377914429e-02 -7.887662947177886963e-02 -1.427501887083053589e-01 -4.190598428249359131e-02 1.323309391736984253e-01 -6.286411732435226440e-02 -1.631787717342376709e-01 9.058439731597900391e-02 8.277091383934020996e-02 -1.364072561264038086e-01 1.875249147415161133e-01 -1.947516947984695435e-01 -2.292030155658721924e-01 2.242359220981597900e-01 -1.220144703984260559e-01 1.532460600137710571e-01 1.783975511789321899e-01 -7.737582921981811523e-02 -9.474304318428039551e-02
-6.535645574331283569e-02 5.983917787671089172e-02 3.058160543441772461e-01 3.202443122863769531e-01 6.956931203603744507e-02 4.269869625568389893e-01 -2.326893210411071777e-01 2.153608947992324829e-01 -7.971436530351638794e-02 -2.206875383853912354e-01 1.869208365678787231e-01 -1.040000915527343750e-01 4.381377249956130981e-02 -7.456238567829132080e-02 -7.944633811712265015e-02 -4.860754683613777161e-02 -1.093025505542755127e-01 3.204393014311790466e-02 1.607868671417236328e-01 -1.419205218553543091e-01 6.532286107540130615e-02 2.075598388910293579e-01 2.142359167337417603e-01 1.998822093009948730e-01 -2.391585856676101685e-01 -6.355170905590057373e-02 -2.287724753841757774e-03 -1.853956431150436401e-01 7.879267632961273193e-02 1.640414446592330933e-01 -2.089192271232604980e-01 -1.639385968446731567e-01
5.314464867115020752e-02 -2.501585483551025391e-01 2.001571953296661377e-01 1.591510884463787079e-02 1.411853730678558350e-01 1.323321014642715454e-01 -8.399451524019241333e-02 1.585757285356521606e-01 1.301030516624450684e-01 -2.091592252254486084e-01 3.990252315998077393e-01 -3.270076811313629150e-01 2.993896603584289551e-01 -1.680615097284317017e-01 -6.608647294342517853e-03 -1.564945429563522339e-01 -9.771004319190979004e-02 2.696822583675384521e-01 6.859042495489120483e-02 2.646394260227680206e-02 7.907526940107345581e-02 -6.288422644138336182e-02 -7.022622972726821899e-02 2.381895035505294800e-01 -8.843293786048889160e-02 -3.753729164600372314e-02 -1.176098063588142395e-01 -5.666431039571762085e-02 2.304637432098388672e-02 -1.519133895635604858e-01 2.320577800273895264e-01 -3.034881353378295898e-01
-1.770887970924377441e-01 1.775327175855636597e-01 1.382845491170883179e-01 3.003474771976470947e-01 -1.307412832975387573e-01 2.862923741340637207e-01 -3.929440081119537354e-01 1.794672310352325439e-01 -2.182521522045135498e-01 -1.204808726906776428e-01 3.857055604457855225e-01 -6.682536005973815918e-02 3.235019370913505554e-02 7.130716741085052490e-02 -2.735046446323394775e-01 -1.763329654932022095e-02 6.690234690904617310e-02 -1.383437067270278931e-01 -1.443725265562534332e-02 -7.921239733695983887e-02 4.760264977812767029e-02 -4.679808393120765686e-02 7.694014161825180054e-02 2.501409053802490234e-01 -1.500106751918792725e-01 -5.198668688535690308e-02 -4.367131739854812622e-03 2.091275900602340698e-01 -7.995883002877235413e-03 -5.958608537912368774e-02 -1.672679558396339417e-02 -2.638019025325775146e-01
-3.909045085310935974e-02 -1.941087283194065094e-02 2.546994686126708984e-01 3.021426126360893250e-02 1.924841552972793579e-01 -1.640325486660003662e-01 -1.562355607748031616e-01 4.053982794284820557e-01 -7.338234782218933105e-02 -1.234526634216308594e-01 2.585859596729278564e-01 1.322422325611114502e-01 4.563011229038238525e-01 1.452670395374298096e-01 1.836155205965042114e-01 -8.836200833320617676e-02 1.099546477198600769e-01 1.017350852489471436e-01 2.208295017480850220e-01 -6.071499735116958618e-02 1.607044190168380737e-01 -1.398530509322881699e-02 2.355679273605346680e-01 1.194863691926002502e-01 1.308073848485946655e-01 8.321628719568252563e-02 1.470407843589782715e-01 -2.051345258951187134e-02 -9.525115042924880981e-02 -1.816822141408920288e-01 -1.743928790092468262e-01 -1.205257773399353027e-01
-2.808447740972042084e-02 9.468923509120941162e-02 -1.583345383405685425e-01 -6.730731576681137085e-02 1.672950088977813721e-01 4.774579778313636780e-02 2.309843152761459351e-01 2.290390133857727051e-01 4.443518351763486862e-03 -8.573053777217864990e-02 3.859167695045471191e-01 -2.562097832560539246e-02 2.008296400308609009e-01 1.526801586151123047e-01 2.931791245937347412e-01 -1.279195845127105713e-01 1.767661571502685547e-01 -1.647201329469680786e-01 -3.127258419990539551e-01 -1.655341982841491699e-01 -1.263237148523330688e-01 9.755932539701461792e-02 3.663381338119506836e-01 1.064086779952049255e-01 1.135489046573638916e-01 -8.132594823837280273e-02 -1.205221265554428101e-01 9.158489108085632324e-02 -3.948261588811874390e-02 -1.611206680536270142e-02 -2.803932726383209229e-01 -1.555855572223663330e-01
-8.913112431764602661e-02 -4.771433770656585693e-03 1.614547371864318848e-01 -3.479608893394470215e-02 3.015900552272796631e-01 2.526202499866485596e-01 1.078290939331054688e-01 1.919593364000320435e-01 -3.426613509654998779e-01 -4.493914842605590820e-01 3.158368468284606934e-01 7.011023908853530884e-02 1.124455183744430542e-01 -9.235595166683197021e-02 -3.822846338152885437e-02 5.380609259009361267e-02 9.183911234140396118e-02 4.511993750929832458e-02 -1.283325999975204468e-01 7.526505738496780396e-02 -1.519376933574676514e-01 2.520396932959556580e-02 5.576153844594955444e-02 2.288510799407958984e-01 -8.584709465503692627e-02 -2.431054264307022095e-01 2.536468207836151123e-01 -7.610626518726348877e-02 8.882618695497512817e-02 -1.118504852056503296e-01 2.999907918274402618e-02 -2.055021524429321289e-01
1.853981241583824158e-02 2.795220911502838135e-02 3.104218244552612305e-01 -2.420186400413513184e-01 5.352542921900749207e-02 -1.078166663646697998e-01 2.527003921568393707e-02 4.241356253623962402e-01 -1.677244454622268677e-01 -5.008424818515777588e-02 3.165944516658782959e-01 -1.391150653362274170e-01 2.685636281967163086e-01 -1.285124421119689941e-01 5.873718485236167908e-02 -2.556576430797576904e-01 -6.571337580680847168e-02 2.057972997426986694e-01 -1.387626528739929199e-01 8.606506884098052979e-02 -1.025469377636909485e-01 2.297763898968696594e-02 2.361674755811691284e-01 6.209437549114227295e-02 1.315550059080123901e-01 -1.301965713500976562e-01 2.934928834438323975e-01 1.523484885692596436e-01 -1.167470663785934448e-01 -1.291427910327911377e-01 -5.284522473812103271e-02 -1.432812213897705078e-01
-7.564733177423477173e-02 3.390509486198425293e-01 1.993072181940078735e-01 4.019371047616004944e-02 6.423050910234451294e-02 -9.532489627599716187e-02 6.425726413726806641e-02 3.911692500114440918e-01 -2.476357519626617432e-01 7.828301750123500824e-03 1.639030426740646362e-01 -5.156872048974037170e-02 1.097891703248023987e-01 3.122339248657226562e-01 9.957171231508255005e-02 -2.097698003053665161e-01 2.276586294174194336e-01 -7.127431780099868774e-02 2.625173702836036682e-02 -1.967062056064605713e-01 2.143212594091892242e-02 4.879544675350189209e-02 3.087858855724334717e-01 4.866841435432434082e-02 1.176811754703521729e-01 7.244767248630523682e-02 -3.057685308158397675e-02 1.106589213013648987e-01 -1.780937314033508301e-01 -1.023525446653366089e-01 5.224306881427764893e-02 -3.731074929237365723e-01
-1.147180050611495972e-01 2.255961745977401733e-01 2.764603495597839355e-02 -6.745970994234085083e-02 3.008880317211151123e-01 3.651565611362457275e-01 -9.214822202920913696e-02 -1.339277923107147217e-01 1.661580353975296021e-01 1.620814353227615356e-01 2.834398150444030762e-01 -1.104653533548116684e-02 2.635169625282287598e-01 3.551911190152168274e-02 -9.909912943840026855e-02 4.818817973136901855e-02 2.752251625061035156e-01 -6.479965522885322571e-03 -5.009310692548751831e-02 -1.298639327287673950e-01 8.383850008249282837e-02 2.302980422973632812e-02 2.456557005643844604e-01 2.942399084568023682e-01 -1.727359443902969360e-01 -2.815749645233154297e-01 2.869259119033813477e-01 -2.028981596231460571e-02 4.720280319452285767e-02 -1.012059152126312256e-01 6.385155767202377319e-02 -7.134182006120681763e-02
-6.523849070072174072e-02 -1.145386323332786560e-02 6.199643388390541077e-02 -3.228579461574554443e-01 3.165576457977294922e-01 1.094076111912727356e-01 -4.339941591024398804e-02 6.764135509729385376e-02 2.557591199874877930e-01 1.782199484296143055e-03 3.292983472347259521e-01 -1.163344234228134155e-01 2.585757989436388016e-03 -1.076645031571388245e-01 9.902022033929824829e-02 2.709152922034263611e-02 -4.304281622171401978e-02 7.593807578086853027e-02 -9.667059034109115601e-02 9.044753015041351318e-02 -9.733885526657104492e-02 1.677883267402648926e-01 -7.850500941276550293e-02 4.504115879535675049e-01 -2.153579294681549072e-01 -1.063962429761886597e-01 6.376387923955917358e-02 -1.950126141309738159e-01 2.371476739645004272e-01 -2.096003741025924683e-01 -2.209151536226272583e-01 -1.969611048698425293e-01
-2.003585100173950195e-01 1.827033758163452148e-01 3.656859993934631348e-01 1.197256222367286682e-01 -1.704775243997573853e-01 2.029198855161666870e-01 -1.031596288084983826e-01 2.300803214311599731e-01 1.184031292796134949e-01 -1.497596204280853271e-01 2.127179652452468872e-01 -2.376882880926132202e-01 -5.909815058112144470e-02 -8.366493880748748779e-02 9.882295131683349609e-02 1.002326384186744690e-01 1.411964893341064453e-01 3.245695680379867554e-02 6.338775902986526489e-02 -2.416842430830001831e-01 1.770887970924377441e-01 -9.472182393074035645e-02 3.796983510255813599e-02 3.690353631973266602e-01 2.850403636693954468e-02 6.350301206111907959e-02 2.153593897819519043e-01 -2.513872645795345306e-02 -1.740140840411186218e-02 -1.167888715863227844e-01 3.841943144798278809e-01 3.626913204789161682e-02
-1.524306237697601318e-01 -1.105713248252868652e-01 3.159559965133666992e-01 1.406734138727188110e-01 4.539371654391288757e-02 1.607685536146163940e-01 2.434482425451278687e-02 2.553399205207824707e-01 -1.775756180286407471e-01 -5.079456046223640442e-02 1.657813787460327148e-01 -1.408267766237258911e-01 -1.898844540119171143e-02 2.684395313262939453e-01 -5.424716696143150330e-02 2.457687705755233765e-01 -2.987365238368511200e-02 -9.666156768798828125e-02 2.426408231258392334e-01 -6.345275044441223145e-02 4.461193084716796875e-02 -1.379545331001281738e-01 1.999255418777465820e-01 5.227293372154235840e-01 -4.623495973646640778e-03 -1.901228427886962891e-01 1.456052362918853760e-01 -1.688678115606307983e-01 -1.138727962970733643e-01 5.192912742495536804e-02 -1.532973498106002808e-01 4.007055982947349548e-02
-2.683626674115657806e-02 1.534122377634048462e-01 -7.130057364702224731e-02 1.849553734064102173e-02 6.993392854928970337e-02 9.189346432685852051e-02 -7.448904216289520264e-02 3.935752213001251221e-01 1.621516980230808258e-02 -7.118514180183410645e-02 1.937760263681411743e-01 2.901150612160563469e-03 3.941607177257537842e-01 6.643883138895034790e-02 -1.593657433986663818e-01 -2.776144444942474365e-01 -5.072728544473648071e-02 -7.755409181118011475e-02 -2.374902367591857910e-01 1.145108193159103394e-01 1.642069369554519653e-01 -1.791692338883876801e-02 9.889190644025802612e-02 3.317794799804687500e-01 2.194021642208099365e-01 -2.002558559179306030e-01 2.011170834302902222e-01 1.316436380147933960e-01 3.045542724430561066e-02 8.611661195755004883e-02 -3.203577697277069092e-01 -9.574315696954727173e-02
-1.561847478151321411e-01 2.723749577999114990e-01 3.745190054178237915e-02 -1.711747422814369202e-02 -4.689875617623329163e-02 4.465765655040740967e-01 2.011556774377822876e-01 2.146010249853134155e-01 6.306511908769607544e-02 -6.559452414512634277e-02 5.147573351860046387e-01 -1.473772432655096054e-02 -3.237346187233924866e-02 1.280177384614944458e-01 -1.781534850597381592e-01 -2.614829838275909424e-01 -2.310094423592090607e-02 3.623457252979278564e-02 -1.396684646606445312e-01 8.158043771982192993e-02 2.060091495513916016e-01 -4.352150857448577881e-02 7.831272482872009277e-02 2.699517458677291870e-02 -1.686034649610519409e-01 1.445673406124114990e-01 1.115146130323410034e-01 -1.428093314170837402e-01 2.111603468656539917e-01 6.754919420927762985e-03 -1.180854290723800659e-01 2.478661946952342987e-02
-1.261592358350753784e-01 2.053801864385604858e-01 1.502347290515899658e-01 -3.631670475006103516e-01 7.839789986610412598e-02 7.627222687005996704e-02 6.301233917474746704e-02 3.038025200366973877e-01 5.692819505929946899e-02 8.579161949455738068e-03 4.338627457618713379e-01 2.088729292154312134e-01 -6.258654757402837276e-04 2.210164368152618408e-01 -2.050397247076034546e-01 2.114362083375453949e-02 1.992134153842926025e-01 -7.430968433618545532e-02 -2.308963984251022339e-01 -2.539797723293304443e-01 -8.150371722877025604e-03 1.974363625049591064e-01 -1.606680005788803101e-01 2.417873591184616089e-01 8.314329385757446289e-02 -1.173880696296691895e-01 -8.314310759305953979e-02 1.622796058654785156e-01 -6.889618933200836182e-02 5.369126051664352417e-02 7.316546048969030380e-03 6.872364878654479980e-02
1.458673086017370224e-02 2.548232376575469971e-01 7.433363795280456543e-02 4.924098029732704163e-02 2.968117222189903259e-02 4.184830561280250549e-02 -1.837047785520553589e-01 3.297725617885589600e-01 2.079379111528396606e-01 5.553048104047775269e-02 2.441014647483825684e-01 -1.151371747255325317e-01 8.596623688936233521e-02 2.178079336881637573e-01 -3.452817797660827637e-01 -4.934035241603851318e-02 2.805749773979187012e-01 5.734395980834960938e-02 2.653825879096984863e-01 -4.030957445502281189e-02 8.160173147916793823e-02 -1.298818886280059814e-01 -6.779958028346300125e-03 3.552504181861877441e-01 -8.098962903022766113e-02 -1.299153119325637817e-01 6.289027631282806396e-02 -9.452296048402786255e-02 -2.329719960689544678e-01 -1.790564358234405518e-01 -2.390546500682830811e-01 -4.972359538078308105e-02
1.995258405804634094e-02 1.753396689891815186e-01 4.808805510401725769e-02 1.959754973649978638e-01 2.259280234575271606e-01 1.964380741119384766e-01 -4.925537481904029846e-02 1.327833235263824463e-01 2.188014239072799683e-02 -2.170265316963195801e-01 3.900979757308959961e-01 -1.848804801702499390e-01 -1.963692754507064819e-01 7.852962613105773926e-02 2.065287679433822632e-01 1.072168052196502686e-01 -2.190423570573329926e-02 8.079989999532699585e-02 1.046372130513191223e-01 -1.432681977748870850e-01 -4.849401768296957016e-03 -2.575332820415496826e-01 -3.094401769340038300e-02 4.841328859329223633e-01 7.616759091615676880e-02 -8.534841239452362061e-02 -2.238766662776470184e-02 1.796983927488327026e-01 9.951288253068923950e-02 3.735907003283500671e-02 -2.790437638759613037e-01 -1.020857915282249451e-01
1.012317910790443420e-01 1.417615264654159546e-01 2.680085599422454834e-01 -1.311856061220169067e-01 3.642399907112121582e-01 2.028698027133941650e-01 -2.047004401683807373e-01 2.072706222534179688e-01 5.040162056684494019e-02 -8.441308885812759399e-02 1.907347142696380615e-01 -2.850602865219116211e-01 7.937385886907577515e-02 1.893607154488563538e-02 1.997606270015239716e-02 7.518798112869262695e-02 2.897912263870239258e-01 -2.608728408813476562e-01 1.469404697418212891e-01 -1.027428507804870605e-01 -5.298713967204093933e-02 -4.476631060242652893e-02 5.381512269377708435e-02 7.954508811235427856e-02 -1.068468615412712097e-01 -1.252557784318923950e-01 1.698494106531143188e-01 9.458810091018676758e-02 2.065874189138412476e-01 -1.766480058431625366e-01 3.254366219043731689e-01 -1.974888890981674194e-01
1.067535132169723511e-01 1.254185885190963745e-01 1.923756450414657593e-01 8.025244623422622681e-02 1.488862782716751099e-01 -1.701896190643310547e-01 1.284545361995697021e-01 2.254471331834793091e-01 5.416806321591138840e-03 1.087559312582015991e-01 3.062148094177246094e-01 4.357269033789634705e-02 1.974028497934341431e-01 -5.306519195437431335e-02 5.814877524971961975e-02 1.776584982872009277e-01 -2.065228298306465149e-02 -2.293223291635513306e-01 -3.135655522346496582e-01 -2.317106127738952637e-01 2.461169511079788208e-01 3.078553378582000732e-01 1.296121440827846527e-02 2.998158931732177734e-01 2.388880774378776550e-02 -1.408846974372863770e-01 5.144190415740013123e-02 -2.030553966760635376e-01 4.768807440996170044e-02 -2.645922303199768066e-01 -1.518401354551315308e-01 1.290175914764404297e-01
-8.745432645082473755e-02 -1.184175089001655579e-01 -1.957567967474460602e-02 -1.626159101724624634e-01 1.174029111862182617e-01 1.405994594097137451e-01 2.674940526485443115e-01 2.429656982421875000e-01 4.260859265923500061e-02 -1.336694657802581787e-01 3.349018990993499756e-01 -1.058699786663055420e-01 -1.958322077989578247e-01 -1.421934366226196289e-01 -2.799285352230072021e-01 7.650937139987945557e-02 1.501693278551101685e-01 -3.933256864547729492e-01 -4.354149568825960159e-03 -2.094077020883560181e-01 4.339421913027763367e-02 1.294385492801666260e-01 2.527978122234344482e-01 2.509299516677856445e-01 -1.164020746946334839e-01 -1.044441089034080505e-01 1.933160237967967987e-02 -1.369548738002777100e-01 -2.836748659610748291e-01 -8.914261311292648315e-02 2.090637013316154480e-02 4.951238632202148438e-02
-6.911478936672210693e-03 6.226718798279762268e-02 1.073709055781364441e-01 1.079297065734863281e-01 2.810478210449218750e-01 2.467964738607406616e-01 -1.972025632858276367e-01 1.455947160720825195e-01 2.502887248992919922e-01 1.360224783420562744e-01 4.281489849090576172e-01 -1.202915012836456299e-01 4.093272611498832703e-02 -8.890019357204437256e-02 6.688034534454345703e-02 -3.230799436569213867e-01 1.496692895889282227e-01 -8.733104169368743896e-02 -1.565838605165481567e-01 2.094600200653076172e-01 2.234880812466144562e-02 -1.467318683862686157e-01 1.144041419029235840e-01 2.375522553920745850e-01 -7.192059606313705444e-02 1.089718565344810486e-01 -5.974024906754493713e-02 -1.741724312305450439e-01 -2.904755473136901855e-01 1.293256580829620361e-01 6.239469349384307861e-02 -1.721589714288711548e-01
-4.200018569827079773e-02 2.012862712144851685e-01 7.297629863023757935e-02 1.295116990804672241e-01 1.360753923654556274e-01 -1.026289188303053379e-03 -1.810086965560913086e-01 3.268115520477294922e-01 7.023610174655914307e-02 4.120247811079025269e-02 8.458250015974044800e-02 -1.943807154893875122e-01 4.398023486137390137e-01 1.924828290939331055e-01 -9.812686592340469360e-02 -3.048855662345886230e-01 -8.805193752050399780e-02 -1.210052743554115295e-01 -2.462959736585617065e-01 3.892925009131431580e-02 9.474291652441024780e-02 6.628549098968505859e-02 1.418737322092056274e-01 2.219381183385848999e-01 1.921088993549346924e-01 -1.722732931375503540e-01 4.054638743400573730e-02 8.407978340983390808e-03 -1.108858659863471985e-01 -5.445067584514617920e-02 -2.993952333927154541e-01 -2.288684695959091187e-01
5.684142932295799255e-03 1.189086288213729858e-01 1.128692775964736938e-01 1.025364995002746582e-01 2.047980427742004395e-01 4.089223593473434448e-02 -1.112618893384933472e-01 4.016934335231781006e-01 1.274664103984832764e-01 7.441532611846923828e-02 1.428500860929489136e-01 1.117347157560288906e-03 1.945071369409561157e-01 3.188079297542572021e-01 -2.893553972244262695e-01 -6.541718542575836182e-02 2.037558406591415405e-01 8.851741999387741089e-02 1.453926116228103638e-01 -8.621475100517272949e-02 3.470672294497489929e-02 -1.575120091438293457e-01 -1.562609225511550903e-01 4.180900752544403076e-01 1.411565206944942474e-02 -4.571907222270965576e-02 1.747261881828308105e-01 -6.156746298074722290e-02 -2.028716951608657837e-01 -2.563312351703643799e-01 -1.564514935016632080e-01 -6.670682877302169800e-02
-2.032289467751979828e-02 -4.220844246447086334e-03 2.910288609564304352e-02 9.155209362506866455e-02 -1.469728797674179077e-01 -5.940692126750946045e-02 -3.401622176170349121e-02 3.781509995460510254e-01 1.998145282268524170e-01 -2.470738440752029419e-01 2.700990438461303711e-01 -1.622680574655532837e-01 2.880782783031463623e-01 -1.310997605323791504e-01 -2.653937339782714844e-01 1.056398972868919373e-01 1.023155972361564636e-01 1.870878487825393677e-01 9.776798635721206665e-02 -2.608161270618438721e-01 1.032591685652732849e-01 -5.606253817677497864e-02 1.494412273168563843e-01 2.531606853008270264e-01 2.195470780134201050e-01 -1.887257993221282959e-01 1.998132318258285522e-01 -5.456735566258430481e-02 4.405188187956809998e-02 -1.672757863998413086e-01 -2.419165819883346558e-01 -2.408787794411182404e-02
6.375609338283538818e-02 1.770475804805755615e-01 3.489046692848205566e-01 4.002455994486808777e-02 -1.988994628190994263e-01 -5.046678334474563599e-02 4.755690693855285645e-02 1.699560433626174927e-01 1.204306408762931824e-01 4.343399032950401306e-02 4.129020869731903076e-01 5.245919153094291687e-02 -1.298971660435199738e-02 8.156746625900268555e-03 -1.699546235613524914e-03 -1.003501340746879578e-01 -1.977021545171737671e-01 -1.429414451122283936e-01 -7.393991947174072266e-02 -2.289960160851478577e-02 3.500646352767944336e-02 4.538067877292633057e-01 2.312888354063034058e-01 3.499184250831604004e-01 7.014124095439910889e-02 1.415249425917863846e-02 1.870420873165130615e-01 -8.989518880844116211e-02 6.505113840103149414e-02 -2.027859836816787720e-01 -1.606280207633972168e-01 -1.026444043964147568e-02
3.149685561656951904e-01 2.029408663511276245e-01 8.026457577943801880e-02 -2.036577910184860229e-01 2.666158378124237061e-01 2.766445092856884003e-02 9.763288497924804688e-02 3.414475023746490479e-01 -5.701909959316253662e-02 2.258285135030746460e-01 3.425422310829162598e-01 -2.097882032394409180e-01 2.097802162170410156e-01 -2.112204432487487793e-01 1.751453429460525513e-01 -1.806977093219757080e-01 -8.991511166095733643e-02 2.067844755947589874e-02 -1.513918042182922363e-01 6.256904453039169312e-02 1.711764484643936157e-01 1.056186556816101074e-01 1.197499111294746399e-01 1.713290959596633911e-01 1.239282712340354919e-01 -9.732909500598907471e-02 2.196766436100006104e-01 -3.559910878539085388e-02 -7.601777464151382446e-02 -1.046779453754425049e-01 3.681953623890876770e-02 -1.850204020738601685e-01
-1.143969073891639709e-01 -1.395678669214248657e-01 -1.608710438013076782e-01 -2.173670530319213867e-01 -4.737889766693115234e-02 9.103418886661529541e-02 -2.753639221191406250e-01 1.447687745094299316e-01 -9.306095540523529053e-02 -2.892121970653533936e-01 6.160997152328491211e-01 -9.449716657400131226e-02 1.785682737827301025e-01 -6.939013302326202393e-02 6.495718657970428467e-02 -1.029102131724357605e-02 2.280665636062622070e-01 1.749568246304988861e-02 1.957196295261383057e-01 2.616654150187969208e-02 1.630988717079162598e-01 6.133057549595832825e-02 2.678869068622589111e-01 3.963305801153182983e-02 -7.181127369403839111e-02 2.082690596580505371e-02 5.246932059526443481e-02 -4.742104187607765198e-02 -2.409102171659469604e-01 -1.895336993038654327e-02 -2.775469049811363220e-02 -1.958218775689601898e-02
-3.033236265182495117e-01 1.362981200218200684e-01 2.860349714756011963e-01 -2.294109761714935303e-02 2.282573282718658447e-02 3.214218318462371826e-01 -1.739812083542346954e-02 1.457907557487487793e-01 6.598172336816787720e-02 -2.861624360084533691e-01 1.989633440971374512e-01 -9.371446818113327026e-02 2.302258610725402832e-01 -7.217343151569366455e-02 5.354614555835723877e-02 2.587063238024711609e-03 3.879081010818481445e-01 1.477852463722229004e-01 -2.095977365970611572e-01 7.094427198171615601e-02 1.899141371250152588e-01 2.563384920358657837e-02 1.374251395463943481e-01 3.668354824185371399e-03 -2.517461962997913361e-02 2.112698853015899658e-01 -2.166440011933445930e-03 -5.015713031752966344e-05 -2.916618883609771729e-01 -1.327791213989257812e-01 -2.132410556077957153e-01 -1.250727623701095581e-01
1.949122697114944458e-01 2.135113328695297241e-01 2.680652774870395660e-02 -6.084994226694107056e-02 1.213898658752441406e-01 -3.688275441527366638e-02 4.137000814080238342e-02 9.326388128101825714e-03 6.532518565654754639e-02 -8.776787668466567993e-02 4.016631841659545898e-01 -5.858040973544120789e-02 2.807908654212951660e-01 2.765307128429412842e-01 1.082817986607551575e-01 1.835592836141586304e-01 -8.825772255659103394e-02 1.011155173182487488e-01 -2.823730111122131348e-01 -1.046975553035736084e-01 9.399031847715377808e-02 -2.373831272125244141e-01 3.185703977942466736e-02 3.558847010135650635e-01 -7.478471845388412476e-02 -1.532208025455474854e-01 -6.489031016826629639e-02 -2.844675481319427490e-01 -2.033378183841705322e-02 2.054103314876556396e-01 1.886244863271713257e-02 -2.406473755836486816e-01
1.151916384696960449e-01 2.514826059341430664e-01 1.316342204809188843e-01 1.686715781688690186e-01 -1.261585354804992676e-01 6.694436818361282349e-02 -9.321764111518859863e-03 2.448293566703796387e-01 -1.364658921957015991e-01 -6.137890741229057312e-02 3.656835258007049561e-01 1.156818270683288574e-01 1.379018276929855347e-01 1.678239405155181885e-01 7.462245225906372070e-02 -1.616817414760589600e-01 1.149276420474052429e-01 -2.290314286947250366e-01 5.857282131910324097e-02 -2.168010026216506958e-01 5.282863602042198181e-02 3.113271892070770264e-01 1.461513340473175049e-01 2.082192003726959229e-01 9.495669603347778320e-02 -1.565420329570770264e-01 2.929927408695220947e-01 5.478941276669502258e-02 1.359783411026000977e-01 -1.832046508789062500e-01 -3.001528084278106689e-01 -6.207386404275894165e-02
4.651701077818870544e-03 -5.204794928431510925e-03 3.401316702365875244e-01 -3.981896936893463135e-01 9.662066400051116943e-02 -1.285069137811660767e-01 -9.849165380001068115e-02 2.993686497211456299e-01 -2.704538106918334961e-01 -1.063335314393043518e-01 4.466503262519836426e-01 -1.756291985511779785e-01 1.208512634038925171e-01 -9.245900809764862061e-02 1.441664695739746094e-01 3.837090358138084412e-02 -1.171842738986015320e-01 -9.665209800004959106e-02 -1.067048162221908569e-01 1.258670724928379059e-02 8.002882450819015503e-02 2.896608971059322357e-02 1.651715487241744995e-01 4.254633188247680664e-02 2.942974269390106201e-01 -2.008102834224700928e-01 1.800973117351531982e-01 -3.904185816645622253e-02 -1.564615964889526367e-02 3.345470130443572998e-02 1.956490613520145416e-02 -8.206811547279357910e-02
-1.609106212854385376e-01 8.993782848119735718e-02 1.418679356575012207e-01 3.425430506467819214e-02 1.822126954793930054e-01 1.942391544580459595e-01 -2.407510727643966675e-01 2.649903595447540283e-01 1.627331525087356567e-01 -1.121564880013465881e-01 9.936469793319702148e-02 -1.311367601156234741e-01 -1.078126393258571625e-02 1.078632771968841553e-01 -2.458684332668781281e-02 -4.672976955771446228e-02 1.453962624073028564e-01 2.376722097396850586e-01 1.117566153407096863e-01 -1.929956376552581787e-01 1.900955587625503540e-01 2.149358391761779785e-01 -4.550827294588088989e-02 3.748013377189636230e-01 -3.239470720291137695e-01 -2.806425988674163818e-01 1.342749446630477905e-01 7.072812318801879883e-02 -2.227876782417297363e-01 -1.016346961259841919e-01 -8.529454469680786133e-02 -1.967701911926269531e-01
-2.480216026306152344e-01 6.224940717220306396e-02 2.809349000453948975e-01 -2.006336003541946411e-01 -1.906210631132125854e-01 1.836771219968795776e-01 2.447656542062759399e-02 2.072706222534179688e-01 -2.132385037839412689e-02 1.068068295717239380e-01 1.929497867822647095e-01 -3.421943485736846924e-01 2.217121124267578125e-01 8.143974468111991882e-03 1.038819104433059692e-01 -4.230356961488723755e-02 5.426144599914550781e-02 6.551030278205871582e-02 8.244368247687816620e-03 -2.362174689769744873e-01 1.848777681589126587e-01 -2.245170474052429199e-01 5.475346371531486511e-02 4.423576295375823975e-01 3.682109713554382324e-02 1.843657344579696655e-01 1.284408122301101685e-01 4.096439573913812637e-03 -1.122205704450607300e-01 -1.557103544473648071e-01 1.096691191196441650e-01 1.634330451488494873e-01
1.147541180253028870e-01 3.692608475685119629e-01 2.145825326442718506e-01 -5.122174322605133057e-02 1.866268217563629150e-01 2.768596410751342773e-01 -2.721411883831024170e-01 2.614789903163909912e-01 -7.980443537235260010e-02 -8.831005543470382690e-02 3.334048688411712646e-01 -4.676238074898719788e-02 -2.040845155715942383e-01 7.804461568593978882e-02 -5.292063206434249878e-02 4.527562111616134644e-02 -1.973886974155902863e-02 -1.822036951780319214e-01 -1.675177067518234253e-01 -1.771878004074096680e-01 2.587733268737792969e-01 -8.754888176918029785e-02 3.740752115845680237e-02 1.749275922775268555e-01 1.031318828463554382e-01 -2.106482237577438354e-01 1.913796812295913696e-01 -1.210463494062423706e-01 7.050156593322753906e-03 -2.373468503355979919e-02 2.102834880352020264e-01 -1.303785145282745361e-01
1.312386896461248398e-02 1.142971739172935486e-01 -8.312931656837463379e-02 -2.894924581050872803e-01 2.927148938179016113e-01 1.602201163768768311e-01 -9.526414424180984497e-02 4.422974586486816406e-02 4.709497466683387756e-02 5.538619682192802429e-02 2.983623445034027100e-01 -2.707082331180572510e-01 2.809763140976428986e-02 -3.968838229775428772e-02 -1.146837230771780014e-02 -5.867196992039680481e-02 6.403925269842147827e-02 1.171986460685729980e-01 -9.887610375881195068e-02 7.837480306625366211e-02 -1.482352018356323242e-01 1.752909421920776367e-01 1.031421348452568054e-01 4.713721871376037598e-01 -2.827432751655578613e-01 -2.374802716076374054e-02 1.580945849418640137e-01 -2.414370775222778320e-01 2.057574689388275146e-01 -7.455462217330932617e-02 -2.128423005342483521e-01 -1.544677466154098511e-01
-1.552824079990386963e-01 1.994761824607849121e-02 1.506029814481735229e-01 2.359859496355056763e-01 8.774857223033905029e-02 6.694161891937255859e-02 -2.220277786254882812e-01 2.079640030860900879e-01 -8.715503662824630737e-02 -1.056043580174446106e-01 1.387764364480972290e-01 -1.067792326211929321e-01 1.285620182752609253e-01 2.161944061517715454e-01 -1.026905924081802368e-01 -7.969188690185546875e-02 1.449438929557800293e-01 -2.204460799694061279e-01 2.036667168140411377e-01 5.719297379255294800e-02 -4.510735720396041870e-02 -1.769874244928359985e-01 1.660926640033721924e-01 5.543558001518249512e-01 8.438741415739059448e-02 -3.015911281108856201e-01 1.745392382144927979e-01 1.539843976497650146e-01 -1.188495084643363953e-01 -5.049489066004753113e-02 -5.310885980725288391e-02 -9.196443110704421997e-02
-2.087823748588562012e-01 1.852692812681198120e-01 2.184321582317352295e-01 -1.198110058903694153e-01 2.924832701683044434e-01 2.933053374290466309e-01 -2.013829499483108521e-01 2.261861115694046021e-01 4.075373113155364990e-01 1.542842760682106018e-02 2.507480978965759277e-01 -1.948860585689544678e-01 -9.413388371467590332e-02 9.467984735965728760e-02 -8.335882425308227539e-02 3.890170529484748840e-02 3.207749426364898682e-01 -3.116774186491966248e-02 -8.432788401842117310e-02 -4.016969725489616394e-02 1.047635227441787720e-01 -1.798921823501586914e-02 1.440791934728622437e-01 1.637050658464431763e-01 -2.541953027248382568e-01 -9.160356223583221436e-02 -6.020841002464294434e-02 1.259776111692190170e-02 1.433077901601791382e-01 1.662861704826354980e-01 6.335152685642242432e-02 -5.309548601508140564e-02
2.593901194632053375e-02 2.088889628648757935e-01 -5.093012005090713501e-02 9.793782979249954224e-02 1.018067523837089539e-01 5.398160219192504883e-02 -4.607658088207244873e-02 2.096789926290512085e-01 1.945919394493103027e-01 -2.521271705627441406e-01 3.424454331398010254e-01 -3.201985955238342285e-01 -9.095803648233413696e-02 1.448926795274019241e-02 -1.186072304844856262e-01 8.706373721361160278e-02 -4.778021946549415588e-02 -3.833902999758720398e-02 -7.454133033752441406e-02 -2.234691977500915527e-01 -1.509602665901184082e-01 -8.861904591321945190e-02 -2.040694095194339752e-02 4.660211205482482910e-01 1.942115575075149536e-01 -1.156211569905281067e-01 7.297658827155828476e-03 -3.324333578348159790e-02 9.413851052522659302e-02 7.822606712579727173e-02 -3.777832388877868652e-01 -1.238958612084388733e-01
-4.428052306175231934e-01 1.510335206985473633e-01 -5.503080785274505615e-02 3.342640772461891174e-02 1.224621459841728210e-01 -6.682538986206054688e-02 6.149450782686471939e-04 3.213357031345367432e-01 1.833672225475311279e-01 -2.000384479761123657e-01 3.598479926586151123e-01 -7.524996250867843628e-02 -3.033547848463058472e-02 8.098359219729900360e-03 -8.043785393238067627e-02 1.022828742861747742e-01 -1.316480487585067749e-01 -3.791116923093795776e-02 -4.679575935006141663e-02 -6.980313919484615326e-03 -1.332615315914154053e-01 -5.895214900374412537e-02 9.041760861873626709e-02 4.884866178035736084e-01 2.516422271728515625e-01 -1.928247809410095215e-01 9.004342555999755859e-02 -1.904911361634731293e-02 4.675653204321861267e-02 4.697287082672119141e-02 -1.523986905813217163e-01 4.367753118276596069e-02
-8.518468588590621948e-02 3.818271309137344360e-02 9.611445479094982147e-03 -7.119695842266082764e-02 -2.553379237651824951e-01 -4.131970554590225220e-02 -6.885048002004623413e-02 2.452795356512069702e-01 4.636528715491294861e-02 -2.215841226279735565e-02 4.275622069835662842e-01 -1.306509226560592651e-01 3.396801352500915527e-01 -2.646758258342742920e-01 -9.579435735940933228e-02 -8.161573112010955811e-02 -1.370607689023017883e-02 -1.798918098211288452e-01 -2.091078609228134155e-01 1.330796927213668823e-01 7.946982048451900482e-03 -1.470164512284100056e-03 3.266416192054748535e-01 8.416172116994857788e-02 -2.460008114576339722e-01 1.029365789145231247e-02 -7.932338863611221313e-02 -3.071600198745727539e-01 -1.521838158369064331e-01 -6.747727096080780029e-02 -2.115475833415985107e-01 -9.469839185476303101e-02
-2.370200008153915405e-01 -1.442980207502841949e-02 5.525531619787216187e-02 -1.181604489684104919e-01 2.424217760562896729e-02 6.223976612091064453e-03 8.917956613004207611e-03 4.602374434471130371e-01 -6.080124899744987488e-02 -3.853128850460052490e-01 1.965587586164474487e-01 -1.190094351768493652e-01 1.346566528081893921e-01 2.245821356773376465e-01 6.218060106039047241e-02 -1.739500761032104492e-01 7.736668735742568970e-02 9.288547188043594360e-02 -2.178422063589096069e-01 -2.219359576702117920e-02 -8.160788565874099731e-02 -9.859061241149902344e-02 3.757895529270172119e-01 9.886299818754196167e-02 -4.146978631615638733e-02 3.815160691738128662e-02 1.707410216331481934e-01 -1.304224133491516113e-01 3.140440583229064941e-02 -1.199274044483900070e-02 -6.626338511705398560e-02 -3.487495481967926025e-01
-3.094628453254699707e-01 1.598476916551589966e-01 2.339826226234436035e-01 -1.290482878684997559e-01 3.743131756782531738e-01 2.566805668175220490e-02 -5.691648274660110474e-02 1.824941337108612061e-01 5.756567791104316711e-02 -1.082668360322713852e-02 6.772324442863464355e-02 3.786296024918556213e-02 1.573579944670200348e-02 8.038174360990524292e-02 -1.564648896455764771e-01 5.634847283363342285e-02 3.676535189151763916e-01 9.081671014428138733e-04 7.687553018331527710e-02 -8.456153795123100281e-03 -1.906682364642620087e-02 -9.557384997606277466e-02 5.545229092240333557e-02 3.111738860607147217e-01 -3.241789937019348145e-01 -1.505773216485977173e-01 1.052898075431585312e-02 4.319780692458152771e-02 -2.058454006910324097e-01 -1.709765493869781494e-01 -1.619759052991867065e-01 -3.286544382572174072e-01
-7.769458740949630737e-02 3.123259246349334717e-01 3.550492227077484131e-02 -2.091342806816101074e-01 2.070980891585350037e-02 1.800451278686523438e-01 -2.781548798084259033e-01 -5.720527842640876770e-02 2.995789051055908203e-01 -2.093425840139389038e-01 1.547873616218566895e-01 -3.611306101083755493e-02 3.417578637599945068e-01 5.170100927352905273e-02 -7.935463637113571167e-02 -5.844812840223312378e-02 1.756989955902099609e-01 -9.086740016937255859e-02 1.246855631470680237e-01 -2.317246198654174805e-01 4.328457266092300415e-02 -2.344740480184555054e-01 1.148372069001197815e-01 3.733675777912139893e-01 -1.339557915925979614e-01 5.002318322658538818e-02 1.105464622378349304e-01 -8.565088734030723572e-03 -3.034190535545349121e-01 2.897593565285205841e-02 -2.802624180912971497e-02 7.529862225055694580e-02
-7.590626180171966553e-02 -1.032936349511146545e-01 1.598615348339080811e-01 -1.488293707370758057e-01 1.075056567788124084e-01 4.752407968044281006e-01 -9.277012199163436890e-02 1.753591597080230713e-01 1.354964375495910645e-01 2.086215317249298096e-01 2.601520717144012451e-01 -3.686072826385498047e-01 6.158352270722389221e-02 2.918384969234466553e-01 -5.358925834298133850e-02 4.167283698916435242e-02 -1.748515069484710693e-01 -1.473683398216962814e-02 -3.317062556743621826e-02 3.382471576333045959e-02 -1.013387516140937805e-01 -3.978055715560913086e-02 1.722128540277481079e-01 3.173025548458099365e-01 -2.052448093891143799e-01 -1.780056059360504150e-01 7.869141548871994019e-02 -8.977335691452026367e-02 -7.411372661590576172e-02 1.048979163169860840e-01 2.652233839035034180e-02 -1.400119215250015259e-01
-1.601792126893997192e-01 2.307131886482238770e-01 1.358528584241867065e-01 -2.567903101444244385e-01 -4.596550390124320984e-02 2.535118162631988525e-01 -2.032382637262344360e-01 1.389042437076568604e-01 1.527199447154998779e-01 -1.598828658461570740e-02 2.039954811334609985e-01 6.122116930782794952e-03 2.308171540498733521e-01 -5.478550493717193604e-02 -1.181627064943313599e-02 7.699590921401977539e-02 2.390318214893341064e-01 -5.892032757401466370e-02 -1.918643265962600708e-01 -3.514991700649261475e-02 1.610051542520523071e-01 2.202976867556571960e-02 -4.320146888494491577e-02 2.106505930423736572e-01 -4.549595713615417480e-01 -2.361216545104980469e-01 1.766533255577087402e-01 -8.816540241241455078e-02 2.318121939897537231e-01 -2.220468223094940186e-01 6.356190890073776245e-02 -4.530408605933189392e-02
-1.492022722959518433e-01 1.311960667371749878e-01 2.530272603034973145e-01 -1.301902979612350464e-01 1.163180544972419739e-01 3.365870565176010132e-02 9.735134430229663849e-03 4.612959623336791992e-01 -3.249958390370011330e-03 -2.753275632858276367e-01 1.228418424725532532e-01 4.881829768419265747e-02 8.161429315805435181e-02 -1.167937219142913818e-01 4.599551111459732056e-02 -8.780204504728317261e-02 1.339891999959945679e-01 9.169075638055801392e-02 1.563230007886886597e-01 5.891621857881546021e-02 -9.723360091447830200e-02 -1.164079271256923676e-02 1.696064174175262451e-01 2.930475473403930664e-01 3.686576485633850098e-01 -2.059381157159805298e-01 2.797693610191345215e-01 -7.574947550892829895e-03 -1.212162226438522339e-01 -9.988459199666976929e-02 -2.620359361171722412e-01 1.024645846337080002e-02
-1.609888672828674316e-01 -6.271684914827346802e-02 1.216242536902427673e-01 1.192989870905876160e-01 8.861248940229415894e-02 1.102857943624258041e-02 1.555729191750288010e-02 3.360927999019622803e-01 -3.795571029186248779e-01 -2.881742119789123535e-01 4.976147711277008057e-01 1.311266571283340454e-01 4.761277884244918823e-02 -9.280061721801757812e-02 6.290263682603836060e-02 1.654227823019027710e-02 1.302061378955841064e-01 7.039757072925567627e-02 -9.175004065036773682e-02 -4.866918548941612244e-02 6.982699781656265259e-02 -5.795763805508613586e-02 5.811112001538276672e-02 2.767068445682525635e-01 1.414797306060791016e-01 -1.130263656377792358e-01 1.950620859861373901e-01 -1.365658342838287354e-01 1.529556065797805786e-01 -1.988528519868850708e-01 -1.484439074993133545e-01 -1.325867921113967896e-01
4.014709964394569397e-02 2.925445735454559326e-01 9.242924302816390991e-02 1.223000437021255493e-01 4.136811941862106323e-02 4.517498612403869629e-01 -6.818954646587371826e-02 1.235952880233526230e-02 2.846358902752399445e-02 -2.297501713037490845e-01 3.890298306941986084e-01 -1.084436923265457153e-01 6.958384811878204346e-02 -3.168540075421333313e-02 -1.593744009733200073e-01 -1.071510538458824158e-01 -1.609146967530250549e-02 -3.560501635074615479e-01 -1.443390697240829468e-01 -2.187958210706710815e-01 1.792180240154266357e-01 -1.563425511121749878e-01 1.393652409315109253e-01 1.440156698226928711e-01 2.088277228176593781e-02 1.550571322441101074e-01 2.430369704961776733e-01 9.521263092756271362e-02 4.059166461229324341e-02 -1.801023930311203003e-01 5.972944665700197220e-03 -9.690469130873680115e-03
4.525050520896911621e-02 1.599064469337463379e-01 1.692793220281600952e-01 -4.830429255962371826e-01 6.397950649261474609e-02 5.178296938538551331e-02 -1.956571340560913086e-01 3.113041222095489502e-01 -5.350431054830551147e-02 -8.756732195615768433e-02 2.130963802337646484e-01 -6.659446656703948975e-02 1.030140835791826248e-02 7.409519702196121216e-02 -3.577682077884674072e-01 -1.774011850357055664e-01 9.001210331916809082e-02 6.872201338410377502e-03 1.222795620560646057e-01 -3.166660964488983154e-01 -8.338673040270805359e-03 -2.448073588311672211e-02 -7.243216782808303833e-02 3.502424061298370361e-01 1.070630177855491638e-01 -9.529079310595989227e-03 -1.144436001777648926e-01 -1.866006702184677124e-01 -5.116817355155944824e-02 1.661452651023864746e-01 2.536259125918149948e-03 -3.639996796846389771e-02
-2.128718048334121704e-02 -4.200457036495208740e-02 8.773657679557800293e-02 6.913547962903976440e-02 2.766348719596862793e-01 2.554183602333068848e-01 5.969369783997535706e-02 3.143217563629150391e-01 -1.858157813549041748e-01 -3.180977106094360352e-01 2.873052656650543213e-01 1.221607103943824768e-01 1.772331595420837402e-01 -5.618106573820114136e-02 6.505926698446273804e-02 9.224036335945129395e-02 8.137744665145874023e-02 4.596377839334309101e-04 3.770417720079421997e-02 -6.187216937541961670e-02 -1.302426904439926147e-01 4.672298952937126160e-02 2.047113887965679169e-02 2.507905960083007812e-01 1.217681393027305603e-01 -3.021382391452789307e-01 3.970934450626373291e-01 -8.345216512680053711e-02 6.130941584706306458e-02 -8.990708738565444946e-02 -1.265231370925903320e-01 -2.602725625038146973e-01
1.235097944736480713e-01 2.780117094516754150e-01 1.562540531158447266e-01 -1.131120026111602783e-01 1.050622239708900452e-01 5.079472437500953674e-02 -2.028262764215469360e-01 1.888018548488616943e-01 1.449415087699890137e-01 -2.492510154843330383e-02 2.697930335998535156e-01 -7.096210122108459473e-02 -1.923105865716934204e-02 -1.389603614807128906e-01 -1.980875991284847260e-02 -2.006222307682037354e-01 1.897492408752441406e-01 -1.991748213768005371e-01 -1.898604482412338257e-01 1.058357674628496170e-02 2.034931927919387817e-01 1.281126141548156738e-01 3.200216889381408691e-01 4.432540833950042725e-01 2.081547081470489502e-01 -1.171361804008483887e-01 4.352219402790069580e-02 -1.066030934453010559e-01 -3.132544085383415222e-02 2.431700229644775391e-01 1.302098780870437622e-01 6.440275162458419800e-02
-4.237615689635276794e-02 1.997091770172119141e-01 2.522394955158233643e-01 -1.064709499478340149e-01 3.352633416652679443e-01 2.701045274734497070e-01 -9.065997786819934845e-03 1.629615277051925659e-01 2.335757017135620117e-01 9.148679673671722412e-02 2.995149791240692139e-01 -1.224539279937744141e-01 2.137519866228103638e-01 -3.842058405280113220e-02 2.347622998058795929e-02 -1.189067885279655457e-01 2.223271131515502930e-01 -2.430732846260070801e-01 -1.379779428243637085e-01 -1.849890053272247314e-01 -2.461969107389450073e-02 8.124344050884246826e-02 2.388914525508880615e-01 1.852502077817916870e-01 -6.729083508253097534e-02 4.267735034227371216e-02 5.458416789770126343e-02 -2.695057392120361328e-01 1.925073415040969849e-01 -8.308888413012027740e-03 2.031566202640533447e-01 1.454172283411026001e-01
-5.597492307424545288e-02 -2.980236522853374481e-02 5.981472507119178772e-02 -2.166651040315628052e-01 2.157894670963287354e-01 2.482733279466629028e-01 4.141300916671752930e-03 8.311754465103149414e-02 1.625503450632095337e-01 4.822022840380668640e-02 2.689200341701507568e-01 -1.705236881971359253e-01 2.895886264741420746e-02 -9.039784222841262817e-02 1.370445042848587036e-01 1.329195052385330200e-01 2.404658310115337372e-02 1.943620145320892334e-01 -7.674434036016464233e-02 5.502432957291603088e-02 -7.347705215215682983e-02 2.972620725631713867e-01 8.735217154026031494e-02 5.199317932128906250e-01 -2.247394472360610962e-01 -4.368243366479873657e-02 9.961163997650146484e-02 -2.369826138019561768e-01 2.541135251522064209e-01 -5.983829870820045471e-02 -2.141496241092681885e-01 -5.669675767421722412e-02
2.137788683176040649e-01 1.602491736412048340e-01 3.641562163829803467e-02 -2.329028993844985962e-01 -2.674613595008850098e-01 3.832046985626220703e-01 -6.047498434782028198e-02 -7.924064248800277710e-02 2.072176896035671234e-02 -4.080279916524887085e-02 3.149271309375762939e-01 -1.439057588577270508e-01 1.968416869640350342e-01 4.393490031361579895e-02 -1.282681226730346680e-01 -1.217014640569686890e-01 1.328946352005004883e-01 -1.111023202538490295e-01 1.790502071380615234e-01 -1.327153444290161133e-01 1.246460378170013428e-01 -1.025371029973030090e-01 -2.872578799724578857e-03 3.887925148010253906e-01 1.726996451616287231e-01 8.946934714913368225e-03 1.015791073441505432e-01 -2.955837920308113098e-02 -1.255702972412109375e-01 -3.706421330571174622e-02 -2.607495784759521484e-01 -2.601605355739593506e-01
3.014967776834964752e-03 8.512273430824279785e-02 6.879454106092453003e-02 -2.797046005725860596e-01 2.565283775329589844e-01 2.275719046592712402e-01 -2.044464945793151855e-01 5.916439741849899292e-02 5.778278037905693054e-02 -9.359939396381378174e-02 3.081614077091217041e-01 -1.693930476903915405e-01 6.466609984636306763e-02 -1.238145958632230759e-02 1.029418706893920898e-01 9.508157521486282349e-02 -2.061448059976100922e-02 1.748123019933700562e-01 -7.132900506258010864e-02 5.461848154664039612e-02 -9.539864212274551392e-02 1.121848151087760925e-01 -4.162234812974929810e-02 3.979725837707519531e-01 -2.980247139930725098e-01 -2.230687439441680908e-01 5.755304917693138123e-02 -1.187346428632736206e-01 2.560468018054962158e-01 -1.350235193967819214e-01 -3.538701236248016357e-01 -3.596216067671775818e-02
-2.113490700721740723e-01 -1.897783577442169189e-01 1.397239863872528076e-01 -1.111916378140449524e-01 2.225645780563354492e-01 3.217241168022155762e-01 4.218976199626922607e-02 2.066817432641983032e-01 -2.876463532447814941e-01 -3.130473196506500244e-01 1.615659296512603760e-01 6.343619525432586670e-02 2.331205010414123535e-01 1.714430935680866241e-02 -6.478840112686157227e-02 -9.607329219579696655e-02 -2.571629583835601807e-01 -4.247369617223739624e-02 -1.998408585786819458e-01 -8.344127982854843140e-02 1.837052553892135620e-01 -9.055294096469879150e-02 9.746475517749786377e-02 1.773844808340072632e-01 3.622457012534141541e-02 -6.518595665693283081e-02 2.798865139484405518e-01 -9.017765522003173828e-02 4.608634486794471741e-02 -2.110571414232254028e-01 2.774643339216709137e-02 -2.715523838996887207e-01
2.097847126424312592e-02 1.308878064155578613e-01 2.113285101950168610e-02 1.870050132274627686e-01 8.138318359851837158e-02 -3.184092417359352112e-02 -1.805252432823181152e-01 4.100964367389678955e-01 1.072490289807319641e-01 6.441814452409744263e-02 8.658544719219207764e-02 -1.763164550065994263e-01 1.210308969020843506e-01 1.740209013223648071e-01 -2.212746739387512207e-01 -2.137143611907958984e-01 3.316836357116699219e-01 2.548864483833312988e-02 1.110177114605903625e-01 -1.347859576344490051e-02 4.592604562640190125e-02 -2.818549610674381256e-02 -8.564773947000503540e-03 4.050131738185882568e-01 -1.821867227554321289e-01 -2.195875197649002075e-01 1.634733676910400391e-01 -9.684225171804428101e-02 -8.427339047193527222e-02 -2.186918258666992188e-01 -2.747271358966827393e-01 -8.186583966016769409e-02
-1.142689883708953857e-01 1.380717456340789795e-01 -3.303607180714607239e-02 -3.852353990077972412e-02 2.611999213695526123e-01 2.697527408599853516e-01 -8.314317464828491211e-02 -4.665268212556838989e-02 1.677369475364685059e-01 2.065167427062988281e-01 2.557379901409149170e-01 -9.493589401245117188e-02 2.412398457527160645e-01 1.748958230018615723e-02 -2.364758588373661041e-02 1.112046539783477783e-01 1.601828187704086304e-01 -1.401665508747100830e-01 3.138662874698638916e-02 -3.305936753749847412e-01 -6.623587757349014282e-02 -1.092397421598434448e-01 3.120613694190979004e-01 3.072918057441711426e-01 -9.161980450153350830e-02 -1.733321249485015869e-01 3.856112957000732422e-01 1.320897489786148071e-01 7.566936314105987549e-02 -2.826899476349353790e-02 -2.514814399182796478e-02 -1.521228700876235962e-01
1.676293015480041504e-01 9.802753478288650513e-02 1.734183281660079956e-01 -1.894395649433135986e-01 1.625039875507354736e-01 -1.528860162943601608e-02 2.286281250417232513e-02 2.107014507055282593e-01 -4.409440979361534119e-02 -9.044321253895759583e-03 4.303894340991973877e-01 1.224679201841354370e-01 1.096979230642318726e-01 -2.596427127718925476e-02 3.337515592575073242e-01 -1.805268526077270508e-01 5.887245759367942810e-02 5.528322607278823853e-02 5.699102953076362610e-02 1.195167191326618195e-02 1.602432727813720703e-01 -5.934712477028369904e-03 3.457963466644287109e-01 2.760242819786071777e-01 1.023778468370437622e-01 -1.982866674661636353e-01 1.262810975313186646e-01 -4.751053452491760254e-02 5.468987673521041870e-02 3.010658025741577148e-01 -2.055935263633728027e-01 1.747260689735412598e-01
-2.404707819223403931e-01 2.473846226930618286e-01 -2.750998362898826599e-02 -2.528830170631408691e-01 2.601183652877807617e-01 1.127106100320816040e-01 2.620828151702880859e-02 2.714369297027587891e-01 -3.739221394062042236e-02 -1.263133883476257324e-01 1.050596013665199280e-01 -8.543361723423004150e-02 -1.386898159980773926e-01 -6.744348257780075073e-02 -1.181926205754280090e-02 -8.215338736772537231e-02 3.129637539386749268e-01 2.371023781597614288e-02 1.734606325626373291e-01 -8.080109953880310059e-02 -6.616736948490142822e-02 1.194671913981437683e-02 2.199081033468246460e-01 4.453275799751281738e-01 -1.512064784765243530e-01 -1.383014172315597534e-01 7.482394576072692871e-02 1.482288390398025513e-01 -8.653183281421661377e-02 -1.070459336042404175e-01 -2.974716424942016602e-01 -1.784820109605789185e-01
-5.467758700251579285e-02 2.520313858985900879e-01 2.536334097385406494e-01 -2.658033370971679688e-01 2.158796787261962891e-01 2.357258945703506470e-01 1.053361594676971436e-01 -2.079007029533386230e-02 3.441570997238159180e-01 -1.952301561832427979e-01 3.568924665451049805e-01 -7.545649260282516479e-02 8.798391371965408325e-02 1.009253412485122681e-01 3.708165884017944336e-02 5.921024829149246216e-02 -1.781877130270004272e-02 -7.487899810075759888e-02 8.136711083352565765e-03 -2.052839398384094238e-01 -1.762634515762329102e-01 3.660844266414642334e-02 4.989482928067445755e-03 1.755332201719284058e-01 -3.954709470272064209e-01 1.139994859695434570e-01 1.173906102776527405e-01 6.318621337413787842e-02 -4.819364473223686218e-02 -1.746639460325241089e-01 4.953079298138618469e-02 -1.963418871164321899e-01
-1.455097943544387817e-01 1.188467442989349365e-02 6.030262447893619537e-03 -9.906027466058731079e-02 7.905721664428710938e-02 1.638214588165283203e-01 -1.139260455965995789e-01 2.035324424505233765e-01 -3.305680453777313232e-01 -3.059797585010528564e-01 2.203566282987594604e-01 3.852798044681549072e-02 1.781862676143646240e-01 1.006983742117881775e-01 3.539549559354782104e-02 -3.737818300724029541e-01 4.281327873468399048e-02 1.206440627574920654e-01 -1.474333703517913818e-01 -1.017772927880287170e-01 1.353659927845001221e-01 9.946820884943008423e-02 -3.718216344714164734e-02 1.092538014054298401e-01 -4.654401540756225586e-02 -2.161108553409576416e-01 1.569809764623641968e-01 -3.376827836036682129e-01 2.449873089790344238e-01 -4.146379604935646057e-02 -1.956895589828491211e-01 -2.606765925884246826e-01
-1.684354692697525024e-01 2.843031845986843109e-02 6.007834896445274353e-02 1.390997227281332016e-02 4.145430400967597961e-02 7.380619645118713379e-02 -2.102780789136886597e-01 3.961184024810791016e-01 2.437984570860862732e-02 -5.791148915886878967e-02 4.341125488281250000e-01 -3.008139431476593018e-01 -6.965427100658416748e-02 -1.028668209910392761e-01 -7.280333340167999268e-02 1.925095170736312866e-01 3.062308020889759064e-02 -1.392076760530471802e-01 -1.998560428619384766e-01 1.403807313181459904e-03 -2.183682620525360107e-01 -1.546982079744338989e-01 6.447359919548034668e-02 7.432339340448379517e-02 8.514730632305145264e-02 -1.552020162343978882e-01 -1.742490530014038086e-01 -2.035916037857532501e-02 -7.139381021261215210e-02 -7.662750035524368286e-02 -4.231176376342773438e-01 -1.561124324798583984e-01
-9.947436302900314331e-02 9.278511255979537964e-02 4.151763394474983215e-02 -1.575095951557159424e-01 -2.754417061805725098e-01 -1.040925160050392151e-01 4.638459160923957825e-02 2.172670066356658936e-01 2.651136517524719238e-01 -2.499787881970405579e-02 4.159737229347229004e-01 9.157764725387096405e-03 1.771394759416580200e-01 6.494767148979008198e-04 -2.751075029373168945e-01 -2.509971559047698975e-01 -4.583441838622093201e-02 -1.864363104104995728e-01 -1.438421905040740967e-01 7.880998402833938599e-02 9.157577902078628540e-02 2.213494777679443359e-01 2.926084101200103760e-01 2.235462069511413574e-01 -4.004656150937080383e-02 7.245086133480072021e-02 -5.559254065155982971e-02 -2.748079001903533936e-01 7.149138301610946655e-02 -8.059933781623840332e-02 -1.706768870353698730e-01 -1.479063630104064941e-01
-1.073928177356719971e-01 1.717690080404281616e-01 1.756855100393295288e-01 1.104931998997926712e-02 2.573483437299728394e-02 -2.824999950826168060e-02 1.723509430885314941e-01 -2.846377715468406677e-02 1.789827346801757812e-01 -2.228813059628009796e-02 4.836017191410064697e-01 2.942990325391292572e-02 9.864953905344009399e-02 3.093029260635375977e-01 5.187999457120895386e-02 -6.529393047094345093e-02 1.355283558368682861e-01 7.166234776377677917e-03 -2.598760724067687988e-01 1.485057324171066284e-01 5.416233092546463013e-02 -1.248369440436363220e-01 3.958481550216674805e-02 2.899799048900604248e-01 -1.085762456059455872e-01 -2.677164226770401001e-02 6.978703662753105164e-03 -1.176913753151893616e-01 -2.405378222465515137e-01 8.643528819084167480e-02 -2.380084246397018433e-02 -4.603181183338165283e-01
-5.328755453228950500e-02 2.693026065826416016e-01 1.767883300781250000e-01 2.275204360485076904e-01 6.544198840856552124e-02 1.795878559350967407e-01 1.599207147955894470e-02 5.060876905918121338e-02 -1.175836175680160522e-01 1.851969808340072632e-01 5.421452522277832031e-01 4.454080481082201004e-03 6.900121271610260010e-02 3.385395184159278870e-02 -7.892707735300064087e-02 -2.300067991018295288e-02 6.825621426105499268e-02 -2.673089802265167236e-01 -1.065231114625930786e-01 -3.522433340549468994e-02 1.851071566343307495e-01 2.755915522575378418e-01 9.952951222658157349e-02 3.501029908657073975e-01 -9.252674132585525513e-02 -1.428809016942977905e-01 5.800100788474082947e-02 -1.413248330354690552e-01 1.304030865430831909e-01 -1.506691724061965942e-01 -7.844815030694007874e-03 1.551110595464706421e-01
9.042934328317642212e-02 2.240911126136779785e-01 1.800305694341659546e-01 6.065140292048454285e-02 2.652953863143920898e-01 1.263059973716735840e-01 -1.733919978141784668e-01 4.996757488697767258e-03 -1.191587895154953003e-01 -5.985073000192642212e-02 4.227237999439239502e-01 1.111771836876869202e-01 2.611549198627471924e-01 -2.511273324489593506e-02 -1.887144595384597778e-01 4.971723631024360657e-02 1.461080312728881836e-01 -1.314923316240310669e-01 6.562150269746780396e-02 1.789152175188064575e-01 -4.038602113723754883e-02 1.677545756101608276e-01 1.306438446044921875e-01 1.211181208491325378e-01 -3.229079544544219971e-01 -1.113929823040962219e-01 3.699572384357452393e-01 -9.326752275228500366e-02 -5.658369138836860657e-02 -2.223724573850631714e-01 2.734327130019664764e-02 1.457000523805618286e-01
1.611485332250595093e-01 2.137037217617034912e-01 9.172514081001281738e-02 -2.197737097740173340e-01 -9.948342293500900269e-02 2.289719581604003906e-01 -3.503637611865997314e-01 -2.872490137815475464e-02 -1.157681737095117569e-02 9.249730408191680908e-02 2.929343283176422119e-01 -1.343489587306976318e-01 2.603403031826019287e-01 2.071986645460128784e-01 -8.042563498020172119e-02 -4.147748276591300964e-02 9.998291730880737305e-02 -2.987273633480072021e-01 3.853813931345939636e-02 -6.532329134643077850e-03 4.138377308845520020e-02 -1.789182126522064209e-01 4.388098791241645813e-02 3.052378892898559570e-01 3.898656740784645081e-02 -1.221008319407701492e-02 1.633653193712234497e-01 2.562009729444980621e-02 -1.153863891959190369e-01 1.526336371898651123e-01 -1.868039071559906006e-01 -3.524103462696075439e-01
-3.064082860946655273e-01 1.476523876190185547e-01 1.229621246457099915e-01 -1.060311123728752136e-01 -1.866012960672378540e-01 1.155282929539680481e-01 -1.609057486057281494e-01 9.309523552656173706e-02 1.959024518728256226e-01 3.510961309075355530e-02 2.596747875213623047e-01 -2.654375433921813965e-01 7.569570839405059814e-02 7.069293409585952759e-02 3.260288760066032410e-02 1.599241495132446289e-01 1.618196666240692139e-01 -4.080272838473320007e-02 1.976623535156250000e-01 -1.855638176202774048e-01 2.293852865695953369e-01 -2.329730801284313202e-02 2.175842970609664917e-01 3.231226205825805664e-01 -1.522503644227981567e-01 1.183270215988159180e-01 3.393415510654449463e-01 -1.048777103424072266e-01 -1.978278756141662598e-01 -2.055637538433074951e-01 -9.354645013809204102e-02 -2.487271465361118317e-02
6.040878221392631531e-02 5.887222662568092346e-02 2.784165143966674805e-01 -1.693923771381378174e-01 7.155127078294754028e-02 -2.295031994581222534e-01 7.218860834836959839e-02 1.332023590803146362e-01 -8.158305287361145020e-02 1.247655414044857025e-02 4.812532067298889160e-01 1.577678769826889038e-01 5.254771187901496887e-02 -1.305706202983856201e-01 2.331027090549468994e-01 -2.186313718557357788e-01 -3.390913130715489388e-03 -5.502445623278617859e-02 1.140397880226373672e-02 -2.495705150067806244e-02 2.015500962734222412e-01 -7.544668018817901611e-02 2.501644790172576904e-01 3.004937171936035156e-01 -6.561753153800964355e-02 -1.006616801023483276e-01 2.908550202846527100e-01 -9.365692734718322754e-02 -8.754520677030086517e-03 1.501236204057931900e-02 -2.485654354095458984e-01 2.186271548271179199e-01
-2.476441711187362671e-01 -3.528460487723350525e-02 -1.378815025091171265e-01 -1.627055257558822632e-01 1.619593203067779541e-01 1.864872872829437256e-01 -1.241029202938079834e-01 -3.931143507361412048e-02 6.044029816985130310e-02 -3.247782588005065918e-01 2.875877320766448975e-01 -2.699626386165618896e-01 4.191678762435913086e-01 8.967702835798263550e-02 -1.612308770418167114e-01 -1.248012334108352661e-01 -3.128802031278610229e-02 6.596022285521030426e-04 -4.012553393840789795e-02 -1.149869859218597412e-01 2.395851314067840576e-01 -9.905739873647689819e-02 7.515123486518859863e-02 6.282511353492736816e-02 -1.735096797347068787e-02 -3.436898812651634216e-02 -1.102753803133964539e-01 1.340593397617340088e-01 -5.264580622315406799e-02 -4.036211967468261719e-01 -1.702572405338287354e-01 7.105859369039535522e-02
2.671681158244609833e-02 1.506538968533277512e-02 1.824079304933547974e-01 3.464656695723533630e-02 1.783742755651473999e-01 6.401576567441225052e-03 2.249454706907272339e-02 1.335784792900085449e-01 -1.907068192958831787e-01 -4.166500568389892578e-01 3.868726193904876709e-01 -1.195880472660064697e-01 1.994722038507461548e-01 -9.046400338411331177e-02 2.594824135303497314e-01 4.277357831597328186e-02 6.205129250884056091e-02 7.547203451395034790e-02 -2.038452401757240295e-02 -3.969667479395866394e-02 -3.094537556171417236e-01 -9.270504117012023926e-02 2.875761389732360840e-01 3.010957241058349609e-01 1.545714680105447769e-02 -1.241086348891258240e-01 1.479806900024414062e-01 -1.123520359396934509e-02 1.166148409247398376e-01 -1.095058321952819824e-01 8.759167045354843140e-02 -2.512475252151489258e-01
-3.089438378810882568e-02 1.173977851867675781e-01 6.296772509813308716e-03 -2.659656405448913574e-01 3.174198269844055176e-01 3.268749117851257324e-01 -1.656154841184616089e-01 -5.054571107029914856e-02 -8.513740263879299164e-03 -3.539151698350906372e-02 1.835684627294540405e-01 -1.369629800319671631e-01 4.885265603661537170e-02 3.246212378144264221e-02 1.592275500297546387e-01 1.467138975858688354e-01 7.006575167179107666e-02 7.843429595232009888e-02 -1.022002026438713074e-01 5.843260884284973145e-02 -4.204004630446434021e-02 -7.384911179542541504e-02 3.739876300096511841e-02 3.725596070289611816e-01 -2.777048051357269287e-01 -5.300609767436981201e-02 2.064446210861206055e-01 -1.819658428430557251e-01 2.461264878511428833e-01 -1.141695454716682434e-01 -3.129038512706756592e-01 -2.706968188285827637e-01
1.554348766803741455e-01 2.727911174297332764e-01 8.307394385337829590e-02 -2.764891684055328369e-01 -1.567965955473482609e-04 -7.953052222728729248e-02 -2.205893099308013916e-01 4.098801612854003906e-01 8.035058528184890747e-02 2.476004324853420258e-02 3.628622591495513916e-01 1.123843342065811157e-02 -2.137770131230354309e-02 -1.555662900209426880e-01 1.889114379882812500e-01 -1.678179204463958740e-01 -1.327081918716430664e-01 -2.169571220874786377e-01 -1.008198484778404236e-01 -1.405691653490066528e-01 3.073464632034301758e-01 1.825095862150192261e-01 -7.256461773067712784e-03 1.105152145028114319e-01 1.086493805050849915e-01 -9.439903497695922852e-02 2.054573036730289459e-02 -1.410597264766693115e-01 -8.614780008792877197e-02 -1.519938111305236816e-01 1.926894858479499817e-02 -2.472718209028244019e-01
1.058865711092948914e-01 1.690283045172691345e-02 -1.332292519509792328e-02 8.719027042388916016e-02 1.718208044767379761e-01 1.001238450407981873e-01 3.231042297556996346e-03 3.955654799938201904e-01 -2.902161777019500732e-01 -2.228619307279586792e-01 1.854778677225112915e-01 -1.791095733642578125e-01 4.476774483919143677e-02 -5.810555443167686462e-02 -6.824265420436859131e-02 2.376597747206687927e-02 -1.029518023133277893e-01 -3.309056162834167480e-01 -5.495219305157661438e-02 -2.740600407123565674e-01 1.515484154224395752e-01 -2.821804024279117584e-02 7.133099436759948730e-02 2.383207380771636963e-01 -1.757522672414779663e-01 -3.235039487481117249e-02 -5.115354806184768677e-02 -3.267784118652343750e-01 -2.566559314727783203e-01 -1.796680092811584473e-01 2.681712433695793152e-02 2.227849811315536499e-01
-1.513891369104385376e-01 -2.084042876958847046e-01 2.381509691476821899e-01 -7.691688369959592819e-03 2.678009569644927979e-01 -1.423058956861495972e-01 1.122967526316642761e-01 2.113299667835235596e-01 -9.256730228662490845e-02 -2.937501072883605957e-01 3.573403358459472656e-01 1.931983232498168945e-02 1.665516346693038940e-01 -2.125882804393768311e-01 5.173406749963760376e-02 -3.953912481665611267e-02 2.431356757879257202e-01 -9.923726320266723633e-02 -7.000696659088134766e-02 -7.210218906402587891e-02 -3.471720591187477112e-02 3.299264982342720032e-02 1.473647356033325195e-01 3.926065564155578613e-01 1.171499788761138916e-01 1.449053436517715454e-01 1.949968934059143066e-01 9.217850118875503540e-02 2.252905666828155518e-01 1.128866598010063171e-01 2.821193076670169830e-02 -1.574428975582122803e-01
1.495803743600845337e-01 -1.357312221080064774e-02 -9.002540260553359985e-02 -9.126859903335571289e-02 2.402058988809585571e-01 -1.065325960516929626e-01 -1.340841203927993774e-01 1.365444362163543701e-01 -1.565391719341278076e-01 -1.293611079454421997e-01 4.594254791736602783e-01 -6.380169838666915894e-02 3.543503582477569580e-02 -2.513935789465904236e-02 -3.377458825707435608e-02 -8.283121883869171143e-02 3.297464847564697266e-01 -9.958151727914810181e-02 -1.924231462180614471e-02 -3.059422075748443604e-01 -1.777654141187667847e-02 2.818184196949005127e-01 8.601272106170654297e-02 4.645340889692306519e-02 1.121653169393539429e-01 1.011574566364288330e-01 1.371419280767440796e-01 -9.258832782506942749e-02 -3.294219374656677246e-01 -1.861789822578430176e-01 2.428890392184257507e-02 -3.052633404731750488e-01
4.114018008112907410e-02 -3.385822102427482605e-02 6.995493173599243164e-02 1.095268875360488892e-01 -1.204284206032752991e-01 3.630667030811309814e-01 -1.422810703516006470e-01 2.966189384460449219e-01 2.015808224678039551e-01 -2.134690880775451660e-01 4.754346311092376709e-01 8.598958700895309448e-02 2.833844125270843506e-01 -2.791538368910551071e-03 4.615589976310729980e-02 1.173523440957069397e-02 -1.957412809133529663e-02 7.104491442441940308e-02 9.467207640409469604e-02 -6.247733533382415771e-02 1.987600624561309814e-01 3.761359155178070068e-01 3.043403103947639465e-02 1.204181164503097534e-01 -8.304436691105365753e-03 2.086687088012695312e-01 -7.448506355285644531e-02 6.888790428638458252e-02 -8.997623622417449951e-02 5.849779769778251648e-02 9.319225326180458069e-03 -2.080584466457366943e-01
-1.363942623138427734e-01 -5.304500833153724670e-02 1.977195888757705688e-01 -1.523235291242599487e-01 1.414040029048919678e-01 1.308103092014789581e-02 -2.064954936504364014e-01 1.760364025831222534e-01 1.379205435514450073e-01 5.594769027084112167e-03 4.516146779060363770e-01 3.392550349235534668e-02 3.162643909454345703e-01 -2.400369197130203247e-01 -5.329819768667221069e-02 -1.722514778375625610e-01 -1.888384670019149780e-01 -1.377114951610565186e-01 -5.457866564393043518e-02 8.028368651866912842e-02 -1.120945215225219727e-01 7.475890219211578369e-03 1.034942120313644409e-01 3.187207579612731934e-01 -4.794236272573471069e-02 2.879443764686584473e-01 -1.531932689249515533e-02 2.062398791313171387e-01 -8.873423188924789429e-02 2.026542723178863525e-01 -2.010839283466339111e-01 -4.311125725507736206e-02
-1.757509261369705200e-01 -4.211758822202682495e-02 2.148062884807586670e-01 -3.566474467515945435e-02 2.170385271310806274e-01 1.194432750344276428e-02 1.580738127231597900e-01 1.509148329496383667e-01 -6.457664817571640015e-02 -4.403848052024841309e-01 2.646812498569488525e-01 -1.702798902988433838e-02 2.305374294519424438e-01 -1.803748905658721924e-01 1.725207716226577759e-01 1.260285675525665283e-01 7.733637839555740356e-02 -9.997908025979995728e-02 -1.918000429868698120e-01 1.506105437874794006e-02 -1.564157307147979736e-01 1.191678224131464958e-03 1.226089522242546082e-01 2.745582461357116699e-01 -7.024477701634168625e-03 -1.651357710361480713e-01 3.568735420703887939e-01 -2.628499874845147133e-03 9.854172170162200928e-02 -1.494409143924713135e-01 5.916197970509529114e-02 -2.588965892791748047e-01
-3.839544579386711121e-02 2.747949659824371338e-01 1.897852718830108643e-01 1.866393089294433594e-01 -3.093324974179267883e-02 3.468731343746185303e-01 -6.176673248410224915e-02 -6.206705438671633601e-05 1.600081920623779297e-01 -1.483308076858520508e-01 3.598701059818267822e-01 -6.595480442047119141e-02 1.368059068918228149e-01 -4.045692458748817444e-02 -1.775399446487426758e-01 -2.517413496971130371e-01 8.801704645156860352e-02 1.815393567085266113e-02 -2.334720045328140259e-01 1.904275566339492798e-01 1.133135780692100525e-01 8.317702263593673706e-02 3.490750193595886230e-01 3.105667233467102051e-01 -1.185364369302988052e-02 2.034531235694885254e-01 -5.206459760665893555e-02 4.899028316140174866e-02 2.052971124649047852e-01 -4.339377954602241516e-02 -4.961759597063064575e-02 1.765760779380798340e-02
1.065513119101524353e-01 3.470267057418823242e-01 2.099912911653518677e-01 -8.701092749834060669e-02 1.772309988737106323e-01 3.593605756759643555e-01 -1.021512821316719055e-01 1.819817572832107544e-01 1.026519164443016052e-01 4.558348283171653748e-02 1.392302811145782471e-01 -1.334735453128814697e-01 -1.393439620733261108e-02 -1.775978505611419678e-02 -1.901085302233695984e-02 -1.535468995571136475e-01 1.317524462938308716e-01 -2.738975584506988525e-01 -2.000631093978881836e-01 -2.842956595122814178e-02 2.986449003219604492e-01 1.162962615489959717e-01 3.297841846942901611e-01 3.413024246692657471e-01 1.323521882295608521e-01 -7.665423676371574402e-03 -2.577750943601131439e-03 -1.685272306203842163e-01 -1.039553154259920120e-02 1.735732406377792358e-01 2.582633122801780701e-02 -1.133803743869066238e-02
-1.356713771820068359e-01 1.371217370033264160e-01 1.165822669863700867e-01 2.234910130500793457e-01 9.928111732006072998e-02 2.821984887123107910e-01 3.909280523657798767e-03 2.694557905197143555e-01 6.768235936760902405e-03 -9.240048378705978394e-02 4.530463516712188721e-01 -4.591037519276142120e-03 -7.493925839662551880e-02 6.274959444999694824e-02 -1.698812246322631836e-01 -8.777179569005966187e-02 6.769733875989913940e-02 -1.174761950969696045e-01 7.290339469909667969e-02 4.601649194955825806e-02 5.313528329133987427e-02 6.554464250802993774e-02 2.903622686862945557e-01 1.897608935832977295e-01 -4.483561031520366669e-03 3.359785303473472595e-02 3.968176245689392090e-01 -2.729824781417846680e-01 2.591418325901031494e-01 -9.551154822111129761e-02 4.564252682030200958e-03 1.203287392854690552e-01
-1.256143301725387573e-01 3.193103671073913574e-01 2.766543626785278320e-01 -2.583004236221313477e-01 -7.888786494731903076e-02 1.927157491445541382e-01 -7.948698848485946655e-02 3.544898331165313721e-01 -2.675505578517913818e-01 -2.005180120468139648e-01 3.491152822971343994e-01 -9.785473346710205078e-03 1.524196472018957138e-02 -4.011029005050659180e-02 1.510092895478010178e-02 -1.158686578273773193e-01 -1.111507639288902283e-01 -1.286876946687698364e-01 -2.402145266532897949e-01 1.620987355709075928e-01 -2.621567845344543457e-01 2.243227697908878326e-02 -8.684724569320678711e-02 1.797362715005874634e-01 1.142878085374832153e-01 -1.352141844108700752e-03 2.606837749481201172e-01 -1.395294163376092911e-02 5.464578419923782349e-02 -4.301023669540882111e-03 -6.230899132788181305e-03 -9.038668125867843628e-02
9.492488950490951538e-02 -3.366598859429359436e-02 -1.223036497831344604e-01 -3.621151670813560486e-02 1.653352826833724976e-01 2.391009330749511719e-01 3.075236380100250244e-01 3.633950650691986084e-01 -8.051288872957229614e-02 -6.384982913732528687e-02 8.115740865468978882e-02 -1.671888679265975952e-01 1.219359710812568665e-01 -1.664374768733978271e-01 4.445864260196685791e-02 -5.833494663238525391e-02 7.929299026727676392e-02 -2.071921080350875854e-01 2.391212433576583862e-02 -3.297761380672454834e-01 1.720172017812728882e-01 1.224912777543067932e-01 3.101889491081237793e-01 3.425558805465698242e-01 1.240694373846054077e-01 -4.961095750331878662e-02 -3.647647798061370850e-02 -3.262236714363098145e-02 9.419064968824386597e-03 -3.157442510128021240e-01 1.584472805261611938e-01 -8.702791482210159302e-02
-3.236912563443183899e-02 1.247150078415870667e-01 1.721931993961334229e-01 4.658400639891624451e-02 1.525102406740188599e-01 -1.425263006240129471e-02 5.369725823402404785e-02 2.987674176692962646e-01 -7.212695479393005371e-02 -1.756496578454971313e-01 2.728732824325561523e-01 3.865568935871124268e-01 2.861609756946563721e-01 -6.647089868783950806e-02 1.044266000390052795e-01 -2.629235088825225830e-01 -5.861182883381843567e-02 -5.312041565775871277e-02 9.286984056234359741e-02 -2.026562839746475220e-01 1.489183604717254639e-01 -8.336921781301498413e-02 9.655939787626266479e-02 1.053663268685340881e-01 -1.510058641433715820e-01 -5.378347635269165039e-02 3.508069515228271484e-01 -2.549963891506195068e-01 2.810473367571830750e-02 -1.982078701257705688e-01 -2.242944687604904175e-01 3.966509364545345306e-03
-2.064113505184650421e-02 1.219036653637886047e-01 9.862274676561355591e-02 1.414155662059783936e-01 1.917023770511150360e-02 3.715629875659942627e-01 -6.311633437871932983e-02 3.260668367147445679e-02 1.587173342704772949e-01 3.036447763442993164e-01 3.755516111850738525e-01 -2.380527406930923462e-01 8.468279242515563965e-02 1.701258495450019836e-02 1.016890704631805420e-01 -1.656223833560943604e-01 1.530935466289520264e-01 2.320461906492710114e-02 5.300064384937286377e-02 1.245148554444313049e-01 5.181973334401845932e-03 -2.540818154811859131e-01 3.108899109065532684e-02 3.885305821895599365e-01 -2.483031004667282104e-01 2.460300922393798828e-02 -1.380535401403903961e-02 -2.437016963958740234e-01 -7.217255234718322754e-02 1.108725145459175110e-01 -1.773223280906677246e-01 -1.469759941101074219e-01
-1.659370660781860352e-01 2.529410719871520996e-01 3.467380702495574951e-01 -4.646816104650497437e-02 2.308964282274246216e-01 3.493276536464691162e-01 8.432077243924140930e-03 -6.610646843910217285e-03 1.447153538465499878e-01 5.108295753598213196e-02 3.559327125549316406e-01 -5.388514697551727295e-02 2.245520651340484619e-01 -3.724635019898414612e-02 1.454004943370819092e-01 -8.535513281822204590e-02 2.070936709642410278e-01 -2.322894334793090820e-01 -2.404982298612594604e-01 -1.447601169347763062e-01 -4.294842109084129333e-02 1.460000872611999512e-01 1.377175748348236084e-01 1.011199504137039185e-01 -2.170775681734085083e-01 -8.237572759389877319e-02 9.640107303857803345e-02 -1.561917215585708618e-01 5.126452818512916565e-02 -1.803016290068626404e-02 2.186900228261947632e-01 1.043604537844657898e-01
-1.199413239955902100e-01 5.285818129777908325e-02 1.389674991369247437e-01 -3.660453110933303833e-02 1.482914984226226807e-01 -5.656019970774650574e-02 8.580242097377777100e-02 4.326333999633789062e-01 -3.654805198311805725e-02 -2.056844532489776611e-01 2.157682031393051147e-01 -6.314028054475784302e-02 1.630987375974655151e-01 -8.159664273262023926e-02 -3.143189847469329834e-02 1.109172776341438293e-01 -1.138929352164268494e-01 -6.537653040140867233e-03 -3.699008747935295105e-02 -7.441228628158569336e-02 -3.427463173866271973e-01 1.622426956892013550e-01 2.711849510669708252e-01 3.162629604339599609e-01 3.335862234234809875e-02 -4.040442705154418945e-01 1.711166799068450928e-01 1.468891203403472900e-01 1.493437737226486206e-01 -5.867610126733779907e-02 1.857197098433971405e-02 -1.520408391952514648e-01
4.393391311168670654e-02 -1.632399857044219971e-01 1.995110958814620972e-01 -2.838415503501892090e-01 -4.773348104208707809e-03 2.501448690891265869e-01 -1.402840483933687210e-02 2.508646249771118164e-01 -1.862729936838150024e-01 4.669808968901634216e-02 3.571544885635375977e-01 -1.174530945718288422e-02 -6.914376281201839447e-03 2.902603149414062500e-01 -1.016909778118133545e-01 -6.074123829603195190e-02 -1.849117279052734375e-01 -2.550765313208103180e-02 -2.728582620620727539e-01 -1.917715668678283691e-01 3.147112578153610229e-02 -4.284025728702545166e-02 4.360359311103820801e-01 1.547944098711013794e-01 -2.707995846867561340e-02 1.117149740457534790e-01 2.238537557423114777e-02 -9.847002476453781128e-02 -1.320168524980545044e-01 7.227330654859542847e-02 6.955854594707489014e-02 -2.203068137168884277e-01
1.924447715282440186e-01 2.311576902866363525e-01 -3.441210091114044189e-02 -1.069732382893562317e-01 7.474278658628463745e-02 1.754640601575374603e-02 -1.059885174036026001e-01 8.620268851518630981e-02 2.719334512948989868e-02 -2.447438240051269531e-02 1.272949427366256714e-01 -2.266942262649536133e-01 1.371669322252273560e-01 -2.678900957107543945e-01 2.544606626033782959e-01 1.773737818002700806e-01 2.817569077014923096e-01 -6.578055769205093384e-02 -2.252277173101902008e-02 -3.389869332313537598e-01 1.143041551113128662e-01 -1.330092400312423706e-01 -7.043563295155763626e-03 3.602198362350463867e-01 1.759797781705856323e-01 -2.870535245165228844e-03 3.334611356258392334e-01 -1.273404061794281006e-01 -1.526707112789154053e-01 -2.143750898540019989e-03 -1.444617956876754761e-01 -2.331334948539733887e-01
5.579642951488494873e-02 -3.254681229591369629e-01 2.998678386211395264e-01 -1.060470864176750183e-01 -9.099972248077392578e-02 3.388910591602325439e-01 -1.958940029144287109e-01 2.675898000597953796e-02 -2.315398119390010834e-02 -2.941245213150978088e-02 4.370523393154144287e-01 -3.408239483833312988e-01 -2.092901803553104401e-02 1.686172783374786377e-01 1.835591346025466919e-01 1.168340444564819336e-01 2.192624360322952271e-01 -5.448926240205764771e-02 -1.363693363964557648e-02 -2.027165889739990234e-02 2.942827902734279633e-02 3.183337301015853882e-02 6.115240510553121567e-03 1.894872486591339111e-01 2.188456803560256958e-02 -1.418310552835464478e-01 2.035120278596878052e-01 6.095016002655029297e-02 2.555216252803802490e-01 1.140468474477529526e-02 -9.665354341268539429e-02 -1.132545322179794312e-01
3.221326693892478943e-02 3.654222190380096436e-02 9.665660560131072998e-02 -2.904208004474639893e-01 -2.885031513869762421e-02 4.269148781895637512e-02 1.898282021284103394e-01 4.346805810928344727e-01 6.776597583666443825e-04 -1.141652241349220276e-01 2.143778949975967407e-01 2.353663928806781769e-02 1.499378234148025513e-01 1.150840669870376587e-01 7.002796977758407593e-02 -2.298079878091812134e-01 -1.189574599266052246e-01 9.902757406234741211e-02 -2.006090879440307617e-01 -7.695299386978149414e-02 -1.139927282929420471e-01 -1.071630120277404785e-01 2.607421576976776123e-01 2.492182254791259766e-01 2.743392884731292725e-01 -6.534206122159957886e-02 3.129481971263885498e-01 5.962251871824264526e-02 -6.495439261198043823e-02 -1.841531693935394287e-01 -4.355701059103012085e-02 -2.785078287124633789e-01
-9.814564883708953857e-02 7.072237133979797363e-02 2.274633646011352539e-01 1.727281138300895691e-02 -1.143384054303169250e-01 1.698401868343353271e-01 -8.489743806421756744e-03 2.084886878728866577e-01 -2.331039011478424072e-01 -1.238999366760253906e-01 3.834358453750610352e-01 1.977452635765075684e-01 2.436049729585647583e-01 7.667431980371475220e-02 3.485679998993873596e-02 -3.606282770633697510e-01 1.055247411131858826e-01 1.011724844574928284e-01 9.214999526739120483e-02 -4.022056236863136292e-02 2.707055397331714630e-02 -1.298324912786483765e-01 5.656796321272850037e-02 2.003990411758422852e-01 -1.204908490180969238e-01 -1.893589645624160767e-01 2.346624732017517090e-01 -4.038210213184356689e-01 -3.832471370697021484e-02 9.780419059097766876e-03 -1.592570543289184570e-01 -8.771969377994537354e-02
-2.387513667345046997e-01 6.306485831737518311e-02 9.442178532481193542e-03 3.792354464530944824e-02 -3.175294399261474609e-01 5.144196003675460815e-02 1.684497892856597900e-01 2.773561477661132812e-01 1.110580712556838989e-01 -2.129552513360977173e-02 3.915349543094635010e-01 -7.771940529346466064e-02 3.102879226207733154e-01 -1.811957359313964844e-01 -1.177280321717262268e-01 -1.395897567272186279e-01 1.564137190580368042e-01 -3.201310336589813232e-01 -2.129756063222885132e-01 1.626625955104827881e-01 1.288870722055435181e-01 1.756861805915832520e-01 1.906624138355255127e-01 1.544230729341506958e-01 -1.292363256216049194e-01 -1.024236828088760376e-01 1.152885053306818008e-02 -2.313584685325622559e-01 1.321817561984062195e-02 7.414349820464849472e-04 7.999618537724018097e-03 -8.125787973403930664e-02
-1.422839164733886719e-01 8.141795545816421509e-02 4.671230912208557129e-02 -4.550018929876387119e-04 1.211858838796615601e-01 1.991861760616302490e-01 -1.964108645915985107e-01 1.958047300577163696e-01 1.090898271650075912e-02 1.204941794276237488e-01 4.025610089302062988e-01 -5.782805383205413818e-02 1.145034208893775940e-01 1.820217818021774292e-01 -1.164237130433320999e-02 1.321717798709869385e-01 2.377060428261756897e-02 -1.835133433341979980e-01 -2.775373160839080811e-01 -1.562569439411163330e-01 -4.365389049053192139e-02 -4.410951957106590271e-02 1.312298327684402466e-01 -1.809736131690442562e-03 -5.780369788408279419e-02 -2.741048634052276611e-01 -1.365800946950912476e-01 -6.276106089353561401e-02 -2.473165094852447510e-02 -2.428007125854492188e-02 -3.636517822742462158e-01 -4.522259235382080078e-01
-5.312786623835563660e-02 3.965756297111511230e-02 3.030032515525817871e-01 7.050722837448120117e-02 -4.185909032821655273e-02 4.757855087518692017e-02 -1.951990872621536255e-01 5.128801241517066956e-02 -4.434115812182426453e-02 -2.639816403388977051e-01 3.897777497768402100e-01 -8.153630793094635010e-02 1.354221850633621216e-01 -1.784556061029434204e-01 -7.039820402860641479e-02 -4.738835990428924561e-02 5.935491994023323059e-02 1.026341691613197327e-01 -3.606282547116279602e-02 -8.690845966339111328e-02 4.872072637081146240e-01 1.132492199540138245e-01 -3.544941172003746033e-02 2.123225182294845581e-01 -2.597230859100818634e-02 -7.700021564960479736e-02 -1.891156136989593506e-01 2.211652696132659912e-01 1.066573411226272583e-01 -1.499458849430084229e-01 3.181410729885101318e-01 -1.437325775623321533e-01
1.535686254501342773e-01 6.818110495805740356e-02 3.931707739830017090e-01 -1.695766001939773560e-01 6.876389682292938232e-02 -2.064733998849987984e-03 -3.101478144526481628e-02 1.089044883847236633e-01 1.960275508463382721e-02 -7.580807805061340332e-02 3.601157963275909424e-01 -2.620038986206054688e-01 1.171915903687477112e-01 3.063157387077808380e-02 3.846819996833801270e-01 -1.778312772512435913e-01 7.730861008167266846e-02 -1.788060963153839111e-01 1.232839673757553101e-01 -2.547118663787841797e-01 9.008161723613739014e-02 -2.884440310299396515e-02 9.140201658010482788e-02 4.930264502763748169e-02 5.365097522735595703e-02 -4.305609464645385742e-01 2.610509842634201050e-02 -8.466690033674240112e-02 -3.307782858610153198e-02 8.272528648376464844e-02 -9.146672487258911133e-02 1.482048630714416504e-01
3.220284879207611084e-01 -7.156793493777513504e-03 -7.698006182909011841e-02 -6.917561590671539307e-02 1.194828227162361145e-01 1.540802232921123505e-02 -7.700528204441070557e-02 4.798015356063842773e-01 -8.104352653026580811e-02 5.340765044093132019e-02 2.506237328052520752e-01 3.057707473635673523e-02 2.244183570146560669e-01 -2.548772692680358887e-01 5.517322570085525513e-02 -1.787540502846240997e-02 -8.382160961627960205e-02 -4.929943755269050598e-02 -9.672830998897552490e-02 2.085431069135665894e-01 4.258977621793746948e-02 -1.026342958211898804e-01 2.382178902626037598e-01 2.848741710186004639e-01 1.771319098770618439e-02 -3.625410795211791992e-02 3.359611630439758301e-01 -1.319975405931472778e-01 -1.734187155961990356e-01 -8.914516121149063110e-02 -2.126294970512390137e-01 -1.237729936838150024e-01
-1.851378679275512695e-01 2.968118898570537567e-02 1.501402109861373901e-01 -1.159754842519760132e-01 -2.445920407772064209e-01 5.618982017040252686e-03 2.155020460486412048e-02 3.331531211733818054e-02 1.295686233788728714e-02 -1.954788342118263245e-02 2.483513951301574707e-01 -2.652829289436340332e-01 2.430295646190643311e-01 -1.612251251935958862e-01 6.155451014637947083e-02 -5.896781757473945618e-02 5.017873644828796387e-02 -7.116936147212982178e-03 1.093094944953918457e-01 -3.257332742214202881e-01 2.228201776742935181e-01 -2.177425324916839600e-01 6.842146813869476318e-02 5.743507146835327148e-01 -2.070780843496322632e-02 1.169848442077636719e-01 1.874114423990249634e-01 -6.354480236768722534e-02 -1.409748643636703491e-01 -8.271238952875137329e-02 9.085467457771301270e-02 4.480548202991485596e-02
-1.929485797882080078e-01 -9.910456091165542603e-02 7.066437602043151855e-02 -2.065897285938262939e-01 1.161261573433876038e-01 3.374824523925781250e-01 2.083330601453781128e-01 3.374077975749969482e-01 8.652224391698837280e-02 -2.411803603172302246e-01 9.036807715892791748e-02 -1.597581654787063599e-01 -1.057704240083694458e-01 -2.220264375209808350e-01 -1.208529025316238403e-01 1.297263056039810181e-01 4.056259989738464355e-02 -2.704270780086517334e-01 -2.081822045147418976e-02 -1.360424160957336426e-01 5.247732251882553101e-02 -1.235898360610008240e-01 2.071902751922607422e-01 3.841819167137145996e-01 -1.871052384376525879e-01 -2.053159475326538086e-02 -3.437202796339988708e-02 4.784836247563362122e-02 -2.439234554767608643e-01 -6.421363353729248047e-02 -4.859962686896324158e-02 1.491157412528991699e-01
-1.302936673164367676e-02 1.367920339107513428e-01 2.460227757692337036e-01 -5.751047283411026001e-02 4.538892954587936401e-02 1.008109003305435181e-01 1.313542425632476807e-01 2.813216447830200195e-01 7.718185335397720337e-02 -2.026420533657073975e-01 4.650112986564636230e-01 -8.070795983076095581e-02 3.491359949111938477e-02 5.788622424006462097e-02 4.338839352130889893e-01 7.644341886043548584e-02 -1.690986007452011108e-01 -2.079053968191146851e-01 -1.186148524284362793e-01 9.347502142190933228e-02 2.375224679708480835e-01 -2.585646323859691620e-02 -1.534348130226135254e-01 7.775394618511199951e-02 3.712328150868415833e-02 -1.948441565036773682e-01 -9.975191205739974976e-02 -6.709221005439758301e-02 -1.613891869783401489e-01 -1.993514299392700195e-01 -1.952937990427017212e-01 3.471481800079345703e-02
2.189503796398639679e-02 3.037199974060058594e-01 5.446687713265419006e-02 -1.841819286346435547e-01 3.729648590087890625e-01 -1.562668383121490479e-02 5.638475343585014343e-02 1.038918271660804749e-01 1.721178293228149414e-01 -2.179390341043472290e-01 2.413438558578491211e-01 -1.330014616250991821e-01 -6.989165209233760834e-03 -8.752631023526191711e-03 3.045433573424816132e-02 -2.143487334251403809e-02 3.581613674759864807e-02 5.082391202449798584e-02 9.340858459472656250e-02 -2.765038236975669861e-02 7.244502753019332886e-02 7.536490261554718018e-02 -1.344214752316474915e-02 4.198712408542633057e-01 -4.212406277656555176e-01 4.803375527262687683e-02 1.540959179401397705e-01 -2.266354113817214966e-01 -6.067104637622833252e-03 -1.349270641803741455e-01 -2.445449233055114746e-01 -1.698069870471954346e-01
-1.730356961488723755e-01 2.165391743183135986e-01 1.530954837799072266e-01 -2.061057984828948975e-01 2.319461107254028320e-01 -1.269663423299789429e-01 4.476980492472648621e-02 1.709038764238357544e-01 -1.090394333004951477e-01 -1.984980255365371704e-01 7.929936051368713379e-02 -1.515212506055831909e-01 3.700500726699829102e-01 -3.182218670845031738e-01 -1.661349385976791382e-01 -1.997821964323520660e-02 -9.138184785842895508e-02 4.784089326858520508e-02 -9.104790538549423218e-02 3.328658174723386765e-03 2.461099773645401001e-01 1.304927282035350800e-04 3.340889215469360352e-01 2.760593295097351074e-01 6.546553969383239746e-02 -1.651385873556137085e-01 1.685641109943389893e-01 3.593611717224121094e-02 2.110006101429462433e-02 1.651351600885391235e-01 2.450806647539138794e-02 -2.290582656860351562e-01
2.107100561261177063e-02 1.901270300149917603e-01 -1.953013427555561066e-02 -6.027958169579505920e-02 2.397993057966232300e-01 -1.141307801008224487e-01 -1.256062462925910950e-02 2.108039855957031250e-01 1.353471726179122925e-01 -2.302634418010711670e-01 1.694864481687545776e-01 1.845474988222122192e-01 1.114845871925354004e-01 1.078732237219810486e-01 -6.469061225652694702e-02 4.271789267659187317e-02 -9.920411556959152222e-02 -4.572126567363739014e-01 -1.125658601522445679e-01 -2.374551743268966675e-01 4.508542269468307495e-02 -1.319148391485214233e-01 1.813102066516876221e-01 2.393963485956192017e-01 3.253350500017404556e-03 -1.272677481174468994e-01 -1.550313830375671387e-01 2.456585317850112915e-02 -1.562530249357223511e-01 -4.099184572696685791e-01 1.049940437078475952e-01 -1.954263150691986084e-01
4.539062082767486572e-02 1.195653304457664490e-01 7.569557428359985352e-02 3.169016167521476746e-02 3.265009224414825439e-01 8.004739135503768921e-02 1.675592660903930664e-01 1.120030954480171204e-01 2.234534174203872681e-01 1.144280135631561279e-01 4.933242797851562500e-01 1.115967705845832825e-01 1.357270628213882446e-01 -3.594027459621429443e-02 -7.363410294055938721e-02 2.979377098381519318e-02 9.769782423973083496e-02 -2.458029687404632568e-01 -7.573176175355911255e-03 -5.049088597297668457e-02 4.576379433274269104e-02 3.471538722515106201e-01 6.679306924343109131e-02 2.122226506471633911e-01 7.428863644599914551e-02 -1.436753273010253906e-01 1.030347123742103577e-01 -3.097071349620819092e-01 1.997714489698410034e-01 -1.895760595798492432e-01 -4.106128215789794922e-02 1.532876342535018921e-01
1.056536957621574402e-01 3.906953334808349609e-02 2.663820683956146240e-01 1.052559018135070801e-01 1.593131572008132935e-01 5.734060541726648808e-04 -1.187365353107452393e-01 1.939655542373657227e-01 -1.123626977205276489e-01 -7.662820070981979370e-02 4.692831933498382568e-01 3.666723892092704773e-02 1.150954142212867737e-01 -2.400245331227779388e-02 -3.548209369182586670e-02 -1.191185861825942993e-01 3.295349180698394775e-01 6.479693949222564697e-02 -3.567260503768920898e-02 -3.525154888629913330e-01 -1.699162721633911133e-01 -1.839918494224548340e-01 -6.562623381614685059e-02 2.570957839488983154e-01 -9.983120858669281006e-02 2.256356030702590942e-01 -1.895739138126373291e-01 -1.437646001577377319e-01 -2.128484249114990234e-01 3.973241150379180908e-02 -9.275722503662109375e-02 1.199932098388671875e-01
-1.508187651634216309e-01 1.368766278028488159e-01 1.182389631867408752e-01 -1.384721845388412476e-01 3.199775516986846924e-01 2.829752862453460693e-01 -1.161707267165184021e-01 1.096787676215171814e-01 2.176515161991119385e-01 5.377283319830894470e-02 3.589844107627868652e-01 -9.882036596536636353e-02 2.643614113330841064e-01 1.045204848051071167e-01 7.911324501037597656e-02 -2.948825806379318237e-02 1.406251937150955200e-01 2.661588601768016815e-02 -9.405331313610076904e-02 -2.735095024108886719e-01 1.497210413217544556e-01 5.113876610994338989e-02 4.137246310710906982e-01 1.328974515199661255e-01 1.521530840545892715e-02 -1.703006476163864136e-01 -3.801584243774414062e-03 -7.128382474184036255e-02 9.837554767727851868e-03 4.410237818956375122e-02 2.444516122341156006e-01 1.625184863805770874e-01
-1.390386186540126801e-02 1.079892069101333618e-01 2.543518245220184326e-01 -1.962563991546630859e-01 -8.362485468387603760e-02 5.939802527427673340e-02 2.390462309122085571e-01 1.605001091957092285e-01 1.221923604607582092e-01 -3.373916447162628174e-02 4.427959322929382324e-01 -7.623685151338577271e-02 2.761323451995849609e-01 -9.780758060514926910e-03 -2.191326320171356201e-01 4.217101633548736572e-02 -9.531781822443008423e-02 2.393564581871032715e-01 1.432798802852630615e-01 -1.492035239934921265e-01 3.216015398502349854e-01 -3.717146813869476318e-02 1.401311457157135010e-01 3.135673105716705322e-01 6.767738610506057739e-02 1.426978409290313721e-01 -1.114593073725700378e-01 -1.910775303840637207e-01 -2.187623083591461182e-02 -7.494866847991943359e-02 1.373912543058395386e-01 1.289569586515426636e-01
-4.593915119767189026e-02 7.650372385978698730e-02 1.325197890400886536e-02 -9.689308702945709229e-02 2.948059439659118652e-01 3.168642818927764893e-01 -3.856448084115982056e-02 1.200860179960727692e-02 2.077385634183883667e-01 -5.021013319492340088e-02 2.789838016033172607e-01 -1.250335276126861572e-01 9.792245924472808838e-02 -3.415286773815751076e-04 1.294645369052886963e-01 5.510095506906509399e-02 -6.441307812929153442e-02 3.859807178378105164e-02 -8.671478182077407837e-02 1.230737790465354919e-01 1.092327013611793518e-01 7.905820757150650024e-02 -1.084613054990768433e-01 4.875881075859069824e-01 -3.733705580234527588e-01 -8.842448145151138306e-02 8.640880882740020752e-02 -1.216003075242042542e-01 2.467794120311737061e-01 -4.145320504903793335e-02 -2.532261908054351807e-01 -1.810721307992935181e-01
-1.399365961551666260e-01 1.810665130615234375e-01 -9.944295883178710938e-02 -1.398112624883651733e-01 2.945858240127563477e-01 1.889249831438064575e-01 -9.061633050441741943e-02 -1.090266741812229156e-02 2.211816757917404175e-01 5.351154878735542297e-02 4.187310636043548584e-01 -2.638382613658905029e-01 1.089801192283630371e-01 -6.532499194145202637e-02 -3.084936551749706268e-02 -1.175329312682151794e-01 1.006978750228881836e-01 -4.288856089115142822e-01 -1.969248205423355103e-01 1.310277730226516724e-01 2.099004387855529785e-02 -1.688830405473709106e-01 9.854318201541900635e-02 2.487848103046417236e-01 -1.929095536470413208e-01 -1.224479451775550842e-01 1.768650710582733154e-01 6.162858381867408752e-02 8.250491321086883545e-02 2.491262927651405334e-02 1.034207493066787720e-01 -6.119260191917419434e-02
-1.379118859767913818e-01 2.551318705081939697e-02 9.215773642063140869e-02 -1.639034748077392578e-01 1.896513700485229492e-01 3.191345334053039551e-01 -1.098660975694656372e-01 1.170496717095375061e-01 2.566045224666595459e-01 -4.182586818933486938e-02 2.218182235956192017e-01 -1.946202516555786133e-01 1.804353892803192139e-01 -9.331429004669189453e-02 1.052814349532127380e-02 2.207407355308532715e-01 9.406478703022003174e-02 3.269265871495008469e-03 -8.113726973533630371e-02 1.615445478819310665e-03 9.304980747401714325e-03 1.031071692705154419e-01 5.400329828262329102e-02 3.533272147178649902e-01 -4.413758218288421631e-01 4.659658670425415039e-02 -3.396021574735641479e-02 -8.995369821786880493e-02 1.572877168655395508e-01 -1.734240502119064331e-01 -3.229216039180755615e-01 -1.317865550518035889e-01
-2.945324182510375977e-01 2.625875473022460938e-01 6.405231356620788574e-02 -1.393022686243057251e-01 6.607255339622497559e-02 2.380656599998474121e-01 5.678498372435569763e-02 4.158847928047180176e-01 -2.686365544795989990e-01 -1.535798609256744385e-01 2.847979664802551270e-01 -8.407898992300033569e-02 -4.907665774226188660e-03 -1.056009382009506226e-01 1.645223796367645264e-01 3.110505081713199615e-02 -4.652956128120422363e-02 -6.956790387630462646e-02 -2.320759743452072144e-01 1.022842526435852051e-01 -1.725087165832519531e-01 1.495676785707473755e-01 5.572981014847755432e-02 1.670686155557632446e-01 -5.613561253994703293e-03 -1.518886834383010864e-01 3.773154914379119873e-01 -1.148915663361549377e-01 -6.650228798389434814e-02 1.171860918402671814e-01 -1.390503998845815659e-02 -9.450982511043548584e-02
-1.156333610415458679e-01 1.725965887308120728e-01 3.856319561600685120e-02 -2.569452300667762756e-02 1.679653376340866089e-01 4.642145931720733643e-01 -7.994943857192993164e-02 6.723591685295104980e-02 2.331707999110221863e-02 7.379607856273651123e-02 5.688601136207580566e-01 -2.107029855251312256e-01 1.483066976070404053e-01 -8.564995974302291870e-02 -8.763702958822250366e-02 -1.683775335550308228e-01 9.430172294378280640e-02 -2.971158027648925781e-01 -3.726483322679996490e-03 -1.526083499193191528e-01 -1.031403895467519760e-02 -2.144704908132553101e-01 1.250275876373052597e-02 -3.714982653036713600e-03 -1.793890446424484253e-01 -5.562577396631240845e-02 1.476666331291198730e-01 6.606922298669815063e-02 1.501111090183258057e-01 -4.256390780210494995e-02 6.473460793495178223e-02 -6.319686770439147949e-02
-7.030896097421646118e-02 8.143505454063415527e-02 -1.761837899684906006e-01 -2.442111074924468994e-01 8.024401962757110596e-02 3.636032640933990479e-01 -2.300214916467666626e-01 1.359688192605972290e-01 6.978543847799301147e-02 -1.413530949503183365e-02 1.899063289165496826e-01 1.563457846641540527e-01 2.171147912740707397e-01 -1.603890769183635712e-02 -1.152050644159317017e-01 7.336434908211231232e-03 1.457105726003646851e-01 -5.459315329790115356e-02 -6.997547298669815063e-02 -1.611282527446746826e-01 3.424454033374786377e-01 9.250158816576004028e-02 -7.668373733758926392e-02 3.310528993606567383e-01 -2.346012145280838013e-01 -3.808689713478088379e-01 7.679000496864318848e-02 -1.300303339958190918e-01 1.616550981998443604e-02 1.258027926087379456e-02 1.863129585981369019e-01 -8.362255990505218506e-02
8.484811522066593170e-03 2.088384032249450684e-01 3.214218318462371826e-01 -8.073833584785461426e-02 1.213525980710983276e-01 3.130033314228057861e-01 -2.165854424238204956e-01 1.934608072042465210e-02 -4.654582962393760681e-02 -1.714984923601150513e-01 4.586215317249298096e-01 -1.116095185279846191e-01 -1.720036417245864868e-01 1.276067346334457397e-01 -2.719842493534088135e-01 2.189559116959571838e-02 3.818473219871520996e-02 -2.793736159801483154e-01 -8.902130275964736938e-02 -3.116355836391448975e-01 1.749464422464370728e-01 -3.448638319969177246e-02 2.810566686093807220e-03 1.163282617926597595e-01 -5.109870340675115585e-03 -2.227778583765029907e-01 1.573104709386825562e-01 -9.768830612301826477e-03 3.683991730213165283e-02 2.430672571063041687e-02 7.145965844392776489e-02 1.932143606245517731e-02
-1.761111170053482056e-01 2.405567280948162079e-02 3.152026608586311340e-02 -1.084284782409667969e-01 2.740462683141231537e-02 1.880432963371276855e-01 -4.598147794604301453e-02 1.395494788885116577e-01 3.005914390087127686e-01 -1.114046201109886169e-01 2.245451807975769043e-01 -1.684285998344421387e-01 4.356926381587982178e-01 7.856185734272003174e-02 -1.186840161681175232e-01 7.109782844781875610e-02 2.595131099224090576e-01 7.936592400074005127e-02 -1.784296333789825439e-01 -8.646260946989059448e-02 3.718665614724159241e-02 1.238433271646499634e-01 -1.151107251644134521e-02 1.910331249237060547e-01 -4.727118313312530518e-01 -1.688822358846664429e-01 4.175561293959617615e-02 -1.553650759160518646e-02 1.329655349254608154e-01 1.139111295342445374e-01 -6.349551677703857422e-02 -2.151872813701629639e-01
3.011641465127468109e-02 -4.345644637942314148e-02 2.097704708576202393e-01 -1.654837131500244141e-01 2.166428416967391968e-01 -1.125864908099174500e-01 -7.136914413422346115e-03 2.418123632669448853e-01 -1.830811053514480591e-02 -1.932934373617172241e-01 3.702638745307922363e-01 -1.398535370826721191e-01 8.680532872676849365e-02 2.169587016105651855e-01 2.982277572154998779e-01 -1.593140959739685059e-01 2.022273987531661987e-01 -2.311247587203979492e-01 -4.856782034039497375e-02 -3.746635019779205322e-01 2.943574823439121246e-02 -1.362753361463546753e-01 8.947265148162841797e-02 -4.073109477758407593e-02 1.291541755199432373e-01 -3.754282295703887939e-01 -3.427449241280555725e-02 1.051211878657341003e-01 -8.388759568333625793e-03 -6.577418744564056396e-02 6.165107712149620056e-02 -1.432416401803493500e-02
3.461409732699394226e-02 -1.251001209020614624e-01 2.487229257822036743e-01 9.670427534729242325e-04 -9.612584114074707031e-02 -1.433532219380140305e-02 -1.428607106208801270e-01 8.064823225140571594e-03 8.682607859373092651e-02 -1.945498287677764893e-01 3.591979146003723145e-01 -1.963848322629928589e-01 3.649791479110717773e-01 -2.305799275636672974e-01 6.304956972599029541e-02 -3.208621442317962646e-01 -9.279728680849075317e-02 1.860468387603759766e-01 -8.357734978199005127e-02 1.300082057714462280e-01 4.090988263487815857e-02 -1.127754990011453629e-02 7.452408969402313232e-02 4.667639434337615967e-01 -1.491340100765228271e-01 -3.334791213274002075e-02 -7.457535713911056519e-02 1.218729931861162186e-02 2.004205286502838135e-01 -8.103561401367187500e-02 1.057992652058601379e-01 -7.588088512420654297e-02
-2.321901321411132812e-01 4.680496826767921448e-02 1.473397314548492432e-01 -7.056333590298891068e-03 1.007825694978237152e-02 -4.317159578204154968e-02 -8.257299661636352539e-02 1.423078775405883789e-01 -6.255538761615753174e-02 1.803743652999401093e-02 4.759048223495483398e-01 3.837498649954795837e-02 6.539966166019439697e-02 -9.528531134128570557e-02 -2.313936501741409302e-01 -1.066822782158851624e-01 -4.108782857656478882e-02 -1.719845086336135864e-02 -2.172373384237289429e-01 -1.537093371152877808e-01 -8.993262797594070435e-02 -1.240029484033584595e-01 2.597585916519165039e-01 1.336586177349090576e-01 -4.189185798168182373e-02 -3.791172206401824951e-01 -1.985424458980560303e-01 -7.884391397237777710e-02 -2.566548883914947510e-01 -9.482214599847793579e-02 -3.015079796314239502e-01 -2.100699990987777710e-01
3.900284767150878906e-01 -1.258707344532012939e-01 1.088672652840614319e-01 5.153279006481170654e-02 3.818912506103515625e-01 1.151691824197769165e-01 7.339975796639919281e-03 1.946836113929748535e-01 -6.659095734357833862e-02 -1.111657544970512390e-01 3.589722216129302979e-01 3.151866607367992401e-03 3.434153273701667786e-02 -2.836797833442687988e-01 3.722305595874786377e-02 -7.304743677377700806e-02 -1.307661086320877075e-01 -2.754572331905364990e-01 -7.738137245178222656e-02 -6.010679900646209717e-02 7.630686461925506592e-02 -8.384234458208084106e-02 9.616459906101226807e-02 2.083686143159866333e-01 -7.119372021406888962e-03 -8.968118578195571899e-02 1.717657595872879028e-01 3.444747626781463623e-02 -3.199586868286132812e-01 -1.606151759624481201e-01 -1.337350904941558838e-01 -1.830136477947235107e-01
1.950269043445587158e-01 1.849525719881057739e-01 9.617614001035690308e-02 -2.185464501380920410e-01 -1.041833534836769104e-01 2.932699322700500488e-01 -2.380374521017074585e-01 -1.344374567270278931e-01 4.407382756471633911e-02 6.144015118479728699e-02 2.615238428115844727e-01 -2.449052035808563232e-01 2.133107930421829224e-01 1.233185753226280212e-01 -8.459426462650299072e-02 -2.972726896405220032e-02 1.378197968006134033e-01 -3.025521934032440186e-01 -5.969747528433799744e-02 2.503480529412627220e-03 -5.681232083588838577e-03 -5.364387296140193939e-03 1.369323581457138062e-02 3.318234980106353760e-01 1.745195090770721436e-01 -5.003459751605987549e-02 1.788213849067687988e-01 -1.556468307971954346e-01 -2.955353818833827972e-03 6.929758191108703613e-02 -2.427197545766830444e-01 -3.449110090732574463e-01
-2.236613333225250244e-01 2.570712566375732422e-01 2.197803854942321777e-01 5.272727459669113159e-03 7.112672179937362671e-02 1.929213106632232666e-01 -8.354211598634719849e-02 3.782268762588500977e-01 -3.870757520198822021e-01 -1.275507360696792603e-01 3.677510023117065430e-01 -1.088574645109474659e-03 1.700089685618877411e-02 -1.836063861846923828e-01 1.210782006382942200e-01 6.571764498949050903e-02 -1.033000424504280090e-01 9.739779680967330933e-02 -1.428572982549667358e-01 2.451119385659694672e-02 -2.298310101032257080e-01 2.635040283203125000e-01 6.017801910638809204e-02 9.693179279565811157e-02 -9.954034350812435150e-03 -1.631157249212265015e-01 1.507946699857711792e-01 5.695546045899391174e-02 1.512691657990217209e-02 -8.634044229984283447e-02 -5.712297186255455017e-02 -2.210268825292587280e-01
-1.058101281523704529e-01 8.985993266105651855e-02 3.827756047248840332e-01 2.383208088576793671e-02 1.447456628084182739e-01 1.309175044298171997e-01 4.503894224762916565e-02 1.899139136075973511e-01 9.261215478181838989e-02 -9.079193323850631714e-02 3.541090488433837891e-01 -2.208180874586105347e-01 -6.259854137897491455e-02 -7.764650136232376099e-02 3.263942599296569824e-01 -1.001869291067123413e-01 6.513933092355728149e-02 -1.741693168878555298e-01 3.235682472586631775e-02 -2.350771985948085785e-02 2.581845521926879883e-01 -1.370473653078079224e-01 -4.165438585914671421e-04 3.007224760949611664e-02 -6.774007342755794525e-03 -2.997281253337860107e-01 -8.789557963609695435e-03 -1.767349988222122192e-01 -7.602064311504364014e-02 -5.598659813404083252e-02 -4.243722856044769287e-01 8.509552478790283203e-02
1.948811262845993042e-01 8.762387931346893311e-02 1.456312686204910278e-01 -5.456385761499404907e-02 1.187844052910804749e-01 8.196049928665161133e-02 -6.897636502981185913e-02 3.039891421794891357e-01 1.045659333467483521e-01 -1.673570275306701660e-01 2.008087486028671265e-01 -3.183144032955169678e-01 3.749923408031463623e-02 3.034248948097229004e-01 2.381416410207748413e-02 -3.507092222571372986e-02 -5.377165600657463074e-02 -3.662306964397430420e-01 -1.964754313230514526e-01 -2.573690116405487061e-01 2.064777910709381104e-01 -1.390499919652938843e-01 -1.689478196203708649e-02 1.439156085252761841e-01 3.161656484007835388e-02 -1.872439980506896973e-01 2.401059716939926147e-01 -1.838728636503219604e-01 -8.813533000648021698e-03 2.381860166788101196e-01 1.435590982437133789e-01 -8.087293803691864014e-02
-2.157070487737655640e-01 1.684462837874889374e-02 5.296852067112922668e-02 -2.792782150208950043e-02 -5.960123240947723389e-02 2.174238860607147217e-01 -1.416044533252716064e-01 2.291612178087234497e-01 1.238037794828414917e-01 1.041754633188247681e-01 2.703515887260437012e-01 -2.735312841832637787e-02 7.602369040250778198e-02 1.441278010606765747e-01 -1.203649044036865234e-01 1.188115552067756653e-01 2.300094813108444214e-01 1.430287659168243408e-01 1.438874900341033936e-01 1.825718954205513000e-02 1.897703558206558228e-01 1.751116961240768433e-01 -5.986380577087402344e-02 4.579209983348846436e-01 -4.757946357131004333e-02 -1.895184069871902466e-01 2.992285490036010742e-01 1.290302425622940063e-01 -1.278637796640396118e-01 -2.976182103157043457e-01 -2.092683613300323486e-01 5.997624993324279785e-02
-2.889789342880249023e-01 8.215431123971939087e-02 2.204270809888839722e-01 -8.891939371824264526e-02 -7.207919657230377197e-02 3.075371980667114258e-01 -8.467691391706466675e-02 2.154194712638854980e-01 3.294218480587005615e-01 -1.232083663344383240e-01 1.962337195873260498e-01 1.961607858538627625e-02 2.375147193670272827e-01 -6.444996595382690430e-02 -1.239483729004859924e-01 2.653678357601165771e-01 1.893998682498931885e-02 1.039097905158996582e-01 -2.403412610292434692e-01 -8.827462047338485718e-02 2.325532399117946625e-02 6.996481865644454956e-02 -2.854264713823795319e-02 2.669072747230529785e-01 -4.460382163524627686e-01 1.963768340647220612e-02 2.484742924571037292e-02 -2.491542696952819824e-02 1.110203415155410767e-01 -6.128159351646900177e-03 -1.209548413753509521e-01 -9.584072232246398926e-02
-1.548610776662826538e-01 3.017533719539642334e-01 2.280930578708648682e-01 -5.966593697667121887e-02 -2.936028316617012024e-02 3.399086594581604004e-01 -2.417304813861846924e-01 1.865974813699722290e-01 -2.810860238969326019e-02 -2.143892347812652588e-01 2.282762825489044189e-01 -1.449302732944488525e-01 2.103752493858337402e-01 -5.645290389657020569e-02 -7.831019163131713867e-02 2.169535011053085327e-01 1.806280314922332764e-01 -1.970759183168411255e-01 -1.490345150232315063e-01 -1.498415917158126831e-01 1.515369266271591187e-01 3.428850614000111818e-04 -2.037859261035919189e-01 1.517215967178344727e-01 -2.647264599800109863e-01 -1.206550672650337219e-01 8.150199800729751587e-02 -6.327767670154571533e-02 2.293214350938796997e-01 -1.824422925710678101e-01 1.191726848483085632e-01 1.447612140327692032e-02
-1.566439867019653320e-01 -1.074291020631790161e-01 5.382045172154903412e-03 5.193100869655609131e-02 1.074759103357791901e-02 -2.121509797871112823e-02 -1.892530322074890137e-01 2.173153012990951538e-01 1.682422757148742676e-01 -1.509415209293365479e-01 5.423529744148254395e-01 -1.491788476705551147e-01 3.623868525028228760e-01 -4.540431126952171326e-02 -4.658657684922218323e-02 1.012552157044410706e-01 1.769108772277832031e-01 7.763200998306274414e-02 -6.133178249001502991e-02 2.091723978519439697e-01 6.241242215037345886e-02 3.085960820317268372e-02 2.055151909589767456e-01 2.475720643997192383e-01 -2.381923943758010864e-01 -7.183269411325454712e-02 -1.896752417087554932e-01 -1.356508284807205200e-01 -1.106941774487495422e-01 6.251156330108642578e-02 5.006466060876846313e-02 1.900874823331832886e-01
-1.658799350261688232e-01 2.103065326809883118e-02 3.129080403596162796e-03 -6.998912990093231201e-02 1.943423748016357422e-01 3.329858779907226562e-01 -1.861435025930404663e-01 7.576973177492618561e-03 2.341181635856628418e-01 -1.691861599683761597e-01 1.664225459098815918e-01 -2.532611042261123657e-02 1.188189312815666199e-01 -3.523951396346092224e-02 3.527900949120521545e-02 4.021232575178146362e-02 1.784213036298751831e-01 -6.078942213207483292e-03 -1.630841791629791260e-01 -1.910432875156402588e-01 1.951508969068527222e-02 8.185722678899765015e-02 1.471150964498519897e-01 3.814064860343933105e-01 -4.573916792869567871e-01 -1.957763284444808960e-01 2.210049778223037720e-01 -1.607822068035602570e-02 2.072399556636810303e-01 -1.903614103794097900e-01 -8.680279552936553955e-02 -3.557153046131134033e-02
-4.733578488230705261e-02 2.491402067244052887e-02 2.012727707624435425e-01 -8.187368512153625488e-02 2.274273931980133057e-01 2.657757103443145752e-01 -1.880546361207962036e-01 2.141744941473007202e-01 3.299307823181152344e-01 -1.717715263366699219e-01 1.648658812046051025e-01 -2.058286517858505249e-01 -7.117760181427001953e-02 -4.196044802665710449e-02 1.080013811588287354e-01 2.743566036224365234e-01 3.725599348545074463e-01 -7.613436877727508545e-02 1.468245126307010651e-02 6.846375763416290283e-02 -1.575468108057975769e-02 1.176213547587394714e-01 3.244272470474243164e-01 1.270956546068191528e-01 -8.550293743610382080e-02 -1.369571089744567871e-01 3.815730661153793335e-02 -5.610518157482147217e-03 3.670406341552734375e-02 -8.318564295768737793e-02 2.799192368984222412e-01 -2.132937014102935791e-01
-1.297397315502166748e-01 -3.383537381887435913e-02 -2.425186708569526672e-02 -2.457512319087982178e-01 1.532748043537139893e-01 -1.304101496934890747e-01 -3.619022294878959656e-02 1.245583221316337585e-01 3.575982525944709778e-02 -9.973591566085815430e-02 1.723947376012802124e-01 -1.951603144407272339e-01 2.520514130592346191e-01 3.105936646461486816e-01 1.748633943498134613e-02 4.379652440547943115e-02 -4.247950017452239990e-02 -1.945200115442276001e-01 -1.227702647447586060e-01 -7.524207234382629395e-02 -9.494770318269729614e-02 -2.533895894885063171e-02 2.582539618015289307e-01 4.825579524040222168e-01 1.742289960384368896e-01 -2.774920463562011719e-01 -3.965186327695846558e-02 -3.689114749431610107e-02 1.097328662872314453e-01 -1.281433999538421631e-01 -3.285505771636962891e-01 -7.855977863073348999e-02
-7.757775485515594482e-02 7.044757157564163208e-02 -1.067795753479003906e-01 -2.281400263309478760e-01 2.737494707107543945e-01 3.200711309909820557e-01 -1.159114688634872437e-01 -4.608852416276931763e-02 1.139406114816665649e-01 -1.358395256102085114e-02 4.523686170578002930e-01 -2.518560886383056641e-01 2.527740597724914551e-01 -3.931297734379768372e-02 -8.413353562355041504e-02 -1.203770488500595093e-01 1.257844716310501099e-01 -3.384790122509002686e-01 -4.713696986436843872e-02 -1.293330043554306030e-01 -4.261204972863197327e-02 -2.473251670598983765e-01 4.170009493827819824e-02 1.923084408044815063e-01 -6.556683778762817383e-02 -1.642685532569885254e-01 1.663600951433181763e-01 7.494213432073593140e-02 1.560284048318862915e-01 2.268457226455211639e-02 1.523543149232864380e-01 -2.622939646244049072e-02
-8.579122275114059448e-02 4.730154201388359070e-02 1.800047457218170166e-01 -3.263368904590606689e-01 2.872174680233001709e-01 -7.354886829853057861e-02 -6.780330557376146317e-03 1.009280607104301453e-01 7.078538089990615845e-02 4.224917665123939514e-02 1.688998043537139893e-01 6.734835356473922729e-02 5.625240206718444824e-01 -4.409961402416229248e-02 -2.059135586023330688e-01 -9.875187277793884277e-02 -1.488982886075973511e-01 1.734548211097717285e-01 -1.540545672178268433e-01 7.330762594938278198e-02 9.753614664077758789e-02 1.250083148479461670e-01 2.716765105724334717e-01 2.184491157531738281e-01 -6.653381139039993286e-02 -6.499350070953369141e-02 9.703154116868972778e-02 3.964258357882499695e-02 1.110886409878730774e-01 -1.501934528350830078e-01 -8.839358389377593994e-02 -2.293426245450973511e-01
-5.592138692736625671e-02 2.297654002904891968e-01 2.268308103084564209e-01 -3.796462416648864746e-01 7.893718779087066650e-02 7.358086854219436646e-02 -2.500880360603332520e-01 3.685909211635589600e-01 8.181872544810175896e-04 1.420029439032077789e-02 3.036970496177673340e-01 9.538014233112335205e-02 1.017299946397542953e-02 1.115639284253120422e-01 -3.204120099544525146e-01 -1.595685929059982300e-01 5.755623057484626770e-02 1.217560991644859314e-01 6.417813128791749477e-04 -3.471117615699768066e-01 4.378733783960342407e-02 -1.825080439448356628e-02 1.730413921177387238e-02 2.958300113677978516e-01 3.587362170219421387e-02 6.693380884826183319e-03 -1.556952744722366333e-01 -1.241351887583732605e-01 -1.586337983608245850e-01 -3.170529846101999283e-03 -3.183459490537643433e-02 1.952794566750526428e-02
-1.891684830188751221e-01 2.025481313467025757e-01 2.103916853666305542e-01 -3.093170225620269775e-01 2.340062707662582397e-01 1.321176588535308838e-01 1.148519590497016907e-01 1.505052447319030762e-01 -8.485031872987747192e-02 -1.872840076684951782e-01 1.531500369310379028e-01 -1.189817115664482117e-02 3.345528244972229004e-02 7.718286663293838501e-02 -2.012217231094837189e-02 -8.160785585641860962e-02 1.904860734939575195e-01 1.083023175597190857e-01 -7.158938795328140259e-02 -2.054541110992431641e-01 -1.240780279040336609e-01 9.890494495630264282e-02 -3.193937242031097412e-02 4.466145932674407959e-01 -3.958638608455657959e-01 2.208050638437271118e-01 9.501209855079650879e-02 1.464874483644962311e-02 -8.515495806932449341e-02 -1.248265206813812256e-01 -8.882213383913040161e-02 1.695222854614257812e-01
-4.616853315383195877e-03 2.590703368186950684e-01 5.637704744003713131e-04 -1.841658800840377808e-01 2.656624317169189453e-01 -2.456735260784626007e-02 1.062512621283531189e-01 1.665319651365280151e-01 -4.277123138308525085e-02 -2.487940788269042969e-01 2.050040662288665771e-01 -1.361749470233917236e-01 1.998695880174636841e-01 1.984740346670150757e-01 1.336762011051177979e-01 -1.782460361719131470e-01 1.468046605587005615e-01 4.777944833040237427e-02 -3.429035842418670654e-01 -9.875252842903137207e-02 -1.864546835422515869e-01 1.311708241701126099e-01 3.301794528961181641e-01 1.220768988132476807e-01 4.749145358800888062e-02 -1.884148716926574707e-01 -3.008803725242614746e-01 -9.361264854669570923e-02 8.401329070329666138e-02 -7.788636535406112671e-02 -2.413054108619689941e-01 -2.864237758331000805e-04
-1.873295307159423828e-01 1.964781060814857483e-02 -5.027055367827415466e-02 -6.120714917778968811e-02 -1.156934052705764771e-01 1.780284196138381958e-02 -1.844667941331863403e-01 1.180272549390792847e-01 6.730777025222778320e-02 -1.662229895591735840e-01 6.058252453804016113e-01 -2.149339914321899414e-01 2.837776243686676025e-01 -6.294149160385131836e-02 -4.682385921478271484e-02 -7.515256106853485107e-02 -4.167703539133071899e-02 2.511105127632617950e-02 8.296857774257659912e-02 1.830980479717254639e-01 1.875538527965545654e-01 9.422949515283107758e-03 1.759533286094665527e-01 2.710270583629608154e-01 -1.502232849597930908e-01 3.202553093433380127e-02 -6.185878440737724304e-02 -1.903669536113739014e-01 -2.346952557563781738e-01 3.904457017779350281e-02 6.782505661249160767e-02 2.270525246858596802e-01
-6.081541255116462708e-02 1.697759181261062622e-01 -2.983430027961730957e-02 -2.654997110366821289e-01 5.480400845408439636e-02 -1.063244640827178955e-01 1.181119382381439209e-01 2.548737525939941406e-01 -1.898831129074096680e-01 -6.535376608371734619e-02 3.318387866020202637e-01 -8.765412867069244385e-02 1.942506730556488037e-01 -9.415665268898010254e-02 -3.984873741865158081e-02 1.423854380846023560e-01 2.175162434577941895e-01 -7.530178874731063843e-02 -2.586476504802703857e-01 4.298583418130874634e-02 2.491946220397949219e-01 1.121019050478935242e-01 1.299031078815460205e-01 1.976820528507232666e-01 4.453052207827568054e-02 -5.168510600924491882e-02 2.740691900253295898e-01 2.191182971000671387e-01 -3.793635964393615723e-01 -8.056207001209259033e-02 1.423822790384292603e-01 -1.596310585737228394e-01
-1.452300250530242920e-01 9.316029399633407593e-02 2.272589877247810364e-02 -2.112328857183456421e-01 2.969541251659393311e-01 2.563976943492889404e-01 -9.104076027870178223e-02 7.321163546293973923e-03 2.672745287418365479e-01 1.115738004446029663e-01 4.691765010356903076e-01 -7.223955541849136353e-02 2.074667066335678101e-01 -2.122616767883300781e-02 -1.745069585740566254e-02 1.168996561318635941e-02 2.862244546413421631e-01 -1.508467365056276321e-02 -6.575898081064224243e-02 -1.193661913275718689e-01 8.080939762294292450e-03 5.826893821358680725e-02 3.971064388751983643e-01 1.442251950502395630e-01 -2.810051105916500092e-02 -2.550041675567626953e-01 -3.664530813694000244e-02 4.371630772948265076e-02 8.087914437055587769e-02 9.660098701715469360e-03 2.199598550796508789e-01 5.384387075901031494e-02
-2.016191780567169189e-01 9.719774872064590454e-02 8.472422510385513306e-02 -2.609757483005523682e-01 2.211831361055374146e-01 -1.236780881881713867e-01 -3.766957670450210571e-02 2.480781674385070801e-01 6.194530427455902100e-02 4.262676835060119629e-02 3.352245986461639404e-01 8.613512851297855377e-03 1.762148290872573853e-01 4.045682549476623535e-01 2.882511913776397705e-01 -6.009998545050621033e-02 5.276950076222419739e-02 1.173475608229637146e-01 -1.184849888086318970e-01 -4.460792522877454758e-03 3.391938656568527222e-02 -1.047879979014396667e-01 8.796460181474685669e-02 3.314881026744842529e-01 -8.254176937043666840e-03 -1.750515401363372803e-01 -4.956383630633354187e-02 -2.905388772487640381e-01 -3.129263594746589661e-02 1.762467473745346069e-01 -5.921093374490737915e-02 -1.854948997497558594e-01
-1.943814009428024292e-01 7.648218423128128052e-02 3.319755494594573975e-01 2.215968370437622070e-01 3.337836861610412598e-01 1.688662469387054443e-01 -2.992907762527465820e-01 1.271112859249114990e-01 6.322467699646949768e-03 4.949611052870750427e-02 2.017755955457687378e-01 -1.447879076004028320e-01 1.363839507102966309e-01 2.178285121917724609e-01 1.315983235836029053e-01 -6.604760885238647461e-02 5.561202764511108398e-02 1.223555803298950195e-01 -8.186164498329162598e-02 -1.207962781190872192e-01 1.020621135830879211e-02 -1.019266471266746521e-01 -1.073162034153938293e-01 2.179166227579116821e-01 9.270618110895156860e-02 -3.239320218563079834e-01 6.050622090697288513e-02 1.394712738692760468e-02 -2.035146653652191162e-01 -1.301645934581756592e-01 -3.104149699211120605e-01 -1.361688077449798584e-01
1.238504308275878429e-03 1.865290552377700806e-01 8.294875919818878174e-02 -3.794184327125549316e-02 5.476953834295272827e-02 -1.442503184080123901e-01 3.263945877552032471e-01 2.107113301753997803e-01 2.737747132778167725e-01 -1.214010864496231079e-01 3.293244242668151855e-01 1.191291287541389465e-01 6.688908487558364868e-02 1.429619640111923218e-01 1.797827035188674927e-01 -8.140169084072113037e-02 1.385826319456100464e-01 3.220004588365554810e-02 -3.110867142677307129e-01 -1.856423616409301758e-01 -2.758530974388122559e-01 -1.594845205545425415e-01 1.968867331743240356e-01 2.676430046558380127e-01 -1.538523584604263306e-01 -1.564853489398956299e-01 1.142485532909631729e-02 -9.212820976972579956e-02 -1.505319029092788696e-01 -1.494504958391189575e-01 -1.459932476282119751e-01 -1.394786983728408813e-01
6.238262355327606201e-02 1.877095699310302734e-01 4.330553859472274780e-02 -1.434543132781982422e-01 2.009857892990112305e-01 1.122096460312604904e-02 -7.647755742073059082e-02 3.358914256095886230e-01 -2.297642081975936890e-01 -8.252067863941192627e-02 1.578801572322845459e-01 -4.890925809741020203e-02 3.497312664985656738e-01 -2.274252623319625854e-01 -2.093581557273864746e-01 -9.419684112071990967e-02 -1.904989182949066162e-01 -2.110992223024368286e-01 -1.514441967010498047e-01 -4.054204374551773071e-02 -7.836893200874328613e-03 -1.458174139261245728e-01 1.210345625877380371e-01 3.314795792102813721e-01 -1.977357119321823120e-01 3.252907991409301758e-01 4.589712619781494141e-02 1.009901762008666992e-01 2.155613303184509277e-01 5.297446995973587036e-02 8.448490500450134277e-02 2.558386698365211487e-02
[truncated: 3,266,999 more chars]
