# Supplementary material for: The Language of Innovation
Source: PLoS One. 2020 Apr 30;15(4):e0230107. doi: 10.1371/journal.pone.0230107 (PMC7194493; doi:10.1371/journal.pone.0230107)
Supplement: S21 File — (GZ) [file pone.0230107.s021.tar.gz › 1999-2003/V2Run_16_VS_4500_embeddings1999-2003ED32.txt]

-2.525368146598339081e-02 1.987504065036773682e-01 1.172909811139106750e-01 2.162653952836990356e-01 1.175170615315437317e-01 1.608045250177383423e-01 4.355989098548889160e-01 3.979525342583656311e-02 1.974502950906753540e-01 -1.024894788861274719e-01 1.127637624740600586e-01 -1.012576185166835785e-02 -3.797924816608428955e-01 -1.440970152616500854e-01 -1.252697259187698364e-01 1.622070521116256714e-01 9.713147580623626709e-02 2.132310718297958374e-01 1.165511906147003174e-01 1.659089326858520508e-01 5.965931713581085205e-02 -1.144503615796566010e-02 2.630122005939483643e-01 5.948438495397567749e-02 1.565809734165668488e-02 -3.771583437919616699e-01 5.799493938684463501e-02 -7.093721628189086914e-02 1.026394069194793701e-01 -9.543800354003906250e-02 7.233523577451705933e-02 2.254652082920074463e-01
-1.855226755142211914e-01 -6.565836071968078613e-02 -1.369127631187438965e-01 1.667322069406509399e-01 2.106866687536239624e-01 5.921690165996551514e-02 1.668272167444229126e-01 -6.975481659173965454e-02 1.016716435551643372e-01 -1.578975915908813477e-01 -2.684383690357208252e-01 -5.498471856117248535e-02 -8.652257919311523438e-02 -4.652645438909530640e-02 -2.093129605054855347e-02 8.422788232564926147e-02 1.370535492897033691e-01 3.260578513145446777e-01 3.184154927730560303e-01 1.674681752920150757e-01 -2.184279114007949829e-01 -1.562506854534149170e-01 3.353022038936614990e-02 -1.872712671756744385e-01 2.245755307376384735e-02 -4.097919464111328125e-01 -3.465861380100250244e-01 1.429884433746337891e-01 -1.344099193811416626e-01 -1.151103228330612183e-01 -1.032461598515510559e-02 5.764295533299446106e-02
-6.339782476425170898e-02 -3.470101952552795410e-02 1.154065802693367004e-01 2.637840211391448975e-01 5.448351800441741943e-02 -1.765993237495422363e-01 1.022550389170646667e-01 1.993423402309417725e-01 2.150206714868545532e-01 -4.540779590606689453e-01 1.706941798329353333e-02 -1.902485638856887817e-01 -5.372705683112144470e-02 -8.246168494224548340e-02 -3.265557289123535156e-01 6.902869790792465210e-02 -1.780400052666664124e-02 3.172307014465332031e-01 1.107851415872573853e-01 1.606778800487518311e-02 -2.387977242469787598e-01 -8.398174308240413666e-03 1.433683186769485474e-01 -5.174672976136207581e-02 -2.449875026941299438e-01 -1.916250288486480713e-01 -7.692842185497283936e-02 -2.425193041563034058e-01 -9.185479581356048584e-02 -1.666495800018310547e-01 -1.520660370588302612e-01 -5.397189408540725708e-02
-2.252170592546463013e-01 -5.235258489847183228e-02 1.671300381422042847e-01 1.450753509998321533e-01 3.577781096100807190e-02 6.326482445001602173e-02 3.501129150390625000e-01 -3.283165022730827332e-02 -4.406806454062461853e-02 -2.822592854499816895e-01 -2.237163186073303223e-01 2.365732640027999878e-01 -1.272527575492858887e-01 -6.332053337246179581e-03 -9.071651101112365723e-02 1.482331156730651855e-01 -1.347546130418777466e-01 -1.361281573772430420e-01 8.202662318944931030e-02 5.071442574262619019e-02 -1.369784772396087646e-01 7.537488639354705811e-02 1.815939694643020630e-02 -4.253546148538589478e-02 -5.155510827898979187e-02 -2.489130944013595581e-01 3.137189522385597229e-02 -5.089601874351501465e-01 1.156482025980949402e-01 -3.092320859432220459e-01 1.654533892869949341e-01 3.107662126421928406e-02
-6.627094000577926636e-02 1.566124111413955688e-01 -3.901885822415351868e-02 1.072380505502223969e-02 -5.536423996090888977e-02 -2.329618111252784729e-02 4.022363200783729553e-02 7.418156415224075317e-02 -2.581588365137577057e-02 -1.173307746648788452e-01 -5.123549327254295349e-02 4.053441435098648071e-02 -2.238386124372482300e-01 -1.102981045842170715e-01 -3.846890330314636230e-01 3.447590172290802002e-01 4.335431009531021118e-02 -1.099191680550575256e-01 -1.105115860700607300e-01 5.992599576711654663e-02 -3.313115239143371582e-01 -2.447521984577178955e-01 2.030440121889114380e-01 -1.395791023969650269e-01 -4.205504432320594788e-02 -5.145754814147949219e-01 9.680693596601486206e-02 -4.182840883731842041e-02 8.472403883934020996e-02 6.237727776169776917e-02 -1.987581849098205566e-01 -1.500065773725509644e-01
-8.436775952577590942e-02 7.413378357887268066e-02 1.202309802174568176e-01 1.369843631982803345e-01 -7.293717563152313232e-02 -2.725971639156341553e-01 7.073290646076202393e-02 1.829965859651565552e-01 -6.091020256280899048e-02 -2.961447238922119141e-01 1.275108456611633301e-01 -8.889877051115036011e-02 -1.730856448411941528e-01 -1.273058354854583740e-01 -3.733929395675659180e-01 3.885011672973632812e-01 1.925102919340133667e-01 1.827161163091659546e-01 1.689762994647026062e-02 -6.281039863824844360e-02 -3.599245846271514893e-01 3.602081164717674255e-02 -6.876339763402938843e-02 -6.977357715368270874e-02 9.199436753988265991e-02 -1.798610240221023560e-01 -2.883173227310180664e-01 6.462139636278152466e-02 -2.188692241907119751e-02 5.206571146845817566e-02 -8.164460211992263794e-02 1.756819188594818115e-01
-2.113085091114044189e-01 5.224734917283058167e-02 8.498753607273101807e-02 3.257157504558563232e-01 1.887535601854324341e-01 -7.874386757612228394e-02 9.911730140447616577e-02 -4.696079716086387634e-02 -1.219390854239463806e-01 -2.879142761230468750e-01 1.929818838834762573e-01 5.267412867397069931e-03 -1.842239648103713989e-01 -6.204206496477127075e-02 -2.579894959926605225e-01 2.086373716592788696e-01 -3.784911334514617920e-02 -8.070689439773559570e-02 5.868273973464965820e-02 1.439021378755569458e-01 -3.022176027297973633e-01 -3.501407802104949951e-02 1.843589358031749725e-02 -1.150576695799827576e-01 -2.344291657209396362e-02 -3.465794920921325684e-01 3.849975019693374634e-02 3.113355115056037903e-02 2.873577475547790527e-01 6.417477875947952271e-02 -3.298383057117462158e-01 2.137660980224609375e-01
-1.568649858236312866e-01 -1.041120365262031555e-01 2.395014911890029907e-01 7.741028815507888794e-02 1.352035552263259888e-01 8.891060948371887207e-02 6.979905068874359131e-02 2.164887189865112305e-01 2.531636273488402367e-03 -6.558029353618621826e-02 2.806737273931503296e-02 2.676599659025669098e-02 1.529359375126659870e-03 -1.187528744339942932e-01 -4.551808238029479980e-01 3.684246838092803955e-01 8.426371216773986816e-02 7.729146629571914673e-02 -1.217704787850379944e-01 -1.553083509206771851e-01 -2.792160212993621826e-01 -1.954529434442520142e-01 1.366879492998123169e-01 -3.783879056572914124e-02 -1.979671269655227661e-01 -3.558394908905029297e-01 -5.477846786379814148e-02 -1.914677172899246216e-01 1.772586815059185028e-02 8.073367923498153687e-02 -1.238752529025077820e-01 2.109067142009735107e-01
-2.338136285543441772e-01 -7.053761929273605347e-02 2.779187262058258057e-01 1.953025013208389282e-01 -5.025150999426841736e-02 -2.659002542495727539e-01 2.012129500508308411e-02 1.855230927467346191e-01 7.816577702760696411e-02 -1.565147340297698975e-01 7.213553041219711304e-02 9.371588379144668579e-02 -2.350067496299743652e-01 -9.322354942560195923e-02 -4.027275443077087402e-01 1.859449744224548340e-01 7.741864770650863647e-03 2.858226373791694641e-02 1.395273506641387939e-01 1.433025151491165161e-01 -6.524293124675750732e-02 6.317722797393798828e-02 2.090693861246109009e-01 -6.882973015308380127e-02 8.245165646076202393e-02 -4.060266017913818359e-01 -1.812772601842880249e-01 -9.856241941452026367e-02 -2.078008502721786499e-01 -3.784701600670814514e-02 -2.320496141910552979e-01 3.710550069808959961e-02
-2.288831472396850586e-01 -1.764266490936279297e-01 8.881524950265884399e-02 3.828933537006378174e-01 -1.901147770695388317e-03 8.387421816587448120e-02 2.473082020878791809e-02 -6.960341334342956543e-02 -5.568524822592735291e-02 -1.981588006019592285e-01 1.681858450174331665e-01 -4.323182627558708191e-02 -1.819372773170471191e-01 -2.641190588474273682e-01 -1.065117679536342621e-02 2.400790154933929443e-01 -3.421472907066345215e-01 2.514964938163757324e-01 1.550804823637008667e-01 8.517812006175518036e-03 1.398671790957450867e-02 -1.048334762454032898e-01 6.700038164854049683e-02 -2.261854894459247589e-02 -6.110765784978866577e-02 -3.670612275600433350e-01 -3.198010325431823730e-01 -1.748214215040206909e-01 -5.407113954424858093e-02 -1.073782145977020264e-02 3.736104443669319153e-02 1.414187550544738770e-01
4.954586550593376160e-02 -8.942926675081253052e-02 8.344144374132156372e-02 -6.854016333818435669e-02 1.058512702584266663e-01 9.012302756309509277e-02 2.472640573978424072e-01 -7.817419618368148804e-02 3.222694098949432373e-01 -3.265407681465148926e-01 -1.197869777679443359e-01 8.310707658529281616e-02 -2.972750067710876465e-01 -4.944779351353645325e-02 -1.297724097967147827e-01 2.776346504688262939e-01 1.223338097333908081e-01 -1.491110175848007202e-01 1.583225727081298828e-01 3.003429770469665527e-01 1.005063578486442566e-01 6.183396652340888977e-02 -7.342921569943428040e-03 -8.202149718999862671e-02 8.037201315164566040e-02 -4.328825175762176514e-01 8.664705604314804077e-02 -2.326963096857070923e-01 1.038385480642318726e-01 9.601824916899204254e-03 4.530573636293411255e-02 1.822662651538848877e-01
-2.237113416194915771e-01 3.209368884563446045e-02 9.677853435277938843e-02 2.103714793920516968e-01 1.156548154540359974e-03 -4.719188064336776733e-02 9.434603154659271240e-02 1.627917587757110596e-01 2.309657931327819824e-01 -2.633657455444335938e-01 5.501284077763557434e-02 -1.017121076583862305e-01 -2.173335254192352295e-01 -1.651659160852432251e-01 -2.972919642925262451e-01 2.369528114795684814e-01 2.204651832580566406e-01 -1.398241370916366577e-01 2.058028802275657654e-02 1.223720982670783997e-01 -4.215075969696044922e-01 -2.139371633529663086e-01 9.235566854476928711e-02 -8.310095965862274170e-02 -1.671600788831710815e-01 -2.547354698181152344e-01 -7.654973119497299194e-02 -4.761054366827011108e-02 3.815697133541107178e-02 -8.598393760621547699e-03 7.173547148704528809e-02 2.692333757877349854e-01
-9.033148735761642456e-02 -1.029706075787544250e-01 4.308745563030242920e-01 2.749688029289245605e-01 -6.421193480491638184e-02 3.368159383535385132e-02 1.215310022234916687e-01 1.496922969818115234e-01 -2.910375595092773438e-02 -2.660536170005798340e-01 2.404129207134246826e-01 -1.543169170618057251e-01 -2.360140085220336914e-01 -7.399267517030239105e-03 -1.007296591997146606e-01 3.569703400135040283e-01 3.172463551163673401e-02 5.527156218886375427e-02 1.951038837432861328e-01 -3.901018574833869934e-02 -2.273973524570465088e-01 -8.884086459875106812e-02 5.582871288061141968e-02 1.607028208673000336e-02 -1.677598804235458374e-01 -3.722149729728698730e-01 9.914420545101165771e-02 -9.932039678096771240e-02 -5.528569966554641724e-02 -7.189898192882537842e-02 -1.368406563997268677e-01 -1.049139946699142456e-01
-1.164692733436822891e-02 -5.830863118171691895e-02 -7.273267954587936401e-03 7.432959973812103271e-02 5.284579005092382431e-03 8.246297016739845276e-03 -9.661552309989929199e-02 1.616258770227432251e-01 -1.721185743808746338e-01 -2.917892038822174072e-01 -1.155991703271865845e-01 -8.908991515636444092e-02 -5.828303098678588867e-02 2.058571726083755493e-01 -3.188500404357910156e-01 1.580538153648376465e-01 -4.191457852721214294e-02 1.295213997364044189e-01 1.345750391483306885e-01 1.519121695309877396e-02 -2.507170438766479492e-01 -1.420253515243530273e-01 -1.434449404478073120e-01 1.371435225009918213e-01 -8.403351157903671265e-02 -5.692458748817443848e-01 -2.775930762290954590e-01 -1.541071534156799316e-01 3.238090500235557556e-02 -1.511398237198591232e-02 1.173358634114265442e-01 2.015040367841720581e-01
2.056925557553768158e-02 -2.847898937761783600e-02 1.687059402465820312e-01 1.917095184326171875e-01 1.438367515802383423e-01 2.928230464458465576e-01 1.003550142049789429e-01 -1.626321077346801758e-01 4.528531432151794434e-02 -2.663611471652984619e-01 -9.944390505552291870e-02 -4.784058034420013428e-02 -3.527458608150482178e-01 -2.565608620643615723e-01 2.867384999990463257e-02 2.349568754434585571e-01 1.974221467971801758e-01 2.788899652659893036e-02 2.594277821481227875e-02 7.318968325853347778e-02 4.842729866504669189e-02 1.804495304822921753e-01 -6.312500685453414917e-02 -7.630284130573272705e-02 -3.672707080841064453e-02 -4.271841347217559814e-01 1.301108896732330322e-01 -3.413155376911163330e-01 1.690289825201034546e-01 8.995722234249114990e-02 -1.004760488867759705e-01 6.800097227096557617e-02
-2.182973921298980713e-01 -4.050802439451217651e-02 9.531853348016738892e-02 1.715977191925048828e-01 -9.823261201381683350e-02 -6.363613903522491455e-02 1.919447779655456543e-01 3.199798613786697388e-02 8.369913697242736816e-02 -2.925255000591278076e-01 -2.538116872310638428e-01 7.926750183105468750e-02 -7.074532657861709595e-02 -1.884902417659759521e-01 -3.412285745143890381e-01 4.626196622848510742e-01 4.054250940680503845e-02 -2.968520298600196838e-02 -6.908460520207881927e-03 1.393001526594161987e-01 -3.131673336029052734e-01 -2.571422457695007324e-01 5.006388574838638306e-02 -8.924005180597305298e-02 -1.518257111310958862e-01 -1.532135307788848877e-01 -6.657097488641738892e-02 4.727913998067378998e-03 1.065201312303543091e-01 -4.547263681888580322e-02 -2.366397678852081299e-01 -9.646160155534744263e-02
4.734806716442108154e-02 3.687595948576927185e-03 -1.027673184871673584e-01 1.789920628070831299e-01 2.270604074001312256e-01 -4.416720941662788391e-02 -4.948472976684570312e-02 -6.904231011867523193e-02 1.678369343280792236e-01 -2.899992465972900391e-02 2.000053785741329193e-02 -7.952394336462020874e-02 -4.104441404342651367e-01 1.845968812704086304e-01 -8.685885369777679443e-02 1.826257854700088501e-01 -1.904178857803344727e-01 1.305823475122451782e-01 3.175092935562133789e-01 4.535968974232673645e-02 -2.260871231555938721e-01 -9.098028391599655151e-02 -9.398855268955230713e-02 5.377192050218582153e-02 1.502318307757377625e-03 -1.656701564788818359e-01 -4.715523123741149902e-01 -6.900314986705780029e-02 4.302457347512245178e-02 -2.523928880691528320e-01 -2.151292189955711365e-02 2.595475316047668457e-01
-4.366746917366981506e-02 7.289520651102066040e-02 1.304831802845001221e-01 2.120248526334762573e-01 1.370482593774795532e-01 -1.381846666336059570e-01 1.268736273050308228e-01 2.260225415229797363e-01 3.726817667484283447e-02 -8.909296989440917969e-02 -1.233858391642570496e-01 3.016958013176918030e-02 -2.378402650356292725e-01 -2.335580885410308838e-01 -1.655901521444320679e-01 4.599899053573608398e-01 -1.158487647771835327e-01 -2.612925171852111816e-01 1.536580454558134079e-02 -5.900093913078308105e-02 -3.770987093448638916e-01 -1.767629534006118774e-01 -2.093144878745079041e-02 -9.314922243356704712e-02 -3.496538847684860229e-02 -2.944436371326446533e-01 -5.023756995797157288e-03 -3.168452531099319458e-02 1.438560038805007935e-01 1.378206349909305573e-02 -2.689624130725860596e-01 -5.615835543721914291e-04
-4.466207697987556458e-02 2.442974969744682312e-02 3.985855728387832642e-02 3.427459672093391418e-02 1.233217120170593262e-01 -6.418458372354507446e-02 1.226351261138916016e-01 9.844134747982025146e-02 1.037021279335021973e-01 -2.034787088632583618e-01 1.916466802358627319e-01 -5.034209787845611572e-02 -1.856309473514556885e-01 -3.049920797348022461e-01 -3.655587732791900635e-01 3.423208594322204590e-01 1.982299238443374634e-01 -1.870371960103511810e-02 -3.653868916444480419e-04 2.038394808769226074e-01 -2.968059182167053223e-01 4.721169918775558472e-02 7.240760326385498047e-02 1.018022075295448303e-01 -4.826327785849571228e-02 -4.297251999378204346e-01 -1.191712245345115662e-01 -2.097449265420436859e-02 7.926133275032043457e-02 -1.055382564663887024e-02 -2.283953279256820679e-01 1.831748634576797485e-01
-1.855922341346740723e-01 -1.689046323299407959e-01 1.740203984081745148e-02 5.959343910217285156e-02 -4.119476675987243652e-02 3.116514999419450760e-03 6.707547605037689209e-02 5.181330069899559021e-02 1.155548542737960815e-01 -1.963733732700347900e-01 9.710609912872314453e-02 1.010264977812767029e-01 -2.623106539249420166e-01 -1.482514142990112305e-01 -1.463002860546112061e-01 3.603067994117736816e-01 3.368993103504180908e-02 9.860811382532119751e-02 -1.550720781087875366e-01 -8.976476639509201050e-02 -4.187749922275543213e-01 -6.165244057774543762e-02 1.284925043582916260e-01 -9.373671561479568481e-02 -2.491221874952316284e-01 -4.745897352695465088e-01 -3.043324500322341919e-02 -5.869826674461364746e-02 2.073518373072147369e-02 -8.188263326883316040e-02 -1.342409700155258179e-01 2.155508249998092651e-01
-2.059260010719299316e-02 -7.228459417819976807e-02 5.539105460047721863e-02 2.330413758754730225e-01 -8.817131817340850830e-02 4.574261605739593506e-02 2.445623278617858887e-01 7.307105511426925659e-02 1.880333945155143738e-02 -2.100457549095153809e-01 -3.446196392178535461e-02 1.392522454261779785e-01 3.585398569703102112e-02 -3.687357306480407715e-01 -3.428675234317779541e-01 8.537575602531433105e-02 2.967076301574707031e-01 9.011121094226837158e-02 2.111819982528686523e-01 -6.749541312456130981e-02 7.318522781133651733e-02 9.769021719694137573e-02 3.101682364940643311e-01 3.979873284697532654e-02 4.755488596856594086e-03 -2.116061002016067505e-01 -4.109050631523132324e-01 2.539540827274322510e-02 -2.698089927434921265e-03 -2.494950145483016968e-01 7.482289336621761322e-03 1.457156240940093994e-02
-1.874808222055435181e-01 4.652731493115425110e-02 1.015457287430763245e-01 9.071337431669235229e-02 6.270193029195070267e-03 -1.405067592859268188e-01 1.462798416614532471e-01 2.494786232709884644e-01 1.127771064639091492e-01 -2.129147499799728394e-01 9.033706784248352051e-02 1.350466068834066391e-02 -1.853669732809066772e-01 -5.586941912770271301e-02 -2.988126873970031738e-01 2.608302533626556396e-01 -2.078989148139953613e-01 1.220390647649765015e-01 1.551177650690078735e-01 -2.974980473518371582e-01 -2.548879086971282959e-01 1.426490694284439087e-01 1.015854030847549438e-01 -2.113146474584937096e-03 -3.216218054294586182e-01 -1.267858296632766724e-01 -3.178135305643081665e-02 -2.653985023498535156e-01 2.299086749553680420e-01 -1.185910031199455261e-01 -8.807168155908584595e-02 2.180951684713363647e-01
1.141042932868003845e-01 1.091193333268165588e-01 -5.060533806681632996e-02 1.844872683286666870e-01 2.035818845033645630e-01 -4.539533704519271851e-02 -2.426784299314022064e-02 5.768843367695808411e-02 -1.483422070741653442e-01 -4.058736562728881836e-01 4.604927822947502136e-02 -1.301741153001785278e-01 -6.589521467685699463e-02 1.527770012617111206e-01 -2.683306932449340820e-01 2.183824777603149414e-01 7.501093298196792603e-02 1.658301502466201782e-01 1.589563041925430298e-01 2.321175932884216309e-01 -1.704862415790557861e-01 4.113152995705604553e-02 -3.206531703472137451e-01 1.452468782663345337e-01 5.657952651381492615e-02 -3.357185721397399902e-01 -1.279203742742538452e-01 -1.252341717481613159e-01 -4.802985489368438721e-02 -9.520883113145828247e-02 -5.324242170900106430e-03 3.340266942977905273e-01
-7.917317003011703491e-02 7.838473469018936157e-02 2.182231098413467407e-02 1.909525506198406219e-02 2.381030619144439697e-01 2.211312949657440186e-01 1.421288698911666870e-01 3.038915619254112244e-02 2.608414292335510254e-01 -2.278808802366256714e-01 -1.840382665395736694e-01 1.332812756299972534e-01 -2.865282297134399414e-01 1.354340612888336182e-01 -2.315879166126251221e-01 1.849909424781799316e-01 -4.217472672462463379e-02 -1.595139950513839722e-01 1.188100874423980713e-02 1.143830195069313049e-01 -7.411399483680725098e-02 2.236798554658889771e-01 -3.693120181560516357e-02 -1.643102020025253296e-01 1.635995060205459595e-01 -3.865763843059539795e-01 1.918568015098571777e-01 -2.944011688232421875e-01 1.847713142633438110e-01 -1.048298478126525879e-01 -1.122469529509544373e-01 1.355779916048049927e-01
-1.112976819276809692e-01 4.689038544893264771e-02 2.006064951419830322e-01 2.876950800418853760e-01 1.903064697980880737e-01 1.113997474312782288e-01 2.103959172964096069e-01 -1.042236462235450745e-01 2.323373556137084961e-01 -1.899884045124053955e-01 -6.281854957342147827e-02 2.267246544361114502e-01 -1.987730115652084351e-01 7.321933656930923462e-02 -6.013035401701927185e-02 2.970466613769531250e-01 8.782570064067840576e-02 -1.404708772897720337e-01 1.600473374128341675e-01 1.984839290380477905e-01 -1.684282161295413971e-02 2.458622492849826813e-02 -4.573358222842216492e-02 -3.301602005958557129e-01 2.898642234504222870e-02 -1.863043904304504395e-01 6.082583218812942505e-03 -2.899047136306762695e-01 2.401421070098876953e-01 -2.751737833023071289e-01 5.277943611145019531e-02 1.274710446596145630e-01
-6.564489006996154785e-02 2.517194449901580811e-01 2.734402716159820557e-01 3.670820295810699463e-01 -9.216756373643875122e-02 -2.911785840988159180e-01 1.480403393507003784e-01 -5.124402046203613281e-02 2.535699307918548584e-02 -1.086151376366615295e-01 -7.439041882753372192e-02 1.270463019609451294e-01 -7.679601758718490601e-02 -1.310417056083679199e-01 -1.483692824840545654e-01 1.532574594020843506e-01 5.441974848508834839e-02 2.231313101947307587e-02 3.008330166339874268e-01 -1.732206344604492188e-01 -9.439722448587417603e-02 9.776002913713455200e-02 9.443295001983642578e-02 3.483946993947029114e-02 7.969435304403305054e-02 -4.057708084583282471e-01 -2.524399161338806152e-01 1.723729521036148071e-01 7.678069174289703369e-02 -5.937502905726432800e-02 2.385530471801757812e-01 1.377296447753906250e-01
-1.360282003879547119e-01 -1.433128267526626587e-01 2.226132601499557495e-01 1.142375990748405457e-01 -3.419971466064453125e-02 -1.659276895225048065e-02 3.099160492420196533e-01 9.489300847053527832e-02 1.767441746778786182e-03 -2.337966859340667725e-01 -2.728088200092315674e-02 -8.320797234773635864e-02 -2.148873209953308105e-01 -9.356543421745300293e-02 -2.658290565013885498e-01 1.413653045892715454e-01 1.756717413663864136e-01 -3.011508844792842865e-02 -6.362516433000564575e-03 8.904846012592315674e-02 -3.491347134113311768e-01 -2.105020731687545776e-01 5.454796925187110901e-02 9.506659954786300659e-02 -1.966901272535324097e-01 -3.647412657737731934e-01 -2.622643709182739258e-01 5.947347730398178101e-02 1.499897539615631104e-01 -8.603076636791229248e-02 -2.561835944652557373e-01 1.625214815139770508e-01
-1.881193071603775024e-01 2.036504894495010376e-01 1.286366134881973267e-01 1.885485500097274780e-01 1.541554741561412811e-02 2.165708392858505249e-01 1.511628031730651855e-01 4.418096691370010376e-02 1.644072085618972778e-01 -1.263437122106552124e-01 2.810177803039550781e-01 1.307815313339233398e-01 -1.038420200347900391e-01 -3.736400976777076721e-02 -3.770272135734558105e-01 3.345896899700164795e-01 -1.612370833754539490e-02 1.574801206588745117e-01 -5.855133011937141418e-02 -3.821971826255321503e-03 -2.490040361881256104e-01 -5.765765532851219177e-02 -8.623583614826202393e-02 -9.776500612497329712e-02 -2.928409576416015625e-01 -2.795014083385467529e-01 1.459298133850097656e-01 -1.871063113212585449e-01 -7.514837384223937988e-02 -4.310266301035881042e-02 -2.324975281953811646e-01 3.441458195447921753e-02
7.226469367742538452e-02 -1.542082522064447403e-02 6.599710136651992798e-02 1.593306362628936768e-01 4.007560610771179199e-01 3.037515468895435333e-02 1.430891156196594238e-01 1.642423681914806366e-03 1.962791085243225098e-01 -2.080102711915969849e-01 -2.287465184926986694e-01 6.819939240813255310e-03 -2.709694802761077881e-01 -1.247558742761611938e-01 -1.421818882226943970e-01 2.139728814363479614e-01 2.528585791587829590e-01 -3.094609268009662628e-02 1.513007283210754395e-01 1.366760581731796265e-01 -6.227741017937660217e-02 1.073149368166923523e-01 -4.965725820511579514e-03 -3.171015158295631409e-02 1.331897377967834473e-01 -2.944114804267883301e-01 8.475697250105440617e-04 -3.209900557994842529e-01 3.823854923248291016e-01 1.658534444868564606e-02 3.577795624732971191e-02 1.245787218213081360e-01
-1.293990314006805420e-01 1.008086204528808594e-01 8.004761300981044769e-03 -3.027951810508966446e-03 -1.322829350829124451e-02 1.443655937910079956e-01 1.041940152645111084e-01 2.827399373054504395e-01 8.130624890327453613e-02 -1.851128488779067993e-01 2.174371182918548584e-01 -1.473204642534255981e-01 -1.997135430574417114e-01 1.814992427825927734e-01 -3.777554631233215332e-01 1.074583232402801514e-01 -6.414968520402908325e-04 -2.203300129622220993e-03 -1.779649220407009125e-02 9.133988991379737854e-03 -2.273079454898834229e-01 -1.121516525745391846e-01 -1.290959119796752930e-02 -1.112527176737785339e-01 -2.517102956771850586e-01 -3.062561154365539551e-01 -9.221220761537551880e-02 -3.174901604652404785e-01 -1.121235936880111694e-01 1.206028908491134644e-01 -3.404308557510375977e-01 1.939382404088973999e-01
-5.750650167465209961e-02 5.588648095726966858e-02 3.034210503101348877e-01 1.178367137908935547e-01 -5.399773642420768738e-02 3.613714501261711121e-02 -8.389007300138473511e-02 -7.161118090152740479e-02 2.326753437519073486e-01 -2.634445205330848694e-02 -1.634784638881683350e-01 1.905058026313781738e-01 -2.119611501693725586e-01 3.698955103754997253e-02 -8.707978576421737671e-02 3.805651664733886719e-01 -6.753341853618621826e-02 1.989819556474685669e-01 3.966798260807991028e-02 4.608073085546493530e-02 -1.794695854187011719e-01 -1.467771176248788834e-02 -5.663329735398292542e-02 1.032229959964752197e-01 2.605017423629760742e-01 -1.251381039619445801e-01 -8.125301450490951538e-02 -3.933329582214355469e-01 -4.637826234102249146e-02 -3.862477540969848633e-01 1.811849772930145264e-01 1.775839328765869141e-01
3.508553281426429749e-02 3.313121199607849121e-02 -3.064034879207611084e-01 9.417347609996795654e-02 1.519088447093963623e-01 4.773159697651863098e-02 1.834639459848403931e-01 5.641178041696548462e-02 9.402894228696823120e-02 -5.274817347526550293e-02 -2.513656318187713623e-01 1.015392318367958069e-01 -2.458441704511642456e-01 -9.773951768875122070e-02 -2.260873652994632721e-02 1.602362096309661865e-01 -1.018365994095802307e-01 1.147846356034278870e-01 7.213157415390014648e-02 1.839678287506103516e-01 -1.635380089282989502e-01 -1.208869516849517822e-01 -6.027048826217651367e-02 4.033132642507553101e-02 -1.131621450185775757e-01 -3.167160153388977051e-01 -5.693058371543884277e-01 -1.898855566978454590e-01 -3.614871203899383545e-02 1.711564213037490845e-01 -1.188542097806930542e-01 1.555857062339782715e-01
-9.599123895168304443e-02 7.261521369218826294e-02 1.764792203903198242e-02 2.424534857273101807e-01 1.166864112019538879e-01 2.030912190675735474e-01 4.094297066330909729e-02 1.131818145513534546e-01 2.718135342001914978e-02 -1.081404462456703186e-01 -3.440043330192565918e-02 1.077796295285224915e-01 -2.632955908775329590e-01 -1.950787454843521118e-01 -1.496900152415037155e-02 2.871878743171691895e-01 1.430401485413312912e-02 4.505704715847969055e-02 -7.730662822723388672e-02 1.405048221349716187e-01 5.062305368483066559e-03 1.222427263855934143e-01 1.096371263265609741e-01 -2.680594325065612793e-01 2.614358663558959961e-01 -2.604975104331970215e-01 -1.043886020779609680e-01 -4.427731633186340332e-01 8.047457039356231689e-02 -4.019902944564819336e-01 6.103619188070297241e-02 -2.617937745526432991e-03
-4.054407775402069092e-02 -9.819512814283370972e-02 9.257138520479202271e-02 2.494168579578399658e-01 -1.740465015172958374e-01 -1.231801733374595642e-01 -1.609608344733715057e-02 5.267475172877311707e-02 -3.600406646728515625e-02 -2.521263360977172852e-01 -7.514983415603637695e-02 -1.049882248044013977e-01 -7.430230826139450073e-02 -1.854983866214752197e-01 -2.804237902164459229e-01 1.758818775415420532e-01 1.004025861620903015e-01 8.432289958000183105e-02 2.757004499435424805e-01 -1.725487411022186279e-01 -2.960282564163208008e-01 1.187612116336822510e-02 6.849125027656555176e-02 -1.113821193575859070e-01 7.778023183345794678e-02 -5.162745118141174316e-01 -3.136137500405311584e-02 -2.522041201591491699e-01 7.645184174180030823e-03 1.220177859067916870e-01 -2.392350584268569946e-01 -3.456151112914085388e-02
6.773638725280761719e-02 -9.957190603017807007e-02 1.234215945005416870e-01 4.690985381603240967e-01 1.822728514671325684e-01 -2.080152183771133423e-02 -9.161479026079177856e-02 7.434994727373123169e-02 2.172258496284484863e-01 -1.747563183307647705e-01 -2.520239949226379395e-01 7.038509938865900040e-03 -2.302151620388031006e-01 -6.550969183444976807e-02 7.421416789293289185e-02 2.087438553571701050e-01 -1.993738561868667603e-01 1.081760674715042114e-01 1.659807413816452026e-01 -1.524065583944320679e-01 -3.571307063102722168e-01 1.628697216510772705e-01 1.169201210141181946e-01 3.520306944847106934e-02 9.241067618131637573e-02 -1.979586333036422729e-01 -3.432729244232177734e-01 -6.821679323911666870e-02 -6.348440051078796387e-02 -2.262536581838503480e-04 7.705676555633544922e-02 5.979727953672409058e-02
7.228665798902511597e-02 4.022037610411643982e-02 -3.431184962391853333e-02 1.484213322401046753e-01 5.986343696713447571e-02 -9.192461520433425903e-02 2.844429016113281250e-01 1.116314902901649475e-01 7.999904453754425049e-03 -3.099956512451171875e-01 7.313728332519531250e-02 -1.145686432719230652e-01 -1.949760019779205322e-01 -2.808195650577545166e-01 -2.943075001239776611e-01 2.159379981458187103e-02 -1.511273533105850220e-01 -1.947075687348842621e-02 3.261231258511543274e-02 -2.632916532456874847e-02 -3.378004133701324463e-01 -1.086179241538047791e-01 1.014562509953975677e-02 4.943755641579627991e-02 -3.564684987068176270e-01 -2.122090458869934082e-01 -7.658774405717849731e-02 -5.227010697126388550e-02 -5.263922363519668579e-02 -7.131519168615341187e-02 -1.709402501583099365e-01 4.180262088775634766e-01
-6.947952508926391602e-02 -2.528952807188034058e-02 8.597653359174728394e-02 2.271410673856735229e-01 8.034937828779220581e-02 -9.876790456473827362e-03 -7.795147597789764404e-02 5.924884974956512451e-02 1.512451171875000000e-01 -2.365901619195938110e-01 9.307484328746795654e-02 5.976278707385063171e-02 -2.313832491636276245e-01 -1.488033384084701538e-01 -5.239216685295104980e-01 2.932255268096923828e-01 2.425557188689708710e-02 -4.455554112792015076e-02 4.248241335153579712e-02 4.839332774281501770e-03 -3.463363647460937500e-01 -2.044209390878677368e-01 2.618525549769401550e-02 4.524986073374748230e-02 -7.113330997526645660e-03 -3.355966508388519287e-01 -9.195230156183242798e-02 1.090334281325340271e-01 1.044810488820075989e-01 -1.609624475240707397e-01 -1.998853385448455811e-01 1.161774620413780212e-01
3.390514478087425232e-02 1.239363253116607666e-01 -9.753322601318359375e-02 2.063012914732098579e-03 1.273490786552429199e-01 1.766294538974761963e-01 -2.186407707631587982e-02 -1.729215830564498901e-01 1.553433835506439209e-01 -3.455792665481567383e-01 -2.289064377546310425e-01 6.870445609092712402e-02 -5.208540335297584534e-02 -2.789961695671081543e-01 -2.921943739056587219e-02 2.097752541303634644e-01 5.928887799382209778e-02 -1.426003966480493546e-02 -1.916306912899017334e-01 1.252086460590362549e-01 -1.355100274085998535e-01 -1.605200171470642090e-01 1.208746135234832764e-01 -1.232566609978675842e-01 -2.523149829357862473e-03 -1.581026315689086914e-01 -5.642851069569587708e-02 -4.597719609737396240e-01 -1.813759841024875641e-02 -2.715632915496826172e-01 -6.903032213449478149e-02 3.487444818019866943e-01
-1.373591367155313492e-02 1.006309688091278076e-01 -6.564550101757049561e-02 3.349836170673370361e-01 3.048402965068817139e-01 -5.360277369618415833e-02 2.008366882801055908e-01 2.231748849153518677e-01 -2.131310291588306427e-02 -1.035537272691726685e-01 2.095432281494140625e-01 2.833119034767150879e-02 -1.890142709016799927e-01 -2.187220379710197449e-02 1.219492312520742416e-02 3.192567229270935059e-01 -3.814395889639854431e-02 3.742046952247619629e-01 1.489586681127548218e-01 -3.194649145007133484e-02 9.762491285800933838e-02 3.722421359270811081e-03 6.228236481547355652e-02 -3.972877934575080872e-02 -5.234008282423019409e-02 -2.508063018321990967e-01 -3.550498783588409424e-01 -9.203194081783294678e-02 1.027793511748313904e-01 2.088319957256317139e-01 2.061893641948699951e-01 1.284280866384506226e-01
-1.576920747756958008e-01 -5.441874265670776367e-02 2.506289482116699219e-01 2.670665383338928223e-01 9.857314825057983398e-02 1.289335340261459351e-01 1.328433305025100708e-01 2.034960091114044189e-01 7.616185396909713745e-02 -2.890025079250335693e-01 -1.360497623682022095e-01 2.356089651584625244e-01 -1.988215148448944092e-01 2.903692238032817841e-02 -9.310338646173477173e-02 1.541230231523513794e-01 6.228719279170036316e-02 -1.388004869222640991e-01 5.158301815390586853e-02 1.986383199691772461e-01 -4.119599610567092896e-02 9.305023588240146637e-03 4.673825576901435852e-02 -7.606565952301025391e-02 6.736985594034194946e-02 -3.369319140911102295e-01 9.382967650890350342e-02 -4.103406071662902832e-01 7.999297231435775757e-02 -3.065992295742034912e-01 7.666891813278198242e-02 1.998794376850128174e-01
5.512324348092079163e-02 -4.237952083349227905e-02 1.396439522504806519e-01 8.425114676356315613e-03 1.428724229335784912e-01 -1.291100978851318359e-01 1.655890643596649170e-01 2.001554006710648537e-03 -2.829030156135559082e-01 -5.910170078277587891e-02 -3.281528651714324951e-01 -1.440327614545822144e-01 -5.261688306927680969e-02 1.556938737630844116e-01 -1.854701936244964600e-01 3.050778210163116455e-01 2.627147734165191650e-02 -2.274125516414642334e-01 3.588095307350158691e-02 4.649111628532409668e-02 7.905784249305725098e-02 -2.577579915523529053e-01 3.360482677817344666e-02 -3.620958030223846436e-01 2.920525372028350830e-01 -3.185493648052215576e-01 -5.708904936909675598e-02 -1.619037538766860962e-01 1.793836988508701324e-02 1.403082609176635742e-01 1.144558861851692200e-01 1.857807338237762451e-01
-2.574328519403934479e-02 1.787994951009750366e-01 9.762957692146301270e-02 3.552572429180145264e-01 -3.977776318788528442e-02 -1.168190687894821167e-01 -1.134246215224266052e-02 3.500743955373764038e-02 2.357867807149887085e-01 -2.388916760683059692e-01 2.384033985435962677e-02 -1.414851993322372437e-01 -7.781428098678588867e-02 4.804254323244094849e-02 8.435823954641819000e-03 4.337617158889770508e-01 2.406481653451919556e-02 2.177349627017974854e-01 1.433729678392410278e-01 1.037632450461387634e-01 1.079938411712646484e-01 -1.125717461109161377e-01 -1.121931597590446472e-01 -1.286997739225625992e-02 1.389295357512310147e-04 -3.092527687549591064e-01 -4.042829573154449463e-01 -2.359551638364791870e-01 -2.067636251449584961e-01 1.060802415013313293e-01 -5.024597980082035065e-03 5.166614893823862076e-03
1.044863015413284302e-01 -5.349609628319740295e-02 2.122029811143875122e-01 3.072418570518493652e-01 -1.255095601081848145e-01 -6.077770516276359558e-02 3.072119355201721191e-01 2.024149745702743530e-01 6.577233783900737762e-03 1.265636384487152100e-01 6.959327962249517441e-03 1.538389027118682861e-01 -4.917108267545700073e-02 -3.139623105525970459e-01 -2.440893054008483887e-01 8.751380443572998047e-02 2.203377038240432739e-01 1.011927351355552673e-01 2.691545188426971436e-01 5.704327300190925598e-02 -1.343358010053634644e-01 -1.263442635536193848e-01 2.263303250074386597e-01 3.746686875820159912e-02 -2.640932239592075348e-02 -3.671104609966278076e-01 -2.845848500728607178e-01 1.610254310071468353e-02 -9.413152188062667847e-02 5.179186910390853882e-02 3.927507996559143066e-02 1.818369477987289429e-01
6.232836470007896423e-02 -6.005279254168272018e-03 1.123479157686233521e-01 1.645430028438568115e-01 -7.977367937564849854e-02 1.101595386862754822e-01 3.249834179878234863e-01 2.175153046846389771e-02 -4.744317755103111267e-02 -3.796688318252563477e-01 -4.556380957365036011e-02 1.141565199941396713e-02 9.902603924274444580e-02 2.784675955772399902e-01 5.997585132718086243e-02 1.873304098844528198e-01 -1.476324796676635742e-01 -4.353136941790580750e-02 1.228089183568954468e-01 -1.889466494321823120e-01 -4.385664127767086029e-03 1.938903518021106720e-02 2.356510981917381287e-02 -7.273090630769729614e-02 1.269722580909729004e-01 -3.045321106910705566e-01 -4.213858246803283691e-01 -2.816802561283111572e-01 8.309605531394481659e-03 -1.333997100591659546e-01 -1.431019045412540436e-02 3.042964935302734375e-01
-1.482267081737518311e-01 2.981557324528694153e-02 8.812871761620044708e-03 1.434650421142578125e-01 -7.826414704322814941e-02 1.442823261022567749e-01 2.410243302583694458e-01 2.728031575679779053e-01 -5.620779842138290405e-02 -2.571055591106414795e-01 1.947182714939117432e-01 -2.606995962560176849e-02 -1.454496234655380249e-01 -2.175755500793457031e-01 -2.724960744380950928e-01 4.020582437515258789e-01 2.496574223041534424e-01 1.046181619167327881e-01 -1.353767048567533493e-02 -1.665784716606140137e-01 -1.933390647172927856e-01 -1.767522543668746948e-01 1.330610066652297974e-01 -1.425077766180038452e-01 -3.207025229930877686e-01 -1.865757703781127930e-01 -6.844910234212875366e-02 -9.099864214658737183e-02 1.005666330456733704e-01 -2.767032198607921600e-02 -1.131559088826179504e-01 5.113997310400009155e-02
1.042240932583808899e-01 1.985253095626831055e-01 4.460400342941284180e-02 1.757745891809463501e-01 -2.570703029632568359e-01 8.936852961778640747e-02 3.067111074924468994e-01 1.630331575870513916e-01 2.138017266988754272e-01 -1.447149962186813354e-01 -3.907739818096160889e-01 -2.251664251089096069e-01 -5.674703046679496765e-02 1.582653075456619263e-01 -1.377559080719947815e-02 1.204279661178588867e-01 1.531757414340972900e-02 1.132670715451240540e-01 2.267819344997406006e-01 1.039042696356773376e-01 1.603976450860500336e-02 -5.913800373673439026e-02 1.595284044742584229e-01 1.548391766846179962e-02 5.622923746705055237e-02 -2.029053121805191040e-01 -3.544496297836303711e-01 -2.213281989097595215e-01 1.034539192914962769e-01 -1.419914662837982178e-01 -2.189723104238510132e-01 8.122089505195617676e-02
-6.931684911251068115e-02 2.658108472824096680e-01 1.238295808434486389e-01 2.681652605533599854e-01 8.400534093379974365e-02 5.026532337069511414e-02 -5.199095979332923889e-02 -7.304797321557998657e-02 -2.869719453155994415e-02 -3.086412847042083740e-01 -1.048958972096443176e-01 -5.854064226150512695e-02 -4.554464519023895264e-01 4.534746706485748291e-02 -1.138491854071617126e-01 1.082352623343467712e-01 -1.355358958244323730e-02 2.565136738121509552e-02 5.171344876289367676e-01 4.174271598458290100e-02 3.106663189828395844e-02 1.096208468079566956e-01 1.114866510033607483e-01 -7.715594023466110229e-02 7.184037566184997559e-02 -3.336769044399261475e-01 7.694462686777114868e-02 -1.567739993333816528e-01 1.859053224325180054e-02 1.392384320497512817e-01 -7.055857777595520020e-02 -4.365419223904609680e-02
-1.364448964595794678e-01 3.222060855478048325e-03 1.807597577571868896e-01 2.507222294807434082e-01 1.209999993443489075e-01 4.611543193459510803e-02 1.422654241323471069e-01 1.164064332842826843e-01 1.089722812175750732e-01 -3.276149630546569824e-01 -1.342930197715759277e-01 1.517124474048614502e-01 -3.635581731796264648e-01 3.906673192977905273e-02 -1.138176918029785156e-01 2.420776337385177612e-01 7.082810997962951660e-02 -2.017417103052139282e-01 1.179598420858383179e-01 1.011827886104583740e-01 -3.733981400728225708e-02 1.977384239435195923e-01 3.186407312750816345e-02 -5.699052289128303528e-02 2.070707455277442932e-02 -1.391387283802032471e-01 6.951712816953659058e-02 -4.566464424133300781e-01 6.020858138799667358e-02 -2.191089093685150146e-01 7.930282503366470337e-02 2.531166672706604004e-01
-3.986757099628448486e-01 1.999706476926803589e-01 2.875020029023289680e-03 3.230909705162048340e-01 -4.143883287906646729e-02 -9.238425642251968384e-02 1.210541874170303345e-01 2.231603115797042847e-02 -4.832133278250694275e-02 -2.948018014430999756e-01 -5.689767003059387207e-02 -2.782842516899108887e-01 -2.515779435634613037e-01 4.943333938717842102e-02 -2.666826546192169189e-01 1.238638088107109070e-01 -2.233508378267288208e-01 1.832690089941024780e-01 2.711789906024932861e-01 5.635504797101020813e-02 -6.285782158374786377e-02 -1.706565469503402710e-01 2.264281176030635834e-02 -4.520398005843162537e-02 -5.238548852503299713e-03 -7.955019921064376831e-02 -2.994412779808044434e-01 -1.052104309201240540e-01 -9.508271515369415283e-02 1.076765730977058411e-01 7.725565880537033081e-02 1.401367038488388062e-01
2.677737474441528320e-01 1.551411300897598267e-01 1.766683757305145264e-01 1.924986839294433594e-01 -8.878442645072937012e-02 2.252755612134933472e-01 3.395366966724395752e-01 2.317983210086822510e-01 -1.342880539596080780e-02 -1.795052438974380493e-01 -7.852610945701599121e-02 3.883368894457817078e-02 2.821261622011661530e-02 1.988492310047149658e-01 -1.281588431447744370e-02 1.019836962223052979e-01 -1.598306000232696533e-02 1.249829307198524475e-01 1.639064401388168335e-01 -1.201434731483459473e-01 -3.663499653339385986e-02 2.908878400921821594e-02 6.256518512964248657e-02 -1.419260501861572266e-01 5.631118640303611755e-02 -2.090195119380950928e-01 -4.265049993991851807e-01 -2.163847982883453369e-01 -1.208944097161293030e-01 -2.061601579189300537e-01 -1.931787282228469849e-02 3.175430893898010254e-01
-2.132803648710250854e-01 7.238747924566268921e-02 2.563908398151397705e-01 1.572776734828948975e-01 7.933044433593750000e-02 -2.696241736412048340e-01 1.386866718530654907e-01 -2.277701161801815033e-02 8.711165934801101685e-02 -2.413344830274581909e-01 -6.183210015296936035e-02 -1.485038548707962036e-01 -2.333652973175048828e-01 6.565068662166595459e-02 -2.524933516979217529e-01 3.736767172813415527e-01 1.490396857261657715e-01 -1.101020649075508118e-01 6.546329706907272339e-02 -1.293456852436065674e-01 -3.028297722339630127e-01 -1.315801441669464111e-01 2.203946709632873535e-01 1.108535677194595337e-01 -1.767238378524780273e-01 -2.331986725330352783e-01 -9.439300000667572021e-02 3.555213287472724915e-02 1.636953204870223999e-01 -5.670270696282386780e-02 -2.018081694841384888e-01 1.201437413692474365e-01
-7.452569901943206787e-02 1.269219070672988892e-01 1.086039021611213684e-01 2.766634821891784668e-01 -1.606701314449310303e-01 -3.359377011656761169e-02 1.139862164855003357e-01 3.003489673137664795e-01 1.929678395390510559e-02 -2.204345017671585083e-01 3.557146340608596802e-02 7.236144691705703735e-02 -1.574367731809616089e-01 -2.771605551242828369e-01 -4.504854083061218262e-01 1.026381105184555054e-01 -4.233934730291366577e-02 -1.509226113557815552e-01 1.091720610857009888e-01 -2.381191961467266083e-02 -5.793493986129760742e-02 4.648857563734054565e-02 2.217183113098144531e-01 -1.402006018906831741e-02 4.014784842729568481e-02 -3.388818502426147461e-01 -2.225142866373062134e-01 2.019900642335414886e-02 1.505559831857681274e-01 6.555990129709243774e-02 -1.942632645368576050e-01 2.575000524520874023e-01
-3.282063826918601990e-02 2.154242061078548431e-02 1.911086887121200562e-01 7.035054266452789307e-02 2.266187965869903564e-01 2.870267927646636963e-01 -3.016718663275241852e-02 1.072568912059068680e-02 -1.861973404884338379e-01 -3.908769413828849792e-02 -4.567895531654357910e-01 -2.893635630607604980e-01 -2.700872123241424561e-01 1.124847307801246643e-01 -3.146453201770782471e-01 2.458345144987106323e-01 1.249605491757392883e-01 -2.948645967990159988e-03 -5.577003583312034607e-02 -1.177000626921653748e-01 4.811802878975868225e-02 -2.358856201171875000e-01 5.443571507930755615e-02 4.043547436594963074e-02 6.215183064341545105e-02 -1.019356846809387207e-01 -9.486766159534454346e-02 -2.411320954561233521e-01 -1.986260712146759033e-02 -1.656749397516250610e-01 -1.674219369888305664e-01 1.272236257791519165e-01
1.275465786457061768e-01 1.110728178173303604e-02 1.221016794443130493e-01 1.171521022915840149e-01 -1.982375681400299072e-01 1.853100657463073730e-01 3.785835206508636475e-01 6.918547302484512329e-02 1.019857525825500488e-01 -3.332397937774658203e-01 -1.679726243019104004e-01 -1.655393242835998535e-01 -2.705389261245727539e-01 9.636204689741134644e-02 7.208698242902755737e-02 8.895377814769744873e-02 -1.710622906684875488e-01 1.808681637048721313e-01 2.265031337738037109e-01 -4.749926179647445679e-02 1.645019464194774628e-02 9.312862902879714966e-02 -3.494417294859886169e-02 -1.024337112903594971e-01 1.463184356689453125e-01 -1.444990187883377075e-01 -3.218591511249542236e-01 -2.606962025165557861e-01 6.438312679529190063e-02 -3.753091394901275635e-02 -1.033131256699562073e-01 3.070925474166870117e-01
-4.587522894144058228e-02 1.393971592187881470e-02 2.193560153245925903e-01 3.690835833549499512e-02 1.443389654159545898e-01 -2.418057173490524292e-01 5.449499189853668213e-02 1.130669936537742615e-01 -7.710826583206653595e-03 -4.526792839169502258e-02 -2.339292317628860474e-01 1.160069108009338379e-01 -1.987380534410476685e-01 -7.957322895526885986e-02 -2.474232017993927002e-01 4.243459701538085938e-01 2.364453077316284180e-01 1.662939935922622681e-01 3.738609552383422852e-01 3.796629235148429871e-02 -1.325462758541107178e-01 1.171786636114120483e-01 -3.072026744484901428e-02 -3.123278915882110596e-02 -1.496886461973190308e-01 -2.507385909557342529e-01 -7.348853349685668945e-02 -1.465623378753662109e-01 2.049657851457595825e-01 -1.645284146070480347e-01 -2.112399041652679443e-02 -2.368167191743850708e-01
3.142679855227470398e-02 2.497525885701179504e-03 -9.422545880079269409e-02 2.042603492736816406e-01 2.606627941131591797e-01 1.518531441688537598e-01 2.966890111565589905e-03 -6.382981687784194946e-02 1.085201501846313477e-01 -4.620630741119384766e-01 -7.463828474283218384e-02 -3.880597278475761414e-02 -2.776266634464263916e-01 -7.281411439180374146e-02 -2.325653880834579468e-01 1.969348937273025513e-01 6.496457755565643311e-02 1.461888700723648071e-01 7.861585915088653564e-02 -5.917808413505554199e-02 -1.624752730131149292e-01 1.177849695086479187e-01 -2.134185880422592163e-01 2.126023769378662109e-01 -3.645976185798645020e-01 -1.667020916938781738e-01 -1.512023657560348511e-01 -1.207931432873010635e-02 1.648035645484924316e-02 -1.018256023526191711e-01 -2.335196584463119507e-01 1.747013032436370850e-01
-2.663049399852752686e-01 1.552929580211639404e-01 1.873839497566223145e-01 -1.049517393112182617e-01 -3.970055654644966125e-02 6.101868301630020142e-02 2.189427912235260010e-01 6.081265211105346680e-02 7.085144519805908203e-03 -8.060126751661300659e-02 -1.405673772096633911e-01 2.441634535789489746e-01 -4.011771082878112793e-01 2.782340049743652344e-01 -2.626335322856903076e-01 5.413851514458656311e-02 -9.110278636217117310e-02 1.784415692090988159e-01 2.117024064064025879e-01 1.001406181603670120e-02 1.621365994215011597e-01 -2.407626956701278687e-01 -1.338677201420068741e-02 1.171874850988388062e-01 -1.101984083652496338e-01 -1.754570156335830688e-01 -2.881083190441131592e-01 2.270481362938880920e-02 1.082570627331733704e-01 -2.529787421226501465e-01 -7.742010802030563354e-02 1.197050586342811584e-01
-2.976433038711547852e-01 8.937421441078186035e-02 8.515127748250961304e-02 -9.546129032969474792e-03 1.270551532506942749e-01 2.963763894513249397e-03 1.868789047002792358e-01 2.320253998041152954e-01 1.665509492158889771e-02 -2.594811022281646729e-01 1.217665150761604309e-01 1.125789955258369446e-01 -1.781786791980266571e-02 -1.687025129795074463e-01 -2.366458177566528320e-01 4.473775625228881836e-01 9.109677374362945557e-02 1.396910101175308228e-02 -4.405812174081802368e-02 -9.922602027654647827e-02 -1.241518631577491760e-01 -1.609200611710548401e-02 2.935224212706089020e-02 -2.925789952278137207e-01 -1.742890477180480957e-01 -3.724649548530578613e-01 2.586174383759498596e-02 9.298845194280147552e-03 -4.108600690960884094e-02 -1.261816620826721191e-01 -1.742676645517349243e-01 2.662220299243927002e-01
-2.024424448609352112e-02 2.020938992500305176e-01 -1.709596663713455200e-01 1.698764860630035400e-01 3.595887450501322746e-03 1.932789385318756104e-01 2.876168489456176758e-02 -2.942509017884731293e-02 1.257867068052291870e-01 -1.077171564102172852e-01 4.180110059678554535e-03 -1.263630986213684082e-01 -1.575759947299957275e-01 -2.176841162145137787e-02 -2.992931902408599854e-01 2.832198143005371094e-01 -2.045806050300598145e-01 4.650117084383964539e-02 2.402620464563369751e-01 -4.149592667818069458e-02 -1.599116027355194092e-01 7.024616003036499023e-02 -1.320846080780029297e-01 -7.268359512090682983e-02 -1.221432536840438843e-01 -2.694081664085388184e-01 -5.469985008239746094e-01 -6.496140360832214355e-02 -9.617542382329702377e-04 -1.735040247440338135e-01 -1.391549557447433472e-01 1.612493097782135010e-01
1.708883233368396759e-02 2.047423273324966431e-02 2.493915706872940063e-01 1.577635854482650757e-01 -5.549407005310058594e-02 2.348309010267257690e-02 1.761072129011154175e-01 -2.064898908138275146e-01 2.129170298576354980e-01 -1.789175868034362793e-01 2.284031659364700317e-01 -2.719636261463165283e-01 -3.217895328998565674e-01 4.758751019835472107e-03 -3.565418124198913574e-01 1.001773774623870850e-01 4.545068740844726562e-02 -6.096843630075454712e-03 -1.462211459875106812e-01 8.626487851142883301e-02 -1.537379324436187744e-01 8.950152434408664703e-03 1.370740532875061035e-01 -2.956856191158294678e-01 -1.971080899238586426e-01 -3.222578167915344238e-01 -1.465100347995758057e-01 -6.500420719385147095e-02 1.546344906091690063e-01 4.622136801481246948e-02 -1.544559299945831299e-01 1.075040102005004883e-01
-8.955316990613937378e-02 8.224286139011383057e-02 2.282880544662475586e-01 2.798490822315216064e-01 6.663288921117782593e-02 3.426435217261314392e-02 1.368951499462127686e-01 1.691737174987792969e-01 1.043599918484687805e-01 -2.960067987442016602e-01 -2.580637335777282715e-01 1.367204636335372925e-01 -2.622520625591278076e-01 4.615974798798561096e-02 -1.404386907815933228e-01 2.934283018112182617e-01 -6.823177635669708252e-02 -1.383298188447952271e-01 -3.245992213487625122e-02 2.259319871664047241e-01 -4.958445951342582703e-02 1.363503038883209229e-01 -5.614300072193145752e-02 -1.649233549833297729e-01 -8.113384991884231567e-02 -1.843322813510894775e-01 8.427914232015609741e-02 -3.090108036994934082e-01 4.479522258043289185e-02 -1.787924468517303467e-01 2.488656491041183472e-01 2.737342119216918945e-01
-3.306260406970977783e-01 1.170779094099998474e-01 7.522299885749816895e-02 2.340268343687057495e-01 -4.386605694890022278e-02 -2.048629671335220337e-01 1.789243966341018677e-01 3.344723582267761230e-01 2.010912261903285980e-02 -1.749255359172821045e-01 -7.769379299134016037e-03 -6.135809421539306641e-02 -8.040432631969451904e-02 1.910914480686187744e-01 -1.861294358968734741e-01 2.434138953685760498e-01 2.332035750150680542e-01 1.180008128285408020e-01 1.301749944686889648e-01 -8.764161169528961182e-02 -1.821753084659576416e-01 -1.379382312297821045e-01 -1.359846293926239014e-01 5.616084113717079163e-02 -4.582870006561279297e-02 -2.976408600807189941e-01 1.895363926887512207e-01 -1.296678334474563599e-01 2.446073889732360840e-01 -2.343300282955169678e-01 -1.550929397344589233e-01 8.971597999334335327e-02
1.505397073924541473e-02 6.688083522021770477e-03 1.722930371761322021e-01 -7.581957429647445679e-02 1.243768334388732910e-01 1.832288652658462524e-01 2.213793247938156128e-01 -1.010796129703521729e-01 3.732756897807121277e-02 -2.282115817070007324e-01 -2.363235317170619965e-02 6.765654683113098145e-02 -2.666279971599578857e-01 1.952881366014480591e-01 -7.038738578557968140e-02 2.231562733650207520e-01 2.020595520734786987e-01 3.942718729376792908e-02 1.096342578530311584e-01 1.939631849527359009e-01 -3.962039947509765625e-02 -7.150159031152725220e-02 7.889579283073544502e-04 -8.092870563268661499e-02 1.754347234964370728e-01 -1.938179582357406616e-01 2.444452345371246338e-01 -4.564177989959716797e-01 2.265645116567611694e-01 -5.228460952639579773e-02 -5.257574096322059631e-02 3.673374652862548828e-01
-2.788568288087844849e-02 -5.347184836864471436e-02 3.664528429508209229e-01 4.252972304821014404e-01 1.427158862352371216e-01 -2.564975917339324951e-01 2.595922648906707764e-01 -6.762372702360153198e-02 1.843056976795196533e-01 -3.937787562608718872e-02 -6.230273842811584473e-02 -3.107768855988979340e-02 -3.260817751288414001e-02 1.813849210739135742e-01 -3.876661136746406555e-02 4.578721150755882263e-02 -3.239727765321731567e-02 2.738073766231536865e-01 5.068850144743919373e-02 -8.972212672233581543e-02 -1.893662363290786743e-01 -2.398290904238820076e-03 1.304886490106582642e-01 -1.686250120401382446e-01 -7.180958241224288940e-02 -3.753726780414581299e-01 -2.489115297794342041e-01 1.039140820503234863e-01 1.343978494405746460e-01 6.801257282495498657e-02 -1.518027037382125854e-01 1.123956218361854553e-01
4.365220293402671814e-02 -6.589686125516891479e-02 1.207101345062255859e-01 1.386043429374694824e-01 1.953496783971786499e-01 -5.772727727890014648e-02 2.148815840482711792e-01 -8.830367773771286011e-02 1.297456920146942139e-01 -2.302526235580444336e-01 -7.306659966707229614e-02 1.661513894796371460e-01 -1.234733983874320984e-01 1.785670518875122070e-01 -1.942325234413146973e-01 2.928224802017211914e-01 1.729977577924728394e-01 1.812124624848365784e-03 3.013672493398189545e-02 2.442502081394195557e-01 -1.340914703905582428e-02 2.358949333429336548e-01 -1.124426629394292831e-02 -2.578065395355224609e-01 2.495744377374649048e-01 -3.801675140857696533e-01 1.484412252902984619e-01 -3.282101154327392578e-01 1.424961984157562256e-01 -3.653379157185554504e-02 2.444273047149181366e-02 1.392207443714141846e-01
-3.096485137939453125e-01 -1.588181108236312866e-01 4.831475391983985901e-02 2.040481865406036377e-01 2.015862017869949341e-01 5.258831381797790527e-02 2.296088337898254395e-01 -2.187925726175308228e-01 5.920062586665153503e-02 -1.513889338821172714e-02 6.586898863315582275e-02 -1.146641224622726440e-01 -1.580151468515396118e-01 -1.275236755609512329e-01 -2.819681167602539062e-01 2.660664021968841553e-01 1.042929440736770630e-01 -1.183147728443145752e-01 9.033311903476715088e-02 4.610448330640792847e-02 -4.022823870182037354e-01 3.509411960840225220e-02 1.673929579555988312e-02 9.126377850770950317e-02 -1.623790264129638672e-01 -3.924234807491302490e-01 -1.438421607017517090e-01 4.242606833577156067e-02 -5.768286064267158508e-02 4.251525923609733582e-02 -1.811213940382003784e-01 1.748032718896865845e-01
-8.707595616579055786e-02 -2.364950999617576599e-02 2.403365522623062134e-01 3.768535256385803223e-01 1.775386333465576172e-01 2.293030265718698502e-03 1.638895422220230103e-01 1.061929315328598022e-01 2.594557590782642365e-02 -2.117699533700942993e-01 -1.283432990312576294e-01 1.967019736766815186e-01 -3.577775657176971436e-01 -9.301625192165374756e-03 -2.880815416574478149e-02 2.634162008762359619e-01 4.761598631739616394e-02 -2.721345722675323486e-01 4.858741536736488342e-02 2.309335209429264069e-02 -4.379584640264511108e-02 1.432604491710662842e-01 1.513043325394392014e-02 -3.158339485526084900e-02 -3.114400804042816162e-02 -2.087755650281906128e-01 4.154035449028015137e-02 -3.730570673942565918e-01 8.097187429666519165e-02 -2.078284621238708496e-01 1.356730312108993530e-01 2.587012052536010742e-01
-7.683929800987243652e-02 6.125853955745697021e-02 2.330207675695419312e-01 3.205932378768920898e-01 1.223553642630577087e-01 7.517195772379636765e-03 9.366652369499206543e-02 8.830826729536056519e-02 -3.299416229128837585e-02 -2.483957111835479736e-01 -1.215913817286491394e-01 2.050524950027465820e-01 -1.872022598981857300e-01 2.097601629793643951e-02 -1.986024528741836548e-01 2.619107365608215332e-01 8.015842735767364502e-02 -3.262254595756530762e-01 -3.032480599358677864e-03 1.694949567317962646e-01 -2.435239590704441071e-02 7.908774912357330322e-02 -4.890045151114463806e-02 -3.348097950220108032e-02 2.244721353054046631e-02 -2.332736849784851074e-01 2.462314069271087646e-02 -4.598802626132965088e-01 6.083980575203895569e-02 -2.481045722961425781e-01 8.184929937124252319e-02 2.181760072708129883e-01
1.470031738281250000e-01 -1.772966831922531128e-01 -1.078255698084831238e-01 2.034042477607727051e-01 6.551796942949295044e-02 1.193967387080192566e-01 2.764624953269958496e-01 4.773297905921936035e-01 5.124273523688316345e-02 1.108115538954734802e-01 -1.779490709304809570e-01 -1.727983951568603516e-01 -1.055144798010587692e-02 3.023641183972358704e-03 -9.661127626895904541e-02 3.265555500984191895e-01 -1.774669736623764038e-01 -5.355871841311454773e-02 6.103178486227989197e-02 9.113066643476486206e-02 -9.601185470819473267e-02 -4.109207987785339355e-01 5.477355048060417175e-02 -9.875085949897766113e-02 1.728630959987640381e-01 -1.656988710165023804e-01 -1.834975779056549072e-01 -8.817372471094131470e-02 1.199188604950904846e-01 -5.759217962622642517e-02 -1.396221518516540527e-01 -7.359196245670318604e-02
2.076885849237442017e-02 1.761179417371749878e-01 -2.862177789211273193e-01 8.990818262100219727e-02 -7.889377325773239136e-02 -4.886948689818382263e-02 1.379096973687410355e-02 -4.685166850686073303e-02 -3.368943464010953903e-03 -9.450098127126693726e-02 -1.813026964664459229e-01 1.927611976861953735e-02 -2.064371854066848755e-01 3.429757803678512573e-02 -4.165521860122680664e-01 3.196658790111541748e-01 -9.051711112260818481e-02 5.306764692068099976e-02 1.116022393107414246e-01 -3.480868041515350342e-01 -1.679124981164932251e-01 -1.496927887201309204e-01 -1.077753975987434387e-01 -1.861866563558578491e-01 -2.671828866004943848e-01 -9.116731584072113037e-02 -3.128655254840850830e-01 -1.309555768966674805e-01 -3.909903019666671753e-02 1.188608929514884949e-01 -6.070815771818161011e-02 2.242396026849746704e-01
-2.783504426479339600e-01 1.353956609964370728e-01 1.537120938301086426e-01 9.532333165407180786e-02 -2.399702183902263641e-02 -1.372676342725753784e-01 1.725449860095977783e-01 1.079672574996948242e-01 -6.866833567619323730e-02 -2.224378287792205811e-01 -4.578473046422004700e-02 -2.626198530197143555e-01 -5.519481003284454346e-02 -2.513834647834300995e-02 -4.359841346740722656e-01 2.388986051082611084e-01 -1.005665436387062073e-01 1.423720717430114746e-01 2.591172158718109131e-01 1.564926058053970337e-01 -1.934041827917098999e-01 -2.237920835614204407e-02 -9.396536648273468018e-02 -4.849840700626373291e-02 -7.567539811134338379e-02 -2.916075885295867920e-01 -1.202066764235496521e-01 -1.876864880323410034e-01 -2.401347607374191284e-01 1.300217509269714355e-01 1.979504674673080444e-01 9.612789750099182129e-02
-3.424064442515373230e-02 1.702685356140136719e-01 3.002036511898040771e-01 7.504704594612121582e-02 5.878890678286552429e-02 1.972708255052566528e-01 7.835320383310317993e-02 6.145633384585380554e-02 1.093794703483581543e-01 -2.468170523643493652e-01 -8.406610786914825439e-02 2.554926276206970215e-01 -2.472240924835205078e-01 5.370934680104255676e-02 7.012483477592468262e-02 3.007780313491821289e-01 4.376908391714096069e-02 -1.572437882423400879e-01 -3.195741027593612671e-02 1.414303928613662720e-01 -2.447930723428726196e-01 -3.293588757514953613e-02 1.276717931032180786e-01 -1.570259183645248413e-01 1.348166316747665405e-01 -3.287230730056762695e-01 -1.275369226932525635e-01 -3.487078547477722168e-01 1.626276522874832153e-01 -2.190794497728347778e-01 1.202880144119262695e-01 1.205726712942123413e-01
-1.836179792881011963e-01 5.579315498471260071e-02 1.755547076463699341e-01 1.495010554790496826e-01 2.583972178399562836e-02 8.648581802845001221e-02 -2.611644566059112549e-03 1.089787855744361877e-01 -2.844012714922428131e-02 -2.450932860374450684e-01 -2.191509008407592773e-01 -2.519940026104450226e-02 -3.861722052097320557e-01 2.430947311222553253e-02 -3.075881302356719971e-01 1.966457813978195190e-01 1.788319498300552368e-01 -1.022135615348815918e-01 1.161075010895729065e-01 3.008438050746917725e-01 -3.579895496368408203e-01 4.605011083185672760e-03 3.368346020579338074e-03 -6.194173917174339294e-02 -7.005254924297332764e-02 -3.362817466259002686e-01 1.687473654747009277e-01 5.009286850690841675e-02 1.606661230325698853e-01 -5.023097991943359375e-02 -2.041245102882385254e-01 -2.406161976978182793e-03
-2.677617073059082031e-01 9.552110731601715088e-02 1.017556414008140564e-01 -3.198440372943878174e-02 -2.437332868576049805e-01 -1.880899667739868164e-01 1.753038018941879272e-01 1.866501420736312866e-01 1.094431430101394653e-01 -4.153084456920623779e-01 3.228952735662460327e-02 -1.459137052297592163e-01 -2.206274121999740601e-01 -6.601645797491073608e-02 -3.689045011997222900e-01 1.916585266590118408e-01 -4.934733733534812927e-02 1.640196293592453003e-01 8.796238154172897339e-02 6.515019387006759644e-02 -1.098820865154266357e-01 -7.304839789867401123e-02 -1.162425130605697632e-01 4.605606570839881897e-02 -3.518819063901901245e-02 -4.181084632873535156e-01 -5.740142241120338440e-02 -4.417737573385238647e-02 1.637445241212844849e-01 8.197415620088577271e-02 4.404671117663383484e-02 1.538294851779937744e-01
-1.815112978219985962e-01 -2.345599234104156494e-02 4.789359122514724731e-02 7.636702805757522583e-02 1.742333322763442993e-01 -1.077140867710113525e-02 2.782188355922698975e-01 -4.336102306842803955e-02 1.185637414455413818e-01 -1.439508050680160522e-01 -1.577809751033782959e-01 -9.164835512638092041e-02 -2.866556346416473389e-01 7.342976331710815430e-02 -1.727743297815322876e-01 2.695185244083404541e-01 7.464818656444549561e-02 -2.006458193063735962e-01 1.621031435206532478e-03 3.288297355175018311e-01 -3.219328587874770164e-03 1.507684439420700073e-01 -2.580826357007026672e-02 -2.116351276636123657e-01 9.314231574535369873e-02 -2.940300107002258301e-01 7.643424719572067261e-02 -3.710921704769134521e-01 2.657781541347503662e-01 -1.101448312401771545e-01 -2.725301124155521393e-02 2.147963643074035645e-01
-9.576522558927536011e-02 1.554140448570251465e-01 6.650917232036590576e-02 3.397022485733032227e-01 9.089037775993347168e-02 2.033688426017761230e-01 -9.548493474721908569e-02 7.886195182800292969e-02 -2.332592606544494629e-01 -2.586313486099243164e-01 1.569571197032928467e-01 -2.210589498281478882e-01 -2.275112271308898926e-01 3.539479151368141174e-02 -2.061828523874282837e-01 2.545085176825523376e-02 -7.299198955297470093e-02 6.612224131822586060e-02 2.504994273185729980e-01 1.957146972417831421e-01 2.095806598663330078e-01 -1.390676349401473999e-01 9.515199065208435059e-02 -2.136196754872798920e-02 -1.498141288757324219e-01 -4.145311415195465088e-01 -2.197602391242980957e-01 -9.242237359285354614e-02 1.401724014431238174e-02 -1.786846518516540527e-01 -8.355224877595901489e-02 1.310389786958694458e-01
-1.555897295475006104e-01 1.118608564138412476e-01 2.240180373191833496e-01 1.666634529829025269e-01 1.702270507812500000e-01 8.438006788492202759e-02 4.215861856937408447e-02 1.108583584427833557e-01 1.180963963270187378e-01 -1.880591958761215210e-01 -1.326794773340225220e-01 1.553308069705963135e-01 -2.810546457767486572e-01 1.026167273521423340e-01 -1.056346744298934937e-01 3.850746452808380127e-01 1.335755642503499985e-02 -1.793761998414993286e-01 8.163920789957046509e-02 7.796129584312438965e-02 7.904456555843353271e-02 1.283946186304092407e-01 -4.494275897741317749e-02 -1.277452707290649414e-01 6.413988303393125534e-03 -3.822199404239654541e-01 4.647930711507797241e-02 -4.235443174839019775e-01 7.125774770975112915e-02 -2.048366814851760864e-01 1.496334820985794067e-01 1.089402362704277039e-01
1.595613211393356323e-01 8.565746247768402100e-02 1.671487390995025635e-01 1.199441552162170410e-01 -1.113197132945060730e-01 2.822198867797851562e-01 2.902433872222900391e-01 -2.518813125789165497e-02 1.572003662586212158e-01 -3.430996537208557129e-01 -1.220748126506805420e-01 -5.397829040884971619e-02 -5.320163443684577942e-03 1.707788407802581787e-01 2.662495151162147522e-02 1.431080996990203857e-01 -1.529426574707031250e-01 1.371069699525833130e-01 2.147078216075897217e-01 -5.932324379682540894e-02 8.667106926441192627e-02 1.007784828543663025e-01 1.140702888369560242e-01 6.233294494450092316e-03 1.405364251695573330e-03 -3.767695724964141846e-01 -3.520562052726745605e-01 -2.773887515068054199e-01 -4.993788525462150574e-02 -1.247802078723907471e-01 -7.010491937398910522e-02 2.213202416896820068e-01
-1.099114492535591125e-01 1.054980680346488953e-01 1.493454277515411377e-01 1.527570784091949463e-01 -1.379537954926490784e-02 -1.273915767669677734e-01 1.081195548176765442e-01 -1.269561797380447388e-02 1.181543171405792236e-01 -4.063361287117004395e-01 2.623404562473297119e-02 1.829202473163604736e-02 -1.290681362152099609e-01 -1.829509623348712921e-02 -2.784301936626434326e-01 3.663303256034851074e-01 1.892111748456954956e-01 -2.371005564928054810e-01 -1.944253407418727875e-02 1.848604646511375904e-03 -2.443500906229019165e-01 -1.602422147989273071e-01 -6.073830649256706238e-03 8.999387919902801514e-02 -2.844999432563781738e-01 -2.248484492301940918e-01 -9.753526747226715088e-02 -1.043054386973381042e-01 -4.135788604617118835e-02 -2.287914231419563293e-02 -3.611689805984497070e-01 1.535837054252624512e-01
-1.590554267168045044e-01 1.132957115769386292e-01 1.922083646059036255e-01 -3.981348499655723572e-02 2.558517158031463623e-01 6.240415573120117188e-02 2.260573953390121460e-01 -1.658903509378433228e-01 1.170506402850151062e-01 -3.379621803760528564e-01 -1.273705810308456421e-01 2.314010858535766602e-01 -2.176992893218994141e-01 1.486250758171081543e-01 -1.813536733388900757e-01 2.097812145948410034e-01 -1.657656580209732056e-02 8.563159406185150146e-02 -8.719306439161300659e-02 1.817081272602081299e-01 -1.003864221274852753e-02 7.903300225734710693e-02 1.067280843853950500e-01 9.742958098649978638e-02 9.842064231634140015e-02 -3.249236047267913818e-01 1.535959392786026001e-01 -3.374657928943634033e-01 2.229828387498855591e-01 -5.139878019690513611e-02 2.935746312141418457e-02 2.233190238475799561e-01
1.768848448991775513e-01 1.132016628980636597e-01 8.742684870958328247e-02 1.122324392199516296e-01 -7.644330710172653198e-02 8.997857570648193359e-02 6.505248695611953735e-02 -2.330800443887710571e-01 1.759597957134246826e-01 -1.596051752567291260e-01 1.257577538490295410e-02 1.879333704710006714e-02 -4.197893738746643066e-01 3.467874228954315186e-02 -1.021488234400749207e-01 2.304390221834182739e-01 2.893345355987548828e-01 -7.124265283346176147e-02 7.689930032938718796e-03 -6.365276128053665161e-02 -6.398233771324157715e-02 -3.808883726596832275e-01 -2.522615194320678711e-01 7.177996635437011719e-02 2.056430093944072723e-02 -4.067161381244659424e-01 3.180987387895584106e-02 7.966028153896331787e-02 -1.358355879783630371e-01 -2.081860899925231934e-01 -8.349346369504928589e-02 1.114861369132995605e-01
-8.439448475837707520e-02 8.247549086809158325e-02 1.507546305656433105e-01 3.068042099475860596e-01 1.167462244629859924e-01 1.260087192058563232e-01 3.299565613269805908e-02 8.872695267200469971e-02 -6.086390092968940735e-02 -2.918420732021331787e-01 -4.931281507015228271e-02 3.535116314888000488e-01 -2.492868751287460327e-01 4.179226607084274292e-02 -1.152639165520668030e-01 2.587952613830566406e-01 -1.226375531405210495e-02 -1.846357733011245728e-01 -2.420692704617977142e-02 9.068042784929275513e-02 6.608246266841888428e-02 -2.689416520297527313e-03 -1.602234691381454468e-02 -1.757202446460723877e-01 -1.444531232118606567e-02 -1.958456784486770630e-01 -5.089961364865303040e-02 -5.437388420104980469e-01 -3.969043120741844177e-02 -1.486337184906005859e-01 9.219243377447128296e-02 1.509599834680557251e-01
-1.535737421363592148e-02 2.978220880031585693e-01 2.074101269245147705e-01 2.736539542675018311e-01 -1.302872300148010254e-01 -1.717179268598556519e-02 1.330905258655548096e-01 -1.110418364405632019e-01 2.108249217271804810e-01 -9.295091778039932251e-02 -3.192803263664245605e-02 -7.988020777702331543e-02 8.199918270111083984e-02 -2.395438104867935181e-01 -1.298604458570480347e-01 2.115912884473800659e-01 1.183387190103530884e-01 -3.733405843377113342e-02 -7.118382304906845093e-02 1.816253066062927246e-01 -2.046499550342559814e-01 6.896769255399703979e-02 -9.635640680789947510e-02 5.607499927282333374e-02 1.863378882408142090e-01 -3.169059455394744873e-01 -4.097637832164764404e-01 -3.438294529914855957e-01 -1.018111556768417358e-01 3.709230944514274597e-02 -4.775809869170188904e-02 1.086392328143119812e-01
-7.915418595075607300e-02 1.642425060272216797e-01 8.474046736955642700e-02 1.575031727552413940e-01 1.170879304409027100e-01 1.776035130023956299e-01 2.855363190174102783e-01 -2.969584800302982330e-02 2.562820613384246826e-01 -1.347381770610809326e-01 -1.951600760221481323e-01 2.245172858238220215e-01 -3.178290426731109619e-01 -4.590373486280441284e-02 -2.396640330553054810e-01 2.621579170227050781e-01 1.653577387332916260e-01 -7.685314863920211792e-02 3.675407171249389648e-02 2.861967384815216064e-01 2.267731819301843643e-03 1.576936542987823486e-01 5.054381117224693298e-02 -1.387319713830947876e-01 2.921985462307929993e-02 -1.490090638399124146e-01 8.263701200485229492e-02 -4.268067479133605957e-01 1.469179242849349976e-01 -6.843760609626770020e-02 6.267721205949783325e-02 -7.551800925284624100e-03
-5.676294490694999695e-02 7.251876406371593475e-03 2.179354131221771240e-01 2.877381742000579834e-01 1.785507500171661377e-01 -7.074350491166114807e-03 1.423261910676956177e-01 1.023572534322738647e-01 4.010111093521118164e-03 -3.316621482372283936e-01 -9.259089827537536621e-02 2.316871136426925659e-01 -2.338156849145889282e-01 -6.832068413496017456e-02 3.289245069026947021e-02 2.796824872493743896e-01 -1.680142362602055073e-03 -1.714801490306854248e-01 1.089034229516983032e-01 2.330392599105834961e-02 -1.403886638581752777e-02 5.774632468819618225e-02 -1.610109023749828339e-02 -9.883626364171504974e-03 5.085375159978866577e-02 -2.370962053537368774e-01 8.839983493089675903e-02 -4.944652915000915527e-01 1.530077029019594193e-02 -2.157863974571228027e-01 1.519016474485397339e-01 2.572534978389739990e-01
-1.838750988245010376e-01 7.976043969392776489e-02 5.791554972529411316e-02 2.346822321414947510e-01 3.502733260393142700e-02 1.195497587323188782e-01 1.426430493593215942e-01 9.383561462163925171e-02 3.509647771716117859e-02 -2.019771337509155273e-01 -1.111222431063652039e-01 4.188176989555358887e-01 -1.189969256520271301e-01 7.231194525957107544e-02 -4.217134043574333191e-02 3.208159208297729492e-01 8.158387243747711182e-02 -3.438463900238275528e-03 3.560181334614753723e-02 1.472964882850646973e-01 7.095780223608016968e-02 1.219612546265125275e-02 -5.120805930346250534e-03 5.310568585991859436e-02 2.583904564380645752e-02 -3.251998722553253174e-01 -6.562622147612273693e-04 -4.253924489021301270e-01 1.054912805557250977e-01 -3.306103348731994629e-01 1.819500923156738281e-01 1.557963043451309204e-01
4.836198408156633377e-03 5.227423086762428284e-02 -1.489394158124923706e-01 3.986983373761177063e-02 6.809145957231521606e-02 -6.054487451910972595e-02 3.168187737464904785e-01 8.479873836040496826e-02 -1.652233749628067017e-01 -7.530279457569122314e-02 -5.102499201893806458e-02 -1.119655743241310120e-01 -1.391825228929519653e-01 5.319554731249809265e-02 -3.388155996799468994e-01 2.616680860519409180e-01 -1.892292350530624390e-01 2.333652228116989136e-02 2.253561466932296753e-01 -2.540768086910247803e-01 -3.047774732112884521e-01 -1.614578068256378174e-02 6.206474732607603073e-03 9.131215512752532959e-02 -2.820313572883605957e-01 -1.503196358680725098e-01 -4.094218015670776367e-01 -4.259292967617511749e-03 -2.285066545009613037e-01 -1.672601848840713501e-01 -2.232558839023113251e-02 -1.835054159164428711e-02
3.046998083591461182e-01 1.705899238586425781e-01 3.962837625294923782e-03 2.899269387125968933e-02 -2.039559930562973022e-02 -6.439957767724990845e-02 7.196965068578720093e-02 2.766532301902770996e-01 -9.034085273742675781e-02 -3.745849728584289551e-01 -7.206914573907852173e-02 2.420203089714050293e-01 -2.762909531593322754e-01 4.562499467283487320e-03 -1.021439954638481140e-01 3.275646269321441650e-01 1.381473392248153687e-01 1.438451260328292847e-01 -1.547397207468748093e-02 2.041809409856796265e-01 -1.129381731152534485e-01 1.315376162528991699e-01 -2.060999125242233276e-01 -5.798820778727531433e-02 8.632123470306396484e-02 -2.757201790809631348e-01 -4.698321968317031860e-02 -1.592037081718444824e-01 -8.492768555879592896e-02 -2.670005261898040771e-01 -7.052357494831085205e-02 -1.802333295345306396e-01
-1.355461776256561279e-01 1.725976914167404175e-02 2.471587806940078735e-01 1.496815830469131470e-01 -1.180528625845909119e-01 1.915469467639923096e-01 3.288616240024566650e-02 -2.072738111019134521e-01 -2.754387073218822479e-02 -5.151567608118057251e-02 3.282406134530901909e-03 1.155622005462646484e-01 -7.368911802768707275e-02 1.195654198527336121e-01 7.882785983383655548e-03 4.888429641723632812e-01 -2.089248411357402802e-02 -3.684725845232605934e-03 4.222917556762695312e-02 1.148604676127433777e-01 -8.101919293403625488e-02 1.139664202928543091e-01 2.054130733013153076e-01 -5.895012617111206055e-02 6.304146349430084229e-02 -2.628151476383209229e-01 -3.121501021087169647e-02 -2.686251103878021240e-01 -7.316422462463378906e-02 -3.860072195529937744e-01 1.968616098165512085e-01 3.281703293323516846e-01
-1.464825719594955444e-01 9.435547888278961182e-02 8.762863278388977051e-02 1.275194585323333740e-01 -1.331631392240524292e-01 -7.838141918182373047e-02 4.238516464829444885e-02 -1.055070161819458008e-01 7.751213014125823975e-02 -3.490076661109924316e-01 -6.167968362569808960e-02 -3.808536008000373840e-02 -2.371904551982879639e-01 -1.087329387664794922e-01 -2.939234077930450439e-01 1.864479333162307739e-01 7.175955176353454590e-02 7.674274593591690063e-02 3.167933523654937744e-01 -8.647635579109191895e-02 -2.249078899621963501e-01 5.025396496057510376e-02 3.240562230348587036e-02 -7.026413083076477051e-02 -9.155826270580291748e-02 -5.224558711051940918e-01 4.252250120043754578e-02 -9.418804943561553955e-02 6.934238970279693604e-02 2.315235324203968048e-02 -3.160669207572937012e-01 -1.065542176365852356e-01
-2.715544998645782471e-01 1.214546784758567810e-01 1.537693738937377930e-01 1.476895511150360107e-01 -4.427630454301834106e-02 5.800798535346984863e-02 2.683240771293640137e-01 2.640065848827362061e-01 -4.341869149357080460e-03 -1.045383214950561523e-01 1.682842224836349487e-01 1.297599673271179199e-01 -7.858280092477798462e-02 -1.582488268613815308e-01 -2.644514739513397217e-01 3.081120550632476807e-01 7.975938171148300171e-02 2.023010104894638062e-01 -1.900679767131805420e-01 -1.847536885179579258e-03 -3.773748278617858887e-01 -1.394768655300140381e-01 -1.347689330577850342e-02 -1.631282120943069458e-01 -2.030531018972396851e-01 -1.978725939989089966e-01 -7.185497134923934937e-02 -2.599417567253112793e-01 9.737123735249042511e-03 -6.836915761232376099e-02 -1.358810216188430786e-01 1.356941908597946167e-01
3.007958270609378815e-02 -7.564634829759597778e-02 2.010626494884490967e-01 2.499393224716186523e-01 7.147908955812454224e-02 -2.231111526489257812e-01 2.574873864650726318e-01 -3.091234862804412842e-01 1.902205124497413635e-02 8.964503556489944458e-02 -1.956245489418506622e-02 8.578806882724165916e-04 -7.221669703722000122e-02 3.754824027419090271e-02 -2.099271267652511597e-01 1.764336079359054565e-01 8.137948811054229736e-02 3.925430774688720703e-01 -7.158904802054166794e-03 6.683243066072463989e-02 -3.958109319210052490e-01 1.301264762878417969e-02 -5.887214094400405884e-02 -1.679023653268814087e-01 6.154886260628700256e-02 -2.128347456455230713e-01 -3.823429644107818604e-01 -1.092206910252571106e-01 -1.632197760045528412e-02 8.641894906759262085e-02 -1.155935302376747131e-01 -3.324759379029273987e-02
-2.270660251379013062e-01 -1.233984604477882385e-01 1.797304749488830566e-01 3.657089769840240479e-01 1.527122557163238525e-01 -1.151486411690711975e-01 1.656964719295501709e-01 7.141394913196563721e-02 -1.875026524066925049e-01 -3.757718205451965332e-01 -1.258047074079513550e-01 -1.195592731237411499e-01 1.237851828336715698e-01 -1.766261830925941467e-02 -1.890752166509628296e-01 6.598615646362304688e-02 -6.772290170192718506e-02 1.899360716342926025e-01 1.477705389261245728e-01 -5.843804217875003815e-03 9.818354249000549316e-02 -1.284151971340179443e-01 -1.949192434549331665e-01 1.298377476632595062e-02 9.384414553642272949e-02 -2.649930715560913086e-01 -2.567796409130096436e-01 -2.117532640695571899e-01 8.805829100310802460e-03 -1.300135999917984009e-01 -1.277453899383544922e-01 2.930573225021362305e-01
-1.358304917812347412e-01 1.132961139082908630e-01 -1.029210388660430908e-01 3.093144893646240234e-01 5.214767158031463623e-02 -7.946947962045669556e-02 9.333144128322601318e-02 9.180797636508941650e-02 -1.620594263076782227e-01 -3.174070715904235840e-01 4.037938639521598816e-02 4.412399977445602417e-02 -2.986353933811187744e-01 9.443336725234985352e-02 -2.061584442853927612e-01 5.523245036602020264e-02 1.101524904370307922e-01 1.963747143745422363e-01 4.963622614741325378e-02 3.190072253346443176e-02 1.853097788989543915e-02 7.638864219188690186e-02 4.535869695246219635e-03 7.024801522493362427e-02 2.634826581925153732e-03 -4.659121930599212646e-01 -4.400227963924407959e-02 -1.943493783473968506e-01 1.234487816691398621e-01 2.756143212318420410e-01 -3.762528002262115479e-01 -8.462303876876831055e-02
-1.483569443225860596e-01 7.520381361246109009e-02 1.194635331630706787e-01 2.812481224536895752e-01 -1.799652725458145142e-02 1.534775942564010620e-01 1.849962025880813599e-01 1.366257816553115845e-01 -4.112582653760910034e-02 -3.734197616577148438e-01 -1.839855462312698364e-01 2.518483996391296387e-01 -2.329965382814407349e-01 -4.141227528452873230e-02 -3.011424653232097626e-02 2.094901055097579956e-01 3.328019054606556892e-03 -1.880092173814773560e-01 5.965479463338851929e-02 5.304942652583122253e-02 -4.064709693193435669e-02 6.446429342031478882e-02 -2.134231030941009521e-01 -1.495593339204788208e-01 1.095472872257232666e-01 -2.145772576332092285e-01 5.532928556203842163e-02 -3.977071940898895264e-01 7.381458580493927002e-02 -2.121388465166091919e-01 8.267790824174880981e-02 2.663940787315368652e-01
-1.174031123518943787e-01 6.721354275941848755e-02 9.899063408374786377e-02 2.270578891038894653e-01 1.458822488784790039e-01 1.402134597301483154e-01 1.611229926347732544e-01 1.058791130781173706e-01 1.166385971009731293e-02 -2.285546064376831055e-01 -7.258466444909572601e-03 2.079369872808456421e-01 -3.369865715503692627e-01 1.312324106693267822e-01 -1.752856373786926270e-01 1.654464453458786011e-01 -3.587534651160240173e-02 -1.707383692264556885e-01 6.154058128595352173e-02 1.877842545509338379e-01 -5.753602832555770874e-02 6.251019239425659180e-02 2.877282723784446716e-02 -1.834901869297027588e-01 -4.168075043708086014e-03 -2.577761709690093994e-01 6.736782193183898926e-02 -4.343860745429992676e-01 8.286943286657333374e-02 -2.299094796180725098e-01 2.074531614780426025e-01 2.898745834827423096e-01
-1.157888248562812805e-01 3.159922361373901367e-01 1.184617727994918823e-01 2.806095182895660400e-01 -8.320094645023345947e-02 -1.110553815960884094e-01 1.704295873641967773e-01 -6.505738943815231323e-02 3.198612481355667114e-03 -1.036188453435897827e-01 -1.970479041337966919e-01 -1.086202412843704224e-01 -8.295263350009918213e-02 -9.627181291580200195e-02 -1.724973917007446289e-01 1.906389296054840088e-01 -5.124467983841896057e-02 3.257874771952629089e-02 1.088153123855590820e-01 1.745431311428546906e-02 -3.798732757568359375e-01 9.202219545841217041e-03 3.845986351370811462e-02 -9.997554123401641846e-02 -3.345408141613006592e-01 -2.976598739624023438e-01 -1.403585821390151978e-01 -6.448156386613845825e-02 6.306320428848266602e-02 1.539354957640171051e-02 -3.474703729152679443e-01 2.771078646183013916e-01
4.036575555801391602e-02 -1.333685964345932007e-01 1.653402447700500488e-01 4.327160716056823730e-01 2.693018913269042969e-01 8.290830999612808228e-02 3.835732489824295044e-02 5.362449213862419128e-02 -2.011815756559371948e-01 -1.652352511882781982e-01 -3.644187152385711670e-01 -2.173032313585281372e-01 -1.557196229696273804e-01 5.885647237300872803e-02 -1.766594648361206055e-01 -4.508709535002708435e-03 -1.249072328209877014e-01 2.294991463422775269e-01 -6.058582291007041931e-02 1.267890036106109619e-01 -5.608647689223289490e-02 2.223051560577005148e-04 1.529719233512878418e-01 4.886368662118911743e-02 5.539274215698242188e-02 -2.993169426918029785e-01 -1.922173798084259033e-01 -2.155139110982418060e-02 1.283868588507175446e-02 -1.769539862871170044e-01 -9.604544937610626221e-02 2.963000833988189697e-01
-9.811974316835403442e-02 8.699314785189926624e-04 1.251056790351867676e-01 1.759584546089172363e-01 -1.392265558242797852e-01 -1.642295569181442261e-01 1.341279149055480957e-01 6.875852588564157486e-03 1.734053343534469604e-02 -3.484567701816558838e-01 -3.645781055092811584e-02 1.333735883235931396e-01 -3.400631248950958252e-01 -1.617111116647720337e-01 -1.340458989143371582e-01 1.249172389507293701e-01 1.307146251201629639e-01 1.417473852634429932e-01 2.717254757881164551e-01 -3.760578483343124390e-02 -2.807615399360656738e-01 -1.085039153695106506e-01 -4.599454998970031738e-02 -1.197750642895698547e-01 -4.022725299000740051e-02 -4.650845825672149658e-01 -1.538052310934290290e-04 -2.507353425025939941e-01 -2.351768873631954193e-02 1.640349179506301880e-01 -1.723830550909042358e-01 -7.552231848239898682e-02
-9.728008508682250977e-02 6.686749309301376343e-02 2.556022405624389648e-01 2.780511602759361267e-02 5.796214565634727478e-02 1.469526439905166626e-01 2.036312371492385864e-01 -2.681997232139110565e-02 -7.753001898527145386e-02 -2.406632453203201294e-01 -3.561650961637496948e-02 1.299462020397186279e-01 -3.572818040847778320e-01 4.595730453729629517e-02 -3.129793107509613037e-01 1.161671355366706848e-01 -1.540562063455581665e-01 -1.395422033965587616e-02 -1.859521269798278809e-01 -2.314709872007369995e-01 2.041325420141220093e-01 5.887728184461593628e-02 -1.022542491555213928e-01 4.956813063472509384e-03 1.657521128654479980e-01 -3.270868659019470215e-01 -3.204335868358612061e-01 5.760594084858894348e-02 2.848837077617645264e-01 -8.086493238806724548e-03 -7.929223030805587769e-02 1.839929968118667603e-01
-4.267707839608192444e-02 1.502363383769989014e-01 1.977737993001937866e-02 6.688339263200759888e-02 1.299810223281383514e-02 5.228641256690025330e-02 1.018158718943595886e-01 -9.001365862786769867e-03 6.949627399444580078e-02 -1.090413182973861694e-01 -5.826764972880482674e-04 3.231097161769866943e-01 -6.845062226057052612e-02 -4.427469684742391109e-04 -6.058047339320182800e-02 3.752536773681640625e-01 1.810382492840290070e-02 -9.660960733890533447e-02 9.256011247634887695e-02 2.295656651258468628e-01 -1.742189973592758179e-01 -2.300594747066497803e-01 -5.274438485503196716e-02 -1.697973757982254028e-01 2.173386961221694946e-01 -2.763342261314392090e-01 3.018541075289249420e-02 -5.181954503059387207e-01 -1.099553033709526062e-01 -1.768967658281326294e-01 2.353488504886627197e-01 9.733521938323974609e-02
-7.741243462078273296e-04 2.752981185913085938e-01 -1.543619185686111450e-01 2.325484603643417358e-01 8.864852786064147949e-02 -2.757026553153991699e-01 2.615435048937797546e-02 1.562896668910980225e-01 -1.267789155244827271e-01 -8.770232647657394409e-02 -1.728374212980270386e-01 -1.488948822952806950e-03 -1.285835355520248413e-01 2.048459202051162720e-01 -8.019482344388961792e-02 3.821757808327674866e-02 -5.309097468852996826e-02 9.483359009027481079e-02 -5.899385735392570496e-02 -7.274097204208374023e-02 -1.243733540177345276e-01 -3.469505906105041504e-02 4.879892170429229736e-01 -7.700591534376144409e-02 -2.486335579305887222e-03 -1.327409595251083374e-01 -2.189892530441284180e-01 -3.655042052268981934e-01 1.570238322019577026e-01 -2.016255408525466919e-01 -1.841578483581542969e-01 1.938479542732238770e-01
-2.576472461223602295e-01 9.007949382066726685e-02 1.087219715118408203e-01 3.417937159538269043e-01 1.854283809661865234e-01 -1.369997276924550533e-03 1.662005633115768433e-01 -9.582618623971939087e-02 7.620612531900405884e-02 -3.605355024337768555e-01 5.924065038561820984e-02 -1.825576722621917725e-01 3.180617094039916992e-02 -1.520526111125946045e-01 -2.576405405998229980e-01 9.893027693033218384e-02 -1.710674911737442017e-02 8.325535058975219727e-02 1.658836752176284790e-01 1.041944622993469238e-01 1.036113277077674866e-01 -1.453645825386047363e-01 8.461299352347850800e-03 2.420865148305892944e-01 -4.924034327268600464e-02 -2.609709501266479492e-01 -2.954300343990325928e-01 -1.502790004014968872e-01 5.434105638414621353e-03 -1.142057850956916809e-01 2.256010025739669800e-01 2.687729299068450928e-01
-3.212698101997375488e-01 1.086509302258491516e-01 1.067784130573272705e-01 2.132052928209304810e-01 8.389250934123992920e-02 7.740417867898941040e-02 1.262715011835098267e-01 2.571966350078582764e-01 1.772231981158256531e-02 -1.429256647825241089e-01 1.311732977628707886e-01 1.063692197203636169e-01 -1.444714665412902832e-01 -1.641929298639297485e-01 -2.288835942745208740e-01 3.703845441341400146e-01 -1.102191954851150513e-02 1.880956888198852539e-01 -1.208266839385032654e-01 -1.427870988845825195e-01 -3.222276866436004639e-01 -2.953253388404846191e-01 8.556199073791503906e-02 -7.628814131021499634e-02 -1.041353121399879456e-01 -1.842619031667709351e-01 3.880424797534942627e-02 -1.894270926713943481e-01 6.292062997817993164e-02 -1.742311567068099976e-01 -2.345629185438156128e-01 1.161270122975111008e-02
3.315102681517601013e-02 2.449790984392166138e-01 1.700992435216903687e-01 -3.283027559518814087e-02 9.163580834865570068e-02 2.059241570532321930e-02 1.671564131975173950e-01 2.019377052783966064e-02 1.632764190435409546e-01 -3.154971003532409668e-01 -9.850395843386650085e-03 1.201137453317642212e-01 -2.936536967754364014e-01 9.040489047765731812e-02 -1.803068816661834717e-01 2.138849347829818726e-01 5.546681955456733704e-02 -7.371838390827178955e-02 -7.360686082392930984e-03 8.937969803810119629e-02 9.493678063154220581e-02 3.277553711086511612e-03 -4.998828470706939697e-02 -1.961953490972518921e-01 1.382801234722137451e-01 -3.204922676086425781e-01 8.790316432714462280e-02 -3.850551247596740723e-01 1.681424081325531006e-01 -3.937374055385589600e-01 1.747632771730422974e-01 8.734034374356269836e-03
-1.378315389156341553e-01 4.055423289537429810e-02 2.105869650840759277e-01 1.356008648872375488e-01 2.037615031003952026e-01 1.461553424596786499e-01 -6.812863983213901520e-03 -1.686502099037170410e-01 -4.181075468659400940e-02 -6.182557344436645508e-02 -3.121184408664703369e-01 -9.759469330310821533e-02 -4.624844789505004883e-01 5.203512310981750488e-02 -3.261012732982635498e-01 1.194315850734710693e-01 1.416012048721313477e-01 -4.909321200102567673e-03 3.210195302963256836e-01 8.835661411285400391e-02 1.169656366109848022e-01 7.253634929656982422e-02 -2.990952692925930023e-02 -1.511143296957015991e-01 -5.223997868597507477e-03 -3.055380880832672119e-01 -8.570574969053268433e-02 -2.084962129592895508e-01 8.277059346437454224e-02 8.673495799303054810e-02 -1.969176083803176880e-01 6.767446547746658325e-02
-6.330898404121398926e-02 7.598982751369476318e-02 -5.967253446578979492e-02 -4.075490683317184448e-02 -7.861193269491195679e-02 -2.415333688259124756e-01 3.668460845947265625e-01 8.436655253171920776e-02 1.811284124851226807e-01 -6.149278022348880768e-03 1.879352629184722900e-01 -2.141961641609668732e-02 -1.920364797115325928e-01 5.918154865503311157e-02 -3.175157010555267334e-01 2.842852175235748291e-01 2.881810069084167480e-01 2.828520238399505615e-01 2.178810834884643555e-01 -1.087441947311162949e-02 1.283960342407226562e-01 -1.859018355607986450e-01 -1.123076453804969788e-01 4.378477577120065689e-03 2.453399896621704102e-01 -1.710166633129119873e-01 -1.062294468283653259e-01 -1.402038782835006714e-01 -2.358728088438510895e-02 1.089452356100082397e-01 -2.580349743366241455e-01 -1.201516836881637573e-01
-3.072353601455688477e-01 -2.081242650747299194e-01 3.770528435707092285e-01 1.933464854955673218e-01 3.353718817234039307e-01 5.290242657065391541e-02 3.573032319545745850e-01 1.335299909114837646e-01 -9.648974984884262085e-02 -6.380057334899902344e-02 -2.161882668733596802e-01 -4.010405018925666809e-02 -2.747837603092193604e-01 3.805486485362052917e-02 -7.290522754192352295e-02 2.766793072223663330e-01 -6.776956468820571899e-02 -8.163075894117355347e-02 -3.415608406066894531e-02 5.865205824375152588e-02 -6.519790738821029663e-02 2.846566587686538696e-02 -1.549997925758361816e-02 1.128451898694038391e-01 2.228876203298568726e-01 -2.361059375107288361e-02 -1.675897836685180664e-01 -2.557701170444488525e-01 -5.974172055721282959e-02 -3.627189248800277710e-02 -3.289824118837714195e-03 1.374334394931793213e-01
-9.257964789867401123e-02 1.277566701173782349e-01 1.956457197666168213e-01 1.504270434379577637e-01 7.400932163000106812e-02 1.877622902393341064e-01 3.365561664104461670e-01 -1.225240901112556458e-01 -1.689220517873764038e-01 -1.372536271810531616e-01 -1.137604340910911560e-01 7.091107964515686035e-02 -4.852636456489562988e-01 1.448847055435180664e-01 -1.825620979070663452e-01 1.403504461050033569e-01 1.082298997789621353e-02 4.569675400853157043e-02 2.143955677747726440e-01 -1.054476108402013779e-02 2.836439907550811768e-01 -2.039874494075775146e-01 2.688241191208362579e-02 9.398470073938369751e-02 -1.238615214824676514e-01 -3.658273443579673767e-02 -3.266896903514862061e-01 3.053110837936401367e-02 -1.345775872468948364e-01 -1.680059731006622314e-01 -1.404934078454971313e-01 -5.344933830201625824e-03
2.081794738769531250e-01 -5.351571366190910339e-02 -2.452635467052459717e-01 3.833000659942626953e-01 -2.167502492666244507e-01 5.243005603551864624e-02 5.416240543127059937e-02 -2.228354066610336304e-01 8.736164122819900513e-02 -1.936623454093933105e-01 9.701415151357650757e-02 -1.311923563480377197e-01 -5.670290067791938782e-02 -4.398241173475980759e-03 -5.603639408946037292e-02 2.598836719989776611e-01 1.072597652673721313e-01 1.667207330465316772e-01 7.819644361734390259e-02 -3.414444252848625183e-02 -2.711160853505134583e-02 1.687856912612915039e-01 1.567437052726745605e-01 -2.222169786691665649e-01 -1.755439210683107376e-03 -2.934441268444061279e-01 -2.590273320674896240e-01 -1.017186790704727173e-01 -4.562659561634063721e-02 -2.346861064434051514e-01 -3.160583078861236572e-01 1.684364825487136841e-01
4.349245689809322357e-03 -4.500070959329605103e-02 2.496003061532974243e-01 2.338964045047760010e-01 -1.379872709512710571e-01 1.576887220144271851e-01 2.795181870460510254e-01 -7.814694941043853760e-02 1.313569247722625732e-01 -2.806685678660869598e-02 -3.726641535758972168e-01 -1.355507969856262207e-01 1.729478687047958374e-01 1.525458544492721558e-01 -1.595190167427062988e-01 2.543387413024902344e-01 -1.758582442998886108e-01 3.423460200428962708e-02 4.685413837432861328e-02 -1.905629644170403481e-03 -2.159852385520935059e-01 -1.095164045691490173e-01 -3.065169090405106544e-03 1.965047121047973633e-01 2.273096889257431030e-01 -2.401547133922576904e-01 -2.910194694995880127e-01 -2.092439979314804077e-01 -5.021020025014877319e-02 5.883868783712387085e-02 3.722023218870162964e-02 2.396707832813262939e-01
1.396214812994003296e-01 8.828508853912353516e-02 3.056505620479583740e-01 -3.963700309395790100e-02 7.473339140415191650e-02 2.555276155471801758e-01 1.491951197385787964e-01 7.487935572862625122e-02 2.392652072012424469e-02 -4.798623025417327881e-01 -1.267089545726776123e-01 4.101259633898735046e-02 -5.576580017805099487e-02 5.973841622471809387e-02 -3.769338726997375488e-01 2.091386318206787109e-01 8.759681880474090576e-02 1.103565618395805359e-01 4.549196362495422363e-02 8.970471471548080444e-02 1.175249963998794556e-01 -3.404731154441833496e-01 2.963152825832366943e-01 -2.971020527184009552e-02 2.289844006299972534e-01 -1.040970832109451294e-01 1.583386771380901337e-02 -1.186693608760833740e-01 2.061384543776512146e-02 3.084485605359077454e-02 1.001689732074737549e-01 -2.230471000075340271e-02
-7.016304135322570801e-02 -4.670793190598487854e-02 2.501363754272460938e-01 3.323761224746704102e-01 -5.022012628614902496e-03 -2.314108759164810181e-01 3.313588500022888184e-01 2.745582722127437592e-02 1.246041990816593170e-02 -4.338609874248504639e-01 1.305933594703674316e-01 -1.500754654407501221e-01 -7.946648448705673218e-02 -3.978647664189338684e-02 -1.995016485452651978e-01 8.859170228242874146e-02 5.410098936408758163e-03 1.802957803010940552e-01 1.470467001199722290e-01 1.235416624695062637e-02 -1.317224353551864624e-01 -4.209862090647220612e-03 -2.020390518009662628e-02 -3.094098567962646484e-01 -1.240051537752151489e-01 -3.656709492206573486e-01 -7.060659676790237427e-02 -9.285636246204376221e-02 -1.727022528648376465e-01 1.028604954481124878e-01 3.379746899008750916e-02 1.176456082612276077e-02
-7.498318701982498169e-02 1.375330537557601929e-01 8.176329545676708221e-03 7.663258910179138184e-02 2.536185085773468018e-01 1.467719227075576782e-01 1.905075609683990479e-01 -1.273756474256515503e-01 1.575392335653305054e-01 -3.139111995697021484e-01 -9.797147661447525024e-02 1.909975856542587280e-01 -3.898785710334777832e-01 2.622626908123493195e-02 -2.481022030115127563e-01 2.314087152481079102e-01 -7.668652106076478958e-03 -5.265996791422367096e-03 1.232615038752555847e-01 2.876305282115936279e-01 2.584197791293263435e-03 6.703872233629226685e-02 -6.094567477703094482e-02 -9.284660965204238892e-02 9.282844513654708862e-02 -2.381748110055923462e-01 7.693152129650115967e-02 -2.742533981800079346e-01 2.670791447162628174e-01 -4.715561866760253906e-02 1.213330551981925964e-01 2.104858756065368652e-01
-2.499381154775619507e-01 1.925372928380966187e-01 3.768434002995491028e-02 1.005051285028457642e-01 2.157364338636398315e-01 1.353806108236312866e-01 8.926787972450256348e-02 2.124601453542709351e-01 2.332861572504043579e-01 -1.359168887138366699e-01 1.129815652966499329e-01 -1.739769130945205688e-01 -1.526661813259124756e-01 9.703020006418228149e-02 -1.689375936985015869e-01 3.172884583473205566e-01 -9.854461252689361572e-02 3.050954341888427734e-01 9.237877279520034790e-02 -5.766746774315834045e-02 4.357274994254112244e-02 1.200577616691589355e-01 1.939789056777954102e-01 -6.047348678112030029e-02 -2.157052308320999146e-01 -4.587584733963012695e-01 7.121670991182327271e-02 5.016123130917549133e-02 -1.116680502891540527e-01 4.156909883022308350e-02 -1.962822079658508301e-01 5.955649912357330322e-02
7.048729807138442993e-02 3.833358734846115112e-02 1.937390565872192383e-01 2.129736244678497314e-01 -1.033179834485054016e-01 3.159451186656951904e-01 3.537482917308807373e-01 -8.132436126470565796e-02 1.193264350295066833e-01 -4.310234636068344116e-02 -8.539396338164806366e-03 -1.121466681361198425e-01 -4.388495348393917084e-03 6.067037582397460938e-02 -4.667740780860185623e-03 7.018984109163284302e-02 -1.056041121482849121e-01 1.035367846488952637e-01 1.425730437040328979e-01 -2.756687104701995850e-01 -5.705635994672775269e-03 4.072553291916847229e-02 1.917991489171981812e-01 -1.458286792039871216e-01 1.222753822803497314e-01 -1.977252513170242310e-01 -2.793944180011749268e-01 -3.180667161941528320e-01 2.947089821100234985e-02 -3.346318900585174561e-01 -2.905409932136535645e-01 1.501842290163040161e-01
-6.019470095634460449e-02 -1.860267482697963715e-02 1.317824125289916992e-01 2.737553119659423828e-01 6.950029637664556503e-03 1.099616587162017822e-01 -9.748801589012145996e-03 5.451619252562522888e-02 -1.402350515127182007e-01 -1.675587296485900879e-01 -3.218488693237304688e-01 -2.690467834472656250e-01 -3.263146579265594482e-01 2.033283002674579620e-02 -2.964123487472534180e-01 2.054960839450359344e-02 -9.965143352746963501e-02 3.648101091384887695e-01 -1.211340054869651794e-01 2.198575586080551147e-01 -5.014611408114433289e-02 9.225531667470932007e-02 -3.713399171829223633e-02 -3.496542572975158691e-02 1.692794859409332275e-01 -2.473905086517333984e-01 -3.009238541126251221e-01 -9.859302639961242676e-02 1.062023267149925232e-01 -1.131352037191390991e-01 -6.562414020299911499e-02 1.773416548967361450e-01
-3.608743846416473389e-01 7.035083323717117310e-02 9.772594273090362549e-02 2.402750551700592041e-01 -1.563719846308231354e-02 -7.613746076822280884e-02 9.585687518119812012e-02 1.620467603206634521e-01 1.972156316041946411e-01 2.302612178027629852e-03 4.075625911355018616e-02 -2.071677707135677338e-02 -1.720787137746810913e-01 6.353027373552322388e-02 -4.244307279586791992e-01 3.631597161293029785e-01 5.630287528038024902e-02 2.077394276857376099e-01 1.978961378335952759e-02 -1.108516603708267212e-01 -3.186810314655303955e-01 -1.811324805021286011e-01 -2.117571830749511719e-01 -3.422226384282112122e-02 1.716333478689193726e-01 -1.411019414663314819e-01 9.186247736215591431e-02 -1.721336394548416138e-01 9.827406704425811768e-02 3.979013115167617798e-02 -1.294149756431579590e-01 -1.207304969429969788e-01
2.071473300457000732e-01 1.571622937917709351e-01 1.009577214717864990e-01 1.324152052402496338e-01 -7.028964906930923462e-02 -2.447920292615890503e-01 7.916588336229324341e-02 -6.292160600423812866e-02 1.672177314758300781e-01 -1.006471738219261169e-01 -2.766535878181457520e-01 -1.429074555635452271e-01 -3.245663344860076904e-01 -5.834730342030525208e-02 2.226111106574535370e-02 2.642886936664581299e-01 -9.853643923997879028e-02 9.492965787649154663e-02 -3.681685030460357666e-02 -9.578193724155426025e-02 -1.524669080972671509e-01 -9.920752793550491333e-02 4.156357347965240479e-01 -1.035426482558250427e-01 1.100006178021430969e-01 -8.105609565973281860e-02 -1.727494895458221436e-01 -4.022540450096130371e-01 -1.159922704100608826e-01 -1.714402586221694946e-01 -1.005918681621551514e-01 7.957136631011962891e-02
-1.964862793684005737e-01 4.544123411178588867e-01 1.825286746025085449e-01 2.597447037696838379e-01 -2.825867757201194763e-02 -9.206439554691314697e-02 1.973901391029357910e-01 -1.318470295518636703e-02 -1.787533611059188843e-01 -1.402942091226577759e-01 -1.674044281244277954e-01 -1.071179956197738647e-01 2.884497866034507751e-02 -1.330016460269689560e-02 -1.596296876668930054e-01 1.075464189052581787e-01 9.186141192913055420e-02 -5.617344006896018982e-02 7.702918350696563721e-02 1.647735014557838440e-02 -2.365633994340896606e-01 -8.986029773950576782e-03 7.335077971220016479e-02 -7.080721668899059296e-03 -1.841108798980712891e-01 -2.052336633205413818e-01 -3.389448225498199463e-01 -1.577906012535095215e-01 2.540465295314788818e-01 -3.207864984869956970e-02 -3.368984460830688477e-01 4.874538257718086243e-02
3.962379395961761475e-01 7.487878203392028809e-02 3.018790781497955322e-01 1.978074461221694946e-01 6.760125607252120972e-02 2.756946384906768799e-01 1.878511905670166016e-01 -3.242672421038150787e-03 -1.131948605179786682e-01 -9.294668585062026978e-02 -1.929376721382141113e-01 -1.187734231352806091e-01 -7.476329803466796875e-02 -9.460850805044174194e-02 -2.571252584457397461e-01 -4.317758604884147644e-02 -2.468822300434112549e-01 1.019771099090576172e-01 8.132223039865493774e-02 2.538457885384559631e-02 -1.345448642969131470e-01 -1.298400610685348511e-01 -2.119636684656143188e-01 -2.544315345585346222e-02 1.137171462178230286e-01 -4.378403723239898682e-01 -1.632536202669143677e-01 -3.854788839817047119e-02 -8.040229976177215576e-02 -1.272853612899780273e-01 -3.033127821981906891e-02 1.429953724145889282e-01
-6.893377006053924561e-02 -1.760726273059844971e-01 2.540883421897888184e-01 3.021350800991058350e-01 -1.591477543115615845e-01 -1.286523193120956421e-01 1.438201814889907837e-01 8.016085484996438026e-04 2.437529116868972778e-01 -7.620446383953094482e-02 3.191023319959640503e-02 -3.221633434295654297e-01 -2.037402689456939697e-01 7.367450743913650513e-02 -3.459935784339904785e-01 1.819063127040863037e-01 1.346887797117233276e-01 -3.239740431308746338e-02 -2.972173318266868591e-02 -2.950667776167392731e-02 -3.700478672981262207e-01 -1.597291906364262104e-03 9.278409183025360107e-03 -2.781693637371063232e-01 -4.265911877155303955e-02 -2.319537699222564697e-01 -1.913375556468963623e-01 -1.398012489080429077e-01 1.551435589790344238e-01 3.328352794051170349e-02 -5.921475216746330261e-02 1.608270592987537384e-02
-2.772305533289909363e-02 8.531128615140914917e-02 1.611423194408416748e-01 2.900513354688882828e-03 4.003291428089141846e-01 2.347763031721115112e-01 4.434471204876899719e-02 -7.173515856266021729e-02 -6.978396326303482056e-03 -3.022584915161132812e-01 -2.717315852642059326e-01 -1.635964959859848022e-01 -3.832848370075225830e-01 1.535570621490478516e-01 -6.816280633211135864e-02 2.614363431930541992e-01 1.498539149761199951e-01 -5.160606000572443008e-03 -1.200194284319877625e-02 1.209081634879112244e-01 4.595662280917167664e-02 -3.089555166661739349e-02 2.406857311725616455e-01 1.550934165716171265e-01 1.814220249652862549e-01 -3.258678317070007324e-01 -1.949347406625747681e-01 -6.987471599131822586e-03 -5.829789116978645325e-02 2.152626961469650269e-02 6.603685021400451660e-02 1.785437203943729401e-02
-1.251163482666015625e-01 4.398656785488128662e-01 9.937608987092971802e-02 2.657735049724578857e-01 8.640801161527633667e-02 -1.570678651332855225e-01 2.988523840904235840e-01 -4.917614907026290894e-02 -5.510579049587249756e-02 3.272003307938575745e-02 -8.579274266958236694e-02 6.063628941774368286e-03 -2.561764791607856750e-02 -9.140522778034210205e-02 -3.097060620784759521e-01 2.374526709318161011e-01 6.502147018909454346e-02 2.126332931220531464e-02 1.388639509677886963e-01 7.732231169939041138e-02 -3.066611886024475098e-01 -9.064016491174697876e-02 4.677325859665870667e-02 -1.344237029552459717e-01 -3.329090774059295654e-01 -2.471832931041717529e-01 -1.064973697066307068e-01 3.118054755032062531e-02 5.519234575331211090e-03 1.074769906699657440e-02 -2.630586624145507812e-01 8.731643855571746826e-02
3.784295544028282166e-02 -4.857166483998298645e-02 1.153282672166824341e-01 1.429878026247024536e-01 1.956703066825866699e-01 7.235143333673477173e-02 2.123948931694030762e-01 1.961246132850646973e-02 1.412016302347183228e-01 -2.371516525745391846e-01 -1.552116721868515015e-01 8.490447700023651123e-02 -3.040437102317810059e-01 1.042191013693809509e-01 -1.533092260360717773e-01 3.282707333564758301e-01 8.309681713581085205e-02 -6.273779273033142090e-02 -8.077843487262725830e-02 2.515330016613006592e-01 -1.123781278729438782e-01 1.654631197452545166e-01 -1.039542481303215027e-01 -2.148247510194778442e-01 6.881412118673324585e-02 -2.923185229301452637e-01 3.885854780673980713e-02 -4.562598764896392822e-01 1.527340561151504517e-01 -2.449641190469264984e-02 6.829826533794403076e-02 1.591777801513671875e-01
-5.434191226959228516e-02 -4.531032405793666840e-03 3.273512125015258789e-01 1.817803531885147095e-01 3.065467178821563721e-01 2.062491625547409058e-01 2.459856718778610229e-01 3.099959343671798706e-02 1.801886111497879028e-01 -2.019772976636886597e-01 -8.178719878196716309e-02 1.386221200227737427e-01 -3.024032413959503174e-01 -1.152943540364503860e-02 -1.600580215454101562e-01 1.744552105665206909e-01 8.617864549160003662e-02 9.494885802268981934e-02 1.367358118295669556e-01 3.647983670234680176e-01 5.519142374396324158e-03 1.576533168554306030e-01 5.749584361910820007e-02 -9.804183989763259888e-02 -9.497423656284809113e-03 -2.566248476505279541e-01 1.138962507247924805e-01 -2.633820772171020508e-01 6.282796710729598999e-02 8.476116508245468140e-02 -7.255237549543380737e-02 2.033175230026245117e-01
-7.754300534725189209e-02 -1.439326908439397812e-02 -1.861184835433959961e-01 3.994627892971038818e-01 2.693002521991729736e-01 -2.838500589132308960e-02 2.263473272323608398e-01 2.043517678976058960e-01 -1.347479410469532013e-02 -1.668614447116851807e-01 -8.971284329891204834e-02 1.768367132171988487e-03 -3.887348771095275879e-01 -1.790274977684020996e-01 -1.644541919231414795e-01 1.807694882154464722e-01 8.463915437459945679e-02 1.188433691859245300e-01 1.868472434580326080e-03 1.905174553394317627e-01 -3.596848845481872559e-01 2.400363795459270477e-02 -1.909318752586841583e-02 -1.298474892973899841e-02 -7.299188524484634399e-02 -1.193114221096038818e-01 -6.001258268952369690e-03 1.760607957839965820e-01 -3.042327053844928741e-02 1.914982199668884277e-01 -1.996242403984069824e-01 1.953716725111007690e-01
-7.511203736066818237e-02 3.048970103263854980e-01 2.627626955509185791e-01 2.643353939056396484e-01 1.014278456568717957e-02 -2.923048287630081177e-02 1.893256306648254395e-01 4.030893743038177490e-02 -6.015135720372200012e-02 -2.061951309442520142e-01 -7.244759052991867065e-02 1.406995803117752075e-01 -1.774377673864364624e-01 -8.328590542078018188e-03 -2.108840346336364746e-01 4.698663651943206787e-01 -2.531723491847515106e-02 -1.006960198283195496e-01 -1.422476675361394882e-02 -2.304450981318950653e-02 -3.780832886695861816e-01 -3.340274095535278320e-02 1.521023511886596680e-01 -9.219191968441009521e-02 -1.413611769676208496e-01 -1.055123880505561829e-01 8.438467979431152344e-02 4.850343614816665649e-02 -3.215693309903144836e-02 2.580507658421993256e-02 -3.557600080966949463e-01 -2.678177785128355026e-03
-1.925431489944458008e-01 -2.180589921772480011e-02 2.155804634094238281e-01 2.611246705055236816e-02 1.588812917470932007e-01 7.979194074869155884e-02 5.466290563344955444e-02 -1.014647912234067917e-02 2.381486296653747559e-01 -2.015157043933868408e-01 2.465296685695648193e-01 2.197570540010929108e-02 -1.760696023702621460e-01 1.465348303318023682e-01 -2.207863181829452515e-01 3.396928906440734863e-01 2.501307725906372070e-01 1.855801194906234741e-01 -8.864548802375793457e-02 -2.327671274542808533e-02 -1.810463666915893555e-01 -1.376128494739532471e-01 -3.396411240100860596e-02 -3.846648707985877991e-02 -1.720975935459136963e-01 -2.597713172435760498e-01 -1.929164975881576538e-01 -1.829601079225540161e-01 1.332220584154129028e-01 -2.509699575603008270e-02 -2.573425769805908203e-01 3.053741157054901123e-01
1.351274996995925903e-01 -1.385520119220018387e-02 -2.721875347197055817e-02 1.051224246621131897e-01 -1.304836720228195190e-01 1.795195192098617554e-01 6.872329115867614746e-02 2.789727151393890381e-01 -4.850761964917182922e-02 -2.796507179737091064e-01 -1.605979949235916138e-01 1.044390276074409485e-01 -2.799136042594909668e-01 1.998954713344573975e-01 -6.743521988391876221e-02 2.487638592720031738e-01 1.619422882795333862e-01 7.382567971944808960e-02 -1.065132543444633484e-01 6.382288783788681030e-02 -4.608766362071037292e-02 2.040588259696960449e-01 -8.950503170490264893e-02 -2.360007762908935547e-01 -1.108878012746572495e-02 -3.325387239456176758e-01 -1.944980025291442871e-01 -2.113002687692642212e-01 3.552440106868743896e-01 -2.021798640489578247e-01 2.868287730962038040e-03 -1.453502178192138672e-01
-3.877621144056320190e-02 7.452739030122756958e-02 2.491685003042221069e-01 2.590836882591247559e-01 1.221182122826576233e-01 2.196093201637268066e-01 2.437231838703155518e-01 3.642725944519042969e-02 8.092448115348815918e-02 -1.148242503404617310e-01 -2.357696592807769775e-01 -2.312214486300945282e-02 -6.838743109256029129e-03 3.200870156288146973e-01 9.277155250310897827e-02 2.318055182695388794e-01 -1.131289750337600708e-01 -6.770027428865432739e-02 2.021524310111999512e-01 -3.066120110452175140e-02 5.385819822549819946e-02 1.716794669628143311e-01 4.639708995819091797e-02 4.317559301853179932e-03 2.231336683034896851e-01 -4.139646887779235840e-01 -2.471785247325897217e-01 -2.391730546951293945e-01 -1.007531508803367615e-01 -1.160511281341314316e-02 -2.280664741992950439e-01 -6.062964349985122681e-02
1.616902276873588562e-02 4.768159091472625732e-01 2.110680192708969116e-02 1.408445537090301514e-01 5.222324654459953308e-02 1.406877636909484863e-01 1.729407459497451782e-01 2.602774202823638916e-01 7.623568177223205566e-02 1.680072396993637085e-01 1.846448928117752075e-01 2.761226380243897438e-03 -3.101353161036968231e-02 7.176274061203002930e-02 -1.980372369289398193e-01 2.301560789346694946e-01 2.108616940677165985e-02 5.819342285394668579e-02 2.716277539730072021e-01 -1.857532709836959839e-01 -2.347667813301086426e-01 -2.581669092178344727e-01 -1.090200692415237427e-01 -1.930932700634002686e-01 -1.059107556939125061e-01 -2.570132911205291748e-01 -1.268030852079391479e-01 -1.077570915222167969e-01 -2.569008618593215942e-02 -1.440378725528717041e-01 -8.164562284946441650e-02 2.222567647695541382e-01
-1.540411561727523804e-01 1.992361992597579956e-01 1.381228864192962646e-01 3.510140180587768555e-01 -1.512616127729415894e-01 -4.424306005239486694e-02 7.199399173259735107e-03 2.745215967297554016e-02 -1.687275022268295288e-01 -2.810130715370178223e-01 1.103930473327636719e-01 -1.366072744131088257e-01 -1.311757862567901611e-01 -7.739369175396859646e-04 -1.715496629476547241e-01 3.065653145313262939e-01 -2.869197539985179901e-02 3.813286125659942627e-01 -6.981663405895233154e-02 1.623729802668094635e-02 -4.314206168055534363e-02 -2.111404202878475189e-03 -1.605374924838542938e-02 -1.074575781822204590e-01 -3.144495189189910889e-02 -4.929538965225219727e-01 -8.522220700979232788e-02 -1.329605430364608765e-01 -1.701339930295944214e-01 1.514058858156204224e-01 1.112269703298807144e-02 -6.139855831861495972e-02
7.954613305628299713e-03 6.448484957218170166e-02 -3.287665918469429016e-02 3.561384379863739014e-01 -1.135662645101547241e-01 -4.629632830619812012e-02 1.354486793279647827e-01 7.955195754766464233e-02 5.296706408262252808e-02 -6.526560988277196884e-03 -4.033801853656768799e-01 1.719830930233001709e-02 1.066777855157852173e-02 2.176835536956787109e-01 -1.976899951696395874e-01 3.302638828754425049e-01 -1.434771111235022545e-03 1.215437725186347961e-01 -1.088847890496253967e-01 6.072760000824928284e-02 1.414217520505189896e-02 -1.260458081960678101e-01 5.793368816375732422e-02 1.670012325048446655e-01 2.906334996223449707e-01 -2.140066623687744141e-01 -4.427058994770050049e-01 -1.345332264900207520e-01 5.952737107872962952e-02 2.264085970818996429e-02 -6.348595768213272095e-02 1.911530196666717529e-01
-1.690828651189804077e-01 -1.988901942968368530e-02 8.942455798387527466e-02 -6.953253597021102905e-02 9.792910516262054443e-02 -5.216750502586364746e-02 1.780351549386978149e-01 1.590751856565475464e-02 2.230217456817626953e-01 -3.010917305946350098e-01 -9.365918114781379700e-03 -1.590366959571838379e-01 -2.088573724031448364e-01 -2.785113640129566193e-02 -3.541691899299621582e-01 1.823900938034057617e-01 1.704733073711395264e-01 -5.341126769781112671e-02 8.345589786767959595e-02 5.805855244398117065e-02 -4.104522466659545898e-01 -1.320264041423797607e-01 1.095432695001363754e-02 1.542180925607681274e-01 -5.790423229336738586e-02 -4.840593338012695312e-01 9.047637879848480225e-02 8.325601927936077118e-03 -4.429949074983596802e-02 -1.180001813918352127e-02 -2.044882476329803467e-01 5.616930127143859863e-02
2.869624271988868713e-02 -1.076090987771749496e-02 4.776255041360855103e-02 3.950070142745971680e-01 -3.111358284950256348e-01 -2.380538284778594971e-01 8.320736885070800781e-02 2.147980779409408569e-01 -1.581472009420394897e-01 -2.604531347751617432e-01 5.409693717956542969e-02 1.727571934461593628e-01 -2.785631418228149414e-01 1.387842744588851929e-02 -2.667989134788513184e-01 4.341462999582290649e-02 -1.673279702663421631e-01 7.624419778585433960e-02 -1.938801258802413940e-02 -3.247129172086715698e-02 -2.971301786601543427e-02 -1.687881648540496826e-01 5.141894891858100891e-02 -1.811870634555816650e-01 -2.490907758474349976e-01 -2.743661701679229736e-01 -1.867777258157730103e-01 -2.753826081752777100e-01 8.061318658292293549e-03 -2.692238427698612213e-02 -7.069353014230728149e-02 6.179434433579444885e-02
-5.371353402733802795e-02 1.916454583406448364e-01 -5.535190925002098083e-02 3.189887106418609619e-01 2.609708607196807861e-01 1.460009068250656128e-01 -1.351367831230163574e-01 2.732731997966766357e-01 -8.133438229560852051e-02 -1.332072615623474121e-01 1.015643179416656494e-01 -3.610599040985107422e-01 -1.983715593814849854e-01 4.570795223116874695e-02 -1.793716251850128174e-01 9.941561520099639893e-02 6.144653633236885071e-02 2.012302726507186890e-01 -3.142035380005836487e-02 -1.726758666336536407e-02 -2.496578916907310486e-02 1.603127270936965942e-01 9.598633646965026855e-02 -8.487462997436523438e-02 -3.912976756691932678e-02 -4.758070707321166992e-01 -2.270659506320953369e-01 -1.742269247770309448e-01 -5.174805223941802979e-02 -5.835030227899551392e-02 -1.664619706571102142e-02 1.420468240976333618e-01
-9.285528212785720825e-02 3.433013558387756348e-01 9.706120193004608154e-02 5.064978078007698059e-02 5.604682955890893936e-03 2.675625868141651154e-02 3.041439354419708252e-01 7.113818079233169556e-02 4.010177776217460632e-02 -1.881516277790069580e-01 1.193240564316511154e-02 1.625793874263763428e-01 -4.368539154529571533e-01 -8.800990879535675049e-02 -1.147802993655204773e-01 1.787317097187042236e-01 -4.094283655285835266e-02 1.359911710023880005e-01 1.616710424423217773e-01 -2.536185681819915771e-01 1.297091096639633179e-01 -7.689337432384490967e-02 -5.353969335556030273e-02 -1.058741211891174316e-01 -1.496213972568511963e-01 -1.174517497420310974e-01 -3.929161131381988525e-01 1.599176675081253052e-01 6.204997003078460693e-02 -2.908633947372436523e-01 -3.385830298066139221e-02 5.248920619487762451e-02
7.231653481721878052e-02 -2.306236140429973602e-02 2.001322358846664429e-01 3.682729601860046387e-01 3.834730887319892645e-04 1.824362725019454956e-01 3.976950794458389282e-02 3.075597435235977173e-02 -9.114356338977813721e-02 -2.050546854734420776e-01 -2.489429563283920288e-01 -1.080228388309478760e-01 -3.354784846305847168e-01 7.452180981636047363e-02 -1.857676804065704346e-01 1.381174027919769287e-01 2.820384502410888672e-01 7.577827200293540955e-03 -1.515444070100784302e-01 -2.423832565546035767e-01 -5.556574091315269470e-02 -4.158459305763244629e-01 -1.934586614370346069e-01 -4.464252665638923645e-02 1.374112367630004883e-01 -1.084449440240859985e-01 -1.919431388378143311e-01 -3.796529024839401245e-02 -1.719523407518863678e-02 -1.499329507350921631e-01 3.903695195913314819e-02 -1.307292580604553223e-01
-3.251015394926071167e-02 -2.743013761937618256e-02 1.937913745641708374e-01 3.375224769115447998e-01 1.076252236962318420e-01 3.831616789102554321e-02 2.421306967735290527e-01 1.334836035966873169e-01 -3.987707942724227905e-02 -2.606539130210876465e-01 -3.582350537180900574e-02 2.203020304441452026e-01 -2.624140977859497070e-01 1.060434132814407349e-01 -1.267924904823303223e-01 2.221881449222564697e-01 -1.014247164130210876e-02 -2.372497767210006714e-01 -1.169774755835533142e-01 1.814877688884735107e-01 -2.059686370193958282e-02 5.600150674581527710e-02 5.982711911201477051e-02 -9.852820634841918945e-02 5.926998704671859741e-02 -1.917201578617095947e-01 5.877330526709556580e-02 -4.575389623641967773e-01 -2.346715517342090607e-02 -2.301509380340576172e-01 2.125947475433349609e-01 1.437999010086059570e-01
-5.074903368949890137e-02 -7.055205851793289185e-02 1.189106628298759460e-01 7.905134558677673340e-02 1.818941235542297363e-01 -3.073935396969318390e-02 -5.265777930617332458e-02 -1.645246446132659912e-01 -9.166410565376281738e-02 -4.353955760598182678e-02 -2.014838531613349915e-02 -1.840381622314453125e-01 6.571384519338607788e-02 1.985196471214294434e-01 -4.589825272560119629e-01 2.322500944137573242e-01 9.248045086860656738e-02 3.888876736164093018e-02 1.708786189556121826e-01 2.238660156726837158e-01 -2.531452178955078125e-01 -2.942362241446971893e-02 5.238876864314079285e-02 -1.330102141946554184e-02 -2.823774889111518860e-02 -3.953604698181152344e-01 -1.562960445880889893e-01 -4.830767214298248291e-02 6.864503771066665649e-02 -2.439474761486053467e-01 -1.375807076692581177e-01 3.619510531425476074e-01
1.289490237832069397e-02 1.361807435750961304e-01 -9.725394845008850098e-02 4.756229817867279053e-01 -1.096991971135139465e-01 6.583540886640548706e-02 3.154783323407173157e-02 1.011213809251785278e-01 5.372523143887519836e-02 -3.245244622230529785e-01 2.243003696203231812e-01 -1.081504896283149719e-01 -2.170973122119903564e-01 1.796260327100753784e-01 -1.550842821598052979e-01 5.390902981162071228e-02 -4.831798002123832703e-02 8.128844946622848511e-02 1.602674126625061035e-01 9.912869893014431000e-03 -3.448505327105522156e-02 -3.374920785427093506e-02 6.768827885389328003e-02 -2.425804734230041504e-01 -5.884039402008056641e-02 -4.161637127399444580e-01 -1.281107962131500244e-01 -2.595680952072143555e-01 -2.064938545227050781e-01 8.728069067001342773e-02 -1.254292484372854233e-02 -1.735547482967376709e-01
-2.394143044948577881e-01 -1.528611332178115845e-01 2.658982994034886360e-03 3.765992075204849243e-02 1.250389963388442993e-01 7.676357030868530273e-02 1.020699590444564819e-01 1.081194430589675903e-01 3.259809911251068115e-01 -2.995639145374298096e-01 2.146455198526382446e-01 -1.453888695687055588e-02 -8.639940619468688965e-02 8.451740443706512451e-02 -1.777278035879135132e-01 4.519608914852142334e-01 8.333771675825119019e-02 3.635188192129135132e-02 -3.083022497594356537e-02 -6.386273354291915894e-02 -1.811469197273254395e-01 -1.531605124473571777e-01 1.091650575399398804e-01 -3.236198425292968750e-02 -2.365309298038482666e-01 -2.748613655567169189e-01 -1.770018637180328369e-01 -2.024977654218673706e-01 -1.223354879766702652e-02 1.611530929803848267e-01 -1.150704398751258850e-01 2.361766099929809570e-01
7.592809945344924927e-02 1.121893823146820068e-01 -1.675979420542716980e-02 3.040099442005157471e-01 5.767764523625373840e-02 2.997999191284179688e-01 1.631562262773513794e-01 -8.616446703672409058e-02 -1.703094542026519775e-01 -2.935128211975097656e-01 -1.636021733283996582e-01 -9.288852661848068237e-02 7.186860591173171997e-02 3.226724267005920410e-01 -5.773217231035232544e-02 2.868392467498779297e-01 -2.228919975459575653e-02 2.282096147537231445e-01 1.217440143227577209e-01 7.195029407739639282e-02 -2.276879968121647835e-03 7.348392158746719360e-03 7.905253022909164429e-02 5.652992054820060730e-02 1.624915003776550293e-01 -6.211264804005622864e-02 -2.844246029853820801e-01 -3.357329070568084717e-01 -1.416631340980529785e-01 -1.538268476724624634e-01 1.415918171405792236e-01 2.156835645437240601e-01
1.860137283802032471e-01 1.486496031284332275e-01 -3.546066116541624069e-03 3.489664793014526367e-01 -8.022607862949371338e-02 -6.644131243228912354e-02 -8.372583240270614624e-02 1.059407666325569153e-01 1.596817374229431152e-01 -1.686309278011322021e-01 6.008985266089439392e-02 -1.345682423561811447e-02 -1.732888258993625641e-02 -1.402842700481414795e-01 -2.323763370513916016e-01 1.041036099195480347e-01 1.520955562591552734e-02 2.461969852447509766e-01 6.144120544195175171e-02 -1.278922259807586670e-01 -6.102970987558364868e-02 9.680902957916259766e-02 -1.864060387015342712e-02 -2.208632975816726685e-01 -2.461406774818897247e-02 -6.032866239547729492e-01 -1.051011383533477783e-01 -1.590860635042190552e-01 -1.569350361824035645e-01 1.861684024333953857e-01 9.522716701030731201e-02 1.934269070625305176e-01
-1.784735023975372314e-01 6.364361383020877838e-03 1.548606455326080322e-01 2.948669493198394775e-01 1.423624716699123383e-02 -1.918422785820439458e-04 1.105130761861801147e-01 1.448060274124145508e-01 4.765618965029716492e-02 -3.043308854103088379e-01 -2.179611027240753174e-01 2.035827487707138062e-01 -3.344351053237915039e-01 5.972557887434959412e-02 -1.443527489900588989e-01 2.224679440259933472e-01 4.244630411267280579e-02 -2.746664285659790039e-01 -9.010344743728637695e-02 7.125236093997955322e-02 -2.169564738869667053e-02 4.434913024306297302e-02 6.372724473476409912e-02 -2.164383232593536377e-01 9.462710469961166382e-02 -1.358469426631927490e-01 -4.408773407340049744e-02 -4.240667521953582764e-01 4.033908247947692871e-02 -1.839217990636825562e-01 2.045945823192596436e-01 1.546834856271743774e-01
-2.926934063434600830e-01 2.915495634078979492e-02 1.553415805101394653e-01 1.433990448713302612e-01 -6.139184534549713135e-02 1.223445981740951538e-01 1.326851993799209595e-01 -1.672263606451451778e-03 2.350078821182250977e-01 2.993720583617687225e-03 -5.599587783217430115e-02 2.033138573169708252e-01 -2.170697785913944244e-03 2.081898003816604614e-01 -9.184866398572921753e-02 2.933535575866699219e-01 -1.340769678354263306e-01 -5.896660964936017990e-03 3.064793348312377930e-02 2.025521397590637207e-01 -2.078350819647312164e-02 3.444046899676322937e-02 2.642331421375274658e-01 2.126706950366497040e-02 1.500915288925170898e-01 -3.241047263145446777e-01 -9.676855057477951050e-02 -1.666374057531356812e-01 -1.795393675565719604e-01 -4.210217595100402832e-01 2.551371455192565918e-01 1.540492475032806396e-01
-9.817045181989669800e-02 -1.599134802818298340e-01 1.960423588752746582e-01 2.333382964134216309e-01 -1.114036794751882553e-02 2.520973049104213715e-02 1.192772090435028076e-01 -2.180752158164978027e-01 2.212356403470039368e-02 -5.060557741671800613e-03 1.084478199481964111e-02 -7.905459403991699219e-02 -4.037831425666809082e-01 9.614509344100952148e-02 -1.654743403196334839e-01 2.929586768150329590e-01 3.162181973457336426e-01 -8.304864913225173950e-02 -6.308766454458236694e-02 -1.694882810115814209e-01 -7.411406934261322021e-02 -2.095872759819030762e-01 -1.592489182949066162e-01 2.212619632482528687e-01 -7.320413738489151001e-02 -4.067549705505371094e-01 -1.159432902932167053e-02 7.034174352884292603e-02 -5.314180254936218262e-02 -2.611604928970336914e-01 -3.683906048536300659e-02 7.336775958538055420e-02
-4.644415806978940964e-03 1.524811238050460815e-01 -1.871836483478546143e-01 1.829817593097686768e-01 1.836839318275451660e-01 -1.123422831296920776e-01 -9.592209756374359131e-02 2.200842462480068207e-02 -2.891500294208526611e-02 -2.619715929031372070e-01 1.799805313348770142e-01 -1.735630780458450317e-01 7.071500271558761597e-02 5.578230321407318115e-02 -1.459093689918518066e-01 1.045887246727943420e-01 -1.008814722299575806e-01 1.897000074386596680e-01 9.485279023647308350e-02 -3.699532896280288696e-02 4.871092271059751511e-03 -2.062021940946578979e-01 5.162768438458442688e-02 -1.352947205305099487e-02 6.943930685520172119e-02 -5.593892335891723633e-01 -2.467018663883209229e-01 -2.778499424457550049e-01 -4.517159610986709595e-02 -1.614500768482685089e-02 2.160016261041164398e-02 3.454712331295013428e-01
-1.021114587783813477e-01 9.645572304725646973e-02 2.228189632296562195e-02 -7.445032149553298950e-02 7.483674585819244385e-02 -3.390394384041428566e-03 2.325194329023361206e-01 1.803136616945266724e-01 3.543023020029067993e-02 -1.517972052097320557e-01 6.929034739732742310e-02 1.401004642248153687e-01 -2.618286013603210449e-01 6.356764584779739380e-02 -3.115079402923583984e-01 1.217078715562820435e-01 8.258891850709915161e-02 1.417605392634868622e-02 1.216957792639732361e-01 -4.117867350578308105e-01 8.688200265169143677e-02 -1.702991425991058350e-01 -2.459906740114092827e-03 3.226314485073089600e-02 -3.160145282745361328e-01 -4.068355858325958252e-01 -2.214417755603790283e-01 1.290849298238754272e-01 -2.942114509642124176e-02 -2.488286346197128296e-01 5.278623104095458984e-02 1.523911654949188232e-01
-1.804565191268920898e-01 2.307374030351638794e-03 1.774906516075134277e-01 -9.607147425413131714e-02 -1.713080331683158875e-02 2.045826166868209839e-01 8.112119138240814209e-02 1.719735935330390930e-02 3.292721807956695557e-01 -2.279546707868576050e-01 1.184535119682550430e-02 -9.287614957429468632e-04 -1.481020003557205200e-01 2.120856046676635742e-01 -2.647053003311157227e-01 3.501203060150146484e-01 -6.637345533818006516e-03 1.492439806461334229e-01 1.342996507883071899e-01 -3.761993488296866417e-03 -3.343740403652191162e-01 -1.632372438907623291e-01 5.580781027674674988e-03 -9.035218507051467896e-02 -2.584767937660217285e-01 -2.384064793586730957e-01 3.069833153858780861e-03 -2.299062162637710571e-01 -1.295949369668960571e-01 1.563798636198043823e-01 -1.300349086523056030e-01 1.894542723894119263e-01
-7.454854249954223633e-02 -1.120354756712913513e-01 1.629027128219604492e-01 -5.513045191764831543e-02 2.356078624725341797e-01 6.338921934366226196e-02 2.211861461400985718e-01 -2.376433461904525757e-02 1.236258372664451599e-01 -3.620583713054656982e-01 -2.616964280605316162e-01 9.376011788845062256e-02 -1.013507768511772156e-01 1.221649274230003357e-01 -3.091114163398742676e-01 1.721918284893035889e-01 3.299213573336601257e-02 7.610917836427688599e-02 1.653747051022946835e-03 2.092791795730590820e-01 8.621495217084884644e-02 -1.405885070562362671e-02 8.318557590246200562e-02 -1.886036545038223267e-01 1.392079740762710571e-01 -1.655677855014801025e-01 1.491607129573822021e-01 -4.410080611705780029e-01 1.422724127769470215e-01 -1.205562427639961243e-01 -1.197671666741371155e-01 2.362275272607803345e-01
2.314232289791107178e-01 1.889295428991317749e-01 3.109706565737724304e-02 9.972056746482849121e-02 -1.315936893224716187e-01 3.192370384931564331e-02 2.593585550785064697e-01 1.166928857564926147e-01 4.372031986713409424e-02 -9.331885725259780884e-02 -1.549478620290756226e-01 -3.053697645664215088e-01 -1.377857774496078491e-01 -8.302289061248302460e-03 -1.476408392190933228e-01 4.974604547023773193e-01 -1.231305226683616638e-01 1.251843869686126709e-01 1.042886748909950256e-01 1.728956960141658783e-02 6.296882778406143188e-02 4.642321169376373291e-02 4.778661951422691345e-02 -4.804694280028343201e-02 2.790760397911071777e-01 -9.688813239336013794e-02 -2.527789473533630371e-01 -1.918859779834747314e-01 2.420749664306640625e-01 -1.139802634716033936e-01 -2.675462663173675537e-01 -2.322024106979370117e-02
1.509046852588653564e-01 -2.112313807010650635e-01 -1.243210881948471069e-01 3.031001389026641846e-01 -1.633195132017135620e-01 -1.953716278076171875e-01 1.686414480209350586e-01 -1.427510082721710205e-01 1.812423579394817352e-02 -2.379227876663208008e-01 -3.248884975910186768e-01 7.074051350355148315e-02 -2.429084777832031250e-01 -2.777731791138648987e-02 -2.231340855360031128e-01 1.740283221006393433e-01 2.192824035882949829e-01 -1.966500729322433472e-01 1.495911628007888794e-01 -2.299468815326690674e-01 -9.529408067464828491e-02 -5.745255574584007263e-02 -1.491973400115966797e-01 -2.968388795852661133e-01 3.478787094354629517e-02 -9.138248115777969360e-02 7.916395552456378937e-04 -8.153623342514038086e-02 -2.205665558576583862e-01 4.685087874531745911e-02 1.327237766236066818e-02 2.286586016416549683e-01
-1.672517955303192139e-01 1.215584296733140945e-02 -1.933311671018600464e-01 2.654798030853271484e-01 2.201315760612487793e-02 -2.089618518948554993e-02 4.213494658470153809e-01 8.636263757944107056e-02 1.763789728283882141e-02 -1.015177965164184570e-01 9.783536940813064575e-02 -1.297254115343093872e-01 -2.917385697364807129e-01 -4.573052376508712769e-02 -2.032055109739303589e-01 1.767398267984390259e-01 7.305634766817092896e-02 1.441145092248916626e-01 1.484505385160446167e-01 -2.601615190505981445e-01 3.368961811065673828e-02 -1.520619392395019531e-01 -2.146169692277908325e-01 5.882731452584266663e-02 -1.349236220121383667e-01 -6.111034750938415527e-02 -9.599634259939193726e-02 2.663092873990535736e-02 1.169034987688064575e-01 4.903510212898254395e-02 -3.430826067924499512e-01 3.551216721534729004e-01
2.623722553253173828e-01 -1.165768951177597046e-01 -1.421564966440200806e-01 2.883472442626953125e-01 -1.152975782752037048e-01 1.247828155755996704e-01 1.936277002096176147e-01 -1.277320832014083862e-01 2.078609764575958252e-01 -7.067275047302246094e-02 5.676248669624328613e-02 9.776211529970169067e-02 -2.610454559326171875e-01 -1.361831370741128922e-02 -2.896784543991088867e-01 1.240349467843770981e-02 -1.211739704012870789e-02 3.492838442325592041e-01 -2.611597478389739990e-01 -4.218679666519165039e-02 -1.820745617151260376e-01 2.885562181472778320e-02 1.460033506155014038e-01 2.721575796604156494e-01 -6.768021732568740845e-02 -3.078279495239257812e-01 -1.508265435695648193e-01 -1.912848353385925293e-01 -9.006256610155105591e-02 -7.600755244493484497e-02 1.528348326683044434e-01 2.727631106972694397e-02
-2.876021265983581543e-01 5.364847928285598755e-02 3.294347524642944336e-01 -9.110094606876373291e-02 2.792984247207641602e-01 2.064493745565414429e-01 3.599313497543334961e-01 -7.497072219848632812e-02 6.583429872989654541e-02 -2.454854696989059448e-01 -1.768454462289810181e-01 -1.885187178850173950e-01 -2.646358013153076172e-01 -2.186220139265060425e-02 -1.150316223502159119e-01 2.425033897161483765e-01 3.744467720389366150e-02 1.355523914098739624e-01 -2.297623604536056519e-01 4.887027665972709656e-02 -5.225631594657897949e-02 -1.822586208581924438e-01 -1.500641554594039917e-01 2.342450059950351715e-02 1.793424189090728760e-01 -1.247543469071388245e-01 -1.359826922416687012e-01 -8.252975344657897949e-02 -1.348524540662765503e-01 -1.943685561418533325e-01 5.285476893186569214e-02 4.537290707230567932e-02
-1.187555193901062012e-01 2.281672656536102295e-01 2.258788943290710449e-01 4.040595144033432007e-02 -1.310539245605468750e-01 -7.131418585777282715e-02 2.512338161468505859e-01 2.583419345319271088e-02 -1.612642593681812286e-02 -1.130451485514640808e-01 -1.209674924612045288e-01 2.412790209054946899e-01 -3.728222250938415527e-01 -2.163092344999313354e-01 -1.433955579996109009e-01 4.183095097541809082e-01 9.944479912519454956e-02 -4.274926707148551941e-02 -3.774537891149520874e-02 2.104864828288555145e-02 -3.036549389362335205e-01 -2.072563469409942627e-01 3.787082806229591370e-02 -7.403717935085296631e-02 1.459647621959447861e-02 -2.341368496417999268e-01 2.100240811705589294e-02 9.542217105627059937e-02 2.044677585363388062e-01 5.714544281363487244e-02 -1.942450404167175293e-01 1.577079296112060547e-01
1.235147789120674133e-01 5.234580859541893005e-02 4.262973740696907043e-02 1.373145282268524170e-01 1.938484609127044678e-01 1.075221672654151917e-01 -2.689249068498611450e-02 -1.956309527158737183e-01 2.221496589481830597e-02 -8.029419928789138794e-02 -3.925214409828186035e-01 -1.032568141818046570e-01 -3.959922492504119873e-01 5.477747414261102676e-03 -1.879129856824874878e-01 1.142652034759521484e-01 1.612176597118377686e-01 -3.101919079199433327e-03 2.088768482208251953e-01 1.443479806184768677e-01 -6.796833127737045288e-02 -8.942676335573196411e-02 1.236724928021430969e-01 -8.955404162406921387e-02 2.032211422920227051e-01 -2.935459017753601074e-01 2.412847056984901428e-02 -3.613444864749908447e-01 -6.258720159530639648e-02 1.295956671237945557e-01 -2.415831685066223145e-01 -1.795056611299514771e-01
-2.841359078884124756e-01 1.627593338489532471e-01 2.087088823318481445e-01 6.541665643453598022e-02 8.718224614858627319e-02 1.441731154918670654e-01 9.165988862514495850e-02 2.374119758605957031e-01 8.647193014621734619e-02 -1.604480147361755371e-01 1.816069334745407104e-01 -2.388674952089786530e-02 -1.170612871646881104e-01 -1.302345693111419678e-01 -2.755710482597351074e-01 3.111896514892578125e-01 5.831287428736686707e-02 1.530461758375167847e-01 5.685524269938468933e-02 -6.495980918407440186e-02 -3.465969562530517578e-01 -1.872080266475677490e-01 -1.271957065910100937e-02 -1.002340167760848999e-01 -2.340553253889083862e-01 -3.044426143169403076e-01 -2.605832740664482117e-02 -1.907957792282104492e-01 1.851267181336879730e-02 -1.530397534370422363e-01 -2.134991139173507690e-01 1.673731505870819092e-01
-2.204019427299499512e-01 -2.380883395671844482e-01 5.879809707403182983e-02 1.916800290346145630e-01 -3.735551983118057251e-02 -2.519172802567481995e-02 3.110667169094085693e-01 2.031660228967666626e-01 -1.404514312744140625e-01 -4.448272753506898880e-03 1.607074588537216187e-01 -7.141526043415069580e-02 -3.766341805458068848e-01 -8.998896181583404541e-02 -2.302684336900711060e-01 4.373293519020080566e-01 7.450756430625915527e-02 6.811310350894927979e-02 1.026196852326393127e-01 5.784177035093307495e-02 -1.226158663630485535e-01 -2.010187953710556030e-01 5.099696293473243713e-02 -1.005632355809211731e-01 -3.063462376594543457e-01 -1.912292391061782837e-01 6.590513139963150024e-02 -7.382626831531524658e-02 -2.665443345904350281e-02 1.291601657867431641e-01 -4.888831451535224915e-02 1.317071914672851562e-01
-3.454955760389566422e-03 -1.440291404724121094e-01 3.342839656397700310e-03 1.539440602064132690e-01 3.708199784159660339e-02 3.312978148460388184e-02 2.342347949743270874e-01 -1.214220300316810608e-01 8.548364788293838501e-02 -3.011297881603240967e-01 -1.591756045818328857e-01 -2.092477530241012573e-01 -7.274419069290161133e-02 -9.639512747526168823e-02 -3.768835961818695068e-01 2.659385502338409424e-01 -1.862936764955520630e-01 1.182814091444015503e-01 2.110020518302917480e-01 4.769247397780418396e-02 -2.082368917763233185e-02 -2.153710648417472839e-02 -1.801409423351287842e-01 7.620798796415328979e-02 2.498088628053665161e-01 -3.840838968753814697e-01 -2.210083305835723877e-01 4.452361911535263062e-02 -1.625034660100936890e-01 1.941410750150680542e-01 1.396735459566116333e-01 -9.994234889745712280e-02
9.503368288278579712e-02 6.760357320308685303e-02 -2.261794731020927429e-02 -1.132091414183378220e-02 -8.967576175928115845e-02 9.289520978927612305e-02 4.280630052089691162e-01 -1.952278614044189453e-01 4.894368350505828857e-02 2.461160570383071899e-01 -1.338389664888381958e-01 -1.287167966365814209e-01 -2.498981058597564697e-01 3.392260521650314331e-02 -4.466842710971832275e-01 6.767200678586959839e-02 -1.908454298973083496e-01 1.040410920977592468e-01 -9.893453866243362427e-02 9.872594475746154785e-02 -4.699468612670898438e-02 8.953794091939926147e-02 -1.801652088761329651e-02 -1.642337739467620850e-01 2.025901079177856445e-01 -4.198730885982513428e-01 -5.432670935988426208e-02 -3.004225343465805054e-02 -1.831892281770706177e-01 5.770758166909217834e-02 4.045269638299942017e-02 1.362375169992446899e-01
1.440813858062028885e-02 3.095949999988079071e-02 7.836446911096572876e-02 1.599298268556594849e-01 -1.949809491634368896e-01 -1.120219379663467407e-01 -3.413865715265274048e-02 5.723591148853302002e-02 -1.977728912606835365e-03 -4.239294230937957764e-01 9.975806623697280884e-02 1.129498332738876343e-02 -9.308949112892150879e-02 -1.007517799735069275e-01 -3.361169397830963135e-01 1.977370381355285645e-01 2.011720985174179077e-01 7.926718145608901978e-02 3.313062489032745361e-01 8.314000815153121948e-02 -2.191087603569030762e-01 -5.009772628545761108e-02 -2.005626261234283447e-02 -6.594219058752059937e-02 2.153219133615493774e-01 -3.971707522869110107e-01 -5.540584772825241089e-02 -2.773298323154449463e-01 6.334867328405380249e-02 1.584904640913009644e-01 -1.228170618414878845e-01 6.642656773328781128e-02
-2.609930336475372314e-01 -1.243070662021636963e-01 2.298307605087757111e-02 -6.312485784292221069e-02 7.447733730077743530e-02 2.513491809368133545e-01 -6.824759393930435181e-02 3.826933354139328003e-02 3.930911049246788025e-02 -1.600483804941177368e-01 -2.712219953536987305e-01 1.933184266090393066e-01 1.722325012087821960e-02 2.241619825363159180e-01 -7.249123603105545044e-02 4.907201826572418213e-01 -1.378845274448394775e-01 1.412424892187118530e-01 1.419934034347534180e-01 8.334485441446304321e-02 -1.610348224639892578e-01 7.478273659944534302e-02 1.114378944039344788e-01 -2.520579099655151367e-01 2.011660039424896240e-01 -1.469269245862960815e-01 -1.584941446781158447e-01 -2.552581131458282471e-01 -7.286306470632553101e-02 -8.866322785615921021e-02 -1.157789211720228195e-02 2.513731420040130615e-01
1.820830106735229492e-01 1.902176290750503540e-01 -2.636766247451305389e-02 3.061402738094329834e-01 -1.123360916972160339e-02 -6.947119836695492268e-04 2.562042176723480225e-01 -6.126031652092933655e-02 1.109778434038162231e-01 5.790707841515541077e-02 -3.312934637069702148e-01 -1.745764762163162231e-01 -1.420018523931503296e-01 8.746633678674697876e-02 -1.848457902669906616e-01 1.619360148906707764e-01 -2.020394802093505859e-01 2.329367250204086304e-01 3.805702086538076401e-03 3.576410561800003052e-02 -8.924939902499318123e-04 -3.533852845430374146e-02 7.274747639894485474e-02 6.858807057142257690e-02 8.014612644910812378e-02 -1.514405608177185059e-01 -4.701191186904907227e-01 -5.935771763324737549e-02 3.576158732175827026e-02 -2.441607713699340820e-01 -2.231267690658569336e-01 2.245598882436752319e-01
1.342639923095703125e-01 1.431160867214202881e-01 -1.650052331387996674e-02 1.335981637239456177e-01 -1.135609075427055359e-01 2.077478915452957153e-02 9.582240879535675049e-02 1.542434245347976685e-01 3.359178602695465088e-01 -1.289794594049453735e-01 -3.587699234485626221e-01 -8.660388179123401642e-03 -5.255120247602462769e-02 -7.671379297971725464e-02 7.211153954267501831e-02 4.900441765785217285e-01 6.272997707128524780e-02 -9.973876923322677612e-02 7.700929045677185059e-02 7.463148236274719238e-02 -8.991606533527374268e-02 -8.142044767737388611e-03 1.133289635181427002e-01 -2.014008611440658569e-01 7.915589958429336548e-02 -2.050676792860031128e-01 -2.213466763496398926e-01 -3.263816833496093750e-01 8.282219618558883667e-02 -1.554117500782012939e-01 5.033913068473339081e-03 -2.509916722774505615e-01
-1.093316897749900818e-01 1.139043271541595459e-01 -1.679368130862712860e-02 3.578193783760070801e-01 -1.867834664881229401e-02 6.265334039926528931e-02 7.095255702733993530e-02 -1.054707393050193787e-01 4.955439269542694092e-02 -2.264623939990997314e-01 -3.691408336162567139e-01 2.451195567846298218e-02 2.789196372032165527e-02 7.877117395401000977e-02 -2.527717649936676025e-01 4.228528439998626709e-01 -2.882835082709789276e-02 1.222885996103286743e-01 -8.757645636796951294e-02 1.205923557281494141e-01 9.621167927980422974e-02 4.744203761219978333e-02 8.657180517911911011e-02 2.457887679338455200e-01 1.869033575057983398e-01 -2.446229159832000732e-01 -3.471895158290863037e-01 -9.901472181081771851e-02 -2.489723265171051025e-02 9.784309566020965576e-02 -1.384423971176147461e-01 1.189384162425994873e-01
7.757626473903656006e-02 -7.090599089860916138e-02 -1.239560246467590332e-01 2.967161834239959717e-01 6.481808423995971680e-02 -2.265165187418460846e-02 4.834330081939697266e-01 -7.712063193321228027e-02 1.284623593091964722e-01 -6.580259650945663452e-02 9.640783816576004028e-02 1.447127163410186768e-01 -3.039467036724090576e-01 1.483342349529266357e-01 -4.067636430263519287e-01 -2.562200650572776794e-02 1.639633923768997192e-01 2.014967501163482666e-01 1.174193769693374634e-01 -6.873328983783721924e-02 -6.979400664567947388e-02 -1.735485196113586426e-01 2.082984745502471924e-01 -6.453445181250572205e-03 -2.296203374862670898e-01 -8.537241816520690918e-02 -1.227258965373039246e-01 3.666363423690199852e-03 -1.643109768629074097e-01 -1.593082547187805176e-01 1.181387677788734436e-01 -6.141025200486183167e-02
-1.763870716094970703e-01 7.880216836929321289e-02 1.107691749930381775e-01 2.778755724430084229e-01 -2.697267234325408936e-01 -9.085983783006668091e-02 2.436045259237289429e-01 3.998918831348419189e-02 8.569992333650588989e-02 -1.955812871456146240e-01 -7.793605327606201172e-04 -2.165143787860870361e-01 -1.933685541152954102e-01 6.079998984932899475e-02 -1.818214505910873413e-01 3.242829144001007080e-01 -1.801081448793411255e-01 2.394861578941345215e-01 1.673836261034011841e-01 2.293566912412643433e-01 7.081820070743560791e-02 -1.116244588047266006e-02 1.216027736663818359e-01 -1.321827769279479980e-01 -1.344882994890213013e-01 -4.119150340557098389e-01 -3.041909821331501007e-02 1.882429607212543488e-02 -5.012711137533187866e-02 7.627526670694351196e-02 2.317841500043869019e-01 -2.349016070365905762e-02
2.848317027091979980e-01 -1.033579334616661072e-01 -8.756014704704284668e-02 3.796379268169403076e-01 -8.390826731920242310e-02 -3.122906200587749481e-03 1.843985170125961304e-01 1.632842049002647400e-02 2.094221711158752441e-01 -1.246733777225017548e-02 1.152690425515174866e-01 -2.947666123509407043e-02 -1.532487422227859497e-01 -3.254316002130508423e-02 -2.687336504459381104e-01 -1.125018484890460968e-02 -1.348061561584472656e-01 -1.733824312686920166e-01 3.001294657588005066e-02 -2.699048519134521484e-01 -4.703617841005325317e-02 6.150019913911819458e-02 1.399702578783035278e-01 1.990686058998107910e-01 7.037359755486249924e-04 -3.788566887378692627e-01 -9.361575543880462646e-02 -1.333581954240798950e-01 3.297950699925422668e-02 -4.142130613327026367e-01 -1.625924259424209595e-01 6.035893410444259644e-02
2.367513477802276611e-01 1.066414415836334229e-01 1.237128525972366333e-01 1.943034231662750244e-01 1.060041133314371109e-02 3.109397590160369873e-01 2.578642666339874268e-01 -3.034258261322975159e-02 7.476248592138290405e-02 -2.746230959892272949e-01 -1.075857654213905334e-01 1.330827176570892334e-01 -2.055227523669600487e-03 2.044040262699127197e-01 7.373834401369094849e-02 2.393542081117630005e-01 3.320858255028724670e-02 1.512051075696945190e-01 2.387714236974716187e-01 -1.428975462913513184e-01 3.234394267201423645e-02 3.892464190721511841e-02 1.340931057929992676e-01 -5.972519144415855408e-02 1.528228372335433960e-01 -1.967341750860214233e-01 -3.473504781723022461e-01 -3.560747802257537842e-01 1.873255521059036255e-02 -1.585576087236404419e-01 -2.393720671534538269e-02 1.985684335231781006e-01
9.004300087690353394e-02 7.620485872030258179e-02 -3.500089347362518311e-01 2.117569893598556519e-01 5.946941301226615906e-02 5.274826660752296448e-02 2.614126503467559814e-01 -2.063618004322052002e-01 -2.342501841485500336e-02 7.889199256896972656e-02 4.911274835467338562e-02 -6.116802990436553955e-02 -2.314183115959167480e-01 2.887454032897949219e-01 -2.690668702125549316e-01 3.270141482353210449e-01 1.270857602357864380e-01 3.926094621419906616e-02 1.126310527324676514e-01 8.735465258359909058e-02 -2.211619354784488678e-02 -2.795533537864685059e-01 3.157244920730590820e-01 -1.183025091886520386e-01 -1.524526029825210571e-01 -9.484185278415679932e-02 -1.086791902780532837e-01 8.339686691761016846e-02 -9.222634136676788330e-02 -1.713829487562179565e-01 2.292624711990356445e-01 -2.323016710579395294e-02
-1.702759228646755219e-02 1.638675779104232788e-01 4.577564895153045654e-01 1.726208440959453583e-02 1.334387958049774170e-01 3.035750389099121094e-01 2.187730520963668823e-01 -1.930018514394760132e-01 -8.592963218688964844e-02 -1.385699957609176636e-01 -1.977314651012420654e-01 -2.340757697820663452e-01 -2.957068979740142822e-01 -8.591807447373867035e-03 -7.447655498981475830e-02 3.219660520553588867e-01 -1.328446567058563232e-01 5.708395689725875854e-02 1.514181643724441528e-01 3.097288310527801514e-02 -6.152600049972534180e-03 -2.192697115242481232e-02 7.641613483428955078e-02 -4.979533702135086060e-02 2.053951174020767212e-01 -1.795166730880737305e-01 -2.048854803433641791e-04 -1.126138865947723389e-01 1.461539268493652344e-01 -2.770313620567321777e-01 7.809060811996459961e-02 -7.623531669378280640e-02
-2.358598858118057251e-01 -6.864567101001739502e-02 1.417388170957565308e-01 4.281119704246520996e-01 8.834110945463180542e-02 9.695274382829666138e-02 1.963312029838562012e-01 8.127818256616592407e-02 1.105888262391090393e-01 -1.664457619190216064e-01 -1.276877075433731079e-01 6.240553036332130432e-02 -9.152470529079437256e-02 -5.581838544458150864e-03 -1.243372187018394470e-01 1.724946647882461548e-01 1.718386709690093994e-01 -2.390239983797073364e-01 8.384210616350173950e-02 -1.203670054674148560e-01 -1.984029263257980347e-02 -5.103388801217079163e-02 -9.324471466243267059e-03 -1.036568954586982727e-01 1.422021239995956421e-01 -2.911959588527679443e-01 -9.410661458969116211e-02 -3.188546597957611084e-01 9.340166300535202026e-02 -3.363394364714622498e-02 4.047589302062988281e-01 2.212311178445816040e-01
-1.788377910852432251e-01 3.972949385643005371e-01 1.429772228002548218e-01 1.577739119529724121e-01 -5.649657174944877625e-02 6.220137327909469604e-02 1.387455016374588013e-01 1.127818822860717773e-01 1.964032799005508423e-01 -7.462848443537950516e-03 -1.672851145267486572e-01 7.954248040914535522e-02 6.756305694580078125e-02 -7.305862754583358765e-02 -1.787764132022857666e-01 -3.773485124111175537e-02 -4.124346747994422913e-02 1.025503575801849365e-01 -2.032946981489658356e-02 -1.158974170684814453e-01 -1.864753365516662598e-01 6.802435219287872314e-02 -5.400390364229679108e-03 7.301872223615646362e-02 3.053011000156402588e-01 -3.077822029590606689e-01 -2.736685276031494141e-01 -5.016735792160034180e-01 -6.004927679896354675e-02 6.436827033758163452e-02 -6.696471571922302246e-02 1.095989868044853210e-01
-1.713005602359771729e-01 6.385350972414016724e-02 -3.155332505702972412e-01 3.145877718925476074e-01 -1.240195482969284058e-01 2.317819297313690186e-01 1.890624761581420898e-01 7.059677690267562866e-02 -1.508338898420333862e-01 1.351464688777923584e-01 4.103855788707733154e-02 -6.035929545760154724e-04 -2.018002122640609741e-01 -1.078014820814132690e-01 -2.967305481433868408e-01 2.998101711273193359e-01 -2.009510993957519531e-01 -6.603609025478363037e-02 2.469326555728912354e-01 -2.650031447410583496e-01 1.119483858346939087e-01 -6.603591144084930420e-02 -4.918413981795310974e-02 -7.448647916316986084e-02 -1.397931128740310669e-01 -5.566126108169555664e-02 -1.842049658298492432e-01 -2.409875839948654175e-01 -1.855513080954551697e-02 -8.901132643222808838e-02 -1.192745119333267212e-01 2.174735367298126221e-01
-8.172911405563354492e-02 -3.304356336593627930e-02 2.089048177003860474e-01 2.882707715034484863e-01 -1.335997283458709717e-01 2.179404348134994507e-01 3.687571585178375244e-01 1.081395149230957031e-01 -1.780658513307571411e-01 -9.895779937505722046e-02 -5.217700079083442688e-02 4.316853359341621399e-03 1.667899452149868011e-02 2.145476788282394409e-01 -7.039780169725418091e-02 2.625513076782226562e-01 1.693606190383434296e-02 8.797699213027954102e-02 2.535962164402008057e-01 1.797577738761901855e-02 -5.845273658633232117e-02 2.767097353935241699e-01 1.684612631797790527e-01 1.480754017829895020e-01 1.828928589820861816e-01 -1.650018841028213501e-01 -3.547644913196563721e-01 -9.710673987865447998e-02 2.225452661514282227e-01 -1.718278974294662476e-01 -7.186851650476455688e-02 6.996124982833862305e-02
-1.456137653440237045e-02 1.215697154402732849e-01 9.000916033983230591e-02 6.157642975449562073e-02 3.902644515037536621e-01 1.730939000844955444e-01 9.391669183969497681e-02 -1.519294977188110352e-01 6.997867673635482788e-02 -3.421699702739715576e-01 -2.723509371280670166e-01 -4.544848203659057617e-02 -1.622376590967178345e-01 1.349496692419052124e-01 -2.087213397026062012e-01 1.763059645891189575e-01 2.038608342409133911e-01 8.782125078141689301e-03 1.298052817583084106e-01 1.945813149213790894e-01 2.116606682538986206e-01 1.710499450564384460e-02 6.784296780824661255e-02 -2.231592386960983276e-01 4.518872499465942383e-02 -3.311043083667755127e-01 5.787475407123565674e-02 -2.205869108438491821e-01 9.626891463994979858e-02 1.689898082986474037e-03 -2.588357329368591309e-01 -7.586944848299026489e-02
6.437996029853820801e-02 2.773450911045074463e-01 1.501168906688690186e-01 2.525728940963745117e-01 -2.447118163108825684e-01 -1.040039360523223877e-01 3.127216398715972900e-01 9.514006972312927246e-02 -6.352561991661787033e-03 -1.112167760729789734e-01 -2.518040537834167480e-01 -2.662617266178131104e-01 -1.255066990852355957e-01 1.104267761111259460e-01 -1.029840782284736633e-01 2.483531683683395386e-01 -2.757022380828857422e-01 2.321706414222717285e-01 1.673856526613235474e-01 1.413974016904830933e-01 2.933867834508419037e-02 -6.306547205895185471e-03 5.180595442652702332e-02 -1.806759834289550781e-02 4.416809417307376862e-03 -1.967128962278366089e-01 -3.226801753044128418e-01 -1.611689329147338867e-01 1.364266276359558105e-01 -9.262235462665557861e-02 -1.003975942730903625e-01 1.421174407005310059e-01
7.220846414566040039e-02 -1.175709962844848633e-01 3.223278000950813293e-02 3.400476574897766113e-01 3.867396712303161621e-01 -1.556458026170730591e-01 1.512656956911087036e-01 -1.138876527547836304e-01 -4.979435727000236511e-02 -2.700792849063873291e-01 -1.143455356359481812e-01 -5.948910117149353027e-02 -2.632097005844116211e-01 1.423173099756240845e-01 -5.776279047131538391e-02 1.201569139957427979e-01 9.424778074026107788e-02 1.281019765883684158e-02 2.294176630675792694e-02 2.573359012603759766e-01 -9.490699321031570435e-02 -5.204479396343231201e-02 6.240937486290931702e-02 2.495539337396621704e-01 1.369896084070205688e-01 -4.944289922714233398e-01 -1.412561386823654175e-01 9.095869958400726318e-03 -1.139644309878349304e-01 5.708977207541465759e-02 -3.263752907514572144e-02 -3.233375400304794312e-02
-7.922148704528808594e-02 -8.798138052225112915e-02 4.085173830389976501e-02 2.912379801273345947e-01 1.481441780924797058e-02 -2.190792858600616455e-01 3.305375576019287109e-01 2.404920607805252075e-01 -8.978141099214553833e-02 1.952544748783111572e-01 1.850527673959732056e-01 -2.058375179767608643e-01 -1.157962977886199951e-01 8.922503888607025146e-02 -1.836190074682235718e-01 4.166285097599029541e-01 2.372286915779113770e-01 1.209193244576454163e-01 1.727498471736907959e-01 -1.164051517844200134e-01 -2.198386490345001221e-01 1.427972912788391113e-01 1.602444238960742950e-02 -4.578994959592819214e-02 2.808735370635986328e-01 -6.882680207490921021e-02 -2.080529183149337769e-02 -5.401339009404182434e-02 -5.824084207415580750e-02 -1.872838288545608521e-01 -7.643645256757736206e-02 1.267758756875991821e-01
1.496613174676895142e-01 -3.041630797088146210e-02 2.236655056476593018e-01 1.850596666336059570e-01 -9.345484524965286255e-02 2.524678409099578857e-01 2.525172233581542969e-01 1.261851564049720764e-02 1.919023394584655762e-01 -2.091980427503585815e-01 -1.175672635436058044e-01 9.737345576286315918e-02 -5.629322305321693420e-02 8.101642131805419922e-02 -2.643537335097789764e-02 1.406369507312774658e-01 -1.025276705622673035e-01 9.451247006654739380e-02 5.715066101402044296e-03 -1.636857986450195312e-01 -1.934899250045418739e-03 1.008028164505958557e-02 2.167497724294662476e-01 1.005581766366958618e-02 -8.021715283393859863e-02 -1.491770893335342407e-01 -4.724599123001098633e-01 -3.889456987380981445e-01 3.985244035720825195e-02 -1.862212866544723511e-01 -2.392238974571228027e-01 1.782222390174865723e-01
-2.053726166486740112e-01 4.973971471190452576e-02 -3.066954314708709717e-01 1.657249778509140015e-01 9.521472454071044922e-02 -1.426882445812225342e-01 3.140209317207336426e-01 -4.303826484829187393e-03 9.658703207969665527e-02 -1.673725843429565430e-01 -2.096688933670520782e-02 -2.711773216724395752e-01 -2.145192176103591919e-01 2.399449422955513000e-02 1.155443266034126282e-01 3.303779065608978271e-01 -1.991052031517028809e-01 1.267168968915939331e-01 -5.055354908108711243e-02 -2.178516536951065063e-01 -3.460624022409319878e-03 -6.785438954830169678e-02 -1.029753386974334717e-01 1.380564179271459579e-02 -9.651503711938858032e-02 -4.647136926651000977e-01 -2.286683022975921631e-02 -2.103380411863327026e-01 2.215183898806571960e-02 -1.750569939613342285e-01 5.524667724967002869e-02 1.295143505558371544e-03
-2.479483559727668762e-02 -1.252241581678390503e-01 1.675897538661956787e-01 3.154870271682739258e-01 1.699218899011611938e-01 7.113996893167495728e-02 1.604161262512207031e-01 1.033279225230216980e-01 -3.491707146167755127e-02 -2.539543807506561279e-01 -7.394739985466003418e-02 1.737977415323257446e-01 -2.923058867454528809e-01 9.130652062594890594e-03 -3.053429536521434784e-04 3.237936496734619141e-01 -9.439686313271522522e-03 -3.134455978870391846e-01 -9.658602066338062286e-03 4.771610349416732788e-02 -3.410043194890022278e-02 6.066165491938591003e-02 7.139816135168075562e-02 -1.024191752076148987e-01 6.255495548248291016e-02 -2.362321913242340088e-01 -3.271441161632537842e-02 -4.771885573863983154e-01 9.526092559099197388e-02 -1.756411045789718628e-01 6.832933425903320312e-02 1.993951499462127686e-01
2.249648422002792358e-02 -3.428781777620315552e-02 1.919475346803665161e-01 3.961361944675445557e-01 -4.479941725730895996e-02 1.716548576951026917e-02 1.582730114459991455e-01 9.639342874288558960e-02 1.911920378915965557e-03 -1.287128925323486328e-01 -4.210651852190494537e-03 -1.683981120586395264e-01 -1.317838579416275024e-01 1.680074818432331085e-02 6.832130253314971924e-02 2.999279797077178955e-01 -9.319365769624710083e-02 3.566655814647674561e-01 9.497705847024917603e-02 1.701323390007019043e-01 5.258442834019660950e-02 -4.355986043810844421e-02 -2.697251923382282257e-02 -3.561324253678321838e-02 9.995950013399124146e-02 -4.068459272384643555e-01 -4.046551585197448730e-01 -2.585413455963134766e-01 -1.226482167840003967e-01 5.248782411217689514e-02 8.927236311137676239e-03 7.864578068256378174e-02
5.839348584413528442e-02 -1.457469537854194641e-02 -1.329108420759439468e-02 1.165969967842102051e-01 -2.252953313291072845e-02 -2.826488614082336426e-01 4.492959752678871155e-02 1.803492903709411621e-01 -1.025167107582092285e-01 -1.423227936029434204e-01 -2.151369005441665649e-01 -6.813226733356714249e-03 -2.403848916292190552e-01 7.452902942895889282e-02 -4.933682084083557129e-02 3.284631967544555664e-01 1.275834441184997559e-01 2.407633215188980103e-01 9.983029216527938843e-02 9.962365031242370605e-03 -2.361061125993728638e-01 3.622799366712570190e-02 3.594082966446876526e-02 -4.047860503196716309e-01 1.946081407368183136e-02 -2.807939350605010986e-01 -1.408028900623321533e-01 -3.322983980178833008e-01 1.339645385742187500e-01 -1.529773175716400146e-01 6.138591468334197998e-02 -2.362325787544250488e-01
-1.100082993507385254e-01 2.563764452934265137e-01 -2.219411581754684448e-01 2.373708188533782959e-01 8.499007672071456909e-02 1.513391137123107910e-01 1.952821388840675354e-02 -1.759749278426170349e-02 -5.563623830676078796e-02 -1.092486158013343811e-01 1.420897059142589569e-02 -3.156084194779396057e-02 -3.630925118923187256e-01 -7.166679203510284424e-02 -2.539426684379577637e-01 1.684019565582275391e-01 -2.595270276069641113e-01 2.065672576427459717e-01 3.721746802330017090e-02 5.171706154942512512e-02 -6.760540604591369629e-02 1.871714144945144653e-01 2.089873999357223511e-01 -1.288799047470092773e-01 1.117682605981826782e-01 -4.491441845893859863e-01 -2.754311263561248779e-01 5.674185976386070251e-02 6.782723963260650635e-02 3.008030727505683899e-02 -4.168028011918067932e-02 -1.586852967739105225e-01
1.332913637161254883e-01 1.287179440259933472e-01 -1.644274145364761353e-01 8.379419334232807159e-03 -2.273398935794830322e-01 -1.373017281293869019e-01 2.260430008172988892e-01 1.736600399017333984e-01 -4.244872834533452988e-03 -1.198310479521751404e-01 1.289222538471221924e-01 -8.049584925174713135e-02 -2.915738523006439209e-01 -1.081663891673088074e-01 -3.017890751361846924e-01 2.449077814817428589e-01 -1.715948730707168579e-01 3.415615856647491455e-02 2.026327252388000488e-01 -2.441182434558868408e-01 -2.396008968353271484e-01 -5.098831281065940857e-02 -1.508422382175922394e-02 2.027262561023235321e-02 -2.548574507236480713e-01 -1.688583940267562866e-01 -3.243753910064697266e-01 -1.088285520672798157e-01 -1.929620057344436646e-01 -6.638441234827041626e-02 -1.253183335065841675e-01 2.042884975671768188e-01
-5.151104182004928589e-02 -5.515396222472190857e-02 3.660226613283157349e-02 1.847013682126998901e-01 -1.783727854490280151e-01 3.908863663673400879e-02 3.484866023063659668e-01 -8.825168758630752563e-02 3.086574003100395203e-02 -2.687979936599731445e-01 8.043076097965240479e-02 8.412916958332061768e-02 -7.753784209489822388e-02 -4.897315427660942078e-02 -3.305242955684661865e-01 -5.186533927917480469e-02 3.089064061641693115e-01 -3.551481291651725769e-02 -1.467209160327911377e-01 -1.930035501718521118e-01 -2.316805347800254822e-02 2.499727299436926842e-03 -1.227085143327713013e-01 5.856198444962501526e-02 -3.233894333243370056e-02 -4.112951457500457764e-01 2.474082112312316895e-01 -1.179543659090995789e-01 -2.282363735139369965e-02 -3.357948362827301025e-01 -1.443984061479568481e-01 1.876707971096038818e-01
-3.909530043601989746e-01 1.169255301356315613e-01 1.474787443876266479e-01 5.911682918667793274e-02 1.059501469135284424e-01 2.180648744106292725e-01 5.578802898526191711e-02 2.104084491729736328e-01 -4.429823905229568481e-02 -2.684725821018218994e-01 6.914570927619934082e-02 -1.132753677666187286e-02 -1.977031826972961426e-01 -7.143819332122802734e-02 -2.152614593505859375e-01 3.831683695316314697e-01 8.095161616802215576e-02 2.271657139062881470e-01 -1.264096498489379883e-01 2.774217398837208748e-03 -2.323780357837677002e-01 1.406435221433639526e-01 2.123118191957473755e-01 -8.897762745618820190e-02 -2.419362664222717285e-01 -2.008594423532485962e-01 -1.547185033559799194e-01 -1.031654030084609985e-01 9.532201290130615234e-02 -5.655172094702720642e-02 2.194525301456451416e-02 1.965717524290084839e-01
-4.228220880031585693e-02 3.349810466170310974e-02 2.149460613727569580e-01 9.325574338436126709e-02 -5.864935740828514099e-02 1.520466804504394531e-01 1.197924986481666565e-01 6.608315557241439819e-02 1.175172701478004456e-01 -1.518872678279876709e-01 -3.559064269065856934e-01 -2.665691673755645752e-01 -2.214110940694808960e-01 -4.483027011156082153e-02 8.970057964324951172e-02 4.747288227081298828e-01 -7.656164932996034622e-03 6.818026304244995117e-02 1.493754237890243530e-01 -1.739685237407684326e-02 8.458183705806732178e-02 -2.700568437576293945e-01 1.816541850566864014e-01 -1.773956865072250366e-01 9.600060060620307922e-03 -1.707661002874374390e-01 -4.288636147975921631e-02 -8.107689768075942993e-02 8.496331982314586639e-03 -2.469397336244583130e-01 3.274861872196197510e-01 -4.696749150753021240e-03
1.018344387412071228e-01 2.458954788744449615e-02 7.687322795391082764e-02 3.524715900421142578e-01 -2.292585819959640503e-01 -1.866965293884277344e-01 6.382454186677932739e-02 1.652769446372985840e-01 1.255517005920410156e-01 -3.700784444808959961e-01 1.705842018127441406e-01 2.580399997532367706e-02 -2.218604981899261475e-01 6.878892332315444946e-02 -3.944704532623291016e-01 2.415145337581634521e-01 -5.180533975362777710e-02 6.264277547597885132e-02 1.499361544847488403e-01 3.154364228248596191e-02 -1.251794397830963135e-01 -1.736046224832534790e-01 3.320163115859031677e-02 -1.116523370146751404e-01 -1.256958395242691040e-01 -3.485588133335113525e-01 -1.646513193845748901e-01 -1.170761287212371826e-01 -2.789474278688430786e-02 -1.092775464057922363e-01 -7.520950585603713989e-02 -6.125071644783020020e-02
-8.096179366111755371e-02 1.396807879209518433e-01 2.766022086143493652e-01 8.398891985416412354e-02 1.999411582946777344e-01 2.384786307811737061e-01 1.945593655109405518e-01 -4.365825094282627106e-03 -1.670731753110885620e-01 -1.524877697229385376e-01 -1.839513182640075684e-01 -3.008264303207397461e-01 -2.261390388011932373e-01 -3.831928130239248276e-03 -8.748947083950042725e-02 4.384442269802093506e-01 -3.835213556885719299e-02 1.650344431400299072e-01 -1.730303615331649780e-01 2.339378371834754944e-02 7.268887758255004883e-02 -1.559617370367050171e-01 -2.369896508753299713e-02 2.119125127792358398e-01 1.776175349950790405e-01 -2.580643594264984131e-01 -1.651528179645538330e-01 -1.683722287416458130e-01 -1.282150149345397949e-01 -1.016699373722076416e-01 7.922093570232391357e-02 -8.953668177127838135e-02
1.959274336695671082e-02 -2.859017252922058105e-02 -1.848360002040863037e-01 -8.372837910428643227e-04 9.569176286458969116e-02 -5.069804191589355469e-02 -6.368421018123626709e-02 -1.062813848257064819e-01 -2.967617809772491455e-01 -3.552204370498657227e-01 -2.540630400180816650e-01 5.773713812232017517e-02 -8.743654191493988037e-02 2.331467270851135254e-01 -2.094796895980834961e-01 5.206047892570495605e-01 -7.259123772382736206e-02 1.277404874563217163e-01 9.177489578723907471e-02 4.227509349584579468e-02 -8.629429340362548828e-02 1.622309349477291107e-02 2.030479460954666138e-01 -5.274029821157455444e-02 1.259854435920715332e-01 -2.523520588874816895e-01 -1.070116683840751648e-01 -6.587380915880203247e-02 -2.152445912361145020e-01 1.548566818237304688e-01 5.543595552444458008e-02 1.620657444000244141e-01
4.370984137058258057e-01 5.637332424521446228e-02 6.431223452091217041e-02 1.004428118467330933e-01 7.073666155338287354e-02 -1.908670067787170410e-01 1.017137691378593445e-01 -6.844827439635992050e-03 -1.345611512660980225e-01 -3.656933829188346863e-02 6.775186955928802490e-02 -2.852161228656768799e-01 -1.671731621026992798e-01 3.837643936276435852e-02 -2.660611867904663086e-01 3.759464919567108154e-01 3.652566298842430115e-02 -7.611947506666183472e-02 2.779460549354553223e-01 1.016074642539024353e-01 4.821369796991348267e-02 4.541298747062683105e-02 1.043148487806320190e-01 5.114158242940902710e-02 8.988998085260391235e-02 -2.213510125875473022e-01 -2.556377649307250977e-01 -5.909301340579986572e-02 -1.902542263269424438e-01 1.245185509324073792e-01 2.324966341257095337e-02 3.194334506988525391e-01
3.181842863559722900e-01 -3.902995958924293518e-02 -4.393498227000236511e-02 2.904821038246154785e-01 -1.428583562374114990e-01 2.195758521556854248e-01 1.547425091266632080e-01 4.432921996340155602e-04 5.089783668518066406e-02 -2.246457487344741821e-01 -5.235389620065689087e-02 6.917797029018402100e-02 -1.409158855676651001e-01 -1.927181705832481384e-02 5.484867841005325317e-02 3.249912559986114502e-01 1.136556360870599747e-02 2.148722857236862183e-01 1.058688089251518250e-01 -1.094046756625175476e-01 1.038557738065719604e-01 -6.023372709751129150e-02 1.435493975877761841e-01 -2.367795407772064209e-01 1.726304888725280762e-01 -2.494722604751586914e-01 -3.013531565666198730e-01 -1.851662844419479370e-01 6.957811117172241211e-02 -5.033045634627342224e-02 -3.430931866168975830e-01 1.616523712873458862e-01
-1.270359456539154053e-01 -1.459535658359527588e-01 2.073144316673278809e-01 8.212179876863956451e-03 9.221666306257247925e-02 6.281855981796979904e-03 1.199707016348838806e-01 1.226571574807167053e-01 9.979341179132461548e-02 -1.853513866662979126e-01 2.622402012348175049e-01 -1.003937944769859314e-01 -1.433902978897094727e-01 2.571964859962463379e-01 -2.562726140022277832e-01 2.576038241386413574e-01 1.728150248527526855e-01 2.767684161663055420e-01 9.946724027395248413e-02 1.256304048001766205e-02 -3.467745184898376465e-01 -1.351991482079029083e-02 2.533640265464782715e-01 8.070826530456542969e-02 -1.850860565900802612e-01 -2.731289267539978027e-01 -6.229968741536140442e-02 -1.909947544336318970e-01 -1.163529697805643082e-02 5.405697971582412720e-03 -7.430225610733032227e-02 2.775988280773162842e-01
8.462946116924285889e-02 2.712974846363067627e-01 -3.876834362745285034e-02 1.899034827947616577e-01 -1.142305433750152588e-01 -9.717870503664016724e-02 2.995169460773468018e-01 -1.764990389347076416e-01 -1.348859220743179321e-01 -1.175069883465766907e-01 -1.276081204414367676e-01 -2.390412427484989166e-02 -2.743986248970031738e-02 5.088950693607330322e-02 8.458125591278076172e-02 2.614170908927917480e-01 -1.481722444295883179e-01 5.859951674938201904e-02 3.713104426860809326e-01 1.159444674849510193e-01 -2.738386094570159912e-01 -3.279830142855644226e-02 -4.307828471064567566e-02 1.014338135719299316e-01 1.291524469852447510e-01 -1.497843265533447266e-01 -3.364599049091339111e-01 -3.828996419906616211e-01 1.515946090221405029e-01 -7.790117710828781128e-02 -9.020210057497024536e-02 9.793565422296524048e-02
4.964052885770797729e-02 -6.822049617767333984e-02 9.046870470046997070e-02 4.159987270832061768e-01 9.288429468870162964e-02 -1.027458012104034424e-01 3.500441610813140869e-01 5.001026391983032227e-02 1.748167723417282104e-01 2.182507188990712166e-03 7.727039605379104614e-02 -2.643210887908935547e-01 -1.123307570815086365e-01 4.917983338236808777e-02 -4.711236059665679932e-01 -1.476319157518446445e-03 1.842604875564575195e-01 -6.249013543128967285e-02 -1.713848859071731567e-01 4.066063091158866882e-02 -1.322582960128784180e-01 -5.997053533792495728e-02 9.165174514055252075e-02 -1.816956251859664917e-01 -2.011682689189910889e-01 -2.047386467456817627e-01 -2.602280676364898682e-01 -7.546463608741760254e-02 4.589403048157691956e-02 -4.799241200089454651e-02 -3.779361397027969360e-02 -1.760818958282470703e-01
-2.936035990715026855e-01 1.404021680355072021e-01 1.370002180337905884e-01 1.828791499137878418e-01 -7.173616439104080200e-03 -7.230412960052490234e-02 3.417733013629913330e-01 2.399918884038925171e-01 1.146530061960220337e-01 -1.563529074192047119e-01 9.420979768037796021e-02 -1.103162989020347595e-01 -2.959827892482280731e-02 -1.864308267831802368e-01 -2.142185568809509277e-01 1.817864179611206055e-01 1.229282841086387634e-01 1.173075437545776367e-01 -4.549027234315872192e-02 1.722461916506290436e-02 -3.483379781246185303e-01 -2.679078578948974609e-01 -1.614983528852462769e-01 2.762502757832407951e-03 2.264033555984497070e-01 -3.203311264514923096e-01 8.960997313261032104e-02 -1.866656690835952759e-01 2.381311729550361633e-02 -2.206311933696269989e-02 -1.221133023500442505e-01 -1.607135236263275146e-01
-3.748484700918197632e-02 3.467272222042083740e-02 1.746727228164672852e-01 3.127213716506958008e-01 1.112114787101745605e-01 3.046810440719127655e-02 2.854577302932739258e-01 1.675231754779815674e-01 1.093503553420305252e-02 -2.378540188074111938e-01 -1.323632150888442993e-01 1.848721057176589966e-01 -2.819774150848388672e-01 -5.029246583580970764e-02 -3.210210800170898438e-02 2.013396918773651123e-01 -2.913045464083552361e-03 -2.375815510749816895e-01 2.622542716562747955e-02 1.425260007381439209e-01 -1.028105840086936951e-01 6.978105008602142334e-02 -1.130379140377044678e-01 -5.644845217466354370e-02 6.308902800083160400e-02 -3.220101296901702881e-01 1.245929151773452759e-01 -4.039450585842132568e-01 8.552832156419754028e-02 -2.187390476465225220e-01 2.076958715915679932e-01 1.439335942268371582e-01
1.337715610861778259e-02 5.233515426516532898e-02 1.747245714068412781e-02 1.935998499393463135e-01 -5.496904253959655762e-02 -2.439280152320861816e-01 -8.579187840223312378e-02 1.115897148847579956e-01 -1.641286760568618774e-01 -2.247554510831832886e-01 -2.105181515216827393e-01 3.698882833123207092e-02 -3.471535816788673401e-02 1.293627768754959106e-01 -2.150491178035736084e-01 4.391901493072509766e-01 1.660269647836685181e-01 8.005641400814056396e-02 5.436228960752487183e-02 1.454482786357402802e-02 1.252819746732711792e-01 -4.189269244670867920e-02 -6.136070191860198975e-02 -3.239783942699432373e-01 -2.304918617010116577e-01 -3.720042705535888672e-01 -1.233828589320182800e-01 -2.687080204486846924e-01 1.593267321586608887e-01 -5.499734356999397278e-02 -5.040623992681503296e-02 -1.534196734428405762e-01
6.171990558505058289e-02 2.118419557809829712e-01 -2.199806123971939087e-01 2.947333157062530518e-01 2.015205025672912598e-01 -6.131377071142196655e-02 8.109264820814132690e-02 9.951717406511306763e-02 -7.234138995409011841e-02 -1.382002234458923340e-01 -2.036227844655513763e-02 -2.444864809513092041e-01 -3.857392072677612305e-02 1.670778244733810425e-01 -2.822174727916717529e-01 8.003487437963485718e-02 -1.191798597574234009e-01 2.876028604805469513e-02 1.256905645132064819e-01 -9.784835577011108398e-02 -2.949891686439514160e-01 -6.799702346324920654e-02 -1.520524621009826660e-01 -2.479708939790725708e-02 -2.098558992147445679e-01 -4.271088838577270508e-01 -2.750533223152160645e-01 -7.564347982406616211e-02 -9.076200425624847412e-02 -1.702930778264999390e-01 2.884499728679656982e-02 2.313894778490066528e-01
-8.277952671051025391e-02 3.660677671432495117e-01 2.302702218294143677e-01 1.555753499269485474e-01 -1.320055406540632248e-02 -1.333141624927520752e-01 7.659976929426193237e-02 3.593536466360092163e-02 1.033125724643468857e-02 -5.657686665654182434e-02 -1.963838189840316772e-01 5.047512054443359375e-02 -3.349176645278930664e-01 -1.583264321088790894e-01 -2.718000113964080811e-01 3.503271043300628662e-01 3.930412605404853821e-02 -9.926543384790420532e-02 -1.030880287289619446e-01 -3.892077878117561340e-02 -3.441844284534454346e-01 -5.736954882740974426e-02 1.493496000766754150e-01 6.857322156429290771e-02 -1.739079803228378296e-01 -2.094859480857849121e-01 -1.212769001722335815e-01 -8.142447471618652344e-02 -1.159763801842927933e-02 -8.240171521902084351e-02 -3.214019536972045898e-01 -2.350400760769844055e-02
-1.383021175861358643e-01 2.856208682060241699e-01 1.011065691709518433e-01 1.232545971870422363e-01 -2.807734012603759766e-01 -7.899528741836547852e-02 -5.677120015025138855e-02 -3.105342574417591095e-02 -3.827601298689842224e-02 1.010276973247528076e-01 -3.036427497863769531e-01 1.519604772329330444e-01 -3.002593219280242920e-01 2.828399091958999634e-02 -1.502714902162551880e-01 2.328350543975830078e-01 8.780172467231750488e-02 4.628725722432136536e-02 1.567641273140907288e-02 1.745712570846080780e-02 4.753452911972999573e-02 1.229960564523935318e-02 4.250046908855438232e-01 -9.860593127086758614e-04 1.358171403408050537e-01 -3.504089117050170898e-01 5.297344923019409180e-02 -1.801889985799789429e-01 -2.233829200267791748e-01 -1.872575432062149048e-01 -9.167549014091491699e-02 1.630536764860153198e-01
-7.261729985475540161e-02 -8.999380469322204590e-02 1.471454352140426636e-01 -4.508351162075996399e-02 -2.525601536035537720e-02 -3.450859710574150085e-02 1.910041868686676025e-01 3.693694248795509338e-02 2.836277782917022705e-01 -3.113890588283538818e-01 1.371162384748458862e-01 -1.488605588674545288e-01 5.496026203036308289e-02 6.012676656246185303e-02 -2.155333012342453003e-01 2.127655446529388428e-01 3.320899605751037598e-01 2.275518141686916351e-02 2.600223422050476074e-01 -6.024157255887985229e-02 -1.303504109382629395e-01 -8.738148212432861328e-02 1.264498382806777954e-01 -2.754612565040588379e-01 -5.857600271701812744e-02 -4.333229362964630127e-01 -2.215083502233028412e-02 -9.505780786275863647e-02 5.581086874008178711e-02 4.650649800896644592e-02 -2.411416769027709961e-01 2.094015330076217651e-01
-6.477682292461395264e-02 1.845926344394683838e-01 5.745700374245643616e-02 1.361228972673416138e-01 -5.628440529108047485e-02 2.087880969047546387e-01 1.293916720896959305e-02 -6.027604639530181885e-02 -1.409869045019149780e-01 -1.688190698623657227e-01 -1.667835265398025513e-01 -5.858206655830144882e-03 -1.066026091575622559e-01 1.286178827285766602e-01 -4.781316518783569336e-01 -9.173206984996795654e-02 3.801831305027008057e-01 1.878886297345161438e-02 2.028441280126571655e-01 1.267444640398025513e-01 -2.258829176425933838e-01 1.881077140569686890e-01 -1.363693326711654663e-01 -1.880222260951995850e-01 -9.837245941162109375e-02 -2.552991211414337158e-01 -1.204607114195823669e-01 -2.146495729684829712e-01 1.200840845704078674e-01 -1.788713932037353516e-01 -1.457239240407943726e-01 -5.127381905913352966e-02
-2.441411465406417847e-02 -1.116428226232528687e-01 -6.667980551719665527e-02 1.658707112073898315e-02 2.488256841897964478e-01 -1.675009131431579590e-01 1.758632659912109375e-01 1.744075715541839600e-01 4.448895901441574097e-02 -1.536324173212051392e-01 -1.946826428174972534e-01 -4.081462975591421127e-03 -1.442136615514755249e-01 7.589516043663024902e-02 -4.934672415256500244e-01 2.143868990242481232e-02 -8.629604429006576538e-02 5.549796670675277710e-02 1.533062905073165894e-01 -8.696614950895309448e-02 4.249272122979164124e-02 7.426252216100692749e-02 1.209369748830795288e-01 -1.140574812889099121e-01 -2.077421098947525024e-01 -3.699008226394653320e-01 2.409741282463073730e-02 1.537362784147262573e-01 -2.004632055759429932e-01 -2.942492365837097168e-01 1.456414628773927689e-02 2.985753715038299561e-01
2.415261417627334595e-01 9.822587668895721436e-02 1.472202595323324203e-02 -2.231846004724502563e-02 3.182235956192016602e-01 1.517835855484008789e-01 2.907477617263793945e-01 -5.134674906730651855e-02 -1.841146647930145264e-01 -3.930887579917907715e-01 -2.032486796379089355e-01 -7.886856794357299805e-02 2.462199144065380096e-02 8.384154736995697021e-02 -2.351542860269546509e-01 4.072152376174926758e-01 1.946619749069213867e-01 2.975785359740257263e-02 -1.393399238586425781e-01 -3.964221850037574768e-02 -1.842031069099903107e-02 -3.198482096195220947e-02 1.017174646258354187e-01 -2.035301178693771362e-01 2.111186981201171875e-01 -6.351015716791152954e-02 1.040763333439826965e-01 -1.712825596332550049e-01 1.552777290344238281e-01 1.062259152531623840e-01 1.026520356535911560e-01 8.669450134038925171e-02
1.178935319185256958e-01 1.733716130256652832e-01 -3.269582230132073164e-04 -7.205781340599060059e-02 2.332840580493211746e-03 -1.927710138261318207e-02 3.053356409072875977e-01 -3.518594056367874146e-02 8.199092745780944824e-02 -5.430370569229125977e-02 -9.201553463935852051e-02 -1.801335513591766357e-01 -9.814242273569107056e-02 4.536417126655578613e-02 8.173941820859909058e-02 4.986089766025543213e-01 2.812161147594451904e-01 1.842704713344573975e-01 1.680221408605575562e-02 1.010367274284362793e-01 -2.751081287860870361e-01 1.518615931272506714e-01 7.253675907850265503e-02 -1.962074451148509979e-02 6.960265338420867920e-02 -2.121347337961196899e-01 -6.958914548158645630e-02 -2.708905339241027832e-01 2.078611999750137329e-01 -3.374348282814025879e-01 -1.357658021152019501e-02 -1.587224751710891724e-01
-8.017295598983764648e-02 7.208628952503204346e-02 1.505053192377090454e-01 1.756335049867630005e-01 -2.107370495796203613e-01 -1.769778132438659668e-01 2.099672406911849976e-01 3.847021237015724182e-02 1.202979534864425659e-01 -1.487869620323181152e-01 4.801616072654724121e-02 1.378617882728576660e-01 -6.209778413176536560e-02 -3.201647698879241943e-01 -4.627079665660858154e-01 2.279591113328933716e-01 5.657526478171348572e-02 -9.658084809780120850e-02 2.487354427576065063e-01 9.144735336303710938e-02 -2.148517370223999023e-01 1.297180447727441788e-02 1.644676774740219116e-01 -1.171498000621795654e-01 9.498761594295501709e-02 -3.165819942951202393e-01 -2.896437048912048340e-01 -4.679439961910247803e-02 9.631342440843582153e-02 3.060744842514395714e-03 -5.575054883956909180e-02 7.513806223869323730e-02
1.243211212567985058e-03 2.047296017408370972e-01 -6.494224071502685547e-02 2.184646725654602051e-01 1.974235177040100098e-01 5.839030444622039795e-02 -1.031677424907684326e-02 1.501157730817794800e-01 4.786907881498336792e-02 -1.109795272350311279e-01 1.264661997556686401e-01 1.552185416221618652e-02 -3.370336294174194336e-01 1.874130032956600189e-02 -9.322536736726760864e-02 1.927180737257003784e-01 -9.340758621692657471e-02 3.429321646690368652e-01 -4.620033130049705505e-02 2.273661941289901733e-01 6.844133883714675903e-02 7.177633047103881836e-02 7.708880305290222168e-02 -1.545238196849822998e-01 -1.447438150644302368e-01 -4.570850431919097900e-01 -1.415631175041198730e-01 -2.198160290718078613e-01 -2.295812070369720459e-01 2.164031416177749634e-01 8.143936842679977417e-02 1.620987057685852051e-01
-1.392329037189483643e-01 1.827658386901021004e-03 -6.885367631912231445e-02 1.687980294227600098e-01 -1.733051091432571411e-01 1.127200797200202942e-01 3.174853622913360596e-01 1.046264357864856720e-02 -4.959929361939430237e-02 7.009927183389663696e-02 -2.709388136863708496e-01 3.693423932418227196e-03 2.354212850332260132e-02 -4.942585527896881104e-02 -1.793752312660217285e-01 3.075471222400665283e-01 9.041334688663482666e-02 7.191279530525207520e-02 1.215724200010299683e-01 -1.381051242351531982e-01 -1.991548538208007812e-01 -3.175275027751922607e-02 1.091471537947654724e-01 2.365624457597732544e-01 -2.334453463554382324e-01 -1.695444583892822266e-01 2.020616531372070312e-01 -1.834754943847656250e-01 -2.863112390041351318e-01 -1.505379229784011841e-01 -3.960196673870086670e-01 1.350214332342147827e-01
-8.403264731168746948e-02 2.270149737596511841e-01 2.288481593132019043e-01 6.868149340152740479e-02 4.948885738849639893e-02 -5.691057443618774414e-02 1.733097732067108154e-01 1.414140164852142334e-01 -1.042376551777124405e-02 -3.146499097347259521e-01 5.002228915691375732e-02 -1.569455862045288086e-01 -4.073742926120758057e-01 -1.719167679548263550e-01 -3.991376161575317383e-01 2.010360211133956909e-01 -1.240029558539390564e-01 6.204130128026008606e-02 -3.437920287251472473e-02 1.545266807079315186e-01 -3.435308039188385010e-01 -3.178402408957481384e-02 -3.682154417037963867e-02 6.126056239008903503e-02 -7.798006385564804077e-02 -8.713621646165847778e-02 4.309855401515960693e-03 -1.484432965517044067e-01 2.459442615509033203e-01 -5.667957663536071777e-02 -1.070163920521736145e-01 -1.667606085538864136e-01
8.602948486804962158e-02 -7.993133738636970520e-03 1.269975155591964722e-01 -8.377894759178161621e-03 -4.023768380284309387e-02 -2.375402301549911499e-02 1.087772250175476074e-01 1.023354753851890564e-01 -1.693625450134277344e-01 -2.789305746555328369e-01 -4.840416312217712402e-01 -6.158841028809547424e-02 -1.937893778085708618e-01 -2.324187941849231720e-02 6.635820120573043823e-02 3.875215053558349609e-01 -7.582186162471771240e-02 2.359469085931777954e-01 1.340231448411941528e-01 1.575551182031631470e-01 -2.788861654698848724e-02 -2.020442113280296326e-02 2.598071992397308350e-01 -1.415434926748275757e-01 2.412019297480583191e-02 -3.085173070430755615e-01 1.228153184056282043e-01 -2.053649723529815674e-01 -3.499955683946609497e-02 -1.218661367893218994e-01 2.291575968265533447e-01 7.952969521284103394e-03
1.804362535476684570e-01 1.626107096672058105e-01 3.088250756263732910e-01 2.732582390308380127e-01 5.258038640022277832e-02 3.353047072887420654e-01 1.128185391426086426e-01 2.288798987865447998e-01 -7.479879260063171387e-02 1.858994215726852417e-01 -4.304505139589309692e-02 1.282002180814743042e-01 -2.763626910746097565e-02 6.593100726604461670e-02 -2.887482047080993652e-01 3.091692030429840088e-01 -1.606838256120681763e-01 -8.072828501462936401e-02 1.372716873884201050e-01 1.290728598833084106e-01 -1.482099480926990509e-02 -3.147532045841217041e-01 -8.884507231414318085e-03 -3.182587772607803345e-02 1.863328367471694946e-01 -2.149109840393066406e-01 -1.869372278451919556e-01 -9.023050218820571899e-02 1.820205450057983398e-01 -1.348696947097778320e-01 2.672126889228820801e-02 6.234309449791908264e-02
1.801207102835178375e-02 -1.926656514406204224e-01 -7.672605104744434357e-03 1.915981918573379517e-01 1.943107694387435913e-02 -1.800761669874191284e-01 2.621654868125915527e-01 2.747074933722615242e-03 -2.440891116857528687e-01 -4.241820275783538818e-01 1.006298512220382690e-01 -6.481388211250305176e-02 -1.975895762443542480e-01 -1.159378290176391602e-01 -1.024141088128089905e-01 1.493044495582580566e-01 1.813487410545349121e-01 1.900295168161392212e-02 2.343918830156326294e-01 1.760408878326416016e-01 -1.678822338581085205e-01 1.328373253345489502e-01 -4.193117842078208923e-02 -8.065508306026458740e-02 5.426655057817697525e-03 -3.398561775684356689e-01 -1.193795278668403625e-01 -2.427177429199218750e-01 2.620058953762054443e-01 -1.132714524865150452e-01 -1.552884932607412338e-02 -2.036093920469284058e-01
1.907428503036499023e-01 2.266163751482963562e-02 2.607682645320892334e-01 6.074502132833003998e-03 1.301553696393966675e-01 2.619085013866424561e-01 3.068106472492218018e-01 -8.521404862403869629e-02 -2.148118764162063599e-01 -1.749043762683868408e-01 -1.085924431681632996e-01 1.098186429589986801e-02 3.836888447403907776e-02 7.304823398590087891e-02 -3.150157928466796875e-01 2.825041711330413818e-01 2.809262871742248535e-01 9.447556734085083008e-02 1.067588478326797485e-02 8.877627551555633545e-02 -1.940619759261608124e-02 -1.976697742938995361e-01 3.786277770996093750e-01 -5.729227885603904724e-02 2.544015645980834961e-01 -1.555494517087936401e-01 1.070043072104454041e-01 -1.531145572662353516e-01 1.171621009707450867e-01 2.964929305016994476e-02 3.599607571959495544e-02 1.095089986920356750e-01
9.386783093214035034e-02 -8.662220835685729980e-02 -1.969252824783325195e-01 1.459309309720993042e-01 -1.176144108176231384e-01 -1.045766398310661316e-01 4.104401767253875732e-01 8.571121841669082642e-02 9.482535719871520996e-02 -8.097916096448898315e-02 -5.105572566390037537e-02 -2.421621978282928467e-01 -1.958434879779815674e-01 1.327247917652130127e-02 -1.841309815645217896e-01 1.548797488212585449e-01 -4.207878559827804565e-02 2.645573019981384277e-01 1.026879698038101196e-01 -1.771121174097061157e-01 -1.087018176913261414e-01 -9.144859760999679565e-02 -1.335115283727645874e-01 6.443218141794204712e-02 3.595088422298431396e-01 -2.602143213152885437e-02 1.191026419401168823e-01 -1.583326160907745361e-01 -1.456221789121627808e-01 -1.150529906153678894e-01 -3.331273198127746582e-01 2.817551195621490479e-01
-2.222260981798171997e-01 -1.675145924091339111e-01 1.795594096183776855e-01 4.012800380587577820e-02 1.687984615564346313e-01 1.908166706562042236e-01 7.733710855245590210e-02 1.011184751987457275e-01 2.708182334899902344e-01 -5.863830074667930603e-02 6.949511915445327759e-02 -1.429638713598251343e-01 -1.441603600978851318e-01 2.186970114707946777e-01 -3.301488757133483887e-01 3.125405013561248779e-01 5.355264618992805481e-02 2.590281069278717041e-01 9.922812134027481079e-02 1.264411360025405884e-01 -2.205329686403274536e-01 -1.837381161749362946e-02 7.111104577779769897e-02 -4.778836295008659363e-02 -2.997495830059051514e-01 -2.832996547222137451e-01 -1.560173630714416504e-01 -1.390800923109054565e-01 -1.736178807914257050e-02 -8.950994163751602173e-02 -1.346696466207504272e-01 1.946803182363510132e-01
9.278330951929092407e-02 1.527925431728363037e-01 1.036273092031478882e-01 2.539365366101264954e-02 4.356493428349494934e-02 2.047264426946640015e-01 2.365698516368865967e-01 9.930637478828430176e-02 2.298852950334548950e-01 -6.671177595853805542e-02 -4.442722499370574951e-01 5.157716572284698486e-03 7.775630056858062744e-02 9.889581240713596344e-03 -9.226987138390541077e-03 3.349008262157440186e-01 4.141655564308166504e-02 2.332732528448104858e-01 8.397430926561355591e-02 -1.424255315214395523e-03 -5.800451338291168213e-02 -3.088578954339027405e-02 1.257916688919067383e-01 -1.078063715249300003e-02 2.639685291796922684e-03 -2.509051561355590820e-01 6.937094777822494507e-02 -3.578277528285980225e-01 1.475168764591217041e-01 -1.127271950244903564e-01 3.353213369846343994e-01 2.185605615377426147e-01
7.653221953660249710e-03 1.303224712610244751e-01 1.866919398307800293e-01 3.138964474201202393e-01 -8.171805180609226227e-03 1.038534119725227356e-01 2.666427195072174072e-01 1.682172566652297974e-01 -1.093911826610565186e-01 -2.692467570304870605e-01 -1.431505233049392700e-01 1.301546692848205566e-01 -2.569675743579864502e-01 -6.314130872488021851e-02 -3.478056192398071289e-02 2.760987579822540283e-01 -1.461644470691680908e-02 -1.618605256080627441e-01 2.089017815887928009e-02 1.620732098817825317e-01 -6.045626476407051086e-02 2.006347179412841797e-01 -6.460528075695037842e-02 -1.599168032407760620e-01 9.995715320110321045e-02 -1.698115170001983643e-01 2.440025098621845245e-03 -4.440720677375793457e-01 -1.479897368699312210e-02 -1.844537556171417236e-01 2.199867814779281616e-01 1.566214710474014282e-01
-3.973979875445365906e-02 2.610888779163360596e-01 4.760731011629104614e-03 3.510516136884689331e-03 -1.920780539512634277e-01 -2.111892998218536377e-01 6.739527732133865356e-02 -1.193431951105594635e-02 3.705730289220809937e-02 -1.090662553906440735e-01 -1.583009809255599976e-01 1.899722404778003693e-02 -3.185913264751434326e-01 -2.598919719457626343e-02 -9.270166605710983276e-02 1.974572837352752686e-01 -2.970362640917301178e-02 1.680562794208526611e-01 -1.087217703461647034e-01 -8.807852864265441895e-02 1.398909371346235275e-02 -2.069659084081649780e-01 4.744122624397277832e-01 -2.280829995870590210e-01 1.557058095932006836e-01 -1.763066500425338745e-01 -2.008363902568817139e-01 -3.507568836212158203e-01 2.227643318474292755e-02 -2.058725357055664062e-01 -1.314671337604522705e-01 8.894419670104980469e-02
8.627589046955108643e-02 9.349910914897918701e-02 1.924960464239120483e-01 2.446606606245040894e-01 -1.268979460000991821e-01 -2.042720653116703033e-02 1.916053146123886108e-01 4.653413593769073486e-02 4.278966784477233887e-02 -2.174932956695556641e-01 -2.500057518482208252e-01 -1.223263517022132874e-01 -9.708929806947708130e-02 2.208863198757171631e-01 -5.763492360711097717e-02 2.854913771152496338e-01 -6.417603697627782822e-03 2.516183853149414062e-01 1.287801712751388550e-01 6.529147922992706299e-02 6.463269144296646118e-02 -6.351526826620101929e-03 6.016812101006507874e-02 -5.147469346411526203e-04 2.373561561107635498e-01 -2.319331914186477661e-01 -5.101107954978942871e-01 -2.151685059070587158e-01 6.388118863105773926e-02 -5.404907464981079102e-02 -8.428213745355606079e-02 1.976656615734100342e-01
7.752923294901847839e-03 -6.461217999458312988e-02 7.551311701536178589e-02 1.523918211460113525e-01 -1.876735240221023560e-01 -2.993290126323699951e-01 1.250792443752288818e-01 1.109571456909179688e-01 -7.212107628583908081e-02 -3.756670355796813965e-01 1.431196480989456177e-01 4.099756851792335510e-02 -1.165550872683525085e-01 -1.759194433689117432e-01 -3.612877726554870605e-01 1.874117851257324219e-01 8.175212889909744263e-02 1.474419832229614258e-01 2.968047559261322021e-01 1.961290650069713593e-02 -1.906937658786773682e-01 -3.403535485267639160e-02 1.129613667726516724e-01 -1.152424067258834839e-01 1.719140112400054932e-01 -3.535215556621551514e-01 -5.559114739298820496e-02 -2.359254509210586548e-01 1.104855760931968689e-01 1.443673223257064819e-01 -7.629847526550292969e-02 5.264033749699592590e-02
-2.147384136915206909e-01 2.349663674831390381e-01 -3.357386589050292969e-02 2.304032295942306519e-01 6.645084917545318604e-02 -1.596495360136032104e-01 2.208747267723083496e-01 -6.455997377634048462e-02 8.075801283121109009e-02 -1.742814779281616211e-01 6.555660068988800049e-02 -2.533358633518218994e-01 -4.557032883167266846e-02 7.018309831619262695e-02 -3.929654136300086975e-02 3.619711995124816895e-01 -1.363382339477539062e-01 1.150808557868003845e-01 1.586254984140396118e-01 -2.357671856880187988e-01 8.874502778053283691e-02 5.130019504576921463e-03 -4.739057272672653198e-02 6.101366877555847168e-02 -1.782816797494888306e-01 -4.650250673294067383e-01 -2.444750815629959106e-02 -2.003670781850814819e-01 -2.465704083442687988e-01 -1.388966888189315796e-01 1.440178751945495605e-01 2.464578300714492798e-02
-6.045093387365341187e-02 -1.313687562942504883e-01 2.927420437335968018e-01 2.789776027202606201e-01 1.395518332719802856e-01 1.147054135799407959e-01 1.532717943191528320e-01 1.891928613185882568e-01 1.411031633615493774e-01 -7.847704738378524780e-02 -3.131022155284881592e-01 -2.718999981880187988e-03 -3.091920912265777588e-02 1.251375526189804077e-01 -5.038494244217872620e-02 2.834365665912628174e-01 -6.842207163572311401e-02 -5.180102214217185974e-02 5.905620381236076355e-02 -2.059924229979515076e-02 -5.760396271944046021e-02 -4.159537702798843384e-02 1.080828607082366943e-01 4.560133442282676697e-02 -1.279138922691345215e-01 -2.259526103734970093e-01 8.768621087074279785e-02 -4.584762454032897949e-01 1.394611001014709473e-01 -2.299876511096954346e-02 2.637783885002136230e-01 3.083730340003967285e-01
9.984793514013290405e-02 7.070025056600570679e-02 -1.032056808471679688e-01 3.085926473140716553e-01 -2.829636074602603912e-02 7.764501497149467468e-03 4.651763141155242920e-01 -1.103583499789237976e-01 1.035172641277313232e-01 8.447559922933578491e-02 -1.335990335792303085e-02 1.318613439798355103e-01 -1.039719432592391968e-01 -2.354769239900633693e-04 -4.544589221477508545e-01 8.541786670684814453e-02 1.160768419504165649e-01 2.209641486406326294e-01 8.003264665603637695e-02 -1.484506875276565552e-01 -1.284706592559814453e-01 2.503494545817375183e-02 2.202169001102447510e-01 -3.387941420078277588e-02 -2.755967974662780762e-01 -1.230204328894615173e-01 -1.960521042346954346e-01 -2.024132199585437775e-02 -7.860942184925079346e-02 -2.289459109306335449e-01 1.252119541168212891e-01 -1.671550720930099487e-01
-8.979830145835876465e-02 1.221664473414421082e-01 1.229086965322494507e-01 3.517218530178070068e-01 3.425534442067146301e-02 7.632955163717269897e-02 1.917454451322555542e-01 -1.924168616533279419e-01 1.918775290250778198e-01 -1.342370808124542236e-01 1.215276345610618591e-01 -4.267385974526405334e-02 -3.224495351314544678e-01 4.815110191702842712e-02 -3.332484960556030273e-01 1.405891031026840210e-01 1.897277832031250000e-01 2.077229000860825181e-04 2.859652508050203323e-03 -3.190351426601409912e-01 -9.214319288730621338e-02 -2.482897341251373291e-01 -1.711909621953964233e-01 1.288688927888870239e-01 -1.031719334423542023e-02 -9.439454227685928345e-02 2.025684565305709839e-01 -1.203541532158851624e-01 -1.794725954532623291e-01 -2.055597752332687378e-01 -1.655590683221817017e-01 1.691659241914749146e-01
-2.134193200618028641e-03 -1.282400637865066528e-01 -5.869010835886001587e-02 3.443194031715393066e-01 -1.369774490594863892e-01 1.634201407432556152e-01 2.584272921085357666e-01 -6.260036956518888474e-03 -1.741673201322555542e-01 -8.075232803821563721e-02 -2.977555096149444580e-01 -3.506081104278564453e-01 -2.610029876232147217e-01 5.563721433281898499e-02 -9.595692902803421021e-02 3.979128897190093994e-01 -5.414437875151634216e-02 -1.423224061727523804e-01 1.121771335601806641e-01 -1.239797174930572510e-01 -7.250299304723739624e-02 -1.017592996358871460e-01 1.561316251754760742e-01 -3.513667732477188110e-02 -2.075404971837997437e-01 -2.577881142497062683e-02 -1.042292546480894089e-02 4.515190795063972473e-02 -5.492271482944488525e-02 -3.412038385868072510e-01 -5.269382521510124207e-02 3.991615027189254761e-02
8.437100797891616821e-02 -1.460127085447311401e-01 1.026473790407180786e-01 3.212755620479583740e-01 8.734460920095443726e-02 -5.654780939221382141e-02 3.229831755161285400e-01 -6.906434148550033569e-02 3.500983715057373047e-01 1.868736594915390015e-01 -1.007127091288566589e-01 2.244317680597305298e-01 -2.455326318740844727e-01 8.317267149686813354e-02 -3.644853532314300537e-01 2.435869127511978149e-01 -2.502361126244068146e-02 1.041954755783081055e-01 5.575618892908096313e-02 -2.130308449268341064e-01 -4.991777241230010986e-02 -4.561963956803083420e-03 1.357557922601699829e-01 -1.685992330312728882e-01 -1.687077730894088745e-01 -9.142234176397323608e-02 -1.955704689025878906e-01 7.131901802495121956e-04 -5.414379760622978210e-02 -1.215568780899047852e-01 2.294390052556991577e-01 -7.576923817396163940e-02
-1.739780046045780182e-02 2.497405186295509338e-02 1.438395380973815918e-01 3.522693514823913574e-01 2.642083354294300079e-02 -5.618485063314437866e-02 3.076118230819702148e-01 -3.346662968397140503e-02 2.444218248128890991e-01 -3.085031509399414062e-01 4.224888235330581665e-02 -5.760394781827926636e-02 -3.052383363246917725e-01 1.742853522300720215e-01 -2.032606303691864014e-01 9.317483752965927124e-02 2.305331677198410034e-01 -8.951291441917419434e-03 -1.233933642506599426e-01 -2.613635659217834473e-01 5.034012254327535629e-03 -1.845258176326751709e-01 -2.169960588216781616e-01 1.582427620887756348e-01 -6.519176065921783447e-02 -1.969275623559951782e-01 1.300652325153350830e-01 -1.883826032280921936e-02 -2.174153625965118408e-01 -6.581826508045196533e-02 -1.716624200344085693e-01 1.918101459741592407e-01
1.346004754304885864e-01 -1.840052306652069092e-01 -7.043909281492233276e-02 3.129109144210815430e-01 -7.463163882493972778e-02 6.582928448915481567e-02 2.042139321565628052e-01 4.320445656776428223e-02 -6.293064448982477188e-03 -2.196585536003112793e-01 3.671482950448989868e-02 2.807892113924026489e-02 -1.671174019575119019e-01 1.075675785541534424e-01 8.320979028940200806e-02 3.346673548221588135e-01 -1.390351820737123489e-02 2.533314824104309082e-01 -1.383580416440963745e-01 3.530224040150642395e-02 -8.259639143943786621e-02 2.518065571784973145e-01 1.130195856094360352e-01 -2.025852650403976440e-01 6.785663217306137085e-02 -3.490288555622100830e-01 -2.464157640933990479e-01 1.536735892295837402e-01 9.258752316236495972e-02 -1.130855903029441833e-01 -3.380931317806243896e-01 1.661127656698226929e-01
-4.756473004817962646e-02 -1.429646313190460205e-01 -1.770378202199935913e-01 9.969847649335861206e-02 5.751599092036485672e-03 -1.306041842326521873e-03 3.884653449058532715e-01 4.574039205908775330e-02 -1.093090027570724487e-01 -2.421416789293289185e-01 7.712280377745628357e-03 -3.162031769752502441e-01 -4.347308576107025146e-01 5.595109984278678894e-02 -3.121924400329589844e-01 2.353482991456985474e-01 2.340379059314727783e-01 2.002984732389450073e-01 8.737467229366302490e-02 -1.105883345007896423e-01 9.540849924087524414e-02 -3.084910660982131958e-02 -9.350725263357162476e-02 -6.824572384357452393e-02 5.569400265812873840e-02 1.022427082061767578e-01 -7.496149837970733643e-02 -4.439458716660737991e-03 -2.025730907917022705e-01 -2.267298400402069092e-01 -1.198016181588172913e-01 -5.641835555434226990e-02
-3.183950781822204590e-01 -3.189420327544212341e-02 9.509760141372680664e-02 -5.494905263185501099e-02 -9.709388762712478638e-02 1.644653230905532837e-01 2.634546160697937012e-01 1.373298019170761108e-01 9.880045056343078613e-02 -1.853900700807571411e-01 7.344553619623184204e-02 -1.737663000822067261e-01 -1.883321553468704224e-01 -2.155218273401260376e-01 -3.880640268325805664e-01 2.169995456933975220e-01 7.841598987579345703e-02 -9.670548886060714722e-02 2.666081488132476807e-01 -1.330254673957824707e-01 -2.949629724025726318e-01 -5.949684232473373413e-02 -6.765019893646240234e-02 -2.943082749843597412e-01 1.763335615396499634e-02 -2.836723327636718750e-01 5.607552453875541687e-02 -5.580133199691772461e-02 1.039873901754617691e-02 -7.425303012132644653e-02 -1.378519535064697266e-01 -6.165837123990058899e-02
2.316906601190567017e-01 -6.760560441762208939e-03 -2.813937962055206299e-01 4.863804578781127930e-02 -1.630340665578842163e-01 2.099588364362716675e-01 1.427511721849441528e-01 9.679390490055084229e-02 -1.613124907016754150e-01 -7.369363307952880859e-02 -1.730531901121139526e-01 -5.692200362682342529e-02 2.736983820796012878e-02 -3.135119378566741943e-01 -1.868091076612472534e-01 4.742455780506134033e-01 2.318018376827239990e-01 -4.446753486990928650e-02 9.296312928199768066e-02 -8.591391146183013916e-02 5.779832601547241211e-02 -1.460764706134796143e-01 -7.986434735357761383e-03 -2.055825293064117432e-01 6.910728663206100464e-02 -2.077894657850265503e-01 6.460779905319213867e-02 -1.781541258096694946e-01 -1.190519779920578003e-01 4.488109424710273743e-02 5.451992899179458618e-02 3.147463500499725342e-01
-3.797447085380554199e-01 -5.256542563438415527e-02 7.999625056982040405e-02 2.622953951358795166e-01 2.819998003542423248e-02 -4.509989544749259949e-02 1.694538891315460205e-01 2.064535468816757202e-01 -1.612082421779632568e-01 -6.449343170970678329e-03 -4.939397796988487244e-02 -8.472241461277008057e-02 -2.335506826639175415e-01 2.526237815618515015e-02 -1.494788229465484619e-01 3.338220417499542236e-01 2.794725000858306885e-01 -5.236745998263359070e-02 1.679306775331497192e-01 -8.650249987840652466e-02 -1.122374609112739563e-01 -1.474894285202026367e-01 7.727766782045364380e-02 -1.812969595193862915e-01 -2.878715395927429199e-01 -1.538131982088088989e-01 6.228232756257057190e-02 -2.946162223815917969e-01 -1.900721639394760132e-01 -5.250097718089818954e-03 -2.364486604928970337e-01 -7.906795479357242584e-03
-1.092495396733283997e-01 -2.513925172388553619e-02 1.718223541975021362e-01 3.768680691719055176e-01 1.279447376728057861e-01 6.664182990789413452e-02 7.434461265802383423e-02 1.627877205610275269e-01 -8.772747963666915894e-02 -3.779276907444000244e-01 -4.836034774780273438e-02 2.640358209609985352e-01 -2.287670969963073730e-01 5.073367804288864136e-02 -5.548179522156715393e-02 4.038192927837371826e-01 -6.790577434003353119e-03 -1.829093992710113525e-01 -1.786758191883563995e-02 7.075795531272888184e-02 -2.275594510138034821e-02 4.371958598494529724e-02 -2.549373917281627655e-02 -5.769623443484306335e-02 1.071228608489036560e-01 -2.014855593442916870e-01 4.170881956815719604e-02 -3.885515034198760986e-01 1.165357232093811035e-01 -1.369967460632324219e-01 1.756235659122467041e-01 7.870528846979141235e-02
-1.759903132915496826e-01 4.434294402599334717e-01 1.247970014810562134e-01 2.658897340297698975e-01 1.001983582973480225e-01 -1.236941665410995483e-01 1.817312240600585938e-01 9.946827590465545654e-02 -7.187290489673614502e-02 -7.342240214347839355e-02 -8.479327708482742310e-02 6.361552327871322632e-02 -2.172926515340805054e-01 -1.112324222922325134e-01 -2.453971654176712036e-01 2.263100296258926392e-01 9.150732308626174927e-02 9.464735537767410278e-02 1.870459616184234619e-01 -7.155830971896648407e-03 -2.335994094610214233e-01 -6.780787557363510132e-02 6.344241648912429810e-02 -1.830056607723236084e-01 -2.505886852741241455e-01 -2.385372966527938843e-01 -2.767857611179351807e-01 -1.815428026020526886e-02 1.043369397521018982e-01 7.106395810842514038e-02 -2.494295686483383179e-01 -3.478791564702987671e-02
1.292577236890792847e-01 1.986614167690277100e-01 7.705817371606826782e-02 6.472712755203247070e-02 -1.790201812982559204e-01 -1.313761323690414429e-01 1.787686049938201904e-01 -5.275584384799003601e-02 1.090164259076118469e-01 -1.310691684484481812e-01 -1.319262236356735229e-01 -4.668988287448883057e-02 -2.334712892770767212e-01 3.482946008443832397e-02 4.475500807166099548e-02 2.320390194654464722e-01 -1.214930191636085510e-01 5.163405463099479675e-02 -2.595440670847892761e-02 3.674215823411941528e-02 7.222918421030044556e-02 -2.325730174779891968e-01 2.663978636264801025e-01 -8.752533048391342163e-02 1.690704673528671265e-01 -2.324090600013732910e-01 -4.330496788024902344e-01 -3.894402384757995605e-01 6.236859038472175598e-02 -1.749675273895263672e-01 -2.165756225585937500e-01 1.698383390903472900e-01
8.871439099311828613e-02 1.956731975078582764e-01 1.229298189282417297e-01 2.455808073282241821e-01 -3.134320974349975586e-01 2.391340881586074829e-01 1.001407429575920105e-01 -1.089467015117406845e-02 -2.437434345483779907e-02 -3.084856271743774414e-01 8.184222877025604248e-02 3.363148272037506104e-01 -1.942811757326126099e-01 -2.512766122817993164e-01 -2.062578797340393066e-01 1.559185236692428589e-01 6.843277066946029663e-02 7.233243435621261597e-02 2.091279625892639160e-01 4.588425904512405396e-02 -2.583411335945129395e-01 1.077287644147872925e-01 2.158039063215255737e-01 1.586582325398921967e-02 6.867773085832595825e-02 -1.563263982534408569e-01 -2.296271026134490967e-01 -2.979598939418792725e-02 -2.205376327037811279e-01 3.031322918832302094e-02 -3.334137797355651855e-02 1.232279390096664429e-01
9.138082712888717651e-02 -7.207646220922470093e-02 -1.213247179985046387e-01 2.132867127656936646e-01 2.149888426065444946e-01 7.558787614107131958e-02 -5.530399456620216370e-02 1.478397697210311890e-01 1.003573834896087646e-01 -2.561997175216674805e-01 5.464987829327583313e-02 1.189017668366432190e-01 -7.468280196189880371e-02 9.880399703979492188e-02 -4.569436907768249512e-01 -1.084913238883018494e-01 3.135511279106140137e-02 -1.028810627758502960e-02 3.876277804374694824e-02 3.151562437415122986e-02 -2.240336872637271881e-02 -2.539676129817962646e-01 -2.142125517129898071e-01 -2.079460620880126953e-01 9.871054440736770630e-02 -3.676115870475769043e-01 -3.222878277301788330e-01 -1.738708764314651489e-01 -2.290251702070236206e-01 -7.091280072927474976e-02 -1.623292118310928345e-01 -1.112241297960281372e-02
-1.238489001989364624e-01 1.801098696887493134e-02 -4.641076549887657166e-02 1.984495967626571655e-01 7.933640480041503906e-02 3.054313128814101219e-03 7.550713419914245605e-02 8.006463199853897095e-02 -6.016340106725692749e-02 -1.133654192090034485e-01 8.541970700025558472e-02 -1.874394565820693970e-01 -7.729472965002059937e-02 1.184008121490478516e-01 -5.717857480049133301e-01 2.322978079319000244e-01 -2.991677029058337212e-03 1.946454197168350220e-01 2.958620488643646240e-01 1.519244164228439331e-01 -1.840831935405731201e-01 5.860566347837448120e-02 -3.054421581327915192e-02 1.703995764255523682e-01 -2.515607178211212158e-01 -2.797909975051879883e-01 1.157413236796855927e-02 -4.359192401170730591e-02 -1.410492062568664551e-01 -9.796024113893508911e-02 6.549251079559326172e-02 2.672227919101715088e-01
1.134261786937713623e-01 2.733815610408782959e-01 -1.170907691121101379e-01 1.653058826923370361e-01 -5.421885102987289429e-02 1.748939901590347290e-01 2.155442237854003906e-01 1.591353565454483032e-01 7.634551823139190674e-02 -5.181772261857986450e-02 -8.384446054697036743e-02 -2.489104866981506348e-01 3.604995086789131165e-02 -4.596107453107833862e-02 -2.405259162187576294e-01 3.692646026611328125e-01 -1.241758912801742554e-01 -8.319338411092758179e-02 1.591127961874008179e-01 1.303379088640213013e-01 7.250293344259262085e-02 -2.527701258659362793e-01 -3.048646077513694763e-02 1.801354885101318359e-01 3.530514836311340332e-01 -2.364294230937957764e-01 -1.985951066017150879e-01 -7.795768976211547852e-02 2.151299715042114258e-01 -1.974509507417678833e-01 -2.150109596550464630e-02 1.093781739473342896e-01
1.993843764066696167e-01 -1.093686074018478394e-01 -3.041281700134277344e-01 2.300383448600769043e-01 -2.290880829095840454e-01 2.352510839700698853e-01 3.321676850318908691e-01 -1.160590276122093201e-01 -7.487044483423233032e-02 -3.347375197336077690e-03 -2.803025245666503906e-01 1.301551312208175659e-01 -3.805752992630004883e-01 3.106357343494892120e-02 -1.043054386973381042e-01 3.827416896820068359e-02 1.920630782842636108e-02 1.816084682941436768e-01 5.010883510112762451e-02 -2.629907615482807159e-02 6.847312301397323608e-02 -7.464456558227539062e-02 9.436798095703125000e-02 2.556298673152923584e-01 3.497911989688873291e-02 -2.106759846210479736e-01 -1.219994053244590759e-01 -2.544537484645843506e-01 -5.674119293689727783e-02 -2.253596484661102295e-01 2.882010675966739655e-02 1.040619239211082458e-01
2.008915990591049194e-01 1.358267813920974731e-01 -6.082197278738021851e-02 2.057589590549468994e-01 -9.481574408710002899e-03 2.064609676599502563e-01 2.345160990953445435e-01 2.262763679027557373e-01 -8.421972393989562988e-02 -1.255115866661071777e-01 1.189648732542991638e-01 -1.213185340166091919e-01 3.859627619385719299e-02 2.096281014382839203e-02 -1.197491735219955444e-01 4.598434567451477051e-01 -3.929759263992309570e-01 -1.007339283823966980e-01 1.266484558582305908e-01 -1.079135611653327942e-01 -2.233348190784454346e-01 -3.314229547977447510e-01 1.282025575637817383e-01 9.316706657409667969e-02 7.827946543693542480e-02 -2.083514332771301270e-01 1.128527522087097168e-02 -3.235907107591629028e-02 -3.959615156054496765e-02 -1.723344177007675171e-01 -5.876559391617774963e-02 6.534382700920104980e-02
-5.126977711915969849e-02 -2.572342753410339355e-03 -4.491132218390703201e-03 9.404279291629791260e-02 -1.708079129457473755e-01 2.570289671421051025e-01 8.712974935770034790e-02 -1.880583167076110840e-02 3.365564718842506409e-02 -8.864594250917434692e-02 -1.167455539107322693e-01 3.322685137391090393e-02 2.008297666907310486e-02 2.013859152793884277e-01 1.099997907876968384e-01 2.785624861717224121e-01 -3.043681569397449493e-02 1.159061864018440247e-01 1.762285232543945312e-01 -1.972139813005924225e-02 2.077519893646240234e-02 1.174174994230270386e-02 7.174787670373916626e-02 1.202846616506576538e-01 4.607726261019706726e-02 -5.133969783782958984e-01 -3.386857509613037109e-01 -2.667698562145233154e-01 -1.045841127634048462e-01 -3.217484652996063232e-01 -1.757314056158065796e-02 3.140077888965606689e-01
-7.494787126779556274e-02 -1.436532139778137207e-01 -1.096287742257118225e-01 2.144383341073989868e-01 6.902884691953659058e-02 -5.451377946883440018e-03 1.432674378156661987e-01 -1.757089495658874512e-01 -8.272990584373474121e-02 -2.098815441131591797e-01 1.499093323945999146e-01 -1.486158370971679688e-01 3.567543625831604004e-02 9.555531293153762817e-02 -3.629212379455566406e-01 1.569752842187881470e-01 1.878713369369506836e-01 1.010437607765197754e-01 8.733237534761428833e-02 2.447270601987838745e-01 -3.744314908981323242e-01 -2.633561789989471436e-01 1.164375618100166321e-01 1.052721515297889709e-01 -1.328718364238739014e-01 -3.605975210666656494e-01 -1.947869807481765747e-01 -6.410437822341918945e-02 -2.825595252215862274e-02 -7.375858724117279053e-02 -1.494002938270568848e-01 1.783946752548217773e-01
6.205211952328681946e-02 9.930566698312759399e-02 2.945110574364662170e-02 3.858577907085418701e-01 -7.041233777999877930e-02 -1.889415383338928223e-01 1.671405732631683350e-01 1.943530291318893433e-01 2.505060844123363495e-02 -4.581025242805480957e-01 3.334256261587142944e-02 1.584356874227523804e-01 -2.113507390022277832e-01 -7.867885380983352661e-02 -1.499278843402862549e-01 1.018346399068832397e-01 3.264147043228149414e-02 -5.295353382825851440e-02 1.618811786174774170e-01 4.176693037152290344e-02 -1.481946855783462524e-01 -1.099188160151243210e-02 1.769025027751922607e-01 1.203674674034118652e-01 -4.451320692896842957e-02 -3.655210435390472412e-01 -2.360869646072387695e-01 -8.775145560503005981e-02 -6.064281985163688660e-02 3.220216333866119385e-01 -2.291324362158775330e-02 5.613914132118225098e-02
-1.070377901196479797e-01 9.219884872436523438e-02 -1.870833151042461395e-02 1.630312055349349976e-01 -6.643784046173095703e-02 -1.205897033214569092e-01 2.754687666893005371e-01 -2.771998010575771332e-02 2.267503887414932251e-01 3.981672227382659912e-02 7.990712672472000122e-02 -3.862045109272003174e-01 -2.074932456016540527e-01 4.809106886386871338e-02 -3.607321083545684814e-01 -3.519449383020401001e-02 -2.261916548013687134e-02 1.138667203485965729e-02 1.896539144217967987e-02 -2.343129962682723999e-01 -2.976515889167785645e-01 -8.336115628480911255e-02 2.642009258270263672e-01 -2.051955312490463257e-01 -8.489084988832473755e-02 -1.088819205760955811e-01 -4.058534204959869385e-01 -1.210581585764884949e-01 -6.603217869997024536e-02 -2.184004336595535278e-02 -1.539594493806362152e-03 7.485543936491012573e-02
2.650733888149261475e-01 -7.814887166023254395e-02 1.809746585786342621e-02 2.417260855436325073e-01 -2.155277729034423828e-01 1.904152929782867432e-01 2.733448147773742676e-01 7.895436137914657593e-02 1.166934296488761902e-01 -2.568324506282806396e-01 1.032492890954017639e-01 -2.774273790419101715e-02 -1.108285859227180481e-01 1.707025617361068726e-01 -1.360034495592117310e-01 2.759133577346801758e-01 1.493606343865394592e-02 2.236600518226623535e-01 1.260441541671752930e-01 2.143131010234355927e-02 5.359797179698944092e-02 7.167284935712814331e-02 1.987560838460922241e-01 -1.760473549365997314e-01 1.863003373146057129e-01 -8.493259549140930176e-02 -2.992719113826751709e-01 -7.106322795152664185e-02 1.009229198098182678e-01 -1.302245706319808960e-01 -3.937164843082427979e-01 1.017814502120018005e-01
-8.942224085330963135e-02 -1.235763356089591980e-01 -1.879113614559173584e-01 3.162864744663238525e-01 1.224430799484252930e-01 3.891522288322448730e-01 -6.640153937041759491e-03 -3.196886554360389709e-02 -1.167282313108444214e-01 -4.529576003551483154e-02 -7.193540781736373901e-02 -1.547456830739974976e-01 -8.801932632923126221e-02 1.902463734149932861e-01 -3.746484965085983276e-02 3.477241471409797668e-02 7.040715962648391724e-02 1.574178040027618408e-01 6.481625884771347046e-02 -1.110615301877260208e-02 -4.144257009029388428e-01 -4.482862539589405060e-03 2.702128589153289795e-01 -1.084904894232749939e-01 2.255182862281799316e-01 -1.794652044773101807e-01 -1.936181336641311646e-01 -3.445927202701568604e-01 -5.071076378226280212e-02 7.937865704298019409e-02 -2.761024422943592072e-02 2.073298990726470947e-01
5.706052854657173157e-02 1.377446055412292480e-01 -1.293198913335800171e-01 -1.032080384902656078e-03 -1.120695248246192932e-01 -8.460496366024017334e-02 1.151489317417144775e-01 -1.389546319842338562e-02 2.433686703443527222e-01 -2.147614210844039917e-01 -1.938033998012542725e-01 -1.744646131992340088e-01 -2.979710996150970459e-01 1.578277051448822021e-01 4.038981348276138306e-02 1.653840690851211548e-01 1.061081290245056152e-01 -3.450553165748715401e-03 -9.522324055433273315e-02 1.038113515824079514e-02 5.178697407245635986e-02 -7.605315744876861572e-02 4.355874657630920410e-01 -9.284022450447082520e-02 1.987637281417846680e-01 -2.170629650354385376e-01 -2.785084545612335205e-01 -2.518493235111236572e-01 -1.233750283718109131e-01 -1.684499233961105347e-01 -3.089794516563415527e-01 1.337778270244598389e-01
3.105106651782989502e-01 3.858392313122749329e-02 -2.387320846319198608e-01 3.614000976085662842e-01 -1.682895869016647339e-01 -7.133751362562179565e-02 2.408928126096725464e-01 9.979805350303649902e-02 -2.164450660347938538e-02 -1.499026417732238770e-01 -1.480164229869842529e-01 -9.673231840133666992e-02 -2.680951654911041260e-01 -1.915999948978424072e-01 -2.824638411402702332e-02 1.380238085985183716e-01 1.454818695783615112e-01 1.890158206224441528e-01 9.108885377645492554e-02 1.613189280033111572e-01 -3.037107549607753754e-02 -4.756537452340126038e-02 7.773048430681228638e-02 -2.243766337633132935e-01 1.616951078176498413e-01 -1.277559101581573486e-01 -3.135876953601837158e-01 -1.478534489870071411e-01 1.694394797086715698e-01 -6.543307006359100342e-02 -2.882536947727203369e-01 3.036286495625972748e-02
-4.865191131830215454e-02 -6.794410943984985352e-02 -1.340439468622207642e-01 2.303328216075897217e-01 -1.225864514708518982e-01 9.879902005195617676e-02 -5.373908206820487976e-03 -1.986209861934185028e-02 2.447179704904556274e-01 6.084695830941200256e-02 -1.202350407838821411e-01 1.787198893725872040e-02 -3.424568176269531250e-01 -1.461949851363897324e-02 -4.009863436222076416e-01 1.165104135870933533e-01 1.820563971996307373e-01 3.651914000511169434e-01 2.522724866867065430e-01 -1.035639047622680664e-01 -1.743850558996200562e-01 2.320968955755233765e-01 -5.772433429956436157e-02 6.889813393354415894e-02 -7.598900049924850464e-02 -4.052905738353729248e-01 5.725580081343650818e-02 -9.633088856935501099e-02 -8.864754810929298401e-03 -7.821388542652130127e-02 5.822097137570381165e-02 3.392253071069717407e-02
1.109659485518932343e-02 1.389201581478118896e-01 -3.663983643054962158e-01 7.678879052400588989e-02 9.544988721609115601e-02 1.038479357957839966e-01 2.093987464904785156e-01 -7.268349081277847290e-02 -5.126949399709701538e-02 -8.276076405309140682e-04 -2.067963182926177979e-01 1.290586888790130615e-01 -1.325769424438476562e-01 -1.034864410758018494e-01 -4.505493938922882080e-01 3.075567781925201416e-01 -2.581978142261505127e-01 1.238421723246574402e-01 1.866613030433654785e-01 -1.969931572675704956e-01 -7.698055356740951538e-02 2.653029002249240875e-02 -1.046904474496841431e-01 -1.129496190696954727e-02 -1.919414550065994263e-01 -1.572600454092025757e-01 -2.767139673233032227e-01 -2.378536611795425415e-01 -7.788269221782684326e-02 5.178029462695121765e-02 -6.501200795173645020e-02 4.925360158085823059e-02
-4.078538715839385986e-02 -4.538008570671081543e-02 -2.270367890596389771e-01 2.093959599733352661e-01 3.496147319674491882e-02 -1.397845447063446045e-01 3.519871234893798828e-01 7.293868064880371094e-02 8.624618500471115112e-02 -1.240674778819084167e-01 9.130843728780746460e-02 -2.305197864770889282e-01 -1.063247583806514740e-02 1.553163230419158936e-01 -1.300406605005264282e-01 3.984624445438385010e-01 2.154735624790191650e-01 -2.030773460865020752e-01 3.379627168178558350e-01 -1.207700595259666443e-01 -2.917803227901458740e-01 1.708604097366333008e-01 1.027801260352134705e-01 -1.999128051102161407e-02 2.243371158838272095e-01 3.585373237729072571e-02 -4.480313882231712341e-02 -1.725950986146926880e-01 -2.903803251683712006e-02 -9.029544144868850708e-02 -1.696847826242446899e-01 6.096447631716728210e-02
-1.902479380369186401e-01 1.059237346053123474e-01 2.994249165058135986e-01 2.720001935958862305e-01 1.267204582691192627e-01 1.980498433113098145e-01 2.958365380764007568e-01 1.284856051206588745e-01 2.607282064855098724e-02 -7.052921503782272339e-02 4.700172692537307739e-02 -3.438524529337882996e-02 -1.528210192918777466e-01 3.541534245014190674e-01 5.428525153547525406e-03 1.416308432817459106e-01 -5.196414142847061157e-02 -2.170640975236892700e-01 1.195855662226676941e-01 -1.547080576419830322e-01 -7.654900848865509033e-02 2.223125472664833069e-02 -1.886150613427162170e-02 -2.066543400287628174e-01 3.046473264694213867e-01 -2.202050834894180298e-01 -3.190406858921051025e-01 -1.485155522823333740e-01 -1.353196799755096436e-01 -1.232632994651794434e-01 -1.101459413766860962e-01 -5.894080176949501038e-02
-1.420891284942626953e-01 2.160821855068206787e-02 4.825537651777267456e-02 1.996461153030395508e-01 -1.584438085556030273e-01 -9.361588954925537109e-02 4.164893925189971924e-02 1.887392066419124603e-02 2.269462123513221741e-02 -3.801765143871307373e-01 1.056072041392326355e-01 -6.103052757680416107e-03 -2.158680707216262817e-01 -2.719618976116180420e-01 -3.470945954322814941e-01 1.300293505191802979e-01 1.311886757612228394e-01 1.211755052208900452e-01 1.947255581617355347e-01 3.455033898353576660e-02 -4.093261361122131348e-01 -1.502206027507781982e-01 -3.835399076342582703e-02 -3.396224603056907654e-02 1.784179508686065674e-01 -2.992615699768066406e-01 -1.145914848893880844e-02 -2.266918271780014038e-01 1.986081153154373169e-01 -2.294619195163249969e-02 -2.550811320543289185e-02 -9.867106378078460693e-02
3.963206708431243896e-02 -3.750930726528167725e-02 2.145712450146675110e-02 1.262211352586746216e-01 1.059551462531089783e-01 1.626759618520736694e-01 -7.855524122714996338e-02 6.973043829202651978e-02 2.015455216169357300e-01 -3.308288753032684326e-01 8.017776906490325928e-02 3.863909468054771423e-02 -1.395895630121231079e-01 2.755572199821472168e-01 -3.629522621631622314e-01 1.494003236293792725e-01 1.876014471054077148e-02 2.394614368677139282e-01 2.279706001281738281e-01 -5.638930015265941620e-03 -2.696374952793121338e-01 -9.815936535596847534e-02 -3.359587118029594421e-02 -3.897348642349243164e-01 -1.825736910104751587e-01 -1.527221351861953735e-01 -1.100619509816169739e-01 -6.647627800703048706e-03 -1.315393894910812378e-01 -5.469944328069686890e-02 4.053485393524169922e-02 2.977162301540374756e-01
-1.592149734497070312e-01 1.034853458404541016e-01 5.165024101734161377e-02 1.329750865697860718e-01 1.104381605982780457e-01 9.982891380786895752e-02 2.494210451841354370e-01 3.076164722442626953e-01 7.591575384140014648e-02 -1.093460842967033386e-01 2.088480442762374878e-01 2.681759297847747803e-01 -1.404740214347839355e-01 -1.639821380376815796e-01 -1.861594617366790771e-01 3.734817504882812500e-01 5.485505983233451843e-02 8.953358978033065796e-03 -1.766581535339355469e-01 -1.024680882692337036e-01 -3.523653447628021240e-01 -1.452652812004089355e-01 1.008645445108413696e-01 -7.547706365585327148e-02 -2.179193049669265747e-01 -1.788288056850433350e-01 -3.044592216610908508e-02 -2.679832875728607178e-01 -5.306068062782287598e-02 2.624797075986862183e-02 -2.082170844078063965e-01 7.461453229188919067e-02
-2.103652209043502808e-01 -6.735847145318984985e-02 2.500008046627044678e-01 1.210728660225868225e-01 3.126925975084304810e-02 -1.684873998165130615e-01 8.082201331853866577e-02 -1.781157567165791988e-03 1.249967962503433228e-01 -2.687305808067321777e-01 -1.899533122777938843e-01 -3.473192155361175537e-01 -1.211095526814460754e-01 -1.951281167566776276e-02 -2.869760096073150635e-01 -6.723495200276374817e-03 -5.320390313863754272e-02 6.609994918107986450e-02 2.366971522569656372e-01 -1.707533746957778931e-02 7.935283333063125610e-02 5.937882140278816223e-02 -1.292529143393039703e-02 6.833562254905700684e-02 2.499940395355224609e-01 -3.100160360336303711e-01 -2.696428000926971436e-01 -3.224649429321289062e-01 2.648527175188064575e-02 -1.780088990926742554e-01 1.841308325529098511e-01 1.279847174882888794e-01
4.855959489941596985e-02 1.343869864940643311e-01 2.385958731174468994e-01 5.149517953395843506e-02 1.848862618207931519e-01 1.001106649637222290e-01 3.159658610820770264e-01 1.629902422428131104e-02 -1.739757955074310303e-01 -3.345540761947631836e-01 -3.383111655712127686e-01 -8.363254368305206299e-02 -3.851410448551177979e-01 1.820898354053497314e-01 -2.144743353128433228e-01 1.661723852157592773e-01 8.357657492160797119e-02 3.419958427548408508e-02 -1.453168690204620361e-01 -2.690187096595764160e-01 1.949764601886272430e-02 -1.067189723253250122e-01 -4.341618344187736511e-02 -3.981797397136688232e-02 2.558989226818084717e-01 -9.202501177787780762e-02 -1.545148044824600220e-01 1.094060912728309631e-01 7.749935239553451538e-02 9.714382886886596680e-02 -2.295110374689102173e-02 1.195911169052124023e-01
4.906300827860832214e-02 7.102946192026138306e-02 1.128636971116065979e-01 2.016364336013793945e-01 1.502791345119476318e-01 2.981937676668167114e-02 3.037954270839691162e-01 2.129150032997131348e-01 2.051605843007564545e-02 -2.947652153670787811e-02 7.001143693923950195e-02 -3.236046060919761658e-02 -2.912996709346771240e-02 1.064985170960426331e-01 -2.487314343452453613e-01 5.700952559709548950e-02 2.280564233660697937e-02 2.873348891735076904e-01 3.763525187969207764e-01 -1.047265753149986267e-01 -1.662993729114532471e-01 -8.218047767877578735e-02 -2.063926309347152710e-01 -1.209495067596435547e-01 -9.887725859880447388e-02 -3.439973592758178711e-01 1.596611142158508301e-01 -3.875881135463714600e-01 -6.304758042097091675e-02 1.171119809150695801e-01 -1.930196583271026611e-01 -8.607132732868194580e-02
-8.882909268140792847e-02 2.302639335393905640e-01 -1.343924254179000854e-01 1.430583447217941284e-01 -1.043261215090751648e-01 -1.799856722354888916e-01 1.150034070014953613e-01 6.938496232032775879e-02 2.316151559352874756e-01 -1.866237819194793701e-02 -1.144015118479728699e-01 -7.180767506361007690e-02 -2.663682401180267334e-01 -1.551629155874252319e-01 -3.022602014243602753e-02 9.942814707756042480e-02 2.132407948374748230e-02 3.029567003250122070e-02 -1.175881549715995789e-01 -4.838871955871582031e-02 -1.155290678143501282e-01 -1.138766035437583923e-01 4.972268939018249512e-01 -1.398214250802993774e-01 1.525402665138244629e-01 -2.390741407871246338e-01 -1.582091599702835083e-01 -2.518259584903717041e-01 1.246274858713150024e-01 -3.225276470184326172e-01 -1.846262365579605103e-01 1.673989742994308472e-01
-1.694215089082717896e-01 4.752821624279022217e-01 1.017920225858688354e-01 3.144394755363464355e-01 -1.753514260053634644e-01 -1.648633927106857300e-01 3.285075426101684570e-01 2.207231149077415466e-02 -9.980696439743041992e-02 -7.255208492279052734e-02 -9.768344461917877197e-02 -9.618989378213882446e-02 -4.878821223974227905e-02 -6.479309406131505966e-03 4.046552628278732300e-02 1.676657795906066895e-01 5.926713719964027405e-02 -3.379360213875770569e-02 1.917496323585510254e-01 1.423415988683700562e-01 -5.790908634662628174e-02 -1.364941000938415527e-01 1.243570894002914429e-01 -2.462354749441146851e-01 -7.506244629621505737e-02 -1.160920858383178711e-01 -2.605834007263183594e-01 -1.404058635234832764e-01 6.908605992794036865e-02 -2.330632996745407581e-04 -3.391430377960205078e-01 1.317610442638397217e-01
-9.386183321475982666e-02 -8.579199016094207764e-02 5.513594672083854675e-02 2.354440987110137939e-01 -3.920510038733482361e-02 -1.752163767814636230e-01 1.838053911924362183e-01 9.276833385229110718e-02 -9.887040406465530396e-02 -1.823376119136810303e-01 -7.425292581319808960e-02 -9.156367741525173187e-03 -1.946156620979309082e-01 2.293805778026580811e-01 -4.075605869293212891e-01 1.418777406215667725e-01 -1.122827604413032532e-01 5.078975483775138855e-02 8.226974308490753174e-02 5.654938146471977234e-02 -2.513381652534008026e-02 1.379781682044267654e-02 -1.033030599355697632e-01 -1.503661088645458221e-02 -3.321185111999511719e-01 -3.298719227313995361e-01 -1.034505739808082581e-01 2.137662023305892944e-01 -1.186582520604133606e-01 -1.314797401428222656e-01 9.756048768758773804e-02 4.148597121238708496e-01
-1.058602035045623779e-01 1.127317026257514954e-01 3.549004346132278442e-02 3.616208136081695557e-01 5.639103427529335022e-02 1.265700459480285645e-01 2.221399545669555664e-02 -1.341443210840225220e-01 2.760121040046215057e-02 -2.353597730398178101e-01 -4.033388793468475342e-01 4.098612815141677856e-02 -6.341461092233657837e-02 1.017266809940338135e-01 -1.833631247282028198e-01 4.146418571472167969e-01 5.695538595318794250e-02 1.672139167785644531e-01 1.348007097840309143e-02 2.233196794986724854e-01 7.057025283575057983e-02 -4.280658066272735596e-02 1.539670377969741821e-01 1.607221215963363647e-01 1.685329526662826538e-01 -1.393456310033798218e-01 -3.865667879581451416e-01 -3.338842466473579407e-02 -5.351168569177389145e-03 8.270800858736038208e-02 -1.186644509434700012e-01 9.488131105899810791e-02
-9.869690239429473877e-02 -1.420508325099945068e-01 3.271077275276184082e-01 1.505712717771530151e-01 -9.101328253746032715e-02 -5.874867737293243408e-02 1.595208346843719482e-01 1.631022095680236816e-01 6.348755955696105957e-02 -1.329485476016998291e-01 6.810619682073593140e-02 -1.388416886329650879e-01 -6.815513223409652710e-02 6.100872531533241272e-02 -1.680884063243865967e-01 4.129448831081390381e-01 -8.965451270341873169e-02 7.300350069999694824e-02 -3.877928107976913452e-02 2.181799523532390594e-02 -2.478023916482925415e-01 -1.647433936595916748e-01 -9.619224816560745239e-02 -2.834849953651428223e-01 -2.286419123411178589e-01 -3.476336896419525146e-01 1.506324410438537598e-01 -2.493847757577896118e-01 -1.703077228739857674e-03 -3.067985409870743752e-03 -2.188386619091033936e-01 1.563238352537155151e-01
2.095815688371658325e-01 1.212750226259231567e-01 8.897665143013000488e-02 1.113091781735420227e-01 1.996640264987945557e-01 -1.333971321582794189e-01 1.885410547256469727e-01 -3.983363881707191467e-02 4.431940242648124695e-02 -3.277409374713897705e-01 -1.814331114292144775e-01 2.195006310939788818e-01 -1.890351250767707825e-02 9.042176604270935059e-02 -1.395569890737533569e-01 2.185263633728027344e-01 -1.658205837011337280e-01 2.070330232381820679e-01 1.518034487962722778e-01 8.491975814104080200e-02 4.215115215629339218e-03 -7.228982448577880859e-02 2.774560451507568359e-02 -9.121276438236236572e-02 4.535067081451416016e-02 7.396367378532886505e-03 2.461263686418533325e-01 -5.080310702323913574e-01 -6.749527901411056519e-02 -1.078961342573165894e-01 -9.488219022750854492e-02 3.147908151149749756e-01
-6.584487110376358032e-02 5.016842857003211975e-03 5.328047275543212891e-02 9.044218808412551880e-02 -6.444168975576758385e-04 2.653026580810546875e-01 4.093360304832458496e-01 -5.205741617828607559e-04 1.261495240032672882e-02 -2.389449477195739746e-01 -1.234178245067596436e-01 -8.037114143371582031e-02 -4.029178246855735779e-02 5.121661722660064697e-02 1.965938955545425415e-01 2.287335842847824097e-01 -1.930523663759231567e-01 -6.571812927722930908e-02 -1.826732046902179718e-02 -7.920538075268268585e-03 -2.712945640087127686e-01 9.181160479784011841e-02 -1.199269201606512070e-02 2.032424062490463257e-01 -8.357317000627517700e-02 -3.154514133930206299e-01 -4.660978615283966064e-01 -6.948014348745346069e-02 -1.252531772479414940e-03 -1.814340651035308838e-01 -4.403676465153694153e-02 2.088649719953536987e-01
-2.536138296127319336e-01 1.812275499105453491e-02 1.059681773185729980e-01 1.988071501255035400e-01 1.582626253366470337e-01 1.878166496753692627e-01 -1.079404205083847046e-01 1.824204027652740479e-01 2.361939847469329834e-01 -2.045846134424209595e-01 1.468153446912765503e-01 -9.329000115394592285e-02 -2.293145358562469482e-01 -5.682684481143951416e-02 -1.244212016463279724e-01 3.563343882560729980e-01 -9.225234389305114746e-02 1.490009725093841553e-01 -1.323880441486835480e-02 -9.222318977117538452e-02 -1.150944754481315613e-01 6.306835263967514038e-02 2.395442128181457520e-01 -4.717236757278442383e-02 -1.411262303590774536e-01 -2.750948071479797363e-01 -3.896421194076538086e-02 -1.182990893721580505e-01 -5.492867529392242432e-02 -5.812764540314674377e-02 -2.440595924854278564e-01 3.998588323593139648e-01
6.567082554101943970e-02 1.487704813480377197e-01 1.150136515498161316e-01 1.200582832098007202e-01 -1.852597296237945557e-02 1.596770286560058594e-01 9.691797196865081787e-02 1.291337162256240845e-01 -6.787339225411415100e-03 -1.821189522743225098e-01 -2.270292043685913086e-01 1.468169987201690674e-01 -1.947624385356903076e-01 -6.103171780705451965e-02 -7.100084796547889709e-03 3.476716279983520508e-01 9.545571357011795044e-02 -6.929786503314971924e-02 -4.581847414374351501e-02 1.908801496028900146e-01 -8.388582617044448853e-02 -4.758176207542419434e-02 1.481697149574756622e-02 -2.183364033699035645e-01 6.940180808305740356e-02 -3.359613418579101562e-01 5.711801815778017044e-03 -4.597821235656738281e-01 -4.668899253010749817e-02 -3.682273626327514648e-01 2.170269191265106201e-01 3.846475109457969666e-02
-8.946861140429973602e-03 3.410927653312683105e-01 -3.583575831726193428e-03 1.510473787784576416e-01 -1.097004190087318420e-01 -2.161524444818496704e-01 3.386062756180763245e-02 -8.916960656642913818e-02 -2.940239571034908295e-02 -7.528426498174667358e-02 -2.715798020362854004e-01 -1.702012419700622559e-01 -1.213619038462638855e-01 1.201158314943313599e-01 -9.531563520431518555e-02 2.401722967624664307e-01 6.423008441925048828e-02 1.160904839634895325e-01 -4.203817620873451233e-02 -1.216847896575927734e-01 -1.383616626262664795e-01 -4.057850688695907593e-02 4.875583648681640625e-01 -1.322305202484130859e-01 4.929579794406890869e-02 -2.672663927078247070e-01 -1.022613346576690674e-01 -1.204007640480995178e-01 -5.257273465394973755e-02 -2.417182475328445435e-01 -2.586399316787719727e-01 2.250471115112304688e-01
-4.322580248117446899e-02 -2.341984398663043976e-02 2.831343710422515869e-01 1.223682314157485962e-01 1.740431487560272217e-01 6.809050589799880981e-02 4.347550570964813232e-01 6.120382621884346008e-02 1.080935671925544739e-01 -1.319556087255477905e-01 -3.103505074977874756e-01 1.368148922920227051e-01 -1.470466256141662598e-01 -3.624360635876655579e-02 6.816686689853668213e-02 2.522176802158355713e-01 -3.328596800565719604e-02 9.364900738000869751e-02 -1.011047628708183765e-03 1.055030375719070435e-01 -4.725475981831550598e-02 6.298299133777618408e-02 -1.936217993497848511e-01 -2.594879455864429474e-02 4.821056872606277466e-02 -2.258264720439910889e-01 -2.021382302045822144e-01 -3.823613524436950684e-01 -3.231828212738037109e-01 1.581882871687412262e-02 1.225502863526344299e-01 1.181495562195777893e-01
1.744176149368286133e-01 4.804434999823570251e-02 3.784477338194847107e-02 -3.029931709170341492e-02 -1.432748436927795410e-01 2.905822098255157471e-01 3.668470680713653564e-01 1.147000938653945923e-01 -1.125206947326660156e-01 -3.644656240940093994e-01 -1.231908127665519714e-01 2.112629637122154236e-02 -2.179142534732818604e-01 8.825754374265670776e-02 1.094637662172317505e-01 2.144885063171386719e-01 -1.329123973846435547e-01 1.452465504407882690e-01 2.369442880153656006e-01 -1.794935464859008789e-01 -1.052979938685894012e-02 7.478807866573333740e-02 1.304600387811660767e-01 -7.795279379934072495e-03 2.286252379417419434e-01 -1.397240608930587769e-01 -2.826989293098449707e-01 -2.564741075038909912e-01 6.337379664182662964e-02 -1.265027970075607300e-01 -2.055326700210571289e-01 9.043790400028228760e-02
-1.633915007114410400e-01 1.936685144901275635e-01 -2.351609021425247192e-01 1.586578041315078735e-01 -1.886143535375595093e-01 -4.299964290112257004e-03 1.418756246566772461e-01 7.998334616422653198e-02 8.122224360704421997e-02 -1.866826117038726807e-01 -1.422487199306488037e-01 -2.301802635192871094e-01 -1.097740530967712402e-01 -2.220847457647323608e-02 -9.240615367889404297e-02 3.757143020629882812e-01 -1.346330195665359497e-01 3.491545617580413818e-01 6.839425861835479736e-02 -5.120589584112167358e-02 2.138596475124359131e-01 -9.761990606784820557e-02 -6.762859411537647247e-03 -1.475340873003005981e-01 -2.102361172437667847e-01 -4.165131151676177979e-01 -4.726896435022354126e-02 -1.317993998527526855e-01 -8.164274692535400391e-02 -1.134625286795198917e-03 1.785242557525634766e-01 1.267124563455581665e-01
-1.499047875404357910e-01 2.809023261070251465e-01 2.250620871782302856e-01 1.241444572806358337e-01 -9.152483940124511719e-02 -2.011708170175552368e-01 2.702127397060394287e-01 1.577292680740356445e-01 5.106605216860771179e-02 -3.372521400451660156e-01 -2.505165338516235352e-01 -1.244944781064987183e-01 -2.462382465600967407e-01 -4.472367465496063232e-02 -2.240272760391235352e-01 2.784213721752166748e-01 -5.343628302216529846e-02 -5.471401289105415344e-02 -4.104523360729217529e-02 -1.495018154382705688e-01 -3.550690412521362305e-01 -1.245334669947624207e-01 7.133355736732482910e-02 3.852348774671554565e-02 -2.351074069738388062e-01 -1.865692138671875000e-01 5.513358116149902344e-02 5.125579982995986938e-02 -7.143821567296981812e-02 1.367844548076391220e-02 -5.075610056519508362e-02 -1.386239826679229736e-01
1.067918017506599426e-01 -1.541622448712587357e-02 4.007892012596130371e-01 2.622605264186859131e-01 -1.885811090469360352e-01 2.531677484512329102e-01 2.677789628505706787e-01 -1.692854166030883789e-01 -4.918229579925537109e-02 -1.540412902832031250e-01 -2.525413781404495239e-02 -1.333645265549421310e-02 2.383770048618316650e-02 -8.789915591478347778e-02 -2.056000083684921265e-01 6.534755975008010864e-02 9.452407062053680420e-02 -1.230434924364089966e-01 1.336619853973388672e-01 -3.249201178550720215e-02 -2.378771826624870300e-02 2.146859467029571533e-01 1.777411997318267822e-01 -4.095092415809631348e-02 1.842479854822158813e-01 -3.342246413230895996e-01 -1.708033531904220581e-01 -6.129017472267150879e-02 -1.431517601013183594e-01 1.364932805299758911e-01 6.390076875686645508e-02 3.638897836208343506e-01
-1.449741572141647339e-01 2.366277426481246948e-01 4.801090434193611145e-02 2.794592678546905518e-01 -3.973872214555740356e-02 1.354755908250808716e-01 2.041736543178558350e-01 -2.792869694530963898e-03 8.917652070522308350e-02 -1.636109799146652222e-01 -3.521461486816406250e-01 -9.636322408914566040e-02 -6.563884019851684570e-02 7.803592830896377563e-02 -2.595565915107727051e-01 1.928310543298721313e-01 -4.440687969326972961e-02 1.771796792745590210e-01 -5.945546180009841919e-02 7.808548957109451294e-02 1.029123738408088684e-01 -1.263931989669799805e-01 4.596023634076118469e-02 2.558565437793731689e-01 2.737753689289093018e-01 -1.929406821727752686e-01 -4.114723205566406250e-01 -6.498797237873077393e-02 5.818662792444229126e-02 7.139924168586730957e-02 -1.766222566366195679e-01 1.883227080106735229e-01
2.525926828384399414e-01 7.548140734434127808e-02 3.967269882559776306e-02 7.641023397445678711e-02 7.941102609038352966e-03 -4.890183731913566589e-02 2.358982414007186890e-01 -6.271784007549285889e-02 -1.978031545877456665e-02 -1.506958305835723877e-01 -4.029493629932403564e-01 4.921188810840249062e-04 -1.769803613424301147e-01 -1.487070694565773010e-03 -8.284919708967208862e-02 3.144947886466979980e-01 3.945492208003997803e-01 1.243526209145784378e-02 8.406763523817062378e-02 1.560651510953903198e-02 -1.079582870006561279e-01 1.171227544546127319e-01 -1.030650436878204346e-01 -3.370411992073059082e-01 4.210463911294937134e-02 -1.431359946727752686e-01 -1.290455460548400879e-01 -3.231002092361450195e-01 7.192549854516983032e-02 -2.265107184648513794e-01 5.293169990181922913e-02 -1.522204428911209106e-01
2.841574847698211670e-01 1.021053194999694824e-01 1.814313977956771851e-01 2.560222744941711426e-01 1.281903833150863647e-01 -5.504757538437843323e-02 1.254459768533706665e-01 1.166889909654855728e-02 -2.538483589887619019e-02 2.480418682098388672e-01 -7.418279349803924561e-02 -1.772401779890060425e-01 -2.098415791988372803e-01 -9.775776416063308716e-02 -3.260525465011596680e-01 1.574161052703857422e-01 -9.931351989507675171e-02 -2.108704484999179840e-02 1.507548838853836060e-01 3.191904425621032715e-01 -1.133091747760772705e-02 3.775173425674438477e-02 3.027391731739044189e-01 -5.413022637367248535e-02 2.167684491723775864e-03 -2.107438892126083374e-01 -6.638468801975250244e-02 -8.925178088247776031e-03 -1.832948923110961914e-01 7.161177694797515869e-02 6.400191783905029297e-02 4.104681015014648438e-01
-8.404766023159027100e-02 1.941683739423751831e-01 5.278477817773818970e-02 1.441658735275268555e-01 7.230093330144882202e-02 2.395868487656116486e-02 4.555316269397735596e-01 9.808190912008285522e-02 1.282305419445037842e-01 -1.200426146388053894e-01 -5.539083108305931091e-02 1.030064821243286133e-01 -3.900412619113922119e-01 1.520546227693557739e-01 -2.702526748180389404e-01 5.796228349208831787e-02 1.320337504148483276e-01 7.974891923367977142e-03 -8.414129912853240967e-02 -1.914986968040466309e-01 1.466393321752548218e-01 -1.932217627763748169e-01 -1.887806355953216553e-01 -4.529242962598800659e-02 -1.576305478811264038e-01 -2.537862956523895264e-01 6.613288819789886475e-02 2.517935335636138916e-01 -9.061452001333236694e-02 -1.946105659008026123e-01 -1.264988929033279419e-01 1.888476312160491943e-01
1.812580376863479614e-01 4.157711938023567200e-02 5.019218474626541138e-02 2.830139733850955963e-02 6.717149168252944946e-02 1.220623478293418884e-01 1.521605998277664185e-01 7.596183568239212036e-02 5.063908174633979797e-02 -1.600749641656875610e-01 -1.889237910509109497e-01 1.188064292073249817e-01 -2.676014602184295654e-01 3.015939295291900635e-01 -1.655618660151958466e-02 2.807929515838623047e-01 5.742317065596580505e-02 1.036783233284950256e-01 -1.161912307143211365e-01 4.637735188007354736e-01 -2.204829826951026917e-02 1.769843511283397675e-02 -6.231679767370223999e-02 -1.306093484163284302e-01 -1.983387395739555359e-02 -2.022295743227005005e-01 -3.232645988464355469e-01 -3.874322772026062012e-01 8.504610508680343628e-02 -1.320236772298812866e-01 -1.603328064084053040e-02 -9.428740292787551880e-02
-6.907498836517333984e-02 1.341365128755569458e-01 1.826125234365463257e-01 2.712474167346954346e-01 1.322480570524930954e-02 2.118293941020965576e-01 2.286402136087417603e-01 -9.998356923460960388e-03 9.810407459735870361e-02 -1.041147112846374512e-02 -2.545548379421234131e-01 -5.529622733592987061e-02 1.681150197982788086e-01 1.452087163925170898e-01 -2.101206630468368530e-01 2.377363145351409912e-01 -5.621565971523523331e-03 2.178126424551010132e-01 -1.272996366024017334e-01 -1.510467845946550369e-02 -2.065929919481277466e-01 -4.894843697547912598e-02 8.839386701583862305e-02 1.334552913904190063e-01 2.422556132078170776e-01 -1.366246491670608521e-01 -4.093011617660522461e-01 -3.043467104434967041e-01 1.173707321286201477e-01 3.354430943727493286e-02 5.623256787657737732e-02 2.347445189952850342e-01
3.760325908660888672e-02 2.548711895942687988e-01 -2.138401418924331665e-01 2.005243301391601562e-01 3.993388265371322632e-02 2.178607881069183350e-01 2.540457844734191895e-01 2.632694840431213379e-01 -1.216631680727005005e-01 -1.994595974683761597e-01 6.652738153934478760e-02 -1.449190676212310791e-01 -2.204565256834030151e-01 -2.469096034765243530e-01 4.442289844155311584e-02 2.757569253444671631e-01 -3.455002978444099426e-02 6.078216433525085449e-02 5.210932716727256775e-02 2.060157805681228638e-01 -1.047904938459396362e-01 -1.581868231296539307e-01 3.069358505308628082e-02 3.031592667102813721e-01 1.339348703622817993e-01 -1.239075809717178345e-01 -1.012649387121200562e-01 -2.403625398874282837e-01 -1.616710871458053589e-01 -2.004979699850082397e-01 -2.189892530441284180e-01 -5.172326788306236267e-02
2.894043624401092529e-01 5.659646913409233093e-02 1.896243542432785034e-01 6.944175064563751221e-02 -5.496228486299514771e-02 -1.459549963474273682e-01 1.106811612844467163e-01 1.896893084049224854e-01 -1.774735450744628906e-01 -3.676544129848480225e-02 -9.551610052585601807e-02 1.143730133771896362e-01 -2.925558984279632568e-01 3.724572807550430298e-02 -8.608936518430709839e-02 2.755039334297180176e-01 4.177606701850891113e-01 1.696738749742507935e-01 -1.757135614752769470e-04 3.137031942605972290e-02 -1.069325953722000122e-01 9.816042333841323853e-02 -4.111180827021598816e-02 -1.794162690639495850e-01 3.513804636895656586e-03 -2.519979774951934814e-01 -2.511901557445526123e-01 -2.487953901290893555e-01 8.688727021217346191e-02 -3.191186487674713135e-01 -3.587574884295463562e-02 -1.262191385030746460e-01
-6.852035969495773315e-02 6.639014929533004761e-02 4.354980587959289551e-01 4.650716856122016907e-02 1.948905289173126221e-01 1.378681510686874390e-01 2.395232021808624268e-01 8.342668414115905762e-02 4.302941262722015381e-02 -1.795921325683593750e-01 -3.269917666912078857e-01 -1.222320124506950378e-01 -2.257715761661529541e-01 4.924113675951957703e-02 -1.195459216833114624e-01 3.075072765350341797e-01 -8.474300056695938110e-02 4.791243374347686768e-02 -2.141291648149490356e-01 -2.194284461438655853e-02 -3.160682693123817444e-02 -2.066855430603027344e-01 -7.185620069503784180e-02 1.306434124708175659e-01 1.714936196804046631e-01 -2.852117419242858887e-01 -2.217979878187179565e-01 -1.167791336774826050e-01 -2.448478341102600098e-01 -3.482296317815780640e-02 -2.612284198403358459e-02 -4.841690883040428162e-02
-1.490842401981353760e-01 -9.410154819488525391e-02 4.607914015650749207e-02 3.414078354835510254e-01 1.536306589841842651e-01 2.195218056440353394e-01 1.959487199783325195e-01 1.346790641546249390e-01 9.592947363853454590e-02 -2.694255113601684570e-01 -1.551880966871976852e-02 3.092903643846511841e-02 5.333758145570755005e-02 -5.935883894562721252e-02 -1.890534609556198120e-01 2.508051097393035889e-01 2.713639102876186371e-02 -2.659196257591247559e-01 -5.602932651527225971e-04 1.394768711179494858e-02 -5.257419124245643616e-02 2.610390633344650269e-02 -1.080081984400749207e-01 -1.864688396453857422e-01 -5.412145704030990601e-02 -2.266280502080917358e-01 -1.109621748328208923e-01 -4.240733981132507324e-01 -9.939488768577575684e-02 -7.625451683998107910e-02 2.832917571067810059e-01 2.645600736141204834e-01
-5.150502175092697144e-02 -5.305759143084287643e-03 9.157950431108474731e-02 3.375530242919921875e-01 -1.488998532295227051e-01 -1.886954065412282944e-03 4.060526192188262939e-01 -1.986622111871838570e-03 2.350914478302001953e-01 -1.891730576753616333e-01 -1.235654391348361969e-02 1.254279315471649170e-01 -2.149676233530044556e-01 1.475706994533538818e-01 -3.093467652797698975e-01 -8.827877789735794067e-02 5.425446107983589172e-02 9.073641151189804077e-02 -2.287172526121139526e-01 -2.351104766130447388e-01 -5.573230981826782227e-02 -5.367105081677436829e-02 2.168230945244431496e-03 5.468471348285675049e-02 1.540770977735519409e-01 -1.942770481109619141e-01 2.433134764432907104e-01 -5.221021920442581177e-02 -2.600837945938110352e-01 -2.150133699178695679e-01 -6.284014880657196045e-02 2.013353407382965088e-01
-1.192377731204032898e-01 -8.520078659057617188e-02 3.227887675166130066e-02 2.874760031700134277e-01 1.514110416173934937e-01 -9.001400321722030640e-03 1.145588979125022888e-01 -6.197523698210716248e-02 -9.031346067786216736e-03 -3.130073249340057373e-01 -1.537513285875320435e-01 -3.880179300904273987e-02 -2.686010301113128662e-01 -7.589955627918243408e-02 -7.619631360284984112e-04 1.911202520132064819e-01 -1.557167023420333862e-01 1.321500092744827271e-01 4.282116889953613281e-02 1.545739769935607910e-01 -3.447104394435882568e-01 8.457612246274948120e-02 5.272603780031204224e-02 1.580113917589187622e-01 1.355628073215484619e-01 -4.843480885028839111e-01 -2.066135704517364502e-01 -3.531043604016304016e-02 -1.825897693634033203e-01 1.621499210596084595e-01 -1.928620487451553345e-01 -4.832017049193382263e-02
1.125585809350013733e-01 1.952978074550628662e-01 1.543953269720077515e-01 6.992031633853912354e-02 5.980071425437927246e-02 1.456585675477981567e-01 3.917437791824340820e-01 -1.770218908786773682e-01 -1.626741141080856323e-02 -1.684423983097076416e-01 -1.265858113765716553e-01 -6.804789602756500244e-02 -1.724826246500015259e-01 3.049912629649043083e-03 -1.578609198331832886e-01 1.095969900488853455e-01 -9.659400582313537598e-02 1.580559760332107544e-01 2.505783140659332275e-01 -1.472064405679702759e-01 2.357472106814384460e-02 4.236248880624771118e-02 -2.956607341766357422e-01 7.195162028074264526e-02 1.238134875893592834e-02 -2.176684737205505371e-01 -4.957310259342193604e-01 -7.729153335094451904e-02 1.525251865386962891e-01 -2.590783173218369484e-03 4.506570473313331604e-02 2.379399836063385010e-01
-2.023312151432037354e-01 2.476132065057754517e-01 1.650612801313400269e-01 2.766855955123901367e-01 -7.037059217691421509e-02 2.846159338951110840e-01 7.338772714138031006e-02 -1.892658174037933350e-01 9.637724608182907104e-02 -1.888932138681411743e-01 -2.833455242216587067e-02 2.305204868316650391e-01 -1.563217677175998688e-02 1.633112877607345581e-01 5.812867358326911926e-02 3.083598613739013672e-01 -7.394266128540039062e-02 1.947146952152252197e-01 7.619304955005645752e-02 6.275567412376403809e-02 -8.803994953632354736e-02 -4.124775156378746033e-02 5.410954821854829788e-03 -8.795785903930664062e-02 2.280390560626983643e-01 -2.240534871816635132e-01 -2.079764008522033691e-02 -1.836698055267333984e-01 -6.432417780160903931e-02 -4.226112663745880127e-01 1.458672732114791870e-01 1.782284080982208252e-01
5.340274423360824585e-03 -1.122800931334495544e-01 3.636097535490989685e-02 -5.608960241079330444e-02 2.045804411172866821e-01 -1.585672050714492798e-01 3.244401514530181885e-02 -5.958254262804985046e-02 -2.785233221948146820e-02 -1.536810398101806641e-01 -2.464923560619354248e-01 -7.516261935234069824e-02 -1.221331208944320679e-01 -8.900550752878189087e-02 -1.533387750387191772e-01 2.340522706508636475e-01 -9.641353040933609009e-02 2.296692430973052979e-01 1.717774569988250732e-01 4.278489947319030762e-02 4.674706980586051941e-02 -9.525991231203079224e-02 3.039790987968444824e-01 -1.499654054641723633e-01 6.366984546184539795e-02 -1.225520446896553040e-01 2.326929196715354919e-02 -5.207194685935974121e-01 -7.255604118108749390e-02 -3.748684227466583252e-01 1.517503708600997925e-02 2.510888874530792236e-01
-3.782784100621938705e-03 2.634222209453582764e-01 -1.525641828775405884e-01 1.209511905908584595e-01 1.816462725400924683e-01 -1.179233044385910034e-01 2.978288531303405762e-01 -1.806668639183044434e-01 6.069977581501007080e-02 -8.216016739606857300e-02 -1.266561001539230347e-01 -1.161475852131843567e-01 -1.170044392347335815e-01 -9.382449090480804443e-02 -4.169932901859283447e-01 2.077148407697677612e-01 -1.846780031919479370e-01 -4.673238471150398254e-02 2.094279527664184570e-01 -1.356281191110610962e-01 -1.040849834680557251e-01 6.378669291734695435e-02 -1.044981181621551514e-01 -1.864539980888366699e-01 -2.150269299745559692e-01 -8.942086249589920044e-02 -2.235870659351348877e-01 -1.317749917507171631e-01 -8.376543968915939331e-02 8.301569521427154541e-02 -2.746535539627075195e-01 2.736668586730957031e-01
-1.800889372825622559e-01 9.022129327058792114e-02 2.027946338057518005e-02 1.895902156829833984e-01 1.109186708927154541e-01 5.381515994668006897e-02 1.416788697242736816e-01 2.370180040597915649e-01 4.256038740277290344e-02 -7.962042838335037231e-02 1.637999862432479858e-01 1.599155813455581665e-01 -3.863709792494773865e-02 -1.120065376162528992e-01 -2.453073412179946899e-01 4.744133055210113525e-01 1.519555151462554932e-01 -4.673638939857482910e-02 -1.571537554264068604e-01 -1.019637733697891235e-01 -3.492398262023925781e-01 -1.503165662288665771e-01 1.248040422797203064e-01 -9.500356018543243408e-02 -1.537277549505233765e-01 -1.898782849311828613e-01 -1.217953637242317200e-01 -2.860293984413146973e-01 8.554791100323200226e-03 -1.952261477708816528e-01 -1.992980092763900757e-01 8.951987326145172119e-02
2.286564260721206665e-01 1.772226393222808838e-01 2.902030944824218750e-02 2.947419881820678711e-01 1.149523332715034485e-01 -5.092704296112060547e-02 2.961800992488861084e-01 2.650786042213439941e-01 2.191223949193954468e-02 -1.184123307466506958e-01 -3.778260201215744019e-02 -1.486720889806747437e-01 -8.941061794757843018e-02 -7.165183126926422119e-02 -6.189145892858505249e-02 4.998448193073272705e-01 -2.690026536583900452e-02 -7.502413541078567505e-02 1.833612471818923950e-01 -8.044006302952766418e-03 1.885756291449069977e-02 -2.436493039131164551e-01 8.891180902719497681e-02 1.882293969392776489e-01 2.106934636831283569e-01 -1.669065281748771667e-02 -2.892758846282958984e-01 1.304371096193790436e-02 2.334120720624923706e-01 -1.382060945034027100e-01 5.200452357530593872e-02 -4.536482319235801697e-02
-1.371028125286102295e-01 -9.186593443155288696e-02 1.924766972661018372e-02 2.983250617980957031e-01 1.646959930658340454e-01 1.378532946109771729e-01 1.098068132996559143e-01 1.275084465742111206e-01 1.214981004595756531e-01 -9.238672256469726562e-02 -1.445225626230239868e-01 -3.005039989948272705e-01 -2.937218844890594482e-01 -7.778297364711761475e-02 -3.153217732906341553e-01 3.761727809906005859e-01 4.769269749522209167e-02 -2.291149795055389404e-01 1.403059661388397217e-01 1.146384701132774353e-01 3.354084864258766174e-02 -8.227551728487014771e-02 9.464137256145477295e-02 -1.160806566476821899e-01 -2.435512095689773560e-01 -9.797357022762298584e-02 4.960926249623298645e-02 9.671850502490997314e-02 -3.062488734722137451e-01 -1.332111805677413940e-01 -8.797872066497802734e-02 -1.525800973176956177e-01
2.347212284803390503e-02 8.053268492221832275e-02 3.690582141280174255e-02 2.085620015859603882e-01 8.475651592016220093e-02 2.179472446441650391e-01 7.418723404407501221e-02 -2.507448494434356689e-01 -1.498801261186599731e-01 -4.070103168487548828e-02 -7.722888886928558350e-02 1.821771822869777679e-02 -3.743998408317565918e-01 2.001489102840423584e-01 -2.223921120166778564e-01 2.772094905376434326e-01 3.701517581939697266e-01 -8.979375660419464111e-02 -9.453061223030090332e-02 -8.158816397190093994e-02 -1.972141265869140625e-01 -3.103206455707550049e-01 -8.264097571372985840e-02 -4.229606315493583679e-02 1.000892147421836853e-01 -1.569775305688381195e-02 -1.450312882661819458e-01 -7.207668572664260864e-02 -1.523417234420776367e-01 -2.629950642585754395e-01 -1.449230313301086426e-01 1.836787909269332886e-01
-5.463707819581031799e-02 3.329267799854278564e-01 -4.739694297313690186e-03 2.260101735591888428e-01 1.511118113994598389e-01 -6.639329716563224792e-03 8.063472062349319458e-02 6.418369710445404053e-02 1.588669419288635254e-02 -2.709144167602062225e-02 1.946361958980560303e-01 -5.564938485622406006e-02 -1.973806619644165039e-01 1.967388987541198730e-01 -2.014649361371994019e-01 2.348844856023788452e-01 2.257750183343887329e-01 2.536873221397399902e-01 3.032828569412231445e-01 -1.611160635948181152e-01 -2.924492359161376953e-01 -1.752816587686538696e-01 -1.148665696382522583e-01 -6.710510700941085815e-02 3.307854756712913513e-02 -2.264262437820434570e-01 1.906602978706359863e-01 -2.242075651884078979e-01 1.492158882319927216e-02 -8.546503959223628044e-04 -2.823760211467742920e-01 -4.373926203697919846e-03
-6.492871791124343872e-03 -1.279985904693603516e-01 9.046044200658798218e-02 2.278272062540054321e-01 3.700385242700576782e-02 2.115446776151657104e-01 5.159669369459152222e-02 -2.446491122245788574e-01 -1.880211085081100464e-01 -7.954094558954238892e-02 -3.197259604930877686e-01 -3.575902581214904785e-01 -1.789078414440155029e-01 5.249318853020668030e-02 -3.050931692123413086e-01 3.961148560047149658e-01 4.207170382142066956e-02 4.845984652638435364e-02 -6.707704067230224609e-02 -2.010900154709815979e-02 6.984321773052215576e-02 -3.795817494392395020e-01 8.575160801410675049e-02 -5.563557893037796021e-02 -6.458162795752286911e-03 -1.735975146293640137e-01 -4.648500680923461914e-02 -1.161068901419639587e-01 2.430620975792407990e-02 -1.903836727142333984e-01 -4.750645533204078674e-02 -7.056409120559692383e-02
1.281103342771530151e-01 -9.498813003301620483e-02 3.178219869732856750e-02 2.939305007457733154e-01 1.413221657276153564e-01 6.005042418837547302e-02 1.492173969745635986e-01 1.078524142503738403e-01 -1.285365521907806396e-01 -1.825512796640396118e-01 -1.905943602323532104e-01 -1.350729167461395264e-01 -4.341496527194976807e-01 9.541922062635421753e-02 -1.211369037628173828e-01 3.741892278194427490e-01 -1.678486019372940063e-01 4.493200406432151794e-02 9.707047790288925171e-02 -1.011076197028160095e-01 5.105786025524139404e-02 -2.306412011384963989e-01 2.634540796279907227e-01 -5.552609264850616455e-02 -7.786843180656433105e-02 4.205902665853500366e-02 -7.613023370504379272e-02 -9.068866819143295288e-02 -2.302041053771972656e-01 -2.701799571514129639e-01 3.701581433415412903e-02 -2.136323750019073486e-01
-1.086858212947845459e-01 -4.865816794335842133e-03 -1.172046288847923279e-01 1.554214507341384888e-01 1.753178983926773071e-02 -2.761584222316741943e-01 3.404291570186614990e-01 7.778689265251159668e-02 1.281933784484863281e-01 1.276370603591203690e-02 1.097564175724983215e-01 -2.729664742946624756e-01 -1.631463021039962769e-01 -1.993033289909362793e-02 -2.066750228404998779e-01 3.199223279953002930e-01 1.506294459104537964e-01 2.344309985637664795e-01 1.642347685992717743e-02 -2.352838665246963501e-01 1.043814793229103088e-01 -1.792725175619125366e-01 -2.184183895587921143e-01 8.815146237611770630e-02 -6.307557341642677784e-04 -4.036630392074584961e-01 -1.804499700665473938e-02 -2.269124984741210938e-01 -1.312470138072967529e-01 2.120415121316909790e-02 -1.050425022840499878e-01 3.563312068581581116e-02
-1.436308771371841431e-01 2.182161957025527954e-01 1.607294194400310516e-02 2.978964745998382568e-01 2.230818867683410645e-01 2.762901782989501953e-01 -3.520810231566429138e-02 1.247228235006332397e-01 2.312712520360946655e-01 -2.283684909343719482e-01 1.486663222312927246e-01 -6.703675538301467896e-02 -1.595169007778167725e-01 8.862877637147903442e-02 -6.162828579545021057e-02 3.094551265239715576e-01 1.765537261962890625e-02 3.044490814208984375e-01 -6.435830611735582352e-03 2.269580028951168060e-03 -4.041084274649620056e-02 -4.754433780908584595e-02 2.753296196460723877e-01 -2.019461095333099365e-01 -2.071247845888137817e-01 -2.928021848201751709e-01 1.576526649296283722e-02 -2.860498800873756409e-02 -1.760896146297454834e-01 1.827941387891769409e-01 -1.140129659324884415e-02 1.642472892999649048e-01
-3.104009106755256653e-02 1.589441448450088501e-01 1.519198566675186157e-01 2.730389237403869629e-01 -1.385707873851060867e-02 2.454744726419448853e-01 2.368255108594894409e-01 -1.128610670566558838e-01 2.418768219649791718e-02 9.710877202451229095e-03 -2.653677165508270264e-01 -1.215472668409347534e-01 1.956561356782913208e-01 1.182698607444763184e-01 -1.244761869311332703e-01 3.359565138816833496e-01 2.947033382952213287e-02 2.224765419960021973e-01 -1.126105040311813354e-01 -6.557203829288482666e-02 -1.827618628740310669e-01 -2.609912492334842682e-02 9.791322052478790283e-03 2.755941152572631836e-01 1.743328422307968140e-01 -2.001834213733673096e-01 -2.855811417102813721e-01 -2.960445880889892578e-01 3.469769284129142761e-02 5.931742861866950989e-02 7.238119095563888550e-02 2.307908087968826294e-01
1.915768384933471680e-01 9.151893109083175659e-02 1.174483597278594971e-01 2.908567488193511963e-01 -1.128527298569679260e-01 2.282261550426483154e-01 2.803187668323516846e-01 -6.250005215406417847e-02 1.124830916523933411e-01 -1.267786920070648193e-01 -1.035917475819587708e-01 3.444229438900947571e-02 -6.420535594224929810e-02 2.878352105617523193e-01 9.683039784431457520e-02 3.067679107189178467e-01 -1.407434493303298950e-01 1.954168081283569336e-02 2.047192901372909546e-01 -9.519974142313003540e-02 6.025842204689979553e-02 2.443399745970964432e-03 3.028533980250358582e-02 5.949294939637184143e-02 1.732385903596878052e-01 -3.354953825473785400e-01 -3.355959355831146240e-01 -3.558571338653564453e-01 -6.973299384117126465e-02 -5.266162380576133728e-02 6.433172523975372314e-02 7.257237285375595093e-02
3.204959258437156677e-02 -1.425274163484573364e-01 -9.122408181428909302e-02 1.905521601438522339e-01 1.700795255601406097e-02 2.559829950332641602e-01 3.202755153179168701e-01 8.134921640157699585e-02 1.047507300972938538e-01 -1.096667870879173279e-01 -1.543856412172317505e-01 -1.130947917699813843e-01 2.975502237677574158e-02 6.831521540880203247e-02 5.580508336424827576e-02 1.484224349260330200e-01 -8.430999517440795898e-02 -4.467082768678665161e-02 8.382035046815872192e-02 -5.689518153667449951e-02 -2.221836149692535400e-01 8.813802897930145264e-02 3.628776967525482178e-02 5.026982631534337997e-03 -8.022231981158256531e-03 -3.602172434329986572e-01 -5.202208161354064941e-01 -1.382620781660079956e-01 8.149114251136779785e-02 -2.480087280273437500e-01 -7.558473944664001465e-02 3.121280074119567871e-01
-1.300518363714218140e-01 -1.616405546665191650e-01 -1.102566495537757874e-01 2.062100172042846680e-01 -2.202251404523849487e-01 -2.809051573276519775e-01 1.279946267604827881e-01 2.587333321571350098e-01 3.060925984755158424e-03 -2.816767692565917969e-01 -7.969296537339687347e-03 -5.541294440627098083e-02 -3.765605092048645020e-01 5.732093006372451782e-02 -1.355102360248565674e-01 1.463275998830795288e-01 -7.517001777887344360e-02 1.363437324762344360e-01 7.711300253868103027e-02 -1.762874126434326172e-01 -4.030090197920799255e-02 -1.694647818803787231e-01 1.102384179830551147e-01 -1.705599129199981689e-01 -1.228465288877487183e-01 -4.161904752254486084e-01 -9.880472719669342041e-02 -1.898298412561416626e-01 -1.560847610235214233e-01 1.484380941838026047e-02 -3.997609764337539673e-02 -1.762661188840866089e-01
-1.020021140575408936e-01 4.500623419880867004e-02 -1.813186407089233398e-01 2.729072272777557373e-01 -2.374802827835083008e-01 -4.803793132305145264e-02 3.488532304763793945e-01 5.299847945570945740e-02 1.518273353576660156e-01 3.702704608440399170e-02 -1.322928667068481445e-01 -1.835382133722305298e-01 -4.971755668520927429e-02 -1.601241342723369598e-02 -1.426753699779510498e-01 3.115894496440887451e-01 -4.785249754786491394e-02 2.989659607410430908e-01 2.007454633712768555e-01 -2.541476488113403320e-01 -1.029007975012063980e-02 -8.969185501337051392e-02 -5.918341502547264099e-02 -7.188915461301803589e-02 1.655295044183731079e-01 -8.378675580024719238e-02 -1.646254360675811768e-01 -1.544386297464370728e-01 4.357396066188812256e-02 -2.219484597444534302e-01 -3.640534579753875732e-01 -1.370081901550292969e-01
1.428508609533309937e-01 1.491738948971033096e-02 -1.233408376574516296e-01 2.897049188613891602e-01 -4.439888522028923035e-02 -1.556040942668914795e-01 3.927558958530426025e-01 1.519689857959747314e-01 2.472675293684005737e-01 -7.148641347885131836e-02 -1.154656112194061279e-01 1.178951375186443329e-02 -1.682227253913879395e-01 6.158977746963500977e-02 -3.671159744262695312e-01 -3.602684661746025085e-02 4.138982594013214111e-01 2.474812865257263184e-01 1.704791635274887085e-01 4.078283160924911499e-02 1.908643729984760284e-02 -3.222704632207751274e-03 4.399340227246284485e-02 1.130408272147178650e-01 8.885748684406280518e-02 -1.367616355419158936e-01 1.724683940410614014e-01 3.865325823426246643e-03 1.082508787512779236e-01 -1.966772675514221191e-01 9.984309785068035126e-03 2.087427526712417603e-01
-3.158306479454040527e-01 -2.179804742336273193e-01 1.002335622906684875e-01 -2.654730528593063354e-02 -1.146437227725982666e-01 8.104299753904342651e-02 1.601297706365585327e-01 -9.695777297019958496e-02 -3.094394505023956299e-02 -1.051902398467063904e-01 -3.204415738582611084e-01 2.437634319067001343e-01 -1.490609198808670044e-01 1.741346418857574463e-01 1.969151757657527924e-02 4.568624496459960938e-01 -2.311957329511642456e-01 1.420006603002548218e-01 -7.043916732072830200e-02 9.425207972526550293e-02 -1.153713092207908630e-01 -5.142152775079011917e-03 2.757005766034126282e-02 -1.296079158782958984e-01 7.843618094921112061e-02 -2.810409963130950928e-01 -7.140810787677764893e-02 -1.583791673183441162e-01 -4.169785231351852417e-02 -7.461080700159072876e-02 4.609770700335502625e-02 3.291588723659515381e-01
-1.609213799238204956e-01 6.741715222597122192e-02 5.024192482233047485e-02 2.015298306941986084e-01 -1.116162464022636414e-01 -2.275726944208145142e-01 1.201498582959175110e-01 5.586880445480346680e-02 -1.452884376049041748e-01 2.278112061321735382e-02 -1.456320378929376602e-02 -2.963958773761987686e-03 -1.866440474987030029e-01 -2.377859503030776978e-02 -1.992216259241104126e-01 3.470192551612854004e-01 1.104807332158088684e-01 1.711817830801010132e-01 2.925469279289245605e-01 5.750151723623275757e-02 -3.714929893612861633e-02 -2.880899608135223389e-01 1.273290812969207764e-01 -4.993439186364412308e-03 -2.942802608013153076e-01 -2.492326796054840088e-01 -9.115461260080337524e-03 -3.062112629413604736e-01 -6.396859139204025269e-02 -9.100188314914703369e-02 -3.756337165832519531e-01 -1.417898852378129959e-02
-1.355961710214614868e-01 3.370649181306362152e-03 -1.249546483159065247e-01 1.682588756084442139e-01 5.364909023046493530e-02 -1.151632145047187805e-02 3.669966459274291992e-01 -7.744222879409790039e-02 2.468678355216979980e-01 3.392218425869941711e-02 9.280331432819366455e-03 1.322424560785293579e-01 -3.402624726295471191e-01 7.830591499805450439e-02 -2.732455432415008545e-01 2.811588943004608154e-01 3.099831640720367432e-01 9.945168346166610718e-02 -3.922324255108833313e-02 -9.255823493003845215e-02 9.629420004785060883e-03 7.271496206521987915e-02 -4.246727824211120605e-01 -5.377237498760223389e-02 8.346354216337203979e-02 -1.910681873559951782e-01 2.033558338880538940e-01 -1.255709826946258545e-01 -8.828251808881759644e-02 7.425464689731597900e-02 -5.389820784330368042e-02 1.310677081346511841e-01
-2.019503861665725708e-01 -6.451657414436340332e-02 2.382090240716934204e-01 2.195275574922561646e-01 1.814454495906829834e-01 1.420574188232421875e-01 2.355283498764038086e-01 1.478401869535446167e-01 -1.538226567208766937e-02 -1.907738000154495239e-01 -1.232130005955696106e-01 6.668166816234588623e-02 -1.042691245675086975e-02 2.295890823006629944e-02 -1.389129608869552612e-01 2.424864172935485840e-01 9.364094585180282593e-02 -1.576163768768310547e-01 7.284920662641525269e-02 -6.537445634603500366e-02 -1.004509069025516510e-02 7.511001080274581909e-02 -1.546846777200698853e-01 -1.496572196483612061e-01 2.591017819941043854e-02 -3.324450552463531494e-01 -1.330992579460144043e-01 -4.470121562480926514e-01 -1.187494844198226929e-01 -1.069766283035278320e-02 2.600400447845458984e-01 2.808392643928527832e-01
-1.751024723052978516e-01 -1.686204411089420319e-02 -2.308949381113052368e-01 1.757389008998870850e-01 5.481084063649177551e-02 1.272896379232406616e-01 5.230178683996200562e-02 1.626949161291122437e-01 1.306688971817493439e-02 -3.713034987449645996e-01 -1.954621821641921997e-01 3.538419008255004883e-01 -3.229524195194244385e-01 1.813403517007827759e-02 -9.531983733177185059e-02 4.230030626058578491e-02 -1.223691701889038086e-01 -1.839368231594562531e-02 1.932710558176040649e-01 -9.988750517368316650e-02 -1.973873078823089600e-01 -1.398154944181442261e-01 4.274133741855621338e-01 -1.517097558826208115e-02 7.993712276220321655e-02 -2.132994532585144043e-01 -2.463398128747940063e-02 4.796335101127624512e-02 1.517774164676666260e-01 -3.079274855554103851e-02 -1.633629798889160156e-01 9.982551634311676025e-02
-2.138422057032585144e-02 -1.221179217100143433e-01 7.515379041433334351e-02 2.970216870307922363e-01 1.399321407079696655e-01 -1.542074233293533325e-02 -9.147734194993972778e-02 -2.208365052938461304e-01 -9.813782572746276855e-02 -1.545827239751815796e-01 -3.922839462757110596e-02 -1.382256448268890381e-01 -4.471336491405963898e-03 3.427830711007118225e-02 -3.734846711158752441e-01 1.386007219552993774e-01 5.199475213885307312e-02 6.211263313889503479e-02 1.377580314874649048e-01 7.635486125946044922e-02 -3.725726604461669922e-01 -3.168207705020904541e-01 4.584353789687156677e-02 -4.450983554124832153e-02 -1.139106452465057373e-01 -3.046756982803344727e-01 -1.570949405431747437e-01 -7.287865132093429565e-02 4.033141210675239563e-02 -2.493734359741210938e-01 -3.940695151686668396e-02 3.520504832267761230e-01
-3.273472189903259277e-01 1.188943907618522644e-01 6.896715611219406128e-02 2.901828289031982422e-01 1.009271368384361267e-01 1.014616340398788452e-01 2.219652384519577026e-01 1.732045561075210571e-01 -4.783846065402030945e-02 -5.221874639391899109e-02 2.202274203300476074e-01 -1.200845465064048767e-02 -1.759422570466995239e-01 1.579691618680953979e-01 -2.499961704015731812e-01 1.401661038398742676e-01 7.641357928514480591e-02 7.017298042774200439e-02 7.712582498788833618e-02 5.405723303556442261e-02 -3.863602876663208008e-01 -2.553175687789916992e-01 -4.602843895554542542e-02 -4.493431746959686279e-02 -2.816288731992244720e-02 -2.510884106159210205e-01 2.636494636535644531e-01 -2.979879975318908691e-01 2.274254709482192993e-02 4.858062416315078735e-02 -1.768523603677749634e-01 -6.122594699263572693e-02
1.845488995313644409e-01 5.474883690476417542e-02 -5.884307250380516052e-02 6.691867858171463013e-02 1.532057672739028931e-01 1.043340563774108887e-01 1.481884568929672241e-01 1.939601153135299683e-01 -6.498133391141891479e-02 -3.358353376388549805e-01 -8.835227787494659424e-02 -3.629533052444458008e-01 -2.754338085651397705e-01 -3.034237027168273926e-01 -3.725750744342803955e-01 2.804921567440032959e-01 1.949406117200851440e-01 -1.818290203809738159e-01 2.502538263797760010e-02 -2.779191136360168457e-01 3.118445165455341339e-02 2.734233997762203217e-02 9.588070213794708252e-02 -1.666272431612014771e-01 3.928251564502716064e-02 3.005912341177463531e-02 2.253930270671844482e-02 -5.003064870834350586e-02 -9.530845284461975098e-02 -6.744153052568435669e-02 1.981835626065731049e-02 1.095875203609466553e-01
1.688796728849411011e-01 1.257766783237457275e-01 1.236167326569557190e-01 1.736003458499908447e-01 -2.595401555299758911e-02 -7.334928214550018311e-02 8.747666142880916595e-03 7.641743868589401245e-02 -5.207663774490356445e-02 -1.640700101852416992e-01 -2.996143996715545654e-01 1.891509443521499634e-01 -2.224948555231094360e-01 -7.557874172925949097e-02 -1.015637442469596863e-01 2.398254871368408203e-01 3.559689223766326904e-01 2.232977561652660370e-02 -4.220289178192615509e-03 -1.108218356966972351e-01 -1.573847681283950806e-01 1.757379770278930664e-01 1.157556995749473572e-01 -3.762983977794647217e-01 -1.256583780050277710e-01 -2.399601340293884277e-01 -3.036140091717243195e-02 -2.735759317874908447e-01 7.669785618782043457e-02 -3.126363158226013184e-01 -1.133847907185554504e-01 -6.530261039733886719e-02
-2.600299008190631866e-02 -2.046669870615005493e-01 -5.555772036314010620e-02 1.971213333308696747e-02 5.098939873278141022e-03 -4.147884994745254517e-02 2.373504079878330231e-02 -4.866685718297958374e-02 1.669127866625785828e-02 -1.597551554441452026e-01 -2.449420047923922539e-03 -1.099475426599383354e-03 -2.158484160900115967e-01 9.142984449863433838e-02 -3.579459488391876221e-01 1.613018959760665894e-01 -4.319307953119277954e-02 2.743757069110870361e-01 1.752253621816635132e-01 2.397245615720748901e-01 -3.480391204357147217e-01 -3.986630588769912720e-02 -4.623208194971084595e-02 -2.649104036390781403e-02 -1.103058531880378723e-01 -3.581947386264801025e-01 -3.441157564520835876e-02 2.530947327613830566e-02 -9.689877927303314209e-02 -9.730048477649688721e-02 -2.381756156682968140e-01 4.534550309181213379e-01
7.463069260120391846e-02 1.428744755685329437e-02 1.863983869552612305e-01 3.445796668529510498e-01 1.004014685750007629e-01 -6.968139111995697021e-02 3.382675945758819580e-01 -8.654640614986419678e-02 2.346265166997909546e-01 -1.586978286504745483e-01 3.516546264290809631e-02 -1.398369520902633667e-01 -3.689224720001220703e-01 1.495706588029861450e-01 -2.776627838611602783e-01 -4.621392488479614258e-02 2.123146206140518188e-01 -5.754356086254119873e-02 -2.747933939099311829e-02 -3.208508342504501343e-02 -2.681145071983337402e-01 2.439369410276412964e-01 3.113530017435550690e-02 -1.582559347152709961e-01 -1.341121196746826172e-01 -1.518301516771316528e-01 -3.287941813468933105e-01 5.181513726711273193e-02 5.618362501263618469e-02 2.205851301550865173e-02 -1.570963673293590546e-02 4.318873211741447449e-02
1.181941255927085876e-01 1.682211607694625854e-01 9.827192872762680054e-02 6.534447520971298218e-02 -6.364904809743165970e-03 7.833892852067947388e-02 2.575778961181640625e-01 4.968968406319618225e-02 -2.665144205093383789e-02 1.322183310985565186e-01 7.872524112462997437e-02 -2.377955615520477295e-01 -1.133945360779762268e-01 -2.318755723536014557e-02 -3.673107028007507324e-01 2.555311024188995361e-01 -3.984690308570861816e-01 7.217565923929214478e-02 2.633044719696044922e-01 -6.891774944961071014e-03 -5.570941418409347534e-02 1.195199042558670044e-02 2.988679707050323486e-02 -2.464737184345722198e-02 -2.260863333940505981e-01 -2.226378321647644043e-01 -3.937104344367980957e-01 -8.732199668884277344e-02 -5.016027390956878662e-02 -2.087016254663467407e-01 -1.137609928846359253e-01 1.175823137164115906e-01
2.469775378704071045e-01 2.442825883626937866e-01 -6.313699483871459961e-02 1.734625548124313354e-01 7.892651110887527466e-02 2.057331055402755737e-01 2.152234762907028198e-01 2.289276421070098877e-01 5.623727291822433472e-02 -5.366525799036026001e-02 9.881377220153808594e-03 -1.666107475757598877e-01 -1.018420085310935974e-01 -9.406943619251251221e-02 -1.394994258880615234e-01 4.313859343528747559e-01 -2.532162666320800781e-01 -4.739531129598617554e-02 1.277187168598175049e-01 8.698764443397521973e-02 -1.423790305852890015e-02 -2.963407337665557861e-01 -2.630654023960232735e-03 -1.780768483877182007e-02 3.037918210029602051e-01 -1.051323562860488892e-01 -2.025893926620483398e-01 -1.263402998447418213e-01 1.325120925903320312e-01 -1.332872956991195679e-01 -2.545477449893951416e-01 -1.547866035252809525e-02
1.520208120346069336e-01 2.885672077536582947e-02 1.518099755048751831e-02 2.543305158615112305e-01 1.019298955798149109e-01 7.025497406721115112e-02 8.719066530466079712e-02 3.777920082211494446e-02 -2.479713410139083862e-01 -2.597154676914215088e-01 -3.294793665409088135e-01 -2.393456846475601196e-01 -2.248325943946838379e-01 2.749263122677803040e-02 -2.074515670537948608e-01 3.469424843788146973e-01 -1.363597065210342407e-01 -2.668624185025691986e-02 1.478020250797271729e-01 -1.204635296016931534e-02 -4.253723472356796265e-02 -2.980830967426300049e-01 2.671219110488891602e-01 1.153933554887771606e-01 -1.933128684759140015e-01 -9.313946962356567383e-02 3.157848492264747620e-02 -1.608707383275032043e-02 -8.012347668409347534e-02 -2.807757556438446045e-01 7.700619753450155258e-03 -1.674747020006179810e-01
8.751937001943588257e-02 -1.288392096757888794e-01 3.277187943458557129e-01 1.760417670011520386e-01 -1.311704795807600021e-02 -7.664031535387039185e-02 1.931054145097732544e-01 1.819957941770553589e-01 2.260487377643585205e-01 -2.103500813245773315e-01 9.488354623317718506e-02 -5.123763158917427063e-02 -2.172894775867462158e-01 2.249371632933616638e-02 -1.855106204748153687e-01 3.827198445796966553e-01 -1.151809021830558777e-01 1.051620766520500183e-01 1.407270901836454868e-03 7.631973177194595337e-02 -2.792669236660003662e-01 -3.144890367984771729e-01 6.498465687036514282e-02 -3.211980164051055908e-01 -1.808188855648040771e-01 -1.579684317111968994e-01 2.520538400858640671e-03 -1.518857330083847046e-01 6.121577462181448936e-05 1.356670409440994263e-01 -9.820577502250671387e-02 4.580218344926834106e-02
1.349229812622070312e-01 -8.519257605075836182e-02 8.827410638332366943e-02 2.235822528600692749e-01 -6.174401566386222839e-02 6.199761852622032166e-02 1.369740366935729980e-01 -1.777857691049575806e-01 1.046548932790756226e-01 9.831751883029937744e-02 -3.466908335685729980e-01 1.163243725895881653e-01 -9.668324887752532959e-02 1.852715462446212769e-01 -4.550771713256835938e-01 3.954864665865898132e-02 -5.765504017472267151e-02 1.878070682287216187e-01 1.072475686669349670e-01 1.686078011989593506e-01 -1.706482917070388794e-01 1.205593273043632507e-01 6.804935634136199951e-03 -2.136585414409637451e-01 -1.418567299842834473e-01 -3.516825139522552490e-01 -3.027551472187042236e-01 1.318738050758838654e-02 1.472364813089370728e-01 -9.569888561964035034e-02 8.731915615499019623e-03 1.327552646398544312e-01
5.688424035906791687e-02 2.296775877475738525e-01 -4.519306495785713196e-02 -3.593558818101882935e-02 1.564559638500213623e-01 9.035640954971313477e-02 2.449096553027629852e-02 2.677548862993717194e-02 -1.078560799360275269e-01 -1.357225775718688965e-01 -2.106713503599166870e-01 1.490464359521865845e-01 -9.083124995231628418e-02 -7.761362195014953613e-02 -9.656880795955657959e-02 1.803068965673446655e-01 2.396477013826370239e-02 -5.617529153823852539e-02 5.210905149579048157e-02 -3.854529932141304016e-02 2.119907364249229431e-02 -1.584804505109786987e-01 2.886471897363662720e-02 -2.467754036188125610e-01 1.559912264347076416e-01 -3.022377192974090576e-01 2.211586013436317444e-02 -5.047270655632019043e-01 -1.468012928962707520e-01 -3.497148454189300537e-01 5.324593745172023773e-03 3.793828189373016357e-01
2.520580776035785675e-02 2.042867988348007202e-02 1.902283281087875366e-01 8.494655042886734009e-02 9.514459967613220215e-02 3.960856497287750244e-01 1.802451312541961670e-01 3.183689713478088379e-02 -5.083602294325828552e-02 -5.137033462524414062e-01 -2.057736665010452271e-01 -5.159363150596618652e-02 -2.778616249561309814e-01 -1.088163554668426514e-01 -2.164456099271774292e-01 -1.635770127177238464e-02 -1.174020096659660339e-01 2.871359884738922119e-01 -1.566530438140034676e-03 5.903867632150650024e-02 1.378353089094161987e-01 -5.951194465160369873e-02 -1.396316289901733398e-01 -2.001099884510040283e-01 2.094905823469161987e-01 -1.942419111728668213e-01 -1.668718308210372925e-01 -1.227443851530551910e-02 -3.963384777307510376e-02 -3.968738391995429993e-02 5.955413356423377991e-02 1.017671003937721252e-01
-6.391967833042144775e-02 -5.726322531700134277e-02 -9.448914974927902222e-02 1.752406209707260132e-01 1.323393136262893677e-01 -3.853667154908180237e-02 3.214418888092041016e-02 -2.841327488422393799e-01 7.634746842086315155e-03 -1.126743778586387634e-01 3.775808215141296387e-02 -8.895444124937057495e-02 -3.163605928421020508e-02 1.182341352105140686e-01 -3.084947168827056885e-01 1.754139214754104614e-01 2.841786742210388184e-01 1.025513038039207458e-01 8.876808732748031616e-02 1.474603265523910522e-02 -1.981343328952789307e-01 -1.277416646480560303e-01 7.134032994508743286e-02 3.621920198202133179e-02 -1.486149579286575317e-01 -4.812102019786834717e-01 -2.400403767824172974e-01 -3.311003791168332100e-03 1.012251451611518860e-01 -9.127126634120941162e-02 -2.401202172040939331e-01 3.746466338634490967e-01
7.402542047202587128e-03 1.409403886646032333e-02 2.473966963589191437e-02 5.079390406608581543e-01 -8.319205790758132935e-02 -3.024926781654357910e-02 9.041882306337356567e-02 9.645655006170272827e-02 -2.728803642094135284e-02 -2.591681778430938721e-01 1.758765429258346558e-01 -1.833645403385162354e-01 2.195632830262184143e-02 1.268074959516525269e-01 -3.326737135648727417e-02 3.346742987632751465e-01 -8.142543025314807892e-03 3.104327917098999023e-01 2.650286816060543060e-02 1.313404589891433716e-01 -1.312764361500740051e-02 8.921399712562561035e-02 -3.928552195429801941e-02 -2.189814746379852295e-01 1.708891838788986206e-01 -4.333000779151916504e-01 -2.114027142524719238e-01 -5.869661644101142883e-02 -7.726208865642547607e-02 8.550991863012313843e-02 -5.460805073380470276e-02 1.750096678733825684e-02
3.599941357970237732e-02 2.791433632373809814e-01 1.837236061692237854e-02 -5.723027512431144714e-02 1.787750124931335449e-01 1.932661049067974091e-02 6.077149882912635803e-02 7.026139646768569946e-02 -1.316536217927932739e-01 -2.316690534353256226e-01 -4.566137492656707764e-02 1.785786263644695282e-02 -2.373381257057189941e-01 9.575976990163326263e-03 -1.211988925933837891e-01 4.041552245616912842e-01 1.243936419486999512e-01 -1.154433786869049072e-01 2.991816103458404541e-01 4.168445989489555359e-02 -7.926537841558456421e-02 2.040366679430007935e-01 -7.365819811820983887e-02 -2.518918216228485107e-01 -2.562189400196075439e-01 -2.831558883190155029e-01 -2.552453577518463135e-01 -1.736591458320617676e-01 4.696968942880630493e-02 -2.877272367477416992e-01 -5.757987126708030701e-02 -4.548123851418495178e-02
-1.066699996590614319e-01 -1.321550607681274414e-01 -5.784774944186210632e-02 -4.459010809659957886e-02 -6.402769684791564941e-02 3.542939573526382446e-02 -1.925835735164582729e-03 -4.538536816835403442e-02 -8.807401359081268311e-02 -1.079328507184982300e-01 -2.597893476486206055e-01 9.992687404155731201e-02 -4.968038573861122131e-02 1.535448133945465088e-01 -2.876056358218193054e-03 5.124069452285766602e-01 -1.736390143632888794e-01 1.316625624895095825e-01 -9.544462710618972778e-02 8.197806030511856079e-02 -2.300425469875335693e-01 3.907059505581855774e-02 1.617645770311355591e-01 -1.722492277622222900e-01 2.299964427947998047e-01 -3.239275813102722168e-01 -1.221849024295806885e-01 -3.718088194727897644e-02 7.121014595031738281e-02 -2.162686288356781006e-01 1.477560847997665405e-01 3.892232179641723633e-01
-5.606704577803611755e-02 -1.449455618858337402e-01 1.009098961949348450e-01 2.347698956727981567e-01 6.300210207700729370e-02 2.686240896582603455e-02 1.609807908535003662e-01 -1.201688721776008606e-01 7.465416193008422852e-02 -2.364539802074432373e-01 -7.963810116052627563e-02 -1.425916999578475952e-01 1.050149202346801758e-01 9.576483815908432007e-02 -5.145756006240844727e-01 3.332960903644561768e-01 -2.341033369302749634e-01 2.615595459938049316e-01 -1.072811111807823181e-01 8.441147208213806152e-02 6.842636503279209137e-03 -3.501510992646217346e-02 -2.002728283405303955e-01 -1.022365465760231018e-01 1.245393976569175720e-01 -2.877393364906311035e-01 -1.620854884386062622e-01 -1.032410040497779846e-01 4.994101449847221375e-02 7.490682601928710938e-02 1.254565715789794922e-01 -1.688313782215118408e-01
-1.904757916927337646e-01 -5.913831666111946106e-02 3.116795718669891357e-01 1.270173937082290649e-01 9.643188863992691040e-02 8.160439133644104004e-02 1.521741449832916260e-01 -7.933258078992366791e-03 2.404255419969558716e-01 -2.361824959516525269e-01 1.937936842441558838e-01 -1.902333199977874756e-01 -1.171030476689338684e-01 -1.117990389466285706e-01 -2.573359906673431396e-01 1.632361859083175659e-01 1.029168255627155304e-02 1.592028327286243439e-02 1.665165275335311890e-01 -1.410500258207321167e-01 -3.083830475807189941e-01 -2.392280399799346924e-01 1.564135104417800903e-01 -3.683706223964691162e-01 -6.149558816105127335e-03 -1.758588403463363647e-01 -1.598317474126815796e-01 -8.005629479885101318e-02 -1.432443968951702118e-02 -1.080283075571060181e-01 -2.421602904796600342e-01 8.627632260322570801e-02
1.442722976207733154e-01 -9.203046560287475586e-02 -3.970189765095710754e-02 4.705449938774108887e-02 7.775923609733581543e-02 1.704060472548007965e-02 1.930477470159530640e-01 5.107283126562833786e-03 1.577945649623870850e-01 9.480588883161544800e-02 1.039484608918428421e-02 -9.959618747234344482e-02 -1.867149174213409424e-01 6.629475951194763184e-02 -5.076929926872253418e-01 1.595801413059234619e-01 -1.908030807971954346e-01 5.346048623323440552e-02 -2.299535125494003296e-01 -7.982367277145385742e-02 -7.077892124652862549e-02 1.090539246797561646e-01 2.075579911470413208e-01 -4.171431437134742737e-02 2.970446944236755371e-01 -4.814517199993133545e-01 -1.491639763116836548e-01 4.402834922075271606e-02 -1.763130128383636475e-01 -9.361477941274642944e-02 1.080845668911933899e-01 3.026466071605682373e-02
-2.202185392379760742e-01 1.979936100542545319e-02 1.063234061002731323e-01 4.092383384704589844e-01 1.407677829265594482e-01 1.792066097259521484e-01 2.734359502792358398e-01 1.055719107389450073e-01 2.135541290044784546e-02 -2.085840404033660889e-01 -9.844230860471725464e-02 -1.099501736462116241e-02 -6.907436996698379517e-03 -7.405813783407211304e-02 -7.931264489889144897e-02 1.046581938862800598e-01 1.375861763954162598e-01 -1.636218875646591187e-01 1.517298519611358643e-01 6.889530457556247711e-03 -1.560854613780975342e-01 9.644883684813976288e-03 -5.156764388084411621e-02 -1.046100035309791565e-01 -5.972891673445701599e-02 -2.706517279148101807e-01 7.249136269092559814e-02 -4.228090643882751465e-01 -7.100251317024230957e-02 -5.710606276988983154e-02 3.594699203968048096e-01 2.296596020460128784e-01
4.955214262008666992e-02 -7.734403014183044434e-02 5.670893564820289612e-02 3.651164472103118896e-01 -1.294643580913543701e-01 -6.498364359140396118e-02 3.670161962509155273e-01 -6.705333292484283447e-02 -1.052866727113723755e-01 -3.436665236949920654e-02 2.567294836044311523e-01 9.470298141241073608e-02 -2.074871212244033813e-01 -1.141206026077270508e-01 -4.394124746322631836e-01 2.058047354221343994e-01 6.896645575761795044e-02 1.869382262229919434e-01 4.965488612651824951e-02 -4.223257675766944885e-02 3.710038587450981140e-02 -1.779675036668777466e-01 -1.396219246089458466e-02 -1.234321445226669312e-01 1.755308508872985840e-01 -1.217517778277397156e-01 2.511828541755676270e-01 5.421586707234382629e-02 -9.509374946355819702e-02 -2.185021489858627319e-01 -2.347803711891174316e-01 -1.385103818029165268e-02
-1.936222799122333527e-02 -5.457377061247825623e-02 1.114654839038848877e-01 1.012459844350814819e-01 1.015072464942932129e-01 -2.654469804838299751e-03 6.334457546472549438e-02 -1.438279151916503906e-01 2.393717169761657715e-01 -2.157285958528518677e-01 1.218386515974998474e-01 -8.307929337024688721e-02 -1.391635686159133911e-01 2.976013123989105225e-01 -4.475550353527069092e-01 2.085298150777816772e-01 -3.820949792861938477e-02 1.365177035331726074e-01 9.319026768207550049e-02 1.238397508859634399e-01 -3.412589728832244873e-01 -2.886242866516113281e-01 4.980276897549629211e-02 1.369424462318420410e-01 -2.535506486892700195e-01 -2.141629010438919067e-01 -1.173834055662155151e-01 -1.326805502176284790e-01 -1.944659501314163208e-01 1.902915246319025755e-04 -5.885783582925796509e-02 1.171458140015602112e-01
-4.222413408569991589e-04 -9.816555306315422058e-03 2.819518558681011200e-02 8.777149766683578491e-02 8.554635196924209595e-02 -4.859491437673568726e-02 1.693705767393112183e-01 1.595807522535324097e-01 -6.867674738168716431e-02 -1.164793670177459717e-01 2.087517827749252319e-01 -2.459590509533882141e-02 -2.546391487121582031e-01 -4.629177600145339966e-02 -1.940646916627883911e-01 2.119992077350616455e-01 -2.016305029392242432e-01 8.659700304269790649e-02 2.381595075130462646e-01 -2.546681761741638184e-01 -1.105468571186065674e-01 -9.681858867406845093e-02 -9.401880204677581787e-02 -4.589845240116119385e-01 -9.517104923725128174e-02 -2.298557162284851074e-01 -1.435459852218627930e-01 -2.077118754386901855e-01 -6.572086364030838013e-02 -3.535880446434020996e-01 -2.158086299896240234e-01 -5.593940243124961853e-02
1.877907216548919678e-01 -1.259607821702957153e-02 -5.988537520170211792e-02 9.892595559358596802e-02 -1.168337836861610413e-02 9.673470258712768555e-02 2.092608213424682617e-01 -2.866151183843612671e-02 1.710455715656280518e-01 3.028904460370540619e-02 -2.852218449115753174e-01 -4.793984070420265198e-02 -8.810745924711227417e-02 1.908069476485252380e-02 -4.934337139129638672e-01 2.202228829264640808e-02 -1.652435958385467529e-01 -8.063726872205734253e-02 1.885018497705459595e-01 7.258744537830352783e-02 -1.467336863279342651e-01 1.257657706737518311e-01 -2.360454946756362915e-01 -3.684020787477493286e-02 -2.415138334035873413e-01 -3.405164182186126709e-01 -1.719587892293930054e-01 -2.077203541994094849e-01 1.100224554538726807e-01 -2.378352135419845581e-01 2.153858728706836700e-02 2.145241200923919678e-01
-1.949281543493270874e-01 3.496166169643402100e-01 1.841845214366912842e-01 2.380875945091247559e-01 -6.159678101539611816e-02 -1.857526749372482300e-01 2.198545634746551514e-01 2.049883753061294556e-01 6.496016867458820343e-03 -1.926825568079948425e-02 -1.585906594991683960e-01 1.543910475447773933e-04 -3.061773180961608887e-01 -1.077356189489364624e-01 -2.624546289443969727e-01 3.143242001533508301e-01 1.053552031517028809e-01 -1.032112836837768555e-01 -1.335522998124361038e-02 -1.902909204363822937e-02 -3.750988245010375977e-01 -1.676096171140670776e-01 1.864674836397171021e-01 -8.245819807052612305e-02 7.077996432781219482e-02 -1.098874062299728394e-01 2.922717947512865067e-03 5.275046080350875854e-02 9.007135778665542603e-02 5.883536860346794128e-02 -1.973248124122619629e-01 1.373574435710906982e-01
2.295670099556446075e-02 1.136944591999053955e-01 3.589373454451560974e-02 -1.160716116428375244e-01 -2.367378026247024536e-01 2.404582500457763672e-01 2.511665523052215576e-01 9.594891220331192017e-02 1.090690866112709045e-01 -2.317679375410079956e-01 -2.630919814109802246e-01 -1.381690055131912231e-01 -1.085689887404441833e-01 -3.520895913243293762e-02 -8.182623982429504395e-02 5.429053306579589844e-01 -2.322742491960525513e-01 8.038116246461868286e-02 -4.970530420541763306e-02 -1.483286321163177490e-01 3.882659599184989929e-02 7.263162732124328613e-02 2.580449171364307404e-02 -1.487899124622344971e-01 1.320614069700241089e-01 -1.362576782703399658e-01 -1.460333615541458130e-01 -2.803050279617309570e-01 1.781843602657318115e-01 5.862882826477289200e-03 -1.296003907918930054e-01 -1.352241039276123047e-01
-2.623071148991584778e-02 1.758297681808471680e-01 1.629873514175415039e-01 1.498201191425323486e-01 -3.868925152346491814e-03 7.515475619584321976e-03 3.428996503353118896e-01 -9.664071351289749146e-02 5.193095654249191284e-02 -1.254436820745468140e-01 -1.617215014994144440e-02 1.205749362707138062e-01 -3.199165463447570801e-01 2.491856515407562256e-01 -4.435947537422180176e-01 -1.905081910081207752e-03 1.473522186279296875e-01 1.057030782103538513e-01 -1.299807131290435791e-01 -2.385325431823730469e-01 -2.275240980088710785e-02 -1.973769813776016235e-01 -1.439768075942993164e-01 8.979512006044387817e-02 -7.756703346967697144e-02 -1.565265357494354248e-01 1.125410422682762146e-01 -1.126314774155616760e-01 -2.084037810564041138e-01 -2.853310704231262207e-01 -7.813785225152969360e-02 1.901965886354446411e-01
-9.331823140382766724e-02 -3.095738962292671204e-02 2.055974900722503662e-01 1.613503396511077881e-01 1.311439126729965210e-01 -8.582119643688201904e-02 3.368538022041320801e-01 2.236517816781997681e-01 -4.799674788955599070e-04 -1.891368180513381958e-01 4.837985336780548096e-02 -2.107313871383666992e-01 -2.306143045425415039e-01 -1.424739509820938110e-01 -2.385822534561157227e-01 2.074518799781799316e-01 -8.322394639253616333e-02 -3.679817914962768555e-02 3.432165132835507393e-03 -1.281996816396713257e-01 -3.088554143905639648e-01 -8.404694497585296631e-02 7.242775708436965942e-02 -3.731260299682617188e-01 -1.882564425468444824e-01 -2.252580523490905762e-01 1.280678622424602509e-02 -1.856298744678497314e-02 9.319039434194564819e-02 -1.562830656766891479e-01 -2.891061902046203613e-01 -5.459476262331008911e-02
-1.033381093293428421e-02 5.526732280850410461e-02 1.314487457275390625e-01 2.477562054991722107e-03 2.531489729881286621e-01 3.589706495404243469e-02 2.178632467985153198e-01 5.967444553971290588e-02 5.952904373407363892e-02 -2.321746051311492920e-01 1.825341582298278809e-01 1.436307132244110107e-01 -7.039090991020202637e-02 2.798468172550201416e-01 -3.450573980808258057e-01 3.316485285758972168e-01 6.219964474439620972e-02 2.581201195716857910e-01 2.272001206874847412e-01 2.397515028715133667e-01 -1.082804724574089050e-01 -7.808394730091094971e-02 -1.407945454120635986e-01 -2.586977481842041016e-01 -1.923547536134719849e-01 -1.247529238462448120e-01 -1.337739378213882446e-01 2.329042181372642517e-02 -1.247922256588935852e-01 4.919878765940666199e-02 -1.311129629611968994e-01 2.215468734502792358e-01
-1.269318908452987671e-01 1.412462741136550903e-01 2.231616377830505371e-01 1.936152428388595581e-01 3.018730580806732178e-01 -6.768453400582075119e-03 6.697127223014831543e-02 1.780515611171722412e-01 -2.768737673759460449e-01 -1.029946729540824890e-01 2.817782945930957794e-02 -1.676315069198608398e-01 -2.492359876632690430e-01 2.822725176811218262e-01 -7.661388814449310303e-02 -1.541387662291526794e-02 -1.088893413543701172e-01 1.942604780197143555e-01 -2.116915537044405937e-03 1.689360290765762329e-01 -1.407572180032730103e-01 -2.418940141797065735e-02 -6.344694644212722778e-02 -1.755850464105606079e-01 2.504687905311584473e-01 -3.986099362373352051e-01 -8.175288885831832886e-02 1.466321013867855072e-02 6.688144803047180176e-02 -4.484092444181442261e-02 -4.316425323486328125e-02 3.390616476535797119e-01
2.342624589800834656e-02 -2.495678961277008057e-01 -1.021511629223823547e-01 2.378268241882324219e-01 -8.541055023670196533e-02 2.245103567838668823e-01 2.282965034246444702e-01 -2.156600356101989746e-01 2.214568257331848145e-01 -2.883250825107097626e-02 -3.840342536568641663e-02 -9.377861022949218750e-02 -3.020112216472625732e-01 1.524195671081542969e-01 -1.293690502643585205e-01 3.939691558480262756e-02 -9.100382216274738312e-03 -1.296052634716033936e-01 -2.297263443470001221e-01 9.271650575101375580e-03 -2.229797244071960449e-01 -3.950041830539703369e-01 -4.167192429304122925e-02 -4.520114883780479431e-02 2.518960088491439819e-02 -1.609158217906951904e-01 3.655127808451652527e-02 -2.918910682201385498e-01 -4.418443515896797180e-02 -2.199849933385848999e-01 -1.488679051399230957e-01 2.369112968444824219e-01
1.480391472578048706e-01 -1.133880838751792908e-01 1.344873905181884766e-01 1.184688955545425415e-01 3.393665850162506104e-01 1.207468565553426743e-02 6.634059548377990723e-02 -3.422441333532333374e-02 -1.208949908614158630e-01 -1.783322691917419434e-01 -2.595492303371429443e-01 -8.520360291004180908e-02 -3.814966082572937012e-01 7.279176265001296997e-02 -1.261468082666397095e-01 1.703965067863464355e-01 -7.778634130954742432e-02 3.455749750137329102e-01 1.945701055228710175e-02 2.475805729627609253e-01 -1.728852987289428711e-01 -1.670197993516921997e-01 1.163498014211654663e-01 2.624244093894958496e-01 1.447201222181320190e-01 -2.889805138111114502e-01 -1.345006972551345825e-01 -3.949668630957603455e-02 -1.679859459400177002e-01 -7.378994021564722061e-03 -1.066040694713592529e-01 6.564912945032119751e-02
-1.880157291889190674e-01 -2.416835576295852661e-01 -1.106401607394218445e-01 3.685891628265380859e-01 1.626921892166137695e-01 1.175361424684524536e-01 1.033460050821304321e-01 9.189006686210632324e-02 2.055371552705764771e-02 -3.630289062857627869e-02 -8.376560360193252563e-02 -1.649742424488067627e-01 -4.335398674011230469e-01 -2.056910544633865356e-01 -3.026020824909210205e-01 2.431405633687973022e-01 1.329013556241989136e-01 -1.347763538360595703e-01 2.346834167838096619e-02 3.079849481582641602e-02 -2.331282496452331543e-01 -7.437382638454437256e-02 9.085110574960708618e-02 -1.704687811434268951e-02 -1.519286632537841797e-01 -2.467130571603775024e-01 1.459100246429443359e-01 6.958484649658203125e-02 1.067263334989547729e-01 2.694587223231792450e-02 -2.033959925174713135e-01 1.117510199546813965e-01
-2.597072720527648926e-02 2.319823205471038818e-01 1.110155731439590454e-01 1.611550599336624146e-01 -6.887155771255493164e-02 -1.276294440031051636e-01 3.029223680496215820e-01 8.650290220975875854e-02 -2.468654513359069824e-01 -3.054711520671844482e-01 -2.820053398609161377e-01 -1.452614367008209229e-01 -1.714266687631607056e-01 -2.408952564001083374e-01 -2.913729250431060791e-01 1.917060166597366333e-01 -7.051526010036468506e-02 2.548432946205139160e-01 7.728061079978942871e-02 -1.569137871265411377e-01 -3.353366851806640625e-01 -1.404053121805191040e-01 9.000984579324722290e-02 1.309019625186920166e-01 -1.798311471939086914e-01 -7.558925449848175049e-02 -2.764246799051761627e-02 4.641842842102050781e-02 6.096383929252624512e-02 2.169148996472358704e-02 -1.317112147808074951e-01 5.066516250371932983e-02
-1.856988966464996338e-01 9.350698441267013550e-02 2.497952133417129517e-01 -8.871375024318695068e-02 1.804492026567459106e-01 9.511576592922210693e-02 1.448406130075454712e-01 8.983565866947174072e-02 3.147939741611480713e-01 -1.356788724660873413e-01 1.556135416030883789e-01 1.484331488609313965e-01 -1.480183899402618408e-01 1.957960724830627441e-01 -1.692836731672286987e-01 2.581310570240020752e-01 -5.881543084979057312e-02 2.264495491981506348e-01 -5.870878696441650391e-03 -1.895094960927963257e-01 -3.654755949974060059e-01 -1.115838885307312012e-01 -9.692538529634475708e-03 -4.646024107933044434e-02 -1.624852418899536133e-01 -2.781707048416137695e-01 1.018400210887193680e-02 -2.675330340862274170e-01 -7.880625128746032715e-02 -2.006405219435691833e-02 -1.539136320352554321e-01 2.276772856712341309e-01
-1.510048955678939819e-01 6.575588881969451904e-02 -1.636316999793052673e-02 1.903353333473205566e-01 -9.136700630187988281e-02 -8.666367270052433014e-03 4.408997297286987305e-01 -7.267717737704515457e-03 2.687148004770278931e-02 7.170243561267852783e-02 8.335273712873458862e-02 -1.141606345772743225e-01 -2.006181478500366211e-01 -6.880562752485275269e-02 -1.246454864740371704e-01 2.565068900585174561e-01 2.877679765224456787e-01 1.799399107694625854e-01 1.541932523250579834e-01 -2.182186394929885864e-01 -2.344148159027099609e-01 -1.844187080860137939e-01 1.290147192776203156e-02 1.488792598247528076e-01 -2.658597230911254883e-01 -2.055367082357406616e-01 1.681710034608840942e-01 -1.651781350374221802e-01 -7.193791866302490234e-02 -6.000620126724243164e-02 -2.883402705192565918e-01 1.518823206424713135e-01
-1.927848011255264282e-01 7.898203283548355103e-02 -1.664202958345413208e-01 3.631123900413513184e-01 2.261378914117813110e-01 -1.917466074228286743e-01 1.237322092056274414e-01 1.404770016670227051e-01 4.017965868115425110e-03 -5.635293945670127869e-02 -2.538060843944549561e-01 -9.284786134958267212e-02 -1.945275366306304932e-01 -1.530131511390209198e-02 -2.115861177444458008e-01 1.243735104799270630e-01 -8.301257342100143433e-02 -6.777983158826828003e-02 1.865152120590209961e-01 -9.948661923408508301e-02 -3.651206195354461670e-01 -2.232668101787567139e-01 3.682540059089660645e-01 7.609289139509201050e-02 1.565434187650680542e-01 -1.103183440864086151e-02 1.347230523824691772e-01 -6.966914236545562744e-02 7.535208761692047119e-02 9.867773950099945068e-02 -2.339118123054504395e-01 3.261517360806465149e-02
-1.117232888936996460e-01 2.029654942452907562e-02 2.433620393276214600e-01 8.852301537990570068e-02 8.253175765275955200e-02 2.423894554376602173e-01 3.402591347694396973e-01 3.647005185484886169e-02 1.099388580769300461e-02 -1.566063910722732544e-01 -1.741689443588256836e-01 7.759259082376956940e-03 -8.126792311668395996e-02 3.929912447929382324e-01 2.805655077099800110e-02 1.173096671700477600e-01 -5.539407953619956970e-02 -1.929498626850545406e-03 1.402709186077117920e-01 -8.550863713026046753e-02 8.617785759270191193e-03 1.005905345082283020e-01 1.703962311148643494e-02 -4.180408269166946411e-02 2.654926478862762451e-01 -3.376646339893341064e-01 -3.002794682979583740e-01 -4.021277427673339844e-01 -6.497868895530700684e-02 -4.295043274760246277e-02 -1.479158997535705566e-01 1.106911245733499527e-02
-1.865985840559005737e-01 -1.158555969595909119e-02 4.122681170701980591e-02 3.491016030311584473e-01 1.548681110143661499e-01 5.808764323592185974e-02 1.697360724210739136e-01 1.763142794370651245e-01 4.374945536255836487e-02 -2.675779759883880615e-01 -6.667044758796691895e-02 2.618666738271713257e-02 -1.048525646328926086e-01 2.409443631768226624e-02 -3.783123940229415894e-02 1.798194348812103271e-01 1.168179325759410858e-03 -2.517797946929931641e-01 -1.057560741901397705e-01 -1.856195479631423950e-01 -1.849021948873996735e-02 -7.334039360284805298e-02 -1.342809349298477173e-01 -1.679352521896362305e-01 8.694830350577831268e-03 -2.493495196104049683e-01 -1.579245924949645996e-01 -4.722173810005187988e-01 4.383313283324241638e-02 8.033604174852371216e-02 2.797473073005676270e-01 2.691363096237182617e-01
4.322220385074615479e-02 3.494870662689208984e-02 1.104645356535911560e-01 3.559638746082782745e-03 8.970703929662704468e-03 2.470316737890243530e-01 1.050252988934516907e-01 -1.935762166976928711e-01 -1.595814228057861328e-01 -2.193432301282882690e-02 -1.643966436386108398e-01 -3.316748142242431641e-01 -1.351100653409957886e-01 2.156433276832103729e-02 -2.042760998010635376e-01 5.591288805007934570e-01 1.725145429372787476e-01 4.518844932317733765e-02 -8.167511969804763794e-02 1.422241888940334320e-02 1.764822155237197876e-01 -1.632522046566009521e-01 4.802989773452281952e-03 -1.837443560361862183e-01 1.605068743228912354e-01 -2.450686544179916382e-01 -2.217916399240493774e-01 -1.538172066211700439e-01 1.370700597763061523e-01 -1.513543277978897095e-01 -1.040300820022821426e-02 -9.108996391296386719e-02
-5.863860994577407837e-02 -1.947249621152877808e-01 -7.663193345069885254e-02 1.793379932641983032e-01 3.243513107299804688e-01 -3.346821665763854980e-02 1.550935953855514526e-01 -5.345917493104934692e-02 -1.409053243696689606e-02 -3.252000808715820312e-01 1.877482682466506958e-01 -1.000280901789665222e-01 6.513037532567977905e-02 2.260751090943813324e-02 -2.798048853874206543e-01 8.357433229684829712e-02 1.722065657377243042e-01 5.948556214570999146e-02 3.570683300495147705e-01 1.082235798239707947e-01 -2.189558371901512146e-02 -4.485393688082695007e-02 1.771040558815002441e-01 -1.248743087053298950e-01 -8.992526563815772533e-04 -3.709435760974884033e-01 -1.945427656173706055e-01 -2.581156492233276367e-01 2.172035723924636841e-01 1.642183400690555573e-02 6.045740470290184021e-02 -1.763776093721389771e-01
-4.215172305703163147e-02 1.296245008707046509e-01 -2.280246466398239136e-02 4.165808558464050293e-01 2.953929267823696136e-02 5.914339795708656311e-02 1.121263578534126282e-01 -8.090565353631973267e-02 -1.143647264689207077e-02 -7.133748847991228104e-03 6.221972033381462097e-02 1.073868870735168457e-01 -3.352279961109161377e-01 -2.234425768256187439e-02 -3.449928164482116699e-01 1.499621290713548660e-02 3.516583740711212158e-01 1.640925407409667969e-01 2.230106890201568604e-01 3.924001380801200867e-02 -1.335974335670471191e-01 2.730471491813659668e-01 -9.010786563158035278e-02 9.508094191551208496e-02 -2.588699944317340851e-02 -3.605152368545532227e-01 -1.187431439757347107e-01 -7.835191488265991211e-02 1.849299520254135132e-01 -1.103373095393180847e-01 -1.555994749069213867e-01 -5.722408741712570190e-02
2.227515429258346558e-01 1.518794596195220947e-01 1.856950670480728149e-01 1.074203401803970337e-01 -5.563240870833396912e-02 2.218277752399444580e-01 1.853048354387283325e-01 -1.022763401269912720e-01 2.016062289476394653e-01 9.472637623548507690e-02 -2.793584167957305908e-01 -1.311192363500595093e-01 -8.502566069364547729e-02 4.538931325078010559e-02 -4.958630800247192383e-01 9.131127595901489258e-02 -3.986016660928726196e-02 1.965805739164352417e-01 -4.782794043421745300e-02 6.916271895170211792e-02 -6.361148506402969360e-02 1.191712394356727600e-01 -1.396725177764892578e-01 -2.339376062154769897e-01 -1.186223700642585754e-01 -2.744802832603454590e-01 -2.804819345474243164e-01 -2.083692401647567749e-01 -6.443497724831104279e-03 -1.888299360871315002e-02 1.541079878807067871e-01 1.999085582792758942e-02
2.714178897440433502e-02 1.855487525463104248e-01 1.670399308204650879e-01 3.486256301403045654e-02 -3.040187656879425049e-01 -1.008501127362251282e-01 3.811149299144744873e-01 -1.231117080897092819e-02 8.939406275749206543e-02 -1.447530388832092285e-01 -1.396796256303787231e-01 -1.480652838945388794e-01 -2.240199148654937744e-01 -5.367719009518623352e-02 -2.407156117260456085e-02 3.356122970581054688e-02 -1.015263870358467102e-01 2.775259502232074738e-02 -2.324984222650527954e-01 7.763449847698211670e-02 -1.327961236238479614e-01 -4.445324838161468506e-02 4.225045442581176758e-01 -1.743481755256652832e-01 1.455539911985397339e-01 -2.517991364002227783e-01 8.829405903816223145e-02 -3.077913522720336914e-01 7.028871029615402222e-02 -2.050220370292663574e-01 -8.544099330902099609e-02 1.466108709573745728e-01
1.196602210402488708e-01 1.846459209918975830e-01 2.079498767852783203e-02 1.440214514732360840e-01 2.876670360565185547e-01 3.141690418124198914e-02 2.070855163037776947e-02 -2.062479406595230103e-01 2.034282386302947998e-01 -1.435601115226745605e-01 -3.490136265754699707e-01 -1.316292881965637207e-01 -3.993134796619415283e-01 1.696296595036983490e-02 -2.381026372313499451e-02 2.060234844684600830e-01 2.459315061569213867e-01 3.588340058922767639e-02 1.580453366041183472e-01 4.867141321301460266e-02 4.225350543856620789e-02 5.953368172049522400e-02 1.118890047073364258e-01 -2.659965455532073975e-01 1.226659119129180908e-01 -2.885100841522216797e-01 6.214739754796028137e-03 -2.122569084167480469e-01 -2.029089182615280151e-01 1.052817255258560181e-01 -1.601323932409286499e-01 -2.880842611193656921e-02
1.612820774316787720e-01 4.499651864171028137e-02 1.098189409822225571e-02 7.008734345436096191e-02 1.106276959180831909e-01 -1.906266063451766968e-02 -4.712350293993949890e-02 4.351831227540969849e-02 5.567044764757156372e-02 -3.302358388900756836e-01 -2.171064168214797974e-02 -1.175511255860328674e-01 -3.108975589275360107e-01 1.201883889734745026e-02 -3.720762953162193298e-02 4.160061776638031006e-01 1.412300914525985718e-01 3.664143010973930359e-02 1.141131073236465454e-01 -1.430875901132822037e-02 -1.793103218078613281e-01 2.620184421539306641e-01 3.578137978911399841e-02 -2.977802231907844543e-02 -4.416977241635322571e-02 -2.832141518592834473e-01 -2.192193269729614258e-01 -3.311190903186798096e-01 -6.016595289111137390e-02 -1.627028435468673706e-01 3.389810323715209961e-01 -1.737126708030700684e-01
-1.345148384571075439e-01 1.019203066825866699e-01 2.058798447251319885e-02 -7.074412703514099121e-02 -1.513340622186660767e-01 1.809845715761184692e-01 3.631479442119598389e-01 1.054485961794853210e-01 1.757638603448867798e-01 -1.250977069139480591e-01 -1.546318829059600830e-01 -2.069434709846973419e-02 1.212680935859680176e-01 1.441002637147903442e-01 -7.410693168640136719e-02 5.757269859313964844e-01 -7.578182965517044067e-02 1.583382934331893921e-01 -1.533061265945434570e-02 3.685024008154869080e-02 3.453512489795684814e-02 8.524788171052932739e-02 -7.041768729686737061e-02 -2.071713656187057495e-01 2.525916695594787598e-01 -1.377104222774505615e-01 -2.818619608879089355e-01 -2.003347277641296387e-01 6.215409561991691589e-02 -3.528373315930366516e-02 3.395706415176391602e-03 1.670887172222137451e-01
-7.981529086828231812e-02 1.285687088966369629e-01 -3.321933150291442871e-01 3.027971982955932617e-01 3.231619670987129211e-02 2.068450450897216797e-01 2.146514207124710083e-01 1.199269220232963562e-01 -6.525504402816295624e-03 4.149103164672851562e-02 -7.882902771234512329e-02 1.807274520397186279e-01 -1.682775616645812988e-01 9.328040480613708496e-02 -1.907027363777160645e-01 3.126078844070434570e-01 -2.498891949653625488e-01 2.727622538805007935e-02 1.930233985185623169e-01 -1.444076150655746460e-01 1.470078825950622559e-01 -1.692712008953094482e-01 2.423530444502830505e-02 -2.138708084821701050e-01 -9.358065575361251831e-02 -1.285484433174133301e-01 -2.177612110972404480e-02 -1.088432222604751587e-01 4.546625539660453796e-02 3.053405582904815674e-01 -1.983156055212020874e-01 2.624867856502532959e-01
-6.558930128812789917e-02 2.180572971701622009e-02 7.264684885740280151e-03 2.301781326532363892e-01 1.227086782455444336e-01 1.625372320413589478e-01 2.750932276248931885e-01 1.408486217260360718e-01 2.124650478363037109e-01 -4.135612845420837402e-01 -2.320743398740887642e-03 -2.484115660190582275e-01 1.047534123063087463e-01 5.035598948597908020e-02 -3.352779522538185120e-02 2.960638403892517090e-01 2.947705239057540894e-02 9.753865748643875122e-02 -1.697106286883354187e-02 -1.404813826084136963e-01 2.793308794498443604e-01 -2.467256188392639160e-01 3.293124437332153320e-01 -4.129797965288162231e-02 1.871047541499137878e-02 -5.639506503939628601e-02 5.740502476692199707e-02 -7.413418591022491455e-02 1.487141996622085571e-01 -2.337689548730850220e-01 -1.301378309726715088e-01 1.988568454980850220e-01
2.424561232328414917e-01 5.056218709796667099e-03 4.333724826574325562e-02 1.710347235202789307e-01 -2.774150073528289795e-01 2.207871973514556885e-01 2.613222599029541016e-01 6.780939875170588493e-04 8.432220667600631714e-02 2.142865955829620361e-02 -5.156801640987396240e-02 9.492936544120311737e-03 -2.758450806140899658e-01 -4.132266715168952942e-02 -2.191918492317199707e-01 1.535291075706481934e-01 1.183553636074066162e-01 6.077216193079948425e-02 5.820947512984275818e-02 -1.271039992570877075e-01 -1.256351917982101440e-01 2.368262708187103271e-01 4.235829710960388184e-01 2.617013454437255859e-01 8.976979553699493408e-02 -2.794610857963562012e-01 -2.978608012199401855e-01 -3.627623431384563446e-03 -1.114627569913864136e-01 3.040488809347152710e-02 6.501666456460952759e-02 8.268257230520248413e-02
-3.892764076590538025e-02 7.875015586614608765e-02 -1.029268577694892883e-01 4.564391076564788818e-01 6.157750263810157776e-02 6.913607567548751831e-02 1.266970783472061157e-01 -1.917543821036815643e-02 -1.749593997374176979e-03 -1.159991323947906494e-01 1.303767506033182144e-02 8.045636117458343506e-02 -3.135631978511810303e-01 -6.047575548291206360e-02 -1.876615136861801147e-01 2.899300120770931244e-02 1.305582225322723389e-01 2.590126395225524902e-01 6.137886270880699158e-02 -2.834650501608848572e-02 -1.782878637313842773e-01 3.754588663578033447e-01 -7.998723536729812622e-03 9.543471783399581909e-02 7.598556578159332275e-02 -4.820258021354675293e-01 6.358262896537780762e-02 -4.409262165427207947e-02 1.499041765928268433e-01 2.507881447672843933e-02 -2.229091972112655640e-01 -5.188925191760063171e-02
6.135191395878791809e-02 9.579855948686599731e-02 8.838760852813720703e-02 2.866678833961486816e-01 3.213374316692352295e-01 5.266953259706497192e-02 1.434793882071971893e-02 -1.396230459213256836e-01 1.939407587051391602e-01 -6.218599900603294373e-02 -3.959966301918029785e-01 -1.004556640982627869e-01 -3.489346206188201904e-01 -1.127534955739974976e-01 -8.790931850671768188e-02 1.258671283721923828e-01 1.859158128499984741e-01 -5.722540244460105896e-02 2.142095118761062622e-01 3.727377951145172119e-02 -5.449420586228370667e-02 4.122992511838674545e-03 2.374178916215896606e-01 -2.756049633026123047e-01 1.769668981432914734e-02 -3.512324094772338867e-01 9.394716471433639526e-02 -8.860673010349273682e-02 -4.582127183675765991e-02 1.039634123444557190e-01 -1.656288504600524902e-01 -6.155767664313316345e-02
1.755868196487426758e-01 -8.232811093330383301e-02 2.502078562974929810e-02 3.688405156135559082e-01 1.985460817813873291e-01 -1.040061004459857941e-02 -1.001006886363029480e-01 -1.914992183446884155e-02 -2.497809529304504395e-01 -1.211244985461235046e-01 -2.097366303205490112e-01 1.751879006624221802e-01 -3.877806663513183594e-01 -7.414886355400085449e-02 -1.351978927850723267e-01 2.131200730800628662e-01 2.999352216720581055e-01 1.265252381563186646e-01 1.890337914228439331e-01 -6.935133039951324463e-02 -1.574950814247131348e-01 -2.966265976428985596e-01 -1.105532124638557434e-01 -1.018368899822235107e-01 -1.501904428005218506e-01 -1.227734535932540894e-01 4.531240835785865784e-02 -2.518094480037689209e-01 -5.451371148228645325e-02 4.090446606278419495e-02 6.898770481348037720e-02 1.004996001720428467e-01
-1.495543029159307480e-02 3.001345992088317871e-01 -4.038352668285369873e-01 2.485943287611007690e-01 1.995129138231277466e-01 6.672776490449905396e-02 3.409297168254852295e-01 -1.463469564914703369e-01 -1.598744466900825500e-02 5.535427480936050415e-02 -1.869740933179855347e-01 2.170049846172332764e-01 -1.501842290163040161e-01 -3.315945714712142944e-02 -2.802908122539520264e-01 1.953917145729064941e-01 -1.186259463429450989e-01 1.390638351440429688e-01 2.399943768978118896e-01 -8.316077291965484619e-02 -1.067148074507713318e-01 -8.749299682676792145e-03 -3.862017765641212463e-02 -1.335866600275039673e-01 -1.397919654846191406e-01 -9.377505630254745483e-02 -2.492308765649795532e-01 -9.468064457178115845e-02 6.471332162618637085e-02 7.143694162368774414e-02 -1.157416626811027527e-01 1.622050553560256958e-01
8.313984423875808716e-02 1.405513435602188110e-01 -1.880653649568557739e-01 2.189889848232269287e-01 -2.385155670344829559e-02 7.773544639348983765e-02 3.733071982860565186e-01 2.438011318445205688e-01 -2.249474870041012764e-03 1.085656955838203430e-01 -1.167021505534648895e-02 -1.034248992800712585e-01 -4.682308435440063477e-02 -1.901872009038925171e-01 -1.480103880167007446e-01 2.984783947467803955e-01 1.839174330234527588e-01 3.655475080013275146e-01 1.210524514317512512e-01 -2.917847037315368652e-01 -2.007626593112945557e-01 -6.245755404233932495e-02 2.499826019629836082e-03 1.661122143268585205e-01 8.864060044288635254e-02 -4.075559228658676147e-02 -3.481712937355041504e-02 -1.158798485994338989e-01 -2.869898676872253418e-01 -8.124305307865142822e-02 -2.242023646831512451e-01 1.008830368518829346e-01
3.109755739569664001e-02 -2.459699213504791260e-01 1.563939452171325684e-02 -7.098823040723800659e-02 5.583675578236579895e-03 -5.281237140297889709e-02 4.433158338069915771e-01 2.586857602000236511e-02 1.261911354959011078e-02 -2.010827511548995972e-01 -1.263045817613601685e-01 -1.785293221473693848e-01 -3.987536728382110596e-01 1.130491867661476135e-01 -3.357550203800201416e-01 2.560465931892395020e-01 1.153652593493461609e-01 2.523870579898357391e-02 -2.140349522233009338e-02 1.953629553318023682e-01 9.130094200372695923e-03 6.211461126804351807e-02 5.738954059779644012e-03 -7.674164324998855591e-02 -9.196682274341583252e-02 1.426303684711456299e-01 -6.000550836324691772e-02 2.884026244282722473e-02 -1.961687803268432617e-01 -3.383629024028778076e-01 -1.896007359027862549e-02 2.138572931289672852e-01
6.021433696150779724e-02 -4.813596978783607483e-02 1.427536904811859131e-01 6.871619820594787598e-02 2.090864628553390503e-01 3.550013899803161621e-01 9.302845597267150879e-02 -3.072732500731945038e-02 2.218269370496273041e-02 -1.910835057497024536e-01 -2.985373325645923615e-02 7.458995282649993896e-02 -3.020008802413940430e-01 -1.556983888149261475e-01 -4.098429083824157715e-01 1.833843141794204712e-01 4.260849207639694214e-02 1.469587087631225586e-01 6.432804465293884277e-02 -7.383405417203903198e-02 -1.512152105569839478e-01 -3.522297441959381104e-01 3.234641551971435547e-01 -2.899924106895923615e-02 2.007015943527221680e-01 1.505803465843200684e-01 -5.704619735479354858e-02 -2.478692382574081421e-01 1.822072267532348633e-02 6.766493618488311768e-02 9.820835292339324951e-02 -3.872160986065864563e-02
4.637542366981506348e-02 2.793309986591339111e-01 1.130316555500030518e-01 2.351492345333099365e-01 -1.836610138416290283e-01 -1.283041089773178101e-01 1.486830711364746094e-01 1.662448346614837646e-01 9.889481961727142334e-02 -2.715986371040344238e-01 -1.308175474405288696e-01 3.600971400737762451e-01 8.067782223224639893e-02 -2.262191474437713623e-01 -4.048025608062744141e-01 5.060424655675888062e-02 -5.952036008238792419e-02 -1.519649941474199295e-02 1.566409021615982056e-01 -8.676946163177490234e-02 -2.812119424343109131e-01 1.308325678110122681e-02 5.707496032118797302e-02 -2.760633639991283417e-02 2.416730374097824097e-01 -1.886803507804870605e-01 -1.673086881637573242e-01 -5.565935373306274414e-02 -1.784756407141685486e-02 -2.306673675775527954e-02 -8.290953189134597778e-02 2.131787985563278198e-01
-1.347644180059432983e-01 5.374642461538314819e-02 -3.184814751148223877e-01 7.143624871969223022e-02 2.977981865406036377e-01 1.218976825475692749e-01 3.624899685382843018e-02 -1.295346915721893311e-01 2.843751804903149605e-03 -2.142066061496734619e-01 -1.911996454000473022e-01 3.169933333992958069e-02 -2.747258543968200684e-01 1.752684824168682098e-02 -2.255011498928070068e-01 1.997009962797164917e-01 9.568338282406330109e-03 1.139495614916086197e-02 2.621666193008422852e-01 -1.337871551513671875e-01 -1.213006824254989624e-01 1.701265275478363037e-01 -3.624007478356361389e-02 1.283970177173614502e-01 -2.880537211894989014e-01 -3.106243014335632324e-01 -1.951362341642379761e-01 -1.352595537900924683e-01 8.231692016124725342e-02 7.811425626277923584e-02 -8.903691917657852173e-02 3.096190392971038818e-01
-1.514288485050201416e-01 -6.070027127861976624e-03 -8.821825683116912842e-02 1.448299735784530640e-01 -1.471665054559707642e-01 -2.739268243312835693e-01 4.515142142772674561e-01 1.257116198539733887e-01 -2.505865879356861115e-02 -6.126958131790161133e-02 2.486666291952133179e-01 -1.644461154937744141e-01 -1.375899761915206909e-01 -2.675718627870082855e-02 -2.058818489313125610e-01 2.536982595920562744e-01 -2.574756741523742676e-02 2.287244945764541626e-01 2.110193818807601929e-01 -1.918518990278244019e-01 -1.317367404699325562e-01 -1.557987332344055176e-01 -1.600074321031570435e-01 -2.015424519777297974e-01 -5.389941483736038208e-02 -9.827273339033126831e-02 -4.547433555126190186e-02 -1.551188975572586060e-01 -1.243759170174598694e-01 -7.548085600137710571e-02 -2.830314338207244873e-01 1.735670119524002075e-01
-9.199791587889194489e-03 5.065739899873733521e-02 1.791864186525344849e-01 1.020197570323944092e-01 1.994390040636062622e-01 2.142517715692520142e-01 2.599707245826721191e-01 -1.792973726987838745e-01 1.091306749731302261e-02 -7.161179184913635254e-02 -2.067236155271530151e-01 3.451878204941749573e-02 -3.478263318538665771e-01 -1.602315306663513184e-01 -1.270076185464859009e-01 2.257666885852813721e-01 2.890720777213573456e-02 -1.793378144502639771e-01 1.607268899679183960e-01 2.772082686424255371e-01 6.335328798741102219e-04 1.971502453088760376e-01 -2.587685734033584595e-02 -1.647998243570327759e-01 1.198936104774475098e-01 -3.042202889919281006e-01 -7.007795572280883789e-02 -2.821011543273925781e-01 2.110847681760787964e-01 -4.120521247386932373e-02 -5.301940441131591797e-02 2.522583603858947754e-01
2.423992604017257690e-01 -5.975945666432380676e-02 9.574748575687408447e-02 2.049334794282913208e-01 -1.255764067173004150e-01 1.167781800031661987e-01 1.971315443515777588e-01 -2.298431992530822754e-01 -3.617268800735473633e-01 -2.345428913831710815e-01 -2.705085873603820801e-01 -1.220947206020355225e-01 6.220760941505432129e-02 -6.090757623314857483e-02 -2.221458107233047485e-01 2.050153762102127075e-01 2.277151197195053101e-01 4.243135824799537659e-02 5.732438061386346817e-03 2.621964178979396820e-02 -5.766113847494125366e-02 -1.743343025445938110e-01 1.726418435573577881e-01 -1.247306689620018005e-01 2.830328941345214844e-01 -2.962444126605987549e-01 1.003746911883354187e-01 -1.495627462863922119e-01 -1.297868881374597549e-02 -2.081460654735565186e-01 -1.123478338122367859e-01 -5.128031224012374878e-02
1.951664984226226807e-01 3.072232007980346680e-01 8.647478371858596802e-02 2.617954909801483154e-01 -1.435657441616058350e-01 4.096106067299842834e-02 2.009534984827041626e-01 1.201493814587593079e-01 8.931640535593032837e-02 -4.102236405014991760e-02 -2.326217293739318848e-01 -3.469463288784027100e-01 -2.122243940830230713e-01 -1.238877475261688232e-01 -9.227764606475830078e-02 3.357721567153930664e-01 -1.594967991113662720e-01 1.136177629232406616e-01 -1.960728317499160767e-02 9.925976395606994629e-02 -5.200844630599021912e-02 -4.625287279486656189e-02 1.129414811730384827e-01 -3.092640638351440430e-02 1.383142918348312378e-01 -1.736355423927307129e-01 -3.235065937042236328e-01 -1.429820954799652100e-01 1.835789978504180908e-01 -1.668160259723663330e-01 -2.120506316423416138e-01 -2.439830265939235687e-02
-9.068870544433593750e-02 -1.382676959037780762e-01 2.323136925697326660e-01 3.049376606941223145e-01 5.170935019850730896e-02 2.343709915876388550e-01 1.791492104530334473e-01 1.573104411363601685e-01 7.423373311758041382e-02 -1.590757071971893311e-01 -5.990998819470405579e-03 -1.125604957342147827e-01 -6.388635188341140747e-02 -1.177641302347183228e-01 -1.489475965499877930e-01 1.127603873610496521e-01 9.867919236421585083e-02 -1.431905329227447510e-01 -9.457092732191085815e-02 -1.928398162126541138e-01 -2.823760174214839935e-02 8.887981623411178589e-02 -5.946984887123107910e-02 2.143071219325065613e-02 5.453377962112426758e-02 -3.654452860355377197e-01 1.161025837063789368e-02 -4.653261303901672363e-01 1.142230406403541565e-01 -1.338535398244857788e-01 3.140804171562194824e-01 2.074179947376251221e-01
-1.700459979474544525e-02 -1.500007063150405884e-01 3.096274659037590027e-02 2.405645698308944702e-01 3.064604103565216064e-01 -2.719927392899990082e-02 -7.923259586095809937e-02 -2.471374422311782837e-01 5.389497801661491394e-02 -3.611569404602050781e-01 -4.236408695578575134e-02 -3.545279800891876221e-02 -2.292207032442092896e-01 -6.025543063879013062e-02 -1.997403204441070557e-01 8.519960939884185791e-02 4.720349237322807312e-02 1.688518673181533813e-01 2.847489416599273682e-01 -6.461708247661590576e-02 -1.887867152690887451e-01 1.920694671571254730e-02 1.284918934106826782e-01 9.058386087417602539e-02 1.338222622871398926e-01 -4.749891161918640137e-01 -2.428165264427661896e-02 -1.400012969970703125e-01 1.654816716909408569e-01 -1.159042716026306152e-01 -7.331682741641998291e-02 -1.732679307460784912e-01
9.695461392402648926e-02 -4.092220216989517212e-02 2.166207581758499146e-01 1.715534627437591553e-01 1.278949715197086334e-02 1.506381779909133911e-01 4.553909599781036377e-01 -4.247372224926948547e-02 1.458415538072586060e-01 -2.498712986707687378e-01 -2.585718035697937012e-01 1.425628215074539185e-01 -1.690237037837505341e-02 -2.296549966558814049e-03 4.615795612335205078e-02 1.855515092611312866e-01 1.267801970243453979e-01 7.166500389575958252e-02 5.242545157670974731e-03 5.355374515056610107e-02 1.191963627934455872e-01 1.474610269069671631e-01 3.955315798521041870e-02 -2.507423982024192810e-02 6.872807163745164871e-03 -9.736631810665130615e-02 -3.688836395740509033e-01 -4.019191861152648926e-01 5.283480044454336166e-03 -6.811634637415409088e-03 -2.424015551805496216e-01 2.111050188541412354e-01
1.373966783285140991e-01 -7.536663673818111420e-03 4.139696434140205383e-02 -2.573716640472412109e-02 5.361366271972656250e-02 -1.023215651512145996e-01 -4.993360955268144608e-03 3.003792166709899902e-01 -2.382910847663879395e-01 -2.558233439922332764e-01 -9.700079262256622314e-02 8.496823720633983612e-03 -2.518070340156555176e-01 2.740681767463684082e-01 -7.352960109710693359e-02 2.971551716327667236e-01 7.584792375564575195e-02 2.016934454441070557e-01 1.275202780961990356e-01 -1.731425672769546509e-01 -1.050193682312965393e-01 1.939869672060012817e-01 -5.199406761676073074e-03 -2.407306730747222900e-01 -9.036864340305328369e-02 -4.065743386745452881e-01 -6.241518259048461914e-02 -2.337175607681274414e-01 7.626846432685852051e-02 -2.545239031314849854e-01 9.620046615600585938e-02 1.160866348072886467e-03
1.322133839130401611e-01 3.626294434070587158e-02 -3.654254600405693054e-02 8.649424463510513306e-02 1.892188191413879395e-01 -1.248396486043930054e-01 1.625532656908035278e-01 2.121362388134002686e-01 -7.030166685581207275e-02 -3.845001161098480225e-01 4.217941313982009888e-02 8.857855945825576782e-02 -2.448547929525375366e-01 -5.050614848732948303e-02 -1.528512090444564819e-01 9.598991274833679199e-02 2.982888519763946533e-01 1.128673404455184937e-01 3.297504484653472900e-01 -1.160974502563476562e-01 -5.797693878412246704e-02 -3.160446882247924805e-02 -2.327188104391098022e-01 -2.676432132720947266e-01 -2.339208126068115234e-02 -2.557230293750762939e-01 -9.436988830566406250e-02 -2.682095468044281006e-01 1.851509958505630493e-01 -1.717093884944915771e-01 -9.372114390134811401e-02 -1.366431862115859985e-01
-3.383126482367515564e-02 -1.472821533679962158e-01 -6.457022577524185181e-02 2.306657284498214722e-01 4.713242407888174057e-03 -1.038231700658798218e-01 4.100357890129089355e-01 -2.119202353060245514e-02 2.595337927341461182e-01 3.035984560847282410e-02 -9.808720648288726807e-02 1.334588378667831421e-01 -1.457953453063964844e-01 2.016656845808029175e-01 -4.501995146274566650e-01 7.184218615293502808e-02 5.669030174612998962e-02 1.965253353118896484e-01 -1.274642795324325562e-01 -1.081872954964637756e-01 -1.272613853216171265e-01 -6.570029258728027344e-02 1.428926587104797363e-01 -1.954952627420425415e-01 -2.507721483707427979e-01 -2.023213803768157959e-01 -7.377395033836364746e-02 -1.997944898903369904e-02 8.523336611688137054e-03 -2.734942734241485596e-01 1.869542002677917480e-01 -8.066701143980026245e-02
-4.433451592922210693e-02 -5.841202568262815475e-03 3.215111196041107178e-01 2.062387317419052124e-01 -2.350208908319473267e-02 -1.946180462837219238e-01 1.834850162267684937e-01 -1.637499630451202393e-01 1.447492539882659912e-01 -1.484136581420898438e-01 3.146792948246002197e-02 4.024241934530436993e-04 -2.456720173358917236e-01 -7.165415585041046143e-02 -2.329890877008438110e-01 3.692436814308166504e-01 9.120676666498184204e-02 -4.236952587962150574e-02 6.827189773321151733e-02 1.820357516407966614e-02 -3.081693053245544434e-01 -9.940733015537261963e-02 2.109750658273696899e-01 5.305133014917373657e-02 -2.494349181652069092e-01 -3.045878112316131592e-01 -6.403826642781496048e-03 -4.547299072146415710e-02 3.818953037261962891e-02 -7.551564276218414307e-02 -3.130545020103454590e-01 1.534869372844696045e-01
-3.958157449960708618e-02 1.539428681135177612e-01 1.132596656680107117e-01 9.907045960426330566e-02 3.293181955814361572e-01 1.648398786783218384e-01 3.028988838195800781e-01 -1.928814500570297241e-01 1.533024311065673828e-01 -3.284684121608734131e-01 -2.037138938903808594e-01 -1.119216158986091614e-02 -1.378200650215148926e-01 1.656898409128189087e-01 2.073628641664981842e-02 3.312622904777526855e-01 3.781749680638313293e-02 -3.812769427895545959e-02 1.947614848613739014e-01 2.940970361232757568e-01 -1.199811697006225586e-02 1.375733464956283569e-01 -8.557610213756561279e-02 -2.884148806333541870e-02 4.719505086541175842e-02 -1.884904950857162476e-01 2.139392495155334473e-01 -2.718077301979064941e-01 -5.258460715413093567e-02 -1.000767052173614502e-01 -6.868631392717361450e-02 1.686721295118331909e-01
1.947036832571029663e-01 2.088964730501174927e-01 8.239936828613281250e-02 2.122683823108673096e-01 3.053458333015441895e-01 1.100014597177505493e-01 -3.167831897735595703e-02 -1.245324239134788513e-01 -1.694058030843734741e-01 -9.188289940357208252e-02 -2.148488759994506836e-01 1.802253872156143188e-01 -5.043846368789672852e-02 1.252476722002029419e-01 -2.013776265084743500e-02 3.412242233753204346e-01 1.637964099645614624e-01 1.672157831490039825e-02 -1.179977599531412125e-02 -2.552321553230285645e-01 -4.592479765415191650e-02 -1.623664349317550659e-01 2.436364591121673584e-01 -8.009019494056701660e-02 3.463042676448822021e-01 -3.592770695686340332e-01 -8.076237142086029053e-02 -1.692120432853698730e-01 2.808954566717147827e-02 -7.120791077613830566e-02 2.156422100961208344e-02 1.295426487922668457e-01
-1.539929956197738647e-01 -8.266628719866275787e-03 1.838964819908142090e-01 3.608788251876831055e-01 -9.823334962129592896e-02 -1.264753937721252441e-01 1.296159923076629639e-01 -2.272830754518508911e-01 2.116921842098236084e-01 -3.013887107372283936e-01 -2.360005974769592285e-01 8.110943436622619629e-02 -2.456719130277633667e-01 -1.370961070060729980e-01 3.174883872270584106e-02 1.660733520984649658e-01 -8.440729579888284206e-04 -2.195700071752071381e-02 -4.763086512684822083e-02 -3.216010332107543945e-02 -9.094614535570144653e-02 2.840379439294338226e-02 1.632592380046844482e-01 1.374444365501403809e-01 5.770170828327536583e-04 -2.309409677982330322e-01 -3.839202821254730225e-01 -3.633520305156707764e-01 -4.676556214690208435e-02 1.324244439601898193e-01 -3.414930030703544617e-02 1.868596673011779785e-02
-2.787713110446929932e-01 6.521169841289520264e-02 4.361598193645477295e-01 5.555817112326622009e-02 3.013073205947875977e-01 1.563420295715332031e-01 4.263648390769958496e-01 1.291064471006393433e-01 7.252980023622512817e-02 -1.649274080991744995e-01 -1.713101267814636230e-01 -4.243601858615875244e-02 -2.418464422225952148e-01 5.442942678928375244e-02 -7.285194098949432373e-02 1.523967385292053223e-01 4.950281232595443726e-02 -8.786917477846145630e-02 1.887819543480873108e-02 -9.129217825829982758e-03 -1.471498757600784302e-01 -3.378503769636154175e-02 -8.965115994215011597e-02 -5.184392631053924561e-02 2.113002091646194458e-01 -5.448460951447486877e-02 -2.545879781246185303e-01 -1.372029632329940796e-01 -1.744305938482284546e-01 -1.587438285350799561e-01 -2.206485532224178314e-02 1.610409617424011230e-01
-2.626900970935821533e-01 3.167516365647315979e-02 7.117217034101486206e-02 1.032223328948020935e-01 5.051225051283836365e-02 -9.626566618680953979e-02 2.454773336648941040e-01 8.148129284381866455e-02 -1.164294108748435974e-01 -2.977095171809196472e-02 6.723523885011672974e-02 -6.046459451317787170e-02 -3.460758030414581299e-01 -1.033128425478935242e-01 -1.584327816963195801e-01 3.782561123371124268e-01 3.224507272243499756e-01 4.135604947805404663e-02 2.657414972782135010e-01 -1.143192127346992493e-01 -5.752864480018615723e-02 -8.928381651639938354e-02 -1.332345698028802872e-02 -7.393165677785873413e-02 -2.320259511470794678e-01 -2.857486009597778320e-01 1.289412379264831543e-01 -2.765156328678131104e-01 1.061617210507392883e-01 -1.592830568552017212e-01 -1.935214996337890625e-01 -7.314600050449371338e-02
-3.156420886516571045e-01 -1.888666860759258270e-02 2.059821598231792450e-02 6.985262781381607056e-02 1.375031173229217529e-01 3.138259947299957275e-01 1.448427289724349976e-01 2.331127524375915527e-01 1.332733780145645142e-01 -8.103244751691818237e-02 8.719195425510406494e-02 -1.573174744844436646e-01 -2.204452306032180786e-01 2.372238785028457642e-02 -3.100879788398742676e-01 3.377744853496551514e-01 1.309116184711456299e-01 9.871366620063781738e-02 1.730701476335525513e-01 6.160908378660678864e-03 -1.298355162143707275e-01 2.900873683393001556e-02 -1.346993166953325272e-02 -2.343735247850418091e-01 -3.553632497787475586e-01 -1.840941458940505981e-01 -1.253916919231414795e-01 -7.484443485736846924e-02 -5.900609493255615234e-02 1.700344868004322052e-02 -1.971129775047302246e-01 1.791741102933883667e-01
1.817669719457626343e-01 1.324381977319717407e-01 3.687119111418724060e-03 2.561032474040985107e-01 1.074630096554756165e-01 4.250439703464508057e-01 1.688697934150695801e-01 1.014488167129456997e-03 -1.764129288494586945e-02 -1.149019002914428711e-01 -3.085579276084899902e-01 -1.919222325086593628e-01 -5.667944252490997314e-02 1.755164191126823425e-02 -1.895886212587356567e-01 2.684189677238464355e-01 -1.454996317625045776e-01 5.419751256704330444e-02 -9.905867278575897217e-02 2.552779614925384521e-01 -3.891112282872200012e-02 -2.679246068000793457e-01 -9.188157320022583008e-02 9.173128753900527954e-02 8.427797257900238037e-02 -3.009803891181945801e-01 -2.651708126068115234e-01 -4.438343457877635956e-03 -4.317292477935552597e-03 7.011503446847200394e-03 8.866624534130096436e-02 2.020453959703445435e-01
-1.804770380258560181e-01 3.702745139598846436e-01 -5.346497520804405212e-03 1.682364344596862793e-01 -2.356679588556289673e-01 3.779417276382446289e-02 7.254222035408020020e-02 -5.909383669495582581e-02 9.352986514568328857e-02 -7.736179232597351074e-02 -1.038688197731971741e-01 3.133634105324745178e-02 -3.901254832744598389e-01 -3.401516936719417572e-03 -5.690712109208106995e-02 2.744413912296295166e-01 2.075616121292114258e-01 2.840961515903472900e-02 -1.656110882759094238e-01 -1.780749298632144928e-02 1.377383619546890259e-01 -1.565239019691944122e-02 3.465803265571594238e-01 -3.309974372386932373e-01 2.275063991546630859e-01 -7.909750938415527344e-02 3.116587176918983459e-04 -1.261876672506332397e-01 -1.466784775257110596e-01 -1.054325848817825317e-01 -8.335952460765838623e-02 2.120271325111389160e-01
-2.798896729946136475e-01 4.015242308378219604e-02 1.325108855962753296e-02 1.194064039736986160e-02 2.974388599395751953e-01 1.962400674819946289e-01 1.010778397321701050e-01 2.111232131719589233e-01 1.680875718593597412e-01 -9.791064262390136719e-02 1.265088021755218506e-01 7.703470438718795776e-02 -2.056573778390884399e-01 7.298152893781661987e-02 -2.915993928909301758e-01 2.509599030017852783e-01 1.141719892621040344e-01 3.352043628692626953e-01 1.547613590955734253e-01 -3.838147968053817749e-02 -2.516159713268280029e-01 -5.297799594700336456e-03 1.032191291451454163e-01 -6.266720592975616455e-02 -2.164266407489776611e-01 -2.690752446651458740e-01 -5.626536160707473755e-02 -2.597475945949554443e-01 2.482401952147483826e-02 4.972365126013755798e-02 -1.965982019901275635e-01 1.489730030298233032e-01
2.701421678066253662e-01 -2.604181319475173950e-02 -9.217955917119979858e-02 3.102726042270660400e-01 -1.485027372837066650e-01 5.124128982424736023e-02 2.627319991588592529e-01 -3.105359710752964020e-02 -2.194647490978240967e-02 -1.720399558544158936e-01 9.930580109357833862e-02 -1.261826604604721069e-01 -1.857951134443283081e-01 1.946252286434173584e-01 -3.803552314639091492e-02 2.734923362731933594e-01 1.462657935917377472e-02 2.177242785692214966e-01 2.068472951650619507e-01 -4.415408521890640259e-02 -1.437598839402198792e-02 2.238462865352630615e-01 2.055163383483886719e-01 -8.097008615732192993e-02 7.011789083480834961e-02 -1.876020878553390503e-01 -2.350916266441345215e-01 5.079970508813858032e-02 4.080312326550483704e-02 -1.679763644933700562e-01 -4.274159371852874756e-01 1.428840905427932739e-01
2.038827389478683472e-01 5.468818172812461853e-02 1.583313196897506714e-02 1.484853327274322510e-01 -1.513742953538894653e-01 3.148167729377746582e-01 3.040755689144134521e-01 8.469306677579879761e-02 3.675313293933868408e-02 -2.429754883050918579e-01 8.836720138788223267e-02 -1.989178732037544250e-02 -1.356558036059141159e-02 1.028176248073577881e-01 -5.063712596893310547e-02 1.125878170132637024e-01 -5.252964794635772705e-02 8.726942539215087891e-02 3.753181546926498413e-02 -1.662043482065200806e-01 -2.910942025482654572e-02 -1.289635803550481796e-02 6.275314092636108398e-02 -1.111300066113471985e-01 6.243040785193443298e-02 -2.814729213714599609e-01 -5.356860160827636719e-01 -2.482100576162338257e-01 6.862498819828033447e-02 -1.773058772087097168e-01 -4.962216317653656006e-02 2.998086214065551758e-01
-1.537477821111679077e-01 -3.895922750234603882e-02 9.175547398626804352e-03 2.853789627552032471e-01 4.325906932353973389e-02 1.843590438365936279e-01 2.205600142478942871e-01 2.403175085783004761e-01 1.292814463376998901e-01 -3.625318408012390137e-01 -1.459950506687164307e-01 2.202409319579601288e-02 -5.041564628481864929e-02 5.755085498094558716e-03 -9.414937347173690796e-02 1.040063649415969849e-01 -2.742823213338851929e-02 -2.697826623916625977e-01 -2.095105126500129700e-02 -4.288075864315032959e-02 2.973790746182203293e-03 -9.771095355972647667e-04 -1.328147202730178833e-01 -2.703961357474327087e-02 9.908618405461311340e-03 -4.362688362598419189e-01 -3.836957365274429321e-02 -3.127170801162719727e-01 -7.606855779886245728e-02 -2.354904264211654663e-02 2.825109064579010010e-01 2.980289459228515625e-01
-1.098278611898422241e-01 3.439238294959068298e-02 -2.053090929985046387e-01 1.521916836500167847e-01 -8.255248516798019409e-02 1.803031045710667968e-05 -3.441209346055984497e-02 -1.526462137699127197e-01 -3.760829195380210876e-02 -2.229410409927368164e-01 -3.888686299324035645e-01 5.924651771783828735e-02 -7.723264396190643311e-02 -1.120704635977745056e-01 -3.156663179397583008e-01 3.970889449119567871e-01 -2.842660248279571533e-02 -2.940299175679683685e-02 1.193728893995285034e-01 -1.562006946187466383e-04 1.202313750982284546e-01 -9.735023230314254761e-02 -7.923447992652654648e-04 2.151694707572460175e-02 4.400333166122436523e-01 -3.101135790348052979e-01 -9.489658474922180176e-02 -2.827594429254531860e-02 -2.065507024526596069e-01 -1.391982585191726685e-01 3.289712220430374146e-02 -7.348719984292984009e-02
-2.674669921398162842e-01 6.257430464029312134e-02 9.354232996702194214e-02 2.995922267436981201e-01 5.495927855372428894e-02 1.428194642066955566e-01 1.104122996330261230e-01 3.531402722001075745e-02 1.127440333366394043e-01 -3.629926443099975586e-01 -5.800448358058929443e-02 -1.833481900393962860e-02 -1.277128905057907104e-01 9.919558651745319366e-03 -1.671474725008010864e-01 9.938608855009078979e-02 2.183762043714523315e-01 -2.427360713481903076e-01 -5.056573823094367981e-02 -1.016806345432996750e-02 -9.459766000509262085e-02 5.620125308632850647e-02 2.228189725428819656e-03 -8.474325388669967651e-02 2.040608227252960205e-01 -2.346325218677520752e-01 -7.600850611925125122e-02 -4.743906259536743164e-01 -4.171435534954071045e-02 -5.161924287676811218e-03 2.669833004474639893e-01 2.401189357042312622e-01
8.886331319808959961e-02 -1.701299548149108887e-01 1.598114967346191406e-01 1.668498218059539795e-01 1.467599719762802124e-01 1.814717799425125122e-01 -3.763824701309204102e-02 3.454391146078705788e-03 2.452487051486968994e-01 -1.081373244524002075e-01 1.279353201389312744e-01 -4.839755967259407043e-02 -1.950153559446334839e-01 1.819654405117034912e-01 -1.954715996980667114e-01 2.589300572872161865e-01 2.729203999042510986e-01 2.048223279416561127e-02 1.841723918914794922e-02 -1.084672212600708008e-01 -3.368038237094879150e-01 -1.371684819459915161e-01 9.728154540061950684e-02 -1.782628446817398071e-01 -1.914636492729187012e-01 -2.267829030752182007e-01 -2.533104419708251953e-01 -1.132961735129356384e-01 -3.194361925125122070e-02 -1.590922474861145020e-02 -3.607349991798400879e-01 1.730253547430038452e-01
3.137496998533606529e-03 9.658557176589965820e-02 2.174420505762100220e-01 3.194214403629302979e-01 3.804626464843750000e-01 -4.776143282651901245e-02 -3.688536584377288818e-02 -1.849424242973327637e-01 1.503786146640777588e-01 -2.281219810247421265e-01 -2.427452206611633301e-01 -1.126947179436683655e-01 -3.658645749092102051e-01 5.364413186907768250e-02 -1.091859415173530579e-01 1.706699877977371216e-01 2.890549898147583008e-01 2.442537061870098114e-02 1.319241076707839966e-01 5.236263945698738098e-02 1.004471629858016968e-02 7.913456857204437256e-02 5.484695732593536377e-02 -2.149564772844314575e-01 2.759359776973724365e-02 -3.601583540439605713e-01 -1.495054457336664200e-02 -1.391492038965225220e-01 7.313558459281921387e-02 1.304969787597656250e-01 -2.779707126319408417e-02 4.006242379546165466e-02
1.171752717345952988e-02 1.562535762786865234e-01 1.457757204771041870e-01 1.945452690124511719e-01 6.142852827906608582e-02 1.976844668388366699e-01 2.251925468444824219e-01 4.013822600245475769e-02 -1.261312048882246017e-02 -9.859774261713027954e-02 -1.873586028814315796e-01 -1.313385646790266037e-02 -5.221134796738624573e-02 3.533155024051666260e-01 1.054739207029342651e-01 2.857756316661834717e-01 -2.279592752456665039e-01 -5.677685514092445374e-02 5.242728814482688904e-02 9.918805211782455444e-03 -9.801087528467178345e-02 1.688433140516281128e-01 3.802158311009407043e-02 -1.310530211776494980e-02 2.826265096664428711e-01 -4.206965565681457520e-01 -2.336191236972808838e-01 -3.469999134540557861e-01 -1.244500204920768738e-01 9.594002366065979004e-02 2.069090027362108231e-03 3.678028285503387451e-02
-2.788898050785064697e-01 1.151847690343856812e-01 -1.589141637086868286e-01 4.143476113677024841e-02 -1.866512894630432129e-01 -1.061857417225837708e-01 1.913500875234603882e-01 2.773911654949188232e-01 1.918122619390487671e-01 -2.264201641082763672e-02 3.061248734593391418e-02 -9.690404683351516724e-02 -2.628473937511444092e-01 -1.842880547046661377e-01 -5.600335001945495605e-01 1.726167798042297363e-01 1.114871054887771606e-01 1.777442544698715210e-01 1.684857904911041260e-01 6.216105446219444275e-02 8.329340815544128418e-02 -1.308424174785614014e-01 3.809336572885513306e-03 -1.289031095802783966e-02 5.275886040180921555e-03 -7.230403274297714233e-02 -2.967728376388549805e-01 -9.761589765548706055e-02 8.835653215646743774e-02 -5.874025821685791016e-02 9.392497688531875610e-02 6.885259598493576050e-02
6.593438237905502319e-02 7.924947142601013184e-02 3.495598584413528442e-02 1.798585206270217896e-01 1.965747028589248657e-01 1.325054466724395752e-01 1.780092120170593262e-01 2.292211167514324188e-02 1.602685302495956421e-01 -2.149613350629806519e-01 -5.820740386843681335e-02 1.535403262823820114e-02 -1.718718856573104858e-01 1.348356008529663086e-01 -1.748096793889999390e-01 1.362003535032272339e-01 2.395268678665161133e-01 -2.598952502012252808e-02 8.714862912893295288e-02 2.902589142322540283e-01 8.933445066213607788e-02 -2.007540315389633179e-02 1.518500745296478271e-01 -1.575840711593627930e-01 -9.458257257938385010e-02 -3.034019172191619873e-01 2.781228125095367432e-01 -3.926652967929840088e-01 2.814684808254241943e-01 -2.138735651969909668e-01 -1.980147510766983032e-02 1.760041713714599609e-01
-1.439766287803649902e-01 2.934065274894237518e-02 2.278001308441162109e-01 2.274137139320373535e-01 -5.820121616125106812e-02 3.414778113365173340e-01 2.820255048573017120e-02 -4.990018904209136963e-02 1.698890477418899536e-01 -7.178805023431777954e-02 -1.588656306266784668e-01 2.057612389326095581e-01 -8.173488080501556396e-02 4.760789684951305389e-03 6.609981507062911987e-02 2.683417201042175293e-01 -4.557182081043720245e-03 1.977041065692901611e-01 1.304641664028167725e-01 1.333075165748596191e-01 -1.337566971778869629e-01 -1.082822382450103760e-01 1.558623909950256348e-01 1.464565563946962357e-02 1.322302371263504028e-01 -3.218563497066497803e-01 3.301395568996667862e-03 -3.441066443920135498e-01 -8.223596215248107910e-02 -3.845475018024444580e-01 1.622440367937088013e-01 1.355222165584564209e-01
-7.593570649623870850e-02 -7.558005303144454956e-02 3.959234058856964111e-02 3.811489045619964600e-02 1.105535104870796204e-01 3.958175703883171082e-02 1.143082380294799805e-01 -3.312709555029869080e-02 1.617171615362167358e-01 -1.775955259799957275e-01 1.530443578958511353e-01 -9.832429885864257812e-02 -2.402624040842056274e-01 3.412363231182098389e-01 -4.313264489173889160e-01 2.081378400325775146e-01 1.016848236322402954e-01 2.353386282920837402e-01 1.800561696290969849e-01 2.029229700565338135e-01 -2.715255618095397949e-01 -9.582525491714477539e-02 1.212401762604713440e-01 1.042878031730651855e-01 -2.353853136301040649e-01 -2.861769795417785645e-01 -1.188096329569816589e-01 3.825324401259422302e-02 -5.134557932615280151e-02 -9.552113711833953857e-03 -1.231200527399778366e-02 2.442663908004760742e-01
9.164071083068847656e-02 -7.409381121397018433e-02 2.060205042362213135e-01 3.564462661743164062e-01 -2.067837305366992950e-02 -2.429329752922058105e-01 7.054892182350158691e-02 2.660578787326812744e-01 -9.592381864786148071e-02 -1.660529971122741699e-01 -3.071674332022666931e-02 -1.147266104817390442e-01 -3.762444555759429932e-01 1.077985540032386780e-01 -1.075394600629806519e-01 2.765409350395202637e-01 8.539914339780807495e-02 4.037612676620483398e-01 -1.019729766994714737e-02 1.559374108910560608e-02 1.095624789595603943e-01 -6.218210235238075256e-02 1.029733568429946899e-02 -2.887689769268035889e-01 -1.289088577032089233e-01 -2.543638050556182861e-01 2.114965394139289856e-02 -1.627477407455444336e-01 -1.634725951589643955e-03 4.292390774935483932e-03 3.487033396959304810e-02 -9.893368184566497803e-02
1.193617880344390869e-01 -1.274203360080718994e-01 -9.103646129369735718e-02 1.977904140949249268e-01 2.072557620704174042e-02 2.834174409508705139e-02 4.600329697132110596e-01 -5.945432186126708984e-02 2.493771612644195557e-01 1.230154186487197876e-01 -2.874920070171356201e-01 1.435886174440383911e-01 -5.621942877769470215e-02 8.068970590829849243e-02 -4.861778616905212402e-01 2.854401431977748871e-02 3.820839524269104004e-02 7.796224206686019897e-02 6.117714196443557739e-02 -7.211636751890182495e-02 -1.612556427717208862e-01 -2.833625860512256622e-02 1.683074831962585449e-01 -2.794639468193054199e-01 -1.443489044904708862e-01 -1.911314725875854492e-01 -2.554582059383392334e-01 5.335318669676780701e-02 -1.753112860023975372e-02 -4.677171260118484497e-02 -1.196169573813676834e-02 -2.091315574944019318e-02
3.233429044485092163e-02 1.949559301137924194e-01 2.070578634738922119e-01 1.753140985965728760e-01 -1.971304714679718018e-01 8.638914674520492554e-02 2.827092707157135010e-01 1.962455362081527710e-01 -1.576135009527206421e-01 -2.896955609321594238e-01 -6.258026510477066040e-02 2.700213789939880371e-01 -8.745177835226058960e-02 -2.285032421350479126e-01 -1.717201173305511475e-01 4.557818919420242310e-02 -1.226885523647069931e-02 2.884657122194766998e-02 1.611290723085403442e-01 1.748851127922534943e-02 -2.028893232345581055e-01 1.143036410212516785e-01 3.317756950855255127e-01 -9.878548979759216309e-02 1.451110243797302246e-01 -2.742641568183898926e-01 3.404419869184494019e-02 1.168234571814537048e-01 -2.755708098411560059e-01 4.338835179805755615e-02 -1.841448694467544556e-01 1.463836431503295898e-01
8.038493245840072632e-02 9.143588691949844360e-02 2.436886727809906006e-02 1.324242055416107178e-01 1.526469290256500244e-01 8.864279836416244507e-02 3.639752268791198730e-01 -1.008313894271850586e-01 -3.677846118807792664e-02 4.625141154974699020e-03 -1.175048500299453735e-01 -4.480604454874992371e-02 -3.092075511813163757e-02 -3.875606926158070564e-03 -2.472207695245742798e-01 2.032287120819091797e-01 -3.717633709311485291e-02 2.812261581420898438e-01 2.698819339275360107e-01 -1.445812135934829712e-01 1.085747256875038147e-01 -5.452290922403335571e-02 -2.411526739597320557e-01 -1.007503941655158997e-01 9.784459322690963745e-02 -2.422842234373092651e-01 -3.249327242374420166e-01 2.515305019915103912e-02 1.494949609041213989e-01 2.433523386716842651e-01 -2.064793854951858521e-01 3.416069447994232178e-01
-2.500800490379333496e-01 1.359937489032745361e-01 1.479821950197219849e-01 -2.082359045743942261e-02 -5.803886055946350098e-02 3.402188420295715332e-01 2.600907981395721436e-01 5.705915763974189758e-02 -7.607448846101760864e-02 -2.414968162775039673e-01 -1.512003540992736816e-01 2.147727161645889282e-01 -3.907962739467620850e-01 -4.413774982094764709e-02 -1.443812549114227295e-01 -9.943153709173202515e-02 -1.311601847410202026e-01 1.089885607361793518e-01 1.481924057006835938e-01 -2.329820692539215088e-01 1.406342387199401855e-01 -1.176859959959983826e-01 -4.578435793519020081e-02 -1.267638406716287136e-03 -8.147197216749191284e-02 -2.742518186569213867e-01 -2.972356379032135010e-01 -1.160052567720413208e-01 3.863750025629997253e-02 -1.756367534399032593e-01 -7.887007296085357666e-02 1.576228886842727661e-01
-1.470329165458679199e-01 1.177370846271514893e-01 -1.690031886100769043e-01 4.373955428600311279e-01 7.640206813812255859e-02 -3.338302951306104660e-03 -3.644699975848197937e-02 -1.489445269107818604e-01 -5.349887069314718246e-03 -3.905818164348602295e-01 -2.239869236946105957e-01 1.516566723585128784e-01 -2.232311517000198364e-01 1.915359497070312500e-02 -1.691768169403076172e-01 3.043632805347442627e-01 4.321799054741859436e-02 -3.395172581076622009e-02 -2.497519599273800850e-03 1.599998772144317627e-01 1.232825145125389099e-01 -1.781240105628967285e-02 9.912843257188796997e-02 8.471520245075225830e-02 2.382796406745910645e-01 -1.206236481666564941e-01 -2.919979393482208252e-01 -7.996612042188644409e-02 -6.632561981678009033e-02 1.798052042722702026e-01 -1.753669083118438721e-01 1.626615673303604126e-01
-3.245279192924499512e-03 1.955398917198181152e-01 1.177471578121185303e-01 -1.354755647480487823e-02 2.204851955175399780e-01 3.595107048749923706e-02 2.936366200447082520e-01 -2.766180336475372314e-01 -4.257021546363830566e-01 -2.490195631980895996e-01 -2.858763635158538818e-01 -5.854443833231925964e-02 -1.419615149497985840e-01 -3.694045171141624451e-02 -1.595392674207687378e-01 2.544532418251037598e-01 1.543042510747909546e-01 -1.635738089680671692e-02 8.687397092580795288e-02 4.649836197495460510e-02 2.064071036875247955e-02 -2.362760342657566071e-02 7.558058947324752808e-02 -2.503313124179840088e-01 1.128034964203834534e-01 -2.100201100111007690e-01 -1.645307093858718872e-01 -2.807752192020416260e-01 1.467013508081436157e-01 -8.047829568386077881e-02 2.852492034435272217e-02 -1.605537347495555878e-02
-2.599915266036987305e-01 1.870073564350605011e-02 -2.724443674087524414e-01 2.344326674938201904e-01 -2.329583093523979187e-02 -2.252773940563201904e-01 2.075228393077850342e-01 1.598203480243682861e-01 1.067795306444168091e-01 2.926480211317539215e-02 -1.896791742183268070e-03 -5.987932905554771423e-02 -2.395178675651550293e-01 -1.488481909036636353e-01 -4.242566823959350586e-01 3.693843483924865723e-01 9.078343212604522705e-02 2.429805509746074677e-02 3.753027319908142090e-02 4.101015999913215637e-02 1.048916503787040710e-01 -8.139568567276000977e-02 -1.056191846728324890e-01 9.083585441112518311e-02 -1.352361142635345459e-01 -5.408716201782226562e-02 -2.537852823734283447e-01 -1.275140196084976196e-01 1.361801773309707642e-01 -1.025147065520286560e-01 -1.138635072857141495e-02 3.018894195556640625e-01
2.854525148868560791e-01 2.337320148944854736e-01 -2.801222354173660278e-02 2.237900346517562866e-01 2.033332288265228271e-01 9.696577489376068115e-02 3.059999346733093262e-01 1.932914555072784424e-02 -1.853375583887100220e-01 5.948737636208534241e-02 -3.451665937900543213e-01 2.456343322992324829e-01 -6.828856468200683594e-02 1.444918364286422729e-01 -3.866668045520782471e-01 1.983791589736938477e-01 2.308322638273239136e-01 5.347648169845342636e-03 -9.210070967674255371e-02 2.816204354166984558e-02 -1.225591972470283508e-01 -3.969931602478027344e-02 1.998700946569442749e-02 -3.862201003357768059e-03 8.672429621219635010e-02 -5.397170409560203552e-02 4.518463462591171265e-02 -3.176231980323791504e-01 -9.637820720672607422e-02 1.584028154611587524e-01 8.560965210199356079e-02 -4.270059615373611450e-02
-1.871568709611892700e-01 9.101743251085281372e-02 1.624237746000289917e-01 1.796817928552627563e-01 1.359299421310424805e-01 5.865756422281265259e-02 1.535424888134002686e-01 2.525947391986846924e-01 1.237464603036642075e-02 -2.255946248769760132e-01 1.923626065254211426e-01 2.090976536273956299e-01 -1.289519220590591431e-01 -1.589213311672210693e-01 -2.129994332790374756e-01 2.844772338867187500e-01 -4.653101414442062378e-02 -6.021247711032629013e-03 -1.959899067878723145e-01 -7.870129495859146118e-02 -3.600894510746002197e-01 -1.575776487588882446e-01 1.202269569039344788e-01 -8.572013676166534424e-02 -2.595692276954650879e-01 -2.538885474205017090e-01 -6.143105030059814453e-02 -3.223568499088287354e-01 -6.905428320169448853e-02 -4.551021009683609009e-02 -1.200082823634147644e-01 7.001680135726928711e-02
-2.787269055843353271e-01 6.235753744840621948e-02 1.213272884488105774e-01 3.775863349437713623e-01 -1.313132792711257935e-02 1.102662384510040283e-01 1.552401930093765259e-01 3.410245105624198914e-02 5.802743881940841675e-02 -2.949314415454864502e-01 -1.602233499288558960e-01 5.982052162289619446e-02 -1.255243718624114990e-01 -2.317214570939540863e-02 -5.562447011470794678e-02 1.477768421173095703e-01 2.266751825809478760e-01 -1.264087557792663574e-01 2.672930620610713959e-02 -2.854848839342594147e-02 -1.314310878515243530e-01 6.000637635588645935e-02 -1.502102315425872803e-01 -1.359152048826217651e-01 1.860849708318710327e-01 -2.486138045787811279e-01 -9.971983730792999268e-02 -4.151160717010498047e-01 -3.112122043967247009e-02 1.587335914373397827e-01 3.308260738849639893e-01 1.326518356800079346e-01
9.572646021842956543e-02 8.655296266078948975e-02 -3.546720743179321289e-01 2.338490188121795654e-01 -2.851405739784240723e-01 -6.069536879658699036e-02 3.230973184108734131e-01 2.321045100688934326e-01 -2.373037934303283691e-01 -1.965130679309368134e-02 6.160181481391191483e-03 -8.207835257053375244e-02 -2.654946409165859222e-02 4.264665022492408752e-02 -3.293974995613098145e-01 3.053583502769470215e-01 -1.827910989522933960e-01 6.195559725165367126e-02 9.436884522438049316e-02 -2.177544124424457550e-02 -1.556249558925628662e-01 -8.296952396631240845e-02 1.491570938378572464e-02 -3.262297809123992920e-02 9.146688878536224365e-02 -1.828376948833465576e-01 -5.154441669583320618e-02 -1.180530935525894165e-01 -5.341000854969024658e-02 -2.516892254352569580e-01 -2.563884854316711426e-01 1.500832140445709229e-01
2.171247452497482300e-01 -6.905499100685119629e-02 -2.369211018085479736e-01 1.573350876569747925e-01 2.525059878826141357e-01 2.361288368701934814e-01 9.530105441808700562e-02 1.909165978431701660e-01 2.625926956534385681e-02 -2.213918864727020264e-01 -5.925560370087623596e-02 -3.679604828357696533e-01 1.346168965101242065e-01 -6.004812195897102356e-02 -2.544104158878326416e-01 3.471863865852355957e-01 -6.394217908382415771e-02 2.096323072910308838e-01 1.371163874864578247e-01 -9.915522485971450806e-02 7.081457227468490601e-02 -9.290069341659545898e-02 3.040394745767116547e-02 1.256115883588790894e-01 1.279139220714569092e-01 -2.357587069272994995e-01 1.625262051820755005e-01 -5.519534274935722351e-02 1.362286210060119629e-01 -2.438139021396636963e-01 -1.252646595239639282e-01 6.662734597921371460e-02
-2.796395719051361084e-01 1.135599166154861450e-01 6.345265358686447144e-02 7.321155816316604614e-02 7.883888483047485352e-02 3.343166112899780273e-01 7.346788793802261353e-02 4.588049650192260742e-02 5.103796347975730896e-02 -1.570972651243209839e-01 1.874755024909973145e-01 2.936919033527374268e-02 -6.050828844308853149e-02 -1.877561509609222412e-01 -3.018527328968048096e-01 5.071550011634826660e-01 1.328523159027099609e-01 5.122105125337839127e-03 1.230447925627231598e-02 -1.361626386642456055e-01 -2.012855857610702515e-01 1.613391563296318054e-02 2.276128083467483521e-01 -2.296761870384216309e-01 -1.113686785101890564e-01 -1.537061929702758789e-01 -5.102939531207084656e-02 -8.615200966596603394e-02 6.714197248220443726e-02 -7.549665123224258423e-02 -1.217730864882469177e-01 2.659157216548919678e-01
2.944401279091835022e-02 -3.427600488066673279e-02 -6.645575165748596191e-02 -8.182229846715927124e-02 -3.620299324393272400e-02 8.792318403720855713e-02 6.247294321656227112e-02 3.494295477867126465e-01 -7.403841614723205566e-02 -1.686059534549713135e-01 -2.976451218128204346e-01 -3.068899810314178467e-01 -2.725454866886138916e-01 -1.244022846221923828e-01 -2.694703638553619385e-01 2.795705497264862061e-01 -4.077922925353050232e-02 1.503893733024597168e-01 1.023947373032569885e-01 -1.034506480209529400e-03 -2.597624957561492920e-01 -1.315054744482040405e-01 1.445424556732177734e-01 -4.179809987545013428e-02 6.118750944733619690e-02 9.437080472707748413e-02 -4.088180512189865112e-02 -2.140405476093292236e-01 -1.909661442041397095e-01 -2.843005657196044922e-01 -2.466697543859481812e-01 1.188969835638999939e-01
2.833532541990280151e-02 7.479155063629150391e-02 -2.514621317386627197e-01 9.650145471096038818e-02 1.800372600555419922e-01 3.154464364051818848e-01 3.210314512252807617e-01 -2.122175395488739014e-01 -7.705533504486083984e-02 -1.077922433614730835e-01 -5.929251387715339661e-02 2.835199795663356781e-02 -3.858049213886260986e-01 1.092577278614044189e-01 -2.567107677459716797e-01 2.770464718341827393e-01 5.638628453016281128e-02 1.719136536121368408e-01 -1.770089007914066315e-02 -6.496256589889526367e-02 -1.702073067426681519e-01 -1.947300732135772705e-01 -9.724041447043418884e-03 2.827831804752349854e-01 3.787235543131828308e-02 -4.408720508217811584e-02 -1.035154163837432861e-01 1.000573113560676575e-01 1.264925003051757812e-01 -1.604506075382232666e-01 2.199192494153976440e-01 1.315061599016189575e-01
-3.790951147675514221e-02 -6.062890961766242981e-02 -1.402794122695922852e-01 3.016090393066406250e-01 -7.661249488592147827e-02 1.884402781724929810e-01 3.043395578861236572e-01 7.699208706617355347e-02 3.255596384406089783e-02 9.394919127225875854e-02 2.467300370335578918e-02 3.924883902072906494e-02 -4.792412519454956055e-01 1.409019380807876587e-01 -2.997691929340362549e-01 -1.372237503528594971e-01 1.657019108533859253e-01 1.699305921792984009e-01 -1.613596379756927490e-01 5.012024194002151489e-02 -2.048219591379165649e-01 1.125763431191444397e-01 1.469042897224426270e-01 2.177782058715820312e-01 -2.932946011424064636e-02 -2.473465502262115479e-01 -6.663148850202560425e-02 -2.382808774709701538e-01 -7.427977025508880615e-02 -1.115197315812110901e-01 1.129991337656974792e-01 -1.075217798352241516e-01
-1.742157489061355591e-01 3.955641388893127441e-02 6.566376239061355591e-02 6.653931736946105957e-02 1.825573742389678955e-01 7.050737738609313965e-02 1.065214872360229492e-01 1.622548103332519531e-01 1.353078335523605347e-01 -1.556522399187088013e-01 2.109869271516799927e-01 2.434607595205307007e-01 -8.456043154001235962e-02 -7.521294802427291870e-02 -1.567229777574539185e-01 3.827623724937438965e-01 -6.883687805384397507e-03 3.977277874946594238e-02 -9.662087261676788330e-02 -4.386870563030242920e-02 -3.442000448703765869e-01 -9.208628535270690918e-02 1.587316393852233887e-01 7.746396213769912720e-02 -1.769662052392959595e-01 -2.537867426872253418e-01 -5.765888467431068420e-02 -3.979294896125793457e-01 -1.033100634813308716e-01 -1.076152734458446503e-02 -2.801874577999114990e-01 1.882596313953399658e-01
2.939010858535766602e-01 -5.562149360775947571e-02 1.749171167612075806e-01 2.281367480754852295e-01 1.299970317631959915e-02 1.426228582859039307e-01 3.785779476165771484e-01 -1.666566282510757446e-01 -5.166636407375335693e-02 -6.680796295404434204e-02 -1.965527981519699097e-01 8.114660158753395081e-03 -1.673740893602371216e-01 2.033795863389968872e-01 -2.553129792213439941e-01 1.161641031503677368e-01 -1.350202411413192749e-01 1.635685414075851440e-01 -1.829966157674789429e-01 2.403365224599838257e-01 -1.302735805511474609e-01 1.897503249347209930e-02 -1.659280359745025635e-01 -3.207991421222686768e-01 -4.296073690056800842e-02 -2.783205211162567139e-01 -1.337727755308151245e-01 1.203104928135871887e-01 5.441560060717165470e-04 -9.539124369621276855e-02 -6.227507069706916809e-02 1.836480796337127686e-01
3.183741569519042969e-01 2.626094408333301544e-02 -1.288754194974899292e-01 2.095405608415603638e-01 -2.141140997409820557e-01 2.057643681764602661e-01 2.439871132373809814e-01 -7.731220126152038574e-02 1.610837578773498535e-01 -2.572865784168243408e-01 -1.546959206461906433e-02 -1.048627421259880066e-01 -9.942431747913360596e-02 7.029499113559722900e-02 -3.070591948926448822e-02 3.236947953701019287e-01 -6.796076893806457520e-02 1.473030596971511841e-01 1.494075804948806763e-01 8.881866931915283203e-02 5.707264319062232971e-02 1.378819644451141357e-01 1.125232353806495667e-01 -2.005412727594375610e-01 1.398998945951461792e-01 -3.639923930168151855e-01 -2.261632233858108521e-01 3.325399756431579590e-02 9.235210716724395752e-02 -1.141580566763877869e-01 -2.935713529586791992e-01 1.267884075641632080e-01
1.147826611995697021e-01 8.225218206644058228e-02 1.403875797986984253e-01 2.847022712230682373e-01 1.640968918800354004e-01 2.143957763910293579e-01 7.071992754936218262e-02 -1.053372174501419067e-01 1.126872748136520386e-02 -1.359986513853073120e-01 -2.282953709363937378e-01 1.055894792079925537e-01 -2.214280329644680023e-02 5.200682580471038818e-02 -3.749522864818572998e-01 -2.959427610039710999e-02 -2.428235262632369995e-01 1.010713055729866028e-01 1.383831202983856201e-01 9.055562317371368408e-02 -5.285662412643432617e-02 -1.896485835313796997e-01 -1.558487862348556519e-01 -1.922140717506408691e-01 -1.689764559268951416e-01 -1.525547653436660767e-01 -3.946657478809356689e-01 -2.511435449123382568e-01 -2.553684636950492859e-02 -1.812954246997833252e-01 -2.309146821498870850e-01 9.863133728504180908e-02
1.394188869744539261e-02 3.422055840492248535e-01 -9.112872928380966187e-02 1.844450831413269043e-01 -3.931577131152153015e-02 2.120328694581985474e-01 2.034061104059219360e-01 1.347928494215011597e-02 -5.583993345499038696e-02 3.144875541329383850e-02 1.866865009069442749e-01 3.492033481597900391e-02 -1.239914000034332275e-01 2.008956670761108398e-02 -3.017772436141967773e-01 1.495506763458251953e-01 1.148599088191986084e-01 2.274596095085144043e-01 9.098657220602035522e-02 4.559499677270650864e-03 -2.706675827503204346e-01 -1.625131219625473022e-01 -3.046070411801338196e-02 -2.372584640979766846e-01 -2.177616953849792480e-01 -2.270583994686603546e-02 1.215717475861310959e-02 -3.635207116603851318e-01 1.648079901933670044e-01 3.461143374443054199e-02 -3.132013231515884399e-02 3.784627914428710938e-01
1.078733950853347778e-01 1.340408772230148315e-01 -5.280598998069763184e-03 3.646245896816253662e-01 1.425500307232141495e-02 3.524078130722045898e-01 8.337160199880599976e-02 3.101324439048767090e-01 -9.981847554445266724e-02 -1.475324928760528564e-01 7.857802323997020721e-03 -1.125472038984298706e-01 4.651358351111412048e-02 1.925858855247497559e-01 -3.123515844345092773e-01 3.998315036296844482e-01 8.888825774192810059e-02 -9.288685768842697144e-02 -4.114450886845588684e-02 -7.833880186080932617e-02 -7.086145877838134766e-02 -1.597221493721008301e-01 8.216398954391479492e-02 7.988864928483963013e-02 1.276381015777587891e-01 7.861942797899246216e-02 2.392451614141464233e-01 -1.187226921319961548e-02 1.627121269702911377e-01 -6.622372567653656006e-02 -1.952687799930572510e-01 2.277790904045104980e-01
-6.987485289573669434e-02 -1.701187193393707275e-01 -7.804339379072189331e-02 1.351709365844726562e-01 2.714747488498687744e-01 -1.246013026684522629e-02 1.604267060756683350e-01 2.391010522842407227e-01 -3.982629999518394470e-02 -8.229909837245941162e-02 -8.022902905941009521e-02 1.839410960674285889e-01 -1.051371991634368896e-01 -9.073270857334136963e-02 -4.584181010723114014e-01 2.675668001174926758e-01 2.282012403011322021e-01 8.776330947875976562e-02 1.350425630807876587e-01 6.135058775544166565e-02 -6.504025775939226151e-03 -1.237727552652359009e-01 -1.188762411475181580e-01 6.310062855482101440e-02 -3.051473796367645264e-01 -2.282197177410125732e-01 -2.122464925050735474e-01 1.071470603346824646e-01 5.273368954658508301e-02 -1.434840857982635498e-01 -6.833760440349578857e-02 3.006309270858764648e-01
-4.554653540253639221e-02 -1.391775906085968018e-01 2.351145893335342407e-01 2.880664169788360596e-01 -1.361042708158493042e-01 4.009816423058509827e-02 5.079995840787887573e-03 9.935697168111801147e-02 -8.822754025459289551e-02 -1.932163238525390625e-01 -2.182151228189468384e-01 -2.638589777052402496e-02 -6.593190878629684448e-02 -4.281810019165277481e-03 -1.986355632543563843e-01 9.797117859125137329e-02 3.567935526371002197e-01 6.995810568332672119e-02 2.235343903303146362e-01 5.037296935915946960e-02 -2.584807761013507843e-02 1.200569346547126770e-01 2.254340648651123047e-01 1.592881977558135986e-01 1.682478189468383789e-01 -2.413366585969924927e-01 -3.309923112392425537e-01 -7.977019250392913818e-02 -9.155800938606262207e-02 -6.715219933539628983e-03 1.294037401676177979e-01 3.997432291507720947e-01
1.379291415214538574e-01 1.259503811597824097e-01 2.329947352409362793e-01 1.003618016839027405e-01 -1.532894074916839600e-01 2.654773890972137451e-01 2.917458117008209229e-01 -1.448994595557451248e-02 2.901081927120685577e-03 -2.181462049484252930e-01 -6.338516622781753540e-02 -3.145027905702590942e-02 9.105557948350906372e-02 1.082751452922821045e-01 -1.240042597055435181e-02 2.192390561103820801e-01 -4.046326130628585815e-02 1.644396632909774780e-01 6.043091416358947754e-02 -2.144638597965240479e-01 -1.600019782781600952e-01 -7.992460578680038452e-02 -8.817626535892486572e-02 -1.155500784516334534e-01 5.718689411878585815e-02 -3.267961442470550537e-01 -4.563919603824615479e-01 -1.540355980396270752e-01 3.386636450886726379e-02 -1.437895894050598145e-01 6.929151713848114014e-02 3.169611096382141113e-01
-2.874477505683898926e-01 1.589354723691940308e-01 9.035371989011764526e-02 1.042861118912696838e-01 1.570405662059783936e-01 1.030037179589271545e-01 2.951427698135375977e-01 2.459908425807952881e-01 -2.388342656195163727e-02 -1.263540983200073242e-01 1.996846497058868408e-01 1.328477859497070312e-01 -1.056062504649162292e-01 1.841372102499008179e-01 -2.052473127841949463e-01 2.879297733306884766e-01 1.550835371017456055e-01 1.461552232503890991e-01 8.698759227991104126e-02 1.862121745944023132e-02 -2.301880717277526855e-01 -1.505085676908493042e-01 -1.034265682101249695e-01 5.942591652274131775e-02 -1.199261173605918884e-01 -2.934663295745849609e-01 1.253279298543930054e-01 -2.612614631652832031e-01 1.576713919639587402e-01 -2.504821680486202240e-02 -2.150320708751678467e-01 -2.159739881753921509e-01
-2.189104072749614716e-02 1.924578100442886353e-01 1.588854938745498657e-01 1.610626578330993652e-01 -3.270839527249336243e-02 -2.344531416893005371e-01 2.763446569442749023e-01 -1.979379653930664062e-01 2.240871638059616089e-01 -9.513078629970550537e-02 2.371751936152577400e-03 -1.928498297929763794e-01 -2.963739931583404541e-01 -6.585328280925750732e-02 -1.926608681678771973e-01 4.522632062435150146e-02 4.823980852961540222e-02 9.075772762298583984e-02 -1.600453630089759827e-02 -1.149679068475961685e-02 -3.605859875679016113e-01 -2.737564966082572937e-03 3.206396400928497314e-01 -2.814762890338897705e-01 -4.865478351712226868e-02 -1.447130888700485229e-01 -3.721183538436889648e-01 -6.531379371881484985e-02 -1.011806279420852661e-01 5.944780260324478149e-02 -9.524410963058471680e-02 9.176529711112380028e-04
1.006969138979911804e-01 1.437963098287582397e-01 -1.789830774068832397e-01 -3.648281469941139221e-02 -5.251148715615272522e-03 6.068544462323188782e-02 2.010409086942672729e-01 1.025050058960914612e-01 -2.778830826282501221e-01 -1.102347671985626221e-01 -3.321956843137741089e-02 -3.207047656178474426e-02 -1.095395386219024658e-01 -1.715486049652099609e-01 -5.255053937435150146e-02 5.407471060752868652e-01 1.931157410144805908e-01 -2.103096842765808105e-01 3.778091967105865479e-01 -9.235554933547973633e-02 1.080957204103469849e-01 -6.825459655374288559e-03 7.779312878847122192e-02 -2.992954291403293610e-02 1.947930604219436646e-01 -3.053931891918182373e-01 -6.581780314445495605e-02 3.435876592993736267e-02 -1.620111018419265747e-01 -1.709267050027847290e-01 7.351582497358322144e-02 6.340409070253372192e-02
-2.680197171866893768e-02 -1.515379399061203003e-01 8.991577476263046265e-02 2.715276479721069336e-01 1.163717079907655716e-02 -6.872484087944030762e-02 1.917170137166976929e-01 -9.788251668214797974e-02 2.209119647741317749e-01 -2.898119390010833740e-01 -1.328689008951187134e-01 4.896246641874313354e-02 4.703279957175254822e-02 -2.763370238244533539e-02 -2.639694213867187500e-01 2.442859262228012085e-01 -3.441971838474273682e-01 1.658326834440231323e-01 8.984277397394180298e-02 -5.018616467714309692e-02 -4.494077339768409729e-02 -2.937886714935302734e-01 -1.688083559274673462e-01 -2.193839289247989655e-02 1.711702048778533936e-01 -2.816266417503356934e-01 -3.243173658847808838e-01 -1.289025396108627319e-01 -9.054752299562096596e-04 2.133007347583770752e-01 8.786705136299133301e-02 2.519025281071662903e-02
-1.845464706420898438e-01 2.085826396942138672e-01 1.547851413488388062e-01 1.217788606882095337e-01 -1.265774220228195190e-01 -5.932911112904548645e-02 1.446553617715835571e-01 1.845949888229370117e-02 -7.138393074274063110e-02 -2.386007830500602722e-02 -9.060230851173400879e-02 -4.083002731204032898e-02 -1.955525428056716919e-01 -2.741666138172149658e-02 -1.847237348556518555e-01 3.182380199432373047e-01 1.715176105499267578e-01 -1.986636593937873840e-02 2.948983907699584961e-01 8.312300592660903931e-02 -2.660567164421081543e-01 -2.560126483440399170e-01 -6.185466051101684570e-02 1.417999863624572754e-01 -2.445839345455169678e-01 -3.106735348701477051e-01 1.133039370179176331e-01 -1.509998291730880737e-01 -1.906174719333648682e-01 -1.701955124735832214e-02 -3.499072194099426270e-01 1.338684409856796265e-01
-7.825663685798645020e-02 -1.457605212926864624e-01 -1.656151190400123596e-02 1.478088647127151489e-01 7.355336099863052368e-02 -9.155633300542831421e-02 7.919991761445999146e-02 1.838136464357376099e-01 -7.606878131628036499e-02 -1.984290778636932373e-01 -1.038480103015899658e-01 -6.272971630096435547e-02 -1.758581846952438354e-01 3.015129566192626953e-01 -4.429872035980224609e-01 2.156216055154800415e-01 6.194462254643440247e-02 1.066287606954574585e-01 1.332013607025146484e-01 -4.311356693506240845e-03 -1.883647963404655457e-02 2.580081857740879059e-02 5.167387798428535461e-02 -3.724914789199829102e-02 -3.215873241424560547e-01 -2.867749035358428955e-01 -9.557171911001205444e-02 1.914220452308654785e-01 -1.792858242988586426e-01 -1.596482545137405396e-01 4.215080291032791138e-03 3.808926343917846680e-01
6.274560093879699707e-02 -4.732564091682434082e-02 -9.011605288833379745e-04 2.819574475288391113e-01 6.259326636791229248e-02 1.000244822353124619e-02 4.068455994129180908e-01 3.337401896715164185e-02 2.138878405094146729e-01 1.475992202758789062e-01 -1.838908940553665161e-01 2.764602899551391602e-01 -1.091828271746635437e-01 2.714895904064178467e-01 -4.298600554466247559e-01 1.166734471917152405e-01 -9.443379938602447510e-02 8.301702141761779785e-02 5.940476059913635254e-02 -1.982599794864654541e-01 -3.234213590621948242e-02 4.711624607443809509e-02 8.957707881927490234e-02 -2.146049886941909790e-01 -2.742407023906707764e-01 -1.316000819206237793e-01 -1.558419167995452881e-01 -7.161275297403335571e-02 3.776319697499275208e-02 -1.560746282339096069e-01 6.008192524313926697e-02 -1.205830201506614685e-01
1.150915399193763733e-01 1.805007010698318481e-01 1.717953681945800781e-01 5.596140027046203613e-01 -2.140191569924354553e-02 -1.232852693647146225e-02 -2.046040259301662445e-02 2.343759536743164062e-01 7.372953742742538452e-02 -3.316818773746490479e-01 1.510027945041656494e-01 -1.596308052539825439e-01 -7.574047148227691650e-02 1.043649166822433472e-01 -1.510112583637237549e-01 1.873942911624908447e-01 -5.215007811784744263e-02 -1.270486041903495789e-02 3.477264195680618286e-02 1.537071317434310913e-01 -8.229363709688186646e-02 4.035002738237380981e-02 1.416016519069671631e-01 -1.023427993059158325e-01 1.575677469372749329e-02 -4.238715469837188721e-01 -5.342050641775131226e-02 -1.120011880993843079e-01 -1.807152479887008667e-01 7.238655537366867065e-02 7.221163809299468994e-02 -1.103705987334251404e-01
1.703226119279861450e-01 -2.425590343773365021e-02 2.037791162729263306e-02 2.010909914970397949e-01 -2.614620886743068695e-02 2.531993091106414795e-01 2.449536621570587158e-01 -1.477736830711364746e-01 -6.915913522243499756e-02 2.213767170906066895e-02 -1.510517150163650513e-01 -2.292066216468811035e-01 -2.552098929882049561e-01 -6.423258036375045776e-02 -2.869551479816436768e-01 2.866114675998687744e-01 1.101902350783348083e-01 -2.280208282172679901e-02 -1.540930271148681641e-01 -3.000893294811248779e-01 -5.061366409063339233e-02 -2.792398035526275635e-01 -3.499726951122283936e-01 2.279311604797840118e-02 1.053980663418769836e-01 -1.393646299839019775e-01 -1.131642758846282959e-01 -1.955462694168090820e-01 -3.675024956464767456e-02 -2.068409621715545654e-01 3.994194418191909790e-02 -1.060267016291618347e-01
-3.702551126480102539e-01 3.210409581661224365e-01 -4.749888181686401367e-02 2.739594876766204834e-01 -1.582871675491333008e-01 -7.288561016321182251e-02 2.092516273260116577e-01 2.177543193101882935e-02 1.265822071582078934e-02 -2.217874675989151001e-01 -1.137458384037017822e-01 -3.231882154941558838e-01 2.706726081669330597e-02 -2.211493253707885742e-01 -1.878526806831359863e-01 2.502603828907012939e-01 -5.447255447506904602e-02 2.172620594501495361e-01 9.660144895315170288e-02 -1.141346171498298645e-01 8.591435849666595459e-02 -2.179056704044342041e-01 -5.318971350789070129e-02 9.582980535924434662e-03 -9.759808331727981567e-02 -2.542180120944976807e-01 -1.469233036041259766e-01 -1.483962386846542358e-01 9.090416133403778076e-03 -2.057204395532608032e-01 5.280804634094238281e-02 1.852100528776645660e-02
7.543487846851348877e-02 6.436761002987623215e-03 -2.054402083158493042e-01 2.655880749225616455e-01 1.018607169389724731e-01 1.992098242044448853e-01 2.506571710109710693e-01 3.262847661972045898e-01 2.132125943899154663e-02 5.121685564517974854e-02 -1.525064557790756226e-01 -6.755437236279249191e-03 -8.330252021551132202e-04 -1.569616198539733887e-01 -2.702960669994354248e-01 1.311527192592620850e-01 1.482280045747756958e-01 1.535166203975677490e-01 1.898409724235534668e-01 -7.167816907167434692e-02 -1.086462214589118958e-01 -8.109070360660552979e-02 -8.067146874964237213e-03 2.046651691198348999e-01 -1.416813582181930542e-01 -2.947247028350830078e-01 7.245634496212005615e-02 -1.062047630548477173e-01 -3.684229552745819092e-01 -1.959822326898574829e-01 -2.710881531238555908e-01 -5.240591615438461304e-02
1.195776462554931641e-01 -6.957982480525970459e-02 -1.204972714185714722e-01 1.362014710903167725e-01 -2.791914157569408417e-02 7.901041954755783081e-02 2.518543303012847900e-01 -2.650604546070098877e-01 -4.162371158599853516e-01 -1.510640531778335571e-01 -1.695065647363662720e-01 -1.238325312733650208e-01 -7.988870888948440552e-02 -1.900593638420104980e-01 -2.230097055435180664e-01 2.718547880649566650e-01 3.152711987495422363e-01 -3.632077248767018318e-03 -1.054826378822326660e-01 1.596176028251647949e-01 -3.692733123898506165e-02 -1.261138021945953369e-01 1.890872120857238770e-01 -4.017383977770805359e-02 2.625299990177154541e-01 -2.633580267429351807e-01 4.049010574817657471e-02 -1.441606283187866211e-01 1.099083349108695984e-01 -1.668110042810440063e-01 -1.224301848560571671e-02 9.689932316541671753e-02
2.039113789796829224e-01 -2.240230515599250793e-02 2.275512814521789551e-01 2.146624177694320679e-01 1.905416101217269897e-01 5.793212354183197021e-02 2.010184675455093384e-01 1.997945457696914673e-01 2.220650613307952881e-01 -3.706017732620239258e-01 -8.389913290739059448e-02 -8.159872889518737793e-02 1.186332330107688904e-01 6.160223111510276794e-02 -6.496626883745193481e-02 3.544396460056304932e-01 -4.212655499577522278e-02 -5.249983631074428558e-03 7.092357426881790161e-02 4.854795709252357483e-02 2.423080652952194214e-01 -1.583466678857803345e-01 1.790664345026016235e-01 -1.532615572214126587e-01 5.612424015998840332e-02 -2.498214095830917358e-01 2.120089679956436157e-01 5.677100270986557007e-02 1.572872698307037354e-01 -1.832019239664077759e-01 -2.280758135020732880e-02 2.662960588932037354e-01
-1.665754988789558411e-02 1.531052738428115845e-01 -4.080449044704437256e-01 1.423909366130828857e-01 1.059375405311584473e-01 -2.366306781768798828e-01 3.118104934692382812e-01 1.009451691061258316e-03 -6.669140420854091644e-03 -1.082065552473068237e-01 -1.761962287127971649e-02 -2.454649955034255981e-01 -5.402733013033866882e-02 -1.920326758408918977e-05 -1.829549819231033325e-01 3.195329308509826660e-01 -1.410297453403472900e-01 -1.961205154657363892e-02 2.149820327758789062e-02 -3.070753514766693115e-01 -4.626347124576568604e-02 -7.830896973609924316e-02 5.356707051396369934e-02 -1.421337872743606567e-01 -1.652525067329406738e-01 -3.388099372386932373e-01 7.858884520828723907e-03 -1.656354218721389771e-01 1.205381378531455994e-01 -1.482215225696563721e-01 1.787535548210144043e-01 1.727063506841659546e-01
-1.444965004920959473e-01 1.980902440845966339e-02 1.553934216499328613e-01 3.231180608272552490e-01 7.350921630859375000e-02 4.337823763489723206e-02 1.831446141004562378e-01 3.717337176203727722e-02 -5.191928148269653320e-02 -1.348564624786376953e-01 -3.370152786374092102e-02 3.042893111705780029e-01 -3.361941576004028320e-01 1.892463676631450653e-02 5.755297839641571045e-02 3.143300116062164307e-01 9.659857302904129028e-02 -2.474941015243530273e-01 -1.124131865799427032e-02 3.786543756723403931e-02 -1.125428080558776855e-01 4.310506582260131836e-02 -2.510433271527290344e-02 2.409284003078937531e-02 1.174893081188201904e-01 -2.778073847293853760e-01 7.234647404402494431e-03 -4.738895297050476074e-01 1.436624825000762939e-01 -1.474157273769378662e-01 9.018361568450927734e-02 1.544981896877288818e-01
-2.619179487228393555e-01 -5.134257674217224121e-02 -1.052492111921310425e-01 2.052658051252365112e-01 -1.338940262794494629e-01 -1.846086047589778900e-02 2.871398627758026123e-01 8.230916410684585571e-02 3.013639748096466064e-01 -4.578907415270805359e-02 7.515303045511245728e-02 1.329500675201416016e-01 -1.090108454227447510e-01 2.090175598859786987e-01 -3.437381684780120850e-01 1.993844807147979736e-01 3.130828738212585449e-01 9.812756627798080444e-02 8.219974115490913391e-03 -3.229791522026062012e-01 -5.525861401110887527e-03 -3.199495002627372742e-02 -2.182656377553939819e-01 -2.678816579282283783e-02 2.759867012500762939e-01 -2.487653642892837524e-01 1.112234219908714294e-01 -1.277762055397033691e-01 1.122115645557641983e-02 4.693318530917167664e-02 -8.172407746315002441e-02 3.368102386593818665e-02
2.950398810207843781e-02 -2.374776173382997513e-03 -1.032129768282175064e-02 4.109594225883483887e-01 1.357827335596084595e-01 -4.119977727532386780e-02 1.456704586744308472e-01 2.802718281745910645e-01 -8.206070214509963989e-02 4.182304441928863525e-02 -1.335690915584564209e-01 1.707248240709304810e-01 6.741323322057723999e-02 -1.394053399562835693e-01 -1.778373271226882935e-01 3.766635060310363770e-01 -2.240445017814636230e-01 1.014948785305023193e-01 -1.856149360537528992e-02 1.224277243018150330e-01 -4.378618299961090088e-02 -1.744863241910934448e-01 1.249017193913459778e-01 1.451144367456436157e-01 1.166475415229797363e-01 -2.363178282976150513e-01 7.315294444561004639e-02 2.358246222138404846e-02 3.175543248653411865e-01 -3.036330938339233398e-01 -2.098180502653121948e-01 1.837663934566080570e-03
7.012864202260971069e-02 6.948281824588775635e-02 -1.016848161816596985e-01 1.501357108354568481e-01 4.048028588294982910e-02 1.631391793489456177e-01 2.229496687650680542e-01 -5.837191641330718994e-02 5.284778028726577759e-02 1.862441599369049072e-01 -3.559843078255653381e-02 -1.063898950815200806e-02 7.792296819388866425e-03 1.040752157568931580e-01 -2.718567550182342529e-01 3.286612927913665771e-01 -7.187873125076293945e-02 1.566684097051620483e-01 3.375262618064880371e-01 -4.156112074851989746e-01 1.213955134153366089e-02 -1.842801421880722046e-01 -6.542173773050308228e-02 -4.024684801697731018e-02 -6.488370150327682495e-02 -1.368994712829589844e-01 -3.938861489295959473e-01 -2.285227924585342407e-01 -3.954311460256576538e-02 1.405259519815444946e-01 -1.108129844069480896e-01 1.550613790750503540e-01
2.309082150459289551e-01 1.749165207147598267e-01 -2.680155634880065918e-02 7.078976184129714966e-02 2.375996112823486328e-01 -2.954784929752349854e-01 2.128790169954299927e-01 -7.564884424209594727e-02 -5.435489490628242493e-02 -1.941720210015773773e-02 2.232824638485908508e-02 -2.454929612576961517e-02 -3.275338709354400635e-01 -3.698725402355194092e-01 -1.198582798242568970e-01 2.543624937534332275e-01 -6.456676870584487915e-02 8.636762388050556183e-03 1.567716747522354126e-01 6.709497421979904175e-02 -2.100345864892005920e-02 -1.331617087125778198e-01 3.469592332839965820e-01 -1.714029163122177124e-01 8.211757987737655640e-02 -1.068993210792541504e-01 -1.615303158760070801e-01 -1.076322197914123535e-01 -1.185852512717247009e-01 -9.755866229534149170e-02 1.601602882146835327e-01 2.857221364974975586e-01
8.942285925149917603e-02 -6.351006031036376953e-02 1.639260351657867432e-01 2.516840696334838867e-01 -1.828801184892654419e-01 1.936117261648178101e-01 2.090918421745300293e-01 -9.166426211595535278e-02 1.253997683525085449e-01 -2.149936854839324951e-01 -1.087395921349525452e-01 6.113708391785621643e-02 -1.039050891995429993e-01 3.105927109718322754e-01 -1.948299631476402283e-02 1.255798637866973877e-01 -9.651511907577514648e-02 3.865410760045051575e-02 2.395581007003784180e-01 -2.999829947948455811e-01 -7.656712085008621216e-02 -6.754811108112335205e-02 1.059596985578536987e-01 -7.024259120225906372e-02 1.088667735457420349e-01 -2.613859772682189941e-01 -4.146705865859985352e-01 -2.891204953193664551e-01 -1.140184327960014343e-01 -1.566366702318191528e-01 -1.023498177528381348e-01 -7.263691723346710205e-02
8.658508956432342529e-02 -6.028383970260620117e-02 -2.139904350042343140e-01 1.165088117122650146e-01 -1.647110469639301300e-02 -1.665537827648222446e-03 3.896618485450744629e-01 -3.906951546669006348e-01 -2.562026679515838623e-01 -7.762551307678222656e-02 -1.580657511949539185e-01 1.267566233873367310e-01 -1.759251207113265991e-01 -5.459794774651527405e-02 -7.184705883264541626e-02 1.392635256052017212e-01 2.795699238777160645e-01 -1.006444990634918213e-01 -2.166022174060344696e-02 -2.664233446121215820e-01 -3.695651516318321228e-02 -2.805064320564270020e-01 1.025508809834718704e-02 -1.573844067752361298e-02 -1.071233302354812622e-02 -2.316836714744567871e-01 -1.603903621435165405e-01 -1.964382976293563843e-01 -1.019451841711997986e-01 -1.778391003608703613e-01 -2.195790708065032959e-01 7.116068899631500244e-02
-1.509806364774703979e-01 3.274202719330787659e-02 2.532667815685272217e-01 3.356881737709045410e-01 1.919223964214324951e-01 1.358090341091156006e-01 1.560287326574325562e-01 3.655987605452537537e-02 5.942473188042640686e-02 -1.928741484880447388e-01 -1.734081059694290161e-01 2.645802497863769531e-02 -8.308036625385284424e-02 -9.169411659240722656e-02 -2.046452611684799194e-01 1.406563818454742432e-01 5.192086100578308105e-02 -9.068531543016433716e-02 -9.599491953849792480e-03 3.793412074446678162e-02 -5.810575559735298157e-02 1.190501824021339417e-01 -1.063706427812576294e-01 3.793019801378250122e-02 1.354636996984481812e-01 -3.219510316848754883e-01 -1.327790319919586182e-01 -4.746282696723937988e-01 -1.960291862487792969e-01 -3.150250017642974854e-02 2.935011684894561768e-01 1.914277225732803345e-01
-9.215465933084487915e-02 -1.763286255300045013e-02 9.247641265392303467e-02 1.661053150892257690e-01 -4.445324465632438660e-02 1.591611653566360474e-01 4.114866256713867188e-01 1.106693744659423828e-01 6.140849366784095764e-02 1.681385189294815063e-02 -1.937687695026397705e-01 7.647001743316650391e-02 5.867059901356697083e-02 1.739183366298675537e-01 -7.338175177574157715e-02 2.488641142845153809e-01 -1.889029443264007568e-01 1.761476546525955200e-01 2.003127336502075195e-02 1.698899455368518829e-02 -1.883267760276794434e-01 4.495880007743835449e-02 2.336445301771163940e-01 3.170134723186492920e-01 3.501309156417846680e-01 -2.132441401481628418e-01 -2.970195412635803223e-01 -2.288133949041366577e-01 9.475744515657424927e-02 3.977223113179206848e-02 -5.046654492616653442e-02 1.264687031507492065e-01
-1.370245069265365601e-01 -4.242525249719619751e-02 1.091227009892463684e-01 1.492097526788711548e-01 1.478111445903778076e-01 5.876868590712547302e-02 4.144242107868194580e-01 1.508906334638595581e-01 9.415876865386962891e-02 -2.583266496658325195e-01 -2.637763917446136475e-01 9.985582530498504639e-02 -1.392315030097961426e-01 -9.205930680036544800e-02 2.821235544979572296e-02 2.068758159875869751e-01 1.790231652557849884e-02 -1.653588712215423584e-01 -4.212902486324310303e-02 7.865002006292343140e-02 8.220863342285156250e-02 1.005178596824407578e-02 -1.014841720461845398e-01 3.481705673038959503e-03 9.785944223403930664e-02 -3.393018841743469238e-01 -1.520391106605529785e-01 -3.702269494533538818e-01 -2.575186789035797119e-01 -5.277678743004798889e-02 1.862747967243194580e-01 2.394850999116897583e-01
-2.690254710614681244e-02 4.141336083412170410e-01 -6.768045481294393539e-03 8.927054703235626221e-02 -3.869246318936347961e-02 2.178901284933090210e-01 1.408746838569641113e-01 2.078731805086135864e-01 1.118889376521110535e-01 6.859552860260009766e-02 1.338735371828079224e-01 7.169797271490097046e-02 -1.045680195093154907e-01 1.329945027828216553e-01 -2.622273862361907959e-01 1.151835545897483826e-01 2.443620935082435608e-02 8.275079727172851562e-02 2.050873488187789917e-01 -1.315928548574447632e-01 -2.214489728212356567e-01 -8.857137709856033325e-02 -6.866853684186935425e-02 -1.211027801036834717e-01 -2.023710608482360840e-01 -2.955056428909301758e-01 5.697009153664112091e-03 -3.833495974540710449e-01 1.261559128761291504e-01 -2.247192338109016418e-02 -1.613752841949462891e-01 3.097856342792510986e-01
-8.155883848667144775e-02 1.130786314606666565e-01 2.228900790214538574e-01 2.123946100473403931e-01 -3.319372981786727905e-02 1.564938426017761230e-01 1.312438398599624634e-01 7.295662164688110352e-02 -4.196895658969879150e-02 1.650079153478145599e-02 -3.678096830844879150e-02 -9.402438998222351074e-02 -6.155333295464515686e-02 2.189305126667022705e-01 -1.513713318854570389e-02 3.713901638984680176e-01 -2.028860449790954590e-01 2.150758951902389526e-01 -5.172615870833396912e-02 -5.353187676519155502e-03 -1.926829069852828979e-01 -1.088237091898918152e-01 -2.781648561358451843e-02 2.240540236234664917e-01 3.287870883941650391e-01 -2.038404643535614014e-01 -3.646644651889801025e-01 -2.112808972597122192e-01 -1.264035105705261230e-01 -8.149322122335433960e-03 -5.061596632003784180e-02 3.155600428581237793e-01
-1.045613959431648254e-01 7.748042233288288116e-03 1.997694224119186401e-01 5.455891601741313934e-03 1.503704041242599487e-01 1.135888099670410156e-01 3.542254567146301270e-01 6.115410476922988892e-02 4.502189159393310547e-02 -1.628554761409759521e-01 -1.182819232344627380e-01 -3.161685466766357422e-01 -4.497082903981208801e-02 2.458863258361816406e-01 4.770629107952117920e-03 1.212103888392448425e-01 7.070547342300415039e-02 -2.756959497928619385e-01 2.168964892625808716e-01 -1.637426763772964478e-01 -1.196815744042396545e-01 1.096464879810810089e-02 1.689649522304534912e-01 -8.681000769138336182e-02 2.512643635272979736e-01 -2.532565891742706299e-01 -3.384133875370025635e-01 -2.268912792205810547e-01 -1.724525243043899536e-01 -1.210902035236358643e-01 -1.468646824359893799e-01 -9.223021334037184715e-04
1.208881009370088577e-02 1.680258959531784058e-01 1.902886331081390381e-01 1.880190521478652954e-01 -3.937185555696487427e-02 -4.366538673639297485e-02 1.738557070493698120e-01 3.394543752074241638e-02 1.794769987463951111e-02 -1.763539612293243408e-01 -2.810748517513275146e-01 -3.188995122909545898e-01 -8.757307380437850952e-02 8.223251253366470337e-02 -2.043462097644805908e-01 1.228469833731651306e-01 -1.610101163387298584e-01 2.602939605712890625e-01 4.792518448084592819e-03 3.150791227817535400e-01 1.557291001081466675e-01 -1.727786511182785034e-01 1.075916811823844910e-01 1.021763160824775696e-01 9.855338186025619507e-02 -2.010020464658737183e-01 -3.624195158481597900e-01 -1.960374116897583008e-01 7.360096275806427002e-02 -1.929957121610641479e-01 -9.957747906446456909e-02 2.006349414587020874e-01
-1.546913385391235352e-01 -1.535992622375488281e-01 3.084033429622650146e-01 1.799078844487667084e-02 3.094336986541748047e-01 1.006533280014991760e-01 3.772891163825988770e-01 -5.774608254432678223e-02 -3.816861286759376526e-02 -1.257967799901962280e-01 -8.421576023101806641e-02 1.586656123399734497e-01 -1.397877037525177002e-01 -6.517957895994186401e-02 -1.588802970945835114e-02 2.372934669256210327e-01 1.156543940305709839e-01 5.160018056631088257e-02 -1.230237707495689392e-01 3.405219689011573792e-02 -5.445373803377151489e-02 1.188799291849136353e-01 3.453613445162773132e-02 1.698416024446487427e-01 1.493173986673355103e-01 -2.711500525474548340e-01 -2.563759982585906982e-01 -3.279130160808563232e-01 -2.429309636354446411e-01 -1.989397704601287842e-01 -7.913967967033386230e-02 1.489379107952117920e-01
-2.320909500122070312e-01 1.923047304153442383e-01 8.068396896123886108e-02 2.961950004100799561e-01 -4.018527641892433167e-02 -2.095550447702407837e-01 2.568969130516052246e-01 2.225506603717803955e-01 -1.068451553583145142e-01 -2.222391515970230103e-01 -1.134963035583496094e-01 -3.042847514152526855e-01 3.172740340232849121e-02 -9.062143415212631226e-02 -5.074191465973854065e-02 3.952325880527496338e-01 -1.704424023628234863e-01 1.591537743806838989e-01 -2.181151881814002991e-02 -1.096102520823478699e-01 -1.986349225044250488e-01 -2.831180691719055176e-01 1.184035912156105042e-01 -1.233485192060470581e-01 -4.763900488615036011e-02 -2.631362676620483398e-01 2.157828956842422485e-02 6.010783091187477112e-02 1.364232003688812256e-01 6.658923625946044922e-02 -5.942347925156354904e-03 7.206345349550247192e-02
3.974921628832817078e-02 -1.985748857259750366e-02 -1.108283177018165588e-01 2.943877279758453369e-01 -1.640805155038833618e-01 2.266733199357986450e-01 2.798033952713012695e-01 -2.803562879562377930e-01 -4.986443370580673218e-02 1.179268360137939453e-01 2.020418494939804077e-01 -1.804679036140441895e-01 -3.214016258716583252e-01 1.365279555320739746e-01 -2.023882269859313965e-01 9.012641012668609619e-02 2.029461860656738281e-01 -9.315158426761627197e-02 -7.230837643146514893e-02 2.001256681978702545e-02 -2.292250245809555054e-01 -1.438178420066833496e-01 -1.560342609882354736e-01 -1.242336332798004150e-01 1.205745637416839600e-01 -3.057987689971923828e-01 -1.074536442756652832e-01 -8.546052873134613037e-02 -9.797094762325286865e-02 2.703841030597686768e-02 3.129023686051368713e-02 3.104341924190521240e-01
7.218083739280700684e-02 -1.708081513643264771e-01 3.525916114449501038e-02 3.092042207717895508e-01 -2.766866683959960938e-01 -1.158453151583671570e-01 1.668694168329238892e-01 3.261153995990753174e-01 6.891436874866485596e-02 -2.966831028461456299e-01 -2.752432599663734436e-02 1.107049733400344849e-01 -2.857370972633361816e-01 2.776631712913513184e-01 -1.501062661409378052e-01 1.323668211698532104e-01 -1.828027963638305664e-01 2.281123995780944824e-01 5.631277337670326233e-02 -4.996477067470550537e-02 -2.108459621667861938e-01 -3.283243998885154724e-02 3.485031798481941223e-02 -6.806068867444992065e-02 -1.268695145845413208e-01 -3.627099096775054932e-01 7.408771663904190063e-02 -1.097152382135391235e-01 1.700028777122497559e-02 1.179800331592559814e-01 1.037374958395957947e-01 -8.580148220062255859e-02
4.722275957465171814e-02 1.278372406959533691e-01 -1.394105851650238037e-01 2.630884051322937012e-01 9.859782643616199493e-03 1.895207315683364868e-01 2.640561163425445557e-01 4.243224859237670898e-01 2.246572449803352356e-02 -1.689889878034591675e-01 -4.605099186301231384e-02 -2.266418188810348511e-01 -5.977509543299674988e-02 -7.019129395484924316e-02 -5.541747435927391052e-02 1.897632330656051636e-01 2.255554683506488800e-02 1.291718930006027222e-01 -2.020457573235034943e-02 1.230399217456579208e-02 7.496506720781326294e-02 -2.918997704982757568e-01 1.417497992515563965e-01 2.270061671733856201e-01 -1.088203489780426025e-01 -2.748663723468780518e-01 -2.079599164426326752e-02 -1.482188403606414795e-01 -3.429667055606842041e-01 -9.091293066740036011e-02 -2.213285863399505615e-01 -1.094527617096900940e-01
-5.699674785137176514e-02 1.991252005100250244e-01 -1.316573768854141235e-01 4.755215346813201904e-01 -8.737923204898834229e-02 1.699302718043327332e-02 -1.212611198425292969e-01 -9.621625393629074097e-02 2.150287777185440063e-01 -3.629765212535858154e-01 -3.523895144462585449e-01 8.554790914058685303e-02 -1.246377155184745789e-01 -8.499490469694137573e-02 -1.415894329547882080e-01 2.374953180551528931e-01 -3.758382797241210938e-02 2.899290993809700012e-02 4.188209027051925659e-02 1.170363351702690125e-01 1.337143331766128540e-01 -6.795423477888107300e-02 -2.126310952007770538e-02 1.206530258059501648e-01 2.237534672021865845e-01 -1.636394560337066650e-01 -1.909849047660827637e-01 -6.362330913543701172e-02 -1.197750568389892578e-01 1.042036190629005432e-01 -1.157867833971977234e-01 2.487464547157287598e-01
1.874940842390060425e-02 2.236453741788864136e-01 -5.178017169237136841e-02 2.036229521036148071e-02 9.590969979763031006e-02 1.335160434246063232e-01 2.137829810380935669e-01 2.207327634096145630e-01 2.812133170664310455e-02 2.905698493123054504e-02 2.995823025703430176e-01 9.005699306726455688e-02 -7.463421672582626343e-02 2.320386320352554321e-01 -2.037958055734634399e-01 2.160430103540420532e-01 -1.865801168605685234e-03 2.133937031030654907e-01 8.514677733182907104e-02 -1.009513959288597107e-01 -1.515404582023620605e-01 -2.024115920066833496e-01 -6.286478042602539062e-02 -1.353693753480911255e-01 -1.245112642645835876e-01 -3.424146473407745361e-01 -6.821526680141687393e-03 -3.747939169406890869e-01 1.421265453100204468e-01 1.004119366407394409e-01 -2.324846237897872925e-01 2.667902410030364990e-01
-1.056591942906379700e-01 1.769705712795257568e-01 -1.179152056574821472e-01 1.727935820817947388e-01 3.102104552090167999e-02 -2.378247082233428955e-01 2.730084359645843506e-01 3.468581940978765488e-03 -1.641301438212394714e-02 -2.678800523281097412e-01 -1.998655311763286591e-02 -2.113428860902786255e-01 -1.738488674163818359e-01 9.943545795977115631e-03 3.112812293693423271e-03 3.172083497047424316e-01 -2.385276108980178833e-01 1.064359322190284729e-01 1.596373766660690308e-01 -1.841775178909301758e-01 1.713168025016784668e-01 -2.039177864789962769e-01 -7.499772310256958008e-02 -1.037558987736701965e-01 -9.274164587259292603e-02 -5.043942928314208984e-01 1.628214959055185318e-03 -1.144149824976921082e-01 -1.222673505544662476e-01 5.604230333119630814e-03 1.340045034885406494e-01 9.819644689559936523e-02
7.835587114095687866e-02 4.223673343658447266e-01 -7.040589302778244019e-02 2.440154999494552612e-01 -7.242128252983093262e-02 -5.791394039988517761e-02 1.914388984441757202e-01 4.061071202158927917e-02 1.608048528432846069e-01 -2.253161221742630005e-01 -2.198057919740676880e-01 -2.778220772743225098e-01 -1.251755561679601669e-02 2.636051923036575317e-02 -1.547498721629381180e-02 2.380340099334716797e-01 -8.892931044101715088e-02 -4.606176912784576416e-02 -1.371467560529708862e-01 9.836670011281967163e-02 -8.188489079475402832e-02 -5.477796867489814758e-02 -4.133299738168716431e-02 9.935819357633590698e-02 1.643222868442535400e-01 -4.226060807704925537e-01 -2.322451919317245483e-01 -2.848647534847259521e-02 1.578557342290878296e-01 1.022966206073760986e-01 -2.307115942239761353e-01 1.882360279560089111e-01
-2.335007302463054657e-02 -1.739292219281196594e-02 3.083708286285400391e-01 2.736457288265228271e-01 2.922843992710113525e-01 1.424702107906341553e-01 1.210381463170051575e-01 -2.552179396152496338e-01 -6.251002196222543716e-03 -3.390562906861305237e-02 -2.425881922245025635e-01 -1.904683113098144531e-01 -2.810477316379547119e-01 -1.024927720427513123e-01 -1.131437495350837708e-01 2.900755703449249268e-01 1.561398804187774658e-01 -2.164492383599281311e-02 3.370594680309295654e-01 -1.023870334029197693e-02 1.164130717515945435e-01 9.001626819372177124e-02 -6.439910829067230225e-02 -2.235425412654876709e-01 7.938363403081893921e-02 -1.710231006145477295e-01 -8.509150892496109009e-02 -3.156708180904388428e-01 -6.001467350870370865e-03 6.065966188907623291e-02 -1.802256703376770020e-02 9.717796929180622101e-03
-7.040049880743026733e-03 -1.258772462606430054e-01 4.329481720924377441e-01 3.422593930736184120e-03 1.318366825580596924e-01 1.632150076329708099e-02 4.853932857513427734e-01 4.617784637957811356e-03 -1.186836287379264832e-01 -3.278231620788574219e-02 -2.465606778860092163e-01 1.889201402664184570e-01 -1.639220863580703735e-01 -1.571584194898605347e-01 -6.517861783504486084e-02 2.579556405544281006e-01 -2.273605577647686005e-02 -3.053976781666278839e-02 -6.034691259264945984e-02 -2.902184613049030304e-02 6.113052740693092346e-02 4.622533544898033142e-02 -4.987136274576187134e-02 -5.887306109070777893e-02 3.217513114213943481e-02 -2.667666077613830566e-01 -5.190726369619369507e-02 -2.722947895526885986e-01 -3.381694257259368896e-01 -7.323974370956420898e-02 2.553336694836616516e-02 1.489918977022171021e-01
-1.609802842140197754e-01 8.627237379550933838e-02 2.731181085109710693e-01 4.653489217162132263e-02 2.116658091545104980e-01 3.717490434646606445e-01 2.657420337200164795e-01 5.158716440200805664e-02 -6.834030896425247192e-02 -2.332895845174789429e-01 -2.407065182924270630e-01 -1.882718056440353394e-01 -1.959789544343948364e-01 1.618956401944160461e-02 -1.414718329906463623e-01 2.315327525138854980e-01 -9.395043551921844482e-02 9.202738106250762939e-02 -2.358994930982589722e-01 -9.839882701635360718e-02 4.674119874835014343e-02 -1.992236226797103882e-01 -3.084250492975115776e-03 2.108191698789596558e-02 2.300799190998077393e-01 -2.258681952953338623e-01 -2.393121719360351562e-01 -1.566314548254013062e-01 -1.985274404287338257e-01 -1.114614680409431458e-01 7.756690680980682373e-02 -1.630999520421028137e-02
1.181176528334617615e-01 -2.433897256851196289e-01 7.721409201622009277e-02 2.355034351348876953e-01 1.233751922845840454e-01 1.280504167079925537e-01 2.508100569248199463e-01 -2.074248194694519043e-01 5.479517206549644470e-02 -2.536779642105102539e-01 7.089233398437500000e-02 6.163571402430534363e-02 -2.255224883556365967e-01 1.375998109579086304e-01 -4.850857853889465332e-01 2.983264625072479248e-01 -7.979543879628181458e-03 1.153604239225387573e-01 -1.868548691272735596e-01 -8.770388364791870117e-02 -1.091596707701683044e-01 2.849470078945159912e-01 9.629244357347488403e-02 7.470119744539260864e-02 7.562588900327682495e-02 1.347523778676986694e-01 2.570090582594275475e-03 -1.359894424676895142e-01 -9.654455631971359253e-02 -1.687662750482559204e-01 -7.118120789527893066e-02 -9.147398173809051514e-02
-2.226433157920837402e-01 -6.402810662984848022e-02 1.578634232282638550e-01 7.729982957243919373e-03 2.297345399856567383e-01 2.673257887363433838e-01 3.674785196781158447e-01 1.122432947158813477e-01 8.465597778558731079e-02 -2.368532121181488037e-01 -2.440178394317626953e-01 -4.452672600746154785e-02 -1.611225455999374390e-01 1.320979595184326172e-01 7.395686209201812744e-02 7.585027068853378296e-02 1.021963134407997131e-01 -5.763103440403938293e-02 6.742636114358901978e-02 6.939531117677688599e-02 -3.282645950093865395e-03 1.246905536390841007e-03 -8.374887704849243164e-02 -2.414566464722156525e-03 1.891646906733512878e-02 -3.683808445930480957e-01 -2.552474439144134521e-01 -3.313475847244262695e-01 9.782169759273529053e-02 -2.250319868326187134e-01 1.492291390895843506e-01 2.154091596603393555e-01
1.439278386533260345e-02 1.404176652431488037e-01 7.067890465259552002e-02 -2.730955779552459717e-01 -1.627780869603157043e-02 1.147774681448936462e-01 4.205688536167144775e-01 4.416231065988540649e-02 3.113499879837036133e-01 -1.672418266534805298e-01 -7.348319143056869507e-02 9.240330755710601807e-02 -1.352446824312210083e-01 -6.683024019002914429e-02 -1.217800378799438477e-01 3.881776928901672363e-01 8.236349374055862427e-02 1.204509809613227844e-01 2.686858735978603363e-02 -1.160139739513397217e-01 7.951255142688751221e-02 -4.908908531069755554e-02 -5.233124271035194397e-02 -1.207428649067878723e-01 7.853572070598602295e-02 -5.222321301698684692e-02 -3.958048522472381592e-01 -3.657318949699401855e-01 1.174038872122764587e-01 7.754871249198913574e-02 -1.139794848859310150e-02 -1.867435127496719360e-02
-1.019790843129158020e-01 4.869380965828895569e-02 2.084936499595642090e-01 1.027080267667770386e-01 5.372615903615951538e-02 -2.177836447954177856e-01 1.137645766139030457e-01 3.041986376047134399e-02 -1.215820237994194031e-01 -3.368458151817321777e-01 -1.181705109775066376e-02 2.511795610189437866e-03 -2.624398767948150635e-01 -1.904014945030212402e-01 -4.394061565399169922e-01 4.093635827302932739e-02 5.250083748251199722e-03 2.070833146572113037e-01 1.052873730659484863e-01 7.840783894062042236e-02 -3.130476176738739014e-01 -2.518423087894916534e-02 -1.187941282987594604e-01 -1.432165950536727905e-01 1.543942540884017944e-01 -3.999511599540710449e-01 1.745287179946899414e-01 -1.654965430498123169e-01 1.673810929059982300e-02 -4.700664896517992020e-03 -2.014042623341083527e-02 -7.068537175655364990e-02
-2.398372590541839600e-01 3.384912386536598206e-02 1.572986543178558350e-01 2.312073409557342529e-01 -4.802558198571205139e-02 1.594258844852447510e-01 2.758792042732238770e-01 -4.838437587022781372e-02 1.418939828872680664e-01 3.698105737566947937e-02 -1.132955923676490784e-01 8.948128670454025269e-03 3.693595761433243752e-03 3.033702671527862549e-01 -1.139587834477424622e-01 2.864516675472259521e-01 -2.418678700923919678e-01 1.203711256384849548e-01 -9.171247482299804688e-02 5.413508787751197815e-02 -1.854891628026962280e-01 -1.031620278954505920e-01 1.381918340921401978e-01 1.870825588703155518e-01 2.850061953067779541e-01 -1.378520876169204712e-01 -3.353759050369262695e-01 -2.654497921466827393e-01 7.213049381971359253e-02 1.323606967926025391e-01 -1.131807938218116760e-01 1.824076175689697266e-01
-1.653763055801391602e-01 -3.507019579410552979e-02 -1.505502760410308838e-01 1.473414599895477295e-01 -2.826830148696899414e-01 1.178226023912429810e-01 1.295799016952514648e-01 -1.247951760888099670e-01 2.155040204524993896e-01 -3.507803976535797119e-01 1.083461567759513855e-01 4.460154101252555847e-02 -3.696645498275756836e-01 1.378719210624694824e-01 -3.702099323272705078e-01 1.992706209421157837e-02 2.024605125188827515e-01 9.695030748844146729e-02 -8.600912243127822876e-02 -7.627106457948684692e-02 -6.172296032309532166e-02 -4.716119263321161270e-03 -8.454553037881851196e-02 1.008483171463012695e-01 3.724081069231033325e-02 -2.010957598686218262e-01 1.814408302307128906e-01 -2.269340902566909790e-01 -1.718614697456359863e-01 -8.577433228492736816e-02 -2.139918357133865356e-01 1.757044643163681030e-01
-1.529513150453567505e-01 3.128335177898406982e-01 -4.992343601770699024e-04 1.379949897527694702e-01 -1.711546778678894043e-01 -3.699694201350212097e-02 1.085028052330017090e-01 -1.489254385232925415e-01 -2.109045907855033875e-02 -1.295571327209472656e-01 -1.200490668416023254e-01 -1.409720927476882935e-01 -3.510142564773559570e-01 4.069005325436592102e-02 -9.359170496463775635e-02 8.276639878749847412e-02 2.060569524765014648e-01 1.878909915685653687e-01 4.585766047239303589e-02 2.715975604951381683e-02 7.923338562250137329e-02 3.428544476628303528e-02 4.324528276920318604e-01 -2.366996109485626221e-01 1.459896862506866455e-01 -7.118902355432510376e-02 1.872139424085617065e-02 -2.339098900556564331e-01 -1.009248346090316772e-01 -2.652175426483154297e-01 -1.484726071357727051e-01 2.966116070747375488e-01
-2.182390913367271423e-02 1.238713338971138000e-01 1.666922271251678467e-01 -4.076139628887176514e-02 2.221731841564178467e-01 1.160406097769737244e-01 1.352966427803039551e-01 -4.779584240168333054e-03 5.956741794943809509e-02 -2.369776219129562378e-01 -3.372440487146377563e-02 2.687643468379974365e-01 -2.650321647524833679e-02 -8.670946955680847168e-02 -1.283796131610870361e-01 4.602184891700744629e-01 6.839758157730102539e-02 -8.972280472517013550e-02 -1.439620703458786011e-01 1.916723996400833130e-01 5.670202523469924927e-02 -7.727643847465515137e-02 1.316342204809188843e-01 -1.754436641931533813e-01 1.092846170067787170e-01 -2.345916181802749634e-01 1.481303423643112183e-01 -4.159693717956542969e-01 7.781345397233963013e-02 -1.792232841253280640e-01 -8.363658934831619263e-02 2.634176909923553467e-01
7.718028128147125244e-02 2.493868768215179443e-01 1.732593029737472534e-01 -3.056994080543518066e-02 4.249067232012748718e-02 -1.082636564970016479e-01 2.075115144252777100e-01 2.065791487693786621e-01 -5.565611179918050766e-03 -3.015148043632507324e-01 -2.635347247123718262e-01 -1.353982686996459961e-01 -2.205722630023956299e-01 -2.822701260447502136e-02 -3.020465970039367676e-01 1.105752289295196533e-01 -9.335901588201522827e-02 1.588353961706161499e-01 -7.967037707567214966e-02 -1.258440613746643066e-01 -4.817109405994415283e-01 -1.035758182406425476e-01 1.642570085823535919e-02 1.038466170430183411e-01 -4.620157554745674133e-02 -1.240756288170814514e-01 9.969977289438247681e-02 -1.905743032693862915e-01 2.851420044898986816e-01 -6.670113652944564819e-02 -5.488900095224380493e-02 -8.653646707534790039e-02
1.532025635242462158e-01 -9.861386567354202271e-02 -2.603003978729248047e-01 9.578255563974380493e-02 4.694875329732894897e-02 9.257764369249343872e-02 3.857494592666625977e-01 -1.612050086259841919e-01 2.521764934062957764e-01 -1.747076213359832764e-01 -1.607786417007446289e-01 -3.957172855734825134e-03 -1.729265898466110229e-01 5.317391455173492432e-02 -5.503660440444946289e-01 1.476215422153472900e-01 1.834005266427993774e-01 1.799125224351882935e-02 -1.017023101449012756e-01 1.004445776343345642e-01 1.866609975695610046e-02 3.618581593036651611e-02 6.076366826891899109e-02 -7.595787942409515381e-02 3.903815522789955139e-02 5.022030696272850037e-02 -1.224188432097434998e-01 -1.560060083866119385e-01 -1.145481690764427185e-01 -2.755417227745056152e-01 -7.708641141653060913e-02 -1.517677605152130127e-01
1.486233249306678772e-02 -4.042696673423051834e-03 -4.125175997614860535e-02 -1.599947107024490833e-03 1.757147312164306641e-01 -1.217548102140426636e-01 2.765527367591857910e-01 2.454348653554916382e-02 7.609329372644424438e-02 -1.169319748878479004e-01 -5.668724770657718182e-04 -1.058173403143882751e-01 -3.989956527948379517e-02 5.845356266945600510e-03 -2.673708796501159668e-01 4.232377707958221436e-01 -6.452274322509765625e-02 1.445348560810089111e-01 1.929779350757598877e-01 -3.435514867305755615e-01 -4.424737393856048584e-02 -2.508909404277801514e-01 1.825791895389556885e-01 -3.641713410615921021e-02 2.558850944042205811e-01 -8.223496377468109131e-02 2.630980014801025391e-01 -6.083797663450241089e-02 -2.502609193325042725e-01 -1.415881216526031494e-01 -2.566382288932800293e-01 1.370432525873184204e-01
4.080878570675849915e-02 -1.525196433067321777e-02 3.106244839727878571e-03 2.256688326597213745e-01 -1.928033977746963501e-01 2.944669723510742188e-01 2.926767766475677490e-01 -6.317855417728424072e-02 2.085214108228683472e-01 -1.625699847936630249e-01 1.707177422940731049e-02 8.949147164821624756e-02 -1.847314089536666870e-01 2.574019730091094971e-01 1.355139315128326416e-01 1.736186295747756958e-01 -1.764935702085494995e-01 3.583015128970146179e-02 4.344241321086883545e-02 -2.299852073192596436e-01 -1.318165808916091919e-01 -7.215701788663864136e-02 -6.322181317955255508e-03 -9.750147163867950439e-02 1.727816164493560791e-01 -2.116422504186630249e-01 -2.682799994945526123e-01 -4.631850421428680420e-01 4.239985719323158264e-02 6.470565684139728546e-03 -1.551941931247711182e-01 -1.016370207071304321e-02
-1.474442780017852783e-01 1.399085074663162231e-01 2.235510945320129395e-01 1.709112823009490967e-01 -3.734808564186096191e-01 -9.462605416774749756e-02 1.853506267070770264e-01 1.155574172735214233e-01 1.114549636840820312e-01 -2.567405104637145996e-01 -3.807543590664863586e-02 5.389649793505668640e-02 -1.268404722213745117e-01 -1.904446333646774292e-01 -3.968913257122039795e-01 9.684190154075622559e-02 4.306890442967414856e-02 -1.282887905836105347e-01 1.978984922170639038e-01 6.821792572736740112e-02 -3.091311156749725342e-01 -1.787995994091033936e-01 9.075731039047241211e-02 -1.455456763505935669e-02 1.360464841127395630e-01 -3.330671787261962891e-01 -1.998574286699295044e-01 -1.453700754791498184e-02 4.773780703544616699e-02 4.214858636260032654e-02 -4.231241531670093536e-03 9.807068109512329102e-02
-1.024297922849655151e-01 1.108403876423835754e-01 1.858337223529815674e-01 2.652430236339569092e-01 1.431953608989715576e-01 -1.688368171453475952e-01 2.948769181966781616e-02 -2.565391920506954193e-02 -1.020012423396110535e-01 -2.014138698577880859e-01 -3.669250383973121643e-02 -8.064801245927810669e-02 -2.583095431327819824e-01 -7.129456847906112671e-02 -1.416197121143341064e-01 2.381462156772613525e-01 4.159772768616676331e-02 2.596242427825927734e-01 2.349929064512252808e-01 -9.056873619556427002e-02 1.090849041938781738e-01 2.237040698528289795e-01 2.112976908683776855e-01 8.613975718617439270e-03 -9.147919714450836182e-02 -4.852251410484313965e-01 -1.495262887328863144e-02 -1.942187994718551636e-01 1.082204133272171021e-01 2.734566926956176758e-01 -6.280525773763656616e-02 5.461627990007400513e-02
-8.598523586988449097e-02 2.788320183753967285e-01 1.684958338737487793e-01 -1.092779450118541718e-02 -1.950521618127822876e-01 -4.793684184551239014e-02 2.711987197399139404e-01 1.100897938013076782e-01 -7.523436099290847778e-03 -1.973551064729690552e-01 -2.766823470592498779e-01 2.327410131692886353e-01 -2.852498888969421387e-01 -2.312747538089752197e-01 -3.732355237007141113e-01 2.965745329856872559e-01 -4.987895861268043518e-02 -1.996170915663242340e-02 1.099237576127052307e-01 -9.088939428329467773e-02 -2.210099250078201294e-01 1.343605816364288330e-01 2.407830953598022461e-01 5.312935635447502136e-02 -4.117503389716148376e-02 -4.417527094483375549e-02 3.435849444940686226e-03 6.616449914872646332e-03 2.509715966880321503e-02 -8.131279610097408295e-03 -2.270646393299102783e-01 -1.469991058111190796e-01
[truncated: 3,273,476 more chars]
