# Supplementary material for: The Language of Innovation
Source: PLoS One. 2020 Apr 30;15(4):e0230107. doi: 10.1371/journal.pone.0230107 (PMC7194493; doi:10.1371/journal.pone.0230107)
Supplement: S21 File — (GZ) [file pone.0230107.s021.tar.gz › 1999-2003/V2Run_17_VS_4500_embeddings1999-2003ED32.txt]

-2.932805009186267853e-02 -1.779756546020507812e-01 2.242551892995834351e-01 4.043156653642654419e-02 -8.081977069377899170e-02 1.551406234502792358e-01 3.270367085933685303e-01 1.516227126121520996e-01 -4.395619779825210571e-02 -2.396351546049118042e-01 3.752475976943969727e-02 1.016123667359352112e-01 -2.090693637728691101e-02 1.787433028221130371e-01 -2.778281867504119873e-01 3.394838571548461914e-01 5.788973346352577209e-02 -1.877540796995162964e-01 -1.065613478422164917e-01 -3.764634132385253906e-01 -1.464584469795227051e-01 7.717994600534439087e-02 9.967014193534851074e-02 -2.652431428432464600e-01 9.796123951673507690e-03 3.034814894199371338e-01 -5.704212188720703125e-02 1.330668777227401733e-01 -4.547179117798805237e-02 -1.633809506893157959e-01 1.087697967886924744e-02 1.329190880060195923e-01
-5.644881352782249451e-02 -2.253561019897460938e-01 3.449084758758544922e-01 1.224314644932746887e-01 -1.876541972160339355e-01 1.093681380152702332e-01 2.988158911466598511e-02 1.575395232066512108e-03 -2.601605355739593506e-01 -3.807675540447235107e-01 9.781666100025177002e-02 -6.567399203777313232e-02 -2.328090220689773560e-01 1.032589748501777649e-01 1.238902509212493896e-01 2.554818093776702881e-01 2.324697375297546387e-01 -1.382662355899810791e-01 -2.024439424276351929e-01 -9.153894335031509399e-02 2.461054176092147827e-02 -7.018793374300003052e-02 -2.328843623399734497e-01 8.274596184492111206e-02 1.867080181837081909e-01 1.342913359403610229e-01 -1.670474112033843994e-01 -1.436829864978790283e-01 -1.481371819972991943e-01 -2.814458608627319336e-01 1.089047640562057495e-02 -1.094660628587007523e-02
-2.525317668914794922e-01 -1.435211449861526489e-01 3.937626481056213379e-01 -1.677507418207824230e-03 -3.638288751244544983e-02 7.922321557998657227e-02 2.721087634563446045e-01 1.695726439356803894e-02 -3.493422642350196838e-02 -7.645329833030700684e-02 6.372967362403869629e-02 2.027871906757354736e-01 -3.196619451045989990e-01 -3.030652180314064026e-02 4.070487245917320251e-02 3.406956493854522705e-01 -2.445210516452789307e-01 -2.982165478169918060e-02 -1.976483464241027832e-01 -3.459894657135009766e-01 -1.143201515078544617e-01 1.499105691909790039e-01 -5.313761159777641296e-02 -1.712914556264877319e-01 5.888497829437255859e-02 3.888591006398200989e-02 -1.686540842056274414e-01 -9.852581657469272614e-03 1.108553167432546616e-02 -2.079762369394302368e-01 7.010883837938308716e-02 -1.912888884544372559e-01
-6.925953924655914307e-02 -3.446171283721923828e-01 -2.266590856015682220e-02 -6.922068446874618530e-02 2.209671773016452789e-02 1.611028239130973816e-02 4.590054750442504883e-01 3.538366779685020447e-02 3.782172128558158875e-02 4.267960041761398315e-02 1.039154380559921265e-01 -1.302334964275360107e-01 3.782576182857155800e-03 -1.559020727872848511e-01 1.217111200094223022e-01 1.308058202266693115e-01 4.430131316184997559e-01 -5.157089978456497192e-02 1.248911842703819275e-01 -1.635973602533340454e-01 6.348324567079544067e-02 1.019618511199951172e-01 -1.649557799100875854e-02 2.779539674520492554e-02 2.295531183481216431e-01 2.048555612564086914e-01 -1.470823138952255249e-01 2.830659151077270508e-01 7.647317647933959961e-02 -1.184180304408073425e-01 -3.092630505561828613e-01 5.008752271533012390e-02
7.133041322231292725e-02 -2.011457271873950958e-02 3.853753507137298584e-01 -1.482220441102981567e-01 7.358511537313461304e-02 -1.113768219947814941e-01 5.288556963205337524e-02 -1.806176751852035522e-01 6.986917555332183838e-02 1.058278903365135193e-01 1.530491411685943604e-01 -5.686572939157485962e-02 5.236923322081565857e-02 -2.590078115463256836e-01 -1.797946691513061523e-01 2.636014819145202637e-01 1.536106467247009277e-01 -1.821034587919712067e-02 -1.956554800271987915e-01 -2.917995750904083252e-01 -1.663778424263000488e-01 4.238607287406921387e-01 -2.234664559364318848e-01 -1.858031004667282104e-01 1.931822001934051514e-01 7.873147726058959961e-02 -7.333615422248840332e-02 1.607600003480911255e-01 -3.002326563000679016e-02 -1.549214720726013184e-01 -1.281363517045974731e-01 3.449010476469993591e-02
4.974389448761940002e-02 -1.800832897424697876e-01 3.777272999286651611e-01 -6.829878687858581543e-02 1.361970901489257812e-01 8.173801004886627197e-02 1.374013721942901611e-01 2.960342764854431152e-01 -2.227559126913547516e-02 -1.843450367450714111e-01 1.244179382920265198e-01 -3.328497335314750671e-02 -1.274838894605636597e-01 -2.073693275451660156e-01 -1.656174063682556152e-01 3.527773022651672363e-01 -3.985252976417541504e-02 -3.439876809716224670e-02 -3.167303800582885742e-01 -1.228007674217224121e-01 -2.216710150241851807e-01 1.471926569938659668e-01 -1.704031080007553101e-01 -1.691863499581813812e-02 1.052388176321983337e-01 -1.018026694655418396e-01 1.415228284895420074e-02 9.058227390050888062e-02 -1.950978785753250122e-01 -3.161039948463439941e-01 -1.241015736013650894e-02 -1.937118321657180786e-01
2.252186834812164307e-02 -7.331309467554092407e-02 4.349970519542694092e-01 1.392056941986083984e-01 -1.161281205713748932e-02 -1.239653453230857849e-01 1.142207086086273193e-01 2.455894351005554199e-01 1.738796941936016083e-02 -6.809832900762557983e-02 1.470910757780075073e-01 -6.774926930665969849e-02 -9.618321806192398071e-02 1.209874451160430908e-02 -8.778007328510284424e-02 1.999969184398651123e-01 4.391795024275779724e-03 -2.321798801422119141e-01 -8.457662910223007202e-02 -2.519412636756896973e-01 -4.210781753063201904e-01 3.388335704803466797e-01 -1.381393522024154663e-01 -3.542940691113471985e-02 2.144150882959365845e-01 8.104854822158813477e-02 -1.045969203114509583e-01 -2.572882734239101410e-02 8.790125697851181030e-02 5.203604698181152344e-02 -2.926613390445709229e-01 -1.055934503674507141e-01
2.483770847320556641e-01 -5.213404074311256409e-02 3.659474253654479980e-01 1.855447739362716675e-01 2.221146970987319946e-02 -4.642568994313478470e-03 2.699882984161376953e-01 2.602034248411655426e-02 5.243884399533271790e-02 -1.670451909303665161e-01 2.064999341964721680e-01 2.680169343948364258e-01 -1.071348413825035095e-01 -1.638952195644378662e-01 -3.025063574314117432e-01 2.426654696464538574e-01 1.470399349927902222e-01 -9.068866819143295288e-02 -9.142118692398071289e-02 -1.218367218971252441e-01 -1.583641320466995239e-01 7.613185048103332520e-02 -4.637808352708816528e-02 -2.635040879249572754e-01 2.354794442653656006e-01 5.182396247982978821e-02 -1.547853499650955200e-01 7.895790040493011475e-02 -2.623965144157409668e-01 -1.058288142085075378e-01 -1.881350129842758179e-01 3.488149959594011307e-03
4.768894612789154053e-02 4.919172078371047974e-02 5.297600626945495605e-01 -9.937714040279388428e-02 7.493734359741210938e-02 4.029115289449691772e-02 2.681160867214202881e-01 1.711553782224655151e-01 -1.009900122880935669e-02 -2.766930758953094482e-01 2.352793365716934204e-01 4.622509330511093140e-02 -8.575760573148727417e-02 2.561659365892410278e-02 -1.189454123377799988e-01 1.826680963858962059e-03 -1.560379862785339355e-01 -1.063862368464469910e-01 -3.254496753215789795e-01 -3.320431709289550781e-01 -5.979931354522705078e-02 2.066442966461181641e-01 -1.035497635602951050e-01 -4.607237875461578369e-02 -5.224635824561119080e-03 2.486073821783065796e-01 2.176588959991931915e-02 -6.738315522670745850e-02 -5.712861940264701843e-02 -2.385640591382980347e-01 -3.982751071453094482e-02 -2.190677262842655182e-02
1.007759720087051392e-01 -1.864740699529647827e-01 3.658476769924163818e-01 2.052726149559020996e-01 2.290550321340560913e-01 1.455516964197158813e-01 2.457422763109207153e-01 -3.310121595859527588e-02 -1.388861089944839478e-01 -1.601687222719192505e-01 1.617980897426605225e-01 7.457053661346435547e-02 -2.239069044589996338e-01 1.382410526275634766e-01 -1.644387990236282349e-01 2.658362388610839844e-01 5.735444650053977966e-02 -1.726972172036767006e-03 -1.220771148800849915e-01 -2.362338304519653320e-01 1.150393262505531311e-01 1.009921506047248840e-01 6.046645715832710266e-02 1.695804297924041748e-01 -7.943045347929000854e-03 -9.488614648580551147e-02 -1.979492008686065674e-01 -1.603051275014877319e-01 4.316096752882003784e-02 -9.730412065982818604e-02 -4.099492132663726807e-01 -1.308847516775131226e-01
-9.248436242341995239e-02 -1.001697257161140442e-01 2.530767023563385010e-01 -2.547347918152809143e-02 -1.471565365791320801e-01 9.760132431983947754e-02 2.222311943769454956e-01 1.869170367717742920e-01 -4.357595741748809814e-02 -5.394978448748588562e-02 2.627890743315219879e-02 -8.729910105466842651e-02 -7.551924884319305420e-02 -1.948857456445693970e-01 -5.389961227774620056e-02 1.250248104333877563e-01 1.216232404112815857e-01 -2.180157601833343506e-01 -2.284034341573715210e-01 -2.196322977542877197e-01 2.123672962188720703e-01 3.072566986083984375e-01 8.538458496332168579e-02 -3.424215316772460938e-02 3.965788781642913818e-01 9.267930686473846436e-02 -5.343905091285705566e-02 2.769950926303863525e-01 1.927629411220550537e-01 -2.253266274929046631e-01 -2.625563144683837891e-01 1.133937984704971313e-01
-4.085703194141387939e-02 -6.344016641378402710e-02 4.384402632713317871e-01 -5.267378315329551697e-02 2.805168926715850830e-02 -9.674109518527984619e-02 1.588346660137176514e-01 1.491253376007080078e-01 8.457504957914352417e-02 -1.710352599620819092e-01 1.377266347408294678e-01 2.317635118961334229e-01 -8.798306807875633240e-04 -5.040322616696357727e-02 -5.667087435722351074e-02 3.568437695503234863e-01 1.837073266506195068e-01 -1.349251717329025269e-01 -6.797789037227630615e-02 -2.985185384750366211e-01 -3.699454963207244873e-01 1.268375515937805176e-01 -2.420599311590194702e-01 -2.536652684211730957e-01 2.568848663941025734e-03 1.405634582042694092e-01 -3.307527303695678711e-02 -2.782277017831802368e-02 -9.191970527172088623e-02 -2.066563963890075684e-01 6.130138412117958069e-02 3.726985678076744080e-02
1.652782559394836426e-01 -1.255397051572799683e-01 2.682171463966369629e-01 -1.093247905373573303e-01 2.823276221752166748e-01 -6.136415526270866394e-02 3.665730059146881104e-01 9.385256469249725342e-02 -1.359644681215286255e-01 -8.543650805950164795e-02 4.670489206910133362e-02 1.636499613523483276e-01 -1.356344074010848999e-01 1.437003538012504578e-02 -7.651350647211074829e-02 2.532704174518585205e-01 -1.897259801626205444e-01 -1.133822202682495117e-01 6.645800173282623291e-02 -3.544510900974273682e-01 -1.722676306962966919e-01 5.537150800228118896e-02 -2.815292477607727051e-01 -1.071858033537864685e-01 2.416215389966964722e-01 1.128028631210327148e-01 -3.571221837773919106e-03 1.185517236590385437e-01 1.142710074782371521e-01 -3.164339065551757812e-01 -4.756382107734680176e-02 -1.907629542984068394e-03
-2.347223907709121704e-01 -2.959302961826324463e-01 7.008966058492660522e-02 1.239288505166769028e-02 7.613155990839004517e-02 -9.103068709373474121e-02 5.024082586169242859e-02 -2.481904625892639160e-02 -1.406564414501190186e-01 -2.736937403678894043e-01 1.972615271806716919e-01 2.467530034482479095e-02 -1.655431389808654785e-01 6.248302292078733444e-03 -2.916785776615142822e-01 2.731270790100097656e-01 5.789897218346595764e-02 -1.340908557176589966e-01 -1.113236183300614357e-03 -3.669683039188385010e-01 -9.372702986001968384e-02 -9.576917625963687897e-03 -1.669552773237228394e-01 3.753868117928504944e-02 -1.607322394847869873e-01 1.061353906989097595e-01 -2.639447450637817383e-01 -9.319964051246643066e-02 7.850181311368942261e-02 -2.423497289419174194e-01 -3.356703519821166992e-01 1.628724038600921631e-01
-2.456177920103073120e-01 -1.528083384037017822e-01 3.512275516986846924e-01 -1.238033249974250793e-01 -1.533618718385696411e-01 -2.215434797108173370e-03 4.534460976719856262e-02 -1.596648804843425751e-02 -2.391168773174285889e-01 -1.688055992126464844e-01 9.664110094308853149e-02 -1.427760124206542969e-01 6.714750826358795166e-02 1.207252591848373413e-01 -1.536758542060852051e-01 1.110916286706924438e-01 1.992565952241420746e-02 -7.122357189655303955e-02 5.756910890340805054e-02 -2.857900559902191162e-01 7.509578764438629150e-02 1.115590482950210571e-01 1.638977527618408203e-01 -1.705098003149032593e-01 2.793602943420410156e-01 1.539046913385391235e-01 -1.510986983776092529e-01 3.750718235969543457e-01 2.380705177783966064e-01 -8.766634017229080200e-02 -2.937454879283905029e-01 3.148287162184715271e-02
4.100687801837921143e-03 -1.392741054296493530e-01 4.446549117565155029e-01 -1.461943536996841431e-01 8.440021425485610962e-02 -1.938504725694656372e-02 2.616157531738281250e-01 -6.774275004863739014e-02 -5.793662741780281067e-02 -1.011549085378646851e-01 2.915926873683929443e-01 1.365890055894851685e-01 7.699623703956604004e-02 -3.889830783009529114e-02 -1.595939397811889648e-01 3.400050103664398193e-01 1.202130410820245743e-02 -1.888581961393356323e-01 -1.545344442129135132e-01 1.455234922468662262e-02 -2.329542338848114014e-01 4.044898152351379395e-01 -7.894655317068099976e-02 -2.223484069108963013e-01 1.424383074045181274e-01 4.904356971383094788e-02 7.567971199750900269e-02 2.113898545503616333e-01 6.304454524070024490e-03 -7.295685261487960815e-02 -4.022722691297531128e-02 4.042031615972518921e-02
-3.012854605913162231e-02 -8.045657724142074585e-02 1.143119409680366516e-01 -4.689107090234756470e-02 6.356713175773620605e-02 2.689513005316257477e-02 1.569257825613021851e-01 1.605363041162490845e-01 -1.137876510620117188e-01 -2.138859331607818604e-01 3.242081403732299805e-01 -2.924593687057495117e-01 -1.808229684829711914e-01 5.275947600603103638e-02 -6.162160262465476990e-02 5.968233346939086914e-01 -1.442002691328525543e-02 -1.543169766664505005e-01 -2.321535162627696991e-02 -1.421301513910293579e-01 -7.565316744148731232e-03 -8.476044237613677979e-02 -2.030159384012222290e-01 1.886060535907745361e-01 1.123481541872024536e-01 -1.015120651572942734e-02 -1.093230098485946655e-01 -1.876106858253479004e-01 -1.037285849452018738e-01 2.405788600444793701e-01 -1.401328891515731812e-01 -2.090610004961490631e-02
-8.501440286636352539e-02 -1.095392480492591858e-01 4.384044706821441650e-01 -1.422832347452640533e-02 -7.558648288249969482e-02 -1.033796817064285278e-01 1.455812901258468628e-01 3.494938462972640991e-02 -1.526014804840087891e-01 -6.114016473293304443e-02 3.431065380573272705e-01 -5.614450573921203613e-02 2.799686789512634277e-01 -3.646312654018402100e-02 -1.597457332536578178e-03 4.042428135871887207e-01 3.220267966389656067e-02 -4.871178884059190750e-03 -2.697972580790519714e-02 -1.771142631769180298e-01 -2.234319299459457397e-01 2.638790607452392578e-01 -2.573714852333068848e-01 -1.890865415334701538e-01 1.855318993330001831e-01 4.997890908271074295e-03 1.665508933365345001e-02 8.314327895641326904e-02 -1.678474694490432739e-01 -1.064952984452247620e-01 -1.497587859630584717e-01 -1.566505432128906250e-02
-1.428104192018508911e-01 -4.877455905079841614e-02 4.036850631237030029e-01 -1.908945664763450623e-02 1.233531087636947632e-01 -1.205460876226425171e-01 1.316144913434982300e-01 2.042630463838577271e-01 -3.280775621533393860e-03 -1.900089979171752930e-01 3.195132613182067871e-01 2.560729682445526123e-01 7.419156283140182495e-02 -9.547459334135055542e-02 -1.862429976463317871e-01 2.758845686912536621e-01 6.955701857805252075e-02 -1.458219289779663086e-01 -1.839296370744705200e-01 -2.868201136589050293e-01 -2.122511267662048340e-01 1.833158582448959351e-01 -1.200629025697708130e-01 -5.005817860364913940e-02 2.480289191007614136e-01 4.174324125051498413e-02 -1.168466955423355103e-01 4.166699014604091644e-03 3.036011730728205293e-05 -2.569105923175811768e-01 -5.134161561727523804e-02 -1.121056824922561646e-01
1.166197881102561951e-01 -1.132073253393173218e-01 5.340952277183532715e-01 1.619587279856204987e-02 1.483184695243835449e-01 -3.447123244404792786e-02 2.865271270275115967e-01 -3.342614695429801941e-02 1.817112565040588379e-01 -1.062543243169784546e-01 4.129715263843536377e-01 1.104360818862915039e-01 -5.494966730475425720e-02 -1.508817970752716064e-01 -2.470229193568229675e-02 2.333502322435379028e-01 2.063201814889907837e-01 -1.625183373689651489e-01 5.378041416406631470e-02 -2.170733809471130371e-01 -1.913937181234359741e-01 4.502405598759651184e-02 -9.378956258296966553e-02 -3.974839299917221069e-02 1.093231663107872009e-01 -6.247831135988235474e-02 -1.323259025812149048e-01 9.512206912040710449e-02 -1.660902500152587891e-01 -1.875084638595581055e-01 -2.088822796940803528e-02 1.185798179358243942e-02
1.274349242448806763e-01 -2.579842321574687958e-02 2.286919951438903809e-01 8.362898230552673340e-02 3.501842021942138672e-01 4.216755926609039307e-02 2.158924341201782227e-01 2.809225916862487793e-01 -1.833398491144180298e-01 -2.313787788152694702e-01 1.226053759455680847e-01 -1.418793052434921265e-01 -2.509772479534149170e-01 -1.815236210823059082e-01 2.327559143304824829e-01 1.073571667075157166e-01 1.494827419519424438e-01 2.553415112197399139e-02 -3.610623478889465332e-01 -7.703673094511032104e-02 -8.678904920816421509e-02 -3.813167288899421692e-02 -2.397380471229553223e-01 -1.513712555170059204e-01 -1.591615378856658936e-01 1.058258190751075745e-01 3.079451248049736023e-02 2.791809141635894775e-01 3.801798447966575623e-02 -1.547249704599380493e-01 -1.564657501876354218e-02 1.380395609885454178e-02
1.002011075615882874e-01 -8.670511841773986816e-02 4.151242077350616455e-01 -1.128504425287246704e-02 9.687930345535278320e-02 -2.385027855634689331e-01 2.265002578496932983e-01 5.573317036032676697e-02 1.352599561214447021e-01 -5.331314727663993835e-02 1.514170318841934204e-01 1.029651537537574768e-01 -1.196507364511489868e-01 -2.576026022434234619e-01 1.149139255285263062e-01 3.755798637866973877e-01 -1.696275025606155396e-01 6.733302026987075806e-02 -1.397277861833572388e-01 -1.587806791067123413e-01 7.435749471187591553e-02 -2.615576051175594330e-02 -5.658721923828125000e-02 -4.608637988567352295e-01 5.136824399232864380e-02 -1.067685242742300034e-02 -1.253729760646820068e-01 4.149033874273300171e-02 -2.049851566553115845e-01 -1.594665497541427612e-01 -6.044768914580345154e-02 -9.248509258031845093e-02
-2.521722316741943359e-01 -2.620033025741577148e-01 2.761410772800445557e-01 -5.684574600309133530e-03 3.332726284861564636e-02 -5.468328669667243958e-02 -2.264488255605101585e-03 4.480417817831039429e-02 -4.687390476465225220e-02 -1.218393966555595398e-01 1.601437181234359741e-01 -1.863222718238830566e-01 -4.042381048202514648e-02 -2.563386969268321991e-02 8.729447424411773682e-02 3.608591854572296143e-01 9.740932285785675049e-02 2.445754595100879669e-03 1.063832715153694153e-01 -5.750602483749389648e-01 -1.438958048820495605e-01 -2.033457159996032715e-01 1.461593346903100610e-04 1.637663990259170532e-01 -5.259230360388755798e-02 9.571183472871780396e-02 -2.384750694036483765e-01 -2.256029471755027771e-02 7.735124230384826660e-02 -2.163925021886825562e-01 -5.708606168627738953e-02 4.553851485252380371e-02
-7.960562407970428467e-02 -3.405777812004089355e-01 2.791051566600799561e-01 3.164113312959671021e-02 -1.750790476799011230e-01 1.963997483253479004e-01 2.282202541828155518e-01 2.333426922559738159e-01 -1.250503659248352051e-01 -7.005206774920225143e-03 4.852625727653503418e-02 6.772316247224807739e-02 -5.045994371175765991e-02 -4.348341003060340881e-02 -9.739533811807632446e-02 1.038609370589256287e-01 2.718943953514099121e-01 -2.225210666656494141e-01 7.766181975603103638e-02 -6.342945247888565063e-02 3.875171765685081482e-02 1.228213757276535034e-01 9.666811674833297729e-02 -7.819646596908569336e-02 4.234521389007568359e-01 2.978587746620178223e-01 6.006856262683868408e-02 2.426272332668304443e-01 -4.996122419834136963e-02 -1.140091940760612488e-01 -2.469396889209747314e-01 -5.610786005854606628e-02
-1.348019093275070190e-01 -5.803304538130760193e-02 1.428479701280593872e-01 -2.294794768095016479e-01 -2.049884349107742310e-01 1.129438951611518860e-01 4.950662255287170410e-01 1.906393468379974365e-01 3.495321050286293030e-02 6.571194529533386230e-02 1.037793904542922974e-01 -1.020879074931144714e-01 -7.682850211858749390e-02 -2.677001245319843292e-02 -1.215600594878196716e-02 1.813641488552093506e-01 1.610062718391418457e-01 -2.791533172130584717e-01 5.625242367386817932e-02 -2.928892076015472412e-01 -5.146668758243322372e-03 8.267001062631607056e-02 8.675622940063476562e-02 -1.524164080619812012e-01 2.676974833011627197e-01 1.449433267116546631e-01 -8.795249275863170624e-03 3.336705565452575684e-01 -5.680488795042037964e-02 -6.795210391283035278e-02 -2.331157922744750977e-01 -7.813083380460739136e-02
-1.024526283144950867e-01 -3.364171832799911499e-02 1.994568258523941040e-01 1.644213497638702393e-01 2.012292109429836273e-02 2.419500052928924561e-02 2.343590408563613892e-01 3.267905712127685547e-01 -1.214595064520835876e-01 7.901850342750549316e-02 2.139703780412673950e-01 -2.109797149896621704e-01 3.274317830801010132e-02 1.725205928087234497e-01 6.098462268710136414e-02 2.725984454154968262e-01 -1.446213386952877045e-02 -1.769490912556648254e-02 -3.667640089988708496e-01 -2.355011105537414551e-01 -1.320202350616455078e-01 -9.999354183673858643e-02 -4.569880291819572449e-02 -4.258404672145843506e-02 -1.389407515525817871e-01 1.554589122533798218e-01 9.839571267366409302e-02 1.191385183483362198e-02 -2.806110978126525879e-01 -3.500671982765197754e-01 -1.716992557048797607e-01 -1.810979992151260376e-01
-5.900526419281959534e-02 -1.584363877773284912e-01 2.406936734914779663e-01 7.642845809459686279e-02 3.621024265885353088e-02 -9.915218502283096313e-02 2.231843918561935425e-01 4.468584433197975159e-02 -1.862298813648521900e-03 -3.134851455688476562e-01 3.759203851222991943e-01 8.215811103582382202e-02 -4.408428072929382324e-02 -7.708801329135894775e-02 -1.517811566591262817e-01 2.635779380798339844e-01 6.988968700170516968e-02 -1.017324179410934448e-01 -7.794669270515441895e-02 -4.539618492126464844e-01 -2.526268362998962402e-01 2.263019084930419922e-01 -1.572677120566368103e-02 6.059051025658845901e-03 1.279707401990890503e-01 9.537461213767528534e-03 9.509591013193130493e-02 7.620299607515335083e-02 -2.439476996660232544e-01 -2.484424710273742676e-01 -3.692501783370971680e-02 3.644799441099166870e-02
3.310550451278686523e-01 2.178939804434776306e-02 3.401649594306945801e-01 -5.448110029101371765e-02 -6.537541281431913376e-03 1.621600054204463959e-02 3.189356327056884766e-01 9.850967675447463989e-02 1.385673731565475464e-01 -1.205283179879188538e-01 2.151928991079330444e-01 2.417975105345249176e-02 -5.194315314292907715e-02 -3.838904574513435364e-02 -4.948826879262924194e-02 4.002320170402526855e-01 8.428979781456291676e-04 -3.577888011932373047e-02 2.792580053210258484e-02 -1.415873914957046509e-01 -3.617492914199829102e-01 1.715238019824028015e-02 -3.287144377827644348e-02 -2.024865001440048218e-01 1.387305408716201782e-01 8.636425435543060303e-02 -3.508647084236145020e-01 1.186906620860099792e-01 4.000214487314224243e-02 -5.360738560557365417e-02 -3.029319457709789276e-02 -2.178407460451126099e-01
-1.524645090103149414e-01 -1.515602469444274902e-01 2.285545319318771362e-01 -5.322004109621047974e-02 -1.847477108240127563e-01 1.289304345846176147e-01 1.143748313188552856e-01 2.398752272129058838e-01 -1.819045245647430420e-01 -1.098949275910854340e-02 1.980978399515151978e-01 -1.706192940473556519e-01 -3.702043369412422180e-02 -7.013520691543817520e-03 -1.613349318504333496e-01 1.597153842449188232e-01 2.838341891765594482e-01 -1.264380961656570435e-01 -4.451798275113105774e-02 -3.770938813686370850e-01 4.796749725937843323e-02 1.104307100176811218e-01 -5.695678666234016418e-02 -5.403380095958709717e-02 4.801848232746124268e-01 1.450287550687789917e-01 -4.904768243432044983e-02 2.766797542572021484e-01 1.551918834447860718e-01 -7.715655118227005005e-02 2.206057682633399963e-02 -1.828940957784652710e-02
2.537705302238464355e-01 -7.776521146297454834e-02 4.442037940025329590e-01 4.602498665917664766e-04 5.854273587465286255e-02 -2.290887981653213501e-01 2.366956472396850586e-01 -3.297634655609726906e-03 4.351667314767837524e-02 -1.248979419469833374e-01 1.114733368158340454e-01 1.262494474649429321e-01 -9.267092682421207428e-03 -1.215886846184730530e-01 -8.200924098491668701e-02 3.273776769638061523e-01 -9.110897034406661987e-02 -5.835775285959243774e-02 5.297499708831310272e-03 -3.649394214153289795e-01 -1.335131078958511353e-01 6.309096235781908035e-03 -1.521527022123336792e-01 4.243972152471542358e-02 -9.448543936014175415e-02 2.747813165187835693e-01 -3.670828938484191895e-01 1.013338714838027954e-01 -1.296339184045791626e-01 9.211382269859313965e-02 2.521138824522495270e-02 -5.052572116255760193e-02
2.132669985294342041e-01 -1.687374114990234375e-01 1.168548464775085449e-01 -1.083993911743164062e-01 -7.578302919864654541e-02 1.329572200775146484e-01 5.231605768203735352e-01 2.105988115072250366e-01 -8.322539180517196655e-02 -1.589414626359939575e-01 3.116797208786010742e-01 -3.400366008281707764e-01 -2.789514698088169098e-02 -1.444256156682968140e-01 1.711322367191314697e-01 3.353030607104301453e-02 7.523403316736221313e-02 -9.289214760065078735e-02 1.175463646650314331e-01 -2.542583942413330078e-01 1.692508310079574585e-01 1.164318025112152100e-01 -7.022085040807723999e-02 6.493058800697326660e-02 1.377851217985153198e-01 1.806763261556625366e-01 -1.436662077903747559e-01 1.092215776443481445e-01 -1.519395112991333008e-01 -7.485779374837875366e-02 6.957159936428070068e-02 1.828662492334842682e-02
-1.192649081349372864e-01 -2.652905583381652832e-01 2.564116418361663818e-01 1.862105727195739746e-02 8.522990345954895020e-02 1.574205160140991211e-01 2.044439874589443207e-02 -8.709421008825302124e-02 -1.605111509561538696e-01 -5.380417704582214355e-01 2.856414616107940674e-01 -1.709866970777511597e-01 -1.544708609580993652e-01 1.869801133871078491e-01 7.032503187656402588e-02 3.623424172401428223e-01 -1.439681202173233032e-01 -2.560174465179443359e-01 -3.640851750969886780e-02 -1.645527929067611694e-01 8.038974553346633911e-02 -5.932392552495002747e-02 -1.629059948027133942e-02 -8.710486441850662231e-02 -9.926892071962356567e-02 1.555377524346113205e-02 -4.470526054501533508e-02 8.954809606075286865e-02 1.499156840145587921e-02 7.811912149190902710e-02 -1.422926187515258789e-01 9.442521631717681885e-02
-9.751266986131668091e-02 -3.023605346679687500e-01 2.480112612247467041e-01 -5.947276018559932709e-03 -1.767691224813461304e-01 2.689493298530578613e-01 3.721264004707336426e-01 2.158864587545394897e-01 -1.050649955868721008e-01 -1.541964113712310791e-01 1.562885195016860962e-01 4.056797828525304794e-03 -2.318411506712436676e-02 1.232674112543463707e-03 2.700093984603881836e-01 -6.099266558885574341e-02 2.742449045181274414e-01 -3.181707859039306641e-02 -1.601307839155197144e-02 -3.096580207347869873e-01 2.006947249174118042e-02 2.118000686168670654e-01 1.895721107721328735e-01 -4.732687771320343018e-02 4.890457261353731155e-03 1.513144820928573608e-01 -4.960615187883377075e-02 2.981945872306823730e-01 -1.250595301389694214e-01 3.300380334258079529e-02 -1.591130197048187256e-01 -1.682337559759616852e-02
-4.276751354336738586e-02 -7.204315811395645142e-02 4.077041447162628174e-01 -9.206962585449218750e-02 1.817370504140853882e-01 6.239618733525276184e-02 8.610704541206359863e-02 1.118094772100448608e-01 -1.823466271162033081e-01 -5.219627544283866882e-02 1.043671369552612305e-01 1.302432417869567871e-01 -1.002270132303237915e-01 1.491076648235321045e-01 -2.643592655658721924e-01 3.256566226482391357e-01 -1.284442842006683350e-02 -1.346176415681838989e-01 -2.007495015859603882e-01 -3.436360955238342285e-01 -1.800771504640579224e-01 1.238671839237213135e-01 -3.097987174987792969e-01 3.246529400348663330e-02 -3.060159273445606232e-02 1.775487363338470459e-01 1.351930201053619385e-01 2.427026033401489258e-01 4.064893350005149841e-02 -6.650022417306900024e-02 -1.929112970829010010e-01 -1.224430873990058899e-01
-2.480220496654510498e-01 -4.806835204362869263e-02 4.406408667564392090e-01 -4.542775824666023254e-02 1.707778424024581909e-01 1.589693725109100342e-01 2.218232303857803345e-01 2.348403483629226685e-01 3.033086284995079041e-02 -1.034797132015228271e-01 1.649270355701446533e-01 1.982084847986698151e-02 -2.371369749307632446e-01 2.158955335617065430e-01 2.552620694041252136e-02 1.768967956304550171e-01 3.140511512756347656e-01 -1.769574135541915894e-01 -2.287929207086563110e-01 -2.538775503635406494e-01 -3.871228918433189392e-02 -1.443208754062652588e-01 1.104148402810096741e-01 1.999998092651367188e-01 3.834261372685432434e-02 -8.269037306308746338e-02 -1.008220314979553223e-01 1.446323003619909286e-03 1.441498380154371262e-02 -7.430771831423044205e-03 -2.591162919998168945e-01 -2.033802447840571404e-03
6.857137382030487061e-02 -1.662440598011016846e-02 1.997563391923904419e-01 1.628106385469436646e-01 -1.553351879119873047e-01 -3.806159645318984985e-02 2.214733213186264038e-01 1.407993137836456299e-01 -4.145318642258644104e-02 -2.593450844287872314e-01 2.363512516021728516e-01 2.256085164844989777e-02 -5.114483088254928589e-02 -3.993304967880249023e-01 3.146665543317794800e-02 3.705271184444427490e-01 -1.152562946081161499e-01 -6.546469032764434814e-02 -2.797526121139526367e-01 -4.016142785549163818e-01 -2.040387094020843506e-01 6.328628212213516235e-02 -1.204668730497360229e-01 -1.756264269351959229e-01 -1.339909732341766357e-01 -2.235139906406402588e-02 -1.810441464185714722e-01 -6.895273178815841675e-02 -2.364272624254226685e-02 -3.694703802466392517e-02 4.697014763951301575e-02 -1.466368511319160461e-02
6.503044813871383667e-02 -8.878429979085922241e-02 4.293745458126068115e-01 -1.713389903306961060e-02 1.467958539724349976e-01 -1.015299484133720398e-01 1.725816726684570312e-01 1.791687756776809692e-01 1.962533593177795410e-02 -1.793967485427856445e-01 1.963277608156204224e-01 1.534249037504196167e-01 -7.791095878928899765e-03 -2.004166990518569946e-01 -7.682761549949645996e-02 3.350405991077423096e-01 1.430644690990447998e-01 -1.122117340564727783e-01 -2.324686497449874878e-01 -2.372919470071792603e-01 -2.559799253940582275e-01 1.375070065259933472e-01 -1.881749951280653477e-03 -1.409829556941986084e-01 2.181180566549301147e-01 -9.600796550512313843e-02 8.556568622589111328e-02 -6.313340365886688232e-02 -7.817742228507995605e-02 -1.351987421512603760e-01 -2.900333404541015625e-01 1.792292296886444092e-01
-3.207606077194213867e-02 -4.041116312146186829e-02 1.423068344593048096e-01 -9.508883953094482422e-02 -1.933136284351348877e-01 1.191654801368713379e-01 4.132038652896881104e-01 -7.300417870283126831e-02 -3.943595886230468750e-01 -2.352452874183654785e-01 1.107773110270500183e-01 1.648109406232833862e-01 2.725559286773204803e-02 -6.859727948904037476e-02 1.775529384613037109e-01 1.025825887918472290e-01 8.750398457050323486e-02 -1.228221505880355835e-01 -1.142743453383445740e-01 -5.602541193366050720e-02 1.769716739654541016e-01 2.233777940273284912e-01 -2.602811716496944427e-02 6.541144102811813354e-03 1.910704672336578369e-01 4.554982483386993408e-02 -1.718264371156692505e-01 2.284819781780242920e-01 -1.511841565370559692e-01 -3.263432085514068604e-01 -1.109664961695671082e-01 2.444562315940856934e-01
3.362332656979560852e-02 -1.206855624914169312e-01 3.665394484996795654e-01 5.543175712227821350e-02 1.614355295896530151e-01 2.664431631565093994e-01 1.534982025623321533e-01 -1.708551049232482910e-01 5.592445656657218933e-02 -5.952515080571174622e-02 1.950787305831909180e-01 -7.638748735189437866e-02 -2.810877561569213867e-01 1.878630667924880981e-01 -1.178037300705909729e-01 2.590271234512329102e-01 1.859753578901290894e-01 -1.740035116672515869e-01 -9.279594570398330688e-02 -2.891623079776763916e-01 9.876119345426559448e-02 -2.658604979515075684e-01 -1.598674654960632324e-01 -1.770721971988677979e-01 1.199071854352951050e-01 2.355126440525054932e-01 -4.175532609224319458e-02 -1.941082030534744263e-01 7.350866496562957764e-02 -3.966713696718215942e-02 8.113903552293777466e-02 -1.843183338642120361e-01
-1.896390020847320557e-01 -2.567733526229858398e-01 8.136031031608581543e-02 -1.003552451729774475e-01 -8.663261681795120239e-02 3.522156178951263428e-02 5.129119157791137695e-01 2.121117152273654938e-02 4.091538861393928528e-02 -8.582255244255065918e-02 1.822028160095214844e-01 -9.560595452785491943e-02 1.679669767618179321e-01 9.030303917825222015e-03 9.175383299589157104e-02 2.117587327957153320e-01 2.403194457292556763e-01 -7.253821939229965210e-02 -2.212610282003879547e-02 -2.963362038135528564e-01 1.520773023366928101e-01 1.787987649440765381e-01 3.667711466550827026e-02 5.716225877404212952e-02 2.754756212234497070e-01 2.469318360090255737e-01 -3.159496560692787170e-02 2.148974984884262085e-01 -7.644577324390411377e-02 3.876980394124984741e-02 -2.663587629795074463e-01 5.331175029277801514e-02
-1.577545404434204102e-01 3.356550633907318115e-02 2.243581712245941162e-01 2.364217676222324371e-02 -4.766792431473731995e-02 -1.731435768306255341e-02 1.661816239356994629e-01 4.259692728519439697e-01 -1.619636565446853638e-01 -1.056458428502082825e-01 -1.180167496204376221e-01 -1.336838901042938232e-01 3.217415809631347656e-01 -4.240612313151359558e-02 -2.286013960838317871e-02 2.607095241546630859e-01 2.129548937082290649e-01 1.472229510545730591e-01 -4.037329182028770447e-02 -1.676664501428604126e-01 3.078260719776153564e-01 2.504388093948364258e-01 -1.350172162055969238e-01 -1.470859199762344360e-01 1.056388914585113525e-01 9.696838259696960449e-02 -1.908725500106811523e-01 -2.346556186676025391e-01 -1.151713058352470398e-01 -1.154593750834465027e-01 -1.867686212062835693e-01 2.846010588109493256e-02
-4.303943738341331482e-02 -1.515019983053207397e-01 1.896193474531173706e-01 2.653557807207107544e-02 1.760382652282714844e-01 2.436790466308593750e-01 3.697531521320343018e-01 -8.207220584154129028e-02 -1.901380568742752075e-01 -1.872401386499404907e-01 2.967075817286968231e-02 -1.414526104927062988e-01 -1.880534589290618896e-01 1.495391875505447388e-01 -1.148089841008186340e-01 4.042805433273315430e-01 1.786513067781925201e-02 -1.783305853605270386e-01 -4.987183213233947754e-02 -2.612241208553314209e-01 1.044697612524032593e-01 -1.812831163406372070e-01 -1.377226114273071289e-01 -1.547389626502990723e-01 7.410229649394750595e-03 -1.316715031862258911e-01 -8.055261522531509399e-02 3.904090030118823051e-03 1.088276877999305725e-01 -3.226810991764068604e-01 -1.357933133840560913e-01 -1.744263619184494019e-01
-2.045733332633972168e-01 9.945911914110183716e-02 2.448219805955886841e-01 1.275828927755355835e-01 1.621942520141601562e-01 -9.262784570455551147e-02 2.442560344934463501e-01 3.173226416110992432e-01 -2.102946192026138306e-01 -2.020007669925689697e-01 2.486011534929275513e-01 -3.880943730473518372e-02 -7.263733446598052979e-02 -1.444358527660369873e-01 -6.308285892009735107e-02 1.959564536809921265e-01 1.059533841907978058e-02 -6.025553494691848755e-02 -3.989826142787933350e-01 -3.714612498879432678e-02 -6.169746071100234985e-02 3.020897880196571350e-02 -2.011057585477828979e-01 -4.306848347187042236e-02 -1.908957213163375854e-01 1.928790807723999023e-01 -1.031384915113449097e-01 2.916528284549713135e-01 1.129670590162277222e-01 -1.929201483726501465e-01 4.350609704852104187e-02 -1.655453890562057495e-01
-1.045649033039808273e-02 -2.472652941942214966e-01 -3.211370855569839478e-02 1.269122809171676636e-01 1.223040074110031128e-01 2.337939292192459106e-01 3.693680167198181152e-01 2.343159765005111694e-01 -2.514245212078094482e-01 -5.691876262426376343e-02 2.250378876924514771e-01 -3.184540271759033203e-01 -2.697296440601348877e-01 -7.351390272378921509e-02 3.340391814708709717e-02 1.139258444309234619e-01 -1.758801564574241638e-02 -3.310125768184661865e-01 -2.375871837139129639e-01 -1.574116945266723633e-01 -3.863826021552085876e-02 1.335091441869735718e-01 4.600987583398818970e-02 -1.581461131572723389e-01 -2.018368802964687347e-02 6.150661408901214600e-02 -2.946446537971496582e-01 -1.151763182133436203e-02 1.178075298666954041e-01 6.943222833797335625e-04 -5.920853465795516968e-02 6.183059513568878174e-02
-2.929320186376571655e-02 -1.082109883427619934e-01 4.110270142555236816e-01 1.056491732597351074e-01 2.701705992221832275e-01 1.020786631852388382e-02 2.865332961082458496e-01 7.247161865234375000e-02 8.190609514713287354e-02 -1.145493164658546448e-01 3.027258813381195068e-01 1.831603795289993286e-01 2.603986114263534546e-02 -9.225638210773468018e-02 -2.070773988962173462e-01 2.939260601997375488e-01 7.238212507218122482e-03 9.213466197252273560e-02 6.886334717273712158e-02 -5.585615709424018860e-02 -2.132918685674667358e-01 1.091086342930793762e-01 -2.953980267047882080e-01 -1.401162147521972656e-01 1.051082164049148560e-01 8.841444551944732666e-02 -2.144124954938888550e-01 2.907383441925048828e-01 -1.057803407311439514e-01 -7.450699061155319214e-02 -2.054774202406406403e-03 -1.287966221570968628e-01
-1.157622486352920532e-01 -3.163395226001739502e-01 1.812590062618255615e-01 -6.777226924896240234e-02 7.147672772407531738e-02 9.434826672077178955e-02 2.460875809192657471e-01 5.303888767957687378e-02 -3.068416118621826172e-01 -1.323220320045948029e-02 7.301901280879974365e-02 -2.105660587549209595e-01 -2.848600447177886963e-01 5.885856971144676208e-02 -3.719591349363327026e-02 2.843888401985168457e-01 2.071460038423538208e-01 -2.119806110858917236e-01 -1.486272662878036499e-01 -2.232785336673259735e-02 1.331892311573028564e-01 2.464369237422943115e-01 7.987579703330993652e-02 -2.728346288204193115e-01 -4.377592355012893677e-02 1.810994595289230347e-01 3.629689663648605347e-02 -3.433510661125183105e-01 5.221237894147634506e-03 -1.327092200517654419e-01 1.267314404249191284e-01 5.905168130993843079e-02
-2.331754565238952637e-01 -1.905888319015502930e-01 2.750288546085357666e-01 -1.209901720285415649e-01 9.846567362546920776e-02 5.731252953410148621e-02 4.288391768932342529e-02 1.758577525615692139e-01 -7.654577493667602539e-02 8.778191357851028442e-02 2.027422785758972168e-01 4.859894048422574997e-03 -2.145383208990097046e-01 1.399109214544296265e-01 -1.065700799226760864e-01 -6.288371235132217407e-02 -6.208163127303123474e-02 -1.314614564180374146e-01 -1.319141387939453125e-01 -2.916491329669952393e-01 6.127917021512985229e-02 -4.679035767912864685e-02 -2.756503820419311523e-01 -2.595573365688323975e-01 3.310531973838806152e-01 1.361776739358901978e-01 -1.067949458956718445e-01 5.841010063886642456e-02 6.004859879612922668e-02 -1.179049387574195862e-01 -4.247282445430755615e-01 1.546631008386611938e-01
-1.278547048568725586e-01 -2.323763817548751831e-01 1.016332134604454041e-01 -5.038295686244964600e-02 -2.542972564697265625e-01 3.847099095582962036e-02 4.327196180820465088e-01 -1.953971385955810547e-02 6.455112993717193604e-02 -1.590783707797527313e-02 2.083656191825866699e-01 -9.785391390323638916e-02 -4.479214176535606384e-02 -9.989273734390735626e-03 8.281229063868522644e-03 5.434383824467658997e-02 3.279447853565216064e-01 -1.276304423809051514e-01 -3.309128805994987488e-02 -2.742269635200500488e-01 5.796554684638977051e-02 2.596250474452972412e-01 5.382806807756423950e-02 -5.278613045811653137e-02 3.131026923656463623e-01 3.545793890953063965e-01 -1.385946720838546753e-01 1.358712315559387207e-01 5.801544710993766785e-02 -8.945207297801971436e-02 -1.993723660707473755e-01 -1.065089404582977295e-01
-2.076167166233062744e-01 -1.419217288494110107e-01 2.816987633705139160e-01 1.781955659389495850e-01 9.441605955362319946e-02 -5.385170131921768188e-02 3.177919387817382812e-01 1.487505286931991577e-01 1.774569973349571228e-02 -7.079785317182540894e-02 9.571365267038345337e-02 -1.573214530944824219e-01 -1.608392596244812012e-01 -2.455084025859832764e-02 -5.311350524425506592e-02 4.741023778915405273e-01 -1.493456810712814331e-01 -1.425138562917709351e-01 4.651238024234771729e-02 -2.742009460926055908e-01 1.486469507217407227e-01 1.164555698633193970e-01 -2.207295596599578857e-01 -8.125754445791244507e-02 1.949066668748855591e-02 -6.358878314495086670e-02 3.985758870840072632e-02 -3.174324631690979004e-01 7.257354259490966797e-02 -1.261931359767913818e-01 -2.305914312601089478e-01 -7.295955717563629150e-02
-3.587454557418823242e-02 -3.061503171920776367e-01 1.161237657070159912e-01 8.478089421987533569e-02 1.179823093116283417e-02 1.139359623193740845e-01 2.031914740800857544e-01 3.647266626358032227e-01 -3.425883650779724121e-01 7.817791402339935303e-02 3.620424568653106689e-01 -6.977612525224685669e-02 -2.980368435382843018e-01 -1.038814410567283630e-01 3.538519144058227539e-02 2.017797678709030151e-01 9.327498078346252441e-02 -1.890786737203598022e-01 -2.681468427181243896e-01 -2.148646488785743713e-02 8.907479792833328247e-02 -6.764585524797439575e-02 7.028210908174514771e-02 -1.879303157329559326e-01 -2.103416249155998230e-02 1.187551990151405334e-01 -3.234962522983551025e-01 -3.441788256168365479e-02 -1.578824780881404877e-02 3.506192564964294434e-02 -5.171499401330947876e-02 4.192066937685012817e-02
-6.004604697227478027e-02 -5.127739533782005310e-02 3.860549032688140869e-01 -1.216810569167137146e-01 9.610164910554885864e-02 -1.709826439619064331e-01 1.833772212266921997e-01 1.534808874130249023e-01 -1.169595792889595032e-01 -8.233612775802612305e-02 1.652411073446273804e-01 -2.380267344415187836e-02 -4.807911440730094910e-02 -1.561459600925445557e-01 -3.114905059337615967e-01 3.369745910167694092e-01 4.410156980156898499e-02 -2.229779660701751709e-01 3.208775818347930908e-02 -3.600134849548339844e-01 -3.034511804580688477e-01 1.736468076705932617e-01 3.744176402688026428e-02 -1.871951967477798462e-01 1.326583623886108398e-01 4.703944176435470581e-02 1.066006720066070557e-01 3.626601397991180420e-02 -2.562584877014160156e-01 -7.798864692449569702e-02 -2.315774187445640564e-02 -5.389743298292160034e-02
3.416684630792587996e-04 3.176787495613098145e-02 2.317362874746322632e-01 1.638794243335723877e-01 3.469224274158477783e-01 -3.906450048089027405e-02 1.690518110990524292e-01 1.647359728813171387e-01 -4.927014932036399841e-02 -2.800736725330352783e-01 2.820216119289398193e-01 5.584648624062538147e-02 5.719005130231380463e-03 5.515984445810317993e-02 -2.126597166061401367e-01 1.430700421333312988e-01 -5.218511447310447693e-03 5.737285315990447998e-02 -2.404965758323669434e-01 -3.272264003753662109e-01 -1.515304297208786011e-01 2.941043972969055176e-01 -3.732983767986297607e-02 -2.827811837196350098e-01 -9.779102355241775513e-02 1.815800666809082031e-01 1.230039820075035095e-01 3.389468416571617126e-02 -1.750997751951217651e-01 -2.323414534330368042e-01 -7.658611238002777100e-02 -1.301114354282617569e-02
-1.997664123773574829e-01 1.782066822052001953e-01 1.421912610530853271e-01 1.075976118445396423e-01 1.521673649549484253e-01 8.323945850133895874e-02 9.707126021385192871e-02 1.234904229640960693e-01 -2.147162705659866333e-01 9.301929175853729248e-02 -8.948251605033874512e-02 -1.125846058130264282e-01 -1.376329362392425537e-01 2.296618558466434479e-02 -1.054733768105506897e-01 2.408709228038787842e-01 1.024219021201133728e-01 -6.834558397531509399e-02 1.758622527122497559e-01 -3.000295460224151611e-01 1.163297668099403381e-01 2.665419578552246094e-01 -3.652846068143844604e-02 -2.939785122871398926e-01 -4.044763743877410889e-02 4.159646034240722656e-01 -7.072847336530685425e-02 -7.617441564798355103e-02 -1.480296701192855835e-01 4.450584203004837036e-02 -2.732377052307128906e-01 2.920108735561370850e-01
3.862647339701652527e-02 -9.353595972061157227e-02 9.304832667112350464e-02 1.602084785699844360e-01 8.926410973072052002e-02 1.151771396398544312e-01 2.939308285713195801e-01 1.483647376298904419e-01 -2.566366791725158691e-01 3.715227916836738586e-02 2.237773984670639038e-01 -8.622594922780990601e-02 -4.283663630485534668e-01 3.760405257344245911e-02 3.036244213581085205e-02 2.908223569393157959e-01 2.360119074583053589e-01 -3.826860487461090088e-01 -1.650871634483337402e-01 -1.347153037786483765e-01 1.049669086933135986e-01 1.444501429796218872e-01 5.590778216719627380e-02 -2.779973745346069336e-01 -3.320593759417533875e-02 7.658695429563522339e-02 -1.350295394659042358e-01 -2.082204371690750122e-01 1.300127618014812469e-02 -1.942418864928185940e-03 -3.874704614281654358e-02 -2.350022085011005402e-02
-1.384718418121337891e-01 -3.291126489639282227e-01 3.753362894058227539e-01 -3.319410374388098717e-03 -2.085844278335571289e-01 -2.002298273146152496e-02 2.221465110778808594e-01 1.711056083440780640e-01 -1.497467160224914551e-01 -1.987850964069366455e-01 -5.987060815095901489e-02 -1.156426500529050827e-02 -1.722290366888046265e-01 -2.501006126403808594e-01 1.105448752641677856e-01 1.913539022207260132e-01 6.686861068010330200e-02 3.720188513398170471e-02 -1.442245095968246460e-01 -1.865821778774261475e-01 -1.283494755625724792e-03 -3.078518621623516083e-02 -3.333237469196319580e-01 -2.817386686801910400e-01 1.322982460260391235e-01 8.898833394050598145e-02 1.111598014831542969e-01 2.158943116664886475e-01 1.124771907925605774e-01 2.759855240583419800e-02 -7.682555913925170898e-02 -2.139547914266586304e-01
-1.747712641954421997e-01 -1.576783061027526855e-01 2.672231495380401611e-01 1.461526006460189819e-02 7.401060312986373901e-02 -4.842510074377059937e-02 -6.729869544506072998e-02 2.071963250637054443e-01 1.291049718856811523e-01 -2.172123640775680542e-01 3.657906353473663330e-01 5.351635068655014038e-02 -1.967075914144515991e-01 -1.309436112642288208e-01 6.655211746692657471e-02 2.614652216434478760e-01 1.782982051372528076e-01 9.202527254819869995e-02 -1.769748888909816742e-02 -5.219954252243041992e-01 -1.806931644678115845e-01 -1.673195064067840576e-01 -3.160845488309860229e-02 -1.846251338720321655e-01 1.422416120767593384e-01 -1.100987792015075684e-01 -1.614335924386978149e-01 5.524734035134315491e-02 7.386934757232666016e-02 6.239493191242218018e-02 -9.077545255422592163e-02 2.643839456140995026e-02
-1.115988045930862427e-01 -8.966619148850440979e-03 1.653392314910888672e-01 1.907655596733093262e-01 9.456995129585266113e-02 -1.272080540657043457e-01 1.897162348031997681e-01 9.139210917055606842e-03 -2.196287214756011963e-01 -2.263768017292022705e-01 4.403854608535766602e-01 -4.084061831235885620e-02 -2.629044353961944580e-01 -3.570367768406867981e-02 -7.267272472381591797e-02 3.355600535869598389e-01 4.061190877109766006e-03 -3.284122049808502197e-02 3.250511288642883301e-01 -1.739666163921356201e-01 9.877341799437999725e-03 -1.184121072292327881e-01 5.345609784126281738e-02 -2.155975103378295898e-01 -1.401484478265047073e-02 2.279705107212066650e-01 5.685339495539665222e-02 2.388844043016433716e-01 -1.112874671816825867e-01 -3.855555132031440735e-02 2.276509106159210205e-01 2.306499890983104706e-02
1.798698753118515015e-01 -1.542110443115234375e-01 4.943262338638305664e-01 2.468652427196502686e-01 1.910430192947387695e-01 7.859155535697937012e-02 1.864243298768997192e-01 1.106434315443038940e-01 5.717644840478897095e-02 -1.399715691804885864e-01 1.655329763889312744e-01 4.326163977384567261e-02 6.311760097742080688e-02 -1.316239535808563232e-01 2.668562904000282288e-02 1.289476007223129272e-01 2.876173704862594604e-02 -1.270322948694229126e-01 -4.869296029210090637e-02 -1.444206982851028442e-01 -1.765670180320739746e-01 1.387145649641752243e-02 -1.306011378765106201e-01 -2.261853814125061035e-01 2.052626460790634155e-01 1.498706489801406860e-01 -2.131455838680267334e-01 2.133562564849853516e-01 -2.541948854923248291e-01 -1.457368433475494385e-01 2.008652091026306152e-01 -1.912799626588821411e-01
6.861928105354309082e-02 -1.479903310537338257e-01 2.036550343036651611e-01 1.342000663280487061e-01 1.955913156270980835e-01 -1.848086714744567871e-01 -6.488209124654531479e-03 1.621887087821960449e-01 -1.206413581967353821e-01 -2.758134007453918457e-01 3.147603869438171387e-01 -2.453568875789642334e-01 -8.624392747879028320e-02 7.834721356630325317e-02 3.866373747587203979e-02 5.536055564880371094e-01 -6.010351702570915222e-02 -9.891851246356964111e-02 -2.084786146879196167e-01 -2.358441799879074097e-01 1.748425960540771484e-01 -3.745698183774948120e-02 -1.134216412901878357e-01 -1.106213405728340149e-01 5.745448544621467590e-02 -6.664756685495376587e-02 -2.055816352367401123e-01 -8.672437816858291626e-02 6.991677731275558472e-02 3.861567750573158264e-02 -7.282111328095197678e-03 1.008850932121276855e-01
1.090640947222709656e-01 -3.214723616838455200e-02 3.184103593230247498e-02 -1.220203191041946411e-01 1.185546535998582840e-02 -2.245604991912841797e-01 2.938765883445739746e-01 -1.316425502300262451e-01 9.215088933706283569e-02 -2.017539292573928833e-01 4.520226642489433289e-02 7.917369902133941650e-02 -7.549736648797988892e-02 -8.992709964513778687e-02 4.703941568732261658e-02 1.854516118764877319e-01 -9.094823896884918213e-02 -3.440303504467010498e-01 -1.505527943372726440e-01 -4.253183007240295410e-01 -3.149877190589904785e-01 8.022082597017288208e-02 -6.113809719681739807e-02 -1.629288047552108765e-01 1.276445537805557251e-01 1.343476474285125732e-01 -1.673141121864318848e-01 6.640987098217010498e-02 -2.393917292356491089e-01 -2.082727551460266113e-01 -2.519392669200897217e-01 -1.094303429126739502e-01
-2.221356481313705444e-01 -2.737458348274230957e-01 7.126809656620025635e-02 -6.540077924728393555e-02 -1.876886039972305298e-01 6.703779846429824829e-02 4.146473705768585205e-01 2.466805838048458099e-02 -4.969934374094009399e-02 5.660840123891830444e-02 1.528675556182861328e-01 -1.643875837326049805e-01 4.325426649302244186e-03 -1.441773176193237305e-01 -9.679611027240753174e-02 8.819075673818588257e-02 1.079095825552940369e-01 -1.136589869856834412e-01 -4.007399827241897583e-02 -3.181169033050537109e-01 9.760008007287979126e-02 2.484975308179855347e-01 1.872147470712661743e-01 2.578364685177803040e-02 2.927726209163665771e-01 3.653151690959930420e-01 -1.990258879959583282e-02 1.421233862638473511e-01 -1.015277579426765442e-01 1.731003820896148682e-02 -2.542832493782043457e-01 1.033901721239089966e-01
3.977692872285842896e-02 -2.949598729610443115e-01 4.474712610244750977e-01 3.974948078393936157e-02 5.017205700278282166e-02 5.394668504595756531e-02 -7.978780195116996765e-03 1.276286225765943527e-02 -1.972989924252033234e-02 8.330800384283065796e-02 1.311943978071212769e-01 6.475203484296798706e-02 -2.880616672337055206e-02 -1.207694634795188904e-01 -1.945499479770660400e-01 2.828856706619262695e-01 -2.295626848936080933e-01 1.371572315692901611e-01 -3.424080461263656616e-02 -4.318602383136749268e-02 -1.909372806549072266e-01 8.838434517383575439e-02 1.162698566913604736e-01 -1.786408871412277222e-01 1.712490618228912354e-01 3.320014476776123047e-01 4.600836709141731262e-02 9.263621270656585693e-02 -2.177454344928264618e-02 -4.742507934570312500e-01 -4.474608227610588074e-02 6.345034576952457428e-03
-1.573865264654159546e-01 -2.233273983001708984e-01 4.370534047484397888e-02 -2.776547148823738098e-02 -9.461157768964767456e-02 1.676895022392272949e-01 1.871164888143539429e-01 2.770296037197113037e-01 -1.403693407773971558e-01 -8.026072382926940918e-02 9.290790557861328125e-02 -8.930511772632598877e-03 1.724897921085357666e-01 -8.085262775421142578e-02 -2.271844297647476196e-01 1.387515962123870850e-01 5.847723409533500671e-02 -3.294518589973449707e-01 1.744180023670196533e-01 -1.622172594070434570e-01 1.701385974884033203e-01 3.462388813495635986e-01 -7.245792448520660400e-02 -4.758537188172340393e-02 2.544310986995697021e-01 1.176420301198959351e-01 -1.555933356285095215e-01 3.610525429248809814e-01 3.957812860608100891e-02 -1.758911013603210449e-01 -1.815537512302398682e-01 9.047831594944000244e-02
-2.009325921535491943e-01 -3.062972128391265869e-01 8.183819055557250977e-02 -3.263280168175697327e-02 1.990390419960021973e-01 -1.902413815259933472e-01 3.468674719333648682e-01 -5.442306771874427795e-02 -1.498854160308837891e-01 -7.384286075830459595e-02 -4.022231698036193848e-02 -8.001246489584445953e-03 -3.140253201127052307e-02 1.748174130916595459e-01 -1.935936957597732544e-01 3.609253168106079102e-01 -1.898178132250905037e-03 -2.149152457714080811e-01 -3.184567093849182129e-01 -2.112894207239151001e-01 -4.351824149489402771e-02 -2.402841858565807343e-02 -2.088480629026889801e-02 1.578028351068496704e-01 2.281107157468795776e-01 6.745945662260055542e-02 -9.444942325353622437e-02 -2.407997660338878632e-02 -2.342319488525390625e-01 -2.118330299854278564e-01 9.948679804801940918e-02 -1.851622313261032104e-01
-1.209358125925064087e-01 -2.134935706853866577e-01 1.985494494438171387e-01 -7.836892455816268921e-02 -1.710043102502822876e-01 1.812820583581924438e-01 2.229819148778915405e-01 3.117944598197937012e-01 -3.257863968610763550e-02 5.565848574042320251e-02 1.191278174519538879e-01 1.672820597887039185e-01 -1.732428371906280518e-01 -4.979504272341728210e-02 -1.171924322843551636e-01 2.319049388170242310e-01 2.952531874179840088e-01 -2.388857752084732056e-01 4.925313591957092285e-02 -2.470615655183792114e-01 1.289284378290176392e-01 3.462014198303222656e-01 8.395847678184509277e-02 -7.002912461757659912e-02 2.913868725299835205e-01 -1.363782677799463272e-03 1.706983707845211029e-02 1.974031180143356323e-01 4.899282380938529968e-02 -9.090745821595191956e-03 -2.347015440464019775e-01 -3.124187327921390533e-02
-4.866918176412582397e-02 3.748489171266555786e-02 4.132804870605468750e-01 1.494115293025970459e-01 8.460543304681777954e-02 -2.712786793708801270e-01 1.457612067461013794e-01 7.664356380701065063e-02 8.930973708629608154e-03 -8.056499809026718140e-02 3.287780582904815674e-01 1.069012060761451721e-01 -3.241396546363830566e-01 -1.525406986474990845e-01 -3.213008493185043335e-02 3.454604744911193848e-01 1.243946850299835205e-01 -3.217774033546447754e-01 1.791113056242465973e-02 -2.129931449890136719e-01 -2.269563376903533936e-01 9.854138642549514771e-02 -1.187461838126182556e-01 -4.978510737419128418e-02 2.293024957180023193e-01 8.302189409732818604e-02 3.145609796047210693e-02 2.958827279508113861e-02 -1.058711260557174683e-01 -4.223824664950370789e-02 -1.617086119949817657e-02 5.775147676467895508e-02
-9.467764943838119507e-02 -1.973614394664764404e-01 7.398359011858701706e-03 -1.583196781575679779e-02 -1.992595195770263672e-01 -2.686554752290248871e-02 4.760593175888061523e-01 -1.305211931467056274e-01 -1.842017169110476971e-03 -7.466486841440200806e-02 2.645258605480194092e-01 -1.039691716432571411e-01 -4.050426557660102844e-02 -6.395861506462097168e-02 2.178975753486156464e-02 5.211997404694557190e-02 2.658140659332275391e-01 -1.024296432733535767e-01 -9.401158243417739868e-02 -3.039833605289459229e-01 4.965352267026901245e-02 2.595421075820922852e-01 9.957474656403064728e-03 -7.726410776376724243e-02 3.025482892990112305e-01 3.698080182075500488e-01 -1.066506430506706238e-01 1.652233451604843140e-01 -1.569777145050466061e-03 8.198271505534648895e-03 -2.153287976980209351e-01 -2.661224640905857086e-02
-5.556607618927955627e-02 -1.544463634490966797e-01 1.458025574684143066e-01 -7.048600167036056519e-02 -1.717139929533004761e-01 -5.022771283984184265e-02 4.518786966800689697e-01 -4.103621095418930054e-02 -4.229566827416419983e-02 8.711755275726318359e-03 1.945385485887527466e-01 -2.405676618218421936e-02 -2.922544442117214203e-02 -5.943753197789192200e-02 7.737001776695251465e-02 1.816047132015228271e-01 3.053823113441467285e-01 -8.453288674354553223e-02 -5.592291057109832764e-02 -2.496189624071121216e-01 1.185887381434440613e-01 1.615887880325317383e-01 7.617473602294921875e-02 9.956203401088714600e-02 2.431861162185668945e-01 3.811135292053222656e-01 -1.110289990901947021e-01 3.191125988960266113e-01 -3.893226385116577148e-02 3.612963110208511353e-02 -2.822405993938446045e-01 -5.044071748852729797e-02
-5.762942135334014893e-02 -2.098498642444610596e-01 2.812133133411407471e-01 -9.417810291051864624e-02 -1.045086905360221863e-01 2.186706364154815674e-01 5.945070181041955948e-03 2.451375871896743774e-02 -1.500851660966873169e-01 1.533277914859354496e-03 2.431481517851352692e-02 -2.586891651153564453e-01 3.905171528458595276e-02 -8.663753420114517212e-02 -2.650692760944366455e-01 3.409501910209655762e-01 -1.205421984195709229e-01 -2.754359841346740723e-01 5.763863027095794678e-02 -7.520629093050956726e-03 -5.412336438894271851e-03 1.734146624803543091e-01 7.991661131381988525e-02 -3.639875352382659912e-01 -1.626296192407608032e-01 3.155775964260101318e-01 -2.536615133285522461e-01 -6.835357844829559326e-02 2.029792368412017822e-01 1.383117884397506714e-01 2.000457793474197388e-02 -3.467736393213272095e-02
4.016089066863059998e-02 9.812154807150363922e-03 1.224143430590629578e-01 7.663338631391525269e-02 1.909383833408355713e-01 -4.577275365591049194e-02 9.270360693335533142e-03 -1.086435094475746155e-01 -1.072920039296150208e-01 -3.170011639595031738e-01 4.642597734928131104e-01 4.711964353919029236e-02 -1.537959128618240356e-01 -2.219764441251754761e-01 -7.367184013128280640e-02 4.261538684368133545e-01 -1.587612321600317955e-03 4.147494956851005554e-02 -1.797316819429397583e-01 -2.697185575962066650e-01 1.812889277935028076e-01 1.019222512841224670e-01 5.929158069193363190e-04 -1.745989918708801270e-01 4.336632415652275085e-02 7.306259870529174805e-02 -7.682568579912185669e-02 3.357894346117973328e-02 1.022755447775125504e-02 2.855195105075836182e-01 -2.048445045948028564e-01 -1.375569552183151245e-01
-4.394917562603950500e-02 -1.461540907621383667e-01 2.034324854612350464e-01 6.851177662611007690e-02 9.109067171812057495e-02 7.431548088788986206e-02 4.484358131885528564e-01 1.455516517162322998e-01 1.442091614007949829e-01 -1.905899494886398315e-01 6.765005737543106079e-02 1.099900826811790466e-01 -2.415445297956466675e-01 -1.325481086969375610e-01 1.728941919282078743e-03 4.347061812877655029e-01 -3.374731540679931641e-02 -4.740149527788162231e-02 -1.864896714687347412e-02 -3.418569862842559814e-01 -4.259712249040603638e-02 -7.191303372383117676e-02 -2.437650710344314575e-01 1.256624609231948853e-01 -1.297856271266937256e-01 4.659618437290191650e-02 6.485790759325027466e-02 -1.668768823146820068e-01 1.237217038869857788e-01 -2.355247586965560913e-01 -1.036396548151969910e-01 1.430377364158630371e-01
-1.626245677471160889e-01 -1.631651222705841064e-01 1.550911962985992432e-01 -2.455739825963973999e-01 -2.474724501371383667e-01 6.228034943342208862e-02 4.624846577644348145e-01 1.866995543241500854e-01 -2.933738827705383301e-01 2.864868566393852234e-02 1.877174228429794312e-01 -2.183199673891067505e-01 2.227379940450191498e-02 6.673669815063476562e-02 1.096760779619216919e-01 1.866686940193176270e-01 2.291644513607025146e-01 -5.837853252887725830e-02 -1.188840195536613464e-01 -1.166903525590896606e-01 1.508141905069351196e-01 9.388969093561172485e-02 8.218604326248168945e-02 -4.896596074104309082e-02 1.594933569431304932e-01 2.862174212932586670e-01 -3.328045457601547241e-02 2.246218621730804443e-01 -2.591444924473762512e-02 6.682036817073822021e-02 -1.641791313886642456e-01 1.081054285168647766e-01
-9.952986240386962891e-02 -1.948874294757843018e-01 3.032686114311218262e-01 -1.339235305786132812e-01 4.233198612928390503e-02 -1.420573741197586060e-01 1.050370931625366211e-01 6.694292277097702026e-02 -3.182687796652317047e-03 -1.413640081882476807e-01 1.917842775583267212e-01 6.914648413658142090e-02 -7.073041051626205444e-02 -3.700027614831924438e-02 -1.399955302476882935e-01 1.641602516174316406e-01 2.100100666284561157e-01 -1.833638101816177368e-01 1.918517798185348511e-02 -2.288288623094558716e-01 -2.341133505105972290e-01 2.968248128890991211e-01 -2.544908225536346436e-01 -2.670098543167114258e-01 3.320688307285308838e-01 5.141184851527214050e-02 1.085492298007011414e-01 1.144190207123756409e-01 2.752234637737274170e-01 -6.052439287304878235e-02 -2.489212602376937866e-01 4.064316675066947937e-02
-1.637693643569946289e-01 -1.370672732591629028e-01 5.015746355056762695e-01 1.147271767258644104e-01 9.773596376180648804e-02 -1.175881177186965942e-01 1.517912000417709351e-01 1.014012172818183899e-01 1.491720527410507202e-01 -1.115451827645301819e-01 1.579216867685317993e-01 1.876580156385898590e-02 -9.871514886617660522e-02 -2.064957022666931152e-01 -6.433465331792831421e-02 3.229849636554718018e-01 -1.482069343328475952e-01 -6.751651316881179810e-02 7.199632469564676285e-03 -3.378332257270812988e-01 -5.329749733209609985e-02 1.082213595509529114e-01 -1.132057905197143555e-01 -1.279378086328506470e-01 -1.154440194368362427e-01 2.396015450358390808e-02 4.476071149110794067e-02 8.575949817895889282e-02 1.254367703040770721e-06 -3.937738537788391113e-01 -2.065874487161636353e-01 -8.174582570791244507e-02
-2.594612352550029755e-02 -2.187302112579345703e-01 1.085672453045845032e-01 -1.331308670341968536e-02 -7.447610795497894287e-02 4.013340175151824951e-02 2.906031906604766846e-01 2.466815412044525146e-01 -7.391989231109619141e-02 2.572802361100912094e-03 1.934955865144729614e-01 -8.854404091835021973e-02 4.589948430657386780e-02 -2.041146606206893921e-01 2.969380468130111694e-03 1.759561300277709961e-01 8.764205127954483032e-02 -2.332255691289901733e-01 7.287317514419555664e-02 -2.714077532291412354e-01 1.187382712960243225e-01 1.645399481058120728e-01 1.513035744428634644e-01 -2.326337397098541260e-01 4.395288527011871338e-01 1.810835152864456177e-01 -1.698806695640087128e-02 2.571429610252380371e-01 9.450495988130569458e-02 -5.322381854057312012e-02 -2.669539749622344971e-01 -1.640807390213012695e-01
-1.960866898298263550e-02 -1.646820753812789917e-01 1.499377340078353882e-01 2.356777191162109375e-01 1.720727086067199707e-01 -8.958128839731216431e-02 3.062878549098968506e-02 2.795185707509517670e-02 -7.078157365322113037e-02 -3.064189665019512177e-02 8.268265426158905029e-02 -9.317037463188171387e-02 -1.786307543516159058e-01 -4.376729577779769897e-02 -7.698279619216918945e-02 1.907916069030761719e-01 8.868488669395446777e-02 -1.173159200698137283e-02 9.602532535791397095e-02 -3.923449814319610596e-01 -7.312242686748504639e-02 -3.491727262735366821e-02 -3.813302218914031982e-01 -1.204381808638572693e-01 -2.155344635248184204e-01 3.300419747829437256e-01 -3.599442541599273682e-01 -2.495443969964981079e-01 -1.175501197576522827e-02 -1.236095577478408813e-01 -1.504068970680236816e-01 -1.860146969556808472e-01
-6.209653615951538086e-02 -2.213553190231323242e-01 1.471998840570449829e-01 -1.727754622697830200e-02 -1.360924094915390015e-01 -1.869338680990040302e-03 5.633777976036071777e-01 2.189966142177581787e-01 -9.827686846256256104e-02 -1.088214758783578873e-02 4.910314455628395081e-02 -2.416025474667549133e-02 -1.392894797027111053e-02 -4.730955231934785843e-03 5.022014025598764420e-03 5.502836406230926514e-02 1.933128833770751953e-01 -1.659093424677848816e-02 -1.225187182426452637e-01 -2.247180044651031494e-01 4.183582961559295654e-02 1.771703660488128662e-01 6.035031005740165710e-02 -6.859509646892547607e-02 2.540897727012634277e-01 3.674744069576263428e-01 -3.736925870180130005e-02 2.325749695301055908e-01 6.588312238454818726e-02 -7.744710147380828857e-02 -3.352663815021514893e-01 -5.281444266438484192e-02
-1.131372619420289993e-02 -2.692213356494903564e-01 -4.073595255613327026e-02 2.342396974563598633e-02 6.971555203199386597e-02 3.458099812269210815e-02 3.993910849094390869e-01 2.534388601779937744e-01 -2.943027913570404053e-01 7.036229223012924194e-02 1.435845047235488892e-01 -1.640907824039459229e-01 -2.451141774654388428e-01 1.716022044420242310e-01 -6.565183401107788086e-02 2.046025693416595459e-01 1.217944994568824768e-01 -3.035330176353454590e-01 -1.620108038187026978e-01 -1.738594770431518555e-01 1.178298741579055786e-01 9.582095593214035034e-02 1.766832778230309486e-03 -2.511705160140991211e-01 -3.656945005059242249e-02 2.340782582759857178e-01 -2.653002142906188965e-01 -1.196198463439941406e-01 3.226322308182716370e-02 -3.282727301120758057e-02 -5.216653645038604736e-02 1.591110825538635254e-01
-1.785319531336426735e-03 -1.842954456806182861e-01 3.977737128734588623e-01 -1.609544903039932251e-01 1.063328757882118225e-01 -2.026808112859725952e-01 3.572974801063537598e-01 1.565937399864196777e-01 -8.374274522066116333e-02 2.774427644908428192e-02 2.442727684974670410e-01 9.180808812379837036e-02 2.517678774893283844e-02 -7.485594600439071655e-02 -1.159751564264297485e-01 3.156137466430664062e-01 1.051655039191246033e-01 -3.672028332948684692e-02 -1.386625468730926514e-01 -3.148138821125030518e-01 -2.646480202674865723e-01 1.007547304034233093e-01 -1.615128368139266968e-01 -2.789729647338390350e-02 2.229727208614349365e-01 2.667877636849880219e-02 -3.194484859704971313e-02 2.131339721381664276e-02 -2.476748079061508179e-01 1.347312331199645996e-01 -8.269104361534118652e-02 -7.821764051914215088e-02
2.826701384037733078e-03 -2.872279882431030273e-01 9.391332417726516724e-02 -3.934356570243835449e-02 -1.647506654262542725e-01 -2.633962966501712799e-02 1.251481175422668457e-01 2.223320156335830688e-01 -3.888826072216033936e-02 -1.282597631216049194e-01 1.520319283008575439e-01 3.611359000205993652e-02 1.538819633424282074e-02 7.895527780055999756e-02 -1.016819551587104797e-01 1.069796308875083923e-01 2.161362022161483765e-01 -3.490799069404602051e-01 1.228368580341339111e-01 -2.037390619516372681e-01 1.746234595775604248e-01 2.116080671548843384e-01 5.515806004405021667e-02 -9.523659944534301758e-02 3.989622890949249268e-01 3.066686987876892090e-01 4.734179936349391937e-03 1.077030450105667114e-01 5.444326996803283691e-02 -2.079430520534515381e-01 -2.914871573448181152e-01 1.870745867490768433e-01
-1.481278091669082642e-01 2.339537143707275391e-01 2.568176686763763428e-01 -1.340661048889160156e-01 -5.717165768146514893e-03 -2.868983149528503418e-02 4.618160799145698547e-02 2.096534073352813721e-01 -3.646501153707504272e-02 5.407787859439849854e-02 2.010781317949295044e-01 1.944198459386825562e-02 -1.163924336433410645e-01 -1.659889817237854004e-01 2.913059853017330170e-02 4.679940044879913330e-01 4.810452088713645935e-02 1.238669976592063904e-01 1.158350557088851929e-01 7.915794104337692261e-02 -1.368787884712219238e-01 1.206292733550071716e-01 1.037157773971557617e-01 7.131213694810867310e-02 1.897006630897521973e-01 2.894937396049499512e-01 -1.507403999567031860e-01 -2.884250879287719727e-02 7.139904797077178955e-02 -2.189791202545166016e-01 -4.430050849914550781e-01 -8.543653786182403564e-02
-5.547852069139480591e-02 -2.460763901472091675e-01 1.836005151271820068e-01 7.849481701850891113e-02 -2.627341449260711670e-01 -2.956657111644744873e-02 4.838496148586273193e-01 5.085688829421997070e-02 -8.811124414205551147e-02 6.349083781242370605e-02 8.591201156377792358e-02 -4.860862717032432556e-02 2.465659938752651215e-02 -1.248663589358329773e-01 1.812149733304977417e-01 2.009725123643875122e-01 3.019166290760040283e-01 -9.801284223794937134e-02 -3.287279978394508362e-02 -2.663967013359069824e-01 1.712000928819179535e-02 2.609778344631195068e-01 -4.042931273579597473e-02 9.090024232864379883e-02 1.616144031286239624e-01 2.890542447566986084e-01 -7.544305920600891113e-02 1.897966265678405762e-01 5.218897014856338501e-03 7.854599505662918091e-02 -2.606431543827056885e-01 4.801567643880844116e-02
1.347793191671371460e-01 4.372526332736015320e-02 1.992719024419784546e-01 -3.127208724617958069e-02 2.501358687877655029e-01 -3.592680022120475769e-02 4.394927918910980225e-01 4.310642555356025696e-02 -6.091857329010963440e-02 -2.238639295101165771e-01 1.804528534412384033e-01 -4.208246767520904541e-01 -1.582474112510681152e-01 2.473479956388473511e-01 -1.024019271135330200e-01 2.205462604761123657e-01 2.549386620521545410e-01 -3.605977445840835571e-02 -2.420011162757873535e-02 -1.748059540987014771e-01 8.285423368215560913e-02 2.585782483220100403e-02 5.168096348643302917e-02 -9.327901154756546021e-02 -1.304131150245666504e-01 -3.517066687345504761e-02 6.652350723743438721e-02 1.799668669700622559e-01 -2.140378206968307495e-02 -2.758703231811523438e-01 1.110109686851501465e-02 -1.531209945678710938e-01
-3.342350199818611145e-02 -2.332814782857894897e-01 2.509799599647521973e-01 -6.207899376749992371e-02 -3.482700288295745850e-01 1.879983097314834595e-01 3.671414554119110107e-01 1.919277906417846680e-01 9.331008791923522949e-02 -6.004791334271430969e-02 4.861598834395408630e-02 -1.183652356266975403e-01 -7.040725648403167725e-02 -2.018343955278396606e-01 -1.246909648180007935e-01 1.896804571151733398e-01 2.225924581289291382e-01 -1.705630272626876831e-01 6.734508275985717773e-02 -1.417404264211654663e-01 1.394715756177902222e-01 8.918760716915130615e-02 2.974309958517551422e-02 -2.302651256322860718e-01 2.857069075107574463e-01 1.682058125734329224e-01 -3.174100443720817566e-02 2.159448564052581787e-01 1.739480160176753998e-02 1.743834814988076687e-03 -2.499014288187026978e-01 1.361992657184600830e-01
-1.387844979763031006e-02 -2.078039497137069702e-01 8.418344706296920776e-02 -1.452123187482357025e-02 -1.948989778757095337e-01 -9.929013252258300781e-02 4.685431122779846191e-01 -4.257493419572710991e-04 -2.542676404118537903e-02 -7.445469498634338379e-02 2.012662142515182495e-01 -1.123709529638290405e-01 1.614584773778915405e-01 -4.555551707744598389e-02 -4.564214323181658983e-04 1.570033580064773560e-01 3.590018749237060547e-01 1.386774238198995590e-02 -8.545068651437759399e-02 -2.712975144386291504e-01 1.113905385136604309e-01 2.589997053146362305e-01 6.753981858491897583e-02 -3.630900382995605469e-02 2.161508649587631226e-01 2.770707309246063232e-01 -1.252007633447647095e-01 2.388585954904556274e-01 -9.597557038068771362e-02 -7.804852724075317383e-02 -2.498711049556732178e-01 -2.294464595615863800e-02
-7.192844897508621216e-02 -3.336135745048522949e-01 3.534360975027084351e-02 -5.430718511343002319e-02 -1.783592104911804199e-01 1.583590209484100342e-01 5.341340899467468262e-01 8.530267328023910522e-02 -9.228811413049697876e-02 -7.169710099697113037e-02 8.429525792598724365e-02 -2.562949955463409424e-01 1.140209436416625977e-01 -5.633518472313880920e-02 1.925020366907119751e-01 1.999121308326721191e-01 1.141549050807952881e-01 -4.825358465313911438e-02 1.970623992383480072e-02 -1.611893922090530396e-01 8.820532262325286865e-02 2.565931975841522217e-01 2.622768841683864594e-02 -6.886565592139959335e-03 2.718598246574401855e-01 2.109079807996749878e-01 -1.416326910257339478e-01 1.170025765895843506e-01 -1.375182066112756729e-02 -6.172051653265953064e-03 -2.850004732608795166e-01 -2.324431762099266052e-02
7.018372882157564163e-03 -9.137528948485851288e-03 2.528292536735534668e-01 -2.849433384835720062e-02 1.603886038064956665e-01 -3.191987797617912292e-02 6.471379660069942474e-03 1.367240846157073975e-01 -4.047910496592521667e-02 -4.164291322231292725e-01 1.970111280679702759e-01 7.508715987205505371e-02 -5.480088293552398682e-03 -2.047295719385147095e-01 -2.595596201717853546e-02 3.446118533611297607e-01 -1.937804222106933594e-01 1.090816594660282135e-02 -2.080871909856796265e-01 -1.716491132974624634e-01 8.101555705070495605e-02 6.788904964923858643e-02 5.860425531864166260e-02 -2.638683021068572998e-01 -6.151426583528518677e-02 1.217781677842140198e-01 -1.932114511728286743e-01 -4.102570116519927979e-01 -9.696084260940551758e-02 7.846671342849731445e-02 -2.139654904603958130e-01 1.688593178987503052e-01
-1.448444873094558716e-01 -2.939539551734924316e-01 1.835186928510665894e-01 -2.338868975639343262e-01 -7.325462251901626587e-02 5.441936105489730835e-02 8.603363484144210815e-02 1.337067037820816040e-01 7.465579360723495483e-02 1.077490299940109253e-01 1.938941478729248047e-01 1.045074239373207092e-01 -2.760663628578186035e-01 1.550779677927494049e-02 1.970568299293518066e-01 1.159755811095237732e-01 9.032937139272689819e-02 7.614642381668090820e-02 -2.016652077436447144e-01 -1.415594965219497681e-01 2.458674311637878418e-01 2.983119487762451172e-01 -1.372564584016799927e-01 -1.811175197362899780e-01 2.103840373456478119e-02 2.139498144388198853e-01 -1.313763856887817383e-01 2.424443960189819336e-01 -1.657560914754867554e-01 1.596246287226676941e-02 -1.447490006685256958e-01 -3.598601818084716797e-01
1.876910030841827393e-01 -2.735380828380584717e-01 2.423129528760910034e-01 -1.290976256132125854e-01 1.454516034573316574e-02 1.484840810298919678e-01 3.446674644947052002e-01 1.628844738006591797e-01 -1.673750579357147217e-01 1.917703630169853568e-04 2.855106294155120850e-01 -1.804420053958892822e-01 1.239400058984756470e-01 5.279458314180374146e-02 2.795924246311187744e-01 -2.748797461390495300e-02 6.344264000654220581e-02 -1.694113016128540039e-01 -4.678000882267951965e-02 -2.342599779367446899e-01 1.369251757860183716e-01 7.681573927402496338e-02 7.500389218330383301e-02 1.011769399046897888e-01 9.894760698080062866e-02 1.413495242595672607e-01 -3.639568686485290527e-01 1.788232773542404175e-01 1.774815656244754791e-02 1.542509812861680984e-02 -2.314711213111877441e-01 1.707858294248580933e-01
-6.850144267082214355e-02 -2.218528538942337036e-01 4.455744028091430664e-01 -6.412073224782943726e-02 7.088384032249450684e-02 -8.413188904523849487e-02 1.944935917854309082e-01 -4.404536634683609009e-02 -8.863266557455062866e-02 -8.500050753355026245e-02 1.484310775995254517e-01 -2.957148477435112000e-02 -1.074169799685478210e-01 1.182673349976539612e-01 -1.850767135620117188e-01 2.960927188396453857e-01 -2.275924012064933777e-02 2.932406216859817505e-02 -2.467065155506134033e-01 -4.277381300926208496e-01 -1.911566406488418579e-01 7.498907297849655151e-02 -1.873463392257690430e-01 5.688342079520225525e-02 7.940142601728439331e-02 1.156458333134651184e-01 1.279414296150207520e-01 3.089735805988311768e-01 -5.735362321138381958e-02 -9.862862527370452881e-02 -1.852046847343444824e-01 -4.003522917628288269e-02
2.683464586734771729e-01 -2.579500377178192139e-01 4.430710375308990479e-01 2.527965791523456573e-02 1.261143982410430908e-01 -4.102699831128120422e-02 3.011878430843353271e-01 7.166275382041931152e-02 7.438985258340835571e-02 -2.113028764724731445e-01 2.605444192886352539e-01 1.146673634648323059e-01 2.479564771056175232e-02 -1.362175047397613525e-01 -4.442796483635902405e-02 2.035202383995056152e-01 9.570086002349853516e-02 -4.880029708147048950e-03 5.560886114835739136e-02 -5.130955576896667480e-02 -2.083141952753067017e-01 7.649367302656173706e-02 -7.437474280595779419e-02 -2.101421207189559937e-01 1.642297506332397461e-01 2.081840336322784424e-01 -2.080797702074050903e-01 3.221100568771362305e-02 -2.894125320017337799e-02 -2.483177185058593750e-01 2.783461473882198334e-02 -2.559660971164703369e-01
-1.837264001369476318e-01 -2.524441480636596680e-01 8.971537649631500244e-02 3.094541840255260468e-02 1.064295247197151184e-01 -2.707628309726715088e-01 1.920575946569442749e-01 -1.026712264865636826e-02 -3.039161860942840576e-01 -3.280594646930694580e-01 -1.755543798208236694e-01 -1.167788878083229065e-01 -1.294368505477905273e-01 7.294941693544387817e-02 -4.282741621136665344e-02 4.057735502719879150e-01 6.920653395354747772e-03 -2.877345681190490723e-01 -1.126183345913887024e-01 -2.663953006267547607e-01 -1.039105802774429321e-01 -1.462643742561340332e-01 -4.280599579215049744e-02 -2.400838769972324371e-02 4.112703725695610046e-02 -1.036025118082761765e-02 -8.168000727891921997e-02 2.620089054107666016e-01 -1.718976646661758423e-01 -1.079533100128173828e-01 4.506302624940872192e-02 -1.320297122001647949e-01
-3.595814406871795654e-01 -3.131379783153533936e-01 2.623023986816406250e-01 8.125372976064682007e-02 1.167755797505378723e-01 -1.073054000735282898e-01 1.982639580965042114e-01 9.932805784046649933e-03 -1.732298433780670166e-01 -7.478212565183639526e-02 3.972883224487304688e-01 -9.691718034446239471e-03 -1.619110405445098877e-01 1.350513100624084473e-01 6.465224549174308777e-03 3.124681413173675537e-01 1.140703484416007996e-01 1.988367438316345215e-01 2.322367392480373383e-02 -2.819853127002716064e-01 2.358429431915283203e-01 7.084201276302337646e-02 -4.975999146699905396e-02 1.993835419416427612e-01 -8.995064534246921539e-03 3.301815688610076904e-02 -8.472581207752227783e-02 -2.106696180999279022e-02 -3.475911915302276611e-03 -1.716967076063156128e-01 -1.508496850728988647e-01 2.243914082646369934e-02
-9.918531775474548340e-02 -2.286231517791748047e-01 3.447366952896118164e-01 -2.804642729461193085e-02 3.988413605839014053e-03 2.008333504199981689e-01 -3.046764992177486420e-02 -1.076088622212409973e-01 -3.065505251288414001e-02 -6.297226250171661377e-02 4.672726616263389587e-02 -2.573123574256896973e-01 -4.587893560528755188e-02 1.289828419685363770e-01 -7.057537138462066650e-02 1.634897440671920776e-01 -1.446489244699478149e-01 -9.614314883947372437e-02 -3.821013569831848145e-01 -4.070647358894348145e-01 -2.550041079521179199e-01 -6.019521606503985822e-05 -8.989384770393371582e-02 -1.435912698507308960e-01 1.679187715053558350e-01 1.489622741937637329e-01 -2.093712985515594482e-02 1.192222535610198975e-01 1.006131246685981750e-02 -1.273960154503583908e-02 -3.734711110591888428e-01 -3.573573380708694458e-02
-7.985070347785949707e-02 -2.861607670783996582e-01 1.899522393941879272e-01 7.341216504573822021e-02 -2.284216135740280151e-01 3.860620036721229553e-02 5.141641497611999512e-01 -2.890559099614620209e-02 2.189102210104465485e-02 1.267316937446594238e-01 1.736955940723419189e-01 -1.640206128358840942e-01 7.632370293140411377e-02 -5.251847207546234131e-02 6.017651781439781189e-02 1.901067942380905151e-01 2.235740572214126587e-01 -4.785392433404922485e-02 -4.765106365084648132e-02 -2.648663222789764404e-01 1.078638806939125061e-01 9.137517213821411133e-02 5.307773500680923462e-02 -7.800471037626266479e-02 1.678396016359329224e-01 2.671518921852111816e-01 -1.070081517100334167e-01 2.319299131631851196e-01 -1.018322631716728210e-01 -8.594360202550888062e-02 -3.034838140010833740e-01 3.481260314583778381e-02
-7.572393864393234253e-02 -2.395426928997039795e-01 3.057993575930595398e-02 -7.869528979063034058e-02 -6.830097734928131104e-02 1.002025306224822998e-01 4.652157425880432129e-01 6.642224639654159546e-02 4.631796851754188538e-02 5.712979938834905624e-03 1.953284442424774170e-01 -1.025613322854042053e-01 5.010404810309410095e-02 -4.720276221632957458e-02 1.111712306737899780e-02 1.106048375368118286e-01 2.756672501564025879e-01 -1.171329617500305176e-01 -5.001642554998397827e-02 -2.313136607408523560e-01 -1.126763410866260529e-03 3.003929555416107178e-01 7.453813403844833374e-02 -3.513683378696441650e-02 2.951258122920989990e-01 3.740793764591217041e-01 1.772946491837501526e-02 2.287929356098175049e-01 -2.336186170578002930e-02 -4.284657537937164307e-02 -3.127872645854949951e-01 6.006624177098274231e-02
-3.080093674361705780e-02 -2.508796751499176025e-01 3.790262639522552490e-01 -3.844250366091728210e-02 1.062080785632133484e-01 -2.641127407550811768e-01 1.275920420885086060e-01 -8.110237866640090942e-02 -2.160029560327529907e-01 -2.465590983629226685e-01 3.025833666324615479e-01 -2.084758877754211426e-01 -1.189924310892820358e-02 -5.104705318808555603e-02 -8.369579911231994629e-02 2.369574159383773804e-01 1.281558070331811905e-02 -1.734538078308105469e-01 -1.942314058542251587e-01 -2.271128296852111816e-01 -2.873405516147613525e-01 6.717019528150558472e-02 1.158286537975072861e-02 -2.786533534526824951e-01 2.080405876040458679e-02 3.926426637917757034e-03 -2.322474569082260132e-01 -2.197446115314960480e-02 9.159789979457855225e-02 3.809659183025360107e-02 -7.549005746841430664e-02 -1.545485556125640869e-01
-2.736335992813110352e-01 -8.034972101449966431e-02 2.660783231258392334e-01 -5.709261074662208557e-02 6.450667977333068848e-02 -4.680699482560157776e-02 -3.467739373445510864e-02 -2.716012857854366302e-02 -1.927830129861831665e-01 6.161027774214744568e-02 4.865059629082679749e-02 -1.510716825723648071e-01 -4.095609784126281738e-01 -4.732107743620872498e-03 1.073463484644889832e-01 2.222386896610260010e-01 3.706582188606262207e-01 -2.402768284082412720e-02 -6.997239589691162109e-02 -2.283631712198257446e-01 1.073592230677604675e-01 -8.918232284486293793e-03 -7.671776693314313889e-03 5.442803353071212769e-02 -4.816271737217903137e-02 2.685849070549011230e-01 -2.664625942707061768e-01 -1.677031517028808594e-01 -2.286838591098785400e-01 -3.091136366128921509e-02 -3.067891299724578857e-01 1.044019684195518494e-01
-7.943500578403472900e-02 -3.399401307106018066e-01 4.284070730209350586e-01 -4.864873830229043961e-03 2.218759208917617798e-01 9.990245848894119263e-02 9.787977486848831177e-02 -4.256742820143699646e-02 -8.941980451345443726e-02 -3.664439171552658081e-02 1.975580304861068726e-01 2.845969423651695251e-02 -1.128500998020172119e-01 -6.697592884302139282e-02 -7.784657180309295654e-02 5.614314600825309753e-02 -5.440699309110641479e-02 -8.261280506849288940e-02 -1.196696385741233826e-01 -3.344010114669799805e-01 -1.582119911909103394e-01 1.336232721805572510e-01 -2.322188913822174072e-01 8.637469261884689331e-02 9.980273991823196411e-02 1.894696503877639771e-01 1.380817145109176636e-01 3.089831471443176270e-01 2.045699022710323334e-02 -1.189582124352455139e-01 -3.225672841072082520e-01 -1.707157790660858154e-01
-3.316128849983215332e-01 -2.589043676853179932e-01 -4.904929921030998230e-02 1.767335534095764160e-01 9.218904376029968262e-02 -5.224746093153953552e-02 1.725361794233322144e-01 1.518869698047637939e-01 -8.003525435924530029e-02 -1.605616062879562378e-01 7.216273248195648193e-02 -9.558699280023574829e-02 -2.341029644012451172e-01 1.399070024490356445e-01 1.544097959995269775e-01 3.017379641532897949e-01 1.377726905047893524e-02 1.433519870042800903e-01 1.864435225725173950e-01 -1.088909059762954712e-01 2.138870954513549805e-02 -7.948568463325500488e-02 2.653475292026996613e-02 -4.577442407608032227e-01 9.553422220051288605e-03 2.548494040966033936e-01 -1.801920831203460693e-01 1.839176416397094727e-01 -2.407427430152893066e-01 -1.095966696739196777e-01 1.341160107403993607e-02 6.039430573582649231e-02
5.584025755524635315e-02 -2.447898387908935547e-01 -2.452312037348747253e-02 2.791679464280605316e-02 -2.311731129884719849e-01 2.027479708194732666e-01 5.101268887519836426e-01 1.413417905569076538e-01 -1.317776590585708618e-01 4.250775277614593506e-02 6.023108586668968201e-02 9.418243425898253918e-04 1.447409242391586304e-01 -9.441414475440979004e-02 1.446129232645034790e-01 1.067622378468513489e-01 1.205801889300346375e-01 -2.190071344375610352e-01 5.129495635628700256e-02 -1.471242308616638184e-01 1.207054629921913147e-01 1.913556605577468872e-01 -2.485100626945495605e-01 -4.162697494029998779e-02 -7.474749535322189331e-02 2.985221147537231445e-01 -1.006125658750534058e-01 2.552676498889923096e-01 -1.027707159519195557e-01 -1.137376651167869568e-01 -2.656738460063934326e-01 1.016052141785621643e-01
-1.701204329729080200e-01 -1.899847984313964844e-01 4.779522493481636047e-02 -2.299865484237670898e-01 4.349863529205322266e-02 3.554611280560493469e-02 9.925402700901031494e-02 -3.503325954079627991e-02 -2.893472313880920410e-01 -1.075892746448516846e-01 1.335563063621520996e-01 1.500278059393167496e-02 5.511792004108428955e-02 6.408075988292694092e-02 1.962753832340240479e-01 1.448075175285339355e-01 9.979128837585449219e-02 -2.676441967487335205e-01 9.154202789068222046e-02 -3.435403406620025635e-01 -2.205542027950286865e-01 3.488943874835968018e-01 9.209620207548141479e-02 -1.316175758838653564e-01 -2.281200140714645386e-01 1.376115530729293823e-01 -3.418862521648406982e-01 -1.995875537395477295e-01 -1.227052807807922363e-01 -2.273011580109596252e-02 -1.279502213001251221e-01 -1.474635899066925049e-01
-7.021588087081909180e-02 -2.302307188510894775e-01 3.060632348060607910e-01 2.078076750040054321e-01 2.019961625337600708e-01 8.629396557807922363e-02 2.496573925018310547e-01 8.774361014366149902e-02 -1.505355536937713623e-01 -1.742819845676422119e-01 2.025633007287979126e-01 -2.412718981504440308e-01 -2.987461090087890625e-01 -1.224468275904655457e-01 -2.739829942584037781e-02 2.168381512165069580e-01 1.635555177927017212e-01 2.015659511089324951e-01 1.104992404580116272e-01 -3.463853001594543457e-01 1.224110275506973267e-01 5.839186534285545349e-02 -6.337980274111032486e-03 2.370593100786209106e-01 -4.100712388753890991e-02 4.165393114089965820e-02 -1.886214828118681908e-03 -6.740368902683258057e-02 1.538940668106079102e-01 -2.082084268331527710e-01 -1.755593270063400269e-01 -5.113401263952255249e-02
3.177598118782043457e-01 -2.417254745960235596e-01 4.072947800159454346e-01 1.986255124211311340e-02 -2.006729505956172943e-02 5.383869633078575134e-03 3.509801626205444336e-01 8.446700870990753174e-02 1.395414471626281738e-01 2.625457197427749634e-02 3.246066868305206299e-01 5.319482833147048950e-02 5.478857085108757019e-02 -1.477229595184326172e-01 -1.009108200669288635e-01 2.882473468780517578e-01 -3.231174498796463013e-02 -3.232560306787490845e-02 2.956973854452371597e-03 -1.115783303976058960e-02 -1.416290402412414551e-01 1.742443740367889404e-01 -2.035260349512100220e-01 -9.979908913373947144e-02 2.524074316024780273e-01 2.172121703624725342e-01 -1.174679622054100037e-01 5.074242129921913147e-02 -1.674051731824874878e-01 -1.353832930326461792e-01 6.989666260778903961e-03 -1.393409818410873413e-01
-1.842929609119892120e-02 -2.522086501121520996e-01 -2.584377489984035492e-02 -1.830578446388244629e-01 -2.699290513992309570e-01 1.924093812704086304e-01 2.952084839344024658e-01 2.910968959331512451e-01 -1.267130523920059204e-01 1.248193457722663879e-01 4.538877308368682861e-02 -4.528586566448211670e-02 3.561151027679443359e-02 -7.425415515899658203e-02 9.201677888631820679e-02 1.476391702890396118e-01 1.517221927642822266e-01 2.659653837326914072e-04 -2.305326238274574280e-02 -2.708580791950225830e-01 4.981185495853424072e-02 1.729917973279953003e-01 5.567546188831329346e-02 -2.011345773935317993e-01 2.550752758979797363e-01 2.693680822849273682e-01 -1.454889774322509766e-01 3.444119095802307129e-01 -7.536347210407257080e-02 -2.124666869640350342e-01 -2.064599990844726562e-01 5.980934575200080872e-02
-1.524398922920227051e-01 -2.585759945213794708e-02 2.325754016637802124e-01 7.714386284351348877e-02 -1.217506229877471924e-01 -7.248621433973312378e-02 3.410846740007400513e-02 1.876916587352752686e-01 -2.284490764141082764e-01 -1.768086552619934082e-01 1.033732593059539795e-01 -1.518885493278503418e-01 -2.424645125865936279e-01 -1.148343607783317566e-01 -2.068317979574203491e-01 1.149687170982360840e-01 8.134465664625167847e-02 -1.194078773260116577e-01 6.137965247035026550e-03 -2.314176261425018311e-01 4.853506386280059814e-02 -1.334040332585573196e-02 -5.887631699442863464e-02 -3.784183859825134277e-01 2.147062271833419800e-01 2.147227227687835693e-01 -1.217341329902410507e-02 3.492339700460433960e-02 4.429942369461059570e-02 1.402304619550704956e-01 -5.189902782440185547e-01 7.864154130220413208e-02
-8.833701163530349731e-02 -2.919408082962036133e-01 3.344030678272247314e-01 3.101815283298492432e-01 1.264872699975967407e-01 1.161921471357345581e-01 1.384709030389785767e-01 1.059763580560684204e-01 -1.426989436149597168e-01 2.171997427940368652e-01 5.962642282247543335e-02 1.578514873981475830e-01 -6.826264411211013794e-02 -1.781942546367645264e-01 1.830695867538452148e-01 3.350449204444885254e-01 -1.303109079599380493e-01 -6.489745527505874634e-02 8.332786965183913708e-04 -1.988168656826019287e-01 -2.112939655780792236e-01 -1.916258484125137329e-01 -9.946844726800918579e-02 -3.602818027138710022e-02 1.111676217988133430e-03 3.995579183101654053e-01 1.923784166574478149e-01 -2.320767194032669067e-02 -4.051753506064414978e-02 7.989161461591720581e-02 -4.729691892862319946e-02 -9.713027626276016235e-03
-2.717469036579132080e-01 -3.767681866884231567e-02 1.048296615481376648e-01 3.921864926815032959e-01 1.415328979492187500e-01 1.581510156393051147e-02 4.024698138236999512e-01 7.938142865896224976e-02 1.157812215387821198e-02 1.991589926183223724e-02 2.028063684701919556e-01 -1.099309623241424561e-01 -6.205658614635467529e-02 4.985437542200088501e-02 1.384812295436859131e-01 2.188185155391693115e-01 1.472380459308624268e-01 -1.374281644821166992e-01 1.638437658548355103e-01 -1.987513899803161621e-01 4.197763279080390930e-02 2.083159387111663818e-01 4.298852756619453430e-02 1.022881194949150085e-01 3.863174915313720703e-01 2.363324910402297974e-01 -1.876046359539031982e-01 1.281729638576507568e-01 -8.685511350631713867e-02 -3.396904096007347107e-02 -1.066755726933479309e-01 -5.524607375264167786e-02
-2.120866328477859497e-01 1.703195869922637939e-01 2.473398745059967041e-01 1.947036236524581909e-01 1.256604492664337158e-01 -1.041975338011980057e-02 -5.748908966779708862e-03 4.109749197959899902e-01 -2.471340298652648926e-01 -1.984438300132751465e-01 1.430035233497619629e-01 -1.903220638632774353e-02 -2.020586282014846802e-01 5.511250346899032593e-02 4.858160391449928284e-02 4.872821569442749023e-01 8.085653185844421387e-02 -4.020727798342704773e-02 1.975403577089309692e-01 -1.210781186819076538e-01 3.891496732831001282e-02 -3.632136806845664978e-02 1.289013773202896118e-01 -1.812955439090728760e-01 1.077575013041496277e-01 1.501384824514389038e-01 -7.932845503091812134e-03 1.338318139314651489e-01 4.045134410262107849e-02 2.402002364397048950e-02 2.475166320800781250e-01 8.600094914436340332e-02
9.329445660114288330e-02 -9.855691343545913696e-02 3.804525732994079590e-02 -1.415286026895046234e-02 4.391552507877349854e-01 -3.267506882548332214e-02 1.779672205448150635e-01 -1.064942777156829834e-01 -1.645462065935134888e-01 -8.504198491573333740e-02 3.012056276202201843e-02 -2.572593092918395996e-01 -2.924019694328308105e-01 -1.641926020383834839e-01 2.195672690868377686e-01 2.864424288272857666e-01 1.558956503868103027e-01 -2.043429315090179443e-01 -2.780418395996093750e-01 -4.472145438194274902e-02 1.273715868592262268e-02 9.883908182382583618e-02 -7.011421024799346924e-02 -1.073311790823936462e-01 -1.456707715988159180e-02 1.529347598552703857e-01 -2.108884900808334351e-01 -1.140481829643249512e-01 -7.543361186981201172e-02 6.944029033184051514e-02 -2.854972481727600098e-01 -2.324765771627426147e-01
-4.701795056462287903e-02 -4.252577424049377441e-01 2.682799696922302246e-01 1.522118598222732544e-01 2.959768176078796387e-01 5.047173798084259033e-02 2.542647421360015869e-01 3.946421742439270020e-01 -7.171937730163335800e-03 -2.710184827446937561e-02 2.897081663832068443e-03 -3.102731108665466309e-01 -2.176306545734405518e-01 1.052313949912786484e-02 4.210522398352622986e-03 2.250423878431320190e-01 1.182272955775260925e-01 -1.167443990707397461e-01 -5.582043528556823730e-02 -6.676021218299865723e-02 4.366337507963180542e-02 -5.009214580059051514e-02 2.564160227775573730e-01 4.731581080704927444e-03 6.657145917415618896e-02 5.616369470953941345e-02 -1.135838478803634644e-01 -7.272997498512268066e-02 -6.712835282087326050e-02 -1.418702602386474609e-01 -2.226584218442440033e-02 2.445140630006790161e-01
6.899282336235046387e-03 -2.107678726315498352e-02 1.401506215333938599e-01 4.317477345466613770e-03 8.974955230951309204e-02 5.670008063316345215e-02 1.203632950782775879e-01 8.478689193725585938e-02 -2.150346189737319946e-01 2.021923661231994629e-01 4.346643760800361633e-02 2.112118713557720184e-02 6.660235673189163208e-02 5.227516219019889832e-02 -2.630591392517089844e-01 2.446092665195465088e-01 2.760483622550964355e-01 7.957369834184646606e-02 -8.512680977582931519e-02 -1.014122855849564075e-03 2.867586314678192139e-01 1.739665418863296509e-01 -2.561942338943481445e-01 -3.323402106761932373e-01 3.104472458362579346e-01 1.403031349182128906e-01 -2.331598997116088867e-01 1.110332831740379333e-01 -2.903033494949340820e-01 -2.104826122522354126e-01 2.917255274951457977e-02 1.751995384693145752e-01
-6.451085954904556274e-02 -2.842157483100891113e-01 2.891760468482971191e-01 1.624093577265739441e-02 1.447784751653671265e-01 1.762863248586654663e-01 3.256248533725738525e-01 2.178464829921722412e-01 5.889130011200904846e-02 -2.147874236106872559e-02 -9.996179491281509399e-02 6.236479431390762329e-02 -3.189965784549713135e-01 -1.302624493837356567e-01 -6.696692854166030884e-02 1.618865132331848145e-01 -2.058191746473312378e-01 -8.711751550436019897e-02 -8.228316158056259155e-02 -4.400512874126434326e-01 -1.215887218713760376e-01 1.241946890950202942e-01 -1.082039400935173035e-01 -4.146772623062133789e-02 -1.997037231922149658e-02 -3.920913860201835632e-02 -1.976014673709869385e-01 3.898174688220024109e-02 2.258164808154106140e-02 -3.258433938026428223e-01 -9.056154638528823853e-02 -8.382672071456909180e-02
-1.102814301848411560e-01 -1.410545855760574341e-01 1.398864686489105225e-01 -1.750073134899139404e-01 -1.190817281603813171e-01 1.368754655122756958e-01 2.580335140228271484e-01 9.730255603790283203e-02 -9.838320314884185791e-02 -6.193502619862556458e-02 5.223826318979263306e-02 1.787812449038028717e-03 -5.263632163405418396e-02 -9.551869332790374756e-02 -1.545766741037368774e-01 1.364403516054153442e-01 1.935428828001022339e-01 -2.918439805507659912e-01 9.710071980953216553e-02 -2.427487820386886597e-01 1.442799568176269531e-01 1.997121721506118774e-01 6.616831291466951370e-03 -2.133579552173614502e-01 4.273993074893951416e-01 3.318854272365570068e-01 6.128279119729995728e-02 2.832385897636413574e-01 5.807291343808174133e-02 -1.409982293844223022e-01 -1.475973874330520630e-01 1.379844546318054199e-01
6.427761167287826538e-02 -6.059300154447555542e-02 2.306643724441528320e-01 6.639866530895233154e-02 2.101048827171325684e-02 1.400308758020401001e-01 2.177937477827072144e-01 -1.443509012460708618e-01 6.951402407139539719e-03 -4.447592049837112427e-02 1.512832045555114746e-01 1.702976375818252563e-01 6.500614434480667114e-02 1.249088943004608154e-01 -7.977823168039321899e-02 3.085778355598449707e-01 -4.917605593800544739e-02 -1.135409157723188400e-02 -2.590366601943969727e-01 -4.894723892211914062e-01 -2.481341361999511719e-02 -2.006973028182983398e-01 -1.886181533336639404e-01 -2.214367985725402832e-01 2.295185327529907227e-01 7.472753524780273438e-02 -3.838054835796356201e-01 -1.010449007153511047e-01 9.130711108446121216e-02 -8.366646617650985718e-02 5.673948302865028381e-02 4.313787445425987244e-02
1.008440107107162476e-01 -1.487925797700881958e-01 1.255386322736740112e-01 1.088516190648078918e-01 1.352869272232055664e-01 1.263986676931381226e-01 3.618709743022918701e-01 3.920633196830749512e-01 -2.605133950710296631e-01 -2.315640449523925781e-02 1.408380270004272461e-01 2.715080790221691132e-02 -2.514985203742980957e-01 8.896418660879135132e-02 2.487741224467754364e-02 2.172117084264755249e-01 2.274006605148315430e-01 -1.792643964290618896e-01 -6.926707923412322998e-02 -1.249980181455612183e-02 -1.682695895433425903e-01 -1.502993702888488770e-02 9.999807924032211304e-02 -2.348850369453430176e-01 -1.451629698276519775e-01 2.076784521341323853e-01 -3.388522863388061523e-01 -6.085184961557388306e-02 1.309128403663635254e-01 3.867549821734428406e-02 1.575784683227539062e-01 -6.703572720289230347e-02
-1.518072932958602905e-01 -7.549997419118881226e-02 6.524803489446640015e-02 -2.130518294870853424e-02 1.404534466564655304e-02 2.683106251060962677e-02 3.277978301048278809e-02 1.817224770784378052e-01 -2.702216804027557373e-02 -6.475826352834701538e-02 -3.895280137658119202e-02 -5.845577269792556763e-02 -4.854067862033843994e-01 1.214279979467391968e-01 7.262763381004333496e-02 3.428284823894500732e-01 2.269559353590011597e-01 -2.026464939117431641e-01 -4.168680310249328613e-02 -3.635866343975067139e-01 1.022949516773223877e-01 5.966402590274810791e-02 4.848748072981834412e-02 2.781454287469387054e-02 -2.165795266628265381e-01 2.599992156028747559e-01 -1.437420696020126343e-01 -1.960881203413009644e-01 -2.344655692577362061e-01 -1.835402846336364746e-01 -2.018797397613525391e-01 4.252107813954353333e-02
1.660783439874649048e-01 -2.024500966072082520e-01 3.967378735542297363e-01 2.245704233646392822e-01 6.669213622808456421e-02 -5.108890309929847717e-02 9.341114014387130737e-02 -7.875530421733856201e-02 5.137422680854797363e-02 -5.786329880356788635e-02 3.027322143316268921e-02 -6.586865056306123734e-03 1.323756277561187744e-01 -4.649153351783752441e-02 -8.722709119319915771e-02 4.785483479499816895e-01 -1.441406905651092529e-01 -2.077005505561828613e-01 7.800760865211486816e-02 -8.187288045883178711e-02 -6.215349584817886353e-02 1.170764341950416565e-01 -1.053585931658744812e-01 -6.864633876830339432e-03 2.586965262889862061e-01 2.299811094999313354e-01 9.398591518402099609e-02 2.447554618120193481e-01 1.286180019378662109e-01 -3.092450201511383057e-01 -5.907001718878746033e-02 -1.694813817739486694e-01
2.409239299595355988e-02 -1.225087642669677734e-01 2.658495008945465088e-01 -4.291380643844604492e-01 1.236188337206840515e-01 -7.563795428723096848e-03 2.298192381858825684e-01 1.728391945362091064e-01 -4.884344041347503662e-01 -1.065520495176315308e-01 4.090111702680587769e-02 4.488993901759386063e-03 -1.336260586977005005e-01 -9.921131655573844910e-03 5.582180619239807129e-02 2.186297476291656494e-01 2.502228021621704102e-01 -9.002757817506790161e-02 1.307542324066162109e-01 -1.858758628368377686e-01 -7.681433111429214478e-02 2.056150138378143311e-01 1.648832298815250397e-02 -9.694185853004455566e-02 -2.183666974306106567e-01 1.185342967510223389e-01 -1.941153407096862793e-01 -9.097372740507125854e-02 -1.503397375345230103e-01 3.894933033734560013e-03 -1.224008295685052872e-02 -1.984108053147792816e-02
1.780344396829605103e-01 -4.100836217403411865e-01 2.603045105934143066e-01 -7.555373013019561768e-02 1.620041131973266602e-01 -2.897028923034667969e-01 1.983379274606704712e-01 5.305524170398712158e-02 -1.007554307579994202e-01 -6.984094530344009399e-02 3.184560835361480713e-01 -3.312741816043853760e-01 -4.137313365936279297e-02 -3.696476668119430542e-02 -2.803468517959117889e-02 2.187192738056182861e-01 7.190293818712234497e-02 -2.390890866518020630e-01 -1.880893707275390625e-01 -1.557209938764572144e-01 -1.097141802310943604e-01 1.714209169149398804e-01 -1.727351546287536621e-01 -6.705109775066375732e-02 -4.592732712626457214e-02 9.036517143249511719e-02 3.622765839099884033e-02 -8.465622365474700928e-02 1.036791056394577026e-01 -1.728363186120986938e-01 6.775860488414764404e-02 -1.864694207906723022e-01
1.005729213356971741e-01 -1.304098069667816162e-01 1.167524382472038269e-01 1.392553895711898804e-01 1.640188135206699371e-02 -5.891434475779533386e-02 -1.062534451484680176e-01 2.357157766819000244e-01 -1.942936033010482788e-01 3.261715918779373169e-02 -8.381318300962448120e-03 -2.011403739452362061e-01 -3.004234433174133301e-01 8.005341887474060059e-02 -9.394443780183792114e-02 2.041038721799850464e-01 1.374821364879608154e-01 1.690260618925094604e-01 -1.815715283155441284e-01 -2.802385985851287842e-01 9.238951653242111206e-02 1.361560970544815063e-01 9.030438959598541260e-02 1.536004990339279175e-02 -2.137645632028579712e-01 3.678682446479797363e-01 -3.686527907848358154e-01 4.428546410053968430e-03 -1.851324737071990967e-01 1.192086860537528992e-01 -2.742625176906585693e-01 8.766722679138183594e-02
7.372540235519409180e-02 -3.810600563883781433e-02 1.991800963878631592e-01 -1.793062686920166016e-01 1.678514033555984497e-01 -2.007408440113067627e-01 2.047016471624374390e-01 -1.059543862938880920e-01 6.973205506801605225e-02 -2.009437382221221924e-01 -2.002117484807968140e-01 4.811783879995346069e-02 -1.219282671809196472e-01 -6.939226388931274414e-02 -6.865862756967544556e-02 3.550630509853363037e-01 -4.600978642702102661e-02 -3.526729047298431396e-01 -1.936600804328918457e-01 -3.570911586284637451e-01 -2.160696536302566528e-01 2.375221103429794312e-01 -1.788716614246368408e-01 -6.398320943117141724e-02 2.641360834240913391e-02 4.876370355486869812e-02 -1.238155290484428406e-01 2.218645662069320679e-01 -1.746287494897842407e-01 -1.572661846876144409e-01 -8.740346878767013550e-02 1.949770189821720123e-02
-4.644030630588531494e-01 1.173606738448143005e-01 1.250717341899871826e-01 2.873834408819675446e-02 1.863168030977249146e-01 1.501527130603790283e-01 1.092493236064910889e-01 1.699991226196289062e-01 -1.234898418188095093e-01 -5.340444669127464294e-02 -9.245072305202484131e-02 -1.437729150056838989e-01 -2.952967286109924316e-01 4.010752588510513306e-02 -5.756361782550811768e-02 2.716142833232879639e-01 2.703557312488555908e-01 -6.248122081160545349e-02 1.325181722640991211e-01 -1.577847748994827271e-01 1.441216170787811279e-01 2.674067914485931396e-01 -2.534701228141784668e-01 -1.305764019489288330e-01 1.633841544389724731e-01 6.705617904663085938e-02 -1.576141268014907837e-01 1.136001124978065491e-01 -1.616189479827880859e-01 -1.914411038160324097e-02 -2.143873423337936401e-01 -9.143935889005661011e-02
1.899220943450927734e-01 -2.877724766731262207e-01 1.912584304809570312e-01 -1.760623045265674591e-02 1.259635239839553833e-01 -1.666667759418487549e-01 1.381110846996307373e-01 -1.065149232745170593e-01 -7.734028249979019165e-02 -2.428057491779327393e-01 2.372505664825439453e-01 -1.759704202413558960e-01 5.745479464530944824e-02 -9.845853596925735474e-02 -2.489669322967529297e-01 2.920420467853546143e-01 -5.806282162666320801e-02 -1.574679166078567505e-01 -2.691528201103210449e-01 -2.576290965080261230e-01 -2.769261896610260010e-01 7.785370945930480957e-02 -2.056497484445571899e-01 -3.621744215488433838e-01 9.982795454561710358e-03 1.501855403184890747e-01 -3.111775405704975128e-02 3.430220112204551697e-02 -7.488368451595306396e-02 3.316238895058631897e-02 5.469545349478721619e-02 -3.237017663195729256e-03
1.370119489729404449e-02 -2.911303043365478516e-01 2.220594882965087891e-01 -4.123400524258613586e-02 -1.682121008634567261e-01 1.342195570468902588e-01 4.106739163398742676e-01 7.958437502384185791e-02 -8.504784107208251953e-02 -3.625788958743214607e-03 3.245069086551666260e-02 -8.493142575025558472e-02 -6.840699911117553711e-02 -1.099539026618003845e-01 -1.708405017852783203e-01 1.356125622987747192e-01 1.070684194564819336e-01 -1.951729506254196167e-01 1.346751153469085693e-01 -2.397628724575042725e-01 1.415272802114486694e-01 2.382237315177917480e-01 7.711498439311981201e-02 -2.398605793714523315e-01 3.236101865768432617e-01 2.540095448493957520e-01 1.408202014863491058e-02 3.095041811466217041e-01 8.858999609947204590e-02 5.445892363786697388e-02 -1.462710052728652954e-01 -1.910315942950546741e-03
-1.073725968599319458e-01 -5.170744657516479492e-02 2.065675407648086548e-01 -7.258281111717224121e-02 -1.971610337495803833e-01 7.571125775575637817e-02 2.862313687801361084e-01 2.047065496444702148e-01 5.906861275434494019e-02 -1.986998170614242554e-01 1.759473816491663456e-03 -1.993530243635177612e-01 -1.494828145951032639e-02 1.436168998479843140e-01 -1.948175877332687378e-01 2.104828953742980957e-01 2.722175717353820801e-01 -1.952292323112487793e-01 5.717011541128158569e-02 -2.416215240955352783e-01 3.294873982667922974e-02 3.127924799919128418e-01 8.578903973102569580e-02 -6.085138022899627686e-02 3.133437335491180420e-01 2.554399967193603516e-01 2.712036669254302979e-02 1.038862466812133789e-01 2.619242072105407715e-01 -1.763769388198852539e-01 -1.574759185314178467e-01 1.650324091315269470e-02
-3.529524207115173340e-01 -1.053765490651130676e-01 4.437840282917022705e-01 7.077483087778091431e-02 6.787984073162078857e-02 9.092598222196102142e-03 -3.383082896471023560e-02 4.606504365801811218e-02 1.331432312726974487e-01 -2.538655996322631836e-01 2.481312304735183716e-01 -2.979194000363349915e-02 -1.742866821587085724e-02 2.731344290077686310e-02 -1.226760596036911011e-01 4.312025010585784912e-01 1.680693030357360840e-01 -1.533576846122741699e-01 -1.009803563356399536e-01 -3.893749043345451355e-02 -3.703807294368743896e-01 1.485645622014999390e-01 -1.061095669865608215e-01 3.509860113263130188e-02 2.192644774913787842e-01 7.536225765943527222e-02 2.634734287858009338e-02 7.543640583753585815e-02 -2.744498103857040405e-02 7.288014143705368042e-02 7.181002944707870483e-02 -3.402804955840110779e-02
-1.119200363755226135e-01 -2.142609953880310059e-01 4.142937958240509033e-01 -4.619037732481956482e-03 3.548432886600494385e-02 -3.012682497501373291e-01 3.487531840801239014e-01 6.699948105961084366e-03 -2.275011241436004639e-01 7.185748964548110962e-02 2.383087128400802612e-01 -6.601675599813461304e-02 1.881945878267288208e-01 -1.074246168136596680e-01 -2.697997987270355225e-01 2.144218534231185913e-01 9.073305875062942505e-02 -7.879132777452468872e-02 -8.128621429204940796e-02 -1.508361101150512695e-01 -1.376610845327377319e-01 2.063727825880050659e-01 -1.853076666593551636e-01 -2.193176448345184326e-01 1.114945411682128906e-01 2.100230455398559570e-01 -4.544760659337043762e-02 4.129411652684211731e-02 -7.521907240152359009e-02 -1.202948689460754395e-01 6.321959197521209717e-02 1.409967988729476929e-02
1.127857491374015808e-01 -2.039134949445724487e-01 3.713956475257873535e-01 2.966332435607910156e-02 1.490518003702163696e-01 -2.050078362226486206e-01 2.527760267257690430e-01 1.302236765623092651e-01 1.880877763032913208e-01 -8.300591260194778442e-02 1.999200731515884399e-01 1.145154982805252075e-01 -5.705330520868301392e-03 -3.093253076076507568e-02 -1.876025497913360596e-01 2.294566184282302856e-01 -6.900876760482788086e-02 -1.099779307842254639e-01 -1.167158875614404678e-02 -2.768709659576416016e-01 -1.742573380470275879e-01 -1.179753243923187256e-01 2.233437299728393555e-01 -2.554185502231121063e-02 2.206938415765762329e-01 6.613672524690628052e-02 -2.943587899208068848e-01 1.642549633979797363e-01 -2.706304192543029785e-01 -1.498038023710250854e-01 -7.469689846038818359e-02 1.454790085554122925e-01
6.183099001646041870e-02 -2.100799232721328735e-01 3.454827964305877686e-01 -2.984765768051147461e-01 -2.372725456953048706e-01 1.700086742639541626e-01 2.055702656507492065e-01 3.383678570389747620e-02 -8.073978126049041748e-02 -1.119596697390079498e-02 -9.820894896984100342e-02 3.655852749943733215e-02 -2.622932791709899902e-01 1.378405839204788208e-01 1.203937307000160217e-01 2.854972779750823975e-01 1.427530795335769653e-01 -6.722089648246765137e-02 -1.948604583740234375e-01 -1.009577885270118713e-01 1.430260092020034790e-01 1.520252972841262817e-01 1.117087453603744507e-01 -3.338376879692077637e-01 9.228090196847915649e-02 1.455504745244979858e-01 -6.557619571685791016e-02 3.075759410858154297e-01 4.756266996264457703e-02 1.458934843540191650e-01 -6.326074153184890747e-02 -1.298342645168304443e-01
-1.138863712549209595e-01 -2.190167903900146484e-01 1.981220543384552002e-01 1.224789544939994812e-01 1.786931157112121582e-01 1.378663480281829834e-01 3.689882457256317139e-01 1.776426434516906738e-01 1.053253840655088425e-02 -8.540651202201843262e-02 1.304401904344558716e-01 -2.837149500846862793e-01 -2.223754078149795532e-01 1.469567269086837769e-01 -3.240172192454338074e-02 1.419566273689270020e-01 3.386531472206115723e-01 -9.748021513223648071e-02 -9.322921186685562134e-02 3.379289060831069946e-02 3.387840464711189270e-02 1.690548956394195557e-01 8.442664146423339844e-02 -2.566481828689575195e-01 1.787957251071929932e-01 -9.800160676240921021e-02 -3.423179388046264648e-01 -1.420288998633623123e-02 1.299285292625427246e-01 -1.891592293977737427e-01 -1.297613531351089478e-01 6.161430850625038147e-02
2.556900680065155029e-01 -2.315045893192291260e-01 4.292044937610626221e-01 -9.913454204797744751e-02 2.198839001357555389e-02 -2.077096886932849884e-02 2.597178816795349121e-01 -5.466945841908454895e-02 2.118300087749958038e-02 -3.303561508655548096e-01 9.862747974693775177e-03 -1.485939919948577881e-01 1.154019497334957123e-02 -7.806669920682907104e-02 -1.997403949499130249e-01 4.067766368389129639e-01 -7.984970510005950928e-02 4.611059278249740601e-02 -1.887737661600112915e-01 -4.360124096274375916e-02 -5.082629621028900146e-03 8.434744179248809814e-02 8.567145466804504395e-02 -4.095697309821844101e-03 1.619494259357452393e-01 1.911951899528503418e-01 -2.384017258882522583e-01 -1.106198057532310486e-01 1.172806695103645325e-01 2.121388167142868042e-01 -1.240519583225250244e-01 -7.574407011270523071e-02
2.820298448204994202e-02 -2.119076400995254517e-01 3.065913915634155273e-01 -1.482024937868118286e-01 1.525257527828216553e-01 6.070100888609886169e-02 1.845266968011856079e-01 2.840684494003653526e-03 8.146020770072937012e-02 1.681420207023620605e-02 -1.232702191919088364e-02 5.145903676748275757e-03 -9.384574741125106812e-02 1.833537220954895020e-01 4.187293350696563721e-02 4.257287085056304932e-01 -7.606814056634902954e-02 -6.747947633266448975e-02 -1.320017725229263306e-01 -2.746299505233764648e-01 2.139766141772270203e-02 1.286822091788053513e-02 -1.760578304529190063e-01 -1.639465540647506714e-01 6.496297568082809448e-02 -5.844771862030029297e-02 -1.230618283152580261e-01 -1.322052329778671265e-01 1.126396059989929199e-01 -3.595310449600219727e-01 -4.178967773914337158e-01 -1.621070504188537598e-01
-2.835634648799896240e-01 -2.201238274574279785e-01 3.639646172523498535e-01 8.670258335769176483e-03 2.240221202373504639e-01 1.021983847022056580e-01 9.291183948516845703e-02 3.172993361949920654e-01 -1.249216273427009583e-01 -1.352064311504364014e-01 -1.689053513109683990e-02 -2.708137035369873047e-01 -1.080534905195236206e-01 7.830835133790969849e-02 4.529854655265808105e-02 3.250205516815185547e-01 9.924287907779216766e-03 -7.260923832654953003e-02 -1.813184469938278198e-01 -1.262782216072082520e-01 1.937298774719238281e-01 1.766160428524017334e-01 3.097578883171081543e-01 -4.373588413000106812e-02 -1.216639131307601929e-01 7.139761745929718018e-02 -9.269358217716217041e-02 -2.613405324518680573e-02 -1.494526118040084839e-01 -2.376789003610610962e-01 3.423137590289115906e-02 7.540341466665267944e-02
7.155753555707633495e-04 -1.354499012231826782e-01 4.223296940326690674e-01 -9.944898635149002075e-02 3.907261416316032410e-02 -2.401651442050933838e-01 -1.041855011135339737e-02 1.093989759683609009e-01 -1.455392874777317047e-02 -6.241036579012870789e-02 2.148630172014236450e-01 2.188821882009506226e-01 -2.539022639393806458e-02 -2.511043548583984375e-01 -2.196237146854400635e-01 3.545866608619689941e-01 1.178767010569572449e-01 -1.826751828193664551e-01 -8.095683902502059937e-02 -4.193342924118041992e-01 -1.346749216318130493e-01 7.943741232156753540e-02 -2.668412774801254272e-02 -1.653313823044300079e-02 1.462410688400268555e-01 8.222973346710205078e-02 7.754389941692352295e-02 9.229739010334014893e-02 -5.332632362842559814e-02 -2.709265649318695068e-01 -8.659730106592178345e-02 6.894596666097640991e-02
-1.758159399032592773e-01 2.417408628389239311e-03 2.282738685607910156e-01 -2.176008373498916626e-01 1.159453690052032471e-01 1.088462471961975098e-01 3.742293417453765869e-01 1.011150106787681580e-01 7.702077180147171021e-02 -1.419275701045989990e-01 4.199972748756408691e-02 -1.383391767740249634e-02 -9.818378835916519165e-02 -1.603722274303436279e-01 5.603674799203872681e-02 2.168579250574111938e-01 -2.946842610836029053e-01 4.875009134411811829e-02 -5.436127260327339172e-02 -2.904602885246276855e-01 -1.212338656187057495e-01 -4.323560744524002075e-02 -1.201183125376701355e-01 -2.236709892749786377e-01 -2.262658327817916870e-01 1.900593638420104980e-01 -1.662823259830474854e-01 -1.862912811338901520e-02 -1.405377388000488281e-01 -2.469267249107360840e-01 -2.934256792068481445e-01 -2.019999623298645020e-01
8.864490687847137451e-02 -1.813071966171264648e-01 2.470388263463973999e-02 -1.093885004520416260e-01 5.388962849974632263e-02 1.881227344274520874e-01 3.430451080203056335e-02 9.790399670600891113e-02 7.439309358596801758e-02 -1.018609777092933655e-01 1.510791033506393433e-01 -1.161490827798843384e-01 -1.838933676481246948e-01 1.102578938007354736e-01 -2.034009695053100586e-01 1.983555108308792114e-01 2.111978977918624878e-01 -4.451694898307323456e-03 -1.051639318466186523e-01 -4.559134542942047119e-01 -1.230264753103256226e-01 -1.898321807384490967e-01 -1.860238462686538696e-01 -1.231980919837951660e-01 -1.232974380254745483e-01 1.433518081903457642e-01 -4.180270731449127197e-01 -1.785968840122222900e-01 7.543979585170745850e-02 -2.334784716367721558e-01 -1.737266927957534790e-01 -1.464460045099258423e-01
-1.016100496053695679e-01 -1.016744002699851990e-01 8.586562238633632660e-03 1.627288311719894409e-01 1.096595376729965210e-01 -7.804173976182937622e-02 1.439447999000549316e-01 2.085830867290496826e-01 -3.225354477763175964e-02 -3.356081545352935791e-01 3.414473235607147217e-01 -1.096120253205299377e-01 -7.921409606933593750e-02 1.484506763517856598e-02 7.265199720859527588e-02 4.950107932090759277e-01 8.053348213434219360e-02 1.351720690727233887e-01 1.848315447568893433e-01 -1.239551380276679993e-01 -1.126334443688392639e-01 2.505276352167129517e-02 7.142110168933868408e-02 -4.234299361705780029e-01 -9.062442928552627563e-02 7.688845694065093994e-02 1.636087335646152496e-02 -8.410941809415817261e-03 -1.900657862424850464e-01 1.167511120438575745e-01 -5.527696758508682251e-02 -1.791371554136276245e-01
-4.298583045601844788e-02 2.264476418495178223e-01 3.803586661815643311e-01 1.615716367959976196e-01 1.088921576738357544e-01 5.739726498723030090e-02 -2.374305576086044312e-02 -4.769153892993927002e-03 -7.931295037269592285e-02 6.899479310959577560e-03 5.991714447736740112e-02 1.008957698941230774e-01 -8.490857481956481934e-02 1.494401246309280396e-01 1.502404510974884033e-01 2.750024795532226562e-01 1.363267451524734497e-01 -2.437218837440013885e-02 1.971733421087265015e-01 5.237468332052230835e-02 7.066989783197641373e-03 -5.061698704957962036e-02 1.134116798639297485e-01 -2.457244396209716797e-01 2.636872231960296631e-02 5.789582729339599609e-01 -2.164938449859619141e-01 3.816234320402145386e-02 -4.729795828461647034e-02 -5.856633931398391724e-02 -2.929717898368835449e-01 -1.187056675553321838e-02
-8.884769678115844727e-02 -3.108999729156494141e-01 -3.835643082857131958e-02 -5.035061016678810120e-02 -1.639994531869888306e-01 2.383690886199474335e-02 4.928878843784332275e-01 6.178569979965686798e-03 -5.933336215093731880e-04 -5.280515551567077637e-02 1.238128468394279480e-01 -4.990816488862037659e-02 -5.168203637003898621e-02 -4.584668204188346863e-02 7.088743895292282104e-02 2.258964478969573975e-01 2.794105708599090576e-01 -7.677409797906875610e-02 -1.189173310995101929e-01 -1.933182775974273682e-01 -4.294274002313613892e-02 3.066316545009613037e-01 3.121250309050083160e-02 1.096363272517919540e-02 2.376116961240768433e-01 2.927936911582946777e-01 -9.293638914823532104e-02 3.191603124141693115e-01 -3.826022520661354065e-02 9.251708537340164185e-02 -2.048319131135940552e-01 4.957005009055137634e-02
-9.486252069473266602e-02 -1.068133190274238586e-01 5.401160940527915955e-02 3.766452893614768982e-02 1.082851588726043701e-01 -1.674670428037643433e-01 1.471672859042882919e-02 5.478766933083534241e-02 -2.884373068809509277e-01 -6.240389496088027954e-02 2.749311625957489014e-01 2.777288295328617096e-02 -2.659555375576019287e-01 -2.417791038751602173e-01 4.845342785120010376e-02 3.844885230064392090e-01 9.712353348731994629e-02 -2.297656983137130737e-01 3.663840889930725098e-02 -3.064458668231964111e-01 -2.814645767211914062e-01 1.411292515695095062e-02 -3.462967276573181152e-02 1.231971681118011475e-01 2.017391026020050049e-01 -2.434334345161914825e-02 -3.163923919200897217e-01 -6.164981424808502197e-02 -9.863623417913913727e-03 -2.637920379638671875e-01 -1.228278204798698425e-01 -7.879347354173660278e-02
-6.832201033830642700e-02 -1.179722622036933899e-01 6.403832137584686279e-02 -2.021088302135467529e-01 2.255418449640274048e-01 2.431317269802093506e-01 2.136393785476684570e-01 -3.026040829718112946e-02 3.961091861128807068e-02 -2.521381974220275879e-01 -5.217435210943222046e-02 -5.000465363264083862e-02 -1.943817138671875000e-01 1.301718503236770630e-01 -2.572857774794101715e-02 3.201188743114471436e-01 -1.879381388425827026e-01 3.622628375887870789e-02 -2.143758088350296021e-01 -2.258527427911758423e-01 -8.963575959205627441e-02 1.138348430395126343e-01 -2.491033822298049927e-01 -7.252850383520126343e-02 -1.382960844784975052e-02 1.571128666400909424e-01 -2.301921099424362183e-01 4.832037538290023804e-02 9.704605489969253540e-02 -1.082632914185523987e-01 -3.543041348457336426e-01 -3.208101391792297363e-01
2.018534988164901733e-01 -1.290152966976165771e-01 4.275339543819427490e-01 -4.775539040565490723e-02 1.326030939817428589e-01 -4.135841131210327148e-02 1.763772964477539062e-01 2.707008831202983856e-02 1.500970870256423950e-01 3.096396662294864655e-02 2.610163688659667969e-01 2.443485707044601440e-01 -6.447899341583251953e-02 -3.192678093910217285e-02 -1.635000705718994141e-01 1.596067696809768677e-01 -1.129346992820501328e-02 -1.409450769424438477e-01 -1.079727429896593094e-02 -3.340090811252593994e-01 -2.398514896631240845e-01 4.650023952126502991e-02 6.280396133661270142e-02 -1.907527446746826172e-01 9.739577025175094604e-02 1.323599070310592651e-01 -3.725956678390502930e-01 -3.298817574977874756e-02 -2.430156469345092773e-01 -1.151157766580581665e-01 -4.606078937649726868e-02 1.570257842540740967e-01
-1.017581969499588013e-01 -2.816335260868072510e-01 1.157406065613031387e-02 1.221499219536781311e-01 1.255225390195846558e-01 1.412034481763839722e-01 2.018748372793197632e-01 2.944629490375518799e-01 -1.139142364263534546e-01 6.028914079070091248e-02 -5.770168825984001160e-02 -4.550979733467102051e-01 -5.788435041904449463e-02 -8.009889721870422363e-02 1.525977700948715210e-01 2.269611805677413940e-01 1.764431297779083252e-01 -4.157303869724273682e-01 -2.182552032172679901e-02 -2.273500412702560425e-01 7.708279788494110107e-02 -8.214364200830459595e-02 -3.835319727659225464e-02 -6.461941450834274292e-02 -5.978879332542419434e-02 1.331042945384979248e-01 -3.158667981624603271e-01 -5.842707678675651550e-02 1.827056333422660828e-02 -4.840111732482910156e-02 -6.791861355304718018e-02 1.194477751851081848e-01
-1.122291386127471924e-01 -1.077965199947357178e-01 1.866513639688491821e-01 -1.802058219909667969e-01 2.887865006923675537e-01 1.545865368098020554e-02 9.093090146780014038e-02 4.411756247282028198e-02 7.351560890674591064e-02 -4.483124241232872009e-02 2.088532000780105591e-01 1.050813272595405579e-01 -2.452349513769149780e-01 1.427000164985656738e-01 -2.136861681938171387e-01 2.975531220436096191e-01 1.053689345717430115e-01 7.586103677749633789e-02 -3.205134570598602295e-01 -3.750087618827819824e-01 1.096362397074699402e-01 -1.561848372220993042e-01 -3.917609527707099915e-02 -6.820676475763320923e-02 -2.890751510858535767e-02 4.930929467082023621e-02 -1.998435705900192261e-01 1.110805720090866089e-01 3.801389038562774658e-02 -2.916223108768463135e-01 -8.525764197111129761e-02 -2.927821278572082520e-01
-1.990068703889846802e-01 -2.292793989181518555e-01 1.241675391793251038e-01 -1.713894866406917572e-02 -3.150851130485534668e-01 2.749639376997947693e-02 4.684166610240936279e-01 -2.263186126947402954e-02 4.884174466133117676e-02 -3.491249680519104004e-02 8.927597850561141968e-02 -1.359610855579376221e-01 -4.408751428127288818e-02 -1.039838418364524841e-01 1.489122658967971802e-01 1.039538159966468811e-01 3.360951542854309082e-01 -9.612193703651428223e-02 -6.685083359479904175e-02 -2.629058957099914551e-01 1.672432385385036469e-02 1.307483464479446411e-01 2.828457392752170563e-02 2.258192747831344604e-02 2.092199623584747314e-01 3.993933200836181641e-01 -9.516238421201705933e-02 1.820623129606246948e-01 -1.098252949304878712e-03 -1.149568036198616028e-01 -1.493995636701583862e-01 -2.928312309086322784e-02
2.011823803186416626e-01 -2.756607234477996826e-01 2.193056792020797729e-01 -2.652536705136299133e-02 7.350637763738632202e-02 2.440432608127593994e-01 3.616267442703247070e-01 1.826798468828201294e-01 -1.922714561223983765e-01 -1.800949219614267349e-03 2.565934360027313232e-01 -2.999480962753295898e-01 1.024196743965148926e-01 1.316473931074142456e-01 3.378026485443115234e-01 4.222661256790161133e-02 1.604896783828735352e-01 -1.022721007466316223e-01 6.802225485444068909e-03 -3.587725386023521423e-02 9.653546847403049469e-03 1.198369115591049194e-01 -4.086207598447799683e-02 1.378372758626937866e-01 2.342526763677597046e-01 2.767775356769561768e-01 -1.376825720071792603e-01 3.076608106493949890e-02 4.836298525333404541e-02 -1.280230432748794556e-01 -1.605915129184722900e-01 -2.371118962764739990e-02
-7.523072510957717896e-02 2.076036632061004639e-01 2.601229250431060791e-01 -6.132521852850914001e-02 1.562305092811584473e-01 -3.155108541250228882e-02 -1.131838113069534302e-01 8.758025616407394409e-02 -6.603787094354629517e-02 -1.235490739345550537e-01 2.539558708667755127e-01 -1.063918843865394592e-01 4.566079005599021912e-02 -9.442093223333358765e-02 -2.090623974800109863e-01 4.442380666732788086e-01 -3.809750080108642578e-02 -3.532565012574195862e-02 1.552236974239349365e-01 4.815686494112014771e-02 -2.065458446741104126e-01 1.457072347402572632e-01 1.169726327061653137e-01 -1.150293927639722824e-02 1.942821294069290161e-01 3.546260595321655273e-01 -2.591514587402343750e-02 1.893507540225982666e-01 -1.025520414113998413e-01 -9.047871083021163940e-02 -3.940097391605377197e-01 -7.511398196220397949e-02
-4.548363387584686279e-02 -4.459237679839134216e-02 2.626790106296539307e-01 3.881426528096199036e-02 2.659214437007904053e-01 7.519099861383438110e-02 8.198589086532592773e-03 -1.622493416070938110e-01 -2.410355657339096069e-01 3.960481658577919006e-02 4.362773895263671875e-01 -7.772013545036315918e-02 -2.498752474784851074e-01 7.371699064970016479e-02 -5.881705135107040405e-02 2.215608358383178711e-01 1.640039235353469849e-01 5.822502449154853821e-02 4.305317997932434082e-02 -2.995536625385284424e-01 1.314515322446823120e-01 -1.464994549751281738e-01 -1.039251163601875305e-01 3.374372050166130066e-02 -1.266999989748001099e-01 1.640283167362213135e-01 -2.202887088060379028e-01 -1.539852321147918701e-01 3.557819873094558716e-02 -2.090031951665878296e-01 -3.366554975509643555e-01 -1.320772990584373474e-02
-1.261615008115768433e-01 -1.525675207376480103e-01 1.386782675981521606e-01 1.065006256103515625e-01 -1.197160966694355011e-02 -4.057962074875831604e-02 6.805254518985748291e-02 1.592679023742675781e-01 1.990912854671478271e-01 -3.796497881412506104e-01 2.925185561180114746e-01 -1.603339239954948425e-02 -2.379544079303741455e-01 -1.437785476446151733e-01 -1.700773090124130249e-01 3.041358292102813721e-01 -6.827741861343383789e-02 1.548359990119934082e-01 2.258797287940979004e-01 -1.174908280372619629e-01 -2.276226133108139038e-01 7.621663063764572144e-02 1.488071680068969727e-01 -3.281295895576477051e-01 1.664330833591520786e-03 3.224685490131378174e-01 -3.791858628392219543e-02 -1.159697175025939941e-01 -1.152306199073791504e-01 -1.257424056529998779e-01 -2.580444328486919403e-02 -2.457656152546405792e-02
2.178657799959182739e-01 -3.736028447747230530e-02 2.667563557624816895e-01 -1.404463648796081543e-01 -9.296443313360214233e-02 -1.162062510848045349e-01 3.378121256828308105e-01 -3.888985887169837952e-02 -5.803490430116653442e-02 -1.868333965539932251e-01 1.806946545839309692e-01 2.341248691082000732e-01 -5.656624957919120789e-02 4.277331754565238953e-02 2.744065225124359131e-02 3.535395562648773193e-01 -1.460952758789062500e-01 1.223111338913440704e-02 -9.452545642852783203e-02 -1.852156966924667358e-01 -2.051895409822463989e-01 -1.372377574443817139e-01 4.700892791152000427e-02 -1.174528077244758606e-01 1.011944189667701721e-01 1.507440656423568726e-01 -3.496803343296051025e-01 1.581322103738784790e-01 -2.838121056556701660e-01 -3.995130583643913269e-02 -1.079264432191848755e-01 2.241681516170501709e-01
-6.791746616363525391e-02 -2.185991704463958740e-01 8.844317495822906494e-02 8.138739317655563354e-02 -2.228575944900512695e-01 1.244399547576904297e-01 1.579744070768356323e-01 2.256974279880523682e-01 -1.353801935911178589e-01 2.894749306142330170e-02 -1.267935484647750854e-01 4.354376718401908875e-02 8.374583721160888672e-02 -6.706868857145309448e-02 -9.472914785146713257e-02 2.850942611694335938e-01 1.093048751354217529e-01 -2.145612984895706177e-01 1.850355863571166992e-01 -3.833609819412231445e-01 1.924351304769515991e-01 3.553119003772735596e-01 7.924380712211132050e-03 6.423347629606723785e-03 3.375775516033172607e-01 1.379857510328292847e-01 -3.293367475271224976e-02 6.036646291613578796e-02 -2.986750565469264984e-02 -3.026977777481079102e-01 -1.080411747097969055e-01 9.337610006332397461e-02
-1.264701038599014282e-01 -2.802963554859161377e-01 2.714900374412536621e-01 -2.065641805529594421e-03 1.843603253364562988e-01 -7.076078653335571289e-02 1.286871284246444702e-01 3.106247782707214355e-01 -2.073440253734588623e-01 1.580929905176162720e-01 2.611208893358707428e-02 -1.637386083602905273e-01 -7.520962506532669067e-02 5.751757696270942688e-02 1.029005050659179688e-01 3.305121958255767822e-01 1.039489954710006714e-01 -1.793615520000457764e-01 3.461515298113226891e-04 -3.766355663537979126e-02 1.578800231218338013e-01 3.395639061927795410e-01 -3.935471177101135254e-03 -3.178050220012664795e-01 -2.106829881668090820e-01 2.864159345626831055e-01 -6.832484900951385498e-02 -1.719132065773010254e-01 7.595525681972503662e-02 5.468646064400672913e-02 1.405594777315855026e-02 -1.320029515773057938e-02
1.901710755191743374e-03 1.754440665245056152e-01 1.120173782110214233e-01 -3.162535429000854492e-01 1.701572090387344360e-01 1.766405850648880005e-01 -1.321668475866317749e-01 2.091743983328342438e-02 -6.117901578545570374e-02 -2.035250216722488403e-01 6.970746815204620361e-02 -4.719757288694381714e-02 -1.174284443259239197e-01 -2.720749080181121826e-01 1.003802493214607239e-01 2.729819715023040771e-01 1.746452450752258301e-01 -1.506957262754440308e-01 -2.778519503772258759e-02 9.679050184786319733e-03 2.052773348987102509e-02 1.191438660025596619e-01 -1.255039572715759277e-01 6.517022848129272461e-02 2.321850657463073730e-01 4.216094911098480225e-01 -2.392216920852661133e-01 1.148119661957025528e-02 7.878159731626510620e-02 -3.560430705547332764e-01 -9.095107018947601318e-02 -1.870011538267135620e-01
-3.527455404400825500e-02 -9.203663095831871033e-03 2.991842627525329590e-01 2.931517660617828369e-01 2.318007797002792358e-01 1.066533774137496948e-01 -5.071732774376869202e-02 1.137956529855728149e-01 4.280678555369377136e-02 -3.818043321371078491e-02 2.301873862743377686e-01 1.808046400547027588e-01 -1.237512975931167603e-01 -2.163286954164505005e-01 5.765444040298461914e-02 4.962166249752044678e-01 -3.247652202844619751e-02 2.383262617513537407e-03 -1.316910982131958008e-01 -2.552478611469268799e-01 -2.200831025838851929e-01 -1.098271608352661133e-01 5.447340756654739380e-02 -1.790349334478378296e-01 1.827541291713714600e-01 2.738766372203826904e-01 8.309236168861389160e-02 -1.539579778909683228e-01 5.857621505856513977e-02 3.435422852635383606e-02 1.230871453881263733e-01 -6.410159915685653687e-02
5.242791399359703064e-02 -3.198402374982833862e-02 1.896554380655288696e-01 -2.041546553373336792e-01 8.141780272126197815e-03 1.739824563264846802e-01 -8.770686388015747070e-02 1.111008226871490479e-01 -1.236019935458898544e-02 -9.764912724494934082e-02 -7.816934585571289062e-02 -1.494540721178054810e-01 -1.593289375305175781e-01 2.619248256087303162e-02 7.908494770526885986e-02 4.137740433216094971e-01 -1.172029897570610046e-01 -4.137988388538360596e-01 -2.827885746955871582e-01 -1.484479010105133057e-01 -2.372262440621852875e-02 -1.599800139665603638e-01 1.254681199789047241e-01 -8.253584057092666626e-02 -5.719524249434471130e-02 3.017043769359588623e-01 -1.137791648507118225e-01 3.475690484046936035e-01 -1.286834478378295898e-01 -1.085263192653656006e-01 1.856089383363723755e-01 -4.474828019738197327e-03
-1.369111090898513794e-01 1.139829382300376892e-01 2.008297890424728394e-01 3.421768248081207275e-01 6.909647583961486816e-02 1.938506662845611572e-01 2.272373288869857788e-01 2.323811203241348267e-01 6.621999293565750122e-02 4.617205262184143066e-02 1.164833009243011475e-01 -1.743581593036651611e-01 -2.206425070762634277e-01 4.438771307468414307e-02 6.644987314939498901e-02 2.975456118583679199e-01 2.055792212486267090e-01 3.744771331548690796e-02 3.528829514980316162e-01 -1.716895103454589844e-01 9.992660582065582275e-02 2.201795130968093872e-01 3.191443532705307007e-02 -6.968671828508377075e-02 5.387245211750268936e-03 1.353702098131179810e-01 -1.781263798475265503e-01 2.188518792390823364e-01 -1.796306967735290527e-01 7.083180546760559082e-02 -2.595789134502410889e-01 -6.414202600717544556e-02
-4.653500020503997803e-02 -2.730706930160522461e-01 3.544111847877502441e-01 -1.229967772960662842e-01 1.446692496538162231e-01 -1.237164586782455444e-01 1.231391951441764832e-01 6.395797245204448700e-03 2.145429141819477081e-03 -8.521448820829391479e-02 3.763469755649566650e-01 -6.734342128038406372e-02 2.761318385601043701e-01 -1.434022933244705200e-02 -1.537941545248031616e-01 1.062076762318611145e-01 2.417027801275253296e-01 -1.545257717370986938e-01 -6.793107837438583374e-02 -2.449239641427993774e-01 -2.703903317451477051e-01 2.067923694849014282e-01 -1.380106657743453979e-01 -2.699788510799407959e-01 1.767398864030838013e-01 1.844852119684219360e-01 6.714476644992828369e-02 1.087284237146377563e-01 -8.007812500000000000e-02 -1.061153113842010498e-01 -8.927639573812484741e-02 -6.565836817026138306e-02
-2.354606389999389648e-01 8.652474731206893921e-03 2.891115248203277588e-01 -1.443567574024200439e-01 -7.931795716285705566e-02 8.663256466388702393e-02 -8.320923149585723877e-02 3.124850988388061523e-01 -2.767897546291351318e-01 -4.558347165584564209e-02 2.357119321823120117e-02 -1.873249858617782593e-01 -7.299790531396865845e-02 1.427920814603567123e-02 -4.925258085131645203e-02 1.099158897995948792e-01 1.841971427202224731e-01 -2.037356942892074585e-01 -9.824027121067047119e-02 -3.513751924037933350e-01 -1.789031177759170532e-02 5.262589454650878906e-02 -2.785453498363494873e-01 -3.060521483421325684e-01 2.389305979013442993e-01 1.679960936307907104e-01 -1.083806976675987244e-01 6.888413429260253906e-02 3.178936988115310669e-02 -3.916166350245475769e-02 -3.094240725040435791e-01 -6.579183042049407959e-02
2.985855042934417725e-01 -2.379653304815292358e-01 4.683378934860229492e-01 7.658693194389343262e-02 6.672234088182449341e-02 -9.260126948356628418e-02 2.912690043449401855e-01 8.993758261203765869e-02 6.754305213689804077e-02 -2.422834485769271851e-01 2.840436995029449463e-01 1.972022056579589844e-01 1.756940782070159912e-02 -8.058754354715347290e-02 -8.362834155559539795e-02 3.597130775451660156e-01 -2.308561839163303375e-02 -4.521676152944564819e-02 2.318173088133335114e-02 -1.756707578897476196e-01 -1.694203764200210571e-01 9.218387305736541748e-03 -9.347485005855560303e-02 -1.911475509405136108e-01 1.006209105253219604e-01 1.052591055631637573e-01 -1.810255795717239380e-01 1.279717832803726196e-01 -3.642814978957176208e-02 -5.339903384447097778e-02 1.529076136648654938e-03 -1.202774345874786377e-01
8.244211226701736450e-02 3.421653434634208679e-02 5.271474123001098633e-01 -4.112260043621063232e-02 2.660135328769683838e-01 2.287892065942287445e-02 2.059491276741027832e-01 -1.308502815663814545e-02 1.770202517509460449e-01 -2.879248559474945068e-01 1.682995408773422241e-01 -1.611601747572422028e-02 -9.097205474972724915e-03 -1.171222627162933350e-01 -1.433583348989486694e-01 2.679864764213562012e-01 -1.517762094736099243e-01 1.247288957238197327e-01 9.675204753875732422e-03 -1.629447191953659058e-01 -1.752766966819763184e-01 1.240156143903732300e-01 -2.602420747280120850e-01 -1.298051048070192337e-02 1.680733859539031982e-01 2.434774339199066162e-01 -8.311376720666885376e-02 1.153461448848247528e-02 -9.719068557024002075e-02 -2.215651795268058777e-02 -1.220108345150947571e-01 2.257553189992904663e-01
-1.125326603651046753e-01 -3.057618141174316406e-01 3.207692801952362061e-01 2.290827631950378418e-01 1.290156394243240356e-01 1.339686214923858643e-01 2.320567145943641663e-02 1.494785547256469727e-01 3.246028348803520203e-02 -9.308518469333648682e-02 -1.148445010185241699e-01 4.456099495291709900e-02 -3.645188212394714355e-01 1.667314469814300537e-01 -1.131148189306259155e-01 3.312523663043975830e-01 2.398330532014369965e-02 8.016874641180038452e-02 -7.808072119951248169e-02 -3.089220225811004639e-01 1.496136337518692017e-01 1.002467200160026550e-01 -6.933313608169555664e-02 1.156420633196830750e-02 -3.866206854581832886e-02 1.264203786849975586e-01 -8.706572465598583221e-03 6.068613752722740173e-02 1.954011432826519012e-02 -3.259127140045166016e-01 -7.734694331884384155e-02 3.052611649036407471e-01
-8.179701864719390869e-02 -2.801389396190643311e-01 -1.148174479603767395e-01 -1.471415068954229355e-02 -7.188861072063446045e-02 -2.662310190498828888e-02 -5.895764380693435669e-02 2.682715840637683868e-02 -7.989677786827087402e-02 1.184431929141283035e-02 -1.101931035518646240e-01 -8.485075831413269043e-02 -3.174894750118255615e-01 5.467119044624269009e-04 -1.994387507438659668e-01 5.160300731658935547e-01 8.631207048892974854e-02 -5.586330220103263855e-02 -2.368704825639724731e-01 -7.592379301786422729e-02 8.968057483434677124e-02 -4.288418591022491455e-02 1.417411565780639648e-01 -2.184859812259674072e-01 5.311368033289909363e-02 2.204665541648864746e-01 -7.251429557800292969e-02 2.298871427774429321e-01 -5.176022648811340332e-02 -3.739399090409278870e-02 -2.210568636655807495e-01 3.821039199829101562e-01
-4.572606459259986877e-02 -1.270114779472351074e-01 3.241605758666992188e-01 -1.539633721113204956e-01 9.508723765611648560e-02 1.159301251173019409e-01 1.690173745155334473e-01 2.094162255525588989e-01 -1.367782205343246460e-01 -1.326568573713302612e-01 2.751483321189880371e-01 8.175718039274215698e-02 -2.848590016365051270e-01 1.131250411272048950e-01 -2.144817709922790527e-01 2.100191414356231689e-01 -1.631555706262588501e-01 -1.857723295688629150e-01 -4.426537454128265381e-02 -3.137810528278350830e-01 -1.290861964225769043e-01 7.084000855684280396e-02 -7.441237568855285645e-02 -4.792181029915809631e-02 -7.493702322244644165e-02 1.341297775506973267e-01 2.022840082645416260e-01 2.449256330728530884e-01 4.007157310843467712e-02 -2.090000510215759277e-01 -2.613188028335571289e-01 -1.618256270885467529e-01
1.189706772565841675e-01 -1.189040914177894592e-01 2.787473797798156738e-01 -9.287436306476593018e-02 2.306220978498458862e-01 1.491562277078628540e-01 3.274756968021392822e-01 2.905880212783813477e-01 1.765022426843643188e-02 1.458412688225507736e-02 -1.076014060527086258e-02 -1.787628531455993652e-01 4.666564986109733582e-02 1.605224758386611938e-01 2.001595646142959595e-01 -1.098254881799221039e-02 2.114467173814773560e-01 -2.028698623180389404e-01 1.299410313367843628e-01 -4.168705046176910400e-01 2.249077335000038147e-02 1.574269682168960571e-02 -6.848292052745819092e-02 1.188762038946151733e-01 3.599242269992828369e-01 9.666810184717178345e-02 -2.524622976779937744e-01 -4.927657544612884521e-02 -1.159616857767105103e-01 -5.354236066341400146e-02 -2.052932046353816986e-03 -7.735566701740026474e-03
5.427666753530502319e-02 -3.449415862560272217e-01 2.451535910367965698e-01 -1.046292763203382492e-02 1.017931923270225525e-01 1.200518384575843811e-01 -2.303733490407466888e-02 1.263713985681533813e-01 -1.890638917684555054e-01 -1.570848226547241211e-01 5.733902566134929657e-03 -1.566779315471649170e-01 -2.973693013191223145e-01 1.302146017551422119e-01 2.961016632616519928e-02 5.468077063560485840e-01 1.829196512699127197e-01 -1.603255867958068848e-01 -1.125798374414443970e-01 -6.030962616205215454e-02 8.005271106958389282e-02 6.845682114362716675e-02 1.904330551624298096e-01 -2.220327407121658325e-01 -1.422400027513504028e-01 9.707710891962051392e-02 -5.230599269270896912e-02 -2.023024708032608032e-01 -1.355573683977127075e-01 5.570639297366142273e-02 -3.440563753247261047e-02 1.349404007196426392e-01
-1.915086358785629272e-01 -2.906021773815155029e-01 2.546095550060272217e-01 -2.249946594238281250e-01 -6.405092030763626099e-02 -2.076800540089607239e-02 3.552504479885101318e-01 1.570094674825668335e-01 -8.407235145568847656e-02 1.080710962414741516e-01 1.880358606576919556e-01 -5.572248250246047974e-02 1.073632016777992249e-01 1.305824220180511475e-01 9.896520525217056274e-02 1.620963066816329956e-01 1.058816909790039062e-02 -1.995793581008911133e-01 -1.116461008787155151e-01 -1.295723170042037964e-01 2.751595675945281982e-01 1.826000213623046875e-01 -3.387716412544250488e-02 -4.363258183002471924e-01 -1.484105437994003296e-01 7.722481340169906616e-02 -6.545260548591613770e-02 8.005371689796447754e-02 -6.741149723529815674e-02 1.821512132883071899e-01 -1.999228894710540771e-01 4.873382858932018280e-03
-2.373113930225372314e-01 -1.325077712535858154e-01 3.647803664207458496e-01 3.958841040730476379e-02 2.481819689273834229e-01 4.751738905906677246e-02 -2.451787237077951431e-03 1.192901283502578735e-01 -1.220181137323379517e-01 -1.369998008012771606e-01 3.425855189561843872e-02 -3.071229159832000732e-01 -2.013801783323287964e-01 -4.484311118721961975e-02 4.482150822877883911e-02 1.027678474783897400e-01 7.260210812091827393e-02 -1.762331575155258179e-01 -2.441263347864151001e-01 -2.079675197601318359e-01 2.557121217250823975e-01 1.528742909431457520e-01 3.482227623462677002e-01 -7.189452648162841797e-02 -5.377786606550216675e-02 9.069944918155670166e-02 -8.353006094694137573e-03 -4.543973878026008606e-02 -1.524671465158462524e-01 -2.943626046180725098e-01 -1.549360007047653198e-01 1.661211103200912476e-01
-1.393456906080245972e-01 6.113253906369209290e-02 9.064185619354248047e-02 -2.612372040748596191e-01 2.763516306877136230e-01 7.025764882564544678e-02 9.389458596706390381e-02 2.476820796728134155e-01 3.959912657737731934e-01 -1.483552455902099609e-01 8.985892869532108307e-03 -5.956150963902473450e-02 -1.801830232143402100e-01 -2.043256461620330811e-01 1.507457196712493896e-01 3.151695430278778076e-01 1.564808376133441925e-02 -2.128397375345230103e-01 -1.653115302324295044e-01 -2.801444530487060547e-01 -1.125920377671718597e-02 4.841117188334465027e-02 6.566548347473144531e-02 -2.333349883556365967e-01 6.031035631895065308e-02 3.168701529502868652e-01 1.478686332702636719e-01 2.591832540929317474e-02 -1.232700720429420471e-01 1.364469528198242188e-02 4.527934826910495758e-03 -1.250321418046951294e-01
3.206273913383483887e-02 -6.693168729543685913e-02 3.911493420600891113e-01 -7.362215220928192139e-02 9.897896647453308105e-02 1.109833493828773499e-01 3.707019984722137451e-01 -1.376637965440750122e-01 1.570739448070526123e-01 -3.707157447934150696e-02 -4.521277174353599548e-02 -4.801134765148162842e-02 -8.778963983058929443e-02 -1.356158107519149780e-01 -6.476092338562011719e-02 3.077148497104644775e-01 -1.108263060450553894e-01 -1.202141791582107544e-01 -1.693122386932373047e-01 -1.501834392547607422e-01 1.645395308732986450e-01 7.097581028938293457e-02 -1.631543189287185669e-01 -2.517989277839660645e-02 -1.125041618943214417e-01 5.389427393674850464e-02 -1.625238656997680664e-01 -1.418722420930862427e-01 7.002265751361846924e-02 -4.575752913951873779e-01 -2.963876128196716309e-01 2.577990852296352386e-02
-3.783239051699638367e-02 5.118564004078507423e-04 1.778254657983779907e-01 -7.383304089307785034e-02 7.793477177619934082e-02 2.530145347118377686e-01 9.443692862987518311e-02 3.787192404270172119e-01 1.132414117455482483e-01 -2.104527503252029419e-02 -1.632716357707977295e-01 2.258746651932597160e-03 -7.761492580175399780e-02 -3.468713909387588501e-02 -6.342423148453235626e-03 4.141175150871276855e-01 -9.510973840951919556e-02 -2.322421222925186157e-01 -3.769747912883758545e-01 -1.008332669734954834e-01 -3.022878170013427734e-01 1.684497594833374023e-01 1.895042061805725098e-01 -1.709307730197906494e-02 -4.245919734239578247e-02 1.943197548389434814e-01 -2.466077506542205811e-01 -1.404300779104232788e-01 8.787721395492553711e-02 1.362146735191345215e-01 -3.673877939581871033e-02 -3.776403516530990601e-02
2.577092312276363373e-02 -1.334596872329711914e-01 1.604482680559158325e-01 7.767948508262634277e-02 1.483338475227355957e-01 1.244473010301589966e-01 4.206575155258178711e-01 3.226264417171478271e-01 -3.662760555744171143e-01 2.617478021420538425e-04 1.157290413975715637e-01 -1.801867336034774780e-01 -2.864946126937866211e-01 6.588155031204223633e-02 3.198199346661567688e-02 1.027507334947586060e-01 1.812458634376525879e-01 -2.822381854057312012e-01 -2.609471678733825684e-01 -2.558935899287462234e-03 9.526717662811279297e-02 3.647037222981452942e-02 6.560464203357696533e-02 -2.401915490627288818e-01 1.019963696599006653e-01 1.103451922535896301e-01 -2.079905271530151367e-01 9.893884509801864624e-02 -2.994432859122753143e-02 2.746933698654174805e-02 -5.745211616158485413e-02 1.400233060121536255e-01
-1.027776896953582764e-01 1.585530489683151245e-01 7.726025581359863281e-02 -2.882311046123504639e-01 2.014266327023506165e-02 -4.927428439259529114e-02 -1.336836665868759155e-01 3.462697267532348633e-01 1.638738214969635010e-01 -6.410642713308334351e-02 7.209224998950958252e-02 -1.149793416261672974e-01 -2.105288766324520111e-02 -1.329890638589859009e-01 1.975810974836349487e-01 4.373697936534881592e-01 1.108500584959983826e-01 -1.806735694408416748e-01 -1.007748618721961975e-01 -2.222966998815536499e-01 -4.166326671838760376e-02 2.604420185089111328e-01 -9.939005225896835327e-02 -1.187496706843376160e-01 3.625218197703361511e-02 3.537997603416442871e-01 -1.539584249258041382e-01 -1.404123157262802124e-01 -1.919168978929519653e-01 3.468741476535797119e-02 1.355561614036560059e-01 -1.115173250436782837e-01
-2.335744202136993408e-01 -1.227452754974365234e-01 3.137094378471374512e-01 1.955744922161102295e-01 -1.237998483702540398e-03 3.369937837123870850e-02 1.626557856798171997e-01 2.402180582284927368e-01 -2.202483862638473511e-01 2.123194634914398193e-01 7.008789479732513428e-02 -2.591933906078338623e-01 -1.268701255321502686e-01 -4.520600289106369019e-02 1.128785386681556702e-01 1.296167522668838501e-01 1.776725500822067261e-01 -7.074797898530960083e-02 2.588838338851928711e-01 -1.518622934818267822e-01 1.342023462057113647e-01 1.267681270837783813e-01 -9.755168855190277100e-02 -3.759374022483825684e-01 1.640533655881881714e-01 1.077799275517463684e-01 -3.226384222507476807e-01 1.560534983873367310e-01 -4.864222556352615356e-02 -3.487674694042652845e-04 -2.507790736854076385e-02 1.161710172891616821e-01
-1.566543579101562500e-01 -1.898527890443801880e-01 1.803438924252986908e-02 1.149303838610649109e-01 -6.426123436540365219e-03 2.033590823411941528e-01 4.976204335689544678e-01 -1.999421417713165283e-01 -1.280917674303054810e-01 -1.146664619445800781e-01 2.251333445310592651e-01 3.652585297822952271e-02 4.140911158174276352e-03 -1.036619171500205994e-01 -3.505464270710945129e-02 1.769170612096786499e-01 2.649747729301452637e-01 -1.155871674418449402e-01 -1.616174429655075073e-01 -2.353992164134979248e-01 2.183307856321334839e-01 -5.305846408009529114e-02 -3.016347251832485199e-02 -3.928710520267486572e-02 9.058601409196853638e-02 3.920557796955108643e-01 -7.141007483005523682e-02 1.360022425651550293e-01 1.340580880641937256e-01 1.000309921801090240e-02 -1.994566023349761963e-01 1.030017584562301636e-01
-1.050101444125175476e-01 -3.144426345825195312e-01 -7.772633340209722519e-03 -1.732310056686401367e-01 2.929595410823822021e-01 3.241537138819694519e-02 2.993149757385253906e-01 3.807375729084014893e-01 6.089251954108476639e-03 -1.307232379913330078e-01 3.008213639259338379e-01 -3.474387228488922119e-01 -7.410306483507156372e-02 2.145893275737762451e-01 -1.642884910106658936e-01 1.347309947013854980e-01 1.393904089927673340e-01 -5.922777950763702393e-02 -1.069935932755470276e-01 -1.659146696329116821e-01 4.703799262642860413e-02 -5.011730268597602844e-02 6.267284601926803589e-02 -5.375404283404350281e-02 -4.107215255498886108e-02 5.332392454147338867e-02 -8.771869540214538574e-02 1.120430007576942444e-01 5.744052678346633911e-02 -3.252686858177185059e-01 -7.691060751676559448e-02 1.842021942138671875e-02
-2.798243984580039978e-02 -2.636787295341491699e-01 3.659418970346450806e-02 1.449537128210067749e-01 2.983132302761077881e-01 1.208075582981109619e-01 1.981021370738744736e-03 2.372418940067291260e-01 7.807818055152893066e-02 -1.826334744691848755e-01 2.309971600770950317e-01 2.281250059604644775e-02 -1.778363366611301899e-03 -3.623202443122863770e-01 -2.345047146081924438e-01 3.906073570251464844e-01 -7.824394851922988892e-02 -2.492482066154479980e-01 -8.658549189567565918e-02 -1.381050795316696167e-01 2.412688434123992920e-01 1.828244142234325409e-02 -9.843694418668746948e-02 -2.918515503406524658e-01 2.581255696713924408e-02 9.872564673423767090e-02 -1.200311258435249329e-02 -1.862996220588684082e-01 8.320257812738418579e-02 9.838254004716873169e-02 -7.169525325298309326e-02 -7.371159270405769348e-03
-1.747400760650634766e-01 -2.301646322011947632e-01 1.245971396565437317e-01 1.750405579805374146e-01 1.444109678268432617e-01 7.866906374692916870e-02 3.286247253417968750e-01 5.072366073727607727e-02 -6.955270469188690186e-02 1.331210434436798096e-01 1.936886757612228394e-01 -3.624728322029113770e-01 -1.864797919988632202e-01 3.153710812330245972e-02 1.859055757522583008e-01 1.848911941051483154e-01 1.742960959672927856e-01 -1.442200839519500732e-01 -3.169954419136047363e-01 -1.153708100318908691e-01 9.125076234340667725e-02 1.506052911281585693e-01 1.458883732557296753e-01 -7.819903641939163208e-02 4.195503424853086472e-03 1.520959585905075073e-01 -2.281789034605026245e-01 4.939582571387290955e-02 -8.402873575687408447e-02 -2.195198275148868561e-02 3.399722278118133545e-01 1.121518313884735107e-01
-1.902931779623031616e-01 -1.063511744141578674e-01 3.159983158111572266e-01 -1.342972517013549805e-01 -1.747582294046878815e-02 -5.988674983382225037e-02 6.528634577989578247e-02 3.038595020771026611e-01 -2.685584127902984619e-01 -1.294020414352416992e-01 -1.774973422288894653e-01 3.402933105826377869e-02 3.556663542985916138e-02 1.164959818124771118e-01 -1.462028324604034424e-01 1.649297624826431274e-01 1.490902602672576904e-01 -1.586984246969223022e-01 -4.044382274150848389e-02 -2.658512890338897705e-01 1.475434005260467529e-01 2.589185237884521484e-01 -6.544181704521179199e-02 -1.547831147909164429e-01 4.522336721420288086e-01 1.387901902198791504e-01 -1.549297273159027100e-01 6.926187127828598022e-02 4.900168627500534058e-02 -1.123025920242071152e-02 -2.305449545383453369e-01 -6.423949450254440308e-02
-1.430630087852478027e-01 -3.212572932243347168e-01 3.242014348506927490e-01 -5.451818928122520447e-02 1.658904701471328735e-01 1.331008132547140121e-02 3.145247399806976318e-01 7.480498403310775757e-02 -1.462022811174392700e-01 -1.272661611437797546e-02 -1.494302041828632355e-02 -1.448709666728973389e-01 -1.827929466962814331e-01 7.538922131061553955e-02 -3.770009800791740417e-02 3.653576374053955078e-01 1.058061420917510986e-01 -1.781084537506103516e-01 -1.580246537923812866e-01 -1.840045154094696045e-01 1.574815511703491211e-01 1.605395227670669556e-01 -6.602352950721979141e-04 -2.034759968519210815e-01 -2.769268453121185303e-01 8.240582048892974854e-02 -2.404193952679634094e-02 -3.683647811412811279e-01 -5.565482005476951599e-02 -3.108939342200756073e-02 -3.487586230039596558e-02 2.288552559912204742e-02
-3.554669618606567383e-01 -2.355696558952331543e-01 3.439522087574005127e-01 1.104831323027610779e-01 3.584015741944313049e-02 4.930339381098747253e-02 -1.208532378077507019e-01 -1.976358518004417419e-02 4.079358279705047607e-02 -3.305425941944122314e-01 -2.729959487915039062e-01 -9.811732918024063110e-02 -2.779460549354553223e-01 1.430235803127288818e-01 -1.326816976070404053e-01 1.919979453086853027e-01 1.724777817726135254e-01 -9.480040520429611206e-03 -1.701147295534610748e-02 -2.187406718730926514e-01 -1.697011590003967285e-01 1.899074763059616089e-01 3.798898681998252869e-02 -2.804106101393699646e-03 -9.730371646583080292e-03 2.066432237625122070e-01 -2.390275150537490845e-01 5.566826835274696350e-02 -2.674622926861047745e-03 -1.047785952687263489e-01 -2.513776719570159912e-01 1.341619063168764114e-02
-2.027710378170013428e-01 -3.574974536895751953e-01 5.895494669675827026e-02 7.329881936311721802e-02 3.535764217376708984e-01 1.061006262898445129e-01 1.894891262054443359e-01 1.860619485378265381e-01 -8.521830663084983826e-03 -9.149383753538131714e-02 -8.279589563608169556e-02 1.484649330377578735e-01 1.054608672857284546e-01 -2.117843925952911377e-01 1.477453261613845825e-01 1.916480213403701782e-01 -1.583118736743927002e-01 8.974710851907730103e-02 -1.581983715295791626e-01 6.958073377609252930e-02 -5.113631859421730042e-02 1.460145562887191772e-01 -1.248875111341476440e-01 -2.043066322803497314e-01 1.561668366193771362e-01 4.710442423820495605e-01 5.429099313914775848e-03 -1.157670170068740845e-01 1.446189433336257935e-01 -8.908007876016199589e-04 -1.902916729450225830e-01 4.971793666481971741e-02
1.661049574613571167e-01 -2.630159854888916016e-01 -3.591261431574821472e-02 4.664612933993339539e-02 2.071691453456878662e-01 1.990484632551670074e-02 3.742710351943969727e-01 1.653397977352142334e-01 -2.707407176494598389e-01 -5.067960359156131744e-03 1.980362385511398315e-01 2.086518146097660065e-02 -3.252585530281066895e-01 1.069287732243537903e-01 6.266910582780838013e-02 2.704744338989257812e-01 1.707562804222106934e-01 -2.279884815216064453e-01 -2.696020603179931641e-01 -9.928500652313232422e-02 1.257773190736770630e-01 1.888547539710998535e-01 6.748658418655395508e-02 -1.732941567897796631e-01 -4.936594516038894653e-02 1.847615279257297516e-02 -2.504326105117797852e-01 3.721757605671882629e-02 -4.730581492185592651e-02 -1.063450947403907776e-01 3.700962290167808533e-02 2.240463197231292725e-01
1.946242004632949829e-01 -1.405781358480453491e-01 3.381655514240264893e-01 7.918509840965270996e-02 2.503257803618907928e-02 4.628975093364715576e-01 8.325085788965225220e-02 -7.238169014453887939e-02 8.260926604270935059e-02 2.836244180798530579e-02 2.844152450561523438e-01 -8.976819366216659546e-02 -2.021391689777374268e-01 -1.979298591613769531e-01 1.982480287551879883e-01 3.051182329654693604e-01 -1.498731877654790878e-02 4.688184335827827454e-02 -6.625558435916900635e-02 -1.803299039602279663e-01 1.822130829095840454e-01 1.275244206190109253e-01 -1.449600905179977417e-01 -9.524234384298324585e-02 6.600199639797210693e-02 1.015510782599449158e-01 3.649807721376419067e-02 -1.915633231401443481e-01 1.032727360725402832e-01 -5.586586892604827881e-02 -3.145678043365478516e-01 3.648237511515617371e-02
-1.699207872152328491e-01 -3.349232077598571777e-01 7.298359274864196777e-02 3.200977668166160583e-02 -2.029475718736648560e-01 -8.359070867300033569e-02 4.612208306789398193e-01 6.979749072343111038e-03 -3.300411254167556763e-02 -3.821976855397224426e-02 1.942763030529022217e-01 -4.616114497184753418e-02 4.406052827835083008e-02 -9.152702055871486664e-03 1.912268251180648804e-02 1.088923066854476929e-01 3.090133666992187500e-01 -8.944555371999740601e-02 -9.866015613079071045e-02 -3.234902322292327881e-01 8.807398378849029541e-02 2.462301105260848999e-01 1.057568192481994629e-01 -1.264231503009796143e-01 2.923965156078338623e-01 2.544469833374023438e-01 -7.418683916330337524e-02 1.758615821599960327e-01 2.854571677744388580e-02 -1.085623875260353088e-01 -1.290304213762283325e-01 7.509017735719680786e-02
-4.512561485171318054e-02 -3.164453506469726562e-01 2.743924260139465332e-01 6.594735383987426758e-02 2.008474618196487427e-01 1.837477535009384155e-01 3.165500164031982422e-01 5.546730011701583862e-02 -1.869277954101562500e-01 9.219086915254592896e-02 -8.592579513788223267e-02 -1.637317091226577759e-01 -3.058663904666900635e-01 1.396411061286926270e-01 1.119307056069374084e-02 3.850821256637573242e-01 1.631695628166198730e-01 -5.305503308773040771e-02 -4.919056594371795654e-02 -2.460214495658874512e-01 1.384316086769104004e-01 -1.427349299192428589e-01 8.102496713399887085e-02 -6.969815120100975037e-03 1.100191287696361542e-02 -4.940011724829673767e-02 -2.184304445981979370e-01 -4.947118088603019714e-02 3.693358972668647766e-02 -2.123484015464782715e-01 -1.689138263463973999e-01 -1.883036643266677856e-01
4.614835232496261597e-02 -3.540120124816894531e-01 3.495902717113494873e-01 -3.229556977748870850e-01 -2.612474560737609863e-01 2.029463797807693481e-01 1.016290187835693359e-01 7.068154215812683105e-02 2.511893957853317261e-02 -6.915990263223648071e-02 -3.823795914649963379e-02 2.409416250884532928e-02 -2.057702392339706421e-01 -4.262388497591018677e-02 1.253080964088439941e-01 2.234766334295272827e-01 8.538612723350524902e-02 4.510527942329645157e-03 -1.374378204345703125e-01 -3.348155915737152100e-01 1.832757443189620972e-01 1.021347790956497192e-01 -2.160333544015884399e-01 -3.179159164428710938e-01 -1.438008714467287064e-02 1.105746626853942871e-01 8.860213309526443481e-02 7.943964004516601562e-02 -6.946052610874176025e-02 -1.223493888974189758e-01 -5.081253871321678162e-02 -1.580398827791213989e-01
-1.281572878360748291e-01 -1.545185893774032593e-01 1.781252622604370117e-01 -1.143362522125244141e-01 2.049656584858894348e-02 1.086168959736824036e-01 -1.384065598249435425e-01 -2.704529091715812683e-02 6.973452866077423096e-03 3.976482525467872620e-02 8.044203370809555054e-02 -2.581722661852836609e-02 -1.026513203978538513e-01 3.961554169654846191e-01 -2.070591552183032036e-03 5.367072224617004395e-01 1.454884260892868042e-01 -6.082327663898468018e-02 -4.210075438022613525e-01 -2.603161036968231201e-01 2.443264611065387726e-02 1.352220866829156876e-02 -1.317728161811828613e-01 -2.209687083959579468e-01 -7.293235510587692261e-02 1.461898237466812134e-01 -9.578194469213485718e-02 -6.851436197757720947e-02 9.209424257278442383e-02 -1.332852691411972046e-01 -1.187528669834136963e-01 -2.707936987280845642e-02
8.775992691516876221e-02 -1.031669825315475464e-01 2.416860461235046387e-01 1.097289565950632095e-02 2.459282130002975464e-01 9.107707440853118896e-02 7.716906070709228516e-02 1.011031493544578552e-01 -6.547003239393234253e-02 -3.453146815299987793e-01 1.713503003120422363e-01 -5.568595603108406067e-02 -9.965630620718002319e-02 -2.945065796375274658e-01 -1.508974581956863403e-01 4.007911980152130127e-01 -2.231099307537078857e-01 2.855567261576652527e-02 -2.539198398590087891e-01 -2.277446985244750977e-01 -1.857796870172023773e-02 6.099797785282135010e-02 1.458777673542499542e-02 -1.960153877735137939e-01 -1.815550774335861206e-01 1.130941882729530334e-01 -1.371411383152008057e-01 -1.937046945095062256e-01 -2.533659934997558594e-01 6.640907377004623413e-03 1.462052110582590103e-02 -1.610558480024337769e-01
4.118039086461067200e-02 2.124850153923034668e-01 4.076939821243286133e-01 -2.169497013092041016e-01 6.954932212829589844e-02 1.916731595993041992e-01 2.637816667556762695e-01 5.602025613188743591e-02 6.790264695882797241e-02 -6.131787225604057312e-02 1.047735810279846191e-01 1.141240149736404419e-01 -6.854903697967529297e-02 -1.644833236932754517e-01 8.463266305625438690e-03 4.024181067943572998e-01 1.176423160359263420e-03 -2.085099369287490845e-01 -1.589866168797016144e-02 -1.775134503841400146e-01 -8.729585260152816772e-02 -1.024255231022834778e-01 1.669960021972656250e-01 1.440796256065368652e-01 -4.613218829035758972e-02 3.822636306285858154e-01 1.489046365022659302e-01 7.125882059335708618e-02 1.615427583456039429e-01 -1.406263411045074463e-01 -1.143782362341880798e-01 1.515982151031494141e-01
2.029445916414260864e-01 2.140047587454319000e-02 4.870007038116455078e-01 8.381794393062591553e-02 2.371731996536254883e-01 -3.509951755404472351e-02 1.939683705568313599e-01 2.248380035161972046e-01 1.385131776332855225e-01 -1.803781539201736450e-01 3.298451900482177734e-01 1.769403517246246338e-01 2.536528930068016052e-02 1.608662158250808716e-01 -1.791527867317199707e-01 1.726277470588684082e-01 6.224019080400466919e-02 -2.200881987810134888e-01 6.304410845041275024e-02 -1.835676282644271851e-01 9.956273436546325684e-02 -6.435804069042205811e-02 -1.477109193801879883e-01 -2.234852910041809082e-01 1.378575265407562256e-01 8.436548709869384766e-02 -2.149102538824081421e-01 8.639616519212722778e-02 -5.674453917890787125e-03 -1.421755105257034302e-01 -5.801858007907867432e-02 -9.522525966167449951e-02
3.651419654488563538e-02 1.953449100255966187e-02 4.604880809783935547e-01 -1.226950660347938538e-01 -3.142652288079261780e-02 2.935415804386138916e-01 2.415229231119155884e-01 1.662386804819107056e-01 -2.016698569059371948e-01 4.704912751913070679e-02 3.161629661917686462e-02 -4.220744594931602478e-02 -1.255355626344680786e-01 -2.899523824453353882e-02 1.392310559749603271e-01 8.611156046390533447e-02 -2.713675796985626221e-02 1.701568998396396637e-02 2.688943445682525635e-01 -1.534014344215393066e-01 2.177595496177673340e-01 1.460439115762710571e-01 -1.398522108793258667e-01 -2.535537183284759521e-01 1.980378292500972748e-02 2.269821614027023315e-01 -2.807204425334930420e-01 -1.217391788959503174e-01 -1.161429584026336670e-01 9.706682711839675903e-02 -1.991584599018096924e-01 2.267642766237258911e-01
-1.169845908880233765e-01 -4.789119213819503784e-02 2.811116576194763184e-01 -1.899915635585784912e-01 1.243165973573923111e-02 -2.621609717607498169e-03 3.420180678367614746e-01 5.706005915999412537e-02 2.396483905613422394e-02 -1.437631994485855103e-01 4.549615830183029175e-02 3.479335829615592957e-02 -7.346219569444656372e-02 1.573372073471546173e-02 6.846490502357482910e-02 3.346842825412750244e-01 -1.760843396186828613e-01 2.193503230810165405e-01 -9.704798460006713867e-02 -3.178110122680664062e-01 -1.300020813941955566e-01 1.110019534826278687e-01 -1.603233367204666138e-01 -1.113739609718322754e-01 -5.327627062797546387e-02 1.912470459938049316e-01 -1.241191569715738297e-02 -4.401233792304992676e-02 -3.157662153244018555e-01 -3.779938519001007080e-01 -1.379816383123397827e-01 -2.040473371744155884e-01
-8.923085778951644897e-02 1.063219904899597168e-01 2.699056863784790039e-01 1.925173848867416382e-01 1.652185022830963135e-01 2.430624961853027344e-01 9.364292025566101074e-02 2.021580487489700317e-01 -1.068442463874816895e-01 1.164320930838584900e-01 4.523232206702232361e-02 -3.057813346385955811e-01 -2.020282298326492310e-01 6.594032049179077148e-02 5.723194405436515808e-02 2.814362943172454834e-01 -1.681566820479929447e-03 7.247366011142730713e-02 2.848791480064392090e-01 -3.065356016159057617e-01 1.297550499439239502e-01 2.518351674079895020e-01 1.145558282732963562e-01 -1.485970765352249146e-01 1.664458587765693665e-02 1.977933198213577271e-01 -2.982091307640075684e-01 4.650539532303810120e-02 -1.812883615493774414e-01 -6.524732708930969238e-02 -1.414762586355209351e-01 5.636075884103775024e-02
-1.436473727226257324e-01 5.337642505764961243e-03 2.171134352684020996e-01 -1.995921507477760315e-02 3.211724162101745605e-01 1.551854014396667480e-01 3.916474059224128723e-02 1.303300857543945312e-01 8.270338177680969238e-02 -1.535940021276473999e-01 -1.526875048875808716e-01 -1.834571510553359985e-01 5.697245150804519653e-02 -5.146155506372451782e-02 2.616053521633148193e-01 8.944422751665115356e-02 1.449968814849853516e-01 -2.346144765615463257e-01 -1.523743420839309692e-01 -4.821634292602539062e-01 1.945190876722335815e-01 1.098577976226806641e-01 -1.929546296596527100e-01 -1.364188082516193390e-02 8.899571746587753296e-02 8.338110893964767456e-02 -5.686608701944351196e-02 -7.407118380069732666e-02 -2.814040482044219971e-01 -3.987368941307067871e-02 -2.589751183986663818e-01 1.605702340602874756e-01
-2.575655877590179443e-01 -2.580840140581130981e-02 1.407750844955444336e-01 -1.280850023031234741e-01 2.889361381530761719e-01 2.834810018539428711e-01 2.064617909491062164e-02 1.092500835657119751e-01 -2.614372074604034424e-01 -6.794405728578567505e-02 1.417394578456878662e-01 5.187784507870674133e-02 -1.531724482774734497e-01 1.040622591972351074e-01 -5.793002992868423462e-02 3.212944865226745605e-01 -3.782299160957336426e-02 2.001910507678985596e-01 -1.269286125898361206e-01 -2.583453655242919922e-01 7.814558595418930054e-02 2.008912563323974609e-01 -2.062679231166839600e-01 1.160111278295516968e-01 -2.182940989732742310e-01 2.580404579639434814e-01 -1.436481326818466187e-01 5.184477940201759338e-02 -6.613382697105407715e-02 2.266551554203033447e-01 -1.130037847906351089e-02 2.523410320281982422e-01
4.079460352659225464e-02 -2.127120047807693481e-01 2.445144206285476685e-01 7.828480750322341919e-02 3.264828622341156006e-01 -2.524906210601329803e-02 1.862894594669342041e-01 1.979401893913745880e-02 -4.276956617832183838e-01 2.698178961873054504e-02 9.649080038070678711e-02 5.196565389633178711e-02 -1.348819583654403687e-01 5.508668348193168640e-02 2.725615166127681732e-02 2.433761507272720337e-01 3.031765222549438477e-01 -2.204679846763610840e-01 -2.556414902210235596e-01 3.257640451192855835e-02 2.220612168312072754e-01 1.338226646184921265e-01 -9.410372003912925720e-03 -2.154996991157531738e-01 -6.283200532197952271e-02 1.831815987825393677e-01 -2.094810754060745239e-01 1.314018368721008301e-01 8.000532537698745728e-02 1.610912084579467773e-01 -4.157598689198493958e-02 -1.206983849406242371e-01
2.118753939867019653e-01 -2.815045416355133057e-01 1.888939589262008667e-01 3.048879094421863556e-02 -4.570781067013740540e-02 1.774450950324535370e-02 2.417892962694168091e-01 8.792047202587127686e-02 1.226502284407615662e-01 -9.870933741331100464e-02 2.306953817605972290e-01 3.277495801448822021e-01 -2.073670364916324615e-02 -8.512640371918678284e-03 -1.622204333543777466e-01 3.577150702476501465e-01 -1.442335844039916992e-01 -2.239432185888290405e-01 -7.330588996410369873e-02 -3.055115938186645508e-01 -1.403080075979232788e-01 3.166614798828959465e-03 7.273801602423191071e-03 -1.771915145218372345e-02 1.476946771144866943e-01 5.014979094266891479e-02 -3.194570243358612061e-01 -1.444634497165679932e-01 -2.430664449930191040e-01 -1.002833545207977295e-01 -5.229100584983825684e-02 1.469715237617492676e-01
-2.547237873077392578e-01 -2.224346995353698730e-01 3.803431391716003418e-01 1.133463978767395020e-01 -1.542444154620170593e-02 5.672215018421411514e-03 3.173397779464721680e-01 1.555391848087310791e-01 -1.104634031653404236e-01 -4.057994857430458069e-02 1.892023533582687378e-01 -2.992779314517974854e-01 5.669088661670684814e-02 -6.801731884479522705e-03 1.006630733609199524e-01 2.954882085323333740e-01 1.820826232433319092e-01 -2.598559856414794922e-01 -1.378384083509445190e-01 -1.297203004360198975e-01 -1.145908311009407043e-01 1.436904668807983398e-01 9.366911649703979492e-02 -1.467454731464385986e-01 -2.985757887363433838e-01 -1.363817253150045872e-03 -6.156767159700393677e-02 -1.649899333715438843e-01 1.516332011669874191e-02 1.596220284700393677e-01 -1.260717660188674927e-01 -2.619212493300437927e-02
-5.286923050880432129e-02 -1.636433601379394531e-01 6.375507265329360962e-02 -1.817636340856552124e-01 2.601168155670166016e-01 -1.678373217582702637e-01 2.047884464263916016e-01 -8.704436570405960083e-02 1.565397381782531738e-01 -3.150375485420227051e-01 -5.489791184663772583e-02 9.039273858070373535e-02 -2.881383001804351807e-01 -2.139766663312911987e-01 -1.192556545138359070e-01 1.735957860946655273e-01 1.114999204874038696e-01 -2.254483103752136230e-01 -1.636251360177993774e-01 -3.359446227550506592e-01 -2.700647115707397461e-01 8.120501041412353516e-02 1.752342134714126587e-01 -7.382887601852416992e-02 -4.164824262261390686e-02 2.247192859649658203e-01 -3.240530565381050110e-02 1.240511760115623474e-01 -1.436626613140106201e-01 -1.512268036603927612e-01 -2.998865209519863129e-02 -2.195787876844406128e-01
2.292883992195129395e-01 -3.385201692581176758e-01 4.139966368675231934e-01 4.789907857775688171e-02 -9.237287193536758423e-02 9.429900348186492920e-02 1.577573567628860474e-01 2.471344778314232826e-03 7.359294593334197998e-02 1.896578934974968433e-03 7.316470146179199219e-02 -4.797474294900894165e-02 1.189689636230468750e-01 -9.727784991264343262e-02 1.103098988533020020e-01 3.565439283847808838e-01 7.897980511188507080e-03 1.622600294649600983e-02 -4.064791277050971985e-02 -2.328755110502243042e-01 -2.435965687036514282e-01 1.157005876302719116e-01 4.921692237257957458e-02 -9.555192291736602783e-02 1.086601540446281433e-01 1.257185041904449463e-01 1.888227462768554688e-01 1.458175480365753174e-01 1.565237790346145630e-01 -4.197650551795959473e-01 -2.879093028604984283e-02 -1.195604950189590454e-01
-2.215398102998733521e-01 -2.666669189929962158e-01 -5.369064584374427795e-02 8.652634278405457735e-05 -1.201362535357475281e-01 4.375532642006874084e-02 4.603050947189331055e-01 -4.988720268011093140e-02 -4.869615193456411362e-03 3.636242821812629700e-02 2.531094849109649658e-01 5.573794990777969360e-02 6.774891912937164307e-02 -4.022227972745895386e-02 2.632457949221134186e-02 9.315381944179534912e-02 2.243981361389160156e-01 -9.035346657037734985e-02 -1.294238120317459106e-01 -2.985050976276397705e-01 1.013128384947776794e-01 2.060995399951934814e-01 -1.974361576139926910e-02 -7.199143618345260620e-02 1.956404149532318115e-01 3.638551235198974609e-01 -9.136201441287994385e-02 2.427461445331573486e-01 -2.589590288698673248e-02 -1.047592163085937500e-01 -2.996238470077514648e-01 8.255101740360260010e-03
2.883054129779338837e-02 -1.945741027593612671e-01 5.051733255386352539e-01 -3.860468864440917969e-01 -1.264912188053131104e-01 1.262238621711730957e-01 6.833699345588684082e-02 -1.028490737080574036e-01 -7.904167287051677704e-03 -1.186582446098327637e-01 -4.852400347590446472e-02 -6.444443017244338989e-02 -8.274777978658676147e-02 -1.955765485763549805e-02 1.585330963134765625e-01 1.482849866151809692e-01 -4.486977308988571167e-02 4.275397583842277527e-02 -5.890555679798126221e-02 -3.756057620048522949e-01 1.636221855878829956e-01 5.410575494170188904e-02 -1.713322103023529053e-01 -1.159113571047782898e-01 -4.641478136181831360e-02 1.542448997497558594e-01 -1.099470928311347961e-01 2.000780850648880005e-01 -1.737632751464843750e-01 -7.024689018726348877e-02 -1.970630735158920288e-01 -2.489740252494812012e-01
7.485482841730117798e-02 -1.210774034261703491e-01 2.468709051609039307e-01 7.067915867082774639e-04 -4.371035844087600708e-03 9.038455039262771606e-02 -1.026104986667633057e-01 6.394635140895843506e-02 -1.119859591126441956e-01 -2.532515823841094971e-01 4.250930845737457275e-01 -9.706700593233108521e-02 -9.938195347785949707e-02 4.175837337970733643e-02 4.496798291802406311e-02 3.703362345695495605e-01 3.645970299839973450e-02 1.228237710893154144e-02 -3.784526512026786804e-02 -4.158079922199249268e-01 -7.828910648822784424e-02 -3.305214690044522285e-03 -1.418902724981307983e-01 -5.248596519231796265e-02 -1.958975940942764282e-01 1.290435492992401123e-01 -2.248787283897399902e-01 -2.476909458637237549e-01 1.405658572912216187e-01 -1.435478683561086655e-02 -2.836856842041015625e-01 7.849527150392532349e-02
-1.014407947659492493e-01 -1.338483989238739014e-01 2.614368498325347900e-01 -2.413195073604583740e-01 1.793139278888702393e-01 -2.646510303020477295e-01 2.727062106132507324e-01 -6.922728568315505981e-02 -1.077835261821746826e-01 -9.868729114532470703e-02 2.102851122617721558e-01 -1.006958186626434326e-01 2.661509215831756592e-01 -7.063522934913635254e-02 -2.517437338829040527e-01 3.122929036617279053e-01 1.948711276054382324e-01 -4.055282101035118103e-02 -1.536695212125778198e-01 -1.523354351520538330e-01 -2.005314826965332031e-01 9.022918343544006348e-02 -2.207327038049697876e-01 -1.928080469369888306e-01 1.406209617853164673e-01 1.693207472562789917e-01 -4.833689425140619278e-03 5.421136319637298584e-02 -2.265676856040954590e-01 -5.999025702476501465e-02 -9.358823299407958984e-02 -1.249953880906105042e-01
-7.675635814666748047e-02 -7.904537767171859741e-02 1.389156430959701538e-01 -3.971994519233703613e-01 1.411176174879074097e-01 3.553538024425506592e-01 1.180686354637145996e-01 2.305038087069988251e-02 -4.543179869651794434e-01 3.658649697899818420e-02 3.152776360511779785e-01 -8.979052305221557617e-02 -6.150507554411888123e-02 -4.137083515524864197e-02 4.341815039515495300e-02 3.003074787557125092e-03 4.937428608536720276e-02 -4.078925400972366333e-02 -6.168261542916297913e-02 -2.613117098808288574e-01 -5.747839063405990601e-02 5.163063853979110718e-02 1.428236812353134155e-01 -1.484590768814086914e-01 -4.594254866242408752e-02 2.522856295108795166e-01 -6.762548536062240601e-02 8.702735602855682373e-02 -3.224692046642303467e-01 -9.103811532258987427e-02 -6.309532374143600464e-02 -9.369935840368270874e-02
-4.543174523860216141e-03 -1.905696988105773926e-01 2.169697582721710205e-01 -7.231675088405609131e-02 2.915575541555881500e-02 3.501060232520103455e-02 2.404790818691253662e-01 1.783404648303985596e-01 4.046736285090446472e-02 1.239478494971990585e-02 1.632808446884155273e-01 2.247375696897506714e-01 -2.408829480409622192e-01 -1.272117346525192261e-01 3.917893022298812866e-02 2.802710235118865967e-01 -1.256335824728012085e-01 -1.393470168113708496e-01 -5.724257230758666992e-02 -4.307459592819213867e-01 -2.893624007701873779e-01 3.575150668621063232e-02 -7.810255885124206543e-02 1.215189695358276367e-02 1.923012174665927887e-02 -5.645747855305671692e-02 -1.026283204555511475e-01 3.956047296524047852e-01 -2.527695000171661377e-01 1.327013783156871796e-02 -1.889548003673553467e-01 -2.739523164927959442e-02
8.183417469263076782e-02 -2.491651028394699097e-01 1.008485257625579834e-01 -2.752239406108856201e-01 -2.099851332604885101e-02 -2.270780950784683228e-01 -9.037557244300842285e-02 8.405327051877975464e-02 1.497966051101684570e-02 -1.273505836725234985e-01 1.631761044263839722e-01 -1.898313313722610474e-01 -3.813277482986450195e-01 -1.097551733255386353e-01 -6.461913883686065674e-02 -3.573571890592575073e-02 2.567915618419647217e-02 -1.053866446018218994e-01 -1.432605683803558350e-01 -4.037568271160125732e-01 -5.136201530694961548e-02 1.184651106595993042e-01 -1.904677748680114746e-01 6.203167140483856201e-02 9.061103314161300659e-02 3.342188596725463867e-01 -1.605302095413208008e-01 2.748239636421203613e-01 1.496760696172714233e-01 -1.134409084916114807e-01 -1.655571460723876953e-01 7.064600940793752670e-03
-1.391450017690658569e-01 1.679811812937259674e-02 1.103697195649147034e-01 -2.160434424877166748e-01 -2.812776155769824982e-02 -1.050747483968734741e-01 7.369516789913177490e-02 1.684458851814270020e-01 1.567146033048629761e-01 -2.107912749052047729e-01 3.288577795028686523e-01 -1.256465613842010498e-01 -3.649272322654724121e-01 -3.338727056980133057e-01 -9.716958552598953247e-02 3.684777617454528809e-01 -2.874050475656986237e-02 1.976894587278366089e-01 -1.256849020719528198e-01 -2.298954278230667114e-01 -1.563071832060813904e-02 1.173334196209907532e-01 2.412371570244431496e-03 -1.106327399611473083e-01 -5.017304793000221252e-02 1.305994987487792969e-01 -2.311595827341079712e-01 4.030694067478179932e-02 8.794150501489639282e-02 -1.646179705858230591e-01 5.601520091295242310e-02 2.136814147233963013e-01
1.840116530656814575e-01 1.091047599911689758e-01 1.766822785139083862e-01 -4.929408058524131775e-02 1.067441925406455994e-01 -1.988215930759906769e-02 8.345293253660202026e-02 1.687260121107101440e-01 -1.125705540180206299e-01 -1.071856915950775146e-01 -1.148755401372909546e-01 -7.102197408676147461e-02 6.897021830081939697e-02 -1.533180028200149536e-01 -1.964573562145233154e-01 2.344503998756408691e-01 3.614781796932220459e-01 -2.257925458252429962e-02 -1.510654389858245850e-02 -1.699891388416290283e-01 2.996157109737396240e-01 3.026994466781616211e-01 1.379843652248382568e-01 -2.747505307197570801e-01 2.596475183963775635e-01 -2.131626568734645844e-02 -3.531958758831024170e-01 -1.764287054538726807e-02 5.490349605679512024e-02 -1.175989210605621338e-01 -2.315022200345993042e-01 9.771309792995452881e-02
-9.764674119651317596e-03 -2.881075441837310791e-01 4.038031399250030518e-01 -1.292638331651687622e-01 -4.729778692126274109e-02 5.131800100207328796e-02 2.867119610309600830e-01 3.081708550453186035e-01 -1.098146736621856689e-01 9.204827994108200073e-02 -6.623798608779907227e-02 1.632887721061706543e-01 -6.327854841947555542e-02 2.815383300185203552e-02 2.492434829473495483e-01 2.618955373764038086e-01 1.745693981647491455e-01 -7.170067727565765381e-02 -1.094456315040588379e-01 -1.500509530305862427e-01 1.214946880936622620e-01 3.599090278148651123e-01 -1.282698661088943481e-01 -1.242427155375480652e-01 -5.862032622098922729e-02 1.605505645275115967e-01 1.912853866815567017e-01 -1.175016816705465317e-02 8.003713935613632202e-02 1.848219931125640869e-01 1.482008770108222961e-02 1.223841011524200439e-01
-9.138184040784835815e-02 3.691639378666877747e-02 4.025166034698486328e-01 -1.429702341556549072e-02 1.868529021739959717e-01 -8.200657367706298828e-02 2.795545160770416260e-01 1.582484990358352661e-01 1.276004128158092499e-02 -1.459355503320693970e-01 2.585387527942657471e-01 -6.751689314842224121e-02 -5.153731256723403931e-02 -7.568354904651641846e-02 -2.080464363098144531e-02 2.600888907909393311e-01 -1.074706786312162876e-03 2.383353002369403839e-02 -3.702629506587982178e-01 -2.783932387828826904e-01 -8.862576633691787720e-02 2.447013854980468750e-01 -3.813893347978591919e-02 -1.584834605455398560e-01 -1.337919086217880249e-01 9.800007939338684082e-02 1.221319288015365601e-01 1.348417401313781738e-01 -1.585316210985183716e-01 -3.105558753013610840e-01 -8.100746572017669678e-02 -1.252694725990295410e-01
3.590037673711776733e-02 -6.195466592907905579e-02 1.344495713710784912e-01 -7.804948091506958008e-02 1.166080757975578308e-01 1.108529791235923767e-02 1.690149754285812378e-01 -4.456512629985809326e-02 1.227561384439468384e-01 5.115660279989242554e-02 1.293379515409469604e-01 -1.357594877481460571e-01 -1.414377391338348389e-01 2.326454222202301025e-01 -1.468000113964080811e-01 3.681817948818206787e-01 1.617921888828277588e-01 -2.486841753125190735e-02 -1.455559432506561279e-01 -3.280085325241088867e-01 1.094047725200653076e-01 -3.833293020725250244e-01 -3.239335119724273682e-01 -1.650569587945938110e-01 -6.526361405849456787e-02 1.068649515509605408e-01 -3.145755529403686523e-01 7.357214391231536865e-02 -9.205475449562072754e-03 -2.319018691778182983e-01 -1.418805271387100220e-01 -4.059737920761108398e-02
-3.347501903772354126e-02 -2.083225548267364502e-01 7.894572615623474121e-02 -5.111158266663551331e-02 4.698742330074310303e-01 6.319106370210647583e-02 3.399009406566619873e-01 -2.263336777687072754e-01 -2.661082148551940918e-02 -1.613987982273101807e-01 6.011115759611129761e-02 -1.903065443038940430e-01 7.919610291719436646e-02 -3.953293263912200928e-01 -2.331435531377792358e-01 2.190563827753067017e-01 6.705633364617824554e-03 -8.494978398084640503e-02 8.443062752485275269e-02 -1.197008416056632996e-01 -2.055476754903793335e-01 7.567916065454483032e-02 2.636438235640525818e-03 -8.985492587089538574e-02 6.812743097543716431e-02 2.058285921812057495e-01 -7.949896156787872314e-02 1.893733143806457520e-01 -1.317493468523025513e-01 1.199607774615287781e-01 -7.796586304903030396e-02 -1.087326928973197937e-01
-1.322282701730728149e-01 -2.317667752504348755e-01 3.388472199440002441e-01 -1.086212098598480225e-01 4.727162048220634460e-02 -2.349358052015304565e-01 2.881006002426147461e-01 2.308586984872817993e-01 2.266383469104766846e-01 -1.523507982492446899e-01 -6.723170727491378784e-02 -1.096511166542768478e-02 1.595019996166229248e-01 -1.148191019892692566e-01 -2.886397019028663635e-02 3.441084027290344238e-01 -9.156848490238189697e-02 -4.830152727663516998e-03 -1.939240843057632446e-01 5.734849721193313599e-02 -1.436850130558013916e-01 3.038530051708221436e-01 -2.078825682401657104e-01 -8.706717938184738159e-02 1.137182563543319702e-01 -2.115751057863235474e-02 -1.181245446205139160e-01 1.087348833680152893e-01 5.691342055797576904e-02 -2.063197493553161621e-01 -2.675022780895233154e-01 -4.219853132963180542e-02
-1.157344132661819458e-01 -3.061809949576854706e-02 3.893952965736389160e-01 -2.932605445384979248e-01 9.306352585554122925e-02 2.886715829372406006e-01 2.386202812194824219e-01 2.441627159714698792e-02 -1.514217257499694824e-01 -1.203042361885309219e-02 -6.192767992615699768e-03 7.752250880002975464e-02 -2.683602869510650635e-01 -5.943061411380767822e-02 8.843003958463668823e-02 -1.324062198400497437e-01 3.128693699836730957e-01 1.197145693004131317e-02 8.524965494871139526e-02 -3.031636178493499756e-01 2.871331274509429932e-01 2.456754148006439209e-01 -1.384473592042922974e-01 -1.334530115127563477e-01 1.262348592281341553e-01 1.765696406364440918e-01 -1.901887059211730957e-01 -1.411875057965517044e-02 -2.689741179347038269e-02 -4.510375484824180603e-02 1.078695897012948990e-02 7.173018157482147217e-02
2.367113530635833740e-01 -3.193927407264709473e-01 1.227219775319099426e-01 -5.010359361767768860e-02 1.497088819742202759e-01 2.320664972066879272e-01 1.511592883616685867e-02 2.023726105690002441e-01 -4.986535385251045227e-02 1.607342511415481567e-01 1.582887023687362671e-01 -2.405925393104553223e-01 6.360772997140884399e-02 2.441261112689971924e-01 -2.873803675174713135e-01 2.390090078115463257e-01 1.674763299524784088e-02 -2.428406476974487305e-02 7.864491641521453857e-02 -1.108953133225440979e-01 2.439163811504840851e-02 1.185691058635711670e-01 1.585284620523452759e-01 -2.174303829669952393e-01 3.382201120257377625e-02 2.114351540803909302e-01 -4.391711652278900146e-01 1.167646944522857666e-01 -1.231621578335762024e-01 8.906977623701095581e-02 -7.679058611392974854e-02 6.744533777236938477e-02
-1.817933656275272369e-02 -4.167963564395904541e-01 4.519861936569213867e-01 -2.053781747817993164e-01 -8.022678643465042114e-02 4.547568410634994507e-02 5.823047459125518799e-02 9.581118822097778320e-02 -1.342954486608505249e-01 -3.825751692056655884e-02 -6.764898076653480530e-03 3.077425062656402588e-02 -3.632484674453735352e-01 5.831329151988029480e-02 -1.796893216669559479e-02 4.361131042242050171e-02 1.052260473370552063e-01 8.983677625656127930e-02 -2.453474327921867371e-03 -1.303577572107315063e-01 -2.124298512935638428e-01 1.883555054664611816e-01 -1.602330952882766724e-01 -1.272816210985183716e-01 -1.173326149582862854e-01 3.517653942108154297e-01 4.374426603317260742e-02 8.342407643795013428e-02 6.497093290090560913e-02 -1.602893620729446411e-01 -2.536153793334960938e-01 -3.319204226136207581e-02
-2.978114038705825806e-02 4.640141129493713379e-02 2.504511773586273193e-01 7.119613885879516602e-02 -9.293154580518603325e-04 -2.942578494548797607e-02 1.494924575090408325e-01 5.381302908062934875e-02 -1.447802037000656128e-01 1.342072039842605591e-01 -1.241626366972923279e-01 -9.695499390363693237e-02 2.298807352781295776e-01 -3.389803692698478699e-02 -3.253782093524932861e-01 3.123173117637634277e-01 3.514797687530517578e-01 -1.813752204179763794e-01 -3.014733456075191498e-02 -2.155694961547851562e-01 2.168716341257095337e-01 1.312726140022277832e-01 -4.764841869473457336e-02 -2.513724863529205322e-01 1.769402623176574707e-01 1.245425269007682800e-01 -2.670292854309082031e-01 1.815367937088012695e-01 -2.578745186328887939e-01 -1.556589901447296143e-01 6.422014534473419189e-02 4.886054992675781250e-02
-1.091481074690818787e-01 -2.563525438308715820e-01 -7.619050331413745880e-03 9.503752738237380981e-02 4.467421472072601318e-01 -2.836902393028140068e-03 1.435540467500686646e-01 1.058858335018157959e-01 -1.480915676802396774e-02 1.185937300324440002e-01 1.256917882710695267e-02 -1.563099175691604614e-01 1.939579397439956665e-01 -1.688219755887985229e-01 7.030468434095382690e-02 4.080777466297149658e-01 -2.257427424192428589e-01 6.603974848985671997e-02 -1.399872750043869019e-01 9.384819306433200836e-03 -1.512580215930938721e-01 5.542300641536712646e-02 1.228891983628273010e-01 -1.619443446397781372e-01 -6.466013193130493164e-02 3.884583711624145508e-01 -1.691599935293197632e-01 -1.508535910397768021e-02 1.224480010569095612e-02 4.338023811578750610e-02 -1.891659945249557495e-01 2.034336626529693604e-01
1.770387589931488037e-01 -1.364627927541732788e-01 2.983575463294982910e-01 8.403746038675308228e-02 5.418869107961654663e-02 -2.705196738243103027e-01 1.728460639715194702e-01 6.156980246305465698e-02 2.296690642833709717e-02 -7.438660413026809692e-02 2.376839667558670044e-01 1.878239065408706665e-01 -2.278669327497482300e-01 4.529779404401779175e-02 -8.140101283788681030e-02 4.484381377696990967e-01 -2.627915516495704651e-02 -3.136118501424789429e-02 -3.490250557661056519e-02 -2.575825750827789307e-01 -2.242464125156402588e-01 5.354469269514083862e-02 -1.007978711277246475e-02 -4.736270383000373840e-02 1.342840790748596191e-01 1.707628928124904633e-02 -3.850101232528686523e-01 7.580626010894775391e-02 -1.427335143089294434e-01 -4.887763783335685730e-02 -1.337563693523406982e-01 2.166705876588821411e-01
1.572744175791740417e-02 -2.393347322940826416e-01 1.984217315912246704e-01 -1.700810939073562622e-01 5.685678496956825256e-02 1.058925241231918335e-01 3.622536063194274902e-01 3.743695616722106934e-01 -1.290594637393951416e-01 7.673387229442596436e-02 6.110071390867233276e-02 -1.911960728466510773e-02 -7.272580265998840332e-02 -1.965907663106918335e-01 -3.367132321000099182e-02 -1.747172512114048004e-02 1.407388895750045776e-01 -6.194963306188583374e-02 2.788979187607765198e-02 -2.218708097934722900e-01 2.627602219581604004e-01 1.197413504123687744e-01 2.227048724889755249e-01 2.413701079785823822e-02 1.594565063714981079e-01 2.112420499324798584e-01 -4.012320339679718018e-01 -1.463142037391662598e-01 1.018865481019020081e-01 -4.579666629433631897e-02 -8.998206257820129395e-02 1.899924427270889282e-01
-1.130702048540115356e-01 -2.713980078697204590e-01 1.240342184901237488e-01 -4.087955132126808167e-02 -1.146904751658439636e-01 1.055933758616447449e-01 4.906799495220184326e-01 -9.171875566244125366e-02 7.888260297477245331e-03 4.490263015031814575e-02 1.084756255149841309e-01 -8.368092030286788940e-02 -2.985496819019317627e-02 -2.113292552530765533e-02 7.892014086246490479e-02 5.981716513633728027e-02 2.914091944694519043e-01 -6.786533445119857788e-02 -1.137717738747596741e-01 -3.100252747535705566e-01 -5.076467059552669525e-03 1.835069507360458374e-01 4.991393536329269409e-02 -1.172130554914474487e-01 1.873949170112609863e-01 3.820723593235015869e-01 -1.124552935361862183e-01 3.259205222129821777e-01 8.769670873880386353e-02 -1.417463994584977627e-03 -1.402396857738494873e-01 1.232299357652664185e-01
2.396887540817260742e-02 -1.734948754310607910e-01 1.050216406583786011e-01 -3.848298788070678711e-01 1.727266013622283936e-01 7.410322129726409912e-02 2.118876725435256958e-01 6.728251278400421143e-02 -4.125538170337677002e-01 -3.411614522337913513e-02 1.551332324743270874e-01 -2.823335863649845123e-02 -5.810106918215751648e-02 -1.283572316169738770e-01 3.105944022536277771e-02 2.389783412218093872e-01 3.165086209774017334e-01 -2.567374110221862793e-01 1.006344407796859741e-01 -2.407292425632476807e-01 -4.597591236233711243e-02 9.918528795242309570e-02 7.462759315967559814e-02 -1.949367672204971313e-01 -2.463967651128768921e-01 4.310921579599380493e-02 -9.811212867498397827e-02 -6.663001328706741333e-02 -2.040190994739532471e-01 -1.084872856736183167e-01 -1.775787174701690674e-01 -6.649355404078960419e-03
-2.255376428365707397e-01 -2.301096171140670776e-01 2.019962370395660400e-01 -1.874592504464089870e-03 1.594016700983047485e-01 5.828803032636642456e-02 2.816351354122161865e-01 2.655149102210998535e-01 -2.607015371322631836e-01 1.107647921890020370e-02 -3.212881460785865784e-02 -1.570594608783721924e-01 -4.141542613506317139e-01 5.571225285530090332e-02 5.498715117573738098e-02 2.776125967502593994e-01 1.636658310890197754e-01 -1.705351918935775757e-01 -1.580036878585815430e-01 -1.693725436925888062e-01 2.128033339977264404e-01 1.768722236156463623e-01 1.398933082818984985e-01 -2.398758828639984131e-01 -2.774490509182214737e-03 2.711566351354122162e-02 -1.361045837402343750e-01 -1.478373706340789795e-01 -4.418657347559928894e-02 -1.423305124044418335e-01 -2.726003155112266541e-02 -3.111382760107517242e-02
-9.915190935134887695e-02 -2.594733834266662598e-01 4.306689798831939697e-01 -9.602694213390350342e-02 1.636547744274139404e-01 5.266791582107543945e-02 1.618676632642745972e-01 2.458128482103347778e-01 -7.951288670301437378e-02 -3.250697627663612366e-02 8.278267830610275269e-02 1.459040194749832153e-01 -1.697861701250076294e-01 6.109962984919548035e-02 -1.939357966184616089e-01 2.098015248775482178e-01 -1.489667296409606934e-01 -7.847405970096588135e-02 -1.203920617699623108e-01 -2.258747220039367676e-01 -1.871679276227951050e-01 2.206181138753890991e-01 -1.421097666025161743e-01 -1.850517280399799347e-02 -9.594031423330307007e-02 1.761373728513717651e-01 1.308755427598953247e-01 1.653686612844467163e-01 -3.815555199980735779e-02 -2.966555953025817871e-01 -2.596147656440734863e-01 -1.502877622842788696e-01
6.690408289432525635e-02 -5.170651152729988098e-02 2.034154087305068970e-01 1.580565422773361206e-02 1.144420355558395386e-01 3.884135484695434570e-01 8.462935686111450195e-02 -1.437990069389343262e-01 1.262889206409454346e-01 1.091780662536621094e-01 2.825961709022521973e-01 1.460777502506971359e-02 -9.531577676534652710e-02 -1.899655163288116455e-01 1.196102201938629150e-01 3.101110160350799561e-01 2.100401557981967926e-02 1.276519149541854858e-01 -1.422161608934402466e-01 -5.195673704147338867e-01 2.257028669118881226e-01 5.107828974723815918e-02 -5.073677748441696167e-02 -1.052495464682579041e-01 -3.270654380321502686e-02 5.689621344208717346e-02 -1.113622561097145081e-01 -1.555327177047729492e-01 6.587897986173629761e-02 -2.197620272636413574e-01 -1.567006260156631470e-01 -6.021948903799057007e-02
-2.059030532836914062e-01 -2.190917283296585083e-01 2.360763549804687500e-01 -6.507704406976699829e-02 5.192881450057029724e-02 -3.722918778657913208e-02 5.351496338844299316e-01 1.093818321824073792e-01 5.849143490195274353e-04 3.189125284552574158e-02 -5.385087803006172180e-02 3.838686272501945496e-02 7.830800861120223999e-02 -7.015253603458404541e-02 -5.446863546967506409e-02 9.369463473558425903e-02 1.852925270795822144e-01 -1.734396517276763916e-01 6.360962986946105957e-02 -2.266268134117126465e-01 2.256861627101898193e-01 4.733947291970252991e-02 1.756831407546997070e-01 7.264945656061172485e-02 2.624479234218597412e-01 3.435004949569702148e-01 -2.819616496562957764e-01 -1.607671231031417847e-01 5.410533770918846130e-02 2.435883693397045135e-02 -1.188878640532493591e-01 5.080872797407209873e-04
-2.067580670118331909e-01 -2.830596826970577240e-02 5.434512346982955933e-02 -2.130852341651916504e-01 1.295345425605773926e-01 8.796151727437973022e-02 -2.621285617351531982e-02 1.044314131140708923e-01 2.646166682243347168e-01 -2.160411030054092407e-01 8.288355171680450439e-02 -2.451275289058685303e-02 -1.573595553636550903e-01 -2.017660439014434814e-01 1.276398450136184692e-01 3.479171693325042725e-01 4.378134012222290039e-02 -1.581315398216247559e-01 -3.473873734474182129e-01 -1.968665570020675659e-01 -2.359540201723575592e-03 2.613195590674877167e-02 1.223531663417816162e-01 -3.095417320728302002e-01 2.669708430767059326e-01 3.194275200366973877e-01 -2.380173094570636749e-02 4.476334899663925171e-03 -1.734715849161148071e-01 3.993472829461097717e-02 1.155083850026130676e-01 -1.680792868137359619e-01
-1.230408847332000732e-01 1.351088434457778931e-01 2.171593010425567627e-01 -5.304003506898880005e-02 3.372275456786155701e-02 1.325449068099260330e-02 1.166124716401100159e-01 -2.959037944674491882e-02 -4.958143923431634903e-03 6.386432796716690063e-03 1.895669847726821899e-01 -6.193060055375099182e-02 -2.488432265818119049e-02 -1.620715558528900146e-01 -2.443998306989669800e-02 5.907140970230102539e-01 -1.065848171710968018e-01 -7.726062089204788208e-02 2.453737556934356689e-01 -1.824831962585449219e-01 -1.896715760231018066e-01 7.454459089785814285e-03 1.478041559457778931e-01 -1.120851188898086548e-01 1.310364902019500732e-01 4.350364804267883301e-01 1.509476453065872192e-01 8.169368654489517212e-02 1.333232820034027100e-01 -1.434904485940933228e-01 -1.598141789436340332e-01 5.929076671600341797e-02
-3.208187222480773926e-02 1.869504600763320923e-01 1.052581891417503357e-01 -8.108898252248764038e-02 1.623346805572509766e-01 2.760820984840393066e-01 8.926084637641906738e-02 1.046110391616821289e-01 -5.627929791808128357e-02 4.566365480422973633e-02 1.925319246947765350e-02 -7.541792839765548706e-02 -1.442306488752365112e-01 -1.916366070508956909e-01 -9.558826684951782227e-02 3.058547675609588623e-01 -4.968293476849794388e-03 -3.380559980869293213e-01 5.595454201102256775e-02 -7.713462412357330322e-02 -3.152889385819435120e-02 9.223979711532592773e-02 -4.334262311458587646e-01 -2.730770111083984375e-01 -4.430514574050903320e-02 4.175634086132049561e-01 -2.533807456493377686e-01 -9.004747867584228516e-02 3.719324991106987000e-02 6.388463079929351807e-02 5.441361293196678162e-02 3.133004158735275269e-02
-2.416945546865463257e-01 -8.958577364683151245e-02 -4.182754084467887878e-02 -2.534751594066619873e-01 1.970414072275161743e-01 -1.072780191898345947e-01 1.639198809862136841e-01 -6.463810056447982788e-02 5.198295414447784424e-02 -2.081441730260848999e-01 1.047229990363121033e-01 -1.469415128231048584e-01 -1.476848423480987549e-01 -1.149067506194114685e-01 2.404416501522064209e-01 3.858292400836944580e-01 6.173666939139366150e-02 -6.753674149513244629e-02 -1.869742870330810547e-01 -2.523343563079833984e-01 2.674499712884426117e-02 -1.130943596363067627e-01 4.898179695010185242e-02 -2.298415750265121460e-01 3.256226181983947754e-01 3.421086966991424561e-01 1.515510976314544678e-01 1.163166537880897522e-01 -6.661931425333023071e-02 4.682281613349914551e-02 9.612497687339782715e-02 1.213619560003280640e-01
-8.226545900106430054e-02 3.293774649500846863e-02 2.168874442577362061e-01 -1.994252353906631470e-01 1.354592591524124146e-01 1.039233803749084473e-01 8.200499415397644043e-02 1.039353683590888977e-01 3.052742592990398407e-02 9.062206000089645386e-02 2.726134061813354492e-01 5.462370440363883972e-02 -1.862097382545471191e-01 -1.765783876180648804e-01 -7.843211293220520020e-02 5.558574795722961426e-01 -2.796306833624839783e-02 -4.113149642944335938e-02 1.940250843763351440e-01 -1.092296168208122253e-01 -1.823022663593292236e-01 -1.275126636028289795e-01 1.694360524415969849e-01 -2.549889311194419861e-02 6.782887130975723267e-02 3.464927375316619873e-01 1.621853560209274292e-01 1.912586539983749390e-01 7.413070648908615112e-02 -1.576500684022903442e-01 -9.894938766956329346e-02 1.806830316781997681e-01
-1.760024763643741608e-02 -1.489266008138656616e-02 3.266445994377136230e-01 -8.004004508256912231e-02 2.291210740804672241e-01 -5.130735039710998535e-02 2.002765983343124390e-01 -1.661684066057205200e-01 -1.897982507944107056e-01 9.075082838535308838e-02 -1.041350439190864563e-01 -1.587124466896057129e-01 -1.919163912534713745e-01 -3.508336842060089111e-02 1.577582508325576782e-01 4.409236609935760498e-01 1.527392268180847168e-01 -2.481295615434646606e-01 -3.528566360473632812e-01 -3.434010967612266541e-02 8.127532899379730225e-02 -8.833898231387138367e-03 -4.264765977859497070e-02 5.852161720395088196e-02 2.395294792950153351e-02 1.416048407554626465e-01 -1.762740612030029297e-01 1.635910272598266602e-01 -7.763176411390304565e-02 1.424444913864135742e-01 -1.198117509484291077e-01 -2.901939749717712402e-01
-2.966232039034366608e-02 1.282466053962707520e-01 -4.148662090301513672e-02 -9.130642563104629517e-02 3.368885517120361328e-01 1.411293298006057739e-01 2.747614383697509766e-01 1.511626243591308594e-01 -2.911148359999060631e-03 -4.992979392409324646e-02 1.359872072935104370e-01 3.486668318510055542e-02 -1.030930355191230774e-01 -3.469415307044982910e-01 5.948376655578613281e-02 4.521705806255340576e-01 -5.035746470093727112e-02 6.104625016450881958e-02 -3.787327557802200317e-02 1.143484488129615784e-01 2.296206913888454437e-02 -1.404570937156677246e-01 -2.781617045402526855e-01 -1.711539626121520996e-01 1.116831004619598389e-01 3.538743555545806885e-01 -1.077485755085945129e-01 -5.420357361435890198e-02 -9.888757020235061646e-03 -2.100167609751224518e-02 -5.818597599864006042e-02 2.752972245216369629e-01
1.419344693422317505e-01 -2.973450720310211182e-01 3.115125000476837158e-01 1.120005995035171509e-01 2.506960034370422363e-01 -5.728525575250387192e-03 -2.435388043522834778e-02 4.517994448542594910e-02 2.356958538293838501e-01 -2.560120820999145508e-01 -3.248801222071051598e-03 2.190654426813125610e-01 8.226161822676658630e-03 -1.161355897784233093e-01 9.712734818458557129e-02 2.512269616127014160e-01 1.743965037167072296e-02 -9.290526062250137329e-02 9.539094567298889160e-02 -3.302094042301177979e-01 -1.797818690538406372e-01 2.193951457738876343e-01 -1.896190941333770752e-01 -2.452325820922851562e-01 1.194351539015769958e-01 1.024680957198143005e-01 8.736053854227066040e-02 2.716803550720214844e-01 -5.013693496584892273e-02 -1.684430390596389771e-01 -1.182390823960304260e-01 -8.027900010347366333e-02
1.000731512904167175e-01 -5.902552045881748199e-03 1.606080979108810425e-01 -6.759616732597351074e-02 1.985215693712234497e-01 4.704580903053283691e-01 -1.625497639179229736e-02 4.334688931703567505e-02 -1.927275359630584717e-01 -2.659996747970581055e-01 -1.681178212165832520e-01 -1.800506003201007843e-02 5.173157528042793274e-02 -1.793425232172012329e-01 -1.738660782575607300e-01 1.797115355730056763e-01 9.387967735528945923e-02 -9.692011773586273193e-02 -3.027389757335186005e-03 -1.017337962985038757e-01 2.765509188175201416e-01 1.493975222110748291e-01 -5.031798407435417175e-02 -2.872158288955688477e-01 1.570636034011840820e-01 2.385213226079940796e-01 -2.238868176937103271e-02 -4.961642436683177948e-03 4.892880097031593323e-02 -3.387444317340850830e-01 2.250213474035263062e-01 2.437740936875343323e-02
7.796516269445419312e-02 -8.537552505731582642e-02 4.736298024654388428e-01 -1.435128897428512573e-01 1.044435650110244751e-01 2.618637681007385254e-01 1.869967579841613770e-01 -1.144595369696617126e-01 -3.892344608902931213e-02 -8.698674291372299194e-02 2.174878120422363281e-01 6.425028294324874878e-02 -2.001496031880378723e-02 -5.668839812278747559e-02 -1.852349638938903809e-01 1.958584040403366089e-01 -1.909433007240295410e-01 1.753351092338562012e-01 2.990644052624702454e-02 -2.020831704139709473e-01 -8.567990362644195557e-02 6.998296827077865601e-02 -1.721561998128890991e-01 -1.685492992401123047e-01 3.515878319740295410e-01 3.355721831321716309e-01 3.359494730830192566e-02 1.762493252754211426e-01 -1.385069191455841064e-01 3.334617614746093750e-02 9.542255103588104248e-02 1.811707951128482819e-02
-8.341521024703979492e-02 -2.002617567777633667e-01 1.264048218727111816e-01 -3.547188639640808105e-02 -2.160022407770156860e-01 -6.987812370061874390e-02 5.025049448013305664e-01 -1.577614806592464447e-02 8.804769068956375122e-02 5.925347562879323959e-03 1.007982790470123291e-01 -5.748637765645980835e-02 -2.147551998496055603e-02 -1.762599125504493713e-02 8.282591402530670166e-02 1.208262369036674500e-01 3.320829272270202637e-01 -1.122431084513664246e-01 -5.835334584116935730e-02 -2.370663881301879883e-01 9.429609775543212891e-02 2.975361943244934082e-01 6.727295368909835815e-02 -3.593377768993377686e-02 1.659268885850906372e-01 3.710193336009979248e-01 -2.667894214391708374e-02 2.742595076560974121e-01 -4.792912304401397705e-02 -7.637537550181150436e-03 -2.412793636322021484e-01 -2.256624400615692139e-02
1.511211097240447998e-01 -3.347390294075012207e-01 3.246892392635345459e-01 -4.141223430633544922e-02 1.962957382202148438e-01 -2.196156531572341919e-01 9.583054482936859131e-02 -2.448074519634246826e-02 -1.739797443151473999e-01 -1.929791420698165894e-01 2.842851281166076660e-01 -1.497176140546798706e-01 2.854923531413078308e-02 -2.529387921094894409e-02 -1.447841674089431763e-01 2.256514877080917358e-01 -7.999412715435028076e-02 -2.003142535686492920e-01 -2.927004396915435791e-01 -2.809318006038665771e-01 -1.420716792345046997e-01 3.395485691726207733e-03 -1.991670280694961548e-01 -2.459335476160049438e-01 9.751511365175247192e-02 1.622925996780395508e-01 2.886885544285178185e-03 1.601676829159259796e-02 7.626367360353469849e-02 -5.852187052369117737e-02 2.687467262148857117e-03 -2.012959420680999756e-01
-3.627398982644081116e-02 -2.315643280744552612e-01 3.628654032945632935e-02 -2.558446228504180908e-01 1.736548691987991333e-01 -8.059170097112655640e-02 2.984888851642608643e-01 1.025602743029594421e-01 -4.332644939422607422e-01 -1.831986308097839355e-01 1.189199537038803101e-01 -3.192288801074028015e-02 -7.924902439117431641e-02 4.858757555484771729e-02 -7.368546724319458008e-02 3.622129857540130615e-01 2.299856245517730713e-01 -3.644274473190307617e-01 1.729256361722946167e-01 -4.217279702425003052e-02 6.779143959283828735e-02 2.155503481626510620e-01 1.424312144517898560e-01 -7.682116329669952393e-02 -2.022595703601837158e-01 3.233700245618820190e-02 -7.984368503093719482e-02 -5.947348847985267639e-02 -3.111736476421356201e-02 -7.791569828987121582e-02 -4.336628317832946777e-02 -6.999400258064270020e-02
-1.831399649381637573e-01 -5.409100651741027832e-02 2.854412794113159180e-01 -1.057252734899520874e-01 3.163112401962280273e-01 1.337262103334069252e-03 1.786806136369705200e-01 9.284928441047668457e-02 -9.378503262996673584e-02 -7.040170580148696899e-02 2.802160680294036865e-01 1.575555466115474701e-02 -1.360587626695632935e-01 6.275665014982223511e-02 6.488642096519470215e-02 -4.404511302709579468e-02 2.597239911556243896e-01 1.056391149759292603e-01 -4.755269587039947510e-01 -2.983326464891433716e-02 -2.114347517490386963e-01 1.355071514844894409e-01 -3.618159890174865723e-02 -9.033036977052688599e-02 -1.016525998711585999e-01 3.036836683750152588e-01 -1.809229403734207153e-01 1.847163438796997070e-01 -1.690180599689483643e-02 -2.415612936019897461e-01 1.013464876450598240e-03 -5.420902371406555176e-02
-3.529251739382743835e-02 -5.461210757493972778e-02 1.589839011430740356e-01 -1.411539018154144287e-01 1.917446106672286987e-01 -9.846437722444534302e-02 -1.581683307886123657e-01 3.026475906372070312e-01 -6.797914952039718628e-02 -3.484740555286407471e-01 1.752484142780303955e-01 -8.553452789783477783e-02 -1.234248131513595581e-01 2.825912237167358398e-01 3.947602957487106323e-02 3.185796737670898438e-01 -1.843195557594299316e-01 -9.509731084108352661e-02 1.557109653949737549e-01 -2.098773270845413208e-01 5.499966070055961609e-02 -1.153179854154586792e-01 -3.972937166690826416e-02 3.355794772505760193e-02 -2.693340554833412170e-02 3.658639490604400635e-01 -1.121152043342590332e-01 3.770207986235618591e-02 -9.527971968054771423e-03 -2.828357517719268799e-01 -1.771125346422195435e-01 -1.868234276771545410e-01
-1.410732232034206390e-02 -8.760531991720199585e-02 2.096080929040908813e-01 -1.657997630536556244e-02 1.112851053476333618e-01 -5.316349118947982788e-02 4.571125376969575882e-03 2.071974128484725952e-01 1.296596527099609375e-01 -1.351536661386489868e-01 2.290858626365661621e-01 4.474293068051338196e-02 -1.948929876089096069e-01 -2.545096278190612793e-01 -7.567515969276428223e-02 4.340397417545318604e-01 -5.798101890832185745e-03 2.401565313339233398e-01 -1.675387024879455566e-01 -4.064544141292572021e-01 -1.719220727682113647e-01 -3.390232473611831665e-02 -1.133948490023612976e-01 1.604353785514831543e-01 1.325282007455825806e-01 1.151577085256576538e-01 -2.774911224842071533e-01 -1.054281890392303467e-01 -4.316282272338867188e-02 -1.622883528470993042e-01 -1.886021345853805542e-01 1.780527271330356598e-02
-6.145922094583511353e-02 -4.564307928085327148e-01 2.558527290821075439e-01 4.304658994078636169e-02 1.903415769338607788e-01 1.940661221742630005e-01 4.605168942362070084e-03 -2.620391361415386200e-02 7.789445668458938599e-02 8.204928785562515259e-02 1.035821735858917236e-01 -2.590212821960449219e-01 -6.858552247285842896e-02 -2.671319060027599335e-02 -1.405280977487564087e-01 3.367019593715667725e-01 1.735130250453948975e-01 -1.550264954566955566e-01 7.617364823818206787e-02 6.296910345554351807e-02 1.778240799903869629e-01 3.023084998130798340e-01 3.236315399408340454e-02 -2.044995278120040894e-01 -1.864332854747772217e-01 2.282962501049041748e-01 -2.438053041696548462e-01 -1.753439009189605713e-01 -2.729054167866706848e-02 -8.796268701553344727e-02 3.729037567973136902e-02 -1.015161722898483276e-02
1.056428924202919006e-01 -6.578024476766586304e-02 -1.873780414462089539e-02 -1.227850168943405151e-01 1.983292251825332642e-01 2.566435337066650391e-01 -1.055904626846313477e-01 2.519815266132354736e-01 -1.047529578208923340e-01 8.542128652334213257e-02 -4.697062075138092041e-03 -3.038506805896759033e-01 -9.989487379789352417e-02 -1.716427803039550781e-01 -1.072235256433486938e-01 3.995491564273834229e-01 6.002711877226829529e-02 -2.774137556552886963e-01 -3.133082985877990723e-01 -4.226377233862876892e-02 1.943816617131233215e-02 -1.419256031513214111e-01 -2.531808800995349884e-02 -1.834624558687210083e-01 1.487514823675155640e-01 3.705963194370269775e-01 -4.789176955819129944e-02 -1.240314319729804993e-01 -1.848861426115036011e-01 -1.194416806101799011e-01 -1.078608445823192596e-02 -8.369632810354232788e-02
-2.189723215997219086e-02 -3.747259080410003662e-01 1.835628300905227661e-01 -8.968698233366012573e-02 4.874007776379585266e-02 1.897526979446411133e-01 -1.584979332983493805e-02 1.539414376020431519e-01 4.321465641260147095e-02 9.009715169668197632e-02 1.999709904193878174e-01 -3.617920577526092529e-01 -4.360544681549072266e-02 -3.189167082309722900e-01 -2.705684900283813477e-01 3.659577071666717529e-01 -5.197956040501594543e-02 -1.000149622559547424e-01 1.036264598369598389e-01 4.318187013268470764e-03 4.857933893799781799e-02 3.208720684051513672e-01 -2.504438348114490509e-02 4.338341765105724335e-03 -3.292531892657279968e-02 2.290113717317581177e-01 -2.280860692262649536e-01 -8.473360538482666016e-02 6.716702133417129517e-02 8.534772694110870361e-02 4.372942075133323669e-02 -8.691553771495819092e-02
-8.225330710411071777e-02 -2.704941332340240479e-01 6.249919161200523376e-02 -7.970674335956573486e-02 1.657353937625885010e-01 1.586506813764572144e-01 4.287939369678497314e-01 2.805331051349639893e-01 -2.254912406206130981e-01 -1.322582066059112549e-01 2.156402170658111572e-01 -3.347100913524627686e-01 -1.573662310838699341e-01 8.945330977439880371e-02 1.874691396951675415e-01 1.197693422436714172e-01 -6.895471364259719849e-02 -4.542961716651916504e-02 -1.990446001291275024e-01 -2.434338070452213287e-02 5.498166382312774658e-02 6.692156940698623657e-02 2.749281004071235657e-02 -1.343500614166259766e-02 -3.592904889956116676e-03 2.263836115598678589e-01 -2.441124618053436279e-01 -1.326279938220977783e-01 -1.190370842814445496e-01 1.471527367830276489e-01 -2.116391956806182861e-01 1.447583734989166260e-01
-8.510080724954605103e-02 -1.632587313652038574e-01 1.540784537792205811e-01 7.951898872852325439e-02 3.796285018324851990e-02 -2.080269008874893188e-01 1.324405968189239502e-01 5.346540361642837524e-02 -2.548116743564605713e-01 -1.001634374260902405e-01 2.996176779270172119e-01 9.371978044509887695e-02 -1.691761761903762817e-01 -2.194370925426483154e-01 3.656295686960220337e-02 2.196461111307144165e-01 4.928485676646232605e-02 -1.047742515802383423e-01 -2.011792063713073730e-01 -4.374905824661254883e-01 -2.885325849056243896e-01 8.215140551328659058e-02 1.099247019737958908e-03 6.285180896520614624e-02 9.647185355424880981e-02 1.123906150460243225e-01 -2.570369839668273926e-01 -1.079847067594528198e-01 -2.922563850879669189e-01 -1.566320061683654785e-01 -1.209443584084510803e-01 8.708558231592178345e-02
-2.789707779884338379e-01 -1.296296566724777222e-01 1.446432322263717651e-01 -6.081032566726207733e-03 1.845421642065048218e-01 2.168585360050201416e-01 1.795023381710052490e-01 3.360395133495330811e-02 -1.158301308751106262e-01 -1.318610608577728271e-01 1.731250137090682983e-01 -8.822286128997802734e-02 -1.332374066114425659e-01 9.046249836683273315e-02 -2.733030170202255249e-02 1.106745675206184387e-01 2.478668466210365295e-03 2.602002955973148346e-02 -2.988118827342987061e-01 -1.775052398443222046e-01 -2.045707255601882935e-01 2.321384996175765991e-01 -3.222007155418395996e-01 -1.968099921941757202e-01 -1.417627036571502686e-01 1.145072579383850098e-01 2.187624806538224220e-03 1.133580505847930908e-02 -5.838713794946670532e-02 -3.499555289745330811e-01 -3.770737349987030029e-01 -3.631982207298278809e-02
5.168003030121326447e-03 -1.536089330911636353e-01 1.494716852903366089e-01 -5.996283888816833496e-02 2.198440283536911011e-01 -2.385917603969573975e-01 1.286892592906951904e-01 -4.555745050311088562e-02 1.278136484324932098e-02 -2.312189936637878418e-01 -7.972802221775054932e-02 -1.435041576623916626e-01 -2.183032631874084473e-01 -3.878016173839569092e-01 2.979520335793495178e-02 2.223199158906936646e-01 -1.422802060842514038e-01 -2.198347151279449463e-01 -1.383293569087982178e-01 -2.884255349636077881e-01 -1.149558573961257935e-01 1.578915119171142578e-01 5.521327629685401917e-02 -2.638567686080932617e-01 -9.900588542222976685e-02 1.089027747511863708e-01 -9.735081344842910767e-02 -1.245913133025169373e-01 -3.283856809139251709e-01 -2.241871505975723267e-01 2.976423874497413635e-02 -1.012759730219841003e-01
-6.832845509052276611e-02 -9.058993309736251831e-02 1.571991890668869019e-01 1.268337666988372803e-01 3.230991661548614502e-01 -8.695983886718750000e-02 2.667937874794006348e-01 2.620922401547431946e-02 -2.133420556783676147e-01 -5.920461937785148621e-02 -5.281997472047805786e-02 -3.129697591066360474e-02 -1.237094998359680176e-01 -6.738352775573730469e-02 1.181782409548759460e-01 3.219543993473052979e-01 1.268024444580078125e-01 -3.021005392074584961e-01 -3.823612034320831299e-01 1.318894475698471069e-01 1.644050478935241699e-01 1.992166936397552490e-01 -6.829432398080825806e-02 -1.998133361339569092e-01 -3.217498585581779480e-02 3.533411920070648193e-01 -1.953089684247970581e-01 -2.585002593696117401e-02 8.037992566823959351e-02 5.786839872598648071e-02 1.987282931804656982e-02 -1.228926330804824829e-01
-2.587188184261322021e-01 -1.977761685848236084e-01 3.091349899768829346e-01 6.557520478963851929e-02 -1.594531163573265076e-02 -1.256122440099716187e-01 8.997214585542678833e-02 5.702992156147956848e-02 -6.180092692375183105e-03 -4.410654772073030472e-03 4.083428904414176941e-02 -1.796804964542388916e-01 7.625535130500793457e-02 8.722258359193801880e-02 1.709383726119995117e-01 2.694362103939056396e-01 -2.192897349596023560e-02 -5.176763534545898438e-01 -4.213681817054748535e-02 -7.737366855144500732e-02 2.742065675556659698e-02 2.973352000117301941e-02 -1.709428429603576660e-01 8.594660460948944092e-02 6.239134818315505981e-02 -1.696010679006576538e-02 -4.283247590065002441e-01 8.767449110746383667e-02 -2.448422312736511230e-01 -6.127024069428443909e-03 -2.060282081365585327e-01 7.223376631736755371e-02
-1.768855005502700806e-02 -2.008270621299743652e-01 1.636357754468917847e-01 -2.505331635475158691e-01 3.447955548763275146e-01 5.661030858755111694e-02 1.750523000955581665e-01 -5.013804510235786438e-02 -4.158360660076141357e-01 -1.944474875926971436e-01 1.066240742802619934e-01 7.075628265738487244e-03 -2.095966488122940063e-01 3.159498097375035286e-03 1.749588251113891602e-01 3.016303181648254395e-01 3.762655258178710938e-01 -1.613567471504211426e-01 1.064449846744537354e-01 -1.084010824561119080e-01 -3.365126252174377441e-02 2.085413634777069092e-01 1.804936379194259644e-01 -6.330671161413192749e-02 3.993869200348854065e-02 -3.033042186871170998e-03 -1.800312548875808716e-01 -5.254296213388442993e-02 -2.689533121883869171e-02 4.168663546442985535e-02 5.288229882717132568e-02 -1.138035431504249573e-01
-1.715410202741622925e-01 -8.186000585556030273e-02 1.977276802062988281e-01 -6.355169415473937988e-02 2.310938537120819092e-01 -9.599104523658752441e-02 1.630382090806961060e-01 9.361985139548778534e-03 -1.753348708152770996e-01 -1.303528398275375366e-01 8.941169083118438721e-02 -2.911378629505634308e-03 -3.850457444787025452e-02 7.437406480312347412e-02 1.157769709825515747e-01 4.334041476249694824e-01 2.499001175165176392e-01 -4.975426569581031799e-02 -2.709614932537078857e-01 3.837980702519416809e-02 1.774597615003585815e-01 1.154943928122520447e-01 -2.186395786702632904e-02 -3.442363142967224121e-01 -2.071600705385208130e-01 3.152210414409637451e-01 -4.470846429467201233e-02 -2.253756523132324219e-01 -1.079030185937881470e-01 4.624701291322708130e-02 2.213707426562905312e-03 -2.344556152820587158e-01
-9.208604693412780762e-02 -2.206961661577224731e-01 1.165522709488868713e-01 -7.584440708160400391e-02 1.558753699064254761e-01 2.465256489813327789e-02 8.011860400438308716e-02 -7.891986519098281860e-02 7.471862249076366425e-03 -1.697252839803695679e-01 6.934273242950439453e-02 3.218370303511619568e-02 -2.727755904197692871e-01 -2.631555795669555664e-01 -1.676641553640365601e-01 2.057267278432846069e-01 1.395950913429260254e-01 2.386103942990303040e-02 -3.242363333702087402e-01 -1.665028631687164307e-01 -1.189027875661849976e-01 -3.824506998062133789e-01 2.179206348955631256e-03 1.433209981769323349e-02 1.166179850697517395e-01 3.326280713081359863e-01 -7.239115238189697266e-02 9.918219596147537231e-02 -1.199303939938545227e-01 -2.141742110252380371e-01 -3.285405635833740234e-01 -1.268423348665237427e-01
-8.859872817993164062e-03 -2.237382829189300537e-01 1.367984116077423096e-01 1.418246328830718994e-01 2.480142861604690552e-01 -6.807388365268707275e-02 -9.619396179914474487e-03 -2.169537171721458435e-02 1.950973421335220337e-01 -3.075747787952423096e-01 3.357707560062408447e-01 -1.117927208542823792e-01 -1.389400511980056763e-01 -1.321914047002792358e-01 -6.631089746952056885e-02 4.349022805690765381e-01 5.607416853308677673e-02 -7.936289161443710327e-02 -7.284406572580337524e-02 -2.268123477697372437e-01 2.775844633579254150e-01 2.441121451556682587e-02 -1.387710869312286377e-01 -2.362739592790603638e-01 4.748507216572761536e-02 2.422758638858795166e-01 -2.865856699645519257e-02 -3.319919109344482422e-02 1.195674985647201538e-01 2.423183172941207886e-01 -3.526492416858673096e-02 -6.818290799856185913e-03
-7.327591627836227417e-02 -3.683134317398071289e-01 -4.943745955824851990e-02 -1.857210323214530945e-02 9.305890649557113647e-02 2.236467450857162476e-01 2.937826812267303467e-01 1.118672266602516174e-02 -5.375584959983825684e-02 2.970914356410503387e-02 -1.711509674787521362e-01 1.231546998023986816e-01 1.691818237304687500e-01 -1.593126803636550903e-01 2.889660298824310303e-01 4.984539151191711426e-01 -1.429218500852584839e-01 -8.552978187799453735e-02 -1.230577081441879272e-01 -4.128659889101982117e-02 -3.373129665851593018e-02 1.557365804910659790e-01 -2.706400156021118164e-01 -1.523467004299163818e-01 1.265655159950256348e-01 1.843101680278778076e-01 -1.879835575819015503e-01 2.119922079145908356e-02 1.106880903244018555e-01 9.218063205480575562e-02 -6.261220574378967285e-02 -5.125420866534113884e-04
-1.549054533243179321e-01 -1.642100512981414795e-01 1.672084629535675049e-01 8.135018497705459595e-02 1.445610523223876953e-01 7.303326576948165894e-02 3.767735958099365234e-01 1.146321743726730347e-02 -2.245765775442123413e-01 -1.139680445194244385e-01 2.082390040159225464e-01 -6.444402784109115601e-02 -2.767008244991302490e-01 2.535395026206970215e-01 -7.431565970182418823e-02 1.893156766891479492e-01 2.108580619096755981e-01 4.373614862561225891e-02 1.169124990701675415e-01 -2.620874671265482903e-03 -2.030334770679473877e-01 2.343153357505798340e-01 1.773252785205841064e-01 -1.497708410024642944e-01 3.120094239711761475e-01 7.542728632688522339e-02 -3.549718558788299561e-01 -3.521544625982642174e-03 5.556743964552879333e-02 -6.578159332275390625e-02 3.039371687918901443e-03 -8.037918061017990112e-02
-2.597804553806781769e-02 -2.285780161619186401e-01 2.911526858806610107e-01 5.050887912511825562e-02 -5.809355899691581726e-02 3.407178819179534912e-02 8.380436897277832031e-02 1.836464405059814453e-01 5.562543496489524841e-02 -1.336866766214370728e-01 1.168780624866485596e-01 8.400287479162216187e-02 -9.954141825437545776e-02 -3.907819092273712158e-02 -1.770323216915130615e-01 2.882378101348876953e-01 -4.527330771088600159e-02 -1.158360689878463745e-01 -1.887383311986923218e-01 -2.364825308322906494e-01 -1.399346143007278442e-01 2.746406197547912598e-01 -2.985337078571319580e-01 -6.123647466301918030e-02 -4.364553466439247131e-02 2.256913334131240845e-01 2.094875276088714600e-01 1.478929519653320312e-01 3.200387209653854370e-02 -4.347678720951080322e-01 -1.394307613372802734e-01 -1.547536104917526245e-01
1.969593465328216553e-01 -2.448520660400390625e-01 1.801073104143142700e-01 -2.100423723459243774e-01 4.280204419046640396e-03 -1.487072855234146118e-01 3.943128511309623718e-02 8.948010206222534180e-02 4.664818942546844482e-02 -2.330269515514373779e-01 2.014919817447662354e-01 1.293309181928634644e-01 -3.643751740455627441e-01 9.136206470429897308e-03 1.818206161260604858e-02 2.707181572914123535e-01 3.353819483891129494e-03 1.426323410123586655e-02 -1.360678076744079590e-01 -9.732554107904434204e-02 -6.311763077974319458e-02 7.150358706712722778e-02 -1.432502567768096924e-01 9.751585125923156738e-02 9.697280824184417725e-02 1.768702864646911621e-01 -5.238437652587890625e-01 -4.428552463650703430e-02 -1.098000705242156982e-01 -2.076465338468551636e-01 -1.690269410610198975e-01 -6.780783832073211670e-02
2.500271797180175781e-01 -1.841433197259902954e-01 4.691777527332305908e-01 5.699564144015312195e-02 1.357353478670120239e-01 -8.492249250411987305e-02 3.394539952278137207e-01 -6.726676970720291138e-02 1.668141484260559082e-01 -9.688058495521545410e-02 1.491847485303878784e-01 3.991808369755744934e-02 1.080346331000328064e-01 -3.907400369644165039e-02 -1.128954440355300903e-01 2.848390638828277588e-01 1.400350481271743774e-01 -7.063698768615722656e-02 8.264589309692382812e-02 -6.304182112216949463e-02 -2.398245036602020264e-01 1.029997542500495911e-01 -1.212468892335891724e-01 -2.152360975742340088e-01 2.549915611743927002e-01 2.083159834146499634e-01 -2.236645072698593140e-01 -2.242068015038967133e-02 -1.179774999618530273e-01 -8.614361286163330078e-02 3.664534166455268860e-02 -1.431410759687423706e-01
-1.864814311265945435e-01 -2.132202982902526855e-01 2.699473202228546143e-01 2.235388308763504028e-01 -6.366335600614547729e-02 5.062849819660186768e-02 3.776583075523376465e-01 2.012960761785507202e-01 -3.374538570642471313e-02 -3.939160704612731934e-02 2.928017675876617432e-01 -7.833368331193923950e-02 -2.598364055156707764e-01 2.816472947597503662e-02 -3.331079185009002686e-01 1.161746010184288025e-01 1.359439939260482788e-01 3.659549355506896973e-02 3.452244773507118225e-02 -3.068619370460510254e-01 2.741046249866485596e-01 4.879026114940643311e-02 -1.245396807789802551e-01 1.531437635421752930e-01 -1.441860496997833252e-01 1.692910492420196533e-01 5.262886732816696167e-02 -9.676790982484817505e-02 -2.743415068835020065e-03 -1.148126870393753052e-01 -1.076458096504211426e-01 4.266696050763130188e-02
-1.470109224319458008e-01 9.515796601772308350e-02 4.071801155805587769e-02 1.660138368606567383e-01 1.416645385324954987e-02 3.366480767726898193e-02 3.769917786121368408e-02 1.807008236646652222e-01 -1.076304689049720764e-01 -3.207612633705139160e-01 2.957781031727790833e-02 -1.841701567173004150e-01 -1.728203892707824707e-01 7.854570448398590088e-02 1.544075906276702881e-01 2.264314442873001099e-01 2.572143375873565674e-01 1.044201701879501343e-01 2.850678265094757080e-01 -6.664416939020156860e-02 5.997180473059415817e-03 2.766133546829223633e-01 1.125216335058212280e-01 -2.876844704151153564e-01 1.900044530630111694e-01 3.896653950214385986e-01 -9.815743565559387207e-02 4.456973448395729065e-02 -2.559152841567993164e-01 -6.011517718434333801e-02 -9.758621454238891602e-02 1.770804226398468018e-01
2.376737743616104126e-01 -2.698086500167846680e-01 3.509684503078460693e-01 -5.569162312895059586e-03 1.029499322175979614e-01 1.883657183498144150e-03 6.326287984848022461e-02 6.602641940116882324e-02 -1.204372942447662354e-01 -3.688819333910942078e-02 1.234899740666151047e-02 7.427988201379776001e-02 6.049396470189094543e-03 1.386486291885375977e-01 -7.445520721375942230e-03 2.445812076330184937e-01 -1.749544292688369751e-01 7.663740962743759155e-02 -7.020269334316253662e-02 -1.594396084547042847e-01 -1.672444641590118408e-01 -1.986058056354522705e-01 -1.452734228223562241e-02 -1.848682165145874023e-01 -1.187213789671659470e-02 3.653548657894134521e-01 -2.254004478454589844e-01 2.982220649719238281e-01 1.328994780778884888e-01 -5.316030234098434448e-03 -3.616423606872558594e-01 -1.933721303939819336e-01
-6.291761249303817749e-02 -2.754701673984527588e-01 1.044131964445114136e-01 -3.743989467620849609e-01 1.321461647748947144e-01 -1.270724926143884659e-02 7.447127997875213623e-02 4.917208477854728699e-02 -2.322199493646621704e-01 -2.035293877124786377e-01 2.031911760568618774e-01 -3.879767656326293945e-02 4.409592971205711365e-02 -7.088119536638259888e-02 2.638246715068817139e-01 2.835676372051239014e-01 1.720341593027114868e-01 -2.069440484046936035e-01 1.533896178007125854e-01 -1.475562900304794312e-01 -4.734257981181144714e-02 2.371984571218490601e-01 1.300399005413055420e-01 -2.076967060565948486e-01 -1.121010482311248779e-01 4.580483213067054749e-02 -1.473029702901840210e-01 -1.054242029786109924e-01 -1.177325248718261719e-01 -3.340405821800231934e-01 1.167298778891563416e-01 -1.598289906978607178e-01
2.268037013709545135e-02 -2.927399873733520508e-01 3.325276374816894531e-01 -1.319194883108139038e-01 8.254861831665039062e-02 -5.755332857370376587e-02 2.421047389507293701e-01 -3.967906534671783447e-02 -2.599304318428039551e-01 -5.926554650068283081e-02 2.337344437837600708e-01 -2.865551710128784180e-01 1.496447473764419556e-01 -2.447604946792125702e-02 -1.204437296837568283e-02 3.244342207908630371e-01 1.353010237216949463e-01 -8.961030095815658569e-02 -1.606739610433578491e-01 -2.289875298738479614e-01 -5.580498650670051575e-02 1.376456469297409058e-01 1.008143946528434753e-01 -2.887190580368041992e-01 -1.395123749971389771e-01 -5.035830661654472351e-02 7.617211341857910156e-02 -1.673689335584640503e-01 -5.366316437721252441e-02 -1.510242819786071777e-01 -2.079638093709945679e-02 -2.778008282184600830e-01
-1.009799167513847351e-01 -1.761912554502487183e-02 -3.179561719298362732e-02 -8.926539868116378784e-02 1.292059719562530518e-01 -9.536787867546081543e-02 1.098518222570419312e-01 3.034409284591674805e-01 6.010992452502250671e-02 -1.519893109798431396e-01 2.933872640132904053e-01 -5.757449939846992493e-02 -2.743555307388305664e-01 -6.796737015247344971e-02 -1.053346469998359680e-01 3.998228311538696289e-01 -1.626881062984466553e-01 2.366379201412200928e-01 -1.176154464483261108e-01 -4.105119705200195312e-01 -1.802181601524353027e-01 7.989337295293807983e-02 -1.281942725181579590e-01 -7.220785319805145264e-02 4.086419939994812012e-02 2.173477113246917725e-01 -1.365509480237960815e-01 -1.038743555545806885e-01 -4.083632305264472961e-02 -2.095350325107574463e-01 -2.168261446058750153e-02 1.841603070497512817e-01
-2.536546587944030762e-01 -1.927634924650192261e-01 4.470138549804687500e-01 8.136886358261108398e-02 2.767111361026763916e-01 8.212443441152572632e-02 1.100237760692834854e-02 1.633428186178207397e-01 -1.709538400173187256e-01 -1.183232888579368591e-01 -6.463655829429626465e-02 -2.852251529693603516e-01 -1.771313548088073730e-01 8.128961175680160522e-02 1.838291622698307037e-02 2.037696540355682373e-01 1.081126704812049866e-01 -1.205996870994567871e-01 -1.494866609573364258e-01 -2.561866044998168945e-01 2.382079064846038818e-01 3.848737478256225586e-02 2.631385326385498047e-01 -4.053998365998268127e-02 3.677591681480407715e-02 3.925879672169685364e-02 -2.757140994071960449e-02 2.619498036801815033e-02 -1.624113619327545166e-01 -2.480657696723937988e-01 -1.523251980543136597e-01 1.206901967525482178e-01
7.524310797452926636e-02 -1.972786188125610352e-01 3.394187390804290771e-01 -6.610718369483947754e-02 -1.107401028275489807e-01 2.228913456201553345e-02 4.218405187129974365e-01 -2.038109302520751953e-01 7.977009564638137817e-02 -1.204929277300834656e-01 9.813635051250457764e-02 6.944604963064193726e-02 -4.766601696610450745e-02 7.410746184177696705e-04 2.048113942146301270e-02 3.155409097671508789e-01 -1.440393179655075073e-01 -1.899435818195343018e-01 1.392125338315963745e-01 -1.199170872569084167e-01 -2.763031721115112305e-01 2.523973584175109863e-01 -2.009751945734024048e-01 -9.274658560752868652e-02 2.059958130121231079e-01 6.353535503149032593e-02 -2.244784682989120483e-01 1.262911707162857056e-01 -1.530080288648605347e-01 -1.837272495031356812e-01 -1.213862746953964233e-01 -4.077405855059623718e-02
1.371494084596633911e-01 -6.368618458509445190e-02 1.798089295625686646e-01 3.671711310744285583e-02 -1.320880353450775146e-01 1.821061670780181885e-01 2.695277035236358643e-01 2.751020193099975586e-01 -2.818076908588409424e-01 5.196885764598846436e-02 -3.717213496565818787e-02 1.655339300632476807e-01 6.002239510416984558e-02 -8.983829617500305176e-02 -2.291748672723770142e-02 2.812016904354095459e-01 3.180687427520751953e-01 -9.355482459068298340e-02 2.801522910594940186e-01 -1.922293901443481445e-01 -4.302452132105827332e-02 3.078604936599731445e-01 -1.000700071454048157e-01 1.948614716529846191e-01 7.817430794239044189e-02 1.485380381345748901e-01 -1.376362144947052002e-01 1.267790496349334717e-01 3.622976690530776978e-02 -3.072702288627624512e-01 -2.730236202478408813e-02 1.127357110381126404e-01
1.109111458063125610e-01 -8.607554435729980469e-02 4.318088293075561523e-02 2.515871524810791016e-01 1.685314029455184937e-01 8.039498329162597656e-02 2.695670723915100098e-01 1.000388860702514648e-01 -1.855044625699520111e-02 -1.732573956251144409e-01 3.105515837669372559e-01 -3.006146252155303955e-01 -1.239908710122108459e-01 9.177324175834655762e-02 1.836316734552383423e-01 2.826521098613739014e-01 -2.115304023027420044e-02 -1.452279537916183472e-01 -2.266879826784133911e-01 -1.773402690887451172e-01 6.048730388283729553e-02 4.152498021721839905e-02 2.691774368286132812e-01 -8.182439953088760376e-02 -6.895103305578231812e-02 6.340923905372619629e-02 -4.293107986450195312e-01 -8.069211244583129883e-02 5.725210532546043396e-02 -4.052998125553131104e-02 -6.932469457387924194e-02 2.116021811962127686e-01
2.351528108119964600e-01 -1.566526666283607483e-02 3.477421998977661133e-01 9.948991239070892334e-02 1.791412085294723511e-01 -1.160112023353576660e-02 2.222629189491271973e-01 1.474582999944686890e-01 7.362332195043563843e-02 4.215791076421737671e-02 2.766183316707611084e-01 2.672936618328094482e-01 6.158194039016962051e-03 4.043979570269584656e-02 -1.572407782077789307e-03 2.888434231281280518e-01 -1.986672542989253998e-02 -2.373770624399185181e-01 -6.124200299382209778e-02 -3.710674643516540527e-01 8.647441864013671875e-02 -1.612337678670883179e-01 -1.606853455305099487e-01 -1.374455541372299194e-01 3.219968974590301514e-01 5.706253647804260254e-02 -2.322065532207489014e-01 -1.270463019609451294e-01 -1.945134811103343964e-02 -1.147614121437072754e-01 -5.317562073469161987e-02 -1.587750762701034546e-02
-8.479872345924377441e-02 -2.027274072170257568e-01 2.100226134061813354e-01 -1.331144422292709351e-01 -1.777638942003250122e-01 2.203622609376907349e-01 4.061206877231597900e-01 9.071476012468338013e-02 -1.208847090601921082e-01 5.208488553762435913e-02 1.607327312231063843e-01 -2.968885563313961029e-02 1.069577783346176147e-02 -7.069685310125350952e-02 1.775943636894226074e-01 8.912615478038787842e-02 2.117536216974258423e-01 -5.708500370383262634e-02 3.697486966848373413e-02 -3.097680807113647461e-01 3.358403742313385010e-01 1.566959619522094727e-01 -5.922902375459671021e-02 -1.018657460808753967e-01 4.094047471880912781e-03 2.232149392366409302e-01 -1.631849408149719238e-01 2.978783845901489258e-01 -1.155779883265495300e-01 8.787383139133453369e-02 -1.778978854417800903e-01 1.825983226299285889e-01
-4.711391031742095947e-02 -2.483210861682891846e-01 1.274113059043884277e-01 -3.827469944953918457e-01 3.007507920265197754e-01 1.116008609533309937e-01 1.314407438039779663e-01 -1.244951318949460983e-02 -4.275877773761749268e-01 -1.023778319358825684e-01 1.998688131570816040e-01 -5.637891218066215515e-02 -2.021915465593338013e-02 -9.123042970895767212e-02 1.115116849541664124e-01 2.533743083477020264e-01 2.178140580654144287e-01 -7.480027526617050171e-02 5.034611094743013382e-03 -2.374320477247238159e-01 -6.497377157211303711e-02 1.853100955486297607e-01 1.500557176768779755e-02 -2.947208285331726074e-01 2.654952742159366608e-02 -1.120653469115495682e-02 -7.346581667661666870e-02 -8.538583666086196899e-02 -1.628436893224716187e-01 -1.846837103366851807e-01 -4.747938364744186401e-02 -1.405823975801467896e-01
-8.766435086727142334e-02 -6.118065491318702698e-02 -7.690419256687164307e-02 2.577532827854156494e-01 1.415217667818069458e-01 2.859094142913818359e-01 4.927901923656463623e-01 2.415275722742080688e-01 1.277598142623901367e-01 -3.978997841477394104e-02 1.387251168489456177e-01 1.801918377168476582e-03 -1.403650492429733276e-01 1.523485183715820312e-01 9.105119854211807251e-02 1.820558607578277588e-01 4.371749982237815857e-02 -1.556128263473510742e-01 -7.487984746694564819e-02 -1.915944069623947144e-01 1.602327525615692139e-01 6.655265390872955322e-02 -4.322514683008193970e-02 7.351101841777563095e-03 3.334887921810150146e-01 9.440039098262786865e-02 -3.255371451377868652e-01 1.104576289653778076e-01 -5.738706514239311218e-02 -1.377511471509933472e-01 -1.655322164297103882e-01 5.770928785204887390e-02
-2.202361375093460083e-01 -1.292983889579772949e-01 2.121803611516952515e-01 1.083957254886627197e-01 1.681224405765533447e-01 6.361005827784538269e-03 2.274653017520904541e-01 2.669707834720611572e-01 -3.376071155071258545e-01 1.243266686797142029e-01 1.997088938951492310e-01 -1.904629319906234741e-01 -2.546579241752624512e-01 -4.132467135787010193e-02 1.314402073621749878e-01 1.772054135799407959e-01 1.352605819702148438e-01 -1.993711441755294800e-01 -1.267346441745758057e-01 -3.701178729534149170e-02 9.687004238367080688e-02 1.147554218769073486e-01 5.784220248460769653e-02 -3.810322582721710205e-01 4.327457025647163391e-02 1.981483995914459229e-01 -2.429993599653244019e-01 3.146293386816978455e-02 -1.727990806102752686e-02 1.498989611864089966e-01 1.553379595279693604e-01 -1.059447079896926880e-01
1.284182667732238770e-01 -2.100049406290054321e-01 1.460652202367782593e-01 1.517289578914642334e-01 1.777860522270202637e-01 1.921819746494293213e-01 2.348905354738235474e-01 -3.393724188208580017e-02 4.100510384887456894e-03 1.883455202914774418e-03 9.517229348421096802e-02 -9.374268352985382080e-02 -9.483139216899871826e-02 -1.593859791755676270e-01 8.001770079135894775e-02 3.464024960994720459e-01 -1.331977266818284988e-02 1.564236879348754883e-01 -1.307605504989624023e-01 -2.252504825592041016e-01 3.107999861240386963e-01 4.730161279439926147e-03 -1.954477727413177490e-01 -3.008616268634796143e-01 4.422952979803085327e-02 -2.910663746297359467e-02 -1.872295588254928589e-01 -1.860150247812271118e-01 1.652310937643051147e-01 -3.378205597400665283e-01 -2.315244227647781372e-01 -7.884610444307327271e-02
-1.520666629076004028e-01 -3.380405008792877197e-01 3.365665376186370850e-01 -1.774219721555709839e-01 2.657185494899749756e-01 -1.519971191883087158e-01 3.013348579406738281e-01 4.648221656680107117e-02 1.891222782433032990e-02 7.732621394097805023e-03 1.691231280565261841e-01 -1.317316740751266479e-01 1.667079776525497437e-01 -2.356940805912017822e-01 -6.365425139665603638e-02 3.023788034915924072e-01 -4.601785913109779358e-02 2.018778026103973389e-02 -4.735533893108367920e-02 -1.180294528603553772e-01 -2.492251098155975342e-01 1.905491948127746582e-01 -1.906896531581878662e-01 -2.345988601446151733e-01 1.761876483215019107e-04 -9.145417809486389160e-02 -5.993023887276649475e-02 2.087366282939910889e-01 -1.216978952288627625e-01 -1.097307354211807251e-01 -1.213398650288581848e-01 1.880170032382011414e-02
-7.579085230827331543e-02 -1.427560113370418549e-02 4.723257943987846375e-02 9.246053546667098999e-02 1.989184617996215820e-01 1.052667722105979919e-01 3.159024715423583984e-01 1.805273890495300293e-01 -3.619533181190490723e-01 -5.231695249676704407e-02 2.422081679105758667e-01 -2.338527292013168335e-01 -1.118196621537208557e-01 1.397838741540908813e-01 -1.583224087953567505e-01 1.295914500951766968e-01 2.012062072753906250e-01 1.239762902259826660e-01 -4.218267202377319336e-01 -1.636684387922286987e-01 -1.069330144673585892e-02 -5.243460088968276978e-02 -3.503456711769104004e-02 -2.870308421552181244e-02 1.562980189919471741e-02 2.828774154186248779e-01 1.045621186494827271e-02 1.973198205232620239e-01 -2.626800239086151123e-01 6.476265937089920044e-02 -6.661316007375717163e-02 1.296188086271286011e-01
-2.041507214307785034e-01 -2.288142442703247070e-01 3.158710300922393799e-01 9.034366160631179810e-02 2.088443934917449951e-01 5.273068323731422424e-02 6.628450751304626465e-02 2.487737536430358887e-01 -4.784134775400161743e-02 -1.511614918708801270e-01 3.138519823551177979e-02 -3.227706849575042725e-01 -2.032380402088165283e-01 9.249499440193176270e-02 -6.545343995094299316e-02 2.228137701749801636e-01 1.440425217151641846e-01 -3.942726925015449524e-02 -7.939006388187408447e-02 -1.827838569879531860e-01 1.641053706407546997e-01 5.145126581192016602e-02 3.282437324523925781e-01 -2.019922584295272827e-01 -7.246152311563491821e-02 1.010921150445938110e-01 -1.258781831711530685e-02 -1.331285983324050903e-01 -2.731865048408508301e-01 -3.017347753047943115e-01 4.892159719020128250e-03 1.098504364490509033e-01
-1.411463692784309387e-02 1.723915152251720428e-02 2.447425425052642822e-01 -2.588779032230377197e-01 -1.373287439346313477e-01 -5.956599861383438110e-02 1.560195833444595337e-01 2.224721908569335938e-01 -1.533487588167190552e-01 -6.286969780921936035e-02 -1.201370730996131897e-01 -1.655400842428207397e-01 3.697080910205841064e-02 -9.264652431011199951e-02 1.620594710111618042e-01 1.770408302545547485e-01 3.044022917747497559e-01 5.565774068236351013e-02 -1.631606221199035645e-01 -3.908142745494842529e-01 1.783507913351058960e-01 1.662443131208419800e-01 -6.339864432811737061e-02 -3.495763838291168213e-01 -3.591035306453704834e-02 2.911397516727447510e-01 -3.020030073821544647e-02 1.546934098005294800e-01 2.055753320455551147e-01 2.563860267400741577e-02 3.718121349811553955e-02 -1.533034443855285645e-01
-1.176832094788551331e-01 8.760403096675872803e-02 1.285092085599899292e-01 -1.075391992926597595e-01 1.017180830240249634e-02 1.747204512357711792e-01 -3.128948807716369629e-02 -7.356330752372741699e-02 -3.689916729927062988e-01 -1.011834293603897095e-01 4.845977947115898132e-02 1.058084890246391296e-01 -2.234864383935928345e-01 1.727239191532135010e-01 -6.473865360021591187e-02 3.370784819126129150e-01 2.316336333751678467e-02 9.481635689735412598e-02 -2.574759125709533691e-01 -2.996252477169036865e-01 -1.179013773798942566e-01 2.374934256076812744e-01 -5.535444244742393494e-02 -4.175081104040145874e-02 -1.756141334772109985e-01 2.066721916198730469e-01 -2.637517154216766357e-01 1.890259981155395508e-01 -1.056951209902763367e-01 6.593519449234008789e-02 1.300690621137619019e-01 3.222620785236358643e-01
1.000357978045940399e-02 3.849576786160469055e-02 1.326692104339599609e-01 -1.505075953900814056e-02 2.592946402728557587e-02 4.340792819857597351e-02 1.669577956199645996e-01 1.365411281585693359e-01 8.400186151266098022e-02 -2.499346733093261719e-01 2.529551982879638672e-01 -5.973730608820915222e-02 -2.344270646572113037e-01 -1.823923140764236450e-01 -2.204407751560211182e-02 3.919906318187713623e-01 1.977739334106445312e-01 1.685554981231689453e-01 1.449000537395477295e-01 -1.392817869782447815e-02 -2.574191093444824219e-01 -1.075879782438278198e-01 1.958623081445693970e-01 -2.956569790840148926e-01 -9.795805066823959351e-02 4.239431023597717285e-01 1.145549416542053223e-01 1.181673258543014526e-01 -2.001754706725478172e-03 -4.340907931327819824e-02 3.965033590793609619e-02 1.996760219335556030e-01
6.420538574457168579e-02 -3.398966491222381592e-01 1.957049816846847534e-01 -1.806131005287170410e-01 -2.743285298347473145e-01 8.302353322505950928e-02 1.468786150217056274e-01 1.410912573337554932e-01 8.074896037578582764e-02 3.221493586897850037e-02 3.484075888991355896e-02 -2.197129875421524048e-01 -2.109045088291168213e-01 2.714587450027465820e-01 1.736446768045425415e-01 2.004190832376480103e-01 2.334800213575363159e-01 -1.548459976911544800e-01 -1.136753410100936890e-01 -1.831061542034149170e-01 3.204520642757415771e-01 1.572045385837554932e-01 7.090394198894500732e-02 -1.970363557338714600e-01 1.567866802215576172e-01 1.059589609503746033e-01 -2.062561959028244019e-01 2.056212723255157471e-01 -7.498354464769363403e-02 -3.818522766232490540e-02 4.583998024463653564e-02 -1.193907409906387329e-01
-7.485689222812652588e-02 -3.830678761005401611e-01 3.092395961284637451e-01 1.117769703269004822e-01 1.633300930261611938e-01 1.147257313132286072e-01 2.796376645565032959e-01 3.224092721939086914e-01 -9.608312696218490601e-02 -9.031211584806442261e-02 2.051488123834133148e-02 -4.034899473190307617e-01 -1.161404848098754883e-01 7.037088274955749512e-03 -1.178837642073631287e-01 2.247274518013000488e-01 -5.544982850551605225e-03 -4.736259579658508301e-02 -1.549976021051406860e-01 -7.230078428983688354e-02 2.229904681444168091e-01 -4.638669639825820923e-02 2.437536567449569702e-01 -9.472288936376571655e-02 5.693185329437255859e-02 5.356811732053756714e-02 -7.399344444274902344e-02 -1.125271152704954147e-02 -1.562152802944183350e-01 -2.020467072725296021e-01 5.618304759263992310e-02 1.646601259708404541e-01
-1.620676517486572266e-01 -2.864948511123657227e-01 3.926742970943450928e-01 4.634186625480651855e-02 1.563174128532409668e-01 2.360816299915313721e-01 1.931133419275283813e-01 -1.965107619762420654e-01 -6.128191016614437103e-03 3.170229494571685791e-02 4.189674928784370422e-02 -2.522128522396087646e-01 -1.964993327856063843e-01 -3.835006356239318848e-01 -1.208596006035804749e-01 1.902209520339965820e-01 1.021492183208465576e-01 2.831062115728855133e-02 -5.301427841186523438e-02 1.537937074899673462e-01 1.492218673229217529e-02 2.416353225708007812e-01 -7.317341119050979614e-02 -1.403390169143676758e-01 -1.599533259868621826e-01 1.474419236183166504e-01 -2.704765200614929199e-01 1.856097765266895294e-02 -9.821236878633499146e-02 1.340313553810119629e-01 -7.346537709236145020e-02 -3.402903303503990173e-02
1.099688708782196045e-01 -1.463128626346588135e-01 1.614735424518585205e-01 -2.069734334945678711e-01 -1.454868763685226440e-01 8.240074664354324341e-02 9.112554788589477539e-02 2.403562217950820923e-01 1.270880922675132751e-02 -1.644350141286849976e-01 3.978664800524711609e-02 -6.399398297071456909e-02 -2.980655133724212646e-01 4.738517850637435913e-02 3.355847299098968506e-01 2.031095623970031738e-01 2.511171698570251465e-01 1.158344373106956482e-01 -2.247246801853179932e-01 -1.272814571857452393e-01 1.047428101301193237e-01 3.110425174236297607e-01 -1.086510419845581055e-01 -3.326890766620635986e-01 1.925694011151790619e-02 1.979806721210479736e-01 7.735183835029602051e-02 2.202004045248031616e-01 1.239312738180160522e-01 -2.567955665290355682e-02 -1.186594069004058838e-01 -1.679197698831558228e-01
-1.179030165076255798e-01 5.709959194064140320e-02 2.450433522462844849e-01 2.877591848373413086e-01 1.150163114070892334e-01 2.209712713956832886e-01 1.278567314147949219e-01 1.207001358270645142e-01 -1.791286021471023560e-01 7.110587507486343384e-02 9.127593785524368286e-02 -1.917234659194946289e-01 -2.659349441528320312e-01 1.869665235280990601e-01 1.607031375169754028e-01 3.824708759784698486e-01 2.710957266390323639e-02 9.832396358251571655e-02 2.960508465766906738e-01 -1.776218563318252563e-01 8.278229273855686188e-03 2.607964873313903809e-01 8.887112140655517578e-02 -1.259506493806838989e-01 1.303342431783676147e-01 1.538638472557067871e-01 -2.010795474052429199e-01 9.918624907732009888e-02 -1.928489357233047485e-01 -5.063108168542385101e-03 -1.854906380176544189e-01 5.473735928535461426e-02
-8.020752109587192535e-03 -2.901727259159088135e-01 -3.094294341281056404e-03 1.765306591987609863e-01 -7.131893932819366455e-02 2.562417685985565186e-01 4.771387279033660889e-01 -3.024885430932044983e-02 -6.404894590377807617e-02 -1.190681532025337219e-01 2.270715683698654175e-01 4.357946664094924927e-02 5.381436645984649658e-02 1.364350970834493637e-02 -1.313892658799886703e-02 1.397291123867034912e-01 3.648678362369537354e-01 -1.120229363441467285e-01 -1.367155611515045166e-01 -2.776199877262115479e-01 2.595761977136135101e-02 -4.516166076064109802e-02 2.347168326377868652e-02 2.918411418795585632e-02 1.440227329730987549e-01 2.935784459114074707e-01 -9.871272742748260498e-02 5.495690181851387024e-02 2.150284051895141602e-01 -4.749302193522453308e-02 -2.768395543098449707e-01 1.830996014177799225e-02
-4.361140355467796326e-02 3.004129417240619659e-02 7.862927764654159546e-02 -2.707342207431793213e-01 2.805052995681762695e-01 1.086911037564277649e-01 1.828539222478866577e-01 2.528456747531890869e-01 8.381705731153488159e-02 -9.053034707903862000e-03 6.406386941671371460e-02 1.384858787059783936e-01 -2.628199383616447449e-02 -5.793195962905883789e-02 -1.472797393798828125e-01 4.819106161594390869e-01 4.429370537400245667e-02 -1.325928866863250732e-01 -5.471418797969818115e-02 -1.091936826705932617e-01 -1.406759619712829590e-01 3.983834385871887207e-02 2.722054123878479004e-01 -1.137706171721220016e-02 -2.973911911249160767e-02 3.645279407501220703e-01 1.599502936005592346e-02 2.227189987897872925e-01 2.620973587036132812e-01 -1.427355557680130005e-01 3.418338671326637268e-02 1.938122808933258057e-01
-2.699253857135772705e-01 -3.173573315143585205e-01 2.783084809780120850e-01 4.662730917334556580e-02 1.298360377550125122e-01 1.934745460748672485e-01 5.518457293510437012e-02 -4.025762528181076050e-02 -1.359160896390676498e-02 -2.384442090988159180e-01 -9.345851093530654907e-02 -1.314891576766967773e-01 -1.456183046102523804e-01 2.572262287139892578e-01 -1.261044852435588837e-02 2.938337326049804688e-01 2.534097433090209961e-01 -5.625984817743301392e-02 -2.603999674320220947e-01 -3.563585579395294189e-01 -2.120928615331649780e-01 5.252502113580703735e-02 -1.370747983455657959e-01 7.975131273269653320e-02 1.592335477471351624e-02 -1.524632237851619720e-02 1.777296303771436214e-03 1.786570549011230469e-01 1.004762127995491028e-01 -1.264590173959732056e-01 -1.761022657155990601e-01 7.954624295234680176e-02
-4.179776459932327271e-02 -1.851923465728759766e-01 -1.406506635248661041e-03 2.413280010223388672e-01 5.228805914521217346e-02 4.154569655656814575e-02 3.035546243190765381e-01 2.844952642917633057e-01 -6.367709487676620483e-02 -2.934703230857849121e-01 2.135962396860122681e-01 -3.693020641803741455e-01 -3.835146427154541016e-01 6.791870296001434326e-02 -7.554025202989578247e-02 3.315291404724121094e-01 1.491326987743377686e-01 -4.941621329635381699e-03 -7.135988026857376099e-02 -1.632724553346633911e-01 1.289862245321273804e-01 -2.696672081947326660e-02 -6.244770437479019165e-02 -2.656668722629547119e-01 -8.929304033517837524e-02 7.838191092014312744e-02 -1.159054115414619446e-01 -5.769974086433649063e-03 -2.202895097434520721e-02 1.123821586370468140e-01 -3.766681626439094543e-02 2.636035345494747162e-02
1.976736485958099365e-01 -3.006576895713806152e-01 1.184615790843963623e-01 -8.401796966791152954e-02 -7.520976662635803223e-02 1.651453375816345215e-01 4.125263392925262451e-01 2.548781335353851318e-01 -1.343731731176376343e-01 -3.520984947681427002e-02 2.601114213466644287e-01 -3.266642689704895020e-01 1.009878739714622498e-01 1.300647258758544922e-01 2.486566156148910522e-01 2.049143612384796143e-02 2.011674270033836365e-02 -3.030233457684516907e-02 -3.135173022747039795e-02 -3.687772154808044434e-02 2.205171063542366028e-02 2.432589232921600342e-02 4.507533833384513855e-02 -2.409066073596477509e-02 1.254207640886306763e-01 2.565676867961883545e-01 -2.727082669734954834e-01 1.122915893793106079e-01 -1.580113768577575684e-01 -2.320788353681564331e-01 -2.084997296333312988e-01 -1.208278536796569824e-02
4.627089947462081909e-02 -5.055214464664459229e-02 1.511704325675964355e-01 -2.813942432403564453e-01 -1.698617786169052124e-01 1.804951876401901245e-01 3.526358902454376221e-01 1.013520956039428711e-01 -3.456695079803466797e-01 -2.690988183021545410e-01 -1.560142040252685547e-01 5.482178181409835815e-02 9.330962784588336945e-03 2.349363639950752258e-02 4.009139165282249451e-02 2.191473841667175293e-01 3.118181824684143066e-01 -1.128719281405210495e-02 2.026667594909667969e-01 -1.438807994127273560e-01 6.809927523136138916e-02 1.677361130714416504e-01 -7.957455515861511230e-02 4.880987480282783508e-02 1.778291538357734680e-02 1.844383478164672852e-01 -3.537934124469757080e-01 1.959332823753356934e-02 -6.035500392317771912e-02 -1.694874167442321777e-01 -3.366647288203239441e-02 1.835286766290664673e-01
5.481655895709991455e-02 -2.440155595541000366e-01 2.155877202749252319e-01 1.201046332716941833e-01 7.979574054479598999e-02 -3.653142601251602173e-02 -2.136054635047912598e-02 -7.151913642883300781e-02 1.149476096034049988e-01 -4.104085564613342285e-01 3.074923455715179443e-01 -2.260828614234924316e-01 -1.031692102551460266e-01 -1.253106594085693359e-01 -4.459924821276217699e-04 3.467809557914733887e-01 -1.159971673041582108e-02 -6.341744214296340942e-02 -2.512126863002777100e-01 -1.625617891550064087e-01 6.195036321878433228e-02 1.830616146326065063e-01 -1.551464647054672241e-01 -2.020404189825057983e-01 1.072854027152061462e-01 1.883349418640136719e-01 -1.580255627632141113e-01 -9.534352272748947144e-02 7.995587587356567383e-02 2.548600733280181885e-01 -7.028566300868988037e-02 -1.899953484535217285e-01
2.033144831657409668e-01 -5.582346022129058838e-02 4.303861260414123535e-01 6.599418073892593384e-02 -4.841651394963264465e-02 -6.992178503423929214e-03 2.531934380531311035e-01 3.183505684137344360e-02 9.127713739871978760e-02 -7.915403693914413452e-02 3.150992095470428467e-01 1.496134698390960693e-01 9.588903933763504028e-02 -1.332019865512847900e-01 -7.762481272220611572e-02 3.517170846462249756e-01 1.941209286451339722e-01 -8.611309528350830078e-02 9.583053737878799438e-02 3.943165298551321030e-03 -7.352339476346969604e-02 9.473492205142974854e-02 -1.342364400625228882e-01 -2.226842343807220459e-01 2.664555907249450684e-01 1.623138785362243652e-01 -2.387029975652694702e-01 -3.785404935479164124e-02 -1.012875661253929138e-01 -1.647641658782958984e-01 1.550683379173278809e-02 -2.753556966781616211e-01
1.979168318212032318e-02 -2.547030448913574219e-01 2.030458897352218628e-01 1.131582409143447876e-01 1.221521198749542236e-01 1.886202991008758545e-01 1.516128927469253540e-01 -6.430103629827499390e-02 -6.750176101922988892e-02 4.986953362822532654e-02 1.322063952684402466e-01 -3.416898846626281738e-01 1.392364501953125000e-01 -6.388355046510696411e-02 -1.401060074567794800e-01 4.257009923458099365e-01 1.071502566337585449e-01 -2.378402799367904663e-01 1.582380384206771851e-01 -1.298382878303527832e-03 2.089571803808212280e-01 2.009274810552597046e-01 -5.001098290085792542e-02 -6.708589196205139160e-02 -2.128180861473083496e-01 1.820737123489379883e-01 -1.608383804559707642e-01 1.627608202397823334e-02 1.882190704345703125e-01 -1.217385008931159973e-01 3.047817349433898926e-01 7.515382021665573120e-02
-1.057092398405075073e-01 1.556857377290725708e-01 2.980271875858306885e-01 -9.256312251091003418e-02 4.211481288075447083e-02 6.874527782201766968e-02 1.256278306245803833e-01 3.820273652672767639e-02 3.718496765941381454e-03 -1.806320548057556152e-01 1.270470768213272095e-01 -1.649115979671478271e-01 -1.265661269426345825e-01 -2.779764831066131592e-01 2.539170160889625549e-02 2.104419767856597900e-01 -5.958491191267967224e-02 -1.923607885837554932e-01 1.435041874647140503e-01 -7.815129309892654419e-02 -8.028616011142730713e-02 7.632075250148773193e-02 -4.674898684024810791e-01 -2.662684917449951172e-01 2.136885374784469604e-01 2.823321819305419922e-01 -1.922896653413772583e-01 9.780712425708770752e-03 4.635624960064888000e-02 -1.669204831123352051e-01 1.507197916507720947e-01 2.124040275812149048e-01
-5.754839628934860229e-02 2.448870986700057983e-01 1.973221451044082642e-01 -7.245921343564987183e-02 1.050150170922279358e-01 2.814030647277832031e-01 1.070293858647346497e-01 5.212827399373054504e-02 -1.976324319839477539e-01 -1.374348253011703491e-01 9.083913266658782959e-02 -8.600170910358428955e-02 -5.531267821788787842e-02 3.458314761519432068e-02 -6.199346855282783508e-02 4.947421848773956299e-01 1.644608825445175171e-01 -2.857167646288871765e-02 1.638293266296386719e-01 1.669773608446121216e-01 -1.592325605452060699e-02 -5.740772001445293427e-03 -8.600769937038421631e-02 -1.484025418758392334e-01 2.056288123130798340e-01 4.223895967006683350e-01 8.165284991264343262e-02 -2.673812024295330048e-02 -3.159534186124801636e-02 -1.116728931665420532e-01 -3.275597393512725830e-01 2.334154956042766571e-02
4.155696034431457520e-01 -1.398583799600601196e-01 2.996458113193511963e-01 1.441556029021739960e-02 -4.393643513321876526e-02 8.600571006536483765e-02 1.484961658716201782e-01 -7.780741900205612183e-02 -2.344709187746047974e-01 -1.304650157690048218e-01 7.128365803509950638e-03 -1.438208818435668945e-01 2.425141260027885437e-02 -4.072814062237739563e-02 -5.794030800461769104e-02 3.331169486045837402e-01 -2.060685008764266968e-01 1.276072859764099121e-01 -1.588080078363418579e-01 -2.602094709873199463e-01 -2.210859209299087524e-01 -9.967502951622009277e-02 5.473873391747474670e-02 -4.323970898985862732e-02 1.962287575006484985e-01 3.585009872913360596e-01 -6.592565029859542847e-02 2.062239795923233032e-01 1.584683060646057129e-01 -1.024308502674102783e-01 -5.540664866566658020e-02 -5.545775592327117920e-02
7.294686045497655869e-03 2.662589251995086670e-01 2.972932755947113037e-01 2.674955129623413086e-02 9.454155713319778442e-02 1.566151529550552368e-01 1.455008890479803085e-02 1.381528656929731369e-02 -1.616761982440948486e-01 1.343270391225814819e-01 2.882546931505203247e-02 -3.179716467857360840e-01 2.678180299699306488e-02 2.052111364901065826e-02 8.415937423706054688e-02 2.930783033370971680e-01 1.075293123722076416e-01 -1.129758954048156738e-01 8.152979612350463867e-02 -1.517020016908645630e-01 -1.144206076860427856e-01 1.727261394262313843e-01 -2.634240388870239258e-01 -3.642062246799468994e-01 1.104378234595060349e-02 3.340228497982025146e-01 -2.435350231826305389e-02 -7.876467704772949219e-02 -1.307894587516784668e-01 1.031859442591667175e-01 -3.087545037269592285e-01 1.591389328241348267e-01
1.574358791112899780e-01 1.818505376577377319e-01 1.265510320663452148e-01 -1.432732641696929932e-01 2.406980991363525391e-01 1.093802750110626221e-01 9.429378062486648560e-02 1.114467009902000427e-01 1.074931696057319641e-01 -3.286732733249664307e-02 1.386248618364334106e-01 -2.877879738807678223e-01 -9.306927025318145752e-02 -2.956169545650482178e-01 6.417837925255298615e-03 1.886749416589736938e-01 -1.658975929021835327e-01 -2.079296857118606567e-01 1.213547140359878540e-01 -9.338200837373733521e-02 1.489632129669189453e-01 6.085782498121261597e-02 -1.912967562675476074e-01 -1.447948366403579712e-01 9.164480865001678467e-02 3.593119084835052490e-01 -4.476180672645568848e-01 5.694635957479476929e-02 -1.134632825851440430e-01 2.817476354539394379e-02 -6.140168756246566772e-02 1.783870607614517212e-01
1.286525130271911621e-01 -2.467072755098342896e-01 1.885084807872772217e-01 9.969816356897354126e-02 2.261894047260284424e-01 1.277902871370315552e-01 7.235542684793472290e-02 -1.067694202065467834e-01 8.386767469346523285e-03 2.696568965911865234e-01 1.781562119722366333e-01 8.375055342912673950e-02 -4.786267131567001343e-02 -2.993099391460418701e-01 7.159058004617691040e-02 3.994902074337005615e-01 -2.099193185567855835e-01 1.625535786151885986e-01 -1.067433059215545654e-01 -2.950441241264343262e-01 1.225744485855102539e-01 -5.835500359535217285e-02 4.622469469904899597e-02 -1.089875400066375732e-01 1.473725289106369019e-01 2.423500567674636841e-01 1.142523661255836487e-01 -9.595248103141784668e-02 -1.224265545606613159e-01 -2.252194881439208984e-01 -2.007022500038146973e-01 1.214995607733726501e-01
8.488488942384719849e-02 -2.678427398204803467e-01 2.314634025096893311e-01 7.865951210260391235e-02 1.291260868310928345e-01 4.963672533631324768e-02 2.949892580509185791e-01 1.213111057877540588e-01 1.160622462630271912e-01 1.462770104408264160e-01 2.178976386785507202e-01 1.703698933124542236e-01 4.922176524996757507e-02 1.641425937414169312e-01 -1.279522329568862915e-01 2.967332005500793457e-01 3.706261143088340759e-02 -1.146357655525207520e-01 -1.021409407258033752e-01 -4.086753726005554199e-01 -8.457566052675247192e-02 -3.643521964550018311e-01 -6.776379793882369995e-02 -1.688066720962524414e-01 8.058849722146987915e-02 8.289267122745513916e-02 -3.085871338844299316e-01 -9.729629009962081909e-02 -1.028937567025423050e-02 -1.007205992937088013e-01 -3.553546220064163208e-02 -2.704172953963279724e-02
-6.470955163240432739e-02 -2.470774501562118530e-01 2.510057687759399414e-01 5.527899134904146194e-03 2.379346191883087158e-01 1.307775676250457764e-01 3.757623732089996338e-01 3.109034597873687744e-01 -7.524794340133666992e-02 -7.746788114309310913e-02 -4.038997367024421692e-02 -4.155531227588653564e-01 -1.173004806041717529e-01 1.151690334081649780e-01 -1.225888133049011230e-01 2.144665420055389404e-01 2.501269057393074036e-02 -8.206037431955337524e-02 -2.751675620675086975e-02 -9.159547090530395508e-02 1.944359838962554932e-01 -1.376417130231857300e-01 1.466282010078430176e-01 -1.462523490190505981e-01 6.513513624668121338e-02 1.078847348690032959e-01 -1.827124878764152527e-02 7.125683873891830444e-02 -2.133502215147018433e-01 -1.802911758422851562e-01 -2.150292508304119110e-02 2.649626433849334717e-01
1.790097542107105255e-02 -2.029818743467330933e-01 1.568547338247299194e-01 -3.810140769928693771e-03 1.587283760309219360e-01 2.934738099575042725e-01 4.017894566059112549e-01 2.507944107055664062e-01 -1.962930113077163696e-01 -3.064729040488600731e-03 1.458512544631958008e-01 -3.034959733486175537e-01 -2.193324565887451172e-01 1.715837717056274414e-01 -5.627828463912010193e-02 2.884937226772308350e-01 1.319496035575866699e-01 -2.439433634281158447e-01 -2.204708307981491089e-01 -8.262441307306289673e-02 -4.157350957393646240e-02 7.166630774736404419e-02 -8.179056458175182343e-03 -1.880906969308853149e-01 5.925492197275161743e-02 -6.909741461277008057e-02 -2.428026348352432251e-01 -5.362881720066070557e-02 1.266615688800811768e-01 1.546046044677495956e-02 4.103850573301315308e-03 1.458188146352767944e-01
-2.110880985856056213e-02 -2.823090553283691406e-01 1.372462958097457886e-01 2.291667610406875610e-01 1.530124694108963013e-01 2.391954958438873291e-01 3.004245162010192871e-01 1.213013008236885071e-01 -3.088313527405261993e-02 -1.462977528572082520e-01 3.122933804988861084e-01 -1.031717956066131592e-01 -2.197724431753158569e-01 8.037673681974411011e-02 2.227978408336639404e-01 2.771867215633392334e-01 7.532461732625961304e-02 -1.955315470695495605e-01 -1.699677705764770508e-01 3.344457596540451050e-02 1.634426042437553406e-02 -2.812885306775569916e-02 4.654475674033164978e-02 -1.101886760443449020e-02 -1.319122463464736938e-01 6.556298583745956421e-02 -3.640581965446472168e-01 -7.221417874097824097e-02 -3.212913405150175095e-03 1.242922917008399963e-01 -6.122914329171180725e-02 3.085858821868896484e-01
-2.058027833700180054e-01 -1.754201054573059082e-01 2.561578452587127686e-01 -1.561275422573089600e-01 1.422117501497268677e-01 1.947490721940994263e-01 2.372424453496932983e-01 -9.653771668672561646e-02 7.278578728437423706e-02 -2.558965682983398438e-01 9.540818631649017334e-02 1.235780492424964905e-01 -1.634062826633453369e-01 -4.961936548352241516e-02 -9.729816019535064697e-02 1.349784135818481445e-01 -2.807454764842987061e-01 1.398639678955078125e-01 -4.685267433524131775e-02 -1.483526676893234253e-01 -3.556526079773902893e-02 1.847501397132873535e-01 -1.415981799364089966e-01 -2.545175552368164062e-01 -5.484073981642723083e-02 2.983276844024658203e-01 -1.345785260200500488e-01 -1.008761376142501831e-01 -3.146036341786384583e-02 -3.013224303722381592e-01 -3.059321343898773193e-01 -1.124112308025360107e-01
-7.390460371971130371e-02 -2.474932670593261719e-01 4.302476719021797180e-02 2.233951687812805176e-01 3.039975464344024658e-01 1.769025325775146484e-01 2.198108732700347900e-01 -1.005448400974273682e-01 -5.321180075407028198e-02 1.064322739839553833e-01 1.198928207159042358e-01 -1.867368519306182861e-01 5.229795351624488831e-03 -4.107680637389421463e-03 -2.590736374258995056e-02 5.310320854187011719e-01 -1.812983155250549316e-01 -1.645402312278747559e-01 -8.893965184688568115e-02 3.246032074093818665e-02 -9.455004334449768066e-02 1.781774759292602539e-01 6.082683056592941284e-02 -2.840363979339599609e-01 -6.593883037567138672e-02 2.652181088924407959e-01 1.154293566942214966e-01 -1.297056227922439575e-01 -3.148015215992927551e-02 7.987206429243087769e-02 -9.341780096292495728e-02 -1.958955228328704834e-01
-1.411448866128921509e-01 -2.032615244388580322e-01 1.956380307674407959e-01 -1.509406566619873047e-01 7.741861045360565186e-02 2.884720861911773682e-01 5.088651925325393677e-02 2.752371132373809814e-01 2.137475013732910156e-01 -1.262096315622329712e-01 -3.211237862706184387e-02 1.634730845689773560e-01 -1.164205372333526611e-01 -3.008653819561004639e-01 1.197724938392639160e-01 2.348748445510864258e-01 -3.689563600346446037e-03 -1.257344633340835571e-01 -1.032212302088737488e-01 -2.997012110427021980e-03 -4.742592573165893555e-02 -2.656331360340118408e-01 1.422738581895828247e-01 -9.084057062864303589e-02 2.571211755275726318e-01 3.822714388370513916e-01 -1.407137811183929443e-01 -7.396382838487625122e-02 1.274347603321075439e-01 -2.515993118286132812e-01 -4.288951307535171509e-02 -2.254928834736347198e-02
1.512447297573089600e-01 -1.337496042251586914e-01 1.743937134742736816e-01 -1.617771536111831665e-01 3.117716312408447266e-01 2.109036594629287720e-01 3.437530398368835449e-01 2.139024883508682251e-01 9.739369899034500122e-02 -1.822210699319839478e-01 -1.731364056468009949e-02 -2.526588439941406250e-01 8.307509124279022217e-03 1.616738140583038330e-01 1.156884208321571350e-01 1.379500180482864380e-01 1.915569454431533813e-01 -1.558776944875717163e-01 9.317344427108764648e-02 -2.441426813602447510e-01 2.276013195514678955e-01 1.567205190658569336e-01 3.483594208955764771e-02 2.916760444641113281e-01 2.269462049007415771e-01 1.675474345684051514e-01 -1.331593394279479980e-01 -5.443412438035011292e-02 -1.200702860951423645e-01 2.876951172947883606e-02 -9.883654117584228516e-02 1.199399977922439575e-01
1.318139433860778809e-01 -1.336032599210739136e-01 4.697544276714324951e-01 -1.193421632051467896e-01 1.634467691183090210e-01 8.252977393567562103e-03 2.621096968650817871e-01 -2.305973321199417114e-01 -1.378118991851806641e-01 1.827254146337509155e-02 7.249980419874191284e-02 -3.999751433730125427e-02 -1.512680649757385254e-01 -3.028246164321899414e-01 -2.238256335258483887e-01 2.343209534883499146e-01 -1.007421091198921204e-01 5.916791781783103943e-02 -1.597015410661697388e-01 -1.669613420963287354e-01 -5.060072988271713257e-02 -4.402757808566093445e-02 -2.329273819923400879e-01 -1.227512583136558533e-01 1.075866296887397766e-01 3.315650224685668945e-01 -1.906744018197059631e-02 1.328172534704208374e-01 -1.807771176099777222e-01 9.011413156986236572e-02 -5.685905367136001587e-02 -1.050348579883575439e-01
9.974542260169982910e-02 -1.155092790722846985e-01 1.361023187637329102e-01 -1.610451005399227142e-02 8.600495755672454834e-02 6.687337160110473633e-02 1.304728072136640549e-02 2.767499983310699463e-01 5.514530465006828308e-02 -1.590986996889114380e-01 1.097342520952224731e-01 -1.988788843154907227e-01 7.806602120399475098e-02 -3.864677250385284424e-01 7.840881496667861938e-02 3.442995250225067139e-01 -1.723997741937637329e-01 -1.896250247955322266e-01 1.262866258621215820e-01 -2.885831296443939209e-01 -1.662046015262603760e-01 -1.506097465753555298e-01 2.160933762788772583e-01 9.593731164932250977e-02 1.179121434688568115e-01 2.814912497997283936e-01 7.899529486894607544e-02 1.192616000771522522e-01 2.258423902094364166e-02 -2.720394432544708252e-01 -2.218727767467498779e-01 2.726719528436660767e-02
-1.715911030769348145e-01 -1.535467803478240967e-01 2.462973259389400482e-02 2.230408191680908203e-01 -1.975160650908946991e-02 5.361358076333999634e-02 5.705862641334533691e-01 -2.529098279774188995e-02 -1.079781055450439453e-01 -6.671670079231262207e-02 1.167440935969352722e-01 -1.123604029417037964e-01 9.139304608106613159e-02 2.675867639482021332e-02 -5.270985886454582214e-02 2.164561599493026733e-01 1.101609766483306885e-01 3.241226077079772949e-02 -7.360647898167371750e-03 -3.312430381774902344e-01 1.179131641983985901e-01 -1.574271358549594879e-02 1.062641739845275879e-01 -1.149873947724699974e-03 1.244361698627471924e-01 3.274097442626953125e-01 -2.254010885953903198e-01 1.916975677013397217e-01 1.655176728963851929e-01 -2.064398974180221558e-01 -1.711908429861068726e-01 9.014786034822463989e-02
-2.606022059917449951e-01 -3.810490965843200684e-01 3.093534111976623535e-01 -1.225168406963348389e-01 2.394375801086425781e-01 5.567972362041473389e-02 -2.411935850977897644e-02 -5.942086130380630493e-02 -1.260552257299423218e-01 -2.411453127861022949e-01 2.512300908565521240e-01 -4.026274010539054871e-02 1.708547919988632202e-01 -4.190374165773391724e-02 1.491709500551223755e-01 -3.349246084690093994e-02 3.607762753963470459e-01 -1.376878619194030762e-01 -2.142566293478012085e-01 -1.127491518855094910e-01 -2.158651351928710938e-01 9.523115307092666626e-02 -1.162861585617065430e-01 8.176567405462265015e-02 6.189784035086631775e-02 1.712796837091445923e-01 -2.253030687570571899e-01 1.675089001655578613e-01 -1.338355243206024170e-01 3.389960527420043945e-02 5.628352984786033630e-02 -2.658936381340026855e-02
-1.494465470314025879e-01 -2.021430432796478271e-01 1.002575606107711792e-01 6.723304092884063721e-02 1.176419332623481750e-01 -1.097058057785034180e-01 1.385517865419387817e-01 1.124846860766410828e-01 -1.496140062808990479e-01 -1.791469305753707886e-01 2.400055527687072754e-01 1.186265274882316589e-01 -1.967648416757583618e-01 -2.258374840021133423e-01 9.362014383077621460e-02 2.317753583192825317e-01 3.319090306758880615e-01 -1.098806485533714294e-01 -6.114943325519561768e-02 -3.200541436672210693e-01 -4.124088585376739502e-01 5.954480543732643127e-02 -1.197410374879837036e-01 5.893205106258392334e-02 1.524039506912231445e-01 1.270040869712829590e-01 -1.593344062566757202e-01 -2.584371566772460938e-01 1.036429218947887421e-02 -7.999190688133239746e-02 -1.390630304813385010e-01 -9.446539729833602905e-02
3.196824491024017334e-01 -2.481093555688858032e-01 4.024846255779266357e-01 1.040315032005310059e-01 -2.125921249389648438e-01 6.473385542631149292e-02 1.147498786449432373e-01 2.789424359798431396e-02 8.679678663611412048e-03 3.331207553856074810e-04 1.569427996873855591e-01 8.965633809566497803e-02 2.891520853154361248e-04 -1.638137400150299072e-01 -1.202882528305053711e-01 4.524438679218292236e-01 -8.630131185054779053e-02 -3.182140365242958069e-02 -9.913120884448289871e-04 -7.003159821033477783e-02 -2.331266254186630249e-01 -4.701766651123762131e-03 7.750107441097497940e-03 -1.049651578068733215e-01 1.470483243465423584e-01 3.063290119171142578e-01 -1.770622879266738892e-01 1.655702441930770874e-01 5.559511110186576843e-02 -1.765412986278533936e-01 -5.143185332417488098e-02 -1.772013902664184570e-01
-6.836222857236862183e-02 6.602810323238372803e-02 9.415983408689498901e-02 1.756467111408710480e-02 6.221506744623184204e-02 3.041424751281738281e-01 2.669682800769805908e-01 3.296999260783195496e-02 6.171803548932075500e-02 -2.212127000093460083e-01 -1.272766590118408203e-01 -1.302535533905029297e-01 1.121123358607292175e-01 -1.795931458473205566e-01 -1.966731846332550049e-01 4.322583675384521484e-01 5.906152352690696716e-02 4.766272753477096558e-02 2.016911096870899200e-02 -3.461842238903045654e-02 7.958794385194778442e-02 2.182909287512302399e-02 -4.396682977676391602e-01 -1.713463813066482544e-01 1.273085712455213070e-03 4.013511911034584045e-02 -1.290229856967926025e-01 1.864196658134460449e-01 -8.907824754714965820e-02 -3.042034208774566650e-01 1.355442106723785400e-01 2.193114310503005981e-01
6.476010661572217941e-03 -1.299452781677246094e-01 2.859158515930175781e-01 -3.554161190986633301e-01 -8.964823186397552490e-02 6.431891024112701416e-02 7.666557282209396362e-02 2.547163367271423340e-01 -3.046044707298278809e-01 6.610473245382308960e-02 1.679169535636901855e-01 1.842773286625742912e-03 -5.825993418693542480e-02 -2.171431183815002441e-01 2.240815460681915283e-01 1.482495814561843872e-01 2.553148269653320312e-01 7.201998680830001831e-02 -7.419031113386154175e-02 -1.810503602027893066e-01 2.893002144992351532e-02 5.288757011294364929e-02 -7.077404111623764038e-02 -2.420262098312377930e-01 3.043746948242187500e-02 2.809635102748870850e-01 -6.234677881002426147e-02 3.251609206199645996e-01 1.072385981678962708e-01 1.383748352527618408e-01 -9.229948371648788452e-02 -1.986373960971832275e-01
-7.257939130067825317e-02 -2.658527493476867676e-01 2.373445779085159302e-01 1.141501590609550476e-01 1.624727845191955566e-01 -1.309163123369216919e-01 3.729817643761634827e-02 5.811533704400062561e-02 -9.674327075481414795e-02 -1.496542990207672119e-01 3.225383758544921875e-01 1.576418280601501465e-01 -2.018392682075500488e-01 -1.934110075235366821e-01 7.765280455350875854e-02 3.992648422718048096e-01 -1.029259059578180313e-02 1.063955947756767273e-03 -1.439509987831115723e-01 -3.221940398216247559e-01 -2.736711800098419189e-01 2.094512060284614563e-02 -1.089998260140419006e-01 2.425315529108047485e-01 1.357349455356597900e-01 8.887112140655517578e-02 -2.443032264709472656e-01 -1.556400675326585770e-02 -5.341635644435882568e-02 -1.506765652447938919e-02 -1.192108765244483948e-01 1.671678870916366577e-01
5.275763571262359619e-02 -6.030470132827758789e-02 1.393811702728271484e-01 -1.492107361555099487e-01 4.425747692584991455e-02 -2.423645853996276855e-01 8.917161077260971069e-02 1.480029970407485962e-01 2.022064179182052612e-01 -3.555307388305664062e-01 -8.756364881992340088e-02 -1.407608091831207275e-01 -2.161213457584381104e-01 -1.265280395746231079e-01 1.870816014707088470e-02 2.816417515277862549e-01 5.452429875731468201e-02 -3.363717794418334961e-01 -3.263518512248992920e-01 -2.622010111808776855e-01 2.407686319202184677e-03 1.409968584775924683e-01 9.986083954572677612e-02 7.894738018512725830e-02 9.144070744514465332e-02 1.199685782194137573e-01 -1.579506844282150269e-01 4.550573602318763733e-02 -2.021176815032958984e-01 -2.051498889923095703e-01 -7.708863168954849243e-02 -2.409453541040420532e-01
2.366457432508468628e-01 -3.803886175155639648e-01 2.945973277091979980e-01 3.787765279412269592e-02 1.071447208523750305e-01 -5.079945083707571030e-03 7.979027926921844482e-03 2.072378844022750854e-01 -1.196073517203330994e-01 -9.265595674514770508e-02 9.540094062685966492e-03 -1.154548302292823792e-01 -3.004574179649353027e-01 -1.308195888996124268e-01 -1.029886081814765930e-01 5.258279442787170410e-01 -1.048052087426185608e-01 1.585925580002367496e-03 -1.913137435913085938e-01 -2.118157446384429932e-01 1.086882036179304123e-02 1.284514460712671280e-02 -9.870958328247070312e-02 -1.662353277206420898e-01 -1.174683794379234314e-01 1.359050814062356949e-02 -1.306497007608413696e-01 -1.324433833360671997e-01 -1.103167235851287842e-01 1.525198221206665039e-01 1.065581068396568298e-01 1.633012667298316956e-02
6.703039258718490601e-02 -3.068195879459381104e-01 1.413551568984985352e-01 -1.690180972218513489e-02 1.137649118900299072e-01 1.335080713033676147e-01 4.285975918173789978e-02 -4.359360784292221069e-02 -2.614780515432357788e-02 6.127055361866950989e-02 5.308142304420471191e-02 -3.184963762760162354e-01 -7.450216449797153473e-03 1.607871986925601959e-02 -1.881094872951507568e-01 4.838895201683044434e-01 9.377995133399963379e-02 -2.553484737873077393e-01 1.614207774400711060e-01 6.271133571863174438e-02 1.254332810640335083e-01 3.704727292060852051e-01 -3.678546473383903503e-02 -1.115111485123634338e-01 -1.996324062347412109e-01 2.659972012042999268e-01 -2.687839269638061523e-01 -4.116240143775939941e-02 1.969168148934841156e-02 7.911245524883270264e-02 5.534897372126579285e-02 -5.512520670890808105e-02
-1.389651559293270111e-02 1.849110424518585205e-01 2.819894254207611084e-01 -6.500412523746490479e-02 1.809363514184951782e-01 1.022703945636749268e-01 -3.078795270994305611e-03 1.691755503416061401e-01 1.154010221362113953e-01 1.437388062477111816e-01 4.985300078988075256e-02 -1.859646439552307129e-01 -1.620715260505676270e-01 -3.028097152709960938e-01 -4.006943479180335999e-02 1.064978316426277161e-01 -4.210574924945831299e-02 -1.392234414815902710e-01 -3.499004989862442017e-02 -2.297536581754684448e-01 2.926577068865299225e-02 2.748678028583526611e-01 -2.931772470474243164e-01 -1.427319049835205078e-01 -2.972575277090072632e-02 3.392292261123657227e-01 -4.473246634006500244e-01 -2.790204994380474091e-02 -8.063727617263793945e-02 -3.091724030673503876e-02 -7.930941879749298096e-02 1.400078833103179932e-01
7.108448445796966553e-02 -1.605247110128402710e-01 3.974795341491699219e-01 -1.239548251032829285e-01 1.299931854009628296e-01 2.202395722270011902e-02 3.414719998836517334e-01 -1.664080321788787842e-01 -9.685086458921432495e-02 -1.502225995063781738e-01 4.516244679689407349e-02 1.885157227516174316e-01 1.186726987361907959e-01 1.275422144681215286e-02 5.018489062786102295e-02 2.156546115875244141e-01 -1.220473572611808777e-01 -7.394586503505706787e-02 9.939152002334594727e-02 -2.534596920013427734e-01 -2.692041993141174316e-01 2.009409666061401367e-01 3.420931473374366760e-02 -5.871935561299324036e-02 2.157147079706192017e-01 -1.829778961837291718e-02 -2.579396069049835205e-01 2.362391054630279541e-01 -9.672524780035018921e-02 -2.377827018499374390e-01 -2.216529250144958496e-01 -7.185877859592437744e-02
1.967135630548000336e-02 -1.694144159555435181e-01 8.644624054431915283e-02 -1.293555796146392822e-01 1.352454721927642822e-01 -1.935628056526184082e-01 -1.213889345526695251e-01 -8.806250058114528656e-03 -1.928795427083969116e-01 -2.745906412601470947e-01 1.549906563013792038e-02 -1.743330508470535278e-01 -4.736990332603454590e-01 5.111682042479515076e-02 5.414883047342300415e-02 3.034668862819671631e-01 1.488258987665176392e-01 -2.140786200761795044e-01 -1.754774898290634155e-01 -2.668717801570892334e-01 5.571923777461051941e-02 6.500472128391265869e-02 -4.660149291157722473e-02 1.738231815397739410e-02 2.396629154682159424e-01 3.383309543132781982e-01 -3.346377238631248474e-02 9.431584924459457397e-02 9.284902364015579224e-03 9.569060057401657104e-02 7.848895341157913208e-02 1.837171167135238647e-01
1.297336220741271973e-01 -5.284637585282325745e-02 -6.478913873434066772e-02 -7.445666193962097168e-02 -1.403872221708297729e-01 4.660974442958831787e-02 1.988897770643234253e-01 2.991986274719238281e-02 -3.211387395858764648e-01 -2.817121148109436035e-01 1.753259599208831787e-01 3.665980324149131775e-02 1.287429481744766235e-01 -1.048268079757690430e-01 1.888565421104431152e-01 1.159222945570945740e-01 2.360841035842895508e-01 6.352248019538819790e-04 8.524926006793975830e-02 -3.388943672180175781e-01 2.050441205501556396e-01 2.599104046821594238e-01 -9.022331982851028442e-02 -6.367646902799606323e-02 1.145786717534065247e-01 1.393283605575561523e-01 -2.334585338830947876e-01 1.257215440273284912e-01 -2.186321765184402466e-01 -2.020363062620162964e-01 -3.118846416473388672e-01 1.693337559700012207e-01
-1.827228367328643799e-01 -2.591931223869323730e-01 1.691254377365112305e-01 2.611407935619354248e-01 -2.128111273050308228e-01 -1.844006031751632690e-02 3.958977386355400085e-02 3.244830965995788574e-01 -1.245445758104324341e-01 -7.722967863082885742e-02 -1.090279594063758850e-02 -3.615968301892280579e-02 -2.024475932121276855e-01 2.085317224264144897e-01 -5.786966159939765930e-02 2.656941711902618408e-01 2.360880523920059204e-01 -2.583612687885761261e-02 2.498418390750885010e-01 -2.016685605049133301e-01 7.044488936662673950e-02 8.365035802125930786e-02 1.288804039359092712e-02 -2.969374358654022217e-01 5.656177923083305359e-02 2.351853251457214355e-01 -2.258729487657546997e-01 -7.957437634468078613e-02 -2.537592053413391113e-01 -3.749531134963035583e-02 -1.232222616672515869e-01 1.104242354631423950e-01
-1.316251158714294434e-01 -2.001865506172180176e-01 2.263555526733398438e-01 2.193895578384399414e-01 7.310793548822402954e-02 -7.742679119110107422e-02 6.528472155332565308e-02 8.483190089464187622e-02 -1.745283752679824829e-01 -2.749892771244049072e-01 1.118549779057502747e-01 5.735793337225914001e-02 -1.857033818960189819e-01 -2.496431618928909302e-01 8.932101726531982422e-02 1.682165563106536865e-01 1.182077452540397644e-01 -2.559798359870910645e-01 4.493267834186553955e-02 -4.127393066883087158e-01 -3.705228865146636963e-01 -4.233150556683540344e-02 7.750573568046092987e-03 3.468777611851692200e-02 2.075313925743103027e-01 1.668826192617416382e-01 -1.307769268751144409e-01 -1.549757421016693115e-01 -1.292547583580017090e-01 -5.426046624779701233e-02 -8.295968919992446899e-02 1.862362623214721680e-01
-4.755152389407157898e-02 -1.799931079149246216e-01 3.060491085052490234e-01 1.463789958506822586e-02 2.741408050060272217e-01 1.627305746078491211e-01 3.154775202274322510e-01 -1.215799227356910706e-01 -5.899117328226566315e-03 -2.311328053474426270e-02 -1.328490674495697021e-01 2.574772387742996216e-02 -3.322974443435668945e-01 1.292606592178344727e-01 1.032404899597167969e-01 3.588348031044006348e-01 8.244083821773529053e-02 -4.484203830361366272e-02 -1.890124231576919556e-01 -2.670143246650695801e-01 6.769187748432159424e-02 -4.765710793435573578e-03 -1.444402635097503662e-01 -1.095471531152725220e-02 -5.244573205709457397e-02 4.603153839707374573e-02 -2.096817791461944580e-01 -2.400494553148746490e-02 4.222604632377624512e-02 -2.229168862104415894e-01 -1.748048663139343262e-01 -3.118104934692382812e-01
-1.127734407782554626e-02 -3.762821853160858154e-01 2.035372257232666016e-01 -2.306985259056091309e-01 -1.415131837129592896e-01 -1.012200042605400085e-01 1.796044111251831055e-01 2.289592325687408447e-01 -1.144586801528930664e-01 -1.530424058437347412e-01 1.381733268499374390e-01 -1.192917954176664352e-02 -1.868898421525955200e-01 -6.056602299213409424e-02 9.074048697948455811e-02 9.267571568489074707e-02 7.746873050928115845e-02 2.911176681518554688e-01 -9.645191580057144165e-02 -3.945585489273071289e-01 1.797332018613815308e-01 2.275650352239608765e-01 -1.436934918165206909e-01 -1.866633892059326172e-01 5.299939960241317749e-02 1.420940309762954712e-01 -1.171033531427383423e-01 2.149282842874526978e-01 1.402901262044906616e-01 1.495086103677749634e-01 7.872784882783889771e-02 1.051560863852500916e-01
2.413535565137863159e-01 -1.223353073000907898e-01 2.059903591871261597e-01 -1.025078669190406799e-01 2.931143641471862793e-01 1.985750794410705566e-01 2.980132102966308594e-01 1.605858951807022095e-01 -8.785647340118885040e-03 -2.007790505886077881e-01 7.546206563711166382e-02 -1.059345081448554993e-01 4.508434329181909561e-03 1.042069718241691589e-01 2.739699482917785645e-01 -1.021087095141410828e-01 2.846619486808776855e-01 -5.244984105229377747e-02 -1.970983110368251801e-02 -2.523047924041748047e-01 1.811555474996566772e-01 2.682159245014190674e-01 3.806804120540618896e-02 6.836844235658645630e-02 1.119765415787696838e-01 1.969439387321472168e-01 -2.000080049037933350e-01 -2.078536450862884521e-01 -1.278519779443740845e-01 -1.082553192973136902e-01 -3.292350098490715027e-02 2.404831945896148682e-01
-1.390150841325521469e-02 -2.661953866481781006e-01 4.097480773925781250e-01 4.061292484402656555e-02 6.914313882589340210e-02 -1.410184800624847412e-01 1.609569191932678223e-01 -7.287220656871795654e-02 6.849483400583267212e-02 -9.128345549106597900e-02 -1.302199512720108032e-01 8.238371461629867554e-02 -3.217817246913909912e-01 1.294109970331192017e-01 9.028479456901550293e-03 2.901046276092529297e-01 6.019261106848716736e-02 -1.181428506970405579e-02 2.173083275556564331e-01 -3.883038759231567383e-01 8.873979002237319946e-02 -2.021484076976776123e-02 4.927536100149154663e-02 -1.300374716520309448e-01 -2.023506611585617065e-01 1.183770000934600830e-01 7.313127163797616959e-03 2.099209278821945190e-02 3.988900035619735718e-02 -1.664545685052871704e-01 -2.255368679761886597e-01 3.117900788784027100e-01
2.788787186145782471e-01 -1.789735555648803711e-01 2.750760614871978760e-01 2.928891032934188843e-02 1.703261882066726685e-01 -1.099499315023422241e-01 1.008887216448783875e-01 2.919320948421955109e-03 -3.165874257683753967e-02 -1.347311735153198242e-01 2.966074831783771515e-02 2.095508873462677002e-01 -1.094205006957054138e-01 6.365752220153808594e-02 1.860172599554061890e-01 2.700612246990203857e-01 -3.691632300615310669e-02 -2.180188447237014771e-01 6.059786677360534668e-02 -4.267566502094268799e-01 -2.549352347850799561e-01 2.936083078384399414e-01 -6.514747440814971924e-02 -1.309855431318283081e-01 2.016620039939880371e-01 7.973396778106689453e-02 -3.642581403255462646e-02 1.280365288257598877e-01 -2.661931812763214111e-01 -7.629015296697616577e-02 -1.233780197799205780e-02 -1.612841486930847168e-01
1.450190395116806030e-01 -3.088966608047485352e-01 -2.783934120088815689e-03 -1.063748672604560852e-01 1.784294247627258301e-01 1.070485934615135193e-01 -1.361152976751327515e-01 1.124029010534286499e-01 1.319073438644409180e-01 -9.221263229846954346e-02 -5.238645151257514954e-02 5.407737568020820618e-02 -2.432612925767898560e-01 4.706993326544761658e-02 -9.335470199584960938e-02 4.202736318111419678e-01 3.538496494293212891e-01 -9.426008909940719604e-02 -1.477281004190444946e-01 -6.657697260379791260e-02 8.263578265905380249e-02 -1.981943659484386444e-02 3.399195894598960876e-02 -9.248142689466476440e-02 -8.888279646635055542e-02 9.505113959312438965e-02 2.616692520678043365e-02 3.182348906993865967e-01 -2.116110548377037048e-02 -1.840924918651580811e-01 -1.824672818183898926e-01 3.945336937904357910e-01
-7.869064062833786011e-02 -2.284595966339111328e-01 -3.906871005892753601e-02 1.624734997749328613e-01 5.004243180155754089e-02 6.604856997728347778e-02 4.899388551712036133e-01 1.486319676041603088e-02 -4.633264988660812378e-02 -1.192338317632675171e-01 1.439114809036254883e-01 -3.637272492051124573e-02 9.738674759864807129e-02 -9.052205830812454224e-02 -7.874519377946853638e-02 1.547179967164993286e-01 1.599973291158676147e-01 -1.537390649318695068e-01 -1.130825653672218323e-01 -3.954607844352722168e-01 6.434416025876998901e-02 -4.047175496816635132e-02 2.380963712930679321e-01 6.866596639156341553e-02 1.017181482166051865e-02 2.667469084262847900e-01 -1.109921634197235107e-01 7.809533923864364624e-02 2.565766572952270508e-01 6.908904016017913818e-02 -3.520798683166503906e-01 1.025339812040328979e-01
-9.424339979887008667e-02 3.042032709345221519e-03 1.951000839471817017e-01 -2.182985655963420868e-02 2.973565161228179932e-01 2.234044522047042847e-01 1.192117556929588318e-01 5.249467864632606506e-02 1.736263036727905273e-01 1.618985980749130249e-01 2.022418528795242310e-01 1.488858163356781006e-01 3.249268531799316406e-01 -2.304476350545883179e-01 -5.237086489796638489e-02 4.722441434860229492e-01 1.277086883783340454e-01 -1.565801352262496948e-01 -9.479669481515884399e-02 -4.564867913722991943e-02 -1.740845441818237305e-01 -1.012172028422355652e-01 -8.341714739799499512e-02 -1.532763689756393433e-01 -2.728193998336791992e-02 3.966963887214660645e-01 5.694369226694107056e-02 -2.918348461389541626e-02 2.025740034878253937e-02 -1.776098832488059998e-02 -5.009224265813827515e-02 7.115387916564941406e-02
1.536956131458282471e-01 -1.017413213849067688e-01 1.233731955289840698e-01 -2.527172490954399109e-02 9.039854258298873901e-02 -2.370902337133884430e-02 1.287956088781356812e-01 1.295103877782821655e-01 -2.221868932247161865e-01 -2.934724092483520508e-01 3.750940039753913879e-02 3.724465370178222656e-01 -2.560926675796508789e-01 -9.112943895161151886e-03 -2.000205367803573608e-01 3.656911849975585938e-01 -4.802361130714416504e-02 -6.935097277164459229e-02 -5.629571527242660522e-02 -2.213278114795684814e-01 -2.527559101581573486e-01 1.409046202898025513e-01 9.464004635810852051e-02 7.990097254514694214e-02 7.171975821256637573e-02 8.637043088674545288e-02 -3.869376480579376221e-01 -1.223935931921005249e-01 -1.376674473285675049e-01 -9.272589534521102905e-02 -1.572515815496444702e-01 7.152516394853591919e-02
1.476338505744934082e-01 -2.201290875673294067e-01 1.755890995264053345e-01 -3.972223401069641113e-02 2.190345376729965210e-01 -1.500607375055551529e-02 6.203222647309303284e-02 1.637133806943893433e-01 1.130786091089248657e-01 -2.966567873954772949e-01 -1.429681293666362762e-02 -8.316391147673130035e-03 3.053951822221279144e-02 1.073153614997863770e-01 1.083284318447113037e-01 3.822714388370513916e-01 -2.280375510454177856e-01 1.037269458174705505e-01 3.760410472750663757e-02 -2.809065580368041992e-01 -1.184925343841314316e-02 1.791431605815887451e-01 -1.125713139772415161e-01 -2.282697409391403198e-01 1.690028458833694458e-01 2.320461124181747437e-01 -5.655551701784133911e-02 2.597906067967414856e-02 -2.375897467136383057e-01 9.168849140405654907e-02 -7.529229670763015747e-02 -3.875628113746643066e-01
5.975833162665367126e-02 -1.038720607757568359e-01 1.012170687317848206e-01 -1.705983281135559082e-01 1.260075420141220093e-01 -2.126259505748748779e-01 1.198163330554962158e-01 2.312452495098114014e-01 -3.982215654104948044e-03 -3.297926485538482666e-01 9.638623148202896118e-02 -3.166501596570014954e-02 -4.330725073814392090e-01 3.336948528885841370e-02 -1.120430156588554382e-01 3.694325983524322510e-01 3.013251908123493195e-02 3.384179249405860901e-02 -1.568822413682937622e-01 -1.479328870773315430e-01 1.757829040288925171e-01 4.523927345871925354e-02 -7.969561964273452759e-02 2.640241943299770355e-02 1.820382326841354370e-01 3.597189784049987793e-01 -8.025992661714553833e-02 -7.890141010284423828e-02 1.692239940166473389e-01 8.060152083635330200e-02 3.233177959918975830e-02 2.463244199752807617e-01
7.478828728199005127e-02 -1.122700721025466919e-01 3.253651559352874756e-01 -1.183199360966682434e-01 9.158545732498168945e-02 -1.378280222415924072e-01 2.035400867462158203e-01 5.901835113763809204e-02 -1.588744819164276123e-01 -1.929796487092971802e-01 1.955148577690124512e-01 -1.949819028377532959e-01 3.115646541118621826e-01 -4.093163460493087769e-02 -1.228628978133201599e-01 1.815187335014343262e-01 9.825146198272705078e-02 5.445377528667449951e-02 -1.526378989219665527e-01 -2.588488161563873291e-01 -3.195469677448272705e-01 1.991257965564727783e-01 -1.354209929704666138e-01 -2.882850170135498047e-01 7.197682559490203857e-02 2.254409492015838623e-01 -2.509890124201774597e-02 5.427586659789085388e-02 6.881171464920043945e-02 -2.792345881462097168e-01 7.296577841043472290e-02 -1.019132435321807861e-01
3.942496329545974731e-02 -2.638444006443023682e-01 2.422299385070800781e-01 1.126952320337295532e-01 8.255871385335922241e-02 -3.759280964732170105e-02 1.536392867565155029e-01 2.746813595294952393e-01 -6.591775268316268921e-02 1.503206789493560791e-01 2.060218006372451782e-01 -2.305578067898750305e-02 -8.838544040918350220e-02 1.657083779573440552e-01 2.254959791898727417e-01 1.157630383968353271e-01 -1.793764764443039894e-03 -2.496148943901062012e-01 9.855458140373229980e-02 -1.085385903716087341e-01 2.305932193994522095e-01 3.173796534538269043e-01 3.840887453407049179e-03 -4.089631438255310059e-01 -9.682175517082214355e-02 3.373980224132537842e-01 -5.366142839193344116e-02 -2.164396792650222778e-01 -2.509238757193088531e-02 1.551560591906309128e-03 4.671455360949039459e-03 4.657246544957160950e-02
-1.725671887397766113e-01 1.670469902455806732e-02 1.848440021276473999e-01 -1.229664683341979980e-01 5.618687346577644348e-02 4.943906888365745544e-02 1.497963368892669678e-01 1.953285038471221924e-01 1.291881799697875977e-01 -1.499480456113815308e-01 3.162917196750640869e-01 4.769857972860336304e-02 -1.079635322093963623e-01 -9.797556698322296143e-02 9.923172742128372192e-02 5.031659007072448730e-01 3.818143531680107117e-02 -5.125407502055168152e-02 1.854455173015594482e-01 -2.163685485720634460e-02 -1.961023956537246704e-01 -4.782666265964508057e-02 2.679602205753326416e-01 -1.800248026847839355e-01 -3.394154831767082214e-02 4.224981665611267090e-01 1.824785619974136353e-01 6.840556859970092773e-02 7.318305224180221558e-02 -2.002804912626743317e-02 -6.082595512270927429e-02 1.330521255731582642e-01
1.217691451311111450e-01 -1.660612523555755615e-01 1.945980042219161987e-01 -1.015535369515419006e-01 3.995341062545776367e-02 -3.319492191076278687e-02 2.638270854949951172e-01 -1.045823842287063599e-02 6.041356921195983887e-02 -2.688676714897155762e-01 -6.471107155084609985e-02 1.637028157711029053e-01 -3.873909637331962585e-02 -1.033914238214492798e-01 3.667221963405609131e-02 3.099885284900665283e-01 -2.971651777625083923e-02 -1.240239366888999939e-01 -6.979732960462570190e-02 -1.813391447067260742e-01 -2.403937578201293945e-01 3.965089917182922363e-01 -3.027416467666625977e-01 -2.100302726030349731e-01 2.700288295745849609e-01 6.253925710916519165e-02 -3.018523752689361572e-02 1.084129586815834045e-01 -2.486256659030914307e-01 -1.498953849077224731e-01 -7.954487204551696777e-02 -1.885519772768020630e-01
8.410351723432540894e-02 -3.029933571815490723e-01 1.142632365226745605e-01 -1.485002785921096802e-01 6.297116726636886597e-02 -2.021516561508178711e-01 1.619893312454223633e-01 -2.314399927854537964e-02 1.099499911069869995e-01 -2.429641187191009521e-01 1.147839128971099854e-01 5.905379354953765869e-02 -2.059543430805206299e-01 8.205933868885040283e-02 1.078720837831497192e-01 4.798457324504852295e-01 -3.636508435010910034e-02 1.203100904822349548e-01 -5.734970048069953918e-02 -1.835003644227981567e-01 -1.501590311527252197e-01 7.802827656269073486e-02 -1.719480603933334351e-01 4.192921146750450134e-02 2.554481029510498047e-01 1.273178011178970337e-01 -4.285211861133575439e-01 -9.689924307167530060e-03 -2.630165778100490570e-03 -1.237217560410499573e-01 -8.665931969881057739e-02 1.218750476837158203e-01
-1.869388967752456665e-01 -3.240676820278167725e-01 1.375228911638259888e-01 8.843786269426345825e-02 -4.620893858373165131e-03 -1.701774448156356812e-02 3.513367101550102234e-02 2.078172117471694946e-01 -1.203990355134010315e-01 4.954389110207557678e-02 -1.737947203218936920e-02 -5.616753920912742615e-02 -2.368792705237865448e-02 1.361529082059860229e-01 -1.515591591596603394e-01 2.259022891521453857e-01 2.551884353160858154e-01 7.311571389436721802e-02 -3.378343069925904274e-03 -3.659500479698181152e-01 2.923885919153690338e-02 -2.071725130081176758e-01 -7.497870177030563354e-02 1.624872833490371704e-01 -2.683429047465324402e-02 3.458975255489349365e-01 -2.687579989433288574e-01 -2.038940340280532837e-01 -3.180546760559082031e-01 3.173085302114486694e-02 -2.320161908864974976e-01 6.852435320615768433e-02
-8.947041630744934082e-02 1.473651528358459473e-01 -4.907292127609252930e-02 -1.153699308633804321e-01 9.390717744827270508e-02 1.714157164096832275e-01 1.659774184226989746e-01 3.524461016058921814e-02 -2.115547657012939453e-03 3.140035271644592285e-02 5.859540030360221863e-02 -2.793627791106700897e-02 -1.243102476000785828e-01 -8.673591166734695435e-02 2.078724093735218048e-02 3.959627449512481689e-01 3.467645496129989624e-02 -1.282563805580139160e-01 -8.683953434228897095e-02 1.660962849855422974e-01 -1.235046982765197754e-01 1.914901882410049438e-01 1.904964148998260498e-01 -3.812777698040008545e-01 1.042959541082382202e-01 2.104311585426330566e-01 -1.148305740207433701e-02 1.995201706886291504e-01 -2.511928603053092957e-02 -3.184881806373596191e-01 -4.502179026603698730e-01 1.262647807598114014e-01
-2.132272124290466309e-01 4.918000474572181702e-02 2.973098158836364746e-01 -6.403391063213348389e-02 -3.581648692488670349e-02 2.056713998317718506e-01 -1.439571231603622437e-01 -4.807327687740325928e-02 -1.633584126830101013e-02 -1.899917870759963989e-01 -1.031920984387397766e-01 -2.419515401124954224e-01 -3.342423737049102783e-01 1.399955749511718750e-01 -9.629471600055694580e-02 3.639421463012695312e-01 2.737555205821990967e-01 1.412964705377817154e-02 1.564642786979675293e-02 -3.679445981979370117e-01 -1.034192219376564026e-01 2.005067318677902222e-01 -1.765341125428676605e-02 6.925502326339483261e-03 -4.778914526104927063e-02 1.415614038705825806e-01 -2.879008352756500244e-01 7.865638285875320435e-02 -1.408556997776031494e-01 7.988134399056434631e-03 -1.449583172798156738e-01 -8.096902631223201752e-03
-2.197708040475845337e-01 6.754649430513381958e-02 4.779708385467529297e-01 1.224381104111671448e-01 1.493824273347854614e-01 6.079497747123241425e-03 1.719451695680618286e-02 5.658233538269996643e-02 1.160373464226722717e-01 -2.347057759761810303e-01 1.537575423717498779e-01 4.043885692954063416e-02 4.455560818314552307e-02 -1.150225624442100525e-01 -1.722644567489624023e-01 3.906621336936950684e-01 8.423498272895812988e-02 -5.954736471176147461e-02 -7.300096750259399414e-02 -1.247871518135070801e-01 -2.653633654117584229e-01 1.019169986248016357e-01 -2.688678205013275146e-01 -1.564652174711227417e-01 2.768380343914031982e-01 1.612698435783386230e-01 2.300583571195602417e-02 3.944194689393043518e-02 4.294005408883094788e-02 -3.435939550399780273e-02 -1.049577221274375916e-01 2.421056181192398071e-01
-1.379361748695373535e-01 -4.187628924846649170e-01 3.236344456672668457e-01 -7.791242748498916626e-02 1.766579151153564453e-01 -2.265287935733795166e-01 2.732740342617034912e-01 1.588740795850753784e-01 6.113298237323760986e-02 -8.674143999814987183e-02 2.222891747951507568e-01 -9.988696128129959106e-02 1.246463879942893982e-02 -3.237785995006561279e-01 -1.068235784769058228e-01 1.542505174875259399e-01 -1.283323951065540314e-02 -1.648434698581695557e-01 -1.730786561965942383e-01 1.008228138089179993e-01 -1.246729046106338501e-01 1.004623025655746460e-01 -3.273516297340393066e-01 -2.199912220239639282e-01 -6.284184008836746216e-02 7.032744586467742920e-02 -3.927024826407432556e-02 -4.791069403290748596e-02 -2.671863418072462082e-03 -9.376695007085800171e-02 -1.758760213851928711e-01 -1.999602839350700378e-02
2.870831787586212158e-01 -1.552868634462356567e-01 3.712030947208404541e-01 2.985005266964435577e-03 -1.145129278302192688e-01 -1.020105555653572083e-01 2.505847811698913574e-01 -4.458701238036155701e-02 1.570071727037429810e-01 -1.208047792315483093e-01 1.769452393054962158e-01 1.664970368146896362e-01 -2.673583291471004486e-02 4.900227114558219910e-02 -6.466181576251983643e-02 4.819062054157257080e-01 5.418535321950912476e-03 -3.560259565711021423e-02 1.754162274301052094e-02 -1.830033659934997559e-01 -1.198330223560333252e-01 -8.928485959768295288e-02 2.606091797351837158e-01 -1.275897622108459473e-01 9.633199125528335571e-02 9.909871220588684082e-02 -2.907420396804809570e-01 2.255030162632465363e-02 -2.642489671707153320e-01 -1.110889166593551636e-01 4.882271867245435715e-03 4.008707776665687561e-02
1.441138833761215210e-01 -5.868759006261825562e-02 3.560838401317596436e-01 -3.741606697440147400e-02 3.611627817153930664e-01 7.173381745815277100e-02 2.934693694114685059e-01 -1.694659292697906494e-01 -1.582376658916473389e-01 -6.065629422664642334e-02 1.853316128253936768e-01 5.250766873359680176e-02 -8.739515906199812889e-04 -3.069251477718353271e-01 -1.095077916979789734e-01 4.070799946784973145e-01 -8.143833279609680176e-02 1.159945726394653320e-01 6.058003008365631104e-02 -1.785386949777603149e-01 -2.165864855051040649e-01 -1.220926865935325623e-01 6.453278660774230957e-02 -4.536559060215950012e-02 1.764341741800308228e-01 3.034202754497528076e-01 4.958504810929298401e-02 8.117935806512832642e-02 -1.443578395992517471e-02 3.460492193698883057e-02 -2.215967699885368347e-02 -4.025732353329658508e-02
-1.373506188392639160e-01 -3.742549717426300049e-01 3.166944384574890137e-01 -1.531299352645874023e-01 1.570452898740768433e-01 3.224109113216400146e-02 -1.843803673982620239e-01 -1.673516780138015747e-01 -2.063980400562286377e-01 -2.065026611089706421e-01 9.275544434785842896e-02 -1.101421788334846497e-01 1.415402740240097046e-01 -1.256661862134933472e-01 -5.375053733587265015e-03 1.091878861188888550e-01 1.222804188728332520e-01 -2.565700113773345947e-01 -2.435994334518909454e-03 -1.143869087100028992e-01 -4.131744801998138428e-01 2.875604927539825439e-01 -3.621417656540870667e-02 -1.879075355827808380e-02 8.393487334251403809e-02 2.360941469669342041e-01 -1.737459003925323486e-01 -6.484889984130859375e-02 1.658636927604675293e-01 -3.954198211431503296e-02 1.712887175381183624e-02 1.942732557654380798e-02
-8.988256007432937622e-02 -2.081906050443649292e-01 2.008032053709030151e-01 2.156632244586944580e-01 1.693623065948486328e-01 1.722583621740341187e-01 4.550381302833557129e-01 2.068380266427993774e-01 -1.123438999056816101e-01 -1.653289794921875000e-01 8.885298669338226318e-02 -1.287759989500045776e-01 -2.376703321933746338e-01 1.427186131477355957e-01 4.057838022708892822e-02 9.524992108345031738e-02 2.775186300277709961e-01 -1.747928112745285034e-01 2.181718125939369202e-02 -9.709666669368743896e-02 -8.978384733200073242e-02 1.200364232063293457e-01 8.620772510766983032e-02 -3.330828547477722168e-01 1.311994045972824097e-01 -3.939403221011161804e-02 -2.502150237560272217e-01 4.199034348130226135e-02 1.395280510187149048e-01 -3.348246961832046509e-02 -5.643323808908462524e-02 1.905542463064193726e-01
-1.059721708297729492e-01 -1.420115381479263306e-01 1.610336638987064362e-02 1.068086400628089905e-01 -8.463560789823532104e-02 1.236968040466308594e-01 4.700776636600494385e-01 2.030623517930507660e-02 6.058762222528457642e-02 -8.968469500541687012e-02 8.058238029479980469e-02 -9.288301318883895874e-02 1.300908178091049194e-01 9.873384609818458557e-03 -1.366202626377344131e-02 1.823001205921173096e-01 3.534144759178161621e-01 -2.764905616641044617e-02 -1.212746202945709229e-01 -2.776532471179962158e-01 1.682636737823486328e-01 -7.853211462497711182e-02 5.173190310597419739e-02 4.779090359807014465e-02 1.746922731399536133e-02 4.380599856376647949e-01 -1.059463918209075928e-01 8.317840099334716797e-02 2.163053005933761597e-01 -1.215994581580162048e-01 -3.219349682331085205e-01 -5.781840905547142029e-02
-3.658616170287132263e-02 1.694421172142028809e-01 1.979927420616149902e-01 -2.793908119201660156e-02 1.387262940406799316e-01 -4.312757402658462524e-02 3.123992681503295898e-02 9.989453852176666260e-02 -2.166869193315505981e-01 2.278107851743698120e-01 2.567870728671550751e-02 -2.728491425514221191e-01 3.840215504169464111e-02 1.326099932193756104e-01 1.952440291643142700e-01 3.931852579116821289e-01 9.611684828996658325e-02 -1.861931532621383667e-01 1.184532344341278076e-01 -1.955158412456512451e-01 2.629014551639556885e-01 2.898105382919311523e-01 -1.689225286245346069e-01 -3.268947005271911621e-01 -2.750723809003829956e-02 2.349583506584167480e-01 -1.697483807802200317e-01 6.065272726118564606e-03 -6.182706914842128754e-03 2.994151227176189423e-02 -2.019908577203750610e-01 -3.102239221334457397e-02
-5.864929780364036560e-02 -1.364433318376541138e-01 3.249204754829406738e-01 -9.594012051820755005e-03 -1.825316846370697021e-01 4.112510755658149719e-02 1.316064298152923584e-01 -9.429172612726688385e-03 -2.397188097238540649e-01 3.029093518853187561e-02 1.671532541513442993e-01 -1.628015637397766113e-01 -3.609730005264282227e-01 7.715421169996261597e-02 -1.996602863073348999e-01 3.311942890286445618e-02 1.553292199969291687e-02 4.676697030663490295e-02 1.488741487264633179e-01 -3.283632099628448486e-01 -2.476508468389511108e-01 9.141695499420166016e-02 -2.007690519094467163e-01 -1.359679251909255981e-01 -1.792626082897186279e-01 3.188073337078094482e-01 -1.890204995870590210e-01 1.359734386205673218e-01 1.230628862977027893e-01 -9.428140521049499512e-02 -2.277814298868179321e-01 -7.078731060028076172e-02
-1.580401808023452759e-01 -1.930283010005950928e-01 2.040114104747772217e-01 -7.918802648782730103e-02 1.217105016112327576e-01 -5.275124311447143555e-02 -7.372140139341354370e-02 1.534818764775991440e-02 1.234054341912269592e-01 -1.362667977809906006e-01 1.414935141801834106e-01 -1.248129308223724365e-01 -1.922241449356079102e-01 -1.804559230804443359e-01 -1.024957895278930664e-01 1.465236693620681763e-01 9.419142454862594604e-02 -6.589422374963760376e-02 -3.448767364025115967e-01 -2.572275996208190918e-01 -1.944756954908370972e-01 -1.293129473924636841e-01 -6.417368352413177490e-02 -6.931836903095245361e-02 1.447422802448272705e-01 3.678662180900573730e-01 -1.420425176620483398e-01 1.782906353473663330e-01 1.245954707264900208e-01 -1.022232770919799805e-01 -4.212067723274230957e-01 -1.493516564369201660e-01
4.186115786433219910e-02 -1.887124925851821899e-01 1.085834279656410217e-01 -1.739581525325775146e-01 1.397329717874526978e-01 -2.828696072101593018e-01 2.298975549638271332e-02 1.031061038374900818e-01 -1.414261609315872192e-01 -1.264423131942749023e-01 -3.334423154592514038e-02 -1.728828251361846924e-01 -3.759900331497192383e-01 9.441686421632766724e-02 -5.807355977594852448e-03 3.283543288707733154e-01 -1.142646074295043945e-01 -2.718192636966705322e-01 -4.124116152524948120e-02 -2.521352767944335938e-01 2.316672652959823608e-01 -1.099832355976104736e-01 -1.036363095045089722e-01 -1.527284681797027588e-01 8.663221448659896851e-02 2.795816957950592041e-01 -2.324143052101135254e-02 2.586036920547485352e-01 -4.136284813284873962e-02 -1.087864860892295837e-02 4.345869645476341248e-02 2.755146324634552002e-01
-5.281334277242422104e-03 -2.026683986186981201e-01 -4.346919059753417969e-02 -2.579832077026367188e-01 2.274471968412399292e-01 -7.307491451501846313e-02 2.292765080928802490e-01 1.743710339069366455e-01 -2.039625048637390137e-01 -1.655135899782180786e-01 8.923602849245071411e-02 1.755454391241073608e-01 8.141951635479927063e-03 -1.302615553140640259e-01 8.741524815559387207e-02 1.802812367677688599e-01 3.087702989578247070e-01 -1.956179291009902954e-01 5.826237425208091736e-02 -3.218601942062377930e-01 4.572618007659912109e-02 2.658511400222778320e-01 1.298489719629287720e-01 -3.190688490867614746e-01 -2.292328029870986938e-01 1.076110228896141052e-01 4.971268400549888611e-02 5.004586651921272278e-02 -7.785232365131378174e-02 -2.501420080661773682e-01 1.028193309903144836e-01 -7.156007736921310425e-02
-3.392607271671295166e-01 -4.154366999864578247e-02 1.353319585323333740e-01 -1.275856196880340576e-01 6.645899266004562378e-02 -2.449140511453151703e-02 -1.077088415622711182e-01 2.195827066898345947e-01 -3.235265910625457764e-01 -2.110213190317153931e-01 4.330648481845855713e-02 -7.046025246381759644e-02 -3.400839865207672119e-02 4.903052002191543579e-02 8.901299536228179932e-02 2.476012147963047028e-02 2.366632819175720215e-01 -1.543470621109008789e-01 -1.351970154792070389e-02 -2.781663835048675537e-01 1.563841700553894043e-01 2.333799749612808228e-01 -1.253776401281356812e-01 -2.423510998487472534e-01 2.872928380966186523e-01 2.564708292484283447e-01 -1.407028436660766602e-01 5.255255103111267090e-02 6.190091371536254883e-02 -1.163013949990272522e-01 -1.339809298515319824e-01 -3.141061365604400635e-01
-1.285976916551589966e-01 -4.020861387252807617e-01 1.861199587583541870e-01 -1.172920837998390198e-01 -1.538165807723999023e-01 2.880845665931701660e-01 2.312936335802078247e-01 1.154137328267097473e-01 -2.763643488287925720e-02 -4.822205752134323120e-02 -6.254766881465911865e-02 -6.856759637594223022e-02 -2.215060442686080933e-01 8.186375349760055542e-02 -8.057729154825210571e-02 1.130367964506149292e-01 1.756074875593185425e-01 2.224770486354827881e-01 -9.277381747961044312e-02 -4.174737036228179932e-01 9.458629041910171509e-02 1.549417227506637573e-01 -2.585053443908691406e-01 -1.235858574509620667e-01 -8.138113468885421753e-02 2.298671305179595947e-01 2.151186205446720123e-02 2.292007207870483398e-01 -2.072883211076259613e-02 4.673678800463676453e-02 8.721621334552764893e-02 -1.105756908655166626e-01
7.723892480134963989e-02 -2.259388715028762817e-01 1.987022459506988525e-01 -6.664837244898080826e-03 1.297007054090499878e-01 3.892732039093971252e-02 2.474946379661560059e-01 3.750452697277069092e-01 -1.682315319776535034e-01 1.739984005689620972e-01 1.625922620296478271e-01 -1.780357062816619873e-01 6.830067932605743408e-02 2.056247144937515259e-01 1.960266679525375366e-01 2.621572613716125488e-01 -4.148451983928680420e-02 -2.685519754886627197e-01 -2.863236144185066223e-02 -3.167702257633209229e-01 1.245180442929267883e-01 1.962734460830688477e-01 1.754224598407745361e-01 -1.457353830337524414e-01 1.336615830659866333e-01 1.663412004709243774e-01 -6.364037096500396729e-02 -1.955727636814117432e-01 5.268850550055503845e-02 -1.901434175670146942e-02 2.447555772960186005e-02 1.994605511426925659e-01
8.337379992008209229e-02 -2.473631501197814941e-01 -3.543865634128451347e-03 1.274652034044265747e-01 2.509447336196899414e-01 1.698034554719924927e-01 -1.083553209900856018e-01 -4.890906438231468201e-02 -3.920579329133033752e-03 -3.179836571216583252e-01 1.789160966873168945e-01 2.908047437667846680e-01 2.253168448805809021e-02 -4.999584704637527466e-02 -2.831539213657379150e-01 2.396111786365509033e-01 1.526586413383483887e-01 -2.303810268640518188e-01 -1.290172785520553589e-01 -2.488675266504287720e-01 1.334783136844635010e-01 -8.621712215244770050e-03 -3.102608257904648781e-03 -2.740184068679809570e-01 7.104765623807907104e-02 2.874640524387359619e-01 -1.334825903177261353e-01 -1.073066964745521545e-01 1.643799543380737305e-01 1.924590617418289185e-01 -1.465279757976531982e-01 -2.936372347176074982e-02
-1.049170941114425659e-01 -1.654453426599502563e-01 3.171717524528503418e-01 -5.293558165431022644e-02 7.112121582031250000e-02 1.360523700714111328e-01 4.834367707371711731e-02 2.658180296421051025e-01 -3.596180975437164307e-01 2.638295590877532959e-01 2.622584104537963867e-01 2.025843560695648193e-01 -5.161006003618240356e-02 -2.651347815990447998e-01 -1.820922493934631348e-01 1.950087249279022217e-01 9.441756457090377808e-02 -3.066086173057556152e-01 4.220493882894515991e-02 -2.746672369539737701e-02 1.296424418687820435e-01 2.483116537332534790e-01 -6.348051875829696655e-02 6.385833770036697388e-02 -1.328478008508682251e-01 5.221313238143920898e-02 -2.717006504535675049e-01 -8.437871932983398438e-02 7.137303799390792847e-02 -4.359045252203941345e-02 -9.026014804840087891e-02 1.638496294617652893e-02
-1.486956030130386353e-01 -1.399087011814117432e-01 1.132492721080780029e-01 8.937434852123260498e-02 1.178792193531990051e-01 2.961710095405578613e-01 3.063464909791946411e-02 1.412591487169265747e-01 -2.562952637672424316e-01 -1.674789004027843475e-02 1.969771683216094971e-01 -1.468418538570404053e-01 -2.258481532335281372e-01 -7.398983929306268692e-03 7.892922312021255493e-02 1.340682804584503174e-01 1.760080605745315552e-01 -2.035007327795028687e-01 -4.958269000053405762e-01 7.361926604062318802e-03 -9.028571099042892456e-02 -7.067812141031026840e-03 -6.881068460643291473e-03 -7.394870370626449585e-02 -1.935868710279464722e-01 3.511804044246673584e-01 -2.737827971577644348e-02 3.190242350101470947e-01 -1.072899624705314636e-01 -1.127824746072292328e-02 6.201680377125740051e-02 5.078399926424026489e-02
-1.625027358531951904e-01 -2.115342766046524048e-01 2.979394495487213135e-01 -3.731597959995269775e-02 1.199659407138824463e-01 1.937046647071838379e-01 -8.966644853353500366e-02 1.052112802863121033e-01 1.485544890165328979e-01 -1.455100923776626587e-01 1.021212935447692871e-01 -1.412129700183868408e-01 -1.225205659866333008e-01 3.400363400578498840e-02 -1.682984828948974609e-01 2.185653597116470337e-01 7.421706616878509521e-02 -1.391367465257644653e-01 -3.852647542953491211e-01 -1.565368175506591797e-01 -2.130522131919860840e-01 -1.895159929990768433e-01 -6.754320114850997925e-02 3.928018268197774887e-03 1.669489294290542603e-01 1.948627233505249023e-01 -5.058364570140838623e-02 2.729368805885314941e-01 -4.346024617552757263e-02 -4.047746211290359497e-02 -3.954866528511047363e-01 -1.235735788941383362e-01
-2.881534695625305176e-01 -8.353850990533828735e-02 3.381566107273101807e-01 -1.483091861009597778e-01 1.230213120579719543e-01 -3.726968169212341309e-02 -6.857014447450637817e-02 3.016410470008850098e-01 -1.698675155639648438e-01 -2.251686006784439087e-01 -4.768000915646553040e-03 -2.061844468116760254e-01 5.144861340522766113e-02 -7.988078519701957703e-03 -4.998962208628654480e-02 -2.660844475030899048e-03 2.518797814846038818e-01 -7.565578818321228027e-02 -8.565516769886016846e-02 -2.907643020153045654e-01 -2.956367842853069305e-02 1.389476209878921509e-01 -1.389680653810501099e-01 -2.751410901546478271e-01 3.805878758430480957e-01 7.985348999500274658e-02 -1.089273542165756226e-01 1.316025704145431519e-01 -4.293472692370414734e-02 -4.263973236083984375e-02 -1.438352614641189575e-01 -2.304822206497192383e-01
7.494286447763442993e-02 -3.373203799128532410e-02 2.772884368896484375e-01 -2.146426588296890259e-01 1.170141771435737610e-01 -6.169620528817176819e-02 -8.573788404464721680e-02 1.564096361398696899e-01 -1.797671318054199219e-01 -2.452019304037094116e-01 1.720564365386962891e-01 -1.523188352584838867e-01 -7.889885455369949341e-03 -5.077635124325752258e-02 -1.776825338602066040e-01 2.638240456581115723e-01 2.084385901689529419e-01 1.287359595298767090e-01 1.596555858850479126e-01 -1.428168416023254395e-01 6.557735055685043335e-02 -1.160897463560104370e-01 -1.978745609521865845e-01 -1.208797544240951538e-01 3.426907956600189209e-01 3.786285221576690674e-01 1.096324399113655090e-01 -4.076207429170608521e-02 -7.360803335905075073e-02 -1.676756739616394043e-01 -2.571151256561279297e-01 -1.426319926977157593e-01
-4.696799814701080322e-02 -2.240554094314575195e-01 1.018777638673782349e-01 1.783944815397262573e-01 1.417519897222518921e-01 -2.242168597877025604e-02 -2.274404652416706085e-02 -8.526104688644409180e-02 1.273951232433319092e-01 -3.038556575775146484e-01 2.755023539066314697e-01 -1.343010738492012024e-02 -2.240715026855468750e-01 -1.224681437015533447e-01 -1.019467860460281372e-01 3.652482032775878906e-01 1.078922003507614136e-01 -2.559140324592590332e-01 -3.133604824542999268e-01 -7.254417240619659424e-02 2.310552746057510376e-01 -6.995691359043121338e-02 -1.695831269025802612e-01 -2.025564610958099365e-01 6.089078262448310852e-03 3.167584538459777832e-01 -9.842061437666416168e-03 6.114168837666511536e-02 1.997870393097400665e-02 2.095713913440704346e-01 -1.280421614646911621e-01 9.889494627714157104e-02
-1.125561147928237915e-01 -4.248877465724945068e-01 1.710370033979415894e-01 7.692271471023559570e-02 4.404062330722808838e-01 1.504712104797363281e-01 1.444264650344848633e-01 8.817301131784915924e-03 -1.046790275722742081e-02 3.212118521332740784e-02 1.495212763547897339e-01 -4.922986403107643127e-02 -6.839475035667419434e-02 -3.302087485790252686e-01 9.780447185039520264e-02 2.999748587608337402e-01 -1.590894907712936401e-01 1.520733535289764404e-01 -1.276829689741134644e-01 5.712779983878135681e-02 -1.099910140037536621e-01 -3.462652117013931274e-02 1.177115663886070251e-01 -1.842232942581176758e-01 9.615805745124816895e-02 2.614535391330718994e-01 -1.298693120479583740e-01 4.074113816022872925e-02 -1.729559302330017090e-01 1.290541440248489380e-01 -6.297787278890609741e-02 1.383774727582931519e-01
-1.385268867015838623e-01 1.854294538497924805e-01 6.558382883667945862e-03 -3.251403570175170898e-01 6.310652941465377808e-02 1.776334345340728760e-01 2.714414596557617188e-01 3.210621178150177002e-01 -4.184035211801528931e-02 -2.538632154464721680e-01 1.438351720571517944e-01 -1.956483349204063416e-02 -7.466598600149154663e-02 -3.120004236698150635e-01 -1.142842024564743042e-01 3.774670958518981934e-01 -5.680118501186370850e-02 -1.885774582624435425e-01 -6.206030026078224182e-02 8.211851119995117188e-02 3.256433829665184021e-02 -2.670413069427013397e-02 -1.968356817960739136e-01 -5.435619503259658813e-02 1.835997551679611206e-01 1.871841549873352051e-01 -2.767221629619598389e-01 1.254600137472152710e-01 -5.320939794182777405e-02 3.125327825546264648e-02 8.317434787750244141e-02 1.341498494148254395e-01
6.965526938438415527e-02 -8.213945664465427399e-03 2.199014574289321899e-01 2.180686891078948975e-01 5.359989404678344727e-02 7.218673825263977051e-02 8.033522218465805054e-02 1.451703608036041260e-01 7.598672062158584595e-02 -6.285910028964281082e-03 -2.761157602071762085e-02 3.603748604655265808e-02 1.564665138721466064e-01 -3.169186785817146301e-02 -9.322378784418106079e-02 2.825082242488861084e-01 3.957085907459259033e-01 5.657209455966949463e-02 -2.661223150789737701e-02 9.500344097614288330e-02 -4.424576833844184875e-02 1.605879813432693481e-01 -2.129561901092529297e-01 -2.085933983325958252e-01 8.068332821130752563e-02 2.158369123935699463e-01 -3.142713904380798340e-01 2.979560196399688721e-01 -3.603107929229736328e-01 -5.644686892628669739e-02 -1.114737913012504578e-01 2.636139392852783203e-01
1.408243179321289062e-01 8.330935239791870117e-02 2.404416799545288086e-01 -1.024037450551986694e-01 2.002564370632171631e-01 -1.481760945171117783e-02 1.159613281488418579e-01 5.233399569988250732e-02 -5.013279616832733154e-02 -7.717832922935485840e-02 3.048768937587738037e-01 -1.796263158321380615e-01 1.043515354394912720e-01 1.334897577762603760e-01 4.052062705159187317e-02 1.029303893446922302e-01 1.499319374561309814e-01 -9.106758981943130493e-02 -4.417034089565277100e-01 -2.544825673103332520e-01 -2.929039113223552704e-02 3.106148838996887207e-01 -1.819224469363689423e-02 -6.823159009218215942e-02 -1.748065203428268433e-01 1.407549828290939331e-01 -5.134085938334465027e-02 2.930908799171447754e-01 -1.515140235424041748e-01 -2.255309522151947021e-01 -1.290608793497085571e-01 -2.268116325139999390e-01
7.663130527362227440e-04 -1.420021355152130127e-01 2.640885710716247559e-01 2.555161416530609131e-01 1.050629913806915283e-01 -4.548268392682075500e-02 -4.538377374410629272e-02 -4.195860400795936584e-02 1.883055716753005981e-01 -3.192318677902221680e-01 2.631234824657440186e-01 -2.268873453140258789e-01 -2.958277463912963867e-01 -2.096306085586547852e-01 -1.022820398211479187e-01 2.213619053363800049e-01 2.126223742961883545e-01 -1.939504444599151611e-01 3.063014522194862366e-02 -1.778177917003631592e-01 -6.816381961107254028e-02 -1.526516377925872803e-01 -2.673203349113464355e-01 -8.393350243568420410e-02 2.086341194808483124e-02 1.530914306640625000e-01 -1.389113217592239380e-01 1.016500443220138550e-01 4.345440864562988281e-02 1.465249955654144287e-01 -2.444627583026885986e-01 1.428893506526947021e-01
7.562668621540069580e-02 -3.384772241115570068e-01 2.681010365486145020e-01 1.256545335054397583e-01 4.132992625236511230e-01 2.467295341193675995e-02 1.888226568698883057e-01 -3.801785036921501160e-02 2.462079748511314392e-02 -1.032841205596923828e-01 -1.149889733642339706e-02 1.793095767498016357e-01 2.405069395899772644e-02 -1.702897697687149048e-01 1.844157874584197998e-01 3.664208054542541504e-01 -2.673724293708801270e-01 -7.226115465164184570e-02 4.277325794100761414e-02 -1.445219963788986206e-01 -2.338180691003799438e-01 8.163925260305404663e-02 -1.305748149752616882e-02 -1.942897289991378784e-01 1.507714763283729553e-02 2.606540322303771973e-01 -9.256701171398162842e-02 -1.819144636392593384e-01 7.507374975830316544e-04 -4.210275784134864807e-02 -8.181523531675338745e-02 -1.585458070039749146e-01
-1.300784349441528320e-01 3.322718839626759291e-04 2.150155305862426758e-01 4.346068948507308960e-02 -2.052886337041854858e-01 -7.200381904840469360e-02 2.489938884973526001e-01 1.718089729547500610e-01 -2.460332661867141724e-01 -1.452558338642120361e-01 1.389757692813873291e-01 -2.207092493772506714e-01 -2.266141586005687714e-02 -1.105250492691993713e-01 -7.047609239816665649e-02 1.965685933828353882e-01 2.155728489160537720e-01 -1.962177455425262451e-01 1.086052507162094116e-01 -2.618707120418548584e-01 2.361230552196502686e-01 2.370531409978866577e-01 1.298390030860900879e-01 -1.548878401517868042e-01 4.070195853710174561e-01 1.401032805442810059e-01 2.737436443567276001e-02 2.524143457412719727e-01 5.370190739631652832e-02 -6.871572881937026978e-02 -1.208180561661720276e-01 4.549468867480754852e-03
3.634419292211532593e-02 2.028343677520751953e-01 1.906285285949707031e-01 4.218493402004241943e-02 3.210011422634124756e-01 -1.269475966691970825e-01 6.056218221783638000e-02 1.702140718698501587e-01 -1.049617454409599304e-01 1.256252527236938477e-01 -1.739604771137237549e-01 3.441025316715240479e-02 1.952791959047317505e-01 -1.092640906572341919e-01 5.584891885519027710e-02 2.656636238098144531e-01 3.349951505661010742e-01 -1.967102587223052979e-01 -8.675368130207061768e-02 -2.532725036144256592e-01 2.747152447700500488e-01 2.153753638267517090e-01 -1.018892452120780945e-01 -2.380432337522506714e-01 9.264410287141799927e-02 1.968150138854980469e-01 -1.741731464862823486e-01 -1.059524640440940857e-01 -5.565553531050682068e-02 -2.632601261138916016e-01 -9.579769521951675415e-02 -6.044838204979896545e-02
-1.428306400775909424e-01 -2.262906581163406372e-01 2.551071941852569580e-01 -1.193238645792007446e-01 2.126662433147430420e-01 -9.424893558025360107e-02 1.523775607347488403e-01 9.013645350933074951e-02 -2.668492309749126434e-02 1.309669855982065201e-02 -5.978639051318168640e-02 -2.673529684543609619e-01 -1.785985976457595825e-01 1.304972618818283081e-01 -3.877147659659385681e-02 3.316317200660705566e-01 1.046121045947074890e-01 -1.711597293615341187e-01 3.429156914353370667e-02 -7.206925749778747559e-02 1.001646518707275391e-01 3.041194975376129150e-01 -4.176199063658714294e-02 -3.649980723857879639e-01 -2.760847508907318115e-01 2.767696380615234375e-01 -2.049667760729789734e-02 -2.774252295494079590e-01 3.059141896665096283e-02 3.495658980682492256e-03 -2.414307184517383575e-02 -1.069431453943252563e-01
-1.473106630146503448e-02 -1.936299651861190796e-01 -1.715198159217834473e-02 4.449487105011940002e-02 7.194665819406509399e-02 1.694939434528350830e-01 5.097383260726928711e-01 -1.700380295515060425e-01 -1.034613698720932007e-01 1.048898790031671524e-02 1.514978110790252686e-01 -9.526832401752471924e-02 6.610710918903350830e-02 2.904014475643634796e-02 -7.278775423765182495e-02 1.930606514215469360e-01 3.354654312133789062e-01 -1.843160018324851990e-02 -2.132361531257629395e-01 -3.649920523166656494e-01 -1.659215427935123444e-02 -3.645180538296699524e-02 1.380795836448669434e-01 8.691613562405109406e-03 1.301576644182205200e-01 3.026099503040313721e-01 -1.090018004179000854e-01 2.099390178918838501e-01 2.007493227720260620e-01 -9.173103421926498413e-02 -1.397490203380584717e-01 -4.140755161643028259e-02
-2.263672798871994019e-01 -2.347632944583892822e-01 3.137031197547912598e-01 9.359331429004669189e-02 -6.141533702611923218e-02 1.807675957679748535e-01 -9.630101174116134644e-02 1.209917068481445312e-01 4.949536174535751343e-02 -1.783081293106079102e-01 -2.712134644389152527e-02 -1.427359431982040405e-01 -2.928880155086517334e-01 5.532725900411605835e-02 -1.038650572299957275e-01 -3.434732556343078613e-02 1.783563643693923950e-01 -5.589260905981063843e-02 -3.149526892229914665e-03 -3.804258108139038086e-01 -2.630897462368011475e-01 1.115974634885787964e-01 -2.424256205558776855e-01 -2.642072439193725586e-01 -7.032316643744707108e-03 2.823144793510437012e-01 -8.166512101888656616e-02 5.541743338108062744e-02 -8.770047873258590698e-02 1.024778932332992554e-02 -2.719281315803527832e-01 -9.381465613842010498e-02
-1.229546517133712769e-01 -2.563994824886322021e-01 -1.162783280014991760e-01 1.628475338220596313e-01 1.576673537492752075e-01 5.795834958553314209e-02 3.259987235069274902e-01 2.542807459831237793e-01 -2.675005793571472168e-01 -4.151704907417297363e-02 8.848379552364349365e-02 -5.284440144896507263e-02 -1.771209985017776489e-01 1.251315623521804810e-01 1.738175004720687866e-01 2.519339919090270996e-01 2.184175997972488403e-01 -3.113955259323120117e-01 -1.977791637182235718e-01 -1.524966806173324585e-01 2.144617289304733276e-01 2.703155875205993652e-01 1.330053508281707764e-01 -1.210015118122100830e-01 1.779621690511703491e-01 -3.742598369717597961e-02 -1.333898305892944336e-01 8.911877125501632690e-02 -9.448087960481643677e-02 -7.796838134527206421e-02 -2.957957237958908081e-02 1.490164101123809814e-01
1.026769876480102539e-01 -3.266130387783050537e-01 2.503432631492614746e-01 -2.350023835897445679e-01 -1.669883355498313904e-02 3.081592023372650146e-01 1.250618547201156616e-01 1.692405194044113159e-01 8.945158123970031738e-02 2.573491772636771202e-03 -7.179535180330276489e-02 8.722171187400817871e-03 -2.036961913108825684e-01 1.364641636610031128e-02 1.433733850717544556e-01 1.802321076393127441e-01 1.817237883806228638e-01 1.079064011573791504e-01 -1.812227666378021240e-01 -2.301429510116577148e-01 9.187713265419006348e-02 3.745032474398612976e-02 -2.531196475028991699e-01 -3.120665252208709717e-01 -8.083682507276535034e-02 1.234370246529579163e-01 -5.214209109544754028e-02 3.128538131713867188e-01 1.466968357563018799e-01 1.589608639478683472e-01 -1.882147789001464844e-01 -1.051096841692924500e-01
1.228619292378425598e-01 -2.631074190139770508e-01 2.135758250951766968e-01 -1.469590365886688232e-01 -2.700712680816650391e-01 3.188751637935638428e-02 1.393710970878601074e-01 1.890803128480911255e-01 -7.459883578121662140e-03 -2.484357059001922607e-01 1.127962172031402588e-01 -2.521262131631374359e-02 -2.957004010677337646e-01 -7.942005060613155365e-03 6.265939772129058838e-02 9.206121414899826050e-02 -1.856853067874908447e-01 8.549874275922775269e-02 -1.646493375301361084e-01 -1.819686144590377808e-01 1.200607419013977051e-02 9.113781899213790894e-02 -8.934373408555984497e-02 -3.277876973152160645e-01 -4.486362449824810028e-03 3.366593420505523682e-01 1.080792620778083801e-01 2.914163172245025635e-01 1.176282577216625214e-02 -2.592673525214195251e-02 -2.335466742515563965e-01 -2.304167300462722778e-01
-2.218086719512939453e-01 -6.706491112709045410e-02 1.275310572236776352e-02 -3.300347328186035156e-01 7.810110598802566528e-02 -4.907272383570671082e-02 1.046956926584243774e-01 3.286339109763503075e-03 3.269126415252685547e-01 -2.478221207857131958e-01 1.505323797464370728e-01 -1.463536471128463745e-01 -9.536986798048019409e-02 -1.061493828892707825e-01 5.147603154182434082e-02 3.781071007251739502e-01 -8.035313338041305542e-02 -1.719296127557754517e-01 -2.046626657247543335e-01 -3.022335171699523926e-01 -1.659199967980384827e-02 1.370959728956222534e-01 3.075831830501556396e-01 -2.018433213233947754e-01 1.777642965316772461e-01 2.240886837244033813e-01 7.067437469959259033e-02 8.495701849460601807e-02 -1.414556950330734253e-01 -2.595551125705242157e-02 2.809867449104785919e-02 1.497421972453594208e-02
2.319156937301158905e-02 -1.265098303556442261e-01 3.464691936969757080e-01 -1.319741606712341309e-01 1.274738311767578125e-01 -9.475767612457275391e-02 4.515895247459411621e-01 -2.262136153876781464e-02 -1.423844844102859497e-01 -9.991453588008880615e-02 1.861277371644973755e-01 1.639699339866638184e-01 1.111935526132583618e-01 -1.054758280515670776e-01 -2.756526470184326172e-01 3.568930029869079590e-01 1.479981690645217896e-01 -3.228486478328704834e-01 -6.731557101011276245e-02 -2.325019985437393188e-01 -2.206766158342361450e-01 7.466427981853485107e-02 -1.167565509676933289e-01 -7.763712201267480850e-03 1.302040666341781616e-01 2.224712632596492767e-03 7.886131107807159424e-02 4.160143807530403137e-02 -9.288191050291061401e-02 -9.314047545194625854e-02 -4.899002239108085632e-02 -1.988294720649719238e-02
1.550621446222066879e-02 -1.546762585639953613e-01 5.995028465986251831e-02 -1.799502782523632050e-02 -1.131899729371070862e-01 1.997456550598144531e-01 1.774719506502151489e-01 2.087210565805435181e-01 -2.819636166095733643e-01 -1.661451011896133423e-01 -7.417169958353042603e-02 -1.610881537199020386e-01 -5.753908306360244751e-02 -4.297626763582229614e-02 1.708012633025646210e-02 1.430698037147521973e-01 1.016967371106147766e-01 -3.574044108390808105e-01 1.400468647480010986e-01 -2.269495874643325806e-01 -1.140785440802574158e-01 2.930724918842315674e-01 4.795063287019729614e-02 -1.061536446213722229e-01 4.265646338462829590e-01 8.520181477069854736e-02 -6.244903802871704102e-02 9.817475825548171997e-02 6.755358725786209106e-02 -7.708082348108291626e-02 -3.706644773483276367e-01 8.569885790348052979e-02
-1.873364299535751343e-01 5.284652113914489746e-02 6.825651973485946655e-02 -2.178313732147216797e-01 2.617820501327514648e-01 -1.548405829817056656e-02 1.482122242450714111e-01 3.336592316627502441e-01 -1.480708718299865723e-01 -6.964255124330520630e-02 5.834587290883064270e-02 -1.821110695600509644e-01 8.038193732500076294e-02 -3.912323154509067535e-03 -6.422803550958633423e-02 1.391806155443191528e-01 3.020521104335784912e-01 -1.155381798744201660e-01 -8.164816349744796753e-02 -1.456346064805984497e-01 3.160152435302734375e-01 5.941716954112052917e-02 -2.202892303466796875e-02 -9.953802078962326050e-02 1.177986338734626770e-01 9.633190184831619263e-02 -3.301824629306793213e-01 2.299704700708389282e-01 -3.704600930213928223e-01 -6.900099664926528931e-02 -2.011022865772247314e-01 -2.939961291849613190e-02
-2.387873381376266479e-01 -1.760878860950469971e-01 1.991347223520278931e-01 -4.911102354526519775e-02 2.864030003547668457e-01 -1.040639579296112061e-01 4.800536930561065674e-01 -4.943640902638435364e-02 -2.259088903665542603e-01 -1.913755834102630615e-01 -1.025945842266082764e-01 -6.493522226810455322e-02 -3.120957501232624054e-02 3.266673088073730469e-01 -1.009093895554542542e-01 2.037287503480911255e-01 1.758859306573867798e-01 -8.019532263278961182e-02 -8.656325191259384155e-02 -1.360638290643692017e-01 1.196064278483390808e-01 3.727421164512634277e-02 -1.291788462549448013e-02 -4.477973282337188721e-02 -8.544325083494186401e-02 3.569128364324569702e-02 -2.886649966239929199e-02 1.512268632650375366e-01 6.942448019981384277e-02 -2.172385901212692261e-01 -3.224553465843200684e-01 1.134570538997650146e-01
-1.767686307430267334e-01 1.014368701726198196e-02 4.287316277623176575e-02 3.744865953922271729e-01 1.124540269374847412e-01 1.491121649742126465e-01 3.944195508956909180e-01 1.407094299793243408e-01 -6.811915431171655655e-03 8.616318553686141968e-02 2.561616599559783936e-01 -1.439167410135269165e-01 -2.538521587848663330e-01 1.079289540648460388e-01 -1.131199952214956284e-02 2.664773762226104736e-01 2.350378036499023438e-01 -3.681260719895362854e-02 2.444535344839096069e-01 -1.349424719810485840e-01 1.999225653707981110e-02 1.565521806478500366e-01 3.878569975495338440e-02 -1.477757748216390610e-02 1.631432324647903442e-01 2.052302807569503784e-01 -3.014180958271026611e-01 1.024937182664871216e-01 -2.465237490832805634e-02 -1.287194341421127319e-01 -9.055647999048233032e-02 -1.364937424659729004e-01
9.647816419601440430e-03 -9.896626323461532593e-02 4.328918457031250000e-01 -1.193396970629692078e-01 1.250012665987014771e-01 1.388331055641174316e-01 1.240999549627304077e-01 1.198047250509262085e-01 -6.823021173477172852e-02 -6.108144670724868774e-02 1.483131498098373413e-01 7.314023375511169434e-02 -3.794317319989204407e-02 -2.069709599018096924e-01 -5.309299752116203308e-02 2.771451473236083984e-01 -1.251837462186813354e-01 3.234687745571136475e-01 3.475046530365943909e-02 -2.185558527708053589e-01 -9.199737757444381714e-02 8.585076034069061279e-02 -2.078136652708053589e-01 -1.961466073989868164e-01 3.372835218906402588e-01 2.913960516452789307e-01 -3.564792126417160034e-02 2.051957845687866211e-01 1.648026406764984131e-01 -4.888616129755973816e-02 1.963740959763526917e-02 -1.594663262367248535e-01
1.326895803213119507e-01 -1.482789665460586548e-01 3.256885707378387451e-01 8.133162744343280792e-03 1.928473860025405884e-01 4.895349964499473572e-03 1.651069074869155884e-01 1.044655516743659973e-01 2.078498750925064087e-01 -3.000231683254241943e-01 1.784035116434097290e-01 2.756989002227783203e-01 -2.021210640668869019e-01 1.021560579538345337e-01 -1.801937371492385864e-01 2.871004045009613037e-01 -1.318677961826324463e-01 -6.293532252311706543e-02 -5.861868336796760559e-02 -1.961943954229354858e-01 -1.606464534997940063e-01 -5.966823920607566833e-02 -2.098001688718795776e-01 -1.249865815043449402e-01 1.788290441036224365e-01 2.583719789981842041e-01 -2.590300142765045166e-01 1.059431284666061401e-01 -1.280504912137985229e-01 9.298604726791381836e-02 1.035703197121620178e-01 8.081753551959991455e-02
-8.561027236282825470e-03 -2.593268752098083496e-01 2.579105198383331299e-01 9.268115460872650146e-02 1.597817614674568176e-02 2.015981674194335938e-01 -1.144544482231140137e-01 3.130075037479400635e-01 -1.246288940310478210e-01 6.720457971096038818e-02 -2.746727131307125092e-02 -3.854690194129943848e-01 -1.388698965311050415e-01 1.956250816583633423e-01 -5.905802547931671143e-02 4.599424600601196289e-01 3.493444994091987610e-02 -2.427639625966548920e-02 -1.129897590726613998e-02 -1.638002246618270874e-01 1.961387991905212402e-01 1.529510021209716797e-01 5.985815078020095825e-02 9.364318102598190308e-02 -1.086024269461631775e-01 1.716744005680084229e-01 -2.762518823146820068e-01 4.503108188509941101e-02 -1.777506023645401001e-01 -3.157285600900650024e-02 -8.159375190734863281e-02 4.214252531528472900e-02
1.298504620790481567e-01 -8.821836858987808228e-02 1.630694121122360229e-01 -2.580095827579498291e-01 1.368492841720581055e-01 2.458492070436477661e-01 1.149962022900581360e-01 1.072485148906707764e-01 -4.705366492271423340e-01 -9.862573444843292236e-02 6.020516902208328247e-02 -5.603178590536117554e-02 8.809195458889007568e-02 -9.397401660680770874e-02 2.714957892894744873e-01 1.849569380283355713e-01 5.187833309173583984e-02 -1.172542050480842590e-01 9.792053699493408203e-02 -3.195044398307800293e-01 -1.293349713087081909e-01 -5.150245502591133118e-02 2.209055721759796143e-01 -2.134323567152023315e-01 -3.956949803978204727e-03 2.027319967746734619e-01 -5.885342881083488464e-02 -1.250170171260833740e-02 -1.912498325109481812e-01 -2.101410739123821259e-02 -1.628958135843276978e-01 -2.564377188682556152e-01
2.466066628694534302e-01 -1.932026296854019165e-01 3.862194418907165527e-01 2.565259113907814026e-02 6.868875585496425629e-03 -1.566301882266998291e-01 1.453979760408401489e-01 -8.010740578174591064e-02 8.628047257661819458e-02 -8.126699924468994141e-02 2.345456629991531372e-01 1.082167848944664001e-01 -1.236906871199607849e-01 2.920011989772319794e-02 -2.477728128433227539e-01 3.313843011856079102e-01 -2.361744269728660583e-02 4.111191630363464355e-02 3.411329165101051331e-02 -2.521570622920989990e-01 -9.837759286165237427e-02 -8.959413319826126099e-02 -1.783464848995208740e-02 -1.651846021413803101e-01 3.372449278831481934e-01 1.472750008106231689e-01 -3.956337571144104004e-01 8.196476101875305176e-02 -4.154168814420700073e-02 -9.669906646013259888e-02 -9.714824706315994263e-02 -1.672280393540859222e-02
-7.298373430967330933e-02 -7.116129994392395020e-02 1.606256067752838135e-01 7.794774323701858521e-02 4.635656476020812988e-01 -4.638082161545753479e-02 1.621618419885635376e-01 -2.323561534285545349e-02 -1.822363883256912231e-01 -3.514977917075157166e-02 -4.290544986724853516e-02 -3.371690213680267334e-02 -1.807021349668502808e-01 -9.749009460210800171e-02 1.360343098640441895e-01 3.726973235607147217e-01 1.634474247694015503e-01 -2.319943904876708984e-01 -4.131671786308288574e-01 -8.298048377037048340e-02 8.788012713193893433e-02 1.192391216754913330e-01 -7.180716097354888916e-02 -1.189538836479187012e-01 -8.102107793092727661e-02 3.440296649932861328e-01 -1.096820756793022156e-01 -1.309003084897994995e-01 1.335789542645215988e-02 1.204940602183341980e-01 -7.425118237733840942e-03 -9.299584478139877319e-02
4.690079391002655029e-02 -2.405648529529571533e-01 4.824949428439140320e-02 8.012097328901290894e-02 1.219331920146942139e-01 7.685656845569610596e-02 3.321412801742553711e-01 2.978335022926330566e-01 -2.952787876129150391e-01 -6.722123920917510986e-02 2.305463403463363647e-01 -1.362844705581665039e-01 -2.779739201068878174e-01 6.343817710876464844e-02 1.274585127830505371e-01 2.987890839576721191e-01 -8.061311393976211548e-02 -2.705435156822204590e-01 -2.301177680492401123e-01 -5.509148165583610535e-02 1.458096355199813843e-01 8.759072422981262207e-02 3.164814412593841553e-02 -2.022479921579360962e-01 -8.903963863849639893e-02 9.470693022012710571e-02 -3.320868313312530518e-01 2.880231291055679321e-02 -1.957183703780174255e-02 6.612078845500946045e-02 -7.021167874336242676e-02 1.300887912511825562e-01
-1.003542616963386536e-01 -1.865583658218383789e-01 2.665901370346546173e-02 1.232089698314666748e-01 -1.967013813555240631e-02 2.668679133057594299e-02 4.170644879341125488e-01 -2.024014443159103394e-01 -8.502697944641113281e-02 -2.710443921387195587e-02 1.382118463516235352e-01 -1.974151097238063812e-02 6.360504776239395142e-02 5.908131226897239685e-02 1.917439326643943787e-02 2.051563709974288940e-01 1.923520714044570923e-01 -1.622265130281448364e-01 -1.016002222895622253e-01 -3.361223340034484863e-01 1.869749575853347778e-01 2.447325550019741058e-02 1.845417618751525879e-01 9.709763526916503906e-02 5.317381769418716431e-02 4.003506004810333252e-01 -1.480903774499893188e-01 9.788775444030761719e-02 2.865049839019775391e-01 -1.853247284889221191e-01 -2.606320083141326904e-01 3.370486944913864136e-02
-1.832495629787445068e-01 8.086146414279937744e-02 2.764779627323150635e-01 -8.650987595319747925e-02 2.426487952470779419e-01 3.883557021617889404e-01 -1.188939288258552551e-01 1.945779025554656982e-01 -2.166707366704940796e-01 -7.774937152862548828e-02 1.185373142361640930e-01 -2.479437440633773804e-01 6.416685134172439575e-02 -1.323150694370269775e-01 1.398374438285827637e-01 1.984390169382095337e-01 -7.151748985052108765e-02 -9.462994337081909180e-02 -1.745731830596923828e-01 -2.139306068420410156e-01 2.435357719659805298e-01 2.583202719688415527e-01 1.525846961885690689e-02 9.605162590742111206e-02 9.552763402462005615e-02 6.323385983705520630e-02 -1.141918152570724487e-01 1.343226581811904907e-01 -2.376706153154373169e-01 -2.501147091388702393e-01 -1.262556612491607666e-01 -1.362817082554101944e-02
-2.275665700435638428e-01 -1.616574674844741821e-01 5.750171374529600143e-03 1.148094460368156433e-01 -6.352414190769195557e-02 1.046592742204666138e-01 5.366192460060119629e-01 -8.124514669179916382e-02 -1.243192553520202637e-01 -6.484066694974899292e-02 2.119819670915603638e-01 1.707305572926998138e-02 6.207086518406867981e-02 1.807028986513614655e-02 4.349983762949705124e-03 2.725850045680999756e-01 1.964807063341140747e-01 -7.516000419855117798e-02 -1.086930930614471436e-01 -3.279831409454345703e-01 2.188813686370849609e-01 1.370891332626342773e-01 -6.614870578050613403e-02 2.597715333104133606e-02 6.749375909566879272e-02 2.658342719078063965e-01 2.657817676663398743e-02 9.675548970699310303e-02 2.050694227218627930e-01 -1.262575089931488037e-01 -2.761852145195007324e-01 -3.114568069577217102e-02
5.607316642999649048e-02 -2.200765609741210938e-01 2.223172485828399658e-01 -1.410142183303833008e-01 1.469091475009918213e-01 -1.860015094280242920e-01 3.220196366310119629e-01 1.453693397343158722e-02 1.218404844403266907e-01 -2.710253000259399414e-01 8.045944571495056152e-02 2.585909068584442139e-01 -1.311807930469512939e-01 1.622916571795940399e-02 -7.498437166213989258e-02 1.589587628841400146e-01 1.533509939908981323e-01 -1.540755778551101685e-01 -5.506893154233694077e-03 -4.527953863143920898e-01 -2.835695147514343262e-01 1.837370917201042175e-02 1.362146884202957153e-01 -8.620931208133697510e-02 7.358479499816894531e-02 -3.631660714745521545e-02 -2.050735950469970703e-01 1.405109167098999023e-01 -1.295308768749237061e-01 9.800700098276138306e-02 -1.346331387758255005e-01 1.921793669462203979e-01
-2.404924482107162476e-01 -3.850699588656425476e-02 2.075898498296737671e-01 3.050495404750108719e-03 -6.882588565349578857e-02 -5.349090322852134705e-02 6.596849858760833740e-02 3.072071075439453125e-01 -6.441759318113327026e-02 -1.816847771406173706e-01 7.230902090668678284e-03 -1.427842974662780762e-01 -2.594124898314476013e-02 1.871662735939025879e-01 -1.342664808034896851e-01 1.595549285411834717e-01 2.484109401702880859e-01 -9.215655922889709473e-02 -4.347521439194679260e-02 -3.737263083457946777e-01 5.585863441228866577e-02 4.330203309655189514e-02 -1.182649955153465271e-01 -2.201537191867828369e-01 3.687410056591033936e-01 1.035416498780250549e-01 -1.216043010354042053e-01 1.975317746400833130e-01 1.452581733465194702e-01 -1.476304382085800171e-01 -2.560566365718841553e-01 -2.574779391288757324e-01
-1.377010494470596313e-01 -2.618728578090667725e-01 2.385085076093673706e-01 2.021600492298603058e-02 1.853704005479812622e-01 1.657607406377792358e-01 3.314275145530700684e-01 1.242146342992782593e-01 -1.649395562708377838e-02 -7.027755677700042725e-02 1.261918395757675171e-01 -2.510326206684112549e-01 -7.106902077794075012e-03 3.098177313804626465e-01 3.185902535915374756e-02 6.956515461206436157e-02 1.381318271160125732e-01 -1.615191251039505005e-01 -7.388446480035781860e-02 -1.690529584884643555e-01 -6.626252084970474243e-02 8.145315200090408325e-02 1.191096007823944092e-01 -2.905993163585662842e-01 8.711598068475723267e-02 -1.269143223762512207e-01 -4.152342677116394043e-01 -4.484768956899642944e-03 1.915545463562011719e-01 -1.304443925619125366e-01 -1.029906123876571655e-01 1.808042675256729126e-01
-1.967215538024902344e-01 -8.340247720479965210e-02 2.928083837032318115e-01 2.719469964504241943e-01 3.602016866207122803e-01 -1.148986518383026123e-01 3.132424652576446533e-01 5.919269844889640808e-02 1.783255636692047119e-01 -3.144253492355346680e-01 3.731144964694976807e-02 -6.196212489157915115e-03 8.220870047807693481e-02 -2.043740898370742798e-01 1.208462100476026535e-02 4.504945278167724609e-01 -9.568299166858196259e-03 1.486407667398452759e-01 -1.890420168638229370e-01 -1.544005274772644043e-01 4.240662977099418640e-02 8.911754935979843140e-02 -4.867310076951980591e-02 6.242983415722846985e-02 -7.301846891641616821e-02 1.396415233612060547e-01 5.752773955464363098e-02 -2.632202766835689545e-02 -7.570907473564147949e-02 -3.780566900968551636e-02 -1.060831025242805481e-01 -1.461220830678939819e-01
-7.786048203706741333e-02 -2.444208860397338867e-01 7.183729112148284912e-02 -1.995011121034622192e-01 -1.213772520422935486e-01 2.650166861712932587e-02 1.884163022041320801e-01 2.915709912776947021e-01 2.655040938407182693e-03 -5.484512075781822205e-02 1.015668585896492004e-01 1.255924552679061890e-01 1.831371220760047436e-03 -1.835401356220245361e-01 -1.875570863485336304e-01 3.048019483685493469e-02 -1.090433727949857712e-02 -1.824324280023574829e-01 1.047798320651054382e-01 -3.017799556255340576e-01 1.204053163528442383e-01 2.658602893352508545e-01 3.684356808662414551e-02 -2.107085734605789185e-01 3.704454004764556885e-01 3.054034411907196045e-01 -1.594582200050354004e-01 3.098139166831970215e-01 -4.412871319800615311e-03 2.404784038662910461e-02 -1.494209319353103638e-01 1.147272884845733643e-01
9.452908416278660297e-04 -2.336961776018142700e-01 1.421262174844741821e-01 -6.175532191991806030e-02 -6.409060955047607422e-02 2.269817441701889038e-01 5.470767617225646973e-01 2.620733082294464111e-01 -9.566005319356918335e-02 3.417215868830680847e-02 2.447818666696548462e-01 -2.683821022510528564e-01 2.604838646948337555e-02 5.006812512874603271e-02 2.935958206653594971e-01 1.207088083028793335e-01 3.830425813794136047e-02 -1.199758499860763550e-01 8.850579150021076202e-03 -1.996634900569915771e-02 1.132186278700828552e-01 1.411618590354919434e-01 -2.344498224556446075e-02 4.623725265264511108e-02 1.935027986764907837e-01 1.728330105543136597e-01 -2.228544652462005615e-01 2.351500838994979858e-02 -5.376583337783813477e-02 -1.255195289850234985e-01 -2.024452239274978638e-01 1.503826677799224854e-01
7.035547494888305664e-02 -2.165992707014083862e-01 1.679658144712448120e-01 -9.273207932710647583e-02 4.358284920454025269e-02 -1.175418570637702942e-01 -2.392096631228923798e-02 1.900714486837387085e-01 -1.271853148937225342e-01 -7.258204370737075806e-02 2.044587433338165283e-01 1.736764162778854370e-01 -3.004960715770721436e-01 -2.392750084400177002e-01 -8.961159735918045044e-02 3.572761416435241699e-01 -1.149994805455207825e-01 3.585163876414299011e-02 -9.163942933082580566e-02 -2.777615785598754883e-01 -2.596342265605926514e-01 3.368708863854408264e-02 -7.058390229940414429e-02 4.420477524399757385e-02 1.030843481421470642e-01 4.077265039086341858e-02 -3.993507921695709229e-01 -3.222132101655006409e-02 -2.869230806827545166e-01 -3.092380613088607788e-02 -1.782707571983337402e-01 1.373323053121566772e-01
-1.896174810826778412e-02 -2.456485778093338013e-01 3.138160705566406250e-01 -2.265967279672622681e-01 3.654196113348007202e-02 2.118004560470581055e-01 2.876166701316833496e-01 -3.282461687922477722e-02 2.021197527647018433e-01 -6.023985147476196289e-02 -1.098835021257400513e-01 2.108897864818572998e-01 -1.828066110610961914e-01 3.563233837485313416e-02 6.145567819476127625e-02 1.702742129564285278e-01 -2.855475246906280518e-02 -1.310439407825469971e-01 -2.045399323105812073e-02 -1.284787058830261230e-01 1.369198858737945557e-01 -9.239232167601585388e-03 -3.897517323493957520e-01 -2.646595239639282227e-01 -4.029317945241928101e-02 1.848643869161605835e-01 -1.829160451889038086e-01 -1.263538579223677516e-04 6.014012731611728668e-03 -1.618496626615524292e-01 -2.845277786254882812e-01 -1.970944553613662720e-01
-1.383500993251800537e-01 -1.862517744302749634e-01 -1.127391308546066284e-01 -2.659794986248016357e-01 2.744902074337005615e-01 -9.978546202182769775e-02 2.902545407414436340e-02 -1.178017631173133850e-01 1.452665776014328003e-01 -3.381005227565765381e-01 7.093094289302825928e-02 -8.281397074460983276e-02 -3.177083432674407959e-01 -2.760860882699489594e-02 8.962782472372055054e-02 3.374570608139038086e-01 7.966966181993484497e-02 -1.732249110937118530e-01 -1.742568016052246094e-01 -1.276444196701049805e-01 1.391093283891677856e-01 7.825324311852455139e-03 2.393006719648838043e-02 -2.240342348814010620e-01 2.797944545745849609e-01 3.561299443244934082e-01 8.737258613109588623e-03 6.098438799381256104e-02 -1.568504720926284790e-01 3.183506801724433899e-02 -5.646143108606338501e-02 2.959908172488212585e-02
-8.776794373989105225e-02 -1.170720253139734268e-02 1.626310050487518311e-01 -1.636857539415359497e-01 2.050077766180038452e-01 -7.170412689447402954e-02 1.659597903490066528e-01 5.532615631818771362e-02 -8.584335446357727051e-02 -9.996334463357925415e-02 1.763526797294616699e-01 -7.877880334854125977e-02 7.918221503496170044e-02 1.609422564506530762e-01 -3.980327025055885315e-02 4.370823130011558533e-02 2.293654829263687134e-01 5.305026099085807800e-02 -4.297539591789245605e-01 -7.899835705757141113e-02 -2.028943151235580444e-01 1.032882332801818848e-01 -2.750305235385894775e-01 -1.082517951726913452e-01 -1.806264966726303101e-01 4.515684545040130615e-01 -1.982609182596206665e-01 2.038960754871368408e-01 -1.866375505924224854e-01 -1.782154291868209839e-01 2.457505092024803162e-02 2.536552771925926208e-02
-1.212380006909370422e-01 -3.583608269691467285e-01 5.486015975475311279e-02 1.938831210136413574e-01 2.711067795753479004e-01 1.797973662614822388e-01 6.980693340301513672e-02 1.931574568152427673e-02 -9.215806424617767334e-02 -2.931804358959197998e-01 1.506986916065216064e-01 -1.677036881446838379e-01 -3.620146512985229492e-01 -1.764695160090923309e-02 -1.819780468940734863e-01 2.003537714481353760e-01 2.568069398403167725e-01 -4.552225396037101746e-02 -5.423656851053237915e-02 -3.210458755493164062e-01 1.843226999044418335e-01 -1.308640092611312866e-01 -1.362302247434854507e-02 -2.302528619766235352e-01 1.652653515338897705e-02 1.060719490051269531e-01 -2.851576544344425201e-02 4.029270634055137634e-02 -1.371935904026031494e-01 1.856188178062438965e-01 4.873141273856163025e-02 8.574286848306655884e-02
-1.954419463872909546e-01 -3.002253472805023193e-01 8.855883777141571045e-02 2.896910905838012695e-01 5.134548991918563843e-02 -1.713075861334800720e-02 5.974838137626647949e-02 2.339806109666824341e-01 -1.787502318620681763e-01 -1.620607078075408936e-01 3.690858781337738037e-01 1.129588298499584198e-02 -2.648067176342010498e-01 -8.440808951854705811e-02 4.536238498985767365e-03 2.576710581779479980e-01 1.301980614662170410e-01 1.098325848579406738e-01 1.728914529085159302e-01 -2.265483587980270386e-01 3.296429663896560669e-02 -1.103690713644027710e-01 1.633224934339523315e-01 -3.792937695980072021e-01 6.024707481265068054e-02 1.370711028575897217e-01 -1.016856282949447632e-01 1.098769009113311768e-01 -1.496273279190063477e-01 -7.645354419946670532e-02 1.142582148313522339e-01 -1.648154482245445251e-02
-2.859714627265930176e-01 -4.641184955835342407e-02 3.003190457820892334e-01 8.746988326311111450e-02 3.262195885181427002e-01 1.393879204988479614e-01 -7.843568921089172363e-02 -1.492740679532289505e-02 -1.208318620920181274e-01 -2.400653660297393799e-01 6.856500357389450073e-02 -3.113128840923309326e-01 -7.247581332921981812e-02 -1.459077093750238419e-02 1.574577093124389648e-01 8.739040046930313110e-02 3.723179921507835388e-02 -2.112520635128021240e-01 -2.086661458015441895e-01 -3.734172284603118896e-01 1.890387237071990967e-01 1.118460595607757568e-01 1.678547561168670654e-01 -1.039951108396053314e-02 -5.535675957798957825e-02 6.552337855100631714e-02 1.328523084521293640e-02 1.101156175136566162e-01 -1.449156105518341064e-01 -2.941759824752807617e-01 -1.988009065389633179e-01 4.483907669782638550e-02
-1.136809214949607849e-01 4.607151821255683899e-02 1.856085807085037231e-01 5.090861767530441284e-02 -2.709099836647510529e-02 -1.491374075412750244e-01 6.770952045917510986e-02 1.302084177732467651e-01 -2.377345114946365356e-01 -4.787925630807876587e-02 -9.534573554992675781e-02 -2.054821550846099854e-01 9.178084135055541992e-02 -1.395176947116851807e-01 2.222476303577423096e-01 3.066869676113128662e-01 1.903667002916336060e-01 -1.555387396365404129e-02 5.698583647608757019e-02 -4.180099666118621826e-01 3.299488723278045654e-01 1.519866436719894409e-01 1.394791305065155029e-01 -2.561120390892028809e-01 2.007520943880081177e-01 -3.241422120481729507e-03 -2.794714868068695068e-01 1.235408484935760498e-01 -4.058843851089477539e-02 -1.749924421310424805e-01 -1.563889235258102417e-01 7.257209625095129013e-03
2.339118393138051033e-03 -9.467484056949615479e-02 2.639367878437042236e-01 3.277749419212341309e-01 3.755933642387390137e-01 -6.148261204361915588e-02 1.463255584239959717e-01 -4.327255114912986755e-02 1.419299840927124023e-01 -2.466553300619125366e-01 1.470300555229187012e-01 -6.914480775594711304e-02 -1.268126219511032104e-01 -3.630325496196746826e-01 5.898955743759870529e-03 3.965079188346862793e-01 1.895258203148841858e-02 2.069055140018463135e-01 -1.947668641805648804e-01 -2.720510065555572510e-01 8.835213631391525269e-02 4.071550443768501282e-02 -5.742464214563369751e-02 6.170927360653877258e-02 1.775402761995792389e-02 1.853017061948776245e-01 -7.099804282188415527e-02 1.037179753184318542e-01 -1.514994190074503422e-03 -5.774340033531188965e-02 4.985243082046508789e-02 -7.302360981702804565e-02
1.753238290548324585e-01 -5.656813457608222961e-02 3.332802653312683105e-02 7.612885534763336182e-02 7.711102068424224854e-02 -2.266071364283561707e-02 -3.727769479155540466e-02 3.141723275184631348e-01 1.520110815763473511e-01 -2.055532671511173248e-02 1.587649285793304443e-01 -3.679361343383789062e-01 1.834564805030822754e-01 -2.359972298145294189e-01 -5.239260196685791016e-02 1.047468706965446472e-01 3.722647726535797119e-01 -1.765342205762863159e-01 6.289496272802352905e-02 -3.767980039119720459e-01 5.606755614280700684e-02 -1.091497465968132019e-01 7.508686184883117676e-02 -2.222520560026168823e-01 3.815426304936408997e-02 3.192139565944671631e-01 4.578433558344841003e-02 -4.244362190365791321e-02 -1.051084995269775391e-01 -1.359889749437570572e-02 -1.976396441459655762e-01 1.486821025609970093e-01
1.778111457824707031e-01 -1.831687986850738525e-01 4.728620052337646484e-01 1.087868362665176392e-01 1.694222353398799896e-02 -7.025920599699020386e-02 3.732368052005767822e-01 3.284999355673789978e-02 1.874714344739913940e-01 -7.073619961738586426e-02 2.487891316413879395e-01 9.480556100606918335e-02 -1.422226987779140472e-02 -6.263362616300582886e-02 -2.779672387987375259e-03 2.137783169746398926e-01 1.080769151449203491e-01 -2.484258450567722321e-02 -1.020851195789873600e-03 -1.331067830324172974e-01 -1.980966478586196899e-01 3.611240535974502563e-02 -1.253106631338596344e-02 -2.387329936027526855e-01 2.649250030517578125e-01 2.420051991939544678e-01 -2.277138531208038330e-01 -4.510206729173660278e-02 -8.804530650377273560e-02 -6.338533759117126465e-02 -1.228838879615068436e-02 -2.658011615276336670e-01
-2.616201043128967285e-01 -6.818658113479614258e-02 4.915644600987434387e-02 3.270774707198143005e-02 3.381339833140373230e-02 1.726537346839904785e-01 4.701685011386871338e-01 -6.116442009806632996e-02 -1.540744900703430176e-01 -7.350017875432968140e-02 3.100911974906921387e-01 -1.483444124460220337e-01 -9.911077097058296204e-03 -1.141376979649066925e-02 -8.897202461957931519e-02 5.857943370938301086e-02 2.108732461929321289e-01 -5.953532457351684570e-02 -1.714414209127426147e-01 -3.500466644763946533e-01 1.549854129552841187e-01 9.354888647794723511e-02 5.817986652255058289e-02 -3.443346545100212097e-02 -8.679004013538360596e-02 2.450381219387054443e-01 -4.769690334796905518e-02 2.476983964443206787e-01 2.063667327165603638e-01 -1.147563830018043518e-01 -2.902067005634307861e-01 1.805959455668926239e-02
-5.913253501057624817e-02 -2.852471172809600830e-01 2.485828474164009094e-02 -3.316395357251167297e-02 1.434956490993499756e-01 1.052480265498161316e-01 -2.369030378758907318e-02 -2.683804742991924286e-02 -8.140827715396881104e-02 2.447692118585109711e-02 1.259294748306274414e-01 8.683920837938785553e-03 -5.383668839931488037e-02 -3.546167016029357910e-01 -2.588156461715698242e-01 5.081560611724853516e-01 -8.498039096593856812e-02 -6.934561580419540405e-02 -2.491697669029235840e-01 -5.869621783494949341e-02 1.498249322175979614e-01 2.246136367321014404e-01 7.413855940103530884e-02 -1.789008378982543945e-01 -8.362296223640441895e-02 3.649188876152038574e-01 -9.919033944606781006e-02 -2.232261151075363159e-01 -5.686407163739204407e-02 -7.629344612360000610e-02 8.127748221158981323e-02 -8.908835588954389095e-04
-2.269679307937622070e-01 -1.228195354342460632e-01 3.129746615886688232e-01 5.478674173355102539e-02 -1.144282370805740356e-01 3.121249973773956299e-01 -1.238824725151062012e-01 3.793289884924888611e-02 -1.445432454347610474e-01 1.027772501111030579e-01 1.784289926290512085e-01 4.136421531438827515e-02 -1.462805271148681641e-01 -2.370066642761230469e-01 -2.635837197303771973e-01 3.364544212818145752e-01 1.743884086608886719e-01 -2.130891382694244385e-01 4.157436639070510864e-02 -3.990635648369789124e-02 1.273986399173736572e-01 1.407252103090286255e-01 -1.457618325948715210e-01 -3.925827890634536743e-02 -2.751991339027881622e-02 2.694059610366821289e-01 -2.581351101398468018e-01 -2.764291465282440186e-01 1.190324276685714722e-01 -3.079559281468391418e-02 4.452913627028465271e-02 9.191291034221649170e-02
2.599781453609466553e-01 -9.155955165624618530e-02 3.510464727878570557e-01 -2.545583248138427734e-02 1.526612341403961182e-01 6.851432472467422485e-02 1.614407598972320557e-01 3.224921226501464844e-01 1.137734428048133850e-01 -2.788717113435268402e-02 1.990740150213241577e-01 1.986147165298461914e-01 1.188959181308746338e-02 -1.095729917287826538e-01 -2.174132131040096283e-02 2.037148177623748779e-01 3.843177855014801025e-02 -2.939696013927459717e-01 -1.127579342573881149e-02 -1.299266517162322998e-01 -6.904187053442001343e-02 4.906634613871574402e-02 -2.436095923185348511e-01 -3.621524274349212646e-01 2.308024913072586060e-01 -3.088104352355003357e-02 -2.900293767452239990e-01 1.360341161489486694e-01 -9.917138516902923584e-02 1.349892932921648026e-02 4.626559559255838394e-03 -1.603138446807861328e-01
-1.084465682506561279e-01 -1.762134605087339878e-03 3.542073071002960205e-01 -7.060543447732925415e-02 1.318125277757644653e-01 5.574883520603179932e-02 2.334810942411422729e-01 1.169466450810432434e-01 -2.974888086318969727e-01 -1.460707932710647583e-01 1.124351099133491516e-01 -1.089871153235435486e-01 4.859741777181625366e-03 -4.403822124004364014e-01 -1.737849414348602295e-02 1.902388036251068115e-01 7.744872570037841797e-02 1.278556734323501587e-01 5.063978489488363266e-03 1.249732822179794312e-01 -1.158946305513381958e-01 1.892541646957397461e-01 -8.694525808095932007e-02 -2.407014966011047363e-01 -4.992394149303436279e-02 9.752880781888961792e-02 -4.373129308223724365e-01 -1.039866134524345398e-01 1.777497492730617523e-02 3.913858160376548767e-02 -3.048469312489032745e-03 1.888249516487121582e-01
-3.138783201575279236e-02 1.577415168285369873e-01 1.965191960334777832e-01 -1.151996627449989319e-01 -1.503479033708572388e-01 9.917785227298736572e-02 -3.536746650934219360e-02 1.341509968042373657e-01 1.209052726626396179e-01 7.427032571285963058e-03 1.728998869657516479e-02 -2.696673274040222168e-01 -9.708382934331893921e-02 1.069111227989196777e-01 7.428231835365295410e-02 5.664361715316772461e-01 2.449907660484313965e-01 9.075752459466457367e-03 -2.130246907472610474e-01 -8.010313659906387329e-02 -4.728472977876663208e-02 4.994423314929008484e-02 1.195790432393550873e-02 -6.088903918862342834e-02 1.931364387273788452e-01 3.970250487327575684e-01 -2.669097855687141418e-02 -2.920036017894744873e-02 -2.714685499668121338e-01 -9.996455162763595581e-02 1.457659602165222168e-01 1.171611174941062927e-01
8.923665434122085571e-02 -1.895333975553512573e-01 6.792522966861724854e-02 -2.461547255516052246e-01 4.749429970979690552e-02 1.704075634479522705e-01 1.600605784915387630e-03 2.097050398588180542e-01 8.508158847689628601e-03 -7.993201166391372681e-02 1.217241305857896805e-02 -5.456848442554473877e-02 -1.427446454763412476e-01 -2.050194293260574341e-01 4.101077094674110413e-02 3.703197836875915527e-01 6.360369920730590820e-02 -2.714942693710327148e-01 -4.287587404251098633e-01 1.228006463497877121e-02 2.375614643096923828e-02 -1.879714578390121460e-01 2.005464211106300354e-02 -1.229323819279670715e-02 1.637145876884460449e-01 3.630497753620147705e-01 5.983224883675575256e-02 3.172244727611541748e-01 -1.894346624612808228e-01 -7.581382989883422852e-02 4.573323577642440796e-02 9.250734001398086548e-03
2.868396341800689697e-01 -1.430450677871704102e-01 3.114320635795593262e-01 6.833499670028686523e-02 4.302009195089340210e-02 -2.300525829195976257e-02 2.966064810752868652e-01 7.838866114616394043e-02 1.003237962722778320e-01 2.350550517439842224e-02 1.923612803220748901e-01 1.552620679140090942e-01 -5.609036982059478760e-02 2.238723449409008026e-02 -9.982043504714965820e-02 3.162304461002349854e-01 1.227991208434104919e-01 -3.560329973697662354e-02 1.761751770973205566e-01 -1.327238827943801880e-01 -2.807120382785797119e-01 1.214643642306327820e-01 -1.935554668307304382e-02 -2.115892469882965088e-01 3.088715672492980957e-01 1.929449588060379028e-01 -3.115017712116241455e-01 -4.889808967709541321e-02 -1.822213530540466309e-01 -1.721223145723342896e-01 1.166074573993682861e-01 -3.977431729435920715e-02
1.100561693310737610e-01 -7.990105450153350830e-02 -1.514163333922624588e-02 1.935815624892711639e-02 1.578101068735122681e-01 -2.495756298303604126e-01 -3.009950183331966400e-02 1.322887092828750610e-01 -1.011692658066749573e-01 -4.861428961157798767e-02 -2.084460109472274780e-02 -2.091745138168334961e-01 -3.355205357074737549e-01 3.503063693642616272e-02 4.406792297959327698e-02 5.054072737693786621e-01 3.453463017940521240e-01 -7.404528558254241943e-02 -6.628453731536865234e-02 -1.689807474613189697e-01 1.927254498004913330e-01 3.475083783268928528e-02 -4.731063544750213623e-02 3.175092861056327820e-03 -8.028363436460494995e-02 3.436863422393798828e-01 -3.819030150771141052e-02 2.773016095161437988e-01 -1.335581988096237183e-01 8.039491623640060425e-02 -1.394131779670715332e-01 -4.881314560770988464e-02
3.859638050198554993e-02 -1.703274101018905640e-01 9.828931838274002075e-02 2.444568835198879242e-02 4.048765003681182861e-01 -1.286672055721282959e-01 2.287551611661911011e-01 -1.136426348239183426e-02 -8.892656117677688599e-02 4.406486824154853821e-02 -1.055000070482492447e-02 -1.430400460958480835e-01 -2.073920220136642456e-01 9.953837096691131592e-02 1.493002623319625854e-01 3.630975484848022461e-01 2.092059701681137085e-01 -3.119938969612121582e-01 -2.131525278091430664e-01 1.319639012217521667e-02 1.691885143518447876e-01 2.437311559915542603e-01 3.169085085391998291e-02 -1.392143964767456055e-01 -1.021729409694671631e-01 2.590717673301696777e-01 -2.611207962036132812e-01 3.026472963392734528e-02 2.668358385562896729e-02 9.559026360511779785e-02 -1.031518280506134033e-01 -1.629533022642135620e-01
-5.349245294928550720e-02 -3.387397229671478271e-01 1.816685497760772705e-01 6.519409269094467163e-02 2.810279726982116699e-01 -2.422742843627929688e-01 2.675714530050754547e-02 2.290958017110824585e-01 -2.250008881092071533e-01 -2.141321897506713867e-01 1.699320524930953979e-01 -1.315893828868865967e-01 -2.130666375160217285e-01 2.411339581012725830e-01 1.227722913026809692e-01 2.934252023696899414e-01 2.059756545349955559e-03 7.983246445655822754e-02 5.655635893344879150e-02 -1.818339526653289795e-01 1.252461522817611694e-01 4.698981344699859619e-02 -1.380176693201065063e-01 -4.696140810847282410e-02 1.669869013130664825e-02 2.989656329154968262e-01 -2.883684337139129639e-01 -3.071040101349353790e-02 -8.735437691211700439e-02 1.775600910186767578e-01 1.956317014992237091e-02 1.085921823978424072e-01
3.456414639949798584e-01 -1.037902384996414185e-01 4.504281282424926758e-01 -1.063672229647636414e-01 1.284058019518852234e-02 -1.354417055845260620e-01 1.374753713607788086e-01 2.026146203279495239e-01 -7.634118944406509399e-02 -3.180462419986724854e-01 -1.516929245553910732e-03 3.212595358490943909e-02 2.577011659741401672e-02 -2.412977367639541626e-01 -5.623550340533256531e-02 3.670279085636138916e-01 -6.842932105064392090e-02 5.413996428251266479e-02 -6.528113782405853271e-02 -1.235129684209823608e-01 7.526183128356933594e-02 -5.482286587357521057e-02 1.541012823581695557e-01 -2.177166342735290527e-01 -8.787401020526885986e-02 1.443384736776351929e-01 -2.590315639972686768e-01 3.294160589575767517e-02 2.264849096536636353e-01 7.133681327104568481e-02 -1.106707826256752014e-01 1.923145842738449574e-03
1.333815008401870728e-01 -1.199938803911209106e-01 1.576275527477264404e-01 -1.301544439047574997e-02 2.113023102283477783e-01 2.763264477252960205e-01 -6.832493096590042114e-02 9.632381051778793335e-02 -1.117447167634963989e-01 -8.082333952188491821e-02 2.444974929094314575e-01 7.981341332197189331e-02 1.327277719974517822e-01 -1.391179114580154419e-02 -4.219174683094024658e-01 3.868921697139739990e-01 3.417510986328125000e-01 -2.720164321362972260e-02 1.660065203905105591e-01 -7.752427458763122559e-02 -4.272090643644332886e-02 3.132804036140441895e-01 1.128641068935394287e-01 8.973474614322185516e-03 9.904375672340393066e-02 2.151928842067718506e-01 -9.050249308347702026e-02 -8.672693371772766113e-02 4.451147094368934631e-02 7.524988800287246704e-02 7.056243717670440674e-02 -1.697696000337600708e-01
-5.878284201025962830e-02 -1.047786846756935120e-01 1.219194605946540833e-01 1.563686728477478027e-01 1.828076243400573730e-01 -1.189635396003723145e-01 4.751711711287498474e-02 1.550906449556350708e-01 1.754705309867858887e-01 -4.296768903732299805e-01 3.320938646793365479e-01 -8.784445375204086304e-02 -2.045760005712509155e-01 -4.397549629211425781e-01 -7.050540298223495483e-02 1.996894329786300659e-01 1.036574691534042358e-01 5.098344013094902039e-02 -1.305422279983758926e-03 -2.856876254081726074e-01 -1.558835208415985107e-01 1.057731732726097107e-01 -1.016552820801734924e-01 3.688550740480422974e-02 1.213973537087440491e-01 7.587905228137969971e-02 -2.394983917474746704e-01 1.204443052411079407e-01 6.966518610715866089e-02 -1.302548218518495560e-02 1.058518420904874802e-03 1.390692144632339478e-01
-2.766680419445037842e-01 -1.959903687238693237e-01 -6.505294889211654663e-02 1.632651686668395996e-01 2.655930817127227783e-01 3.690143227577209473e-01 2.166924774646759033e-01 1.165772974491119385e-01 -1.930871009826660156e-01 -1.816364824771881104e-01 2.493643611669540405e-01 -3.300653770565986633e-03 -2.853615581989288330e-01 -1.393623277544975281e-02 -8.507856726646423340e-02 4.341195523738861084e-02 1.983571946620941162e-01 4.625558853149414062e-02 -3.056611418724060059e-01 -2.418981343507766724e-01 4.442621022462844849e-02 3.417167812585830688e-02 -7.774525787681341171e-03 5.656105652451515198e-02 -2.713580057024955750e-02 8.752551674842834473e-02 1.005128920078277588e-01 1.707171797752380371e-01 -3.164402544498443604e-01 5.189748480916023254e-03 -1.194889917969703674e-01 4.205754026770591736e-02
1.496588997542858124e-02 -2.438137233257293701e-01 9.916407614946365356e-02 6.960009783506393433e-02 -4.198309779167175293e-02 1.852030009031295776e-01 3.144512772560119629e-01 2.943848669528961182e-01 -3.929117918014526367e-01 -2.331518940627574921e-02 3.168617486953735352e-01 -2.688768506050109863e-01 -2.870918512344360352e-01 5.706940591335296631e-02 -3.260266035795211792e-02 1.693082153797149658e-01 -9.056681394577026367e-02 -1.668498665094375610e-01 -1.449170559644699097e-01 -4.344394057989120483e-02 1.563494950532913208e-01 -7.480622828006744385e-02 -4.594397172331809998e-02 -2.137060314416885376e-01 -2.276768907904624939e-02 2.221901416778564453e-01 -1.929062604904174805e-01 6.159496679902076721e-02 -1.427393406629562378e-01 1.161737181246280670e-02 1.802870631217956543e-02 1.119912266731262207e-01
2.632488310337066650e-01 -2.278150171041488647e-01 4.575567841529846191e-01 -2.373438142240047455e-02 -2.247548103332519531e-01 3.041653148829936981e-02 1.080023050308227539e-01 9.028808027505874634e-02 1.091431006789207458e-01 -6.349540501832962036e-02 1.129721663892269135e-02 2.340454421937465668e-02 2.052021473646163940e-01 -9.883526712656021118e-02 -1.097271442413330078e-01 3.790428936481475830e-01 -1.843289583921432495e-01 1.304066926240921021e-01 -7.880863547325134277e-02 -1.866004467010498047e-01 -9.783720225095748901e-02 -5.114431027323007584e-03 3.674993664026260376e-02 -6.867938488721847534e-02 1.677735745906829834e-01 2.686747610569000244e-01 -2.076485902070999146e-01 2.039130777120590210e-01 1.255408581346273422e-02 -2.267198860645294189e-01 -1.228562295436859131e-01 -1.185256838798522949e-01
-1.773344702087342739e-03 -2.247814536094665527e-01 1.231027767062187195e-01 -2.719789743423461914e-01 1.470636874437332153e-01 -1.263323277235031128e-01 2.437365502119064331e-01 2.842109277844429016e-02 -5.839534848928451538e-02 -3.982562124729156494e-01 -1.355829983949661255e-01 -2.000533938407897949e-01 -4.690316691994667053e-02 -1.640755981206893921e-01 2.272483706474304199e-02 1.812328696250915527e-01 1.151364743709564209e-01 -2.801876366138458252e-01 -2.154049724340438843e-01 -3.473519980907440186e-01 -1.238487437367439270e-01 1.984871923923492432e-01 5.555587820708751678e-03 -8.000817894935607910e-02 -5.259839445352554321e-02 -3.358826413750648499e-02 -3.784630075097084045e-02 -6.646458804607391357e-02 -3.127105534076690674e-01 -1.461124271154403687e-01 7.785856723785400391e-02 -1.571952253580093384e-01
-1.438181102275848389e-01 -1.240198090672492981e-01 4.140331149101257324e-01 -1.050855815410614014e-01 2.454888224601745605e-01 4.295552968978881836e-01 3.042114898562431335e-02 1.807498633861541748e-01 -1.037062406539916992e-01 -1.091096326708793640e-01 -1.852944344282150269e-01 7.798573374748229980e-02 1.498309820890426636e-01 -2.531516849994659424e-01 1.405452936887741089e-01 2.931177616119384766e-01 -1.182641535997390747e-01 -4.490575194358825684e-02 5.160940065979957581e-02 -1.074478998780250549e-01 3.308825492858886719e-01 1.963812708854675293e-01 -1.272532492876052856e-01 -3.625502809882164001e-02 9.473218023777008057e-02 5.037046596407890320e-02 -1.500686705112457275e-01 3.652842715382575989e-02 -6.710727512836456299e-02 -3.560859337449073792e-02 9.262489527463912964e-02 4.820522665977478027e-02
8.784437924623489380e-02 -1.229928880929946899e-01 4.602620303630828857e-01 1.354276239871978760e-01 7.992787659168243408e-02 8.242799341678619385e-02 1.784276068210601807e-01 2.423956990242004395e-03 -1.260193437337875366e-01 -1.344031840562820435e-01 -7.607442140579223633e-02 -1.192426085472106934e-01 -2.054093480110168457e-01 2.907152771949768066e-01 -1.237985715270042419e-01 3.508251607418060303e-01 -1.040740013122558594e-01 5.282890051603317261e-02 5.780268460512161255e-03 -2.722841203212738037e-01 1.315925419330596924e-01 6.500042974948883057e-02 8.934545516967773438e-02 -5.924022942781448364e-02 -1.580962985754013062e-01 -1.508204825222492218e-02 -4.174293577671051025e-02 8.304063230752944946e-02 2.710001356899738312e-02 -1.898090690374374390e-01 -2.824501693248748779e-01 3.341512978076934814e-01
5.075371358543634415e-03 -3.555072546005249023e-01 4.457611441612243652e-01 -1.097616031765937805e-01 3.338003456592559814e-01 -1.229475066065788269e-01 2.594476938247680664e-01 -3.082465380430221558e-02 -6.746631860733032227e-02 -8.658549189567565918e-02 1.802165806293487549e-01 -5.780937522649765015e-02 6.237437948584556580e-02 -2.372485846281051636e-01 -2.235168218612670898e-01 1.982882767915725708e-01 2.438017353415489197e-02 1.055947914719581604e-01 -1.100706085562705994e-01 -2.319773286581039429e-01 -1.592305004596710205e-01 6.049265712499618530e-02 5.740777775645256042e-02 -5.922880768775939941e-02 2.428695410490036011e-01 7.530004531145095825e-02 8.032613992691040039e-02 1.615670621395111084e-01 -6.121277436614036560e-02 2.071922123432159424e-01 -8.698420971632003784e-02 -7.594242691993713379e-02
-2.075746208429336548e-01 -6.873330473899841309e-02 1.148121431469917297e-01 -1.230438724160194397e-01 1.792929768562316895e-01 -1.059360504150390625e-01 2.642654813826084137e-02 1.805666685104370117e-01 5.988484621047973633e-02 -1.819497346878051758e-01 3.310399055480957031e-01 7.357719540596008301e-02 -3.286467492580413818e-01 -9.466096013784408569e-02 -5.751666426658630371e-02 3.398827910423278809e-01 1.494086231105029583e-03 2.616426348686218262e-01 -1.281142383813858032e-01 -3.311420679092407227e-01 -1.569650769233703613e-01 1.559124141931533813e-01 -9.630172699689865112e-02 -5.549423769116401672e-02 1.234640479087829590e-01 1.673164516687393188e-01 -2.822137176990509033e-01 -1.164778769016265869e-01 -2.315483801066875458e-02 -1.736017018556594849e-01 3.296458348631858826e-02 1.888571977615356445e-01
-2.435237020254135132e-01 -6.541818380355834961e-02 8.110819011926651001e-02 -1.878248304128646851e-01 5.588321387767791748e-02 -1.918019540607929230e-02 4.053848609328269958e-02 2.519276738166809082e-02 7.624368369579315186e-02 -3.894324004650115967e-01 1.579591184854507446e-01 -4.585942625999450684e-02 -3.362420499324798584e-01 -1.653958112001419067e-01 2.157759070396423340e-01 2.470655292272567749e-01 1.292387694120407104e-01 -2.164215594530105591e-01 -1.839661747217178345e-01 -1.725484877824783325e-01 -3.568657487630844116e-02 8.507985621690750122e-02 1.790177673101425171e-01 -1.823330670595169067e-01 2.952772974967956543e-01 3.390970230102539062e-01 2.807955816388130188e-02 -6.744121760129928589e-02 1.064732223749160767e-01 1.841645240783691406e-01 3.798126056790351868e-02 3.287780657410621643e-02
-1.215488612651824951e-01 -1.452104002237319946e-02 2.370338737964630127e-01 -1.984671354293823242e-01 2.426033318042755127e-01 2.577396333217620850e-01 3.010005056858062744e-01 -4.408960789442062378e-02 2.237449958920478821e-02 -9.881492704153060913e-02 -7.283842656761407852e-03 -1.325340420007705688e-01 -1.894013434648513794e-01 1.678599417209625244e-01 -1.666451618075370789e-02 2.661523818969726562e-01 -3.154911100864410400e-02 -2.966499887406826019e-02 -1.492206007242202759e-01 -2.030639052391052246e-01 -8.967410773038864136e-02 3.040276467800140381e-02 -2.925755642354488373e-02 -2.309255674481391907e-02 5.384555459022521973e-02 3.408367047086358070e-03 -2.226665914058685303e-01 8.065419644117355347e-02 4.163592681288719177e-02 -2.847329676151275635e-01 -3.623075783252716064e-01 -3.996993899345397949e-01
8.931532502174377441e-02 1.441349834203720093e-01 2.076306492090225220e-01 1.510395854711532593e-02 1.757838726043701172e-01 2.125499993562698364e-01 -1.250210870057344437e-02 2.364663630723953247e-01 2.825725451111793518e-02 4.890243336558341980e-02 8.988215029239654541e-02 -8.855409920215606689e-02 -1.177996546030044556e-01 1.027314513921737671e-01 4.177388921380043030e-02 3.726918697357177734e-01 2.027434706687927246e-01 -1.305429637432098389e-01 1.614824831485748291e-01 1.238474547863006592e-01 -1.510087586939334869e-02 6.153339892625808716e-02 -8.370566368103027344e-02 -2.726454734802246094e-01 -1.010177582502365112e-01 4.488179981708526611e-01 -7.691506296396255493e-03 1.030998304486274719e-01 1.444641500711441040e-02 1.370460391044616699e-01 -4.250079095363616943e-01 -6.857857108116149902e-02
-3.185959160327911377e-02 -2.420097291469573975e-01 2.513476908206939697e-01 2.428876608610153198e-02 3.228320777416229248e-01 6.405645608901977539e-02 2.207052111625671387e-01 5.042005330324172974e-03 5.696066096425056458e-02 2.656153216958045959e-02 3.234547078609466553e-01 -9.218535572290420532e-02 9.347268193960189819e-02 -5.110477656126022339e-02 -1.534890085458755493e-01 4.420376420021057129e-01 -2.939156815409660339e-02 1.968958228826522827e-01 3.412267193198204041e-03 -2.056740373373031616e-01 1.419263482093811035e-01 1.972967833280563354e-01 -7.639807462692260742e-02 -1.184904053807258606e-01 -7.426588982343673706e-02 3.039762843400239944e-03 8.515128493309020996e-02 -2.883132994174957275e-01 1.766033917665481567e-01 -2.472485005855560303e-01 -1.489132642745971680e-01 -3.046407178044319153e-02
-2.936717569828033447e-01 -1.460261195898056030e-01 3.094097673892974854e-01 -2.030317299067974091e-02 3.534139990806579590e-01 1.335870474576950073e-01 -6.915348581969738007e-03 -1.968065053224563599e-01 1.101579293608665466e-01 2.378634177148342133e-02 1.873919218778610229e-01 -1.143990159034729004e-01 -1.083214953541755676e-01 -5.057079195976257324e-01 -5.744720250368118286e-02 2.458358705043792725e-01 -1.296825241297483444e-02 -5.090264603495597839e-03 -1.526395678520202637e-01 -9.097427874803543091e-02 -1.231077164411544800e-01 -7.943526841700077057e-03 1.659687981009483337e-02 -1.269796192646026611e-01 4.636216908693313599e-02 1.921086013317108154e-01 -1.478123217821121216e-01 2.792632281780242920e-01 -1.167778596282005310e-01 7.660987228155136108e-02 -1.391975488513708115e-02 -2.583643049001693726e-02
-1.007509157061576843e-01 3.000544309616088867e-01 2.253661155700683594e-01 1.592956110835075378e-02 3.109449148178100586e-01 3.312852233648300171e-02 4.076123982667922974e-02 1.210632696747779846e-01 -1.470423340797424316e-01 3.818491101264953613e-02 -2.053325474262237549e-01 -2.726744674146175385e-02 1.223790645599365234e-01 -2.408745437860488892e-01 1.026710644364356995e-01 3.296192884445190430e-01 2.734498679637908936e-01 -1.474672555923461914e-01 -4.404918476939201355e-02 -2.709029018878936768e-01 2.096094787120819092e-01 2.168089598417282104e-01 4.211932420730590820e-03 -2.710876762866973877e-01 1.074922680854797363e-01 1.288595050573348999e-01 -1.527582705020904541e-01 -1.560078095644712448e-02 5.049115978181362152e-03 -2.762905955314636230e-01 -9.924016892910003662e-02 -4.745460301637649536e-02
-1.807275228202342987e-02 -8.847417682409286499e-02 2.764727473258972168e-01 -3.472467360552400351e-04 1.917217625305056572e-03 9.230210632085800171e-02 6.504808086901903152e-03 1.224589273333549500e-01 -1.940006315708160400e-01 3.646424412727355957e-01 1.747729480266571045e-01 2.701479792594909668e-01 -1.609586365520954132e-02 -4.016902670264244080e-02 -2.235721200704574585e-01 9.892337769269943237e-02 3.089398443698883057e-01 -2.882754504680633545e-01 2.601468935608863831e-02 -2.447694987058639526e-01 8.641447126865386963e-02 3.553026616573333740e-01 3.496266156435012817e-02 -8.644906803965568542e-03 6.606114655733108521e-02 2.094664722681045532e-01 -3.450250625610351562e-01 -1.994783431291580200e-02 5.398702993988990784e-02 -3.519864752888679504e-02 3.793515264987945557e-02 -9.308355301618576050e-02
2.067628204822540283e-01 -2.166813611984252930e-01 1.099741756916046143e-01 2.621847763657569885e-02 7.340284436941146851e-02 3.131175637245178223e-01 -5.987817794084548950e-02 -1.295150667428970337e-01 2.498581260442733765e-01 -1.566124707460403442e-01 3.244902491569519043e-01 1.283299475908279419e-01 -1.953448206186294556e-01 -1.885000318288803101e-01 7.155916094779968262e-02 2.248354554176330566e-01 4.702602513134479523e-03 1.898343442007899284e-03 3.470600396394729614e-02 -2.517178654670715332e-01 2.031753957271575928e-01 2.853184044361114502e-01 -9.454715251922607422e-02 -2.889494895935058594e-01 -3.858110308647155762e-02 2.136749774217605591e-01 -1.402018219232559204e-01 -1.069403067231178284e-01 -3.506500273942947388e-02 -2.001690566539764404e-01 -1.710992306470870972e-01 -8.440209925174713135e-02
-1.654818654060363770e-01 -2.101476341485977173e-01 -3.482922539114952087e-02 -5.952573195099830627e-02 -7.852950692176818848e-02 -3.393762931227684021e-02 5.017133355140686035e-01 1.055296882987022400e-01 1.123792827129364014e-01 -7.781242579221725464e-02 2.565920650959014893e-01 5.057702586054801941e-02 4.902501404285430908e-02 -3.476864844560623169e-02 1.949337683618068695e-02 9.278337657451629639e-02 2.888875901699066162e-01 -1.934200823307037354e-01 -3.028742410242557526e-02 -1.818194091320037842e-01 2.340540736913681030e-01 1.816986799240112305e-01 -2.765509858727455139e-02 -6.739662587642669678e-02 1.766740977764129639e-01 3.893833756446838379e-01 -4.519825428724288940e-02 2.926732301712036133e-01 -4.673968255519866943e-02 -2.655612491071224213e-02 -1.703243404626846313e-01 -5.885374546051025391e-02
9.557477384805679321e-02 -1.363610923290252686e-01 9.758784621953964233e-02 -2.840401418507099152e-02 3.026533424854278564e-01 5.089463293552398682e-02 5.701014399528503418e-02 7.224544137716293335e-02 1.681168191134929657e-02 -1.482903584837913513e-02 2.100979164242744446e-02 -9.977261722087860107e-02 2.926920354366302490e-02 -1.981041282415390015e-01 1.581372022628784180e-01 4.558548033237457275e-01 -2.289396226406097412e-01 -1.325014233589172363e-01 4.391261190176010132e-02 -7.377165555953979492e-02 -2.651505172252655029e-01 1.044179946184158325e-01 4.759769141674041748e-02 2.068601995706558228e-01 1.501915007829666138e-01 3.764748871326446533e-01 4.156458750367164612e-02 3.169834017753601074e-01 1.122172623872756958e-01 -2.349545955657958984e-01 -1.926812082529067993e-01 -2.112316526472568512e-02
3.968742862343788147e-02 -3.836358487606048584e-01 2.641854584217071533e-01 -1.890142261981964111e-02 -2.673210948705673218e-02 3.693085312843322754e-01 -1.508780419826507568e-01 1.811650544404983521e-01 8.678136765956878662e-02 -9.800321608781814575e-02 2.155272066593170166e-01 -1.982457935810089111e-02 1.422114372253417969e-01 6.692133843898773193e-03 -2.947001159191131592e-01 3.750998675823211670e-01 1.537543684244155884e-01 -1.821896135807037354e-01 1.514706667512655258e-02 3.798573743551969528e-03 -1.572346389293670654e-01 2.305762916803359985e-01 -3.813746199011802673e-02 -1.698330491781234741e-01 -1.306051313877105713e-01 7.744465023279190063e-02 -1.046184822916984558e-01 1.631234288215637207e-01 1.237174645066261292e-01 7.568303495645523071e-02 1.391848474740982056e-01 -1.016470044851303101e-01
1.869429200887680054e-01 -2.387333661317825317e-01 -3.443549945950508118e-02 1.348825991153717041e-01 3.577606678009033203e-01 2.065982967615127563e-01 1.819857060909271240e-01 9.168124198913574219e-02 -1.686245650053024292e-01 -2.554712593555450439e-01 1.616100668907165527e-01 -7.988472282886505127e-02 -2.243823409080505371e-01 -7.272739708423614502e-02 -2.864409685134887695e-01 3.510285913944244385e-01 -6.457159668207168579e-02 -1.806756705045700073e-01 -1.269068121910095215e-01 -1.791316717863082886e-01 1.241328120231628418e-01 -1.579636782407760620e-01 3.709761053323745728e-02 -2.545708119869232178e-01 8.350098878145217896e-02 3.006479935720562935e-03 -1.920156646519899368e-03 4.743037745356559753e-02 6.408981233835220337e-02 2.225525826215744019e-01 -6.369521468877792358e-02 1.757688224315643311e-01
4.643631353974342346e-02 6.027561426162719727e-02 1.645853221416473389e-01 -1.939571201801300049e-01 -3.832533210515975952e-02 2.107112854719161987e-01 9.068062156438827515e-02 1.097856089472770691e-01 -2.842956483364105225e-01 -3.422385156154632568e-01 1.987302750349044800e-01 1.324119418859481812e-01 7.616144418716430664e-02 -9.619875811040401459e-03 3.881197050213813782e-02 4.096240401268005371e-01 3.246017694473266602e-01 1.984402984380722046e-01 2.021021023392677307e-02 -2.315469980239868164e-01 -8.061435073614120483e-02 1.326494365930557251e-01 -1.012148484587669373e-01 -3.260276094079017639e-02 -2.576145827770233154e-01 4.385237989481538534e-04 -1.488325893878936768e-01 9.727550297975540161e-02 2.826365828514099121e-02 5.698931217193603516e-02 -1.153249442577362061e-01 2.893005907535552979e-01
3.207452595233917236e-02 -5.699786171317100525e-02 1.266039013862609863e-01 -2.022634260356426239e-02 2.161954194307327271e-01 8.016967028379440308e-02 4.456990957260131836e-01 1.804484128952026367e-01 -2.114375829696655273e-01 9.937446564435958862e-03 2.769665122032165527e-01 -1.246244683861732483e-01 -2.893467843532562256e-01 8.309164643287658691e-02 3.038658946752548218e-02 1.669548004865646362e-01 1.532141417264938354e-01 -1.958158910274505615e-01 -2.014108002185821533e-01 5.554441362619400024e-02 -1.312194764614105225e-01 1.642525345087051392e-01 1.797643303871154785e-02 -2.572181820869445801e-01 4.360028076916933060e-03 -1.951243728399276733e-02 -3.593308925628662109e-01 -4.545436054468154907e-02 4.516354575753211975e-02 6.079021468758583069e-02 -1.574266850948333740e-01 2.453239709138870239e-01
5.968527123332023621e-02 2.909167110919952393e-01 1.379326567985117435e-03 1.785326376557350159e-02 3.365789055824279785e-01 8.570671081542968750e-02 4.710650816559791565e-02 2.340285778045654297e-01 -2.167507559061050415e-01 7.703331112861633301e-02 1.317945569753646851e-01 2.030872041359543800e-03 5.977097898721694946e-03 -2.153394371271133423e-01 1.427401453256607056e-01 3.332384228706359863e-01 2.800972759723663330e-01 -2.332797795534133911e-01 -7.176673412322998047e-02 -1.244112029671669006e-01 -9.598816186189651489e-02 2.420165762305259705e-02 4.508471116423606873e-02 -2.101029753684997559e-01 2.472490817308425903e-01 1.848368197679519653e-01 7.879222184419631958e-02 -1.275816261768341064e-01 1.586529053747653961e-02 -8.031164109706878662e-02 -3.795539736747741699e-01 8.788564801216125488e-02
-7.664332538843154907e-02 -8.960563689470291138e-02 1.979994401335716248e-02 2.054066807031631470e-01 -2.032674849033355713e-02 6.105561554431915283e-02 4.799237549304962158e-01 -5.656511336565017700e-02 -3.222713619470596313e-02 -1.744113713502883911e-01 2.228452116250991821e-01 -1.973109245300292969e-01 1.702287793159484863e-02 1.145617216825485229e-01 -4.750521853566169739e-02 2.446059137582778931e-01 2.175794243812561035e-01 -5.903736129403114319e-02 -5.867939814925193787e-02 -3.233785927295684814e-01 1.408753097057342529e-01 9.080894291400909424e-02 7.042857259511947632e-02 5.894638597965240479e-02 9.972883760929107666e-02 2.905034422874450684e-01 -6.481569260358810425e-02 2.354516834020614624e-01 2.806203365325927734e-01 -1.167163476347923279e-01 -2.587887048721313477e-01 4.005134105682373047e-02
-1.786429807543754578e-02 -3.188508152961730957e-01 2.594105005264282227e-01 1.255935877561569214e-01 2.280714809894561768e-01 -5.645382776856422424e-02 2.175073772668838501e-01 2.748705148696899414e-01 3.153634816408157349e-02 3.440361469984054565e-02 -3.600789606571197510e-02 -3.798108994960784912e-01 1.321555674076080322e-02 9.755921363830566406e-02 1.383686661720275879e-01 2.719413340091705322e-01 1.154316961765289307e-01 -1.941174715757369995e-01 -1.825749427080154419e-01 2.113121002912521362e-02 3.966933116316795349e-02 -7.185350358486175537e-02 3.740844130516052246e-01 -2.280853241682052612e-01 1.892262101173400879e-01 -1.185734942555427551e-02 -1.959346085786819458e-01 1.149115934967994690e-01 -5.619942769408226013e-02 -1.026802882552146912e-01 4.022817686200141907e-02 3.467143513262271881e-03
-7.987056672573089600e-02 -1.162896528840065002e-01 -3.800939023494720459e-02 2.871266901493072510e-01 -3.109647706151008606e-02 2.163220196962356567e-01 4.626792967319488525e-01 -5.318207293748855591e-02 -1.355454977601766586e-02 -1.375447958707809448e-01 1.156076192855834961e-01 -1.141471937298774719e-01 4.507867619395256042e-02 1.646922379732131958e-01 -1.104377117007970810e-02 3.333411514759063721e-01 1.878359764814376831e-01 -5.125262960791587830e-02 -2.595368586480617523e-02 -2.024740427732467651e-01 1.783007383346557617e-01 1.850019842386245728e-01 4.975859075784683228e-02 8.282721042633056641e-02 2.131586968898773193e-01 2.814010083675384521e-01 -2.217408567667007446e-01 1.585417240858078003e-01 5.374004319310188293e-02 -7.924128323793411255e-02 -2.735609114170074463e-01 8.829120546579360962e-02
2.530999183654785156e-01 -2.907174527645111084e-01 4.417156279087066650e-01 -1.010439097881317139e-01 3.756510093808174133e-02 -1.959318667650222778e-01 1.569378525018692017e-01 -4.686746001243591309e-02 4.973227158188819885e-02 -2.263772487640380859e-01 -1.521399915218353271e-01 -7.907772809267044067e-02 -1.797761209309101105e-02 -1.254247874021530151e-01 -4.468282312154769897e-02 4.119609296321868896e-01 4.598692432045936584e-02 -8.071945048868656158e-03 -8.582711219787597656e-02 -1.017425879836082458e-01 -3.103464655578136444e-02 -9.642124176025390625e-02 5.777664016932249069e-03 -1.264362633228302002e-01 1.020650640130043030e-01 2.445240765810012817e-01 -3.689931035041809082e-01 6.328454613685607910e-02 2.177202254533767700e-01 4.175697639584541321e-02 6.005886010825634003e-03 -5.350438505411148071e-02
-1.460303366184234619e-01 -2.792819738388061523e-01 3.477189242839813232e-01 1.087882146239280701e-01 1.680172234773635864e-01 1.550693064928054810e-01 3.003793954849243164e-01 2.584891915321350098e-01 -8.351076394319534302e-02 4.808589071035385132e-02 -5.000588297843933105e-02 -3.824818730354309082e-01 -1.907159686088562012e-01 -3.595560044050216675e-02 1.371420770883560181e-01 3.276241719722747803e-01 -3.881278634071350098e-02 -8.782824873924255371e-02 -5.823614448308944702e-02 -1.040238887071609497e-01 7.207044959068298340e-02 8.288918063044548035e-03 2.191472947597503662e-01 8.573114126920700073e-02 1.018656343221664429e-01 2.303524501621723175e-02 -2.100413590669631958e-01 -9.918941557407379150e-02 -2.670788764953613281e-01 -9.244553744792938232e-02 -2.017733268439769745e-02 8.662667125463485718e-02
-2.526291310787200928e-01 -9.245122224092483521e-02 8.969194442033767700e-02 1.884191036224365234e-01 2.691277563571929932e-01 3.149825846776366234e-03 3.001661002635955811e-01 8.369223773479461670e-02 -3.031158149242401123e-01 -1.891602426767349243e-01 1.786406040191650391e-01 -2.547321468591690063e-02 -1.393576413393020630e-01 1.514454632997512817e-01 -2.268686145544052124e-01 1.266635507345199585e-01 1.480918526649475098e-01 -9.978187829256057739e-02 5.755831301212310791e-02 1.117998734116554260e-01 -1.200244575738906860e-01 1.732169240713119507e-01 2.726196944713592529e-01 -8.205473423004150391e-02 2.148493230342864990e-01 2.379419654607772827e-01 -3.442638218402862549e-01 1.739241182804107666e-02 -8.860766142606735229e-02 -1.631214767694473267e-01 -7.569284737110137939e-02 -9.746465831995010376e-02
-1.505995392799377441e-01 -2.709814012050628662e-01 2.037381976842880249e-01 4.525820538401603699e-02 9.094364941120147705e-02 1.315879523754119873e-01 1.873091012239456177e-01 1.238133162260055542e-01 -2.362062484025955200e-01 -8.318764716386795044e-02 -8.548492193222045898e-02 -2.143635153770446777e-01 -3.044225573539733887e-01 1.048104017972946167e-01 -4.196171835064888000e-02 3.635873496532440186e-01 1.703825145959854126e-01 -1.726514548063278198e-01 1.384797096252441406e-01 -2.257894277572631836e-01 1.280637532472610474e-01 2.390107065439224243e-01 6.551595032215118408e-02 -1.054915711283683777e-01 -2.374544292688369751e-01 1.866328865289688110e-01 -5.487882345914840698e-02 -2.742086052894592285e-01 -1.460717022418975830e-01 -1.337146908044815063e-01 -6.453133374452590942e-02 1.312686508754268289e-04
-9.957508742809295654e-02 -3.728242125362157822e-03 9.229113906621932983e-02 3.187149763107299805e-01 7.715543033555150032e-04 2.104699015617370605e-01 3.387496769428253174e-01 6.489510089159011841e-02 -2.422171086072921753e-02 4.848884046077728271e-02 2.003603875637054443e-01 -1.859777867794036865e-01 6.721830368041992188e-02 1.708523184061050415e-01 -5.296787247061729431e-03 3.278909921646118164e-01 7.082001864910125732e-02 -1.321984380483627319e-01 -7.580523192882537842e-02 -5.231046676635742188e-02 1.171171590685844421e-01 1.494412273168563843e-01 3.273105621337890625e-02 1.900484859943389893e-01 3.242669701576232910e-01 2.302549928426742554e-01 -3.995124101638793945e-01 2.569273710250854492e-01 -7.244136929512023926e-02 -6.378198415040969849e-02 -1.143117994070053101e-02 -1.858666725456714630e-02
3.232150152325630188e-02 -2.748099863529205322e-01 3.957801759243011475e-01 6.423424929380416870e-02 1.302992105484008789e-01 1.740932911634445190e-01 2.060436159372329712e-01 -4.282803460955619812e-02 -3.695327416062355042e-02 -1.486835721880197525e-02 2.512316703796386719e-01 -1.994393393397331238e-02 6.285547465085983276e-02 -6.053569260984659195e-03 -2.412719726562500000e-01 3.153010010719299316e-01 4.280545189976692200e-02 -2.137800864875316620e-02 1.981941238045692444e-02 -1.245804131031036377e-01 -1.128366738557815552e-01 3.658132851123809814e-01 -1.740139126777648926e-01 -1.627268791198730469e-01 4.650373756885528564e-02 -5.240985751152038574e-02 2.892251126468181610e-02 -2.004939466714859009e-01 1.968656629323959351e-01 -3.716108500957489014e-01 -8.158698678016662598e-03 7.019761251285672188e-04
-1.438278555870056152e-01 1.569875143468379974e-02 -2.163249067962169647e-02 -1.483697891235351562e-01 -4.232719168066978455e-02 -9.035195689648389816e-04 -5.029753316193819046e-03 -1.314724236726760864e-01 -1.364572793245315552e-01 -1.047089248895645142e-01 -1.154355332255363464e-02 4.860053956508636475e-02 -3.899979218840599060e-02 -1.277065724134445190e-01 -1.393149048089981079e-02 4.882754385471343994e-01 1.248926967382431030e-01 -2.317347824573516846e-01 -1.548335105180740356e-01 1.117084771394729614e-01 2.709832508116960526e-03 6.765565276145935059e-02 -1.314789801836013794e-02 -9.666295349597930908e-02 -7.140867412090301514e-02 4.224828481674194336e-01 -4.526163684204220772e-04 1.813395768404006958e-01 1.705857180058956146e-02 -2.478012442588806152e-01 -4.959706068038940430e-01 7.039161026477813721e-02
-2.297208160161972046e-01 -2.529630064964294434e-01 2.063135355710983276e-01 -2.880124151706695557e-01 2.058983445167541504e-01 2.598563432693481445e-01 2.715414166450500488e-01 9.097032994031906128e-02 -7.370062172412872314e-02 -1.377932131290435791e-01 -7.696673274040222168e-02 1.427974998950958252e-01 -1.742723770439624786e-02 1.374631077051162720e-01 -2.722120657563209534e-02 2.382945418357849121e-01 -2.463636100292205811e-01 1.331624984741210938e-01 -5.648053437471389771e-02 -1.198754459619522095e-01 -3.196265548467636108e-02 -2.571667917072772980e-02 -9.456031024456024170e-02 -1.221194565296173096e-01 1.251275539398193359e-01 1.372542977333068848e-01 -1.847939789295196533e-01 -5.595000460743904114e-02 -1.734795272350311279e-01 -3.182524740695953369e-01 -3.265963792800903320e-01 -8.359501510858535767e-02
-1.789269596338272095e-01 -2.292303889989852905e-01 4.072977602481842041e-01 -1.985030770301818848e-01 2.602605521678924561e-01 2.909314334392547607e-01 1.342094838619232178e-01 -2.196397036314010620e-01 -6.143968086689710617e-03 1.808732599020004272e-01 2.477864772081375122e-01 -4.653822258114814758e-02 -2.785401046276092529e-01 -2.322258949279785156e-01 -1.696636974811553955e-01 2.519324123859405518e-01 -6.095756962895393372e-02 -4.468034021556377411e-03 4.571228101849555969e-02 5.149354413151741028e-02 -2.358859963715076447e-02 6.937635689973831177e-02 -1.893333345651626587e-02 -8.687339723110198975e-02 -3.011091053485870361e-02 1.975260525941848755e-01 -3.078006505966186523e-01 2.990237250924110413e-02 -6.639226526021957397e-02 6.771649420261383057e-02 3.736606985330581665e-02 6.105000525712966919e-02
-1.528329253196716309e-01 6.261399947106838226e-03 3.217554986476898193e-01 4.056786000728607178e-02 3.416522145271301270e-01 9.489306062459945679e-02 -8.147091418504714966e-02 1.622814238071441650e-01 -1.002173945307731628e-01 -2.039736658334732056e-01 1.033836677670478821e-01 -1.662230044603347778e-01 -1.518066972494125366e-01 -1.083986088633537292e-02 8.785036206245422363e-02 1.657723188400268555e-01 3.159108385443687439e-02 -2.841803133487701416e-01 -2.124883681535720825e-01 -2.549255788326263428e-01 3.029618263244628906e-01 1.168278232216835022e-01 1.691150069236755371e-01 2.246619760990142822e-02 -1.952633634209632874e-02 -3.777278214693069458e-02 -3.867813153192400932e-03 -3.386590629816055298e-03 -1.077017858624458313e-01 -4.187626540660858154e-01 -2.103898674249649048e-01 7.003279030323028564e-02
2.379250973463058472e-01 -3.062362372875213623e-01 4.763663113117218018e-01 3.007735311985015869e-02 -6.630550324916839600e-02 -2.803569845855236053e-02 2.318557649850845337e-01 -5.893602035939693451e-03 -5.584689322859048843e-03 -2.375016361474990845e-01 -1.173911988735198975e-01 -2.183028683066368103e-02 2.312836796045303345e-02 5.668818019330501556e-03 -2.482434362173080444e-02 2.872608304023742676e-01 3.139824606478214264e-03 1.549694389104843140e-01 8.329495787620544434e-02 -2.027708739042282104e-01 -1.838441789150238037e-01 -1.827121526002883911e-01 7.327489554882049561e-02 -1.093606874346733093e-01 -6.489993631839752197e-02 3.193818032741546631e-01 -3.598100543022155762e-01 4.886996746063232422e-02 1.049171015620231628e-01 4.371078684926033020e-02 -1.538169663399457932e-02 2.440480887889862061e-02
1.224448978900909424e-01 -1.366764754056930542e-01 2.387208491563796997e-01 -1.330710668116807938e-02 2.487462945282459259e-02 3.098988831043243408e-01 7.559776306152343750e-02 1.077255792915821075e-02 1.616633124649524689e-02 1.102633997797966003e-01 2.707317471504211426e-01 -7.995209842920303345e-02 -2.604593634605407715e-01 -2.236136198043823242e-01 -6.847143918275833130e-02 3.244273066520690918e-01 -8.440728485584259033e-02 1.933848485350608826e-02 -4.211769253015518188e-02 -3.333713114261627197e-01 3.803687989711761475e-01 9.188036620616912842e-02 -2.536907494068145752e-01 -1.870266199111938477e-01 3.652901202440261841e-02 1.855288259685039520e-02 -8.634073287248611450e-02 -1.193097382783889771e-01 2.257827669382095337e-02 -2.373128533363342285e-01 -1.796690970659255981e-01 -3.792701661586761475e-02
-1.143941506743431091e-01 -3.573413193225860596e-01 2.294765114784240723e-01 -8.494012057781219482e-02 3.255310952663421631e-01 -8.952224999666213989e-02 1.015335619449615479e-01 -2.117704227566719055e-02 9.646076709032058716e-02 -5.938326939940452576e-02 1.711010932922363281e-03 -3.566762208938598633e-01 3.648857399821281433e-02 2.247316092252731323e-01 -1.230502035468816757e-02 3.997207880020141602e-01 2.452011108398437500e-01 -6.090438365936279297e-02 -8.696512132883071899e-02 -7.527936995029449463e-02 1.687100529670715332e-01 2.548985779285430908e-01 8.216644637286663055e-03 -1.047387272119522095e-01 -1.968798190355300903e-01 1.650334335863590240e-02 -4.085723683238029480e-02 -5.183017253875732422e-02 -4.657196253538131714e-02 -2.761513590812683105e-01 -4.988807439804077148e-02 -1.301725655794143677e-01
-3.602215945720672607e-01 -8.709139376878738403e-02 3.055883646011352539e-01 5.277803167700767517e-02 -1.288236379623413086e-01 -7.095737010240554810e-02 1.435722857713699341e-01 1.968563795089721680e-01 -1.861947476863861084e-01 -5.740144476294517517e-02 -2.232852019369602203e-02 -1.941358149051666260e-01 -2.895040623843669891e-02 -5.450967233628034592e-03 -8.219894766807556152e-02 -3.434804501011967659e-03 8.301142603158950806e-02 5.049947649240493774e-02 -1.056638285517692566e-01 -2.524421811103820801e-01 1.456584930419921875e-01 3.566517308354377747e-02 -8.918084204196929932e-02 -3.431940972805023193e-01 3.145256638526916504e-01 2.768170237541198730e-01 -3.651050925254821777e-01 3.658252581954002380e-02 1.314972043037414551e-01 3.430328890681266785e-02 -2.010725885629653931e-01 -7.304447237402200699e-03
-1.299690455198287964e-01 -5.498284474015235901e-03 8.709797263145446777e-02 4.611256718635559082e-01 1.156915128231048584e-01 1.393501162528991699e-01 3.733647167682647705e-01 2.340258061885833740e-01 1.217928063124418259e-02 9.660825878381729126e-02 1.144196465611457825e-01 -8.671369403600692749e-02 2.615889906883239746e-02 -8.785364031791687012e-02 4.182918742299079895e-02 1.301556676626205444e-01 2.303461432456970215e-01 -9.294681251049041748e-02 7.572510838508605957e-02 -1.098299473524093628e-01 1.439140588045120239e-01 1.509982794523239136e-01 -2.986356243491172791e-02 5.162235721945762634e-02 1.910968571901321411e-01 3.246650993824005127e-01 -2.056156545877456665e-01 2.824350595474243164e-01 -1.300092637538909912e-01 -2.561343312263488770e-01 -6.920836120843887329e-02 -2.938879653811454773e-02
-1.247890572994947433e-02 3.364261612296104431e-02 2.129431217908859253e-01 2.906687855720520020e-01 9.117192775011062622e-02 1.727719902992248535e-01 2.087190896272659302e-01 2.292377799749374390e-01 -1.869258098304271698e-02 1.470957696437835693e-01 3.509546816349029541e-02 -2.738213241100311279e-01 -1.808259785175323486e-01 1.481463313102722168e-01 5.792383477091789246e-02 3.092387318611145020e-01 8.645323663949966431e-02 7.642373442649841309e-02 3.309704959392547607e-01 -2.866332232952117920e-01 4.364947974681854248e-02 1.531346589326858521e-01 1.358814984560012817e-01 -1.444633752107620239e-01 9.890498220920562744e-02 1.905398070812225342e-01 -3.263172209262847900e-01 8.256585337221622467e-03 -1.366382688283920288e-01 -1.121539697051048279e-01 -1.333860903978347778e-01 1.067474409937858582e-01
-6.184063479304313660e-02 2.052415758371353149e-01 1.355061028152704239e-02 -2.960633933544158936e-01 -1.683775782585144043e-01 1.779423207044601440e-01 2.401323020458221436e-01 1.549372971057891846e-01 5.295950546860694885e-02 -2.010842710733413696e-01 1.062591467052698135e-02 -2.663374878466129303e-02 -5.498909950256347656e-02 -6.296758353710174561e-02 4.145608842372894287e-02 4.870840311050415039e-01 1.492063850164413452e-01 -3.878123462200164795e-01 -2.896779403090476990e-02 -1.342410892248153687e-01 9.490449726581573486e-02 -1.997790485620498657e-01 -5.740598961710929871e-02 -2.095104455947875977e-01 -2.837648987770080566e-02 2.776283919811248779e-01 -3.364567831158638000e-02 1.579337716102600098e-01 -1.589048951864242554e-01 6.576564162969589233e-02 -6.728938966989517212e-02 -9.391501545906066895e-02
-1.650298088788986206e-01 -2.278459072113037109e-01 -3.395903483033180237e-02 2.125647366046905518e-01 -1.835498958826065063e-01 1.564370691776275635e-01 4.936552941799163818e-01 2.240132093429565430e-01 -1.878426969051361084e-01 -1.463868916034698486e-01 1.784711480140686035e-01 -3.534349799156188965e-02 -2.034973055124282837e-01 1.031889989972114563e-01 9.693874977529048920e-03 2.151045054197311401e-01 1.217862367630004883e-01 -3.238178091123700142e-03 5.720345303416252136e-03 -1.499575823545455933e-01 3.104769811034202576e-02 8.251975476741790771e-02 1.172158792614936829e-01 2.139257825911045074e-02 2.773732542991638184e-01 2.116317301988601685e-01 -3.148468732833862305e-01 9.897214174270629883e-02 7.937078177928924561e-02 -8.358298242092132568e-02 -1.754195094108581543e-01 -1.402880623936653137e-02
4.595881700515747070e-02 -1.810304522514343262e-01 -1.591031439602375031e-02 1.299523711204528809e-01 -2.818341925740242004e-02 -1.389788985252380371e-01 2.116367816925048828e-01 2.621331512928009033e-01 -2.858105599880218506e-01 2.808527648448944092e-01 3.012189865112304688e-01 6.195133924484252930e-02 -6.880052387714385986e-02 1.803415864706039429e-01 9.523271024227142334e-02 2.798559963703155518e-01 -6.848222110420465469e-03 -2.658517956733703613e-01 -8.768023550510406494e-02 -2.916364967823028564e-01 9.521561115980148315e-02 1.004127785563468933e-01 1.743583083152770996e-01 -3.758764863014221191e-01 1.106217503547668457e-01 1.883468031883239746e-01 -1.366638839244842529e-01 -7.442695088684558868e-03 6.229323334991931915e-03 -6.265436857938766479e-02 9.552405774593353271e-02 2.738640643656253815e-02
3.325749188661575317e-02 -2.898302674293518066e-01 4.140508472919464111e-01 -8.697099238634109497e-02 1.171851437538862228e-02 -4.115579277276992798e-02 1.360069364309310913e-01 3.241447806358337402e-01 1.114619746804237366e-01 -1.800803653895854950e-02 4.472158104181289673e-02 6.410000473260879517e-02 -2.234347909688949585e-01 -1.346592456102371216e-01 1.000045705586671829e-02 2.202731817960739136e-01 -9.707831591367721558e-02 -3.201816082000732422e-01 -1.506433039903640747e-01 -1.269245743751525879e-01 -1.400947421789169312e-01 1.359283924102783203e-01 -2.142068892717361450e-01 -1.038248836994171143e-01 -5.863666534423828125e-02 6.923431158065795898e-02 1.116092056035995483e-01 1.563931405544281006e-01 2.035471051931381226e-01 -2.128277868032455444e-01 -3.122393488883972168e-01 -8.910961449146270752e-03
-2.274751476943492889e-02 -3.150159716606140137e-01 4.078035056591033936e-01 3.355742990970611572e-02 1.281121373176574707e-01 1.316173076629638672e-01 2.922814190387725830e-01 1.783274114131927490e-01 -1.202821731567382812e-01 8.190926164388656616e-02 -9.508479386568069458e-03 -3.888129591941833496e-01 -6.196578964591026306e-02 1.196704208850860596e-01 1.973525807261466980e-02 2.996041178703308105e-01 5.375474318861961365e-02 -1.024321839213371277e-01 -1.379625797271728516e-01 -7.010895758867263794e-02 -6.342658400535583496e-02 -9.551019407808780670e-03 3.238174915313720703e-01 -1.108238771557807922e-01 2.013424783945083618e-01 -4.355561360716819763e-02 -1.335055083036422729e-01 1.065138075500726700e-02 -1.134804338216781616e-01 -1.457570344209671021e-01 9.648786857724189758e-03 2.189138233661651611e-01
-1.600068360567092896e-01 5.338144255802035332e-04 3.610410988330841064e-01 -2.976553440093994141e-01 1.096546128392219543e-01 -4.151670634746551514e-02 9.328382462263107300e-02 3.702659532427787781e-02 3.823835030198097229e-02 6.363249570131301880e-02 1.496182084083557129e-01 -8.145632594823837280e-02 2.794574387371540070e-02 -1.142637953162193298e-01 -1.687466353178024292e-01 5.345625877380371094e-01 -8.007834106683731079e-02 3.429503366351127625e-02 -4.676544293761253357e-02 -4.636227339506149292e-02 -2.731424756348133087e-02 -8.137182146310806274e-02 1.536661982536315918e-01 1.273283362388610840e-01 4.353097826242446899e-02 4.454489350318908691e-01 1.174861490726470947e-01 1.486857533454895020e-01 1.898308545351028442e-01 -9.697590768337249756e-02 -1.679493635892868042e-01 5.484024528414011002e-03
2.658097259700298309e-02 -5.231338739395141602e-02 2.669647894799709320e-02 -3.477068841457366943e-01 2.730373442173004150e-01 1.532894968986511230e-01 1.257470399141311646e-01 -8.904199302196502686e-02 -4.064664542675018311e-01 8.807726204395294189e-02 1.538540720939636230e-01 -1.708387956023216248e-02 -8.879847079515457153e-02 -1.372516304254531860e-01 2.633496820926666260e-01 3.350833654403686523e-01 2.287968844175338745e-01 -1.237781196832656860e-01 1.819988191127777100e-01 -3.193693459033966064e-01 -6.870955973863601685e-02 5.914362613111734390e-03 -1.531529147177934647e-02 -1.841712892055511475e-01 -1.745243370532989502e-02 6.870757043361663818e-02 -7.255543768405914307e-02 9.578149020671844482e-02 -1.943444460630416870e-01 -1.043856889009475708e-01 -1.302679181098937988e-01 -1.451377570629119873e-01
1.105418801307678223e-01 -1.075523197650909424e-01 1.136346086859703064e-01 -4.452565219253301620e-03 -9.407129883766174316e-02 1.267482340335845947e-02 3.326999247074127197e-01 1.410430818796157837e-01 -3.360184431076049805e-01 2.030962519347667694e-02 1.328229159116744995e-01 1.461176872253417969e-01 7.680568844079971313e-02 -1.696211397647857666e-01 -1.387735754251480103e-01 1.355537921190261841e-01 2.472874820232391357e-01 -3.565729036927223206e-02 -1.161667332053184509e-02 -2.199383378028869629e-01 1.805342137813568115e-01 3.699450492858886719e-01 4.447669163346290588e-02 8.360493183135986328e-02 2.348725944757461548e-01 1.491235196590423584e-01 -1.541292369365692139e-01 2.930122613906860352e-01 -2.263271957635879517e-01 6.495688110589981079e-02 -1.729461550712585449e-01 1.932675838470458984e-01
-1.639955043792724609e-01 -3.154983222484588623e-01 2.479154020547866821e-01 -2.633444368839263916e-01 9.094924479722976685e-02 -1.578259170055389404e-01 2.844517529010772705e-01 2.672007083892822266e-01 2.597555518150329590e-01 9.328962769359350204e-04 1.318458616733551025e-01 -9.694005548954010010e-02 1.281791776418685913e-01 -1.327488720417022705e-01 -1.419370993971824646e-02 2.520076632499694824e-01 1.215787753462791443e-01 -1.720290035009384155e-01 -1.423548627644777298e-02 7.810760289430618286e-02 -2.735916972160339355e-01 2.622843980789184570e-01 -1.822095960378646851e-01 -1.559896171092987061e-01 -2.887881547212600708e-02 -3.999935090541839600e-02 -3.232568502426147461e-02 3.439319506287574768e-02 4.941620677709579468e-02 -1.486759781837463379e-01 -2.605496942996978760e-01 -1.276571601629257202e-01
-1.977643370628356934e-01 1.396473646163940430e-01 -2.118310332298278809e-02 -2.589712440967559814e-01 -2.783093368634581566e-03 3.124879598617553711e-01 3.876498714089393616e-02 2.656416893005371094e-01 5.305686965584754944e-02 -8.280920982360839844e-02 9.314073622226715088e-02 -6.393212080001831055e-02 -4.301114007830619812e-02 -2.448061257600784302e-01 1.359318792819976807e-01 4.501196742057800293e-01 -6.800502538681030273e-03 -3.120981156826019287e-01 -1.145489662885665894e-01 -1.713390350341796875e-01 3.731042845174670219e-03 -8.170334994792938232e-02 9.227702021598815918e-02 -3.851485550403594971e-01 1.186299696564674377e-01 9.080231189727783203e-02 -1.606911122798919678e-01 1.270710825920104980e-01 -1.309997588396072388e-01 9.167560189962387085e-02 -6.835886836051940918e-02 2.914095483720302582e-02
-1.375560183078050613e-02 -2.290015071630477905e-01 1.594789884984493256e-02 -8.829022757709026337e-03 3.705602288246154785e-01 1.795325577259063721e-01 -3.646535053849220276e-02 1.734649240970611572e-01 -1.370273381471633911e-01 6.669605150818824768e-03 9.075081348419189453e-02 -4.542355984449386597e-02 3.957065939903259277e-01 -2.810021340847015381e-01 6.842270493507385254e-02 3.980993628501892090e-01 -4.971079155802726746e-02 -4.371575266122817993e-02 2.529938519001007080e-02 -9.294234961271286011e-02 -1.477176547050476074e-01 1.535347551107406616e-01 -1.363337785005569458e-01 -3.167841732501983643e-01 -4.223002493381500244e-02 1.291144192218780518e-01 -1.616975963115692139e-01 2.211924046277999878e-01 9.649817831814289093e-03 -7.800392340868711472e-04 -4.781258106231689453e-02 2.105720639228820801e-01
7.845831662416458130e-02 -6.518106907606124878e-02 1.297773867845535278e-01 -6.822275370359420776e-02 2.131182998418807983e-01 2.103455662727355957e-01 4.185472428798675537e-01 1.599933207035064697e-01 -2.745820283889770508e-01 -1.397796906530857086e-02 2.641016840934753418e-01 -2.124054133892059326e-01 -2.651933133602142334e-01 -5.179756879806518555e-02 -5.753824114799499512e-02 2.671425938606262207e-01 1.412970721721649170e-01 -1.827236264944076538e-01 -2.177573591470718384e-01 -4.754498973488807678e-02 -1.202012374997138977e-01 1.036989912390708923e-01 2.200269401073455811e-01 -1.934892982244491577e-01 9.745619446039199829e-02 -1.049518436193466187e-01 -1.987519264221191406e-01 -4.521365836262702942e-02 1.797364801168441772e-01 -4.452844150364398956e-03 -8.676732331514358521e-02 1.533495187759399414e-01
4.814501386135816574e-03 3.060319088399410248e-02 2.808912992477416992e-01 -1.023866683244705200e-01 2.626169659197330475e-02 -8.026517927646636963e-02 1.590412706136703491e-01 1.363036036491394043e-01 2.793564088642597198e-02 -2.028107941150665283e-01 2.145209014415740967e-01 1.005162578076124191e-02 2.314681932330131531e-02 1.196745596826076508e-02 -5.494828522205352783e-02 2.643357515335083008e-01 -7.273635268211364746e-02 -5.338849499821662903e-02 -3.855098187923431396e-01 -2.056839317083358765e-01 -1.799262464046478271e-01 2.641232907772064209e-01 -9.632430225610733032e-02 -2.572427392005920410e-01 -2.676303982734680176e-01 1.895175427198410034e-01 7.555943727493286133e-02 1.797611266374588013e-01 -7.679644227027893066e-02 -3.998661935329437256e-01 -9.305076301097869873e-02 1.952589489519596100e-02
4.094810411334037781e-02 -6.615516543388366699e-02 4.138487279415130615e-01 -5.662323907017707825e-02 7.422802597284317017e-02 2.825690433382987976e-02 1.544306874275207520e-01 5.420304089784622192e-02 -2.001460194587707520e-01 1.053254082798957825e-01 7.952171564102172852e-02 -1.944219619035720825e-01 -2.056401520967483521e-01 6.258938461542129517e-02 -3.065899908542633057e-01 1.095770299434661865e-01 -1.097223255783319473e-02 2.816414088010787964e-02 -3.516532480716705322e-01 -3.135148882865905762e-01 9.948422014713287354e-02 -7.115266472101211548e-02 -2.145057767629623413e-01 -2.010087966918945312e-01 1.655445098876953125e-01 4.948056861758232117e-02 -1.702114343643188477e-01 1.680191457271575928e-01 4.197110980749130249e-02 -1.129631698131561279e-01 -3.315061330795288086e-01 -5.632806569337844849e-02
-3.688343986868858337e-02 -1.678501814603805542e-01 3.631325066089630127e-01 -1.897421032190322876e-01 2.530981302261352539e-01 -3.184174001216888428e-01 2.976627349853515625e-01 -5.671608075499534607e-02 -1.056192964315414429e-01 -2.398202419281005859e-01 1.847390234470367432e-01 -8.158300071954727173e-02 1.506726294755935669e-01 -4.789102356880903244e-03 -9.052737802267074585e-02 -1.547959819436073303e-02 2.352425605058670044e-01 1.728636585175991058e-02 -1.689328700304031372e-01 1.277473866939544678e-01 -9.470155090093612671e-02 2.985800504684448242e-01 -1.924024969339370728e-01 -7.699548453092575073e-02 4.037274047732353210e-02 3.084374964237213135e-01 -4.052591510117053986e-03 7.017946243286132812e-02 -6.925363093614578247e-02 -3.057763725519180298e-02 -2.349874079227447510e-01 2.237356826663017273e-02
2.268611490726470947e-01 -1.724832653999328613e-01 2.876899205148220062e-02 -5.431287735700607300e-02 2.578306198120117188e-01 6.801880896091461182e-02 3.086454235017299652e-02 3.128533661365509033e-01 2.761308848857879639e-01 -4.105580970644950867e-02 1.171841323375701904e-01 -4.600454121828079224e-02 -2.687816917896270752e-01 -3.495491743087768555e-01 2.438375800848007202e-01 1.955076009035110474e-01 6.298615038394927979e-02 -1.791948974132537842e-01 -2.352229133248329163e-02 -1.720977574586868286e-01 7.597628980875015259e-02 2.005926892161369324e-02 2.151932567358016968e-01 1.756286919116973877e-01 -1.436828728765249252e-02 2.910599410533905029e-01 -2.741592936217784882e-02 1.474144756793975830e-01 -9.876839071512222290e-02 -1.184479519724845886e-01 -2.469960302114486694e-01 1.319383084774017334e-01
[truncated: 3,270,022 more chars]
