# Supplementary material for: The Language of Innovation
Source: PLoS One. 2020 Apr 30;15(4):e0230107. doi: 10.1371/journal.pone.0230107 (PMC7194493; doi:10.1371/journal.pone.0230107)
Supplement: S21 File — (GZ) [file pone.0230107.s021.tar.gz › 1999-2003/V2Run_4_VS_4500_embeddings1999-2003ED32.txt]

1.517793387174606323e-01 4.816152900457382202e-02 -8.400919288396835327e-02 1.786936223506927490e-01 3.127352520823478699e-02 1.047265436500310898e-02 -2.082743495702743530e-01 1.721321195363998413e-01 -3.935402259230613708e-02 -2.264958769083023071e-01 8.232355862855911255e-02 -9.713251143693923950e-02 1.816867738962173462e-01 1.171311438083648682e-01 -5.484660342335700989e-02 2.956737875938415527e-01 5.999405682086944580e-02 5.443378090858459473e-01 1.818108707666397095e-01 -2.725328803062438965e-01 -1.306481808423995972e-01 -7.167737931013107300e-02 -1.565529257059097290e-01 -1.591241657733917236e-01 1.058422774076461792e-01 2.260852456092834473e-01 -1.893886476755142212e-01 -1.997533738613128662e-01 -5.307634547352790833e-02 1.814394891262054443e-01 3.976989910006523132e-02 2.575698494911193848e-02
4.693266749382019043e-02 -1.234305649995803833e-01 -1.771929711103439331e-01 3.219855427742004395e-01 -1.100353673100471497e-01 -1.139259785413742065e-01 1.386270821094512939e-01 1.187986806035041809e-01 2.882868349552154541e-01 -5.960366223007440567e-03 -1.484226584434509277e-01 1.012983396649360657e-01 2.883845567703247070e-01 -8.459983766078948975e-02 -2.242763340473175049e-02 7.763168960809707642e-02 2.833442687988281250e-01 -1.384401619434356689e-01 6.410081684589385986e-02 -1.403849571943283081e-01 -6.906614452600479126e-02 -2.728661149740219116e-02 -3.699054419994354248e-01 -1.335633993148803711e-01 3.576092123985290527e-01 1.508790766820311546e-03 -5.748655647039413452e-02 -2.152398526668548584e-01 -1.238458752632141113e-01 1.483291536569595337e-01 2.357612848281860352e-01 -1.513017266988754272e-01
1.511380821466445923e-01 -2.134809941053390503e-01 2.312324196100234985e-01 2.848810553550720215e-01 1.239755377173423767e-01 2.785419113934040070e-03 -2.041846215724945068e-01 1.332374811172485352e-01 5.753320083022117615e-02 -2.322776466608047485e-01 -6.874775141477584839e-02 -1.262779682874679565e-01 -3.800650313496589661e-02 -1.053923293948173523e-01 5.344529822468757629e-02 1.784038394689559937e-01 3.170603811740875244e-01 1.413123756647109985e-01 8.974331617355346680e-02 -1.823603510856628418e-01 7.696866989135742188e-02 -1.200893670320510864e-01 -1.065253764390945435e-01 -2.727825641632080078e-01 3.194449245929718018e-01 -2.597835361957550049e-01 -1.373002231121063232e-01 -2.381492555141448975e-01 7.297688722610473633e-02 -2.617364823818206787e-01 9.831105917692184448e-02 -2.143707312643527985e-02
1.468704547733068466e-02 -1.416842341423034668e-01 -3.117986954748630524e-02 8.976113796234130859e-02 6.730927526950836182e-02 2.097004055976867676e-01 -2.074662297964096069e-01 7.889135181903839111e-02 -2.580991387367248535e-02 -3.148131668567657471e-01 2.037752717733383179e-01 -2.633939981460571289e-01 2.016862332820892334e-01 -8.729737251996994019e-02 -8.399160951375961304e-02 1.628219932317733765e-01 1.449458152055740356e-01 3.101046681404113770e-01 -1.491876095533370972e-01 -1.156387850642204285e-01 2.433951571583747864e-02 -8.096573501825332642e-02 4.058409482240676880e-03 -2.917289733886718750e-01 1.751286536455154419e-01 -6.593728903681039810e-03 2.134940177202224731e-01 -3.439461886882781982e-01 -2.314670830965042114e-01 1.482706964015960693e-01 -2.522460371255874634e-02 2.539854943752288818e-01
-1.527759283781051636e-01 -2.069905102252960205e-01 -4.843741655349731445e-02 3.323248624801635742e-01 1.057004854083061218e-01 9.091524034738540649e-02 1.157360896468162537e-01 9.041680395603179932e-02 -1.409217864274978638e-01 -1.080707162618637085e-01 -6.964148581027984619e-02 -2.961717545986175537e-02 7.728358358144760132e-02 1.468802541494369507e-01 -3.125903606414794922e-01 2.170091867446899414e-01 2.302294820547103882e-01 3.029842078685760498e-01 -2.343087345361709595e-01 -2.272394150495529175e-01 -6.162429973483085632e-02 1.305242069065570831e-02 3.569303452968597412e-02 -3.759868741035461426e-01 3.521076962351799011e-02 2.364165522158145905e-02 -2.105241566896438599e-01 -2.361305505037307739e-01 -7.308007776737213135e-02 -1.719731688499450684e-01 1.627508401870727539e-01 -9.576664865016937256e-02
2.249030321836471558e-01 -2.472708076238632202e-01 -5.715754814445972443e-03 2.672450840473175049e-01 1.829610317945480347e-01 1.503530889749526978e-01 -1.930397897958755493e-01 1.473937928676605225e-01 -3.884890079498291016e-01 -2.204335331916809082e-01 4.144313186407089233e-02 -5.528187006711959839e-02 2.038602083921432495e-01 1.986365020275115967e-01 -7.690200954675674438e-02 1.306274384260177612e-01 2.191342264413833618e-01 3.215655311942100525e-02 -6.057487800717353821e-02 -2.738245725631713867e-01 7.816857844591140747e-02 -9.748160839080810547e-02 -1.532786041498184204e-01 -1.905280053615570068e-01 1.450478434562683105e-01 2.825644984841346741e-02 -2.630684077739715576e-01 -7.011657208204269409e-02 1.330241709947586060e-01 4.618056491017341614e-02 1.468992084264755249e-01 2.302059829235076904e-01
2.227409034967422485e-01 -1.659148335456848145e-01 -2.656007371842861176e-02 3.495893180370330811e-01 -2.898074686527252197e-03 8.973592519760131836e-02 -1.524236947298049927e-01 7.205671817064285278e-02 -2.108849436044692993e-01 -6.643746048212051392e-02 1.070778071880340576e-01 -1.175835430622100830e-01 1.390131860971450806e-01 1.809636652469635010e-01 -7.564821839332580566e-02 2.660449445247650146e-01 1.104209125041961670e-01 1.357487738132476807e-01 8.937051147222518921e-02 -1.620907932519912720e-01 -5.711806006729602814e-03 2.009307891130447388e-01 -1.702274531126022339e-01 -2.221876978874206543e-01 2.727912925183773041e-02 1.355140656232833862e-01 -2.334954589605331421e-01 -4.669973552227020264e-01 -1.880151964724063873e-02 -1.851858794689178467e-01 1.029847748577594757e-02 -2.249485403299331665e-01
-6.098159030079841614e-02 -1.727420389652252197e-01 1.928574442863464355e-01 2.792784571647644043e-01 -1.592119187116622925e-01 9.829115867614746094e-02 -6.222458183765411377e-02 3.558043837547302246e-01 -2.181316316127777100e-01 1.292040497064590454e-01 1.097906008362770081e-01 -9.699384123086929321e-02 -4.475876688957214355e-02 1.228370368480682373e-01 -3.136521950364112854e-02 1.166850700974464417e-01 3.255676329135894775e-01 1.343479305505752563e-01 -5.985707044601440430e-02 -1.995949000120162964e-01 1.782295256853103638e-01 -1.320054978132247925e-01 -2.157428413629531860e-01 -3.705172240734100342e-01 6.179172545671463013e-02 1.801923215389251709e-01 3.976445272564888000e-02 -3.011662662029266357e-01 3.987346217036247253e-02 -5.652980878949165344e-02 1.707054674625396729e-01 -7.324554771184921265e-02
1.991330534219741821e-01 -7.731357961893081665e-02 1.855913251638412476e-01 3.332111239433288574e-01 3.360624611377716064e-01 1.558186262845993042e-01 -1.909702420234680176e-01 1.127208173274993896e-01 8.495435863733291626e-02 2.360147237777709961e-02 9.216304868459701538e-02 2.697914540767669678e-01 2.854985594749450684e-01 9.747388213872909546e-02 -6.929231435060501099e-02 2.994865477085113525e-01 1.496559232473373413e-01 9.305535815656185150e-03 -1.367985159158706665e-01 -1.705253571271896362e-01 5.211689323186874390e-02 -8.455900847911834717e-02 -1.123517826199531555e-01 -2.705954909324645996e-01 9.876440465450286865e-02 -5.705331638455390930e-02 -5.694295838475227356e-02 -2.226489186286926270e-01 6.148898229002952576e-02 -1.649691164493560791e-01 2.909838855266571045e-01 2.150946483016014099e-02
2.180334329605102539e-01 -8.584003662690520287e-04 -8.176005631685256958e-02 3.437707424163818359e-01 2.943315543234348297e-02 -8.310740441083908081e-02 -1.409161686897277832e-01 1.906458735466003418e-01 -9.840223193168640137e-02 -2.856632769107818604e-01 2.326001375913619995e-01 8.986178040504455566e-02 2.769922614097595215e-01 -2.000394463539123535e-02 1.251664310693740845e-01 -6.580163538455963135e-02 1.060838848352432251e-01 8.566311746835708618e-02 1.545258015394210815e-01 -1.065098643302917480e-01 7.904987037181854248e-02 -2.747164666652679443e-01 -3.329719901084899902e-01 -2.141970545053482056e-01 -4.382407665252685547e-02 1.108134165406227112e-01 -2.413621693849563599e-01 -1.691422909498214722e-01 -2.764376401901245117e-01 -6.897727958858013153e-03 9.848963469266891479e-02 -1.830890923738479614e-01
1.052860822528600693e-02 4.224782343953847885e-03 -6.955932080745697021e-02 2.485297918319702148e-01 1.699276715517044067e-01 2.455704212188720703e-01 -4.637187719345092773e-02 1.087271645665168762e-01 1.485029011964797974e-01 -1.718535870313644409e-01 -4.060591012239456177e-02 -2.021571099758148193e-01 9.543811529874801636e-02 -2.252724617719650269e-01 -7.444711029529571533e-02 3.900617659091949463e-01 9.595288895070552826e-03 1.783023774623870850e-01 2.709084562957286835e-02 -3.229088485240936279e-01 8.213306218385696411e-02 -1.041732802987098694e-01 -1.350912749767303467e-01 -1.640674322843551636e-01 1.599701344966888428e-01 1.911737769842147827e-01 2.389964610338211060e-01 -3.665103614330291748e-01 1.177712455391883850e-01 1.504937410354614258e-01 1.255471855401992798e-01 -1.137673109769821167e-01
9.946213662624359131e-02 -1.967946887016296387e-01 6.058767065405845642e-02 2.460899651050567627e-01 -1.750794351100921631e-01 1.790437847375869751e-01 -1.307131499052047729e-01 3.146891891956329346e-01 -6.344527006149291992e-02 -1.877794861793518066e-01 5.186994094401597977e-03 1.222992390394210815e-01 -1.364890765398740768e-02 1.388428062200546265e-01 -8.533554524183273315e-02 2.224463373422622681e-01 2.932259440422058105e-01 8.646091073751449585e-02 -5.978993605822324753e-03 -1.490271091461181641e-01 -1.160619221627712250e-02 3.333316743373870850e-02 -9.113573282957077026e-02 -4.505307376384735107e-01 1.398463696241378784e-01 7.479722797870635986e-02 -3.191614151000976562e-01 -1.376698315143585205e-01 2.431899756193161011e-01 -5.427318159490823746e-03 2.071935087442398071e-01 -3.904972597956657410e-02
-2.785776741802692413e-02 -1.042928919196128845e-01 -2.347781695425510406e-02 4.488611519336700439e-01 5.076487548649311066e-03 1.512770503759384155e-01 -2.190828919410705566e-01 2.324809432029724121e-01 -2.162063568830490112e-01 -4.361718520522117615e-02 -1.138461604714393616e-01 1.208129152655601501e-01 1.431999504566192627e-01 7.005494832992553711e-02 6.577070057392120361e-02 1.088724210858345032e-01 1.917978525161743164e-01 1.071346253156661987e-01 1.708043962717056274e-01 -2.252843379974365234e-01 -1.401106715202331543e-01 1.826570183038711548e-02 -2.641716599464416504e-01 -3.819337189197540283e-01 1.366262435913085938e-01 -2.570963203907012939e-01 -3.355802968144416809e-03 -1.480755656957626343e-01 -4.434173926711082458e-02 -2.039047330617904663e-01 1.710167229175567627e-01 1.606062799692153931e-02
2.352205365896224976e-01 -1.383453011512756348e-01 1.207252778112888336e-02 3.369130194187164307e-01 -2.104515731334686279e-01 -2.072797268629074097e-01 -1.866308301687240601e-01 9.636391699314117432e-02 -2.221062034368515015e-02 -1.516087725758552551e-02 -3.970024175941944122e-03 -1.036888062953948975e-01 2.026570290327072144e-01 1.920392811298370361e-01 -2.108941227197647095e-02 -7.139331102371215820e-02 6.608901172876358032e-02 4.120176285505294800e-02 -7.502332329750061035e-02 -4.260006248950958252e-01 2.158623039722442627e-01 -7.039797306060791016e-02 1.600414887070655823e-02 -3.357234299182891846e-01 3.092878162860870361e-01 -4.526447877287864685e-02 -2.087096571922302246e-01 -1.456243544816970825e-01 -2.086951583623886108e-01 9.740486741065979004e-02 -4.924037680029869080e-02 -9.946878254413604736e-02
2.146829217672348022e-01 -1.074883118271827698e-01 -2.955459952354431152e-01 2.656894624233245850e-01 1.448908299207687378e-01 2.105672657489776611e-01 -2.062164992094039917e-01 -4.776782914996147156e-02 -2.666142210364341736e-02 -1.423751711845397949e-01 -1.977864056825637817e-01 -1.852893531322479248e-01 2.520830035209655762e-01 8.543342351913452148e-02 -8.497828245162963867e-02 3.653534948825836182e-01 -1.625982671976089478e-01 2.213864773511886597e-01 -4.303174838423728943e-02 -2.131805121898651123e-01 6.334079056978225708e-02 1.298516429960727692e-02 -2.731618583202362061e-01 -1.836390346288681030e-01 -1.008673384785652161e-01 1.085470616817474365e-02 8.851695805788040161e-03 -1.784321814775466919e-01 6.534782797098159790e-02 2.261123508214950562e-01 1.450106780976057053e-02 -1.876510828733444214e-01
-1.936477422714233398e-02 -9.214633703231811523e-02 -2.675688080489635468e-02 3.210522830486297607e-01 1.995825320482254028e-01 2.782529890537261963e-01 -9.283378720283508301e-02 3.333859145641326904e-01 -1.186930388212203979e-01 -9.277734160423278809e-02 1.442572921514511108e-01 -4.722578078508377075e-02 -8.724384009838104248e-02 9.698510169982910156e-02 -3.062476217746734619e-01 2.513081729412078857e-01 5.392678827047348022e-02 7.182289659976959229e-02 3.490471467375755310e-02 -9.345109760761260986e-02 6.826440989971160889e-02 9.605679661035537720e-02 -4.321224987506866455e-02 -4.311576783657073975e-01 1.728852093219757080e-01 8.842088282108306885e-02 -1.796555370092391968e-01 -2.127276360988616943e-01 -9.600617736577987671e-02 8.294711261987686157e-02 2.765117585659027100e-01 5.623333528637886047e-02
2.271671295166015625e-01 -2.472241818904876709e-01 -1.091804429888725281e-01 2.236227840185165405e-01 3.021925315260887146e-02 -1.856540143489837646e-01 6.751279532909393311e-02 2.214411795139312744e-01 2.199293226003646851e-01 -8.160574734210968018e-02 1.401220113039016724e-01 -2.489586919546127319e-01 2.931917607784271240e-01 1.028431206941604614e-01 2.046663314104080200e-01 -1.818397268652915955e-02 -5.555680766701698303e-02 5.510676186531782150e-03 2.126323878765106201e-01 -3.548953533172607422e-01 -1.011832356452941895e-01 -1.725731045007705688e-02 -1.886380016803741455e-01 -2.225483059883117676e-01 1.019427180290222168e-02 -8.207895606756210327e-02 -1.638238281011581421e-01 7.310543674975633621e-03 2.899444848299026489e-02 1.283191740512847900e-01 3.632985949516296387e-01 -8.955480158329010010e-02
-1.654074639081954956e-01 -2.053520232439041138e-01 -6.852461397647857666e-02 2.691211104393005371e-01 4.144515097141265869e-02 1.726340353488922119e-01 4.674753919243812561e-02 1.388918608427047729e-01 -2.356662154197692871e-01 -1.091916300356388092e-02 -2.110164612531661987e-02 -1.055942326784133911e-01 5.709804594516754150e-02 1.124248802661895752e-01 -5.473238602280616760e-02 5.003485679626464844e-01 1.129539608955383301e-01 6.629104912281036377e-02 -3.610716387629508972e-02 -1.711689829826354980e-01 -1.256419569253921509e-01 4.236309602856636047e-02 -1.537797152996063232e-01 -2.669518291950225830e-01 2.052039951086044312e-01 -1.902601099573075771e-03 -2.663334608078002930e-01 -2.165699899196624756e-01 -1.306701600551605225e-01 -8.640774339437484741e-02 3.451202809810638428e-01 -3.278062446042895317e-03
2.656096518039703369e-01 -4.066945612430572510e-01 7.248674333095550537e-02 2.681863903999328613e-01 -7.738909870386123657e-02 1.825846582651138306e-01 -1.143686994910240173e-01 6.197841092944145203e-02 -1.945966631174087524e-01 -1.150446534156799316e-01 5.106838420033454895e-02 2.735343575477600098e-02 1.361968070268630981e-01 7.611799240112304688e-02 -5.732093378901481628e-02 1.899543553590774536e-01 1.398019194602966309e-01 1.487431824207305908e-01 4.817502945661544800e-02 -2.355920076370239258e-01 7.992874830961227417e-02 -1.068985089659690857e-02 -3.223413135856389999e-03 -3.850271999835968018e-01 5.154604464769363403e-02 1.498608589172363281e-01 -1.378621011972427368e-01 -2.615957260131835938e-01 3.933995962142944336e-02 -2.675643004477024078e-02 3.786180317401885986e-01 -5.701404996216297150e-03
2.230894751846790314e-02 -1.373836249113082886e-01 -2.924664411693811417e-03 1.954539418220520020e-01 -1.621343940496444702e-01 3.283049166202545166e-01 1.276433374732732773e-02 3.036935925483703613e-01 -1.156255826354026794e-01 -1.388141810894012451e-01 -1.503339260816574097e-01 6.223199423402547836e-03 1.899640858173370361e-01 4.015212506055831909e-02 -1.055619716644287109e-01 9.206716716289520264e-02 1.802975088357925415e-01 1.401827335357666016e-01 -1.216072961688041687e-01 -1.612529903650283813e-01 6.261631846427917480e-02 -1.712550818920135498e-01 -1.603487432003021240e-01 -3.853703737258911133e-01 1.063562631607055664e-01 1.679874211549758911e-01 -4.483123123645782471e-02 -3.362570405006408691e-01 1.558804214000701904e-01 -1.910525113344192505e-01 2.787820994853973389e-01 9.903208911418914795e-02
1.370766460895538330e-01 -1.762720048427581787e-01 -2.829180471599102020e-02 1.805559098720550537e-01 2.378387004137039185e-01 -1.412532478570938110e-01 1.179108861833810806e-02 9.494123607873916626e-02 4.763720557093620300e-02 -6.525573320686817169e-03 3.328496590256690979e-02 2.047016769647598267e-01 -7.339292764663696289e-02 2.648777067661285400e-01 2.040305882692337036e-01 2.538951635360717773e-01 3.293373584747314453e-01 9.203280322253704071e-03 -1.281106472015380859e-01 8.013352751731872559e-02 -1.282241940498352051e-01 -2.490426152944564819e-01 -2.788006663322448730e-01 -2.762036323547363281e-01 1.842472106218338013e-01 -7.274199277162551880e-02 -1.243887171149253845e-01 -1.484800875186920166e-01 7.582162320613861084e-02 3.732112944126129150e-01 1.211320683360099792e-01 6.144119426608085632e-02
-8.710738271474838257e-02 -9.264706075191497803e-02 2.258048504590988159e-01 2.231724560260772705e-01 -4.820215981453657150e-03 7.656824588775634766e-02 1.364510413259267807e-02 4.658769965171813965e-01 -3.013978004455566406e-01 -1.957353353500366211e-01 -4.143257066607475281e-02 -6.239092350006103516e-02 2.567973434925079346e-01 -9.592345356941223145e-02 1.727733761072158813e-01 2.553587853908538818e-01 3.234136998653411865e-01 -4.452363401651382446e-02 -1.010750085115432739e-01 -5.686565116047859192e-02 1.133901551365852356e-01 -1.301886886358261108e-01 -2.662050724029541016e-02 -1.934404820203781128e-01 8.083303272724151611e-02 -1.182052195072174072e-01 -1.294307857751846313e-01 -1.686463356018066406e-01 1.296101808547973633e-01 -1.120794489979743958e-01 2.458845078945159912e-01 -1.071047931909561157e-01
3.347297608852386475e-01 -1.074139177799224854e-01 -2.654105052351951599e-02 2.687060534954071045e-01 -9.946478158235549927e-02 2.242839895188808441e-02 -3.104294277727603912e-02 1.994082331657409668e-01 8.052846789360046387e-02 -1.266846954822540283e-01 1.280861347913742065e-02 -3.415148258209228516e-01 2.450150847434997559e-01 1.004107967019081116e-01 1.409209370613098145e-01 -6.595750153064727783e-02 7.232896983623504639e-02 -1.677823625504970551e-02 7.887334376573562622e-02 -1.820029467344284058e-01 2.300164848566055298e-02 -3.226584196090698242e-02 -4.824364930391311646e-02 -3.237123191356658936e-01 5.446941852569580078e-01 1.213135421276092529e-01 -8.935166895389556885e-02 -1.048104986548423767e-01 -1.276612579822540283e-01 4.234267026185989380e-02 -6.369545310735702515e-02 1.125244647264480591e-01
-5.303781479597091675e-02 -4.210420697927474976e-02 -8.891475200653076172e-02 1.988666206598281860e-01 2.828765101730823517e-02 -1.646332070231437683e-02 -2.529646158218383789e-01 9.120406955480575562e-02 3.187267482280731201e-02 -1.710940897464752197e-01 -1.385650187730789185e-01 7.367227692157030106e-03 2.630941271781921387e-01 -1.491456031799316406e-01 -2.778389751911163330e-01 2.138655185699462891e-01 3.755085170269012451e-02 4.292598366737365723e-01 5.296449363231658936e-02 -2.894141972064971924e-01 3.950263559818267822e-02 3.729018568992614746e-02 -1.050891578197479248e-01 -1.790723204612731934e-01 1.175157278776168823e-01 1.808050870895385742e-01 1.895125806331634521e-01 -4.055435359477996826e-01 -5.299946293234825134e-02 1.939772516489028931e-01 -7.065352052450180054e-02 -5.463043693453073502e-03
4.473036155104637146e-03 -1.395951956510543823e-01 6.662641465663909912e-02 8.248233050107955933e-02 1.097847446799278259e-01 1.689472049474716187e-01 -1.083754599094390869e-01 5.661703646183013916e-02 1.150115877389907837e-01 -2.580575942993164062e-01 1.902738772332668304e-02 1.376921683549880981e-01 9.328690916299819946e-02 -1.903464645147323608e-01 -1.856899708509445190e-01 3.658479154109954834e-01 4.013201966881752014e-02 3.070481121540069580e-01 -1.203125268220901489e-01 -1.707892119884490967e-01 -2.982222288846969604e-02 5.451460182666778564e-02 -1.147794574499130249e-01 -2.547290027141571045e-01 1.286417394876480103e-01 -3.020493127405643463e-02 5.140542611479759216e-02 -5.100530385971069336e-01 -1.285285502672195435e-01 2.856356203556060791e-01 3.361700847744941711e-02 -1.874136365950107574e-02
6.099367514252662659e-02 -1.350047737360000610e-01 5.511783063411712646e-02 6.411728262901306152e-02 2.435883432626724243e-01 -1.738769710063934326e-01 7.593202590942382812e-02 1.345521509647369385e-01 8.495070971548557281e-03 -3.965023458003997803e-01 9.928003698587417603e-02 2.853897511959075928e-01 2.749103903770446777e-01 1.353282481431961060e-01 -4.440177604556083679e-02 1.006992608308792114e-01 2.770556509494781494e-01 -5.180540680885314941e-02 -3.351956373080611229e-03 -2.522425055503845215e-01 -1.634855866432189941e-01 -1.383915692567825317e-01 -5.541151855140924454e-03 -3.679041266441345215e-01 2.423848062753677368e-01 1.445721276104450226e-02 -8.429735153913497925e-02 -2.136229425668716431e-01 1.558616459369659424e-01 7.121488451957702637e-02 -6.790310889482498169e-02 -1.812563240528106689e-01
1.161741465330123901e-01 -7.471424341201782227e-02 2.982409298419952393e-02 1.334340870380401611e-01 -1.492903381586074829e-01 1.351501792669296265e-01 -2.575368583202362061e-01 8.688115328550338745e-02 -1.587626636028289795e-01 -2.037796005606651306e-02 -1.189635619521141052e-01 -1.288767009973526001e-01 2.251933813095092773e-01 1.738071590662002563e-01 -1.755501776933670044e-01 1.587711274623870850e-01 7.190329581499099731e-02 1.476689279079437256e-01 1.446065399795770645e-02 -1.817067712545394897e-01 1.482611298561096191e-01 -4.770020395517349243e-02 -1.312389522790908813e-01 -4.478191435337066650e-01 3.257408738136291504e-01 1.544900387525558472e-01 -1.102996394038200378e-01 -1.681340336799621582e-01 1.292627751827239990e-01 5.543651431798934937e-02 3.935923874378204346e-01 -8.449626713991165161e-02
-1.494038254022598267e-01 -6.817301362752914429e-02 -4.215637594461441040e-02 4.092509448528289795e-01 -1.063833609223365784e-01 7.656944543123245239e-02 -2.045504897832870483e-01 5.125785470008850098e-01 7.056329399347305298e-02 -8.604604005813598633e-02 -8.644705638289451599e-03 -1.549442112445831299e-01 -2.108351513743400574e-02 1.001100838184356689e-01 9.388150274753570557e-02 1.508488506078720093e-01 2.625478506088256836e-01 1.081643179059028625e-01 -1.651600748300552368e-02 -2.494401335716247559e-01 -3.728810325264930725e-02 2.791816368699073792e-02 1.729560433886945248e-03 -2.460570484399795532e-01 -2.100964263081550598e-02 6.807547807693481445e-02 -8.800145983695983887e-02 -2.417849302291870117e-01 1.326273679733276367e-01 -2.578805387020111084e-01 1.908536404371261597e-01 -7.661698013544082642e-02
-6.279424577951431274e-02 -1.574996709823608398e-01 -1.086980774998664856e-01 2.785669565200805664e-01 -3.631281852722167969e-02 5.706695467233657837e-02 -1.398743242025375366e-01 7.480822503566741943e-02 -5.141933914273977280e-03 -1.386581063270568848e-01 -2.809516191482543945e-01 -1.612693518400192261e-01 6.536617875099182129e-02 1.439546607434749603e-02 -1.384018808603286743e-01 3.105299770832061768e-01 -1.233745291829109192e-01 1.107671782374382019e-01 -8.928386867046356201e-02 -1.845865398645401001e-01 -5.767480656504631042e-02 -1.661782413721084595e-01 -1.339634060859680176e-01 -1.768934875726699829e-01 3.848201781511306763e-02 9.819588810205459595e-02 2.328982055187225342e-01 -5.076004266738891602e-01 -1.077005714178085327e-01 2.889845073223114014e-01 1.054412648081779480e-01 -1.699286401271820068e-01
3.527713567018508911e-02 -5.288230627775192261e-02 1.740043759346008301e-01 2.994106113910675049e-01 -1.931959837675094604e-01 -1.417215466499328613e-01 -1.214741468429565430e-01 3.736912608146667480e-01 -1.095799058675765991e-01 -6.662259995937347412e-02 -4.828993603587150574e-02 -6.046963855624198914e-02 5.965862050652503967e-02 9.008236974477767944e-02 2.043921500444412231e-01 1.901302039623260498e-01 4.626756533980369568e-02 2.009057700634002686e-01 1.018566265702247620e-02 -3.875186741352081299e-01 -1.266900151968002319e-01 -5.503437668085098267e-02 1.298824101686477661e-01 -2.519236803054809570e-01 1.188543736934661865e-01 5.493670329451560974e-02 -1.268523838371038437e-02 -8.963711559772491455e-02 1.963297724723815918e-01 -1.455142349004745483e-01 4.119936823844909668e-01 -7.209984213113784790e-02
-1.148103643208742142e-02 -9.133089333772659302e-02 -1.940964013338088989e-01 2.397088557481765747e-01 -1.457477211952209473e-01 1.240887194871902466e-01 -1.624775379896163940e-01 2.235106825828552246e-01 7.805826514959335327e-02 -3.093577623367309570e-01 2.119202762842178345e-01 1.601182371377944946e-01 3.931197151541709900e-02 2.468059659004211426e-01 1.727639585733413696e-01 6.143482029438018799e-02 5.050357431173324585e-02 2.869011759757995605e-01 -1.684652641415596008e-02 1.437151581048965454e-01 9.212297946214675903e-02 -6.873534619808197021e-02 -6.531793624162673950e-02 -1.807122826576232910e-01 1.006135940551757812e-01 6.235830113291740417e-02 1.477055251598358154e-01 -3.928320705890655518e-01 -2.515253424644470215e-01 2.886669337749481201e-01 1.447676718235015869e-01 -3.661836683750152588e-02
1.124475896358489990e-01 -2.869679331779479980e-01 -7.498252391815185547e-02 2.421145886182785034e-01 1.082306541502475739e-02 -2.492238134145736694e-01 5.543739721179008484e-02 1.722416281700134277e-01 5.676307529211044312e-02 -8.174240589141845703e-02 -6.580800563097000122e-02 -9.399323165416717529e-02 2.349891513586044312e-01 2.331044524908065796e-01 5.303802341222763062e-02 8.280947059392929077e-02 1.114048510789871216e-01 -1.973169595003128052e-01 4.639192949980497360e-03 -4.171651303768157959e-01 1.333793550729751587e-01 -1.355258524417877197e-01 -4.634457454085350037e-02 -1.217709630727767944e-01 1.834950298070907593e-01 1.383222788572311401e-01 -5.912335216999053955e-02 4.337002336978912354e-02 -2.487491630017757416e-02 3.667800724506378174e-01 2.321506589651107788e-01 -2.788348197937011719e-01
1.370336711406707764e-01 -9.922220557928085327e-02 -2.290879040956497192e-01 7.648827880620956421e-02 1.097189933061599731e-01 9.031571447849273682e-02 -5.180263519287109375e-02 1.077364757657051086e-01 6.878627091646194458e-02 -1.311523765325546265e-01 1.920863986015319824e-01 8.066359907388687134e-02 2.247216701507568359e-01 -5.189028754830360413e-02 5.255407467484474182e-02 2.298105359077453613e-01 -1.054822504520416260e-01 2.266731113195419312e-01 -2.361204773187637329e-01 -2.876318991184234619e-01 4.638737812638282776e-02 1.904798895120620728e-01 1.452867686748504639e-02 -1.211931779980659485e-01 1.968494206666946411e-01 3.356640040874481201e-02 3.230098485946655273e-01 -3.908790647983551025e-01 -1.768215894699096680e-01 2.565445005893707275e-01 2.293967753648757935e-01 5.855044722557067871e-02
2.443437129259109497e-01 -3.002204895019531250e-01 -7.003102451562881470e-02 2.458913177251815796e-01 1.481848657131195068e-01 1.169760748744010925e-01 -1.633739322423934937e-01 2.238594293594360352e-01 -1.493279784917831421e-01 -2.305993251502513885e-02 -1.570187807083129883e-01 -7.079119235277175903e-02 9.111780673265457153e-02 2.315373420715332031e-01 2.732236310839653015e-02 3.353833556175231934e-01 -7.007775455713272095e-02 -7.391920685768127441e-02 -8.267839252948760986e-02 -1.561787426471710205e-01 -5.437289923429489136e-02 -2.183586657047271729e-01 -1.573544740676879883e-01 -4.165790975093841553e-01 1.445295959711074829e-01 -1.662452965974807739e-01 -1.852787733078002930e-01 -8.399393409490585327e-02 -6.374182552099227905e-02 -2.124479562044143677e-01 8.588974177837371826e-02 -8.770149946212768555e-02
2.657350301742553711e-01 -2.867584228515625000e-01 -1.248272880911827087e-02 2.184150516986846924e-01 4.552205279469490051e-02 -1.160598769783973694e-01 7.436477392911911011e-02 1.150131002068519592e-01 1.736302673816680908e-01 -4.053116738796234131e-01 1.064443215727806091e-01 -8.899184316396713257e-02 1.560199856758117676e-01 2.135225944221019745e-02 -1.125203669071197510e-01 2.693084180355072021e-01 2.394976653158664703e-02 -2.769008874893188477e-01 9.701809287071228027e-02 -3.419679403305053711e-01 -1.362910121679306030e-01 -1.866358965635299683e-01 -1.210320293903350830e-01 -1.693120449781417847e-01 8.593991398811340332e-02 -1.344064325094223022e-01 1.245537996292114258e-01 -1.149646639823913574e-01 -2.418145388364791870e-01 -7.069894671440124512e-02 1.527588665485382080e-01 -4.173093009740114212e-03
7.183151692152023315e-02 -8.272398263216018677e-02 7.394891232252120972e-02 1.809156239032745361e-01 -3.463804721832275391e-02 7.896715402603149414e-02 -1.143537014722824097e-01 7.885134220123291016e-02 -1.683966219425201416e-01 7.550124078989028931e-02 1.884813755750656128e-01 -1.371063441038131714e-01 1.852834075689315796e-01 -1.767066419124603271e-01 2.506979703903198242e-01 2.323143184185028076e-01 3.594398498535156250e-01 5.961229652166366577e-02 -1.775983572006225586e-01 -2.073489725589752197e-01 9.144184738397598267e-02 3.242033300921320915e-03 -2.234228253364562988e-01 -3.048523366451263428e-01 2.808839976787567139e-01 1.876142434775829315e-02 -2.594834566116333008e-01 -8.643528074026107788e-02 1.564676612615585327e-01 3.570954501628875732e-02 2.979518473148345947e-01 -1.588047742843627930e-01
9.252909570932388306e-02 -1.371957808732986450e-01 -7.232182472944259644e-02 1.879913508892059326e-01 -3.078103438019752502e-02 4.397023841738700867e-02 -7.194274105131626129e-03 2.046622931957244873e-01 -9.797220677137374878e-02 -3.174788504838943481e-02 1.056563705205917358e-01 -4.588861018419265747e-02 2.099934667348861694e-01 1.204798743128776550e-01 -1.725996136665344238e-01 3.224629759788513184e-01 2.017878741025924683e-01 -4.642347246408462524e-02 6.747224181890487671e-02 -2.452719360589981079e-01 1.919564157724380493e-01 9.715097956359386444e-03 -7.249799370765686035e-02 -4.290897548198699951e-01 3.670496121048927307e-02 1.482733935117721558e-01 -2.387337237596511841e-01 -4.286778867244720459e-01 1.147680282592773438e-01 -2.044969424605369568e-02 2.436169385910034180e-01 -5.860836245119571686e-03
-1.126171201467514038e-01 1.807913929224014282e-02 -1.975468993186950684e-01 -7.029455155134201050e-02 -6.713591516017913818e-02 2.785218656063079834e-01 -2.262024134397506714e-01 5.363279022276401520e-03 1.408950388431549072e-01 -7.149107754230499268e-02 7.013553380966186523e-02 3.482674062252044678e-02 9.641729295253753662e-02 2.661672532558441162e-01 -8.132055401802062988e-02 1.904739141464233398e-01 1.016753017902374268e-01 2.277451455593109131e-01 -2.669142931699752808e-02 -2.831157445907592773e-01 -1.629148721694946289e-01 1.780469417572021484e-01 -2.986572384834289551e-01 -1.807557940483093262e-01 3.185950517654418945e-01 -2.272781580686569214e-01 2.301725149154663086e-01 -2.070553153753280640e-01 -5.861254036426544189e-02 2.181547582149505615e-01 1.786297857761383057e-01 -2.211605384945869446e-02
3.021500110626220703e-01 -1.386749744415283203e-01 -8.813827484846115112e-02 4.009472429752349854e-01 1.616548150777816772e-01 -8.221230655908584595e-02 1.776140742003917694e-02 3.598079979419708252e-01 1.423597186803817749e-01 -1.724424511194229126e-01 6.866967305541038513e-03 6.431882083415985107e-02 5.237466655671596527e-03 -1.808313429355621338e-01 7.553383708000183105e-02 1.482303347438573837e-02 2.306705415248870850e-01 6.181396916508674622e-02 1.146419718861579895e-01 -1.350824683904647827e-01 3.723606169223785400e-01 -2.616863250732421875e-01 -1.529532819986343384e-01 -2.547330558300018311e-01 7.874100655317306519e-02 1.318086981773376465e-01 1.030076742172241211e-01 -8.253265172243118286e-02 1.373952776193618774e-01 1.076194122433662415e-01 7.236598432064056396e-02 -7.008699327707290649e-02
-5.797716323286294937e-03 -2.627982385456562042e-02 9.288483113050460815e-02 1.431519836187362671e-01 -1.872599869966506958e-02 2.024904191493988037e-01 -7.914465665817260742e-02 5.912147834897041321e-02 3.377419710159301758e-02 -2.600891590118408203e-01 8.585888147354125977e-02 -9.303119033575057983e-02 2.441741079092025757e-01 -8.082323521375656128e-02 9.513697773218154907e-02 2.056295126676559448e-01 -3.762999549508094788e-02 3.767982125282287598e-01 -1.032050922513008118e-01 -2.087626457214355469e-01 1.440876275300979614e-01 8.972045034170150757e-02 -6.057005003094673157e-02 -3.186533153057098389e-01 2.139592766761779785e-01 -1.200840575620532036e-03 9.330324083566665649e-02 -4.485292732715606689e-01 -2.171339243650436401e-01 2.824665307998657227e-01 -2.105548977851867676e-02 4.532475024461746216e-02
-1.928834170103073120e-01 -4.249329864978790283e-01 -1.873399615287780762e-01 1.600731611251831055e-01 -7.376630604267120361e-02 2.350236922502517700e-01 -1.294479817152023315e-01 3.867466747760772705e-01 2.457949221134185791e-01 -2.616550922393798828e-01 -7.143436372280120850e-02 5.077655985951423645e-02 2.447302341461181641e-01 3.210932482033967972e-03 5.961151793599128723e-02 3.311096504330635071e-02 -1.146732121706008911e-01 1.378871798515319824e-01 9.378924220800399780e-02 -1.905343979597091675e-01 -1.093744263052940369e-01 -1.454239934682846069e-01 -1.504231840372085571e-01 -1.430833488702774048e-01 8.310126513242721558e-02 -6.277969479560852051e-02 8.679053932428359985e-02 -1.813772134482860565e-02 -2.540680766105651855e-02 6.061090901494026184e-02 -2.678747773170471191e-01 2.124380469322204590e-01
2.178564220666885376e-01 3.368155285716056824e-02 3.074014745652675629e-02 3.685406744480133057e-01 -7.587615400552749634e-02 -2.915066480636596680e-01 -1.216839160770177841e-02 2.203422933816909790e-01 -3.742550686001777649e-02 -3.819827139377593994e-01 2.599788270890712738e-02 9.875445067882537842e-02 2.940014600753784180e-01 5.981452018022537231e-02 3.902156278491020203e-02 1.958050131797790527e-01 1.227007359266281128e-01 1.264157295227050781e-01 -2.110311528667807579e-03 -6.227481365203857422e-02 -8.753687143325805664e-02 -2.148465812206268311e-01 -1.859140992164611816e-01 -2.556667029857635498e-01 3.246077895164489746e-01 2.789764665067195892e-02 1.848602853715419769e-02 9.641475975513458252e-02 -1.102829128503799438e-01 -1.756168752908706665e-01 1.555234938859939575e-01 -1.262572407722473145e-01
5.697958916425704956e-02 -1.888666003942489624e-01 1.466164588928222656e-01 9.336305409669876099e-02 9.399149566888809204e-02 -1.079307198524475098e-01 -1.331616193056106567e-01 6.871001329272985458e-03 -1.185660213232040405e-01 -1.057422086596488953e-01 1.566086113452911377e-01 2.704922854900360107e-01 1.242790371179580688e-01 3.308138847351074219e-01 2.717996239662170410e-01 3.813245296478271484e-01 1.765416711568832397e-01 -5.843466520309448242e-02 -1.416215151548385620e-01 -1.736422926187515259e-01 -2.533374726772308350e-01 -4.930239170789718628e-02 -1.714422106742858887e-01 -3.023442625999450684e-01 4.529096558690071106e-02 6.041286513209342957e-02 -1.612536609172821045e-01 -1.481474190950393677e-01 7.460510730743408203e-02 2.137436270713806152e-01 1.841070652008056641e-01 -1.204358711838722229e-01
2.202291935682296753e-01 -2.020457834005355835e-01 -3.777174651622772217e-02 8.192098885774612427e-02 8.646664023399353027e-02 2.014053910970687866e-01 1.911608688533306122e-02 7.559457421302795410e-02 9.146125614643096924e-02 -1.921055912971496582e-01 3.201642632484436035e-01 -1.624349057674407959e-01 3.472123146057128906e-01 2.010621726512908936e-01 2.884733676910400391e-01 3.259572684764862061e-01 2.895187139511108398e-01 1.346633136272430420e-01 2.402059733867645264e-02 2.930982597172260284e-02 1.777064651250839233e-01 -9.212753176689147949e-02 -1.161077693104743958e-01 -4.462924227118492126e-02 1.474882662296295166e-01 -7.940128445625305176e-02 1.680830270051956177e-01 -5.368299037218093872e-02 -1.298558115959167480e-01 1.887602806091308594e-01 9.865497052669525146e-02 -2.084774225950241089e-01
-1.463224291801452637e-01 -2.155542522668838501e-01 1.361806094646453857e-01 2.232910692691802979e-01 3.524986654520034790e-02 2.647073268890380859e-01 -2.506304085254669189e-01 2.667125463485717773e-01 -2.775181531906127930e-01 -2.153681814670562744e-01 -3.612566366791725159e-02 -1.083917245268821716e-01 -5.831441283226013184e-02 1.686329096555709839e-01 1.918347030878067017e-01 3.150508180260658264e-02 8.846722543239593506e-02 2.594540119171142578e-01 1.560441497713327408e-02 -2.033876776695251465e-01 -1.003435477614402771e-01 -1.055238172411918640e-01 -1.569633483886718750e-01 -4.195787906646728516e-01 -5.738429725170135498e-02 1.572218835353851318e-01 -1.701086312532424927e-01 -1.625181734561920166e-01 -1.199657656252384186e-02 -8.420441299676895142e-03 1.725359708070755005e-01 -1.972123235464096069e-02
2.871962487697601318e-01 -2.012139707803726196e-01 -1.039842739701271057e-01 2.067997753620147705e-01 1.713122874498367310e-01 -2.800238132476806641e-02 1.380099207162857056e-01 3.469603955745697021e-01 -2.559081912040710449e-01 -1.710660755634307861e-01 1.660644263029098511e-01 -7.323239743709564209e-02 3.381906449794769287e-01 1.077701672911643982e-01 -4.663002863526344299e-02 2.828941643238067627e-01 3.204354345798492432e-01 6.609505414962768555e-02 -2.482626028358936310e-02 1.469346508383750916e-02 8.370197564363479614e-02 7.212566584348678589e-02 -1.072246506810188293e-01 1.195079982280731201e-01 2.053620219230651855e-01 -1.746164709329605103e-01 1.489748954772949219e-01 1.043715700507164001e-02 -1.155030429363250732e-01 2.087891995906829834e-01 -1.674638316035270691e-02 -1.412807255983352661e-01
2.092879861593246460e-01 -3.220361769199371338e-01 9.947777539491653442e-02 3.587638139724731445e-01 2.184172719717025757e-02 1.180276647210121155e-01 -1.111447736620903015e-01 1.826163567602634430e-02 2.503667585551738739e-02 -2.592177093029022217e-01 -2.529445886611938477e-01 4.632718861103057861e-02 1.386552453041076660e-01 1.021462529897689819e-01 -7.235243916511535645e-02 2.005657106637954712e-01 -3.355601802468299866e-02 1.258369833230972290e-01 -1.542235612869262695e-01 -3.695645630359649658e-01 3.607929870486259460e-02 -6.729768961668014526e-02 -1.524306237697601318e-01 -5.557325854897499084e-02 1.347493976354598999e-01 1.044837087392807007e-01 3.532220795750617981e-02 -2.157667130231857300e-01 8.701317757368087769e-02 -1.482603698968887329e-01 -2.401307076215744019e-01 -3.227244615554809570e-01
-4.213228076696395874e-02 -2.250571921467781067e-02 5.023752152919769287e-02 9.687101095914840698e-02 -1.035540550947189331e-01 1.966787278652191162e-01 -1.715816408395767212e-01 1.128261014819145203e-01 2.405560016632080078e-02 -2.943666875362396240e-01 -2.074077166616916656e-02 -3.079199977219104767e-02 3.110413551330566406e-01 -8.523397892713546753e-02 -3.449416020885109901e-03 2.767823636531829834e-01 1.511967368423938751e-02 3.121962845325469971e-01 -1.878483891487121582e-01 -2.325621098279953003e-01 2.189870327711105347e-01 -1.146593838930130005e-01 -2.958877198398113251e-02 -1.997730284929275513e-01 1.776720136404037476e-01 -1.069596931338310242e-01 1.627024561166763306e-01 -4.555236101150512695e-01 -1.433567106723785400e-01 1.867499649524688721e-01 2.242822386324405670e-02 5.593369156122207642e-02
1.941134184598922729e-01 4.497446119785308838e-02 -1.133742090314626694e-02 3.197444081306457520e-01 1.208335831761360168e-01 -4.091454669833183289e-02 -1.306111514568328857e-01 2.952974438667297363e-01 7.855664193630218506e-02 -2.399319112300872803e-01 1.226715072989463806e-01 5.646390095353126526e-02 3.285087943077087402e-01 5.482659675180912018e-03 -1.278881449252367020e-03 1.956569403409957886e-01 -8.997873216867446899e-02 1.635748296976089478e-01 1.054056286811828613e-01 -2.132816016674041748e-01 2.434042394161224365e-01 -5.329773575067520142e-02 -8.057641237974166870e-02 -1.131290271878242493e-01 2.839426398277282715e-01 -3.677156055346131325e-03 -4.427125155925750732e-01 8.453003829345107079e-04 4.863134771585464478e-02 -1.298883706331253052e-01 9.488245099782943726e-02 -1.774580031633377075e-01
2.063430547714233398e-01 -3.369124531745910645e-01 1.545423567295074463e-01 1.391934454441070557e-01 -5.460735037922859192e-02 1.118916422128677368e-01 4.708809405565261841e-02 1.828733831644058228e-01 4.832614585757255554e-02 -2.387903928756713867e-01 3.192201554775238037e-01 5.328639596700668335e-02 2.654816508293151855e-01 3.446448594331741333e-03 2.509579360485076904e-01 2.000166922807693481e-01 3.076392114162445068e-01 2.175689935684204102e-01 1.207102742046117783e-02 -4.842752218246459961e-02 -3.187614725902676582e-03 -6.927489489316940308e-02 -4.515489190816879272e-02 1.124970465898513794e-01 2.076544016599655151e-01 1.114185806363821030e-02 1.481035351753234863e-01 -9.655090421438217163e-02 -1.017852425575256348e-01 2.307694405317306519e-01 2.964548468589782715e-01 -1.481301039457321167e-01
8.010602742433547974e-02 -1.479609906673431396e-01 4.075121507048606873e-02 1.053788736462593079e-01 -9.577132761478424072e-02 2.966524064540863037e-01 -1.568268239498138428e-01 1.862085163593292236e-01 -1.315755695104598999e-01 -1.607295125722885132e-01 4.740954563021659851e-02 -2.599360793828964233e-02 5.414003506302833557e-02 3.879196643829345703e-01 -1.233522668480873108e-01 2.386871874332427979e-01 1.966171413660049438e-01 7.811615616083145142e-02 -1.808258891105651855e-02 -2.836375832557678223e-01 1.775541007518768311e-01 1.328438669443130493e-01 -1.818019896745681763e-01 -3.213889896869659424e-01 1.257969290018081665e-01 -1.596265137195587158e-01 -1.601375788450241089e-01 -1.764388829469680786e-01 1.352294534444808960e-01 -3.794294595718383789e-02 3.010941445827484131e-01 -1.062750965356826782e-01
1.166069135069847107e-01 -1.971639543771743774e-01 1.121167093515396118e-01 3.880937397480010986e-02 2.202670425176620483e-01 4.276816174387931824e-02 -1.303577125072479248e-01 1.781275272369384766e-01 -1.039160266518592834e-01 -6.653542816638946533e-02 -2.209758386015892029e-02 2.564276456832885742e-01 1.969782561063766479e-01 2.202116996049880981e-01 -4.906111862510442734e-03 1.173939779400825500e-01 8.275154978036880493e-02 1.188443005084991455e-01 -1.383133530616760254e-01 2.234007418155670166e-02 -1.368132680654525757e-01 -1.627938002347946167e-01 -2.759639024734497070e-01 -2.487292140722274780e-01 1.652437001466751099e-01 3.792578727006912231e-02 -2.409378737211227417e-01 -3.494229614734649658e-01 5.312313884496688843e-02 1.048398464918136597e-01 4.191452860832214355e-01 -1.720024198293685913e-01
7.385373860597610474e-02 -3.080481588840484619e-01 -3.031182587146759033e-01 2.181431204080581665e-01 -5.340233817696571350e-02 1.096416562795639038e-01 -1.510524898767471313e-01 3.078499734401702881e-01 6.124616414308547974e-02 2.738027274608612061e-01 1.594366878271102905e-01 -5.646120011806488037e-02 3.171278834342956543e-01 2.902875542640686035e-01 -9.802175313234329224e-02 1.246335208415985107e-01 -1.212807819247245789e-01 2.686962187290191650e-01 -1.267703026533126831e-01 -1.890055537223815918e-01 -1.341264974325895309e-02 -2.628893256187438965e-01 4.330421611666679382e-02 -6.875123828649520874e-02 9.245423227548599243e-02 1.126659661531448364e-01 1.380782723426818848e-01 6.635106354951858521e-02 1.003555506467819214e-01 1.177331358194351196e-01 -1.561435759067535400e-01 -5.293234437704086304e-02
2.883915007114410400e-01 -2.931753098964691162e-01 -8.107774704694747925e-02 1.636823415756225586e-01 -9.725095331668853760e-02 1.069979295134544373e-01 2.194620668888092041e-01 2.747992277145385742e-01 4.798340424895286560e-02 -3.812802433967590332e-01 1.593848764896392822e-01 -1.786103658378124237e-02 3.193863928318023682e-01 5.271036177873611450e-02 2.324175238609313965e-01 1.608914434909820557e-01 2.645570337772369385e-01 1.407001316547393799e-01 -1.860736906528472900e-01 -3.789360821247100830e-02 -2.767471782863140106e-02 -1.579172164201736450e-01 -9.764815121889114380e-02 1.172072365880012512e-01 7.048538327217102051e-02 -1.743115782737731934e-01 4.605588316917419434e-02 1.735003106296062469e-02 -1.988115459680557251e-01 1.198663488030433655e-01 1.229259073734283447e-01 -1.150505244731903076e-01
2.459998279809951782e-01 -1.110207214951515198e-01 -2.349458634853363037e-01 3.419305086135864258e-01 2.457773834466934204e-01 1.257848888635635376e-01 -2.277809083461761475e-01 1.154963597655296326e-01 -1.706423163414001465e-01 4.335791617631912231e-02 -2.565935254096984863e-01 -8.128502964973449707e-02 -1.148440130054950714e-02 -1.636355668306350708e-01 9.531371295452117920e-02 2.858302593231201172e-01 1.112676337361335754e-01 7.302766293287277222e-02 -2.235365062952041626e-01 -7.615493983030319214e-02 -2.789048478007316589e-02 7.225482165813446045e-02 -4.191429167985916138e-02 -2.574899196624755859e-01 3.966562449932098389e-01 9.240990877151489258e-02 1.295904219150543213e-01 -2.270267903804779053e-01 -1.046058069914579391e-02 5.995643138885498047e-02 3.046057745814323425e-02 7.791827619075775146e-02
1.815454959869384766e-01 -2.268247753381729126e-01 -1.565743982791900635e-01 4.051615893840789795e-01 -1.775339245796203613e-01 2.305416204035282135e-02 -1.205048784613609314e-01 1.302176266908645630e-01 1.745573133230209351e-01 -7.745642960071563721e-02 -9.803728014230728149e-02 -3.663250207901000977e-01 -1.051455270498991013e-02 -7.429086416959762573e-02 1.969754844903945923e-01 2.740139067173004150e-01 2.313142567873001099e-01 -2.447421848773956299e-02 -2.465858869254589081e-02 -2.486911416053771973e-01 2.345796376466751099e-01 -1.079392656683921814e-01 -2.020990103483200073e-01 -1.308306306600570679e-01 3.363582072779536247e-03 1.467196792364120483e-01 -1.784522831439971924e-01 -1.657550185918807983e-01 4.843381792306900024e-02 -1.118916794657707214e-01 1.347318291664123535e-01 9.235213696956634521e-02
-2.277864962816238403e-01 -2.969370484352111816e-01 1.205963045358657837e-01 3.750685453414916992e-01 -6.357598304748535156e-02 -2.018679678440093994e-01 -1.019872874021530151e-01 1.702337265014648438e-01 1.519888937473297119e-01 -5.824815109372138977e-02 -7.176582515239715576e-02 5.766892433166503906e-02 4.419314861297607422e-01 1.606933027505874634e-01 2.392181754112243652e-01 8.781502395868301392e-02 1.576112657785415649e-01 1.763372421264648438e-01 -1.844320148229598999e-01 -2.631825804710388184e-01 2.152160257101058960e-01 -5.501110851764678955e-02 -6.397468596696853638e-02 1.312581542879343033e-02 -3.189858794212341309e-02 5.812327563762664795e-02 -6.640705466270446777e-02 8.209975808858871460e-02 1.006174907088279724e-01 1.776580810546875000e-01 4.823020473122596741e-02 1.647180914878845215e-01
3.142048418521881104e-02 -2.427198141813278198e-01 2.798454836010932922e-03 2.768334150314331055e-01 -4.498245567083358765e-02 2.998432815074920654e-01 2.219737507402896881e-02 3.607573211193084717e-01 -2.939346730709075928e-01 -6.100958213210105896e-02 1.402943730354309082e-01 7.549106329679489136e-02 -9.776510298252105713e-02 -2.767054364085197449e-02 1.627707332372665405e-01 2.173215001821517944e-01 2.109197676181793213e-01 2.597229480743408203e-01 -7.686027884483337402e-02 -2.994046211242675781e-01 3.123603574931621552e-02 -5.185033008456230164e-02 -8.350465446710586548e-02 -2.446979135274887085e-01 -5.240479856729507446e-02 1.591979712247848511e-01 -1.030625924468040466e-01 -2.289774864912033081e-01 1.053139194846153259e-01 -1.375982910394668579e-01 1.892752945423126221e-01 7.961930334568023682e-02
3.797243833541870117e-01 -2.553857266902923584e-01 -1.166863553225994110e-02 1.558513045310974121e-01 -1.660193898715078831e-03 -1.959652006626129150e-01 -1.213372349739074707e-01 3.179762959480285645e-01 3.678271546959877014e-02 -7.413361966609954834e-02 1.301982849836349487e-01 -1.606988608837127686e-01 2.618206739425659180e-01 2.890526689589023590e-02 2.411887049674987793e-01 1.801849454641342163e-01 1.362302899360656738e-01 7.892229594290256500e-03 1.143299415707588196e-01 -2.692307829856872559e-01 4.351927433162927628e-03 5.897273123264312744e-02 -2.300483137369155884e-01 5.966572463512420654e-02 1.805137693881988525e-01 8.604770153760910034e-02 -1.138412132859230042e-01 -9.996802359819412231e-02 1.370348334312438965e-01 7.161783427000045776e-02 3.120451271533966064e-01 -2.321573644876480103e-01
3.518950641155242920e-01 7.757009565830230713e-02 1.267996430397033691e-01 4.978781938552856445e-02 -2.417323589324951172e-01 5.902225524187088013e-02 -2.546232640743255615e-01 1.789942979812622070e-01 -2.604728639125823975e-01 -1.474856883287429810e-01 -1.127059459686279297e-01 -8.370983600616455078e-02 1.489741802215576172e-01 -2.992879599332809448e-02 -1.644396632909774780e-01 1.347719579935073853e-01 1.822518110275268555e-01 8.108319342136383057e-02 -5.222192779183387756e-02 -1.928997784852981567e-01 -1.327924281358718872e-01 5.266661942005157471e-02 -1.229372099041938782e-01 -3.368247151374816895e-01 -3.189206123352050781e-02 -2.139304429292678833e-01 -4.009136557579040527e-02 -3.111371994018554688e-01 -1.406408548355102539e-01 -3.063109703361988068e-03 3.448055982589721680e-01 -5.126246809959411621e-02
-5.079934373497962952e-02 -2.637149393558502197e-02 -6.234229076653718948e-03 1.306162774562835693e-01 2.736231870949268341e-02 2.165302634239196777e-01 -1.785276532173156738e-01 1.496297568082809448e-01 2.824579179286956787e-02 -1.469857990741729736e-01 5.743941292166709900e-02 -3.178382664918899536e-02 3.536764979362487793e-01 -2.506694570183753967e-02 -4.299505427479743958e-02 3.316858708858489990e-01 -8.557033538818359375e-02 3.838758468627929688e-01 -1.164190694689750671e-01 -4.416232556104660034e-02 1.721963584423065186e-01 -4.445263650268316269e-03 6.549673527479171753e-02 -2.021468877792358398e-01 1.285563558340072632e-01 -1.513209193944931030e-01 1.062563508749008179e-01 -4.884330630302429199e-01 -3.926527872681617737e-02 2.784401178359985352e-01 -2.345228102058172226e-03 8.265735581517219543e-03
8.538263291120529175e-02 -9.007617831230163574e-02 1.773515790700912476e-01 3.739091455936431885e-01 1.055481806397438049e-01 5.387256667017936707e-02 -1.386613845825195312e-01 2.969632744789123535e-01 -2.738156616687774658e-01 -1.161114573478698730e-01 -2.160831689834594727e-01 -1.326533257961273193e-01 1.643089950084686279e-01 1.141234412789344788e-01 -1.238826215267181396e-01 3.141009807586669922e-01 2.302013337612152100e-01 7.888220250606536865e-02 1.645782142877578735e-01 -1.338165849447250366e-01 1.304375231266021729e-01 1.810372620820999146e-01 4.345563054084777832e-02 -1.840910166501998901e-01 2.214855700731277466e-01 1.940176188945770264e-01 2.534653991460800171e-02 2.087380178272724152e-02 -1.309509277343750000e-01 -2.380966693162918091e-01 2.368749864399433136e-02 1.820813566446304321e-01
3.979837149381637573e-02 -1.729894578456878662e-01 -1.310487240552902222e-01 3.579882904887199402e-02 -1.204169467091560364e-01 2.803978919982910156e-01 -1.473498791456222534e-01 1.228403374552726746e-01 1.677108258008956909e-01 -2.707723379135131836e-01 2.262891968712210655e-03 -8.782868832349777222e-02 -4.850494489073753357e-02 -9.171369671821594238e-02 -2.913796603679656982e-01 2.643768191337585449e-01 5.638162046670913696e-02 2.951438128948211670e-01 1.436891406774520874e-01 -3.336224853992462158e-01 1.116734370589256287e-01 -1.411057710647583008e-01 -1.127993911504745483e-01 4.901039227843284607e-02 1.897048354148864746e-01 -3.194814920425415039e-02 4.713365435600280762e-02 -4.465230405330657959e-01 6.736425310373306274e-02 1.316243112087249756e-01 -6.716574728488922119e-02 -1.032056659460067749e-01
1.488517969846725464e-01 -1.772269308567047119e-01 -1.337871402502059937e-01 2.435304373502731323e-01 8.532116562128067017e-02 -1.033549010753631592e-01 -2.626965343952178955e-01 7.277455925941467285e-02 -1.778519339859485626e-02 -2.965841591358184814e-01 -6.064111832529306412e-03 -1.285813152790069580e-01 4.541492760181427002e-01 5.947873461991548538e-03 -1.510909199714660645e-01 -1.432630717754364014e-01 3.226755857467651367e-01 9.353193640708923340e-02 -2.574243210256099701e-02 -2.228970676660537720e-01 -1.091416999697685242e-01 -3.482429683208465576e-02 -1.978098601102828979e-01 -2.723162770271301270e-01 1.636408269405364990e-03 -2.130021005868911743e-01 1.662373840808868408e-01 -1.206050626933574677e-03 6.753851473331451416e-02 -3.229534998536109924e-02 2.115757614374160767e-01 -9.732023626565933228e-02
-1.493952609598636627e-02 -9.944222867488861084e-02 -1.968744248151779175e-01 5.392144992947578430e-02 1.736106723546981812e-01 1.289218664169311523e-01 -9.313138201832771301e-03 1.055192798376083374e-01 8.217643946409225464e-02 -1.719958186149597168e-01 -2.399072051048278809e-01 2.239958010613918304e-02 1.630278527736663818e-01 -2.496425211429595947e-01 -1.248567104339599609e-01 1.898173242807388306e-01 1.514907032251358032e-01 3.252055048942565918e-01 8.059227466583251953e-02 -2.008641064167022705e-01 -5.656041204929351807e-02 -1.569090411067008972e-02 -1.082447022199630737e-01 -2.434397935867309570e-01 1.129577681422233582e-01 -3.380726650357246399e-02 1.559700369834899902e-01 -4.789335727691650391e-01 4.153339192271232605e-02 3.517408668994903564e-01 3.581434860825538635e-02 -1.049575209617614746e-01
1.601200848817825317e-01 -3.201446235179901123e-01 -2.853026799857616425e-02 2.373779863119125366e-01 -2.290271669626235962e-01 1.473851799964904785e-01 -6.667695194482803345e-02 3.192136585712432861e-01 -8.765834569931030273e-02 1.499834358692169189e-01 -1.158187687397003174e-01 -1.540283709764480591e-01 2.224337756633758545e-01 2.033017277717590332e-01 -1.172559857368469238e-01 3.806364163756370544e-02 1.850111335515975952e-01 1.158274561166763306e-01 -6.620365381240844727e-02 3.570637479424476624e-02 2.807198651134967804e-02 3.613588958978652954e-02 -1.022101864218711853e-01 -3.664545416831970215e-01 1.413544714450836182e-01 2.964285202324390411e-02 -1.665256172418594360e-01 -3.739063441753387451e-01 1.024443656206130981e-01 -7.600183784961700439e-02 2.100539505481719971e-01 -1.092739999294281006e-01
-1.199809648096561432e-02 5.647168029099702835e-03 9.769277274608612061e-02 3.036123700439929962e-02 -6.714323069900274277e-03 2.630856633186340332e-01 -1.845948845148086548e-01 1.115700900554656982e-01 -5.469309166073799133e-02 -1.867834627628326416e-01 6.501028686761856079e-02 -1.677015796303749084e-02 2.746664285659790039e-01 -5.118048284202814102e-03 8.792866766452789307e-02 2.322363853454589844e-01 -4.444340616464614868e-02 3.897776603698730469e-01 -2.660123407840728760e-01 -1.829792112112045288e-01 1.907615363597869873e-01 -1.633839905261993408e-01 -6.595459580421447754e-02 -2.921727597713470459e-01 1.778455823659896851e-01 -9.647329151630401611e-02 2.432198673486709595e-01 -3.380775749683380127e-01 -5.913617089390754700e-02 2.387274503707885742e-01 -9.035028517246246338e-02 8.464444428682327271e-03
-5.991274025291204453e-03 -7.318152487277984619e-02 7.183045893907546997e-02 8.640316873788833618e-02 -6.048440560698509216e-02 3.113229274749755859e-01 -2.188776582479476929e-01 5.520683899521827698e-02 1.156176105141639709e-01 -1.953217536211013794e-01 2.376197092235088348e-02 -1.071181669831275940e-01 2.391999959945678711e-01 -5.469324812293052673e-02 -4.336442798376083374e-02 2.186970114707946777e-01 1.132789906114339828e-02 3.473048210144042969e-01 -2.044876515865325928e-01 -2.382054030895233154e-01 1.954436004161834717e-01 -4.813835397362709045e-02 -1.895292289555072784e-02 -2.484285831451416016e-01 1.640331894159317017e-01 -1.554116755723953247e-01 2.132268399000167847e-01 -3.524878323078155518e-01 -2.514960765838623047e-01 2.253806889057159424e-01 1.096597779542207718e-02 -1.168784871697425842e-02
-3.422020003199577332e-02 -4.087669253349304199e-01 -1.008623167872428894e-01 1.571956872940063477e-01 2.002239599823951721e-02 -7.442893087863922119e-02 -8.923036605119705200e-02 2.808662354946136475e-01 -2.413197755813598633e-01 1.791266798973083496e-01 -1.253278106451034546e-01 -1.171533018350601196e-01 1.116631850600242615e-01 -1.270504742860794067e-01 -4.277385771274566650e-02 2.115641236305236816e-01 2.957049608230590820e-01 3.531734943389892578e-01 3.205040693283081055e-01 3.644172567874193192e-03 -1.423391327261924744e-02 -1.345670521259307861e-01 -2.085459046065807343e-02 7.530997693538665771e-02 9.751867502927780151e-02 -1.635427922010421753e-01 -8.303742855787277222e-02 -1.117803230881690979e-01 -1.779872179031372070e-01 1.365972310304641724e-01 1.737902760505676270e-01 -1.833012700080871582e-01
1.568228304386138916e-01 -2.839659452438354492e-01 1.020778864622116089e-01 1.400207877159118652e-01 9.321720153093338013e-02 1.687877462245523930e-03 -2.454515248537063599e-01 4.592446386814117432e-01 8.106312155723571777e-02 -2.380940318107604980e-02 -1.762673854827880859e-01 -1.090868860483169556e-01 2.423271983861923218e-01 -2.174767553806304932e-01 9.781856834888458252e-02 9.666096419095993042e-02 -8.013443090021610260e-03 7.932590693235397339e-02 -2.000090032815933228e-01 -2.784100770950317383e-01 7.067804783582687378e-02 9.081578254699707031e-02 -5.977219715714454651e-02 -3.643249627202749252e-03 -5.844782665371894836e-02 7.141043990850448608e-02 -2.002659142017364502e-01 -7.840557396411895752e-02 -1.374198198318481445e-01 2.329940907657146454e-02 3.869017660617828369e-01 -2.127679437398910522e-01
1.769029498100280762e-01 1.259975582361221313e-01 1.116732433438301086e-01 3.105709552764892578e-01 -1.721273362636566162e-01 -9.266576915979385376e-02 -7.988467812538146973e-02 2.983902394771575928e-01 -1.355676203966140747e-01 -2.789734899997711182e-01 1.297481507062911987e-01 1.650407314300537109e-01 2.251178920269012451e-01 7.056134939193725586e-02 1.349434405565261841e-01 2.542969584465026855e-01 3.708360716700553894e-02 -2.744147740304470062e-02 6.160060688853263855e-02 -2.126534134149551392e-01 1.732941120862960815e-01 -2.008467540144920349e-02 -2.877047099173069000e-02 -2.480589896440505981e-01 4.110266864299774170e-01 2.608582377433776855e-03 -3.218846917152404785e-01 -6.658541411161422729e-02 6.614460796117782593e-02 -5.415197834372520447e-02 -5.160285159945487976e-02 2.360063977539539337e-02
9.910884499549865723e-02 -3.066482581198215485e-02 -1.232528537511825562e-01 1.907176673412322998e-01 -2.592212148010730743e-02 1.196599006652832031e-01 -1.129267513751983643e-01 5.353304743766784668e-02 2.452847063541412354e-01 -2.441420257091522217e-01 8.239358663558959961e-02 -5.616337805986404419e-02 2.199399769306182861e-01 -7.010515034198760986e-02 -1.678600721061229706e-02 3.402377068996429443e-01 1.065823435783386230e-01 5.042995810508728027e-01 -1.940546631813049316e-01 -3.501523518934845924e-03 8.510689437389373779e-02 1.902148425579071045e-01 -9.297318756580352783e-03 -1.441085785627365112e-01 1.457394510507583618e-01 -1.166951134800910950e-01 1.473865061998367310e-01 -3.076884150505065918e-01 -2.336909025907516479e-01 1.166987270116806030e-01 1.477378979325294495e-02 -1.438484191894531250e-01
1.682172645814716816e-03 -3.061850070953369141e-01 -1.597003787755966187e-01 2.663419246673583984e-01 1.112131401896476746e-01 2.334737479686737061e-01 -2.507390081882476807e-01 2.452415414154529572e-02 -6.695401668548583984e-02 -1.238052695989608765e-01 -8.036076277494430542e-02 -6.611921638250350952e-02 3.266301006078720093e-02 -6.500358879566192627e-02 -1.660997420549392700e-01 2.997482419013977051e-01 2.153528779745101929e-01 3.011556155979633331e-02 1.278837397694587708e-02 -2.854297161102294922e-01 1.256462931632995605e-01 1.649868488311767578e-01 7.854831218719482422e-02 -3.349189460277557373e-01 1.166560500860214233e-01 2.171655446290969849e-01 -2.041266113519668579e-01 -3.469304740428924561e-01 6.241062190383672714e-03 -5.696485564112663269e-02 -6.223241984844207764e-02 -7.658180594444274902e-02
1.782695651054382324e-01 -1.104780137538909912e-01 1.131688430905342102e-01 3.167741894721984863e-01 1.220059022307395935e-02 9.993948787450790405e-02 -2.613379955291748047e-01 1.185873672366142273e-01 -1.779612749814987183e-01 -1.948135644197463989e-01 -1.044859588146209717e-01 1.126546785235404968e-01 2.726687788963317871e-01 2.289662510156631470e-01 1.339495927095413208e-02 1.332951337099075317e-01 8.797322213649749756e-02 2.247235476970672607e-01 6.386323273181915283e-02 -4.680931195616722107e-02 3.201655149459838867e-01 -1.152928322553634644e-01 3.114125318825244904e-02 -3.574258387088775635e-01 2.761911153793334961e-01 1.408234424889087677e-02 -3.220031261444091797e-01 -6.524126231670379639e-02 5.693681305274367332e-04 -4.293741285800933838e-02 1.037497296929359436e-01 -7.969494163990020752e-02
-2.177000977098941803e-03 -1.259517669677734375e-01 5.298528075218200684e-02 9.264852851629257202e-02 8.784665912389755249e-02 3.156004101037979126e-02 -2.352889925241470337e-01 9.504261612892150879e-02 1.116524543613195419e-02 -1.793040186166763306e-01 -1.651575714349746704e-01 -2.261587828397750854e-01 1.498034000396728516e-01 -1.849222779273986816e-01 -1.145006045699119568e-01 4.162251651287078857e-01 5.359423533082008362e-02 3.106232285499572754e-01 -1.105343773961067200e-01 -2.901176214218139648e-01 1.177296638488769531e-01 1.373389177024364471e-02 -2.152264933101832867e-04 -9.857527166604995728e-02 8.963859081268310547e-02 4.650938138365745544e-02 1.206811815500259399e-01 -3.690696060657501221e-01 -2.670963481068611145e-02 4.053548276424407959e-01 2.054655551910400391e-02 -2.955038798972964287e-03
1.219101250171661377e-01 -7.028320338577032089e-03 1.852815151214599609e-01 4.462743103504180908e-01 3.651756793260574341e-02 -1.768325716257095337e-01 2.459797821938991547e-02 1.296651512384414673e-01 9.700030833482742310e-02 -1.139938272535800934e-02 2.552533708512783051e-02 -2.143293321132659912e-01 3.208979964256286621e-01 -2.740039117634296417e-02 -6.575340032577514648e-02 -1.038997806608676910e-02 1.926318183541297913e-02 3.557020127773284912e-01 -9.768067300319671631e-02 -1.945032030344009399e-01 -6.804949045181274414e-02 -8.958001434803009033e-02 2.465434372425079346e-02 -2.196392863988876343e-01 1.671396791934967041e-01 1.976715475320816040e-01 -2.321588993072509766e-01 -1.021245345473289490e-01 -3.708969429135322571e-02 -9.954705834388732910e-02 2.397113852202892303e-02 -3.978974223136901855e-01
1.344151794910430908e-01 -6.851336359977722168e-02 -3.991836309432983398e-02 2.134667187929153442e-01 2.278575673699378967e-02 2.122472077608108521e-01 -2.166629284620285034e-01 1.916208565235137939e-01 1.404542475938796997e-01 -2.201946526765823364e-01 3.171604126691818237e-02 2.947367727756500244e-02 1.381339728832244873e-01 -8.147945255041122437e-02 -4.480415582656860352e-02 2.767966091632843018e-01 -4.560815915465354919e-02 3.026340901851654053e-01 -1.181470900774002075e-01 -1.966269314289093018e-01 1.617777943611145020e-01 5.769859626889228821e-02 5.018599331378936768e-03 -2.712455391883850098e-01 1.032245978713035583e-01 -9.501720219850540161e-02 2.618757188320159912e-01 -4.447235465049743652e-01 -1.542061418294906616e-01 2.336787879467010498e-01 -7.254157960414886475e-02 8.566227555274963379e-02
1.536417901515960693e-01 -3.097118139266967773e-01 -2.214520797133445740e-02 5.030322819948196411e-02 -4.230966418981552124e-02 9.755833446979522705e-02 5.932395532727241516e-02 1.800702214241027832e-01 1.795428618788719177e-02 -4.118928611278533936e-01 1.889396607875823975e-01 -4.875605180859565735e-02 3.160471022129058838e-01 1.347648948431015015e-01 2.990693151950836182e-01 2.514699697494506836e-01 2.386699169874191284e-01 2.543083727359771729e-01 -1.642555184662342072e-02 -7.512884587049484253e-02 -7.209443300962448120e-02 -5.187605507671833038e-03 -5.512317642569541931e-03 1.187392100691795349e-01 2.508863806724548340e-01 -1.055395305156707764e-01 4.087528213858604431e-02 -5.044194683432579041e-02 -1.908910423517227173e-01 1.398597806692123413e-01 8.802805840969085693e-02 -2.499365359544754028e-01
9.828285872936248779e-02 -1.257704943418502808e-01 1.782397180795669556e-01 2.453371435403823853e-01 -1.458798795938491821e-01 2.300608754158020020e-01 -9.312353283166885376e-02 2.154413908720016479e-01 -1.750859916210174561e-01 -2.548677325248718262e-01 1.443292051553726196e-01 -1.015233471989631653e-01 1.173096224665641785e-01 1.182518079876899719e-01 -1.155819371342658997e-01 2.722160220146179199e-01 1.759293489158153534e-02 -2.899920800700783730e-03 4.802921321243047714e-03 -3.960977196693420410e-01 4.749043285846710205e-02 1.387750208377838135e-01 -6.967818737030029297e-02 -4.416225850582122803e-01 1.565257608890533447e-01 -3.649143734946846962e-03 -5.625165626406669617e-02 -7.733423262834548950e-02 1.854314953088760376e-01 -7.415768504142761230e-02 2.292739301919937134e-01 -8.103803545236587524e-02
-1.645053327083587646e-01 -2.884306199848651886e-02 -7.330439984798431396e-02 1.642807871103286743e-01 -4.500962048768997192e-02 1.862179338932037354e-01 -2.530718445777893066e-01 1.030577644705772400e-01 4.634090885519981384e-02 -2.543476521968841553e-01 -1.174091547727584839e-01 -6.549201160669326782e-02 1.483571231365203857e-01 -1.157734543085098267e-01 -8.449082076549530029e-02 3.061071634292602539e-01 1.602835059165954590e-01 2.983043789863586426e-01 2.454974055290222168e-01 -2.343432158231735229e-01 2.246745377779006958e-01 -8.649422973394393921e-02 -2.531290352344512939e-01 -1.330919861793518066e-01 1.342161744832992554e-01 -5.887253675609827042e-03 1.672160327434539795e-01 -3.074128329753875732e-01 -6.532853096723556519e-02 2.544233500957489014e-01 -1.314226239919662476e-01 -1.039899066090583801e-01
1.385347545146942139e-01 7.720504701137542725e-02 1.992543227970600128e-02 1.505404263734817505e-01 -5.886615440249443054e-02 1.117849797010421753e-01 1.300749480724334717e-01 1.515231579542160034e-01 2.047282606363296509e-01 2.237426936626434326e-01 5.283022299408912659e-03 -1.690066307783126831e-01 3.518491685390472412e-01 2.857778370380401611e-01 1.706382036209106445e-01 4.099662303924560547e-01 2.677651643753051758e-01 -1.834005676209926605e-02 3.090841509401798248e-02 -2.754087150096893311e-01 -1.004257947206497192e-01 1.034321784973144531e-01 -1.960029155015945435e-01 -2.268484085798263550e-01 7.730558514595031738e-02 9.093006700277328491e-02 7.835584133863449097e-02 -1.441409736871719360e-01 1.497624963521957397e-01 5.113008618354797363e-02 -6.714021414518356323e-02 2.061884999275207520e-01
-4.789825528860092163e-02 -7.386583834886550903e-02 3.695166110992431641e-02 4.139016568660736084e-02 -1.019295603036880493e-01 3.780895769596099854e-01 -2.241788804531097412e-01 1.390449702739715576e-01 1.886519938707351685e-01 -2.422309219837188721e-01 8.300261944532394409e-02 -1.384807471185922623e-02 2.793205678462982178e-01 -6.921774893999099731e-02 -4.471761733293533325e-02 1.298424303531646729e-01 4.479391034692525864e-03 2.928866446018218994e-01 -2.347984910011291504e-01 -2.862139642238616943e-01 1.145530343055725098e-01 4.362420365214347839e-02 -5.453339777886867523e-03 -2.236733138561248779e-01 8.349002897739410400e-02 -2.140735276043415070e-02 1.845128387212753296e-01 -3.746710121631622314e-01 -2.283634245395660400e-01 1.781833618879318237e-01 4.565252736210823059e-02 8.632390201091766357e-02
2.447857856750488281e-01 -6.129158195108175278e-03 1.212093904614448547e-01 7.694617658853530884e-02 1.108084917068481445e-01 -2.000634968280792236e-01 5.734173581004142761e-02 7.139854133129119873e-02 -4.895842447876930237e-02 -1.900745630264282227e-01 2.347974032163619995e-01 1.080819498747587204e-02 3.208619058132171631e-01 3.322207927703857422e-01 -2.562898993492126465e-01 2.793603837490081787e-01 -8.537993766367435455e-03 1.615646034479141235e-01 -1.343885809183120728e-01 4.778327420353889465e-02 -1.215321049094200134e-01 -2.549484930932521820e-02 -1.308106034994125366e-01 -3.040491044521331787e-01 3.095949590206146240e-01 1.992823742330074310e-02 1.628351807594299316e-01 -4.433734714984893799e-02 -8.601460605859756470e-02 1.831431835889816284e-01 1.970311254262924194e-01 -1.786980479955673218e-01
-1.524582803249359131e-01 -1.989696621894836426e-01 -6.210821121931076050e-02 2.520661242306232452e-02 1.164548322558403015e-01 1.288098692893981934e-01 -7.671368122100830078e-02 1.377103775739669800e-01 1.188355386257171631e-01 -2.442227751016616821e-01 -8.010063320398330688e-02 -6.915859133005142212e-02 2.709006071090698242e-01 -8.251234889030456543e-02 -1.313018649816513062e-01 3.750649392604827881e-01 2.774566225707530975e-02 2.895982563495635986e-01 -9.937328845262527466e-02 -3.053085207939147949e-01 1.238118857145309448e-01 3.171382844448089600e-02 -1.364507675170898438e-01 -2.127014249563217163e-01 5.223530530929565430e-02 -1.153684686869382858e-02 2.696633338928222656e-01 -3.978195488452911377e-01 -1.414003521203994751e-01 1.204461157321929932e-01 -4.960457235574722290e-02 -1.259891390800476074e-01
7.842932827770709991e-03 1.827011350542306900e-03 1.228982955217361450e-01 1.053523179143667221e-02 -8.726578205823898315e-02 2.274304479360580444e-01 -1.839721351861953735e-01 1.459326893091201782e-01 1.111797615885734558e-01 -2.021689116954803467e-01 1.216986477375030518e-01 -5.863121896982192993e-02 2.025972902774810791e-01 -5.699108354747295380e-03 1.630381196737289429e-01 2.670306265354156494e-01 2.074223384261131287e-02 3.548834621906280518e-01 -1.607216298580169678e-01 -2.079475522041320801e-01 1.186141297221183777e-01 -1.136647984385490417e-01 -1.940184235572814941e-01 -1.574103385210037231e-01 1.946050822734832764e-01 -1.729125380516052246e-01 1.088465303182601929e-01 -4.382848441600799561e-01 -1.186232119798660278e-01 1.934992522001266479e-01 -1.761160343885421753e-01 1.438551396131515503e-01
2.037306502461433411e-02 -8.554677665233612061e-02 -3.901910781860351562e-02 3.946622088551521301e-02 7.157262414693832397e-03 2.154772132635116577e-01 2.355955773964524269e-03 2.382029145956039429e-01 1.536370962858200073e-01 -3.602907359600067139e-01 1.475433856248855591e-01 8.078189939260482788e-02 2.123443037271499634e-01 3.578878566622734070e-02 2.188663184642791748e-02 1.514164060354232788e-01 1.901567098684608936e-03 2.983190119266510010e-01 -6.454288214445114136e-02 -1.050687581300735474e-01 2.216578572988510132e-01 1.431132405996322632e-01 2.408934570848941803e-02 -3.538863956928253174e-01 1.432497203350067139e-01 -8.736012876033782959e-02 2.347104549407958984e-01 -3.669306039810180664e-01 -1.500759124755859375e-01 2.724847495555877686e-01 -4.664732888340950012e-02 1.342193335294723511e-01
2.394658923149108887e-01 -4.157193899154663086e-01 1.501698493957519531e-01 -1.195288356393575668e-02 -4.040475934743881226e-02 5.633311718702316284e-02 -1.150186881422996521e-01 3.139236569404602051e-01 1.144787892699241638e-01 9.086301177740097046e-02 5.828002467751502991e-02 -6.253943592309951782e-02 3.914663195610046387e-02 -4.648606851696968079e-02 1.318910866975784302e-01 -6.874462962150573730e-02 2.235353142023086548e-01 2.569579780101776123e-01 -6.117888167500495911e-02 -3.030729293823242188e-01 2.516310811042785645e-01 -4.502173140645027161e-02 -1.815061122179031372e-01 -3.832447156310081482e-02 1.665553450584411621e-01 1.720993220806121826e-02 -3.093307316303253174e-01 -1.355880051851272583e-01 2.789577469229698181e-02 5.906217265874147415e-03 2.378842532634735107e-01 -2.553708553314208984e-01
3.299704492092132568e-01 -1.012520715594291687e-01 -2.280353456735610962e-01 -1.467345282435417175e-02 2.807395160198211670e-01 2.743004262447357178e-01 -4.740393534302711487e-02 2.107174992561340332e-01 1.351710706949234009e-01 -7.290995866060256958e-02 -2.501697242259979248e-01 1.125924065709114075e-01 1.877089589834213257e-02 -3.269877731800079346e-01 -2.035008929669857025e-02 8.659251779317855835e-02 6.966015696525573730e-02 2.186311930418014526e-01 -1.418155133724212646e-01 -2.968273460865020752e-01 -7.765278965234756470e-02 -5.248577147722244263e-02 1.136877238750457764e-01 -1.305169612169265747e-01 2.507364451885223389e-01 -1.273758709430694580e-01 1.184767633676528931e-01 -2.063311487436294556e-01 -2.380759716033935547e-01 -7.785123586654663086e-02 1.186064705252647400e-01 -4.227599874138832092e-02
-1.152365356683731079e-01 3.162975236773490906e-02 -2.462009042501449585e-01 2.963354885578155518e-01 1.271540075540542603e-01 1.809565573930740356e-01 -2.309929430484771729e-01 2.971365451812744141e-01 2.697194516658782959e-01 -3.096521496772766113e-01 6.795182079076766968e-02 5.193118005990982056e-03 1.423092931509017944e-01 1.420798599720001221e-01 1.029687747359275818e-01 2.041602730751037598e-01 1.398945003747940063e-01 1.800471693277359009e-01 -6.302446126937866211e-02 -4.149357229471206665e-02 2.003844231367111206e-01 2.126477658748626709e-02 -2.272270992398262024e-02 -7.868168503046035767e-02 1.273008137941360474e-01 -1.320879608392715454e-01 1.465640217065811157e-01 -1.928037703037261963e-01 -1.819173693656921387e-01 3.464876115322113037e-01 1.340269744396209717e-01 1.109807118773460388e-01
1.891569793224334717e-01 -1.215797811746597290e-01 -2.504327893257141113e-02 3.045135140419006348e-01 7.220759987831115723e-02 1.488121598958969116e-01 -1.322191208600997925e-01 4.603737220168113708e-02 -1.298338472843170166e-01 -1.846427172422409058e-01 -1.697898209095001221e-01 1.453485898673534393e-02 1.947765424847602844e-02 1.890356391668319702e-01 1.056907251477241516e-01 3.612375557422637939e-01 -8.334499783813953400e-03 -9.285736829042434692e-02 -4.743589460849761963e-02 -3.656913042068481445e-01 -1.886513456702232361e-02 -1.018675118684768677e-01 -3.142961859703063965e-02 -4.712693393230438232e-01 1.311308741569519043e-01 -7.816360890865325928e-02 -1.065429747104644775e-01 -1.592423170804977417e-01 -8.687181770801544189e-02 -1.469721347093582153e-01 1.454887986183166504e-01 -2.500782012939453125e-01
-1.103625148534774780e-01 -4.431068897247314453e-02 7.691599428653717041e-02 3.093525469303131104e-01 6.019664928317070007e-02 2.347466498613357544e-01 -2.314981371164321899e-01 4.618715643882751465e-01 -1.401710212230682373e-01 -1.331827193498611450e-01 4.077022150158882141e-02 1.093915570527315140e-02 1.189486030489206314e-02 1.195035874843597412e-01 3.941028937697410583e-02 1.521120369434356689e-01 3.543341755867004395e-01 1.972263157367706299e-01 2.375152893364429474e-02 -1.392833441495895386e-01 3.276988165453076363e-03 -7.200268097221851349e-03 -9.377020597457885742e-02 -2.353508621454238892e-01 1.437415927648544312e-01 2.713622450828552246e-01 1.203730702400207520e-02 -1.299344003200531006e-01 8.966247737407684326e-02 -1.881207972764968872e-01 2.662753164768218994e-01 7.742925733327865601e-02
2.616313695907592773e-01 -1.285809576511383057e-01 -3.066201508045196533e-01 1.287368237972259521e-01 -1.186956316232681274e-01 -3.212127983570098877e-01 -4.149702191352844238e-01 -4.028277471661567688e-02 -5.729753524065017700e-02 -1.082949191331863403e-01 6.365820765495300293e-02 -1.789905130863189697e-02 2.252757400274276733e-01 8.514884114265441895e-02 -1.429055817425251007e-02 6.317044794559478760e-02 2.590509057044982910e-01 2.250477373600006104e-01 9.789391607046127319e-02 -1.236336454749107361e-01 -3.005746006965637207e-01 2.791234292089939117e-02 -1.454508900642395020e-01 -2.061758041381835938e-01 8.975103497505187988e-02 -4.452012851834297180e-02 7.679630070924758911e-03 -1.488474309444427490e-01 -2.693403325974941254e-02 9.615793824195861816e-03 2.506892979145050049e-01 -1.960458904504776001e-01
2.098382264375686646e-02 -7.149555534124374390e-02 9.628742188215255737e-02 3.131803274154663086e-01 4.203089326620101929e-02 -1.460916996002197266e-01 -7.367037236690521240e-02 2.010169476270675659e-01 5.955383926630020142e-02 -2.108738124370574951e-01 2.252468913793563843e-01 -4.747263714671134949e-02 3.724694848060607910e-01 -8.062433451414108276e-02 -9.072753600776195526e-03 -5.235720053315162659e-02 -8.113304525613784790e-02 3.597154840826988220e-02 4.293831065297126770e-02 -1.671498715877532959e-01 -5.082594230771064758e-02 -4.066014587879180908e-01 -2.010636776685714722e-02 -9.042424708604812622e-02 2.944376766681671143e-01 1.039993017911911011e-02 -2.324926853179931641e-01 -2.302341610193252563e-01 -3.348802030086517334e-01 1.398420482873916626e-01 1.512130796909332275e-01 8.069879561662673950e-02
2.637320756912231445e-01 4.991357773542404175e-02 -3.543073311448097229e-02 2.550440430641174316e-01 1.938311159610748291e-01 1.153824031352996826e-01 -2.565529048442840576e-01 2.031035721302032471e-01 1.501565575599670410e-01 -1.238332912325859070e-01 -2.412158250808715820e-01 -4.105189815163612366e-02 -1.137459501624107361e-01 3.261527419090270996e-01 2.301344834268093109e-02 9.026694297790527344e-02 1.925915628671646118e-01 -6.729841977357864380e-02 -3.739679232239723206e-02 -1.618045568466186523e-01 7.256481796503067017e-02 -5.234695225954055786e-02 -1.815582513809204102e-01 -1.813972443342208862e-01 8.965253084897994995e-02 6.540239602327346802e-02 -1.792867109179496765e-02 -3.349573910236358643e-01 -2.557585537433624268e-01 -1.432614177465438843e-01 -1.188899800181388855e-01 -3.316258490085601807e-01
1.557332463562488556e-02 -1.611030399799346924e-01 2.858139388263225555e-02 1.352446675300598145e-01 -1.032554265111684799e-02 2.334825396537780762e-01 -1.722325980663299561e-01 1.251159980893135071e-02 1.150646135210990906e-01 -2.580899894237518311e-01 6.520135700702667236e-02 -6.676299870014190674e-02 2.364508509635925293e-01 1.485769543796777725e-02 -3.197104483842849731e-02 1.669713109731674194e-01 -1.010668203234672546e-01 4.695613980293273926e-01 -2.100912183523178101e-01 -1.927103102207183838e-01 1.845834404230117798e-01 -6.884588301181793213e-02 -7.651369273662567139e-02 -3.395236432552337646e-01 7.648870348930358887e-02 -7.804470509290695190e-02 1.110164821147918701e-01 -2.871918678283691406e-01 -1.659373492002487183e-01 2.661968767642974854e-01 4.011078178882598877e-02 1.341427117586135864e-01
-4.213334619998931885e-02 -7.803030312061309814e-02 2.703773416578769684e-02 1.634008884429931641e-01 7.586582098156213760e-03 2.618668377399444580e-01 -2.414056956768035889e-01 1.077655330300331116e-01 5.538146570324897766e-02 -1.144604235887527466e-01 6.345297396183013916e-02 -4.814052954316139221e-02 2.830830216407775879e-01 -1.425136923789978027e-01 -7.535747438669204712e-02 2.145441621541976929e-01 4.772095009684562683e-02 3.378934860229492188e-01 -1.097485497593879700e-01 -1.927126049995422363e-01 1.991139054298400879e-01 -4.390832409262657166e-02 -5.302235484123229980e-02 -2.066550850868225098e-01 1.007635816931724548e-01 -6.998968869447708130e-02 1.518346816301345825e-01 -4.969242811203002930e-01 -1.752793490886688232e-01 2.700007855892181396e-01 6.957031786441802979e-02 7.273298501968383789e-02
1.713969260454177856e-01 -6.478169560432434082e-02 -5.306646227836608887e-02 1.992118358612060547e-01 5.548127740621566772e-02 1.678580194711685181e-01 1.485578808933496475e-02 2.992830574512481689e-01 -1.316664218902587891e-01 -2.707043588161468506e-01 7.868358492851257324e-02 -1.256863772869110107e-01 8.887332677841186523e-02 1.246460899710655212e-01 -1.005410552024841309e-01 7.407476752996444702e-02 2.863529324531555176e-01 -4.165802150964736938e-02 -1.274882107973098755e-01 -2.618052959442138672e-01 -1.383226066827774048e-01 2.448487281799316406e-01 -1.319712698459625244e-01 -1.653540283441543579e-01 3.367677927017211914e-01 3.304127231240272522e-02 -1.644203364849090576e-01 -1.207078695297241211e-01 -8.622942492365837097e-03 -9.474308788776397705e-02 3.561786413192749023e-01 -2.585544586181640625e-01
4.080139696598052979e-01 -2.193411886692047119e-01 3.811759129166603088e-02 4.724404215812683105e-01 -1.250926554203033447e-01 9.271485358476638794e-02 -1.377206109464168549e-02 2.268056124448776245e-01 1.254396885633468628e-01 -7.066931575536727905e-02 2.531585097312927246e-01 3.728547692298889160e-02 2.295717447996139526e-01 1.853242330253124237e-02 -1.509428322315216064e-01 -2.939368411898612976e-02 1.212743371725082397e-01 -6.084548681974411011e-02 1.158472709357738495e-02 -1.933238506317138672e-01 -2.088088244199752808e-01 -2.015630947425961494e-03 -6.514862924814224243e-02 -1.674310415983200073e-01 5.430651083588600159e-02 1.210706830024719238e-01 -6.081908196210861206e-02 -1.225007176399230957e-01 -2.920753657817840576e-01 1.853784322738647461e-01 -1.651311814785003662e-01 -8.323893696069717407e-02
2.510679960250854492e-01 -1.470608562231063843e-01 -2.240943349897861481e-02 3.524425327777862549e-01 1.705803275108337402e-01 1.026316955685615540e-01 -6.210584938526153564e-02 1.326278895139694214e-01 -1.739571243524551392e-01 -1.359858214855194092e-01 -2.181080430746078491e-01 -9.123015217483043671e-03 5.953309684991836548e-02 3.133607506752014160e-01 -2.430023439228534698e-02 2.074076086282730103e-01 -1.753597892820835114e-02 -2.631419524550437927e-02 -1.070229634642601013e-01 -3.556091487407684326e-01 1.187730357050895691e-01 2.621609484776854515e-03 -3.828426823019981384e-02 -4.431224465370178223e-01 9.201113879680633545e-02 -1.752686947584152222e-01 -6.406636536121368408e-02 -2.196655273437500000e-01 -1.884119361639022827e-01 -7.712695747613906860e-02 -5.152588710188865662e-02 -3.595422208309173584e-02
1.638690009713172913e-02 -2.484115660190582275e-01 3.768528625369071960e-02 3.028646111488342285e-01 -3.192306458950042725e-01 -1.589219123125076294e-01 -2.860331833362579346e-01 3.186843991279602051e-01 1.862132847309112549e-01 7.150931656360626221e-02 3.083392791450023651e-02 7.614540308713912964e-02 2.853171825408935547e-01 -6.691545248031616211e-02 1.564226448535919189e-01 3.191349208354949951e-01 7.783881574869155884e-02 1.355137377977371216e-01 -2.214877158403396606e-01 -1.659862399101257324e-01 -4.149908944964408875e-02 -2.605423331260681152e-01 5.950313806533813477e-02 2.251342535018920898e-01 1.235827878117561340e-01 -1.075920239090919495e-01 5.404308438301086426e-02 -3.973075374960899353e-02 -6.200183555483818054e-02 6.751552224159240723e-02 1.045072153210639954e-01 8.145093917846679688e-03
-8.264329284429550171e-02 3.434467315673828125e-02 -3.137544095516204834e-01 -1.128502264618873596e-01 3.400364145636558533e-02 1.819733381271362305e-01 -1.647315919399261475e-01 2.379386425018310547e-01 2.875439822673797607e-01 -1.637996882200241089e-01 1.988770365715026855e-01 -1.026293784379959106e-01 6.603661924600601196e-02 4.439596831798553467e-02 6.275677680969238281e-02 1.546253263950347900e-01 4.502459615468978882e-02 3.024350702762603760e-01 -1.150538921356201172e-01 -1.840502768754959106e-01 5.167816765606403351e-03 4.794426262378692627e-02 6.864447146654129028e-02 -2.976318299770355225e-01 1.041196212172508240e-01 -2.417179755866527557e-02 6.166431680321693420e-02 -4.809615314006805420e-01 -2.523533105850219727e-01 1.184418648481369019e-01 -2.061947248876094818e-02 9.000024199485778809e-02
1.869186908006668091e-01 -1.862764805555343628e-01 -1.992647498846054077e-01 -4.502492025494575500e-03 -1.520686298608779907e-01 -1.421587914228439331e-01 -4.449738189578056335e-02 3.132567107677459717e-01 -6.020670756697654724e-02 -1.603345274925231934e-01 2.132906764745712280e-01 -2.259980142116546631e-02 -7.166348863393068314e-03 2.063314616680145264e-01 -3.674002364277839661e-02 1.767302751541137695e-01 1.952400058507919312e-01 1.930680423974990845e-01 -2.334323823451995850e-01 -2.828842103481292725e-01 1.355871558189392090e-01 3.269775807857513428e-01 -2.513434290885925293e-01 6.240177899599075317e-02 2.762608230113983154e-02 -2.270579785108566284e-01 -1.709335297346115112e-02 -2.538003325462341309e-01 -1.909198313951492310e-01 -7.871033996343612671e-02 -1.141782104969024658e-01 -1.471980512142181396e-01
7.077790051698684692e-02 3.982137516140937805e-02 2.266990691423416138e-01 4.068826138973236084e-01 1.236420869827270508e-01 -4.393312335014343262e-02 -3.178307786583900452e-02 1.629155427217483521e-01 -5.113912373781204224e-02 -1.907420903444290161e-01 2.113267332315444946e-01 -2.367513626813888550e-01 4.386225044727325439e-01 1.499375980347394943e-02 6.102007627487182617e-02 7.531041651964187622e-02 -6.793562322854995728e-02 4.181401059031486511e-02 1.257847845554351807e-01 -9.515618532896041870e-02 4.249252378940582275e-02 -7.746575027704238892e-02 -4.200841784477233887e-01 -1.511514186859130859e-01 2.704273760318756104e-01 5.663533881306648254e-02 -1.199258416891098022e-01 -6.502441316843032837e-02 -1.970196515321731567e-01 1.214208006858825684e-01 2.138505876064300537e-02 5.139943957328796387e-02
-1.596199721097946167e-01 -6.213522702455520630e-02 -5.174654722213745117e-02 3.868643045425415039e-01 8.120702207088470459e-02 2.292368263006210327e-01 -1.553644090890884399e-01 3.876958191394805908e-01 -2.547788918018341064e-01 -4.207247495651245117e-02 7.269910722970962524e-02 -1.169495508074760437e-01 1.214491017162799835e-02 1.404713541269302368e-01 5.638333782553672791e-02 2.568154931068420410e-01 2.149934172630310059e-01 2.705619037151336670e-01 -4.054952040314674377e-02 -6.329564005136489868e-02 -1.925335451960563660e-02 -1.014533638954162598e-02 -1.218967288732528687e-01 -3.938327133655548096e-01 2.059927023947238922e-02 1.192307323217391968e-01 2.327808178961277008e-02 -4.263006895780563354e-02 2.001679874956607819e-02 -1.137549951672554016e-01 2.797579765319824219e-01 7.715477794408798218e-02
4.292764514684677124e-02 -8.615595847368240356e-02 -1.302989572286605835e-01 3.196534514427185059e-02 1.492116483859717846e-03 2.335571199655532837e-01 -1.659483015537261963e-01 2.265604436397552490e-01 1.376718878746032715e-01 -9.962946176528930664e-02 2.151162736117839813e-02 -4.319194331765174866e-02 9.633036702871322632e-02 -2.367179989814758301e-01 -1.574253588914871216e-01 3.385401964187622070e-01 -6.728346645832061768e-02 2.807919383049011230e-01 -4.550238698720932007e-02 -1.649918593466281891e-02 1.334434747695922852e-01 1.030732765793800354e-01 -9.527800604701042175e-03 -2.606115341186523438e-01 2.724179029464721680e-01 8.010330051183700562e-02 2.183341979980468750e-01 -3.506926000118255615e-01 -3.197145760059356689e-01 2.593541741371154785e-01 -1.645251177251338959e-02 -1.449606847018003464e-02
5.817301571369171143e-02 -2.917332053184509277e-01 -1.947393864393234253e-01 4.247646927833557129e-01 3.494330123066902161e-02 5.417752638459205627e-02 -2.290426939725875854e-01 1.616093665361404419e-01 -3.139866515994071960e-02 -4.629191383719444275e-02 -1.020767688751220703e-01 -8.451712876558303833e-02 2.968619167804718018e-01 3.741730004549026489e-02 9.594529122114181519e-02 2.120353281497955322e-01 3.738936781883239746e-02 3.494970127940177917e-02 -1.300589740276336670e-01 -1.007809191942214966e-01 1.318658441305160522e-01 3.218230605125427246e-02 -3.507363051176071167e-02 -9.053099155426025391e-02 3.219331800937652588e-02 1.479400396347045898e-01 -2.182538434863090515e-02 -2.644185125827789307e-01 1.526046991348266602e-01 2.386150658130645752e-01 -3.428034782409667969e-01 -3.121601045131683350e-01
1.838401407003402710e-01 -8.985408581793308258e-03 1.929825395345687866e-01 1.762215644121170044e-01 1.423437893390655518e-01 -2.685946822166442871e-01 -4.204964637756347656e-02 1.531036049127578735e-01 -1.112678945064544678e-01 5.333459749817848206e-02 -1.971230059862136841e-01 -8.570130169391632080e-02 -9.792929142713546753e-02 3.755612075328826904e-01 3.360060453414916992e-01 4.136801958084106445e-01 9.256842732429504395e-02 2.247961759567260742e-01 -4.349661245942115784e-02 -1.831075549125671387e-01 1.835551708936691284e-01 1.527278777211904526e-02 4.721106961369514465e-02 -3.063744306564331055e-01 8.602566272020339966e-02 3.740073740482330322e-02 1.454917192459106445e-01 1.203216090798377991e-01 -5.725495144724845886e-02 5.015324428677558899e-02 3.353680670261383057e-02 -9.061896800994873047e-02
-8.539717644453048706e-02 -7.342589646577835083e-02 -3.553284704685211182e-02 3.049573004245758057e-01 -1.143706440925598145e-01 1.691266447305679321e-01 7.617003470659255981e-02 3.305954113602638245e-02 1.224453374743461609e-02 -1.737827807664871216e-01 1.764184534549713135e-01 1.557306759059429169e-02 2.505602836608886719e-01 -3.000389598309993744e-02 -1.971799582242965698e-01 1.921480447053909302e-01 2.009836435317993164e-01 1.521858870983123779e-01 -1.068560555577278137e-01 -2.135803103446960449e-01 -2.134089730679988861e-02 -4.320333302021026611e-01 6.269067525863647461e-02 -3.303638994693756104e-01 1.694613546133041382e-01 -2.354908883571624756e-01 5.858974531292915344e-02 -1.833925247192382812e-01 -1.279579382389783859e-02 3.020739257335662842e-01 -8.999322354793548584e-02 4.193934425711631775e-02
4.588550329208374023e-02 -3.002910017967224121e-01 1.581293493509292603e-01 2.888279557228088379e-01 4.192733019590377808e-02 -2.069928497076034546e-01 8.959215134382247925e-03 1.938258111476898193e-01 2.409856021404266357e-01 -6.845472753047943115e-02 8.674515783786773682e-02 -4.363029077649116516e-02 3.512749969959259033e-01 -4.778279736638069153e-02 1.573094576597213745e-01 4.020165205001831055e-01 -1.847998006269335747e-03 2.150641679763793945e-01 9.532295167446136475e-03 -2.398467063903808594e-01 -1.124026924371719360e-01 -1.679094135761260986e-01 -1.612534224987030029e-01 -9.372038184665143490e-04 -2.527219615876674652e-02 1.848535388708114624e-01 -9.970325045287609100e-03 1.061198413372039795e-01 2.573955655097961426e-01 1.829246282577514648e-01 -2.326272986829280853e-02 1.252250820398330688e-01
3.155804276466369629e-01 -1.621512621641159058e-01 1.076731607317924500e-01 1.593565493822097778e-01 1.711260974407196045e-01 4.727473855018615723e-02 -7.476098835468292236e-02 1.741303652524948120e-01 -1.182913556694984436e-01 -3.065749704837799072e-01 1.185404285788536072e-01 -2.182310074567794800e-01 1.003913730382919312e-01 -4.563208296895027161e-02 1.389272809028625488e-01 2.485055774450302124e-01 4.181969761848449707e-01 2.237758412957191467e-02 -1.283402144908905029e-01 -3.340345621109008789e-02 -1.934265345335006714e-01 1.248941496014595032e-01 -2.426793128252029419e-01 -1.683931350708007812e-01 1.825498044490814209e-02 8.984369039535522461e-02 -4.796307161450386047e-02 1.465036720037460327e-01 -2.669661641120910645e-01 1.702539622783660889e-01 -2.484687417745590210e-02 -2.013509124517440796e-01
1.451484709978103638e-01 -9.920211508870124817e-03 3.644458577036857605e-02 2.527735531330108643e-01 -2.895201183855533600e-02 -1.847807019948959351e-01 9.331841766834259033e-02 4.038981199264526367e-01 9.564864635467529297e-02 -1.620586067438125610e-01 2.373644113540649414e-01 -9.565491974353790283e-02 3.117287456989288330e-01 1.726579815149307251e-01 -5.583026632666587830e-02 4.195035696029663086e-01 1.609854698181152344e-01 6.353456526994705200e-02 8.820942044258117676e-02 1.488075405359268188e-01 -1.050972640514373779e-01 -3.771177306771278381e-02 1.386144012212753296e-01 6.698533892631530762e-02 1.830100119113922119e-01 -5.055575072765350342e-02 1.846703737974166870e-01 -2.204181700944900513e-01 -2.284288406372070312e-01 7.253240793943405151e-02 8.139283955097198486e-02 -1.447416692972183228e-01
-1.463791280984878540e-01 -1.085615679621696472e-01 -6.813077628612518311e-02 2.176807820796966553e-01 -3.381713107228279114e-02 4.299262464046478271e-01 1.642155945301055908e-01 3.701205253601074219e-01 2.885624766349792480e-01 -9.411674737930297852e-02 -7.459585368633270264e-02 6.485087424516677856e-02 1.516981124877929688e-01 -5.660915281623601913e-03 -1.235771998763084412e-01 2.590157389640808105e-01 5.085868178866803646e-04 1.659620553255081177e-01 2.040254138410091400e-02 -9.616199880838394165e-02 -2.859849110245704651e-02 -1.666388511657714844e-01 -5.698771029710769653e-02 6.775984913110733032e-02 2.099577635526657104e-01 -1.676070392131805420e-01 -2.474813312292098999e-01 -5.301636829972267151e-02 1.482159495353698730e-01 2.492818087339401245e-01 3.025237284600734711e-02 -2.502682209014892578e-01
1.519744992256164551e-01 -3.840463468804955482e-03 1.686850339174270630e-01 3.835086524486541748e-01 1.439248174428939819e-01 6.073777005076408386e-02 -3.331381082534790039e-01 2.710237801074981689e-01 -1.352251470088958740e-01 -2.509094774723052979e-01 -6.446235626935958862e-02 -6.473834067583084106e-02 1.979336887598037720e-01 -2.532304823398590088e-02 -8.330341428518295288e-02 1.340918540954589844e-01 1.569253057241439819e-01 -9.352767840027809143e-03 -1.414247229695320129e-02 -1.077951192855834961e-01 1.019250303506851196e-01 -1.909338384866714478e-01 -1.801633238792419434e-01 -3.333261907100677490e-01 3.237940371036529541e-01 -2.755817770957946777e-01 -4.902081936597824097e-02 -1.161419823765754700e-01 1.098719462752342224e-01 -1.562388055026531219e-02 -2.736252546310424805e-02 -3.877266496419906616e-02
-1.129963845014572144e-01 -7.414389401674270630e-02 -7.506636902689933777e-03 1.349373310804367065e-01 3.815462067723274231e-02 6.181188300251960754e-02 -3.684025108814239502e-01 1.472769305109977722e-02 1.196172758936882019e-01 -1.090112850069999695e-01 -6.288341432809829712e-02 -7.204431295394897461e-02 1.922443658113479614e-01 -1.176229789853096008e-01 -2.061599642038345337e-01 4.384977817535400391e-01 6.080739572644233704e-02 2.777166962623596191e-01 1.205012500286102295e-01 -2.175431102514266968e-01 5.946962907910346985e-02 -2.732677012681961060e-02 -1.079734191298484802e-01 -2.328224778175354004e-01 9.209649264812469482e-02 2.732701413333415985e-02 2.178955376148223877e-01 -4.350760579109191895e-01 -7.370644062757492065e-02 1.352184116840362549e-01 1.293712668120861053e-02 -1.365460455417633057e-01
1.485345512628555298e-01 -1.127713248133659363e-01 1.175340637564659119e-01 2.776116728782653809e-01 -6.645724922418594360e-02 4.416482988744974136e-03 7.722321897745132446e-02 2.913560271263122559e-01 1.813512742519378662e-01 -3.597730696201324463e-01 -8.884517103433609009e-02 -1.606329157948493958e-02 1.255502849817276001e-01 2.220987342298030853e-02 2.721078097820281982e-01 -5.727323517203330994e-02 7.871591299772262573e-02 1.810122728347778320e-01 3.804635256528854370e-02 -1.364405155181884766e-01 3.130430877208709717e-01 -3.625551611185073853e-02 -1.700615137815475464e-02 -4.629612863063812256e-01 4.153993725776672363e-02 -3.329887753352522850e-03 1.257039606571197510e-01 -2.181225270032882690e-01 1.329044997692108154e-01 -1.583105027675628662e-01 1.651226580142974854e-01 -8.324223011732101440e-02
8.844679594039916992e-02 -3.418423831462860107e-01 -9.397086501121520996e-02 -1.074017025530338287e-03 -1.610864698886871338e-01 -1.897438615560531616e-02 2.047766894102096558e-01 2.042057216167449951e-01 6.081875413656234741e-02 -2.925337255001068115e-01 2.594347894191741943e-01 7.696809619665145874e-02 2.627017199993133545e-01 5.811032652854919434e-02 1.745799928903579712e-01 3.483909964561462402e-01 3.656522929668426514e-01 2.542596161365509033e-01 3.142470866441726685e-02 -1.333967447280883789e-01 2.546743676066398621e-02 1.864796429872512817e-01 -3.100237995386123657e-02 5.153537541627883911e-02 -3.972646221518516541e-02 -6.941809505224227905e-02 -4.131325706839561462e-02 5.631435662508010864e-03 -1.990966498851776123e-01 1.444036215543746948e-01 1.245515942573547363e-01 -1.717130243778228760e-01
5.529149174690246582e-01 -4.660020582377910614e-03 7.654985040426254272e-02 2.639890313148498535e-01 -5.100253596901893616e-02 -4.243977367877960205e-02 -5.018049851059913635e-02 1.513445228338241577e-01 1.443408727645874023e-01 -1.008869931101799011e-01 1.147923395037651062e-01 1.460039764642715454e-01 2.337031066417694092e-01 -4.736530780792236328e-02 -2.713579237461090088e-01 1.401868015527725220e-01 1.581930667161941528e-01 5.668860301375389099e-02 -6.070845201611518860e-02 -2.877892851829528809e-01 -2.175081372261047363e-01 -3.671827539801597595e-02 3.900787606835365295e-02 2.037603221833705902e-02 2.414589673280715942e-01 -1.731012761592864990e-02 -1.402556598186492920e-01 -7.176424562931060791e-02 -2.128994911909103394e-01 6.909436732530593872e-02 -2.706336081027984619e-01 -3.353280201554298401e-02
1.354675143957138062e-01 -1.919818520545959473e-01 -3.025823086500167847e-02 1.704380959272384644e-01 1.331114768981933594e-01 1.108498945832252502e-01 -1.021451205015182495e-01 3.977929353713989258e-01 -1.011401489377021790e-01 1.521243453025817871e-01 -6.022289767861366272e-02 -7.503195106983184814e-02 1.493522315286099911e-03 2.775580883026123047e-01 2.051859907805919647e-02 1.933427155017852783e-01 1.915511786937713623e-01 2.435210347175598145e-01 2.298240214586257935e-01 -1.084683015942573547e-01 1.182180345058441162e-01 4.554260987788438797e-03 3.476933762431144714e-02 -3.114196658134460449e-01 2.394716590642929077e-01 8.254962414503097534e-02 -1.327009499073028564e-01 -1.857526898384094238e-01 -1.315350532531738281e-01 -3.704170286655426025e-01 2.466708235442638397e-02 1.204878985881805420e-01
1.017092466354370117e-01 -2.634986937046051025e-01 -1.296768486499786377e-01 1.819031387567520142e-01 -7.783298194408416748e-02 5.581431090831756592e-02 -7.739365845918655396e-02 3.784049451351165771e-01 5.255214869976043701e-02 -1.646265685558319092e-01 1.038031205534934998e-01 6.596431136131286621e-02 4.050456732511520386e-02 1.427787356078624725e-02 -1.305768936872482300e-01 1.349602043628692627e-01 2.125382572412490845e-01 2.665230631828308105e-01 -2.462946623563766479e-01 -8.904422074556350708e-02 4.389332979917526245e-02 2.874150574207305908e-01 -4.878703355789184570e-01 2.279451303184032440e-02 1.174289509654045105e-01 -1.767069697380065918e-01 7.259804755449295044e-02 3.058851510286331177e-02 -1.637881994247436523e-01 1.770638078451156616e-01 4.694763198494911194e-02 -1.019569188356399536e-01
4.652438312768936157e-02 -1.835080087184906006e-01 -7.458589971065521240e-02 2.052164077758789062e-01 9.465395659208297729e-02 6.196517124772071838e-02 -1.262164413928985596e-01 3.056853115558624268e-01 -1.973619461059570312e-01 -4.286636114120483398e-01 -1.244779210537672043e-02 -4.378157854080200195e-02 1.719410419464111328e-01 3.267394602298736572e-01 -2.186084389686584473e-01 1.003259867429733276e-01 1.140550598502159119e-01 -5.490293726325035095e-02 -1.301783621311187744e-01 -6.534442305564880371e-02 3.243410587310791016e-02 1.645205616950988770e-01 -9.992994368076324463e-02 -1.410201936960220337e-01 2.472025603055953979e-01 -2.190860174596309662e-02 -1.196496114134788513e-01 1.280539203435182571e-03 2.081188373267650604e-02 1.582702100276947021e-01 3.348963856697082520e-01 -2.580333948135375977e-01
4.028318822383880615e-01 -2.493596822023391724e-01 5.556843429803848267e-02 1.638559699058532715e-01 -2.284781038761138916e-01 1.917308568954467773e-01 -4.977921023964881897e-02 1.809904575347900391e-01 -3.113586083054542542e-02 2.823013998568058014e-02 5.350684747099876404e-02 3.744712471961975098e-02 3.804911375045776367e-01 3.976581245660781860e-02 1.539117395877838135e-01 1.168932393193244934e-01 1.102570742368698120e-01 -6.128023192286491394e-02 1.288828700780868530e-01 -9.127809852361679077e-02 -2.414283454418182373e-01 -2.200558409094810486e-02 3.010857701301574707e-01 -8.755297958850860596e-02 1.517000794410705566e-01 -7.944222539663314819e-02 -8.372812718152999878e-02 -1.557023972272872925e-01 -1.731657087802886963e-01 3.284384310245513916e-01 -1.977091282606124878e-02 -1.868170350790023804e-01
3.737860321998596191e-01 -8.035238832235336304e-02 -1.960400491952896118e-02 1.768474578857421875e-01 -1.130373403429985046e-01 -2.295827120542526245e-02 -3.345285356044769287e-01 2.323782593011856079e-01 -2.153960317373275757e-01 -7.461690902709960938e-02 -6.800978630781173706e-02 -1.276675164699554443e-01 2.375800162553787231e-02 4.028020054101943970e-02 -2.325712740421295166e-01 2.635547816753387451e-01 1.766470670700073242e-01 1.732809245586395264e-01 3.205559030175209045e-02 -1.633969992399215698e-01 -1.494569778442382812e-01 -1.176694929599761963e-01 -5.807925015687942505e-02 -2.946673333644866943e-01 -2.617736905813217163e-02 -2.873203158378601074e-01 -1.946007609367370605e-01 -1.041198819875717163e-01 6.754182279109954834e-02 1.959048956632614136e-02 2.827332615852355957e-01 -1.102500855922698975e-01
1.619880646467208862e-01 -2.748548984527587891e-01 -1.164650470018386841e-01 4.023719131946563721e-01 -8.896262198686599731e-02 1.121792942285537720e-01 -7.055186480283737183e-02 8.830887824296951294e-02 1.404078453779220581e-01 -4.441558197140693665e-02 2.020094096660614014e-01 1.329520437866449356e-02 4.440703988075256348e-02 -4.136136546730995178e-02 -1.160032004117965698e-01 3.692509233951568604e-01 -1.070893108844757080e-01 5.919950827956199646e-02 -3.344817832112312317e-02 -2.823685109615325928e-01 -8.571081608533859253e-02 -6.029546260833740234e-02 -9.555827081203460693e-02 -2.222482115030288696e-01 2.405813634395599365e-01 2.028534114360809326e-01 -5.214734468609094620e-03 4.462169855833053589e-02 7.738451473414897919e-03 2.454074472188949585e-01 -3.068087100982666016e-01 -2.291745841503143311e-01
3.936532139778137207e-02 -4.472647979855537415e-02 -1.725688725709915161e-01 1.687971949577331543e-01 1.514512747526168823e-01 1.466364115476608276e-01 -1.364504545927047729e-01 3.680123686790466309e-01 -1.592814028263092041e-01 -2.765682935714721680e-01 7.370688021183013916e-02 -2.769742012023925781e-01 -1.898056082427501678e-02 2.181704342365264893e-01 2.259303256869316101e-02 9.357504546642303467e-02 1.796707808971405029e-01 -7.768185436725616455e-02 -2.575962841510772705e-01 -1.304991990327835083e-01 1.450157817453145981e-02 2.107056379318237305e-01 -1.894759535789489746e-01 -2.962874472141265869e-01 1.914523392915725708e-01 9.146983921527862549e-02 -2.183899283409118652e-01 -1.137633919715881348e-01 -1.417208835482597351e-02 3.407266736030578613e-02 2.875129580497741699e-01 -1.370157599449157715e-01
2.382157184183597565e-02 -1.854144632816314697e-01 -8.555064350366592407e-02 -1.083434442989528179e-03 1.257523000240325928e-01 8.259436488151550293e-02 -2.570698559284210205e-01 1.234658285975456238e-01 5.072122812271118164e-02 -1.626203656196594238e-01 -1.469011045992374420e-02 1.655635610222816467e-02 1.753703504800796509e-01 -1.023586392402648926e-01 6.392549839802086353e-04 3.492748737335205078e-01 -9.640894131734967232e-04 4.206197559833526611e-01 4.635332897305488586e-02 -2.595771551132202148e-01 1.464450061321258545e-01 1.313250977545976639e-03 5.137342587113380432e-02 -2.111237794160842896e-01 -7.709117978811264038e-02 5.630447715520858765e-02 1.932370066642761230e-01 -4.873846173286437988e-01 -2.390417456626892090e-02 2.328567057847976685e-01 -8.679015561938285828e-03 -8.401684463024139404e-02
1.269620843231678009e-04 3.610234707593917847e-02 -1.164015159010887146e-01 1.276056021451950073e-01 -4.162550345063209534e-02 1.534242033958435059e-01 -7.204070687294006348e-02 1.184576526284217834e-01 -7.939305156469345093e-02 -2.500520944595336914e-01 -4.326469823718070984e-02 -1.319726184010505676e-02 2.932976186275482178e-01 -5.306195095181465149e-02 -2.106154263019561768e-01 3.570371866226196289e-01 2.574079483747482300e-02 -3.889082372188568115e-02 4.432947561144828796e-02 -3.657891452312469482e-01 1.303408592939376831e-01 -1.476387977600097656e-01 -1.832730323076248169e-01 -1.556399762630462646e-01 -7.860798388719558716e-03 -8.902476169168949127e-03 1.491434276103973389e-01 -4.564401805400848389e-01 6.237421650439500809e-03 3.318175375461578369e-01 2.504468336701393127e-02 -1.295743137598037720e-01
3.789454400539398193e-01 -2.437638044357299805e-01 1.554513256996870041e-02 2.851925492286682129e-01 7.968495786190032959e-02 1.447635889053344727e-01 4.309559613466262817e-02 9.583721309900283813e-02 -7.343157380819320679e-02 7.981294766068458557e-03 -1.280174553394317627e-01 -7.068662345409393311e-02 -6.129394099116325378e-02 1.524192541837692261e-01 -8.070487529039382935e-02 2.277729064226150513e-01 1.448140591382980347e-01 2.847002260386943817e-02 1.293445676565170288e-01 -1.076472178101539612e-01 -4.010276123881340027e-02 1.559994965791702271e-01 -3.160501718521118164e-01 -2.819778919219970703e-01 -2.103640325367450714e-02 2.498337924480438232e-01 -1.896775960922241211e-01 -1.948816031217575073e-01 -1.920061558485031128e-01 1.687904447317123413e-01 3.258728086948394775e-01 3.198837861418724060e-02
-6.145393475890159607e-02 -1.595109701156616211e-01 1.051313653588294983e-01 1.844678521156311035e-01 -1.005580946803092957e-01 3.204350769519805908e-01 -1.083340346813201904e-01 2.170411497354507446e-01 -2.572019100189208984e-01 -8.612954616546630859e-02 1.617309898138046265e-01 -2.637686021625995636e-02 2.002085000276565552e-02 1.801123619079589844e-01 -2.389533370733261108e-01 3.806339800357818604e-01 3.209936246275901794e-02 1.546399444341659546e-01 -1.996017396450042725e-01 -2.071163952350616455e-01 -6.622543092817068100e-03 1.820036917924880981e-01 3.732206998392939568e-03 -2.025029808282852173e-01 1.010259017348289490e-01 1.635478436946868896e-01 -1.533378809690475464e-01 -1.413397043943405151e-01 -1.431102454662322998e-01 -7.657548785209655762e-02 3.012820184230804443e-01 -1.984633505344390869e-01
1.303851753473281860e-01 -1.097828987985849380e-02 7.801231741905212402e-02 2.486216574907302856e-01 -4.319855570793151855e-01 -5.335032939910888672e-02 -1.345451325178146362e-01 4.167127609252929688e-01 -1.708407104015350342e-01 -1.314152181148529053e-01 -5.750310793519020081e-02 -1.041152179241180420e-01 5.131112411618232727e-02 1.830718815326690674e-01 1.452376842498779297e-01 2.409524321556091309e-01 1.570197492837905884e-01 1.182800382375717163e-01 3.074714727699756622e-02 -1.517076604068279266e-02 1.256014406681060791e-01 -1.606347784399986267e-02 -1.918449550867080688e-01 -2.524892985820770264e-01 7.343730330467224121e-02 -4.066299274563789368e-02 5.602906271815299988e-02 -3.085750937461853027e-01 9.053406864404678345e-02 -8.316800743341445923e-02 2.776920199394226074e-01 6.186172738671302795e-02
2.646350264549255371e-01 -1.263295859098434448e-01 -2.159889191389083862e-01 1.834709346294403076e-01 1.361707001924514771e-01 2.495388388633728027e-01 -1.520157009363174438e-01 4.950143396854400635e-03 -1.192375645041465759e-01 -5.963418260216712952e-02 -1.835229098796844482e-01 6.120735034346580505e-02 2.532503604888916016e-01 -2.924132645130157471e-01 8.896589279174804688e-02 2.470631748437881470e-01 1.916630566120147705e-01 2.729057073593139648e-01 -4.462002217769622803e-02 -1.006860733032226562e-01 -1.439111530780792236e-01 -1.165734976530075073e-01 3.041516989469528198e-02 -4.508120939135551453e-02 3.766572102904319763e-02 6.397343426942825317e-02 1.919252723455429077e-01 -2.357230484485626221e-01 -4.041405618190765381e-01 -2.386474050581455231e-02 1.434761881828308105e-01 -1.138379201292991638e-01
-3.139977529644966125e-02 -2.513388693332672119e-01 -1.828419268131256104e-01 1.920260936021804810e-01 -6.172695010900497437e-02 -5.005719512701034546e-02 4.455205425620079041e-02 7.610332965850830078e-02 1.713411957025527954e-01 -4.140225350856781006e-01 1.324138194322586060e-01 -1.163448095321655273e-01 3.738820552825927734e-01 -1.064460445195436478e-02 3.916493803262710571e-02 3.750824928283691406e-01 1.920375972986221313e-01 9.754493087530136108e-02 -1.335624903440475464e-01 -9.443543851375579834e-02 6.571621447801589966e-02 -2.455573230981826782e-01 6.582851707935333252e-02 -5.554602667689323425e-02 2.165037691593170166e-01 -2.028796589002013206e-03 1.850112527608871460e-01 -1.389772980473935604e-03 -1.584076136350631714e-01 2.927807159721851349e-02 1.116714105010032654e-01 -2.697500586509704590e-01
-4.835659265518188477e-02 -1.361694931983947754e-01 -2.154187485575675964e-02 3.362258672714233398e-01 2.522301673889160156e-01 -1.013125926256179810e-01 -1.513447165489196777e-01 4.626688063144683838e-01 -2.370642311871051788e-02 -3.259258111938834190e-03 7.337427139282226562e-02 -2.877200841903686523e-01 9.135316312313079834e-02 1.720085144042968750e-01 2.357207238674163818e-01 3.575034812092781067e-02 1.322562992572784424e-01 5.412037298083305359e-02 1.309361308813095093e-01 -3.291049897670745850e-01 6.261502951383590698e-02 1.745916604995727539e-01 1.341633200645446777e-01 -1.271000057458877563e-01 2.271187305450439453e-01 5.587175115942955017e-02 4.705350100994110107e-02 -1.731077581644058228e-02 -2.391694672405719757e-02 -4.985145106911659241e-02 3.097868561744689941e-01 -2.379249967634677887e-02
2.436216771602630615e-01 9.546221047639846802e-02 -1.384890526533126831e-01 2.626797258853912354e-01 8.871357142925262451e-02 -3.385850042104721069e-02 -2.301909029483795166e-01 3.477090299129486084e-01 8.978121727705001831e-02 -2.358104437589645386e-01 -5.880467966198921204e-02 1.398655772209167480e-01 1.071389317512512207e-01 7.579056173563003540e-02 2.856077160686254501e-03 4.474229365587234497e-02 5.228800326585769653e-02 1.982994824647903442e-01 -1.150511205196380615e-01 -1.028732024133205414e-02 1.327071934938430786e-01 -3.249469399452209473e-01 -8.780223876237869263e-02 -4.174866676330566406e-01 2.041212469339370728e-01 -3.972671926021575928e-02 -1.499411910772323608e-01 1.753000356256961823e-02 -1.483775228261947632e-01 -2.289217412471771240e-01 4.727404564619064331e-02 -2.263497859239578247e-01
1.216227188706398010e-01 -1.484683305025100708e-01 -1.351129859685897827e-01 3.468751609325408936e-01 9.925857931375503540e-02 -2.119979113340377808e-01 -1.417488902807235718e-01 3.842149674892425537e-01 -7.464291155338287354e-02 -4.643815010786056519e-02 2.865698635578155518e-01 8.589056879281997681e-02 2.650808393955230713e-01 1.350381970405578613e-01 -1.016189232468605042e-01 2.721940577030181885e-01 1.379126459360122681e-01 3.082638978958129883e-02 4.076410457491874695e-02 -4.647769778966903687e-02 -1.311271637678146362e-01 -1.493380367755889893e-01 5.139768123626708984e-02 3.303042799234390259e-02 5.430122092366218567e-02 1.372056603431701660e-01 1.989640146493911743e-01 -1.375886201858520508e-01 -1.793731749057769775e-01 1.063491255044937134e-01 -4.362844303250312805e-02 -3.731362223625183105e-01
1.141363903880119324e-01 -1.836434006690979004e-01 -4.379539936780929565e-02 2.490625679492950439e-01 -2.165220826864242554e-01 2.350029498338699341e-01 -9.090694040060043335e-02 1.645714789628982544e-02 -1.674536913633346558e-01 4.550607502460479736e-02 -6.994667649269104004e-02 -5.685347318649291992e-02 1.440535634756088257e-01 2.746492326259613037e-01 -1.330361217260360718e-01 2.146759778261184692e-01 3.525935709476470947e-01 -3.993787337094545364e-03 5.521366838365793228e-03 -3.217313289642333984e-01 1.923787146806716919e-01 6.276798993349075317e-02 4.043950513005256653e-02 -4.426140487194061279e-01 1.772592812776565552e-01 -5.938654765486717224e-02 -8.015818893909454346e-02 -1.775220930576324463e-01 3.251430764794349670e-02 4.411473497748374939e-02 1.953346878290176392e-01 -5.707652773708105087e-03
-9.490964561700820923e-02 7.949615828692913055e-03 2.354099601507186890e-01 2.438586652278900146e-01 1.933544129133224487e-01 -1.837116926908493042e-01 -2.377089709043502808e-01 1.929443478584289551e-01 -6.931456178426742554e-02 -7.637440413236618042e-02 -2.043195068836212158e-01 1.572712790220975876e-03 2.059114575386047363e-01 1.083860825747251511e-02 -6.543388962745666504e-02 1.456239968538284302e-01 2.493028193712234497e-01 9.083659946918487549e-02 -2.919202148914337158e-01 -2.919082045555114746e-01 1.825273968279361725e-02 -2.838981747627258301e-01 -2.110870033502578735e-01 -7.103516906499862671e-02 1.319226920604705811e-01 -2.003073990345001221e-01 -1.625042855739593506e-01 -1.707135587930679321e-01 -2.085740864276885986e-01 -5.632193386554718018e-02 2.436880469322204590e-01 -1.676576770842075348e-02
5.533313751220703125e-01 4.166169092059135437e-02 2.765487432479858398e-01 2.629582583904266357e-01 -1.270593516528606415e-02 -2.549977600574493408e-02 1.453627794981002808e-01 2.771454751491546631e-01 6.421388685703277588e-02 -8.537711948156356812e-02 7.015296816825866699e-02 2.635995671153068542e-02 1.315636038780212402e-01 -3.164729848504066467e-02 1.356361657381057739e-01 -4.799296334385871887e-02 -4.258620552718639374e-03 5.267716944217681885e-02 -1.003416255116462708e-01 -2.289470732212066650e-01 2.638274803757667542e-02 -1.840636134147644043e-01 -1.375141888856887817e-01 -3.603002130985260010e-01 1.485537439584732056e-01 4.357319325208663940e-02 5.088118836283683777e-02 -2.340358048677444458e-01 -1.608976870775222778e-01 3.048745729029178619e-02 -1.370806526392698288e-02 -1.864318102598190308e-01
-1.370058059692382812e-01 -1.234484910964965820e-01 1.020288094878196716e-01 2.322548180818557739e-01 -2.118763029575347900e-01 -1.678705364465713501e-01 -2.639753520488739014e-01 3.033984303474426270e-01 -5.027984827756881714e-02 -1.749811470508575439e-01 -2.030262351036071777e-02 -4.544369131326675415e-02 3.156402707099914551e-01 5.457877740263938904e-02 2.962052226066589355e-01 1.666893213987350464e-01 1.741096973419189453e-01 1.991280019283294678e-01 -1.334127038717269897e-01 -3.308278620243072510e-01 -3.562637791037559509e-02 -5.048401281237602234e-02 -2.355243712663650513e-01 2.088573127985000610e-01 -1.934607177972793579e-01 1.764960214495658875e-02 -1.987400054931640625e-01 1.278000026941299438e-01 -1.514799427241086960e-02 1.047570407390594482e-01 5.126402899622917175e-02 -7.452569156885147095e-02
1.022912263870239258e-01 -5.025273188948631287e-02 3.408063575625419617e-02 1.093632429838180542e-01 -1.753643304109573364e-01 -2.695813961327075958e-02 4.684916138648986816e-02 4.305308759212493896e-01 1.000074446201324463e-01 2.890602946281433105e-01 -9.331863373517990112e-02 3.406669944524765015e-02 3.169322907924652100e-01 1.871968209743499756e-01 -1.376892179250717163e-01 2.128219604492187500e-01 7.313269376754760742e-02 5.031792446970939636e-02 1.169096827507019043e-01 -6.722368299961090088e-02 8.232289552688598633e-02 -1.600587517023086548e-01 -2.104253917932510376e-01 -2.019174098968505859e-01 2.749848067760467529e-01 1.242639422416687012e-01 5.125692114233970642e-02 2.803226932883262634e-02 1.981147229671478271e-01 3.036138713359832764e-01 -2.709606885910034180e-01 9.411422163248062134e-02
7.876319438219070435e-02 -1.589005440473556519e-02 1.453281007707118988e-02 3.913309425115585327e-02 3.349436447024345398e-02 2.950971126556396484e-01 -1.468990594148635864e-01 1.649804413318634033e-01 1.094256117939949036e-01 -1.822336763143539429e-01 1.139954384416341782e-02 -1.206742748618125916e-01 3.104803264141082764e-01 -1.591470092535018921e-01 1.433660369366407394e-02 1.125677749514579773e-01 6.027453765273094177e-02 2.818934321403503418e-01 -2.206146121025085449e-01 -1.455071568489074707e-01 1.266092807054519653e-01 -6.909821927547454834e-02 -1.300017684698104858e-01 -1.954905688762664795e-01 2.025407999753952026e-01 -1.327359825372695923e-01 1.838654279708862305e-01 -4.700568318367004395e-01 -1.973569840192794800e-01 2.798024713993072510e-01 1.141652930527925491e-02 2.623931691050529480e-02
2.324854880571365356e-01 -1.139941811561584473e-01 -2.412403188645839691e-02 1.700994670391082764e-01 -2.818093597888946533e-01 4.680615384131669998e-03 -8.190843462944030762e-02 4.278530925512313843e-02 6.966575980186462402e-02 -2.268377989530563354e-01 -6.031144410371780396e-03 -2.623302638530731201e-01 3.012128174304962158e-01 1.660548448562622070e-01 -1.053185015916824341e-01 -1.223491206765174866e-01 1.100045815110206604e-01 2.115826606750488281e-01 -2.611457603052258492e-03 -1.462368071079254150e-01 -1.340345740318298340e-01 1.064525470137596130e-01 -1.552319973707199097e-01 -2.895935177803039551e-01 1.232464239001274109e-01 -1.189099252223968506e-02 -2.974053621292114258e-01 -3.821514546871185303e-01 -1.752825230360031128e-01 9.791658073663711548e-02 1.984666883945465088e-01 2.991308830678462982e-02
9.675069898366928101e-02 1.200533211231231689e-01 2.258711159229278564e-01 2.620432674884796143e-01 1.312631517648696899e-01 -2.285460755228996277e-02 -1.564988791942596436e-01 2.577802836894989014e-01 1.047430261969566345e-01 -1.857938170433044434e-01 -1.162804290652275085e-01 -1.271445900201797485e-01 2.062916159629821777e-01 6.797218322753906250e-02 -5.139164254069328308e-02 1.137381941080093384e-01 1.291364431381225586e-01 1.221822500228881836e-01 -1.898013651371002197e-01 -2.090373337268829346e-01 -1.733468919992446899e-01 -2.844755351543426514e-01 -2.427135705947875977e-01 -2.954426705837249756e-01 8.134711533784866333e-02 -4.644715413451194763e-02 -1.462838649749755859e-01 6.488157808780670166e-02 -1.649906784296035767e-01 -3.038606047630310059e-01 -4.708514735102653503e-02 -2.920015752315521240e-01
1.403840035200119019e-01 -5.986377596855163574e-02 2.305663675069808960e-01 2.938174605369567871e-01 -2.331176847219467163e-01 1.050052940845489502e-01 -1.810094416141510010e-01 4.500713646411895752e-01 -6.386673450469970703e-02 -1.179053038358688354e-01 5.395446717739105225e-02 1.966311410069465637e-02 1.470839381217956543e-01 1.001501083374023438e-01 5.621672421693801880e-02 1.338285356760025024e-01 7.879047840833663940e-02 5.075922608375549316e-02 -8.548492938280105591e-02 -3.471260517835617065e-02 5.197573825716972351e-02 -1.839159578084945679e-01 -6.182262301445007324e-02 -3.580182194709777832e-01 -3.845560178160667419e-02 -2.201188169419765472e-02 2.126191370189189911e-02 -3.565687835216522217e-01 1.413356512784957886e-01 -7.067169249057769775e-02 2.666928470134735107e-01 2.259055078029632568e-01
2.219315320253372192e-01 -2.626500427722930908e-01 -2.044071257114410400e-01 1.554255634546279907e-01 -6.579641252756118774e-02 6.235623732209205627e-02 1.370262727141380310e-02 2.789424359798431396e-01 3.209210038185119629e-01 -3.371405303478240967e-01 2.226797342300415039e-01 -1.045063287019729614e-01 2.121321111917495728e-01 2.510690093040466309e-01 3.013870865106582642e-02 -4.125962033867835999e-02 1.979661136865615845e-01 2.881054580211639404e-01 7.158279418945312500e-02 1.000124812126159668e-01 -6.415313482284545898e-02 -1.637232452630996704e-01 -1.192126423120498657e-01 4.234318062663078308e-02 1.058843359351158142e-01 9.860699065029621124e-03 1.266093701124191284e-01 -2.411939352750778198e-01 -1.995940208435058594e-01 1.757035404443740845e-01 -3.381501138210296631e-02 -1.364674139767885208e-02
2.427532672882080078e-01 -1.666667014360427856e-01 1.122358664870262146e-01 1.044388636946678162e-01 9.481614828109741211e-02 -4.414161294698715210e-02 -2.426745444536209106e-01 3.348370492458343506e-01 2.218892099335789680e-03 -1.828945726156234741e-01 -1.469948589801788330e-01 2.489454112946987152e-02 2.506583333015441895e-01 8.197036385536193848e-02 5.799855291843414307e-02 -1.040938124060630798e-01 2.797837369143962860e-03 -3.801749274134635925e-02 -2.425878196954727173e-01 -1.225953102111816406e-01 -6.391565501689910889e-02 -4.504356682300567627e-01 2.472107671201229095e-02 -3.852545320987701416e-01 2.050791233777999878e-01 1.631183773279190063e-01 5.340108647942543030e-02 -6.740479171276092529e-02 -1.470127701759338379e-01 -1.506975740194320679e-01 1.112253591418266296e-01 -6.570785492658615112e-02
-9.121238254010677338e-03 -3.770730644464492798e-02 3.939931280910968781e-03 -1.797702722251415253e-02 -1.743879169225692749e-02 2.057545930147171021e-01 -1.848119795322418213e-01 1.590469926595687866e-01 1.064115837216377258e-01 -3.094620108604431152e-01 4.918785020709037781e-02 -8.256084471940994263e-02 3.525561094284057617e-01 -8.833134174346923828e-02 -1.207064837217330933e-02 1.244030222296714783e-01 1.729445718228816986e-02 3.329043984413146973e-01 -3.260133862495422363e-01 -2.087759673595428467e-01 1.436166018247604370e-01 -9.315643459558486938e-03 -9.652950614690780640e-02 -2.571174800395965576e-01 1.367383599281311035e-01 -9.914916008710861206e-02 1.645333021879196167e-01 -3.877727985382080078e-01 -2.002562135457992554e-01 1.680669635534286499e-01 2.157725580036640167e-02 1.009376626461744308e-02
-1.280378103256225586e-01 1.342830806970596313e-01 -6.313685327768325806e-02 2.824442088603973389e-01 -1.248871558345854282e-03 8.763466775417327881e-02 -1.277634128928184509e-02 2.355588525533676147e-01 2.654727399349212646e-01 -4.371365606784820557e-01 7.277687638998031616e-02 5.342654138803482056e-02 1.527784168720245361e-01 5.607902258634567261e-02 2.135502733290195465e-02 2.410415858030319214e-01 1.142489835619926453e-01 2.581098675727844238e-01 3.691045567393302917e-03 5.604581162333488464e-02 5.554255843162536621e-02 2.226085960865020752e-02 -1.707088202238082886e-01 -1.878165155649185181e-01 1.056129559874534607e-01 -3.091877140104770660e-02 4.430138319730758667e-02 -1.479172557592391968e-01 -2.241639345884323120e-01 2.563496828079223633e-01 2.335211187601089478e-01 3.262640535831451416e-01
1.695339232683181763e-01 -2.950488589704036713e-02 -6.949821114540100098e-02 1.815322488546371460e-01 -1.176137179136276245e-01 1.832532435655593872e-01 -8.884558826684951782e-02 2.529444992542266846e-01 4.164258018136024475e-02 3.022231757640838623e-01 -4.560010880231857300e-02 -6.816325336694717407e-02 3.911353945732116699e-01 1.082079783082008362e-01 1.185922473669052124e-01 3.365334570407867432e-01 1.435911059379577637e-01 -6.394996494054794312e-02 1.524629741907119751e-01 -3.262910246849060059e-01 4.962192475795745850e-02 1.171449720859527588e-01 -2.162870913743972778e-01 -2.809745967388153076e-01 -8.066154271364212036e-02 3.581609204411506653e-02 -8.537146449089050293e-02 -1.265280991792678833e-01 -8.364225737750530243e-03 1.541622914373874664e-02 -3.840687498450279236e-02 3.038108944892883301e-01
3.112376630306243896e-01 -1.905293911695480347e-01 2.111812587827444077e-03 3.437013030052185059e-01 1.313738971948623657e-01 -3.252115547657012939e-01 -8.316840231418609619e-02 1.213241592049598694e-01 1.265671662986278534e-02 -3.979305177927017212e-02 9.600348025560379028e-02 -1.716080158948898315e-01 2.122095674276351929e-01 -1.936649903655052185e-02 1.125604286789894104e-01 -1.098429188132286072e-01 -4.453198984265327454e-02 2.737035453319549561e-01 3.808905556797981262e-02 -2.441457808017730713e-01 8.027115464210510254e-02 -1.766626089811325073e-01 -1.946689635515213013e-01 -1.861034333705902100e-01 2.948865294456481934e-01 2.920798957347869873e-01 2.695803716778755188e-02 -1.776694953441619873e-01 -1.755634099245071411e-01 3.869126737117767334e-02 8.051057904958724976e-02 4.451647773385047913e-02
-4.075899347662925720e-02 -3.216118514537811279e-01 2.418563961982727051e-01 1.474767327308654785e-01 -2.740111052989959717e-01 -1.346446424722671509e-01 -1.864485591650009155e-01 3.476284444332122803e-01 -9.054428339004516602e-02 1.120675634592771530e-02 -9.654398262500762939e-02 -2.714611403644084930e-02 2.367080599069595337e-01 -5.302286893129348755e-02 2.760140299797058105e-01 1.457452178001403809e-01 1.413350552320480347e-01 1.831784844398498535e-01 -7.678824663162231445e-02 -2.686147987842559814e-01 2.414018101990222931e-02 -8.105061203241348267e-02 -8.529888838529586792e-02 4.989745467901229858e-02 -6.650878489017486572e-02 9.297730773687362671e-02 -3.491477668285369873e-01 -1.988149881362915039e-01 -1.302409619092941284e-01 -1.546636819839477539e-01 5.800892785191535950e-02 1.547428518533706665e-01
8.793072402477264404e-02 1.283683031797409058e-01 1.735961437225341797e-01 2.686243057250976562e-01 -2.094409465789794922e-01 2.007470466196537018e-02 1.080123893916606903e-02 3.941043913364410400e-01 -5.615806579589843750e-02 -7.388998568058013916e-02 -8.952739834785461426e-02 -1.639323979616165161e-01 5.985945090651512146e-02 1.416426450014114380e-01 1.018740236759185791e-01 7.031208276748657227e-02 1.931604146957397461e-01 -5.116599053144454956e-02 -8.938613533973693848e-02 -3.945956230163574219e-01 -1.651696115732192993e-01 -2.219378389418125153e-02 -9.168663620948791504e-02 -2.242443412542343140e-01 5.448117107152938843e-02 -1.080839261412620544e-01 1.751992106437683105e-01 -3.316085338592529297e-01 1.011834219098091125e-01 -6.820588558912277222e-02 3.200813531875610352e-01 1.690552085638046265e-01
-1.518931686878204346e-01 -2.527879364788532257e-02 -2.782858349382877350e-02 1.380822956562042236e-01 -1.087028309702873230e-01 3.473648726940155029e-01 -1.172575131058692932e-01 1.484711766242980957e-01 -7.518935948610305786e-02 -2.287972569465637207e-01 2.315403521060943604e-02 -5.296832416206598282e-03 8.906263113021850586e-02 -1.011826470494270325e-01 -8.241393417119979858e-02 2.912557721138000488e-01 3.166093304753303528e-02 2.907730937004089355e-01 1.510248184204101562e-01 -3.676165938377380371e-01 -5.420222505927085876e-02 -1.186208203434944153e-01 -2.514957487583160400e-01 2.013495191931724548e-02 8.854694664478302002e-02 8.273077546618878841e-04 1.342835277318954468e-01 -4.223814606666564941e-01 8.264949172735214233e-02 2.844544351100921631e-01 -3.336554020643234253e-02 -5.014917254447937012e-02
1.982639580965042114e-01 -9.541982412338256836e-02 -2.089299559593200684e-01 2.340506017208099365e-01 1.097816228866577148e-01 -2.737241797149181366e-02 9.396587312221527100e-02 3.088191449642181396e-01 -2.736633121967315674e-01 -6.178339943289756775e-02 9.631020016968250275e-03 3.009559027850627899e-02 2.050187587738037109e-01 7.560440152883529663e-02 5.434161052107810974e-02 2.017457634210586548e-01 3.183318376541137695e-01 4.171784222126007080e-01 3.044523485004901886e-02 -1.289999932050704956e-01 -3.424243256449699402e-02 4.949286207556724548e-02 1.539001055061817169e-02 1.222008466720581055e-01 2.391920238733291626e-01 1.378758158534765244e-02 8.463530242443084717e-02 1.265616416931152344e-01 -7.485134154558181763e-02 1.599377840757369995e-01 -3.671399503946304321e-02 -3.744288086891174316e-01
8.477244526147842407e-02 -5.476087331771850586e-02 2.322261780500411987e-02 -1.224913299083709717e-01 -5.309523269534111023e-02 2.622991986572742462e-02 6.599142402410507202e-02 3.148635029792785645e-01 9.070260822772979736e-02 8.829054236412048340e-02 -9.288652241230010986e-02 -2.748929262161254883e-01 9.358390420675277710e-02 -6.853612512350082397e-02 1.031143069267272949e-01 3.689540326595306396e-01 2.610221207141876221e-01 1.853373274207115173e-02 -1.856927424669265747e-01 1.386350300163030624e-02 -4.173319339752197266e-01 -1.397757083177566528e-01 -2.465432286262512207e-01 -3.648224174976348877e-01 2.187300771474838257e-01 -3.542643785476684570e-02 -5.211883783340454102e-02 -1.543827354907989502e-01 2.106709033250808716e-02 -1.517886966466903687e-01 -1.298752725124359131e-01 1.038154866546392441e-02
1.676099896430969238e-01 -1.053873226046562195e-01 1.053656712174415588e-01 2.813630402088165283e-01 8.081305772066116333e-02 -1.818902939558029175e-01 -1.148984357714653015e-01 2.957461774349212646e-01 -5.502607673406600952e-02 9.125684946775436401e-02 -6.927316635847091675e-02 -1.075824052095413208e-01 1.804170012474060059e-02 -1.101946225389838219e-03 2.782220542430877686e-01 4.565676748752593994e-01 3.016345202922821045e-01 2.045063674449920654e-01 8.210799098014831543e-02 -8.510778099298477173e-02 2.675523757934570312e-01 1.805806607007980347e-01 -1.797862350940704346e-01 -4.130532592535018921e-02 -1.605931818485260010e-01 1.386184841394424438e-01 -2.320147007703781128e-01 -1.283180862665176392e-01 6.627711001783609390e-03 7.282258570194244385e-02 6.559123843908309937e-02 -7.980895042419433594e-02
2.533946335315704346e-01 -1.037593036890029907e-01 -2.130861431360244751e-01 -8.574227243661880493e-02 3.285273537039756775e-02 1.177609711885452271e-01 -3.396700918674468994e-01 9.802225977182388306e-02 1.764343082904815674e-01 -2.064203619956970215e-01 8.323589339852333069e-03 1.890984363853931427e-02 2.752378284931182861e-01 3.875374421477317810e-02 7.004781067371368408e-02 2.124374657869338989e-01 3.619695305824279785e-01 1.075836271047592163e-02 2.377458065748214722e-01 -3.045132458209991455e-01 -1.337437778711318970e-01 -2.815943658351898193e-01 -2.763258293271064758e-03 -2.053633779287338257e-01 -1.948561370372772217e-01 1.008232161402702332e-01 -1.000794097781181335e-01 1.322051137685775757e-01 -6.075012031942605972e-03 6.196446716785430908e-02 1.755383759737014771e-01 2.837637811899185181e-02
3.933509346097707748e-03 -1.962223052978515625e-01 -4.405472800135612488e-02 3.384145498275756836e-01 -4.117158353328704834e-01 9.309073910117149353e-03 1.846080645918846130e-02 9.552656114101409912e-02 1.376296114176511765e-02 9.829548746347427368e-02 2.397812753915786743e-01 3.118892572820186615e-02 3.328942060470581055e-01 8.342687785625457764e-02 4.032725468277931213e-02 2.327354699373245239e-01 6.690894067287445068e-02 2.466240078210830688e-01 3.434395045042037964e-02 -2.657654583454132080e-01 -6.139766424894332886e-02 -2.054290920495986938e-01 -8.200877904891967773e-02 -2.283911257982254028e-01 1.768907308578491211e-01 -1.688185930252075195e-01 3.615051880478858948e-02 8.584374445490539074e-04 -2.925145067274570465e-02 2.833768725395202637e-01 -1.282225102186203003e-01 1.529615074396133423e-01
-1.394856069236993790e-02 -1.962415575981140137e-01 -8.042556792497634888e-02 9.655846655368804932e-02 -3.010146692395210266e-02 1.353098452091217041e-01 4.920009523630142212e-02 1.233574450016021729e-01 -3.414839208126068115e-01 -2.399632036685943604e-01 8.941097557544708252e-02 6.087455525994300842e-02 -7.003269344568252563e-02 1.202070266008377075e-01 -1.127762570977210999e-01 4.387739300727844238e-01 1.467728465795516968e-01 6.333203613758087158e-02 -3.565770760178565979e-02 -2.772083878517150879e-01 5.111559107899665833e-02 1.653286665678024292e-01 -2.901805564761161804e-02 -4.478196501731872559e-01 1.400688588619232178e-01 2.275447547435760498e-01 -1.495929993689060211e-02 -1.407973468303680420e-01 -1.549158394336700439e-01 3.225601464509963989e-02 1.984554380178451538e-01 -8.540342748165130615e-02
4.859727621078491211e-02 -2.236392647027969360e-01 -1.880008727312088013e-01 3.594861626625061035e-01 4.482237249612808228e-02 2.479795664548873901e-01 -1.711363941431045532e-01 1.842637658119201660e-01 1.088018193840980530e-01 -2.120714932680130005e-01 -3.182438313961029053e-01 -8.950823545455932617e-02 2.040530592203140259e-01 1.111888736486434937e-01 -1.490083336830139160e-01 2.515912652015686035e-01 -1.739762909710407257e-02 -2.797543630003929138e-02 -2.251104414463043213e-01 -1.428275108337402344e-01 -5.746459960937500000e-02 -4.026309773325920105e-02 -1.447300761938095093e-01 -1.684180498123168945e-01 1.748487800359725952e-01 2.229418605566024780e-01 1.536972671747207642e-01 -1.492996960878372192e-01 2.911908179521560669e-02 1.136549413204193115e-01 -2.446794956922531128e-01 -1.564733386039733887e-01
3.147420659661293030e-02 -4.534215852618217468e-02 6.618924438953399658e-02 3.503540456295013428e-01 -2.948158979415893555e-02 1.503525823354721069e-01 -1.324846595525741577e-01 4.422914683818817139e-01 -1.570910364389419556e-01 -9.319332987070083618e-02 3.751176595687866211e-02 -3.232051804661750793e-02 5.387152358889579773e-02 1.037007048726081848e-01 1.734166145324707031e-01 3.395998105406761169e-02 3.013999462127685547e-01 1.870000362396240234e-01 7.327753305435180664e-02 -2.052823901176452637e-01 1.322755869477987289e-02 4.964676126837730408e-02 -6.733932066708803177e-03 -3.510145246982574463e-01 1.060926839709281921e-01 1.082136631011962891e-01 -7.455126941204071045e-02 -2.572853565216064453e-01 -2.031483687460422516e-02 -2.506746947765350342e-01 3.086918592453002930e-01 7.356555433943867683e-04
6.394983828067779541e-02 -1.431877166032791138e-01 2.231165021657943726e-01 3.797492980957031250e-01 1.382706165313720703e-01 1.943183988332748413e-01 -9.844957292079925537e-02 3.389381468296051025e-01 -1.799470633268356323e-01 1.646246463060379028e-01 -1.491119116544723511e-01 -1.813264936208724976e-02 8.989433199167251587e-02 8.753099828027188778e-04 6.311545521020889282e-02 1.046482324600219727e-01 1.733237691223621368e-02 1.721388399600982666e-01 -6.455592811107635498e-02 -1.424086391925811768e-01 -1.833375692367553711e-01 1.280353683978319168e-02 -1.864321380853652954e-01 -3.754046261310577393e-01 -1.030878648161888123e-01 4.961678758263587952e-03 -2.993977665901184082e-01 -2.361583262681961060e-01 -8.000626415014266968e-02 1.974349468946456909e-02 2.315318137407302856e-01 1.208482831716537476e-01
4.317512735724449158e-02 -3.086085021495819092e-01 4.214528203010559082e-02 3.328742086887359619e-01 -1.248734965920448303e-01 -7.481214404106140137e-02 -3.720722198486328125e-01 4.518391191959381104e-01 1.827536374330520630e-01 -1.205227598547935486e-01 9.811772406101226807e-02 1.495230346918106079e-01 2.371813207864761353e-01 3.302937746047973633e-02 -4.907376319169998169e-02 9.947939217090606689e-02 -2.592799253761768341e-02 -2.402376830577850342e-01 7.621425390243530273e-02 -9.711598604917526245e-02 6.483642756938934326e-02 -9.919016063213348389e-02 -9.657094627618789673e-02 -1.688652783632278442e-01 2.503013312816619873e-01 -3.075348213315010071e-02 -4.868608340620994568e-02 -2.905703382566571236e-03 -2.422600239515304565e-01 8.450474590063095093e-02 2.012424357235431671e-02 -1.387360990047454834e-01
1.175971254706382751e-01 -2.396915853023529053e-02 -3.368560597300529480e-02 2.046652287244796753e-01 8.180357515811920166e-02 -1.714687980711460114e-02 -3.045271635055541992e-01 3.017925322055816650e-01 2.196482419967651367e-01 8.070169389247894287e-02 7.770720869302749634e-02 -7.311075180768966675e-02 8.177369832992553711e-02 -1.136397123336791992e-01 -1.407167017459869385e-01 1.018684804439544678e-01 4.241208434104919434e-01 1.560298167169094086e-02 1.945010274648666382e-01 -2.157838642597198486e-01 -9.211775660514831543e-02 -1.511304378509521484e-01 2.136535048484802246e-01 -9.400936216115951538e-02 -2.412154711782932281e-02 -7.427117973566055298e-02 -1.611902117729187012e-01 -1.691194325685501099e-01 -1.578241288661956787e-01 4.380403757095336914e-01 -8.628924190998077393e-02 -2.468137070536613464e-02
2.540361881256103516e-01 -3.050861060619354248e-01 7.860410958528518677e-02 2.218194007873535156e-01 1.415120363235473633e-01 6.410856544971466064e-02 -3.689404129981994629e-01 1.931852996349334717e-01 -2.419500946998596191e-01 4.851393401622772217e-02 -1.046589538455009460e-01 6.425117701292037964e-02 1.529988795518875122e-01 2.495400160551071167e-01 9.003649652004241943e-02 2.460095584392547607e-01 -4.268691688776016235e-02 -4.042598232626914978e-02 -7.237955927848815918e-02 -2.068521380424499512e-01 -1.659344322979450226e-02 -2.095914483070373535e-01 -6.575769186019897461e-02 -2.549887299537658691e-01 2.989788055419921875e-01 -1.386712789535522461e-01 1.076261792331933975e-02 -2.314327806234359741e-01 -7.401222735643386841e-02 -1.434663981199264526e-01 -2.980851940810680389e-02 -6.983549892902374268e-02
-8.472054451704025269e-02 -1.746260970830917358e-01 -3.499816954135894775e-01 3.817186951637268066e-01 2.811614423990249634e-02 -5.716482549905776978e-02 -7.237033545970916748e-02 1.629682034254074097e-01 5.929801240563392639e-02 -4.000628888607025146e-01 1.778894662857055664e-01 -3.449179232120513916e-02 -5.130267143249511719e-02 4.739415645599365234e-02 1.098304539918899536e-01 1.366797089576721191e-01 3.465171437710523605e-03 2.123563885688781738e-01 2.568213343620300293e-01 -1.833401769399642944e-01 -2.189477533102035522e-01 8.763365447521209717e-02 -6.496268510818481445e-02 -3.041000068187713623e-01 1.423594355583190918e-01 -5.597994476556777954e-02 1.565170735120773315e-01 -1.649947762489318848e-01 -1.306254714727401733e-01 1.596388816833496094e-01 1.021921336650848389e-01 3.390592709183692932e-02
2.909293770790100098e-01 -1.670171022415161133e-01 -1.320163607597351074e-01 2.280322462320327759e-01 3.397008404135704041e-02 -2.182333022356033325e-01 -1.065116375684738159e-02 3.776061236858367920e-01 -1.950717903673648834e-02 -8.274825662374496460e-02 1.810832023620605469e-01 1.261827629059553146e-02 2.744005322456359863e-01 -6.145886331796646118e-02 5.229638144373893738e-02 1.764722913503646851e-01 3.911075890064239502e-01 8.390987664461135864e-02 9.084840863943099976e-02 -3.243229389190673828e-01 -8.998133242130279541e-02 -2.211680077016353607e-02 -2.635440044105052948e-02 1.691238582134246826e-01 -7.800759747624397278e-03 -1.746527552604675293e-01 5.352338403463363647e-02 6.308123469352722168e-02 -1.472810357809066772e-01 1.978743970394134521e-01 3.725133836269378662e-02 -2.499202936887741089e-01
2.582872211933135986e-01 -9.730242937803268433e-02 -3.484419286251068115e-01 8.167883753776550293e-02 2.402620762586593628e-01 1.506657749414443970e-01 -1.111853048205375671e-01 1.440707147121429443e-01 -1.210115402936935425e-01 -3.087446689605712891e-01 -7.365012913942337036e-02 9.202592074871063232e-02 2.180421650409698486e-01 -2.146805822849273682e-02 -1.864576153457164764e-02 1.618399284780025482e-02 2.605331242084503174e-01 5.326606035232543945e-01 -9.829543530941009521e-02 -2.069464325904846191e-01 1.351724029518663883e-03 2.357015758752822876e-02 -6.629958003759384155e-02 1.403918713331222534e-01 1.945964992046356201e-01 9.663225710391998291e-02 1.407020837068557739e-01 -6.205397471785545349e-02 -8.826191723346710205e-02 2.577122859656810760e-02 -2.835782244801521301e-02 2.916746214032173157e-02
5.933757126331329346e-02 -1.422717869281768799e-01 3.747226670384407043e-02 2.696612179279327393e-01 1.637348532676696777e-01 -2.540366649627685547e-01 -1.390258371829986572e-01 3.615466058254241943e-01 4.321591556072235107e-02 -8.679185807704925537e-02 2.578409612178802490e-01 -1.355272531509399414e-02 1.802822053432464600e-01 1.184623837471008301e-01 -5.659210309386253357e-02 1.917838752269744873e-01 2.047231346368789673e-01 -4.865101655013859272e-04 -1.479546912014484406e-02 -8.879464864730834961e-02 -2.383830398321151733e-01 -1.284296959638595581e-01 -2.119260374456644058e-03 -3.498172387480735779e-02 1.315228492021560669e-01 1.516405045986175537e-01 1.377786695957183838e-01 -2.358967512845993042e-01 -2.357674241065979004e-01 2.719552628695964813e-02 -2.165086567401885986e-01 -3.942772448062896729e-01
3.135525062680244446e-02 -1.772647202014923096e-01 8.776927366852760315e-03 -1.037904471158981323e-01 7.732881605625152588e-02 -1.936413720250129700e-02 -3.689007759094238281e-01 6.347566097974777222e-02 1.874219253659248352e-02 -8.059440297074615955e-04 5.897254217416048050e-03 -1.982871294021606445e-01 3.730140030384063721e-01 1.014919020235538483e-02 1.465749889612197876e-01 1.246896088123321533e-01 3.831566870212554932e-01 2.144162952899932861e-01 -1.197016835212707520e-01 -1.311254650354385376e-01 5.296932067722082138e-03 -2.930985391139984131e-01 -5.059933289885520935e-02 -3.782741427421569824e-01 -8.271292597055435181e-02 1.656833142042160034e-01 -1.634936332702636719e-01 6.159001495689153671e-03 -1.873594224452972412e-01 6.338667124509811401e-02 5.505039170384407043e-02 1.875891238451004028e-01
2.347410023212432861e-01 1.808109693229198456e-02 2.402509329840540886e-03 2.620804309844970703e-01 -3.163100453093647957e-03 2.425066567957401276e-02 -1.622103750705718994e-01 3.023047745227813721e-01 -5.426279827952384949e-02 -2.193814963102340698e-01 -5.528602376580238342e-02 2.270555347204208374e-01 3.399689197540283203e-01 -1.467804014682769775e-01 -6.363023817539215088e-02 1.850465834140777588e-01 4.545768350362777710e-02 2.303418889641761780e-02 -7.743152976036071777e-02 -1.149834692478179932e-01 2.674450278282165527e-01 -3.029990196228027344e-01 -1.415692567825317383e-01 -2.814886868000030518e-01 1.698566675186157227e-01 -1.429057419300079346e-01 -1.531435847282409668e-01 1.426713615655899048e-01 -1.293118149042129517e-01 -1.252391636371612549e-01 2.579930126667022705e-01 2.578565850853919983e-03
2.184057235717773438e-01 -2.975955009460449219e-01 -8.239072561264038086e-02 -2.911540865898132324e-01 2.463684082031250000e-01 -2.657648734748363495e-02 -9.981339424848556519e-02 1.688444763422012329e-01 -1.403417885303497314e-01 8.813099935650825500e-03 1.858191490173339844e-01 -2.039935141801834106e-01 1.595717668533325195e-01 8.630849421024322510e-02 9.490910917520523071e-02 2.864364683628082275e-01 4.310355782508850098e-01 3.423502296209335327e-02 3.064593374729156494e-01 -1.887269318103790283e-01 7.597430795431137085e-02 -2.295215576887130737e-01 2.894907258450984955e-02 -1.946880966424942017e-01 1.111404746770858765e-01 3.336465731263160706e-02 -2.893150225281715393e-02 -1.378608215600252151e-02 -4.445623140782117844e-03 3.255296871066093445e-02 -1.521578431129455566e-01 -1.986649120226502419e-03
9.850198030471801758e-02 -3.430358469486236572e-01 1.031148992478847504e-02 1.940401941537857056e-01 6.413928419351577759e-02 1.443095207214355469e-01 -8.714942261576652527e-03 1.280898451805114746e-01 1.924000233411788940e-01 -3.908376991748809814e-01 2.322462499141693115e-01 8.015426248311996460e-02 2.436727881431579590e-01 8.932350575923919678e-02 1.235659718513488770e-01 4.262889623641967773e-01 1.511753350496292114e-01 2.069682478904724121e-01 -4.238930705469101667e-04 1.911473274230957031e-02 -2.418630523607134819e-03 -5.739915743470191956e-02 -3.912220522761344910e-02 5.413316190242767334e-02 1.817773878574371338e-01 2.169437520205974579e-02 1.851303875446319580e-01 -6.152925640344619751e-02 -1.531166732311248779e-01 2.855911850929260254e-01 1.372656077146530151e-01 -9.861377626657485962e-02
5.529094859957695007e-02 -4.298690259456634521e-01 -5.860298499464988708e-02 -6.424191594123840332e-02 -2.729954663664102554e-03 1.707165837287902832e-01 -3.868622183799743652e-01 3.400568366050720215e-01 7.517849653959274292e-02 2.272244393825531006e-01 9.916096180677413940e-02 6.286439299583435059e-02 2.142382562160491943e-01 -2.559852302074432373e-01 -4.231386631727218628e-02 9.940796345472335815e-02 1.605537980794906616e-01 7.371050119400024414e-02 -5.159267038106918335e-02 -2.242711037397384644e-01 5.111540108919143677e-02 -2.895776033401489258e-01 -8.406490832567214966e-02 -1.130798980593681335e-01 -2.943351678550243378e-02 2.329315245151519775e-01 -1.079835295677185059e-01 -4.828312620520591736e-02 -1.192353442311286926e-01 7.558818161487579346e-02 9.857414662837982178e-02 1.634632498025894165e-01
-1.172229647636413574e-02 -3.041831851005554199e-01 -2.835583090782165527e-01 2.605037689208984375e-01 -2.495855391025543213e-01 1.894131302833557129e-01 -2.641908265650272369e-02 7.339446246623992920e-02 2.003252319991588593e-02 5.314867943525314331e-02 1.924088001251220703e-01 5.878552049398422241e-02 4.142966270446777344e-01 4.485613480210304260e-02 1.559940632432699203e-03 2.676320672035217285e-01 1.032562404870986938e-01 2.992744147777557373e-01 -8.311483077704906464e-03 -8.019755035638809204e-02 1.178427264094352722e-01 2.432162687182426453e-02 5.922050401568412781e-02 -8.083971589803695679e-02 2.245495915412902832e-01 6.001859158277511597e-02 8.752197027206420898e-02 -1.054318994283676147e-01 1.164752095937728882e-01 3.058236539363861084e-01 -1.518147140741348267e-01 -1.778623908758163452e-01
8.757065981626510620e-02 1.625635474920272827e-02 2.208001762628555298e-01 1.164462491869926453e-01 5.981379002332687378e-02 7.730326801538467407e-02 -1.083329617977142334e-01 1.400904953479766846e-01 5.029310286045074463e-02 -2.339212149381637573e-01 1.398462653160095215e-01 -2.408488690853118896e-01 2.263791859149932861e-01 6.561501324176788330e-02 8.222027122974395752e-02 6.251640617847442627e-02 -1.397741585969924927e-02 4.219627082347869873e-01 -6.685857474803924561e-02 -2.611743211746215820e-01 3.852453082799911499e-03 -1.467474102973937988e-01 6.444089859724044800e-02 -2.602975368499755859e-01 6.405748892575502396e-03 -2.300232350826263428e-01 1.267601996660232544e-01 -3.862324357032775879e-01 -2.429504245519638062e-01 2.311243414878845215e-01 -5.754005908966064453e-02 -9.730403870344161987e-02
1.202022209763526917e-01 -2.196715027093887329e-02 1.318132728338241577e-01 1.949636638164520264e-01 3.227500915527343750e-01 -1.059312839061021805e-02 -1.326559036970138550e-01 3.366413414478302002e-01 5.230768769979476929e-02 -3.503664731979370117e-01 1.844178587198257446e-01 -4.469105228781700134e-02 2.921967506408691406e-01 1.914289146661758423e-01 -6.654804944992065430e-02 2.797540128231048584e-01 1.605442957952618599e-03 -6.075204163789749146e-02 -3.409842727705836296e-03 -2.537660114467144012e-02 -1.047173663973808289e-01 -9.787033498287200928e-02 3.693922236561775208e-02 -1.105680409818887711e-02 3.012049198150634766e-01 -6.622364372014999390e-02 1.774267405271530151e-01 -1.078879535198211670e-01 -6.076792627573013306e-02 1.839926540851593018e-01 3.492372035980224609e-01 6.434910744428634644e-02
9.956677258014678955e-02 -2.546378076076507568e-01 3.482477068901062012e-01 5.024706572294235229e-02 2.015427947044372559e-01 1.013428997248411179e-02 1.185912564396858215e-01 5.447865128517150879e-01 2.950592152774333954e-02 -1.399555653333663940e-01 -5.659772828221321106e-02 -2.523124516010284424e-01 1.112920567393302917e-01 -1.903087943792343140e-01 7.534388452768325806e-02 1.368679255247116089e-01 1.666339784860610962e-01 9.847520291805267334e-02 -5.082807689905166626e-02 -2.124390751123428345e-01 2.880506515502929688e-01 -3.817279264330863953e-02 -7.258993387222290039e-02 -4.523513466119766235e-02 -1.208434626460075378e-01 2.900571934878826141e-02 -1.572874188423156738e-01 -1.098304870538413525e-03 -7.338460534811019897e-02 1.619730442762374878e-01 1.411814242601394653e-02 -2.014981210231781006e-01
4.426789656281471252e-02 -2.992203645408153534e-02 -2.328099310398101807e-01 1.711990088224411011e-01 1.719812601804733276e-01 -1.325141731649637222e-02 3.936618939042091370e-02 5.962859466671943665e-02 -1.011990532279014587e-01 -2.807771265506744385e-01 1.591521203517913818e-01 -7.390293478965759277e-02 2.326551377773284912e-01 -1.374774519354104996e-02 2.364622503519058228e-01 3.613515198230743408e-01 3.455773890018463135e-01 2.191960364580154419e-01 5.138569697737693787e-02 4.716276004910469055e-02 -1.459045261144638062e-01 -3.910457491874694824e-01 6.020117923617362976e-02 2.898897603154182434e-02 2.206428050994873047e-01 8.822203427553176880e-02 3.998238965868949890e-02 -1.671925634145736694e-01 -1.349413543939590454e-01 1.999227255582809448e-01 2.753937616944313049e-02 -1.488023251295089722e-01
2.314140647649765015e-02 -2.925165891647338867e-01 -1.011414825916290283e-01 2.545892000198364258e-01 6.819926202297210693e-02 2.324010729789733887e-01 -2.517984807491302490e-01 4.718342423439025879e-02 -1.363514065742492676e-01 -2.474912852048873901e-01 -1.652654409408569336e-01 -6.322757154703140259e-02 6.530038267374038696e-02 -1.031431928277015686e-01 -5.115395784378051758e-02 2.737061977386474609e-01 -8.697224408388137817e-02 1.171022132039070129e-01 -4.274380858987569809e-03 -2.986405789852142334e-01 -1.767588853836059570e-01 -8.798635751008987427e-02 -2.587941288948059082e-01 -4.867831990122795105e-02 2.514206469058990479e-01 1.607397496700286865e-01 8.168098330497741699e-02 -2.149603962898254395e-01 1.125096008181571960e-01 2.651388347148895264e-01 -1.769722998142242432e-01 -1.896267831325531006e-01
3.045714497566223145e-01 -7.830583490431308746e-03 -1.168323755264282227e-01 3.114174008369445801e-01 1.498402059078216553e-01 -1.849295571446418762e-02 -6.979751586914062500e-02 3.961448967456817627e-01 -1.059089377522468567e-01 -1.517093926668167114e-01 2.532360255718231201e-01 3.109510429203510284e-02 3.011541068553924561e-01 5.059473589062690735e-02 -8.602402359247207642e-02 1.131093055009841919e-01 2.921602427959442139e-01 2.070162445306777954e-01 -5.463216081261634827e-02 -7.467581331729888916e-02 9.992380440235137939e-02 -2.084341645240783691e-02 -4.697334021329879761e-02 1.976477950811386108e-01 2.525133192539215088e-01 -2.097726613283157349e-02 -3.804021328687667847e-02 7.472452521324157715e-02 -1.581827849149703979e-01 5.702095106244087219e-02 3.960794955492019653e-02 -3.311068713665008545e-01
1.800599098205566406e-01 -1.112516671419143677e-01 -2.051399797201156616e-01 2.683429718017578125e-01 -9.360731393098831177e-02 2.034626901149749756e-01 -2.845751345157623291e-01 1.601870954036712646e-01 9.848748892545700073e-02 -8.425273932516574860e-03 1.822107098996639252e-02 -1.788804829120635986e-01 2.353334873914718628e-01 6.134877726435661316e-02 -5.239461082965135574e-03 7.301594316959381104e-02 3.746770322322845459e-02 -1.513788551092147827e-01 1.247077621519565582e-02 -1.663212776184082031e-01 -1.840470731258392334e-01 -5.477434024214744568e-02 -1.918004304170608521e-01 -3.251752555370330811e-01 2.814967334270477295e-01 9.525208175182342529e-02 -7.553756982088088989e-02 1.207937300205230713e-02 -3.299452960491180420e-01 -2.529975399374961853e-02 -1.740805506706237793e-01 -3.349517881870269775e-01
1.630525290966033936e-01 9.210184961557388306e-02 1.614600718021392822e-01 1.012681201100349426e-01 9.922055900096893311e-02 1.708864569664001465e-01 3.421749547123908997e-02 3.320728242397308350e-01 -1.330455839633941650e-01 1.464699655771255493e-01 -2.993947565555572510e-01 -1.056607365608215332e-01 -5.519651249051094055e-02 7.073841989040374756e-02 2.084090411663055420e-01 2.747823297977447510e-01 2.269952744245529175e-01 -1.394344121217727661e-02 -1.476695090532302856e-01 -2.884579002857208252e-01 -1.747136376798152924e-02 -1.087570413947105408e-01 1.294634956866502762e-02 -2.188714891672134399e-01 3.276453316211700439e-01 -1.256483644247055054e-01 -1.105964407324790955e-01 2.277032434940338135e-01 -2.334721088409423828e-01 2.126001864671707153e-01 -1.565841212868690491e-02 8.400300145149230957e-02
2.849462330341339111e-01 -2.625260353088378906e-01 -7.602056115865707397e-02 8.007013797760009766e-02 -2.721984870731830597e-02 9.155086427927017212e-02 7.757940888404846191e-02 1.468123346567153931e-01 -9.336967766284942627e-02 -3.754317760467529297e-01 1.781095117330551147e-01 6.233286112546920776e-02 2.098379582166671753e-01 3.559258952736854553e-02 2.265915870666503906e-01 4.086956083774566650e-01 1.587084829807281494e-01 1.119375005364418030e-01 2.619696035981178284e-02 -1.049097478389739990e-01 -1.956543922424316406e-01 -7.529866998083889484e-04 -1.576454043388366699e-01 2.614142931997776031e-02 8.040970563888549805e-02 -1.887189298868179321e-01 8.004831522703170776e-02 2.113115973770618439e-02 -1.249888986349105835e-01 2.722108960151672363e-01 3.075851500034332275e-01 -7.455774396657943726e-02
1.709469407796859741e-01 -1.313737183809280396e-01 -6.337030977010726929e-02 -2.845433540642261505e-02 1.031905040144920349e-01 -2.441400587558746338e-01 -1.127884685993194580e-01 4.619188606739044189e-01 4.392894357442855835e-02 -2.254651784896850586e-01 -6.100481748580932617e-02 1.077688112854957581e-02 2.825840115547180176e-01 -2.139414995908737183e-01 1.028068214654922485e-01 4.786087200045585632e-02 -1.194551214575767517e-01 2.483875453472137451e-01 1.662703007459640503e-01 -1.933879107236862183e-01 1.097469329833984375e-01 3.215471282601356506e-02 -2.992780506610870361e-01 -3.498222231864929199e-01 1.503173708915710449e-01 -4.975092783570289612e-02 -6.213119626045227051e-02 6.318627297878265381e-02 -1.919434815645217896e-01 -7.866249233484268188e-02 6.302434206008911133e-02 1.063285842537879944e-01
7.859703898429870605e-02 -2.289808727800846100e-02 5.314498022198677063e-02 4.256434738636016846e-02 -1.114495322108268738e-01 1.999344229698181152e-01 -1.180066540837287903e-01 1.452470570802688599e-01 6.560329347848892212e-02 -2.476427108049392700e-01 4.868574813008308411e-02 -8.905493468046188354e-02 2.694899737834930420e-01 -2.964758314192295074e-02 3.104416280984878540e-02 2.887443006038665771e-01 -5.663238093256950378e-02 3.958779871463775635e-01 -2.314997911453247070e-01 -1.376447975635528564e-01 1.258147507905960083e-01 -1.740387454628944397e-02 -1.046561822295188904e-01 -2.434411346912384033e-01 1.256186068058013916e-01 -1.651577837765216827e-02 2.252970188856124878e-01 -4.564926624298095703e-01 -6.066720932722091675e-02 2.367654889822006226e-01 -7.122599333524703979e-02 9.300658851861953735e-02
2.492467761039733887e-01 -3.038693964481353760e-02 -4.677907004952430725e-02 4.561156034469604492e-01 -1.181871071457862854e-01 -7.131708413362503052e-02 -2.961382642388343811e-02 2.007380276918411255e-01 7.229614257812500000e-02 -3.009455502033233643e-01 8.665031939744949341e-02 1.271673887968063354e-01 3.291104733943939209e-01 -1.348481327295303345e-01 -1.692042872309684753e-02 9.650744497776031494e-02 1.891396343708038330e-01 1.617183536291122437e-01 4.601683933287858963e-03 8.754455298185348511e-02 -8.603269606828689575e-02 -1.789661645889282227e-01 -9.342496097087860107e-02 -2.021401226520538330e-01 1.640885621309280396e-01 -1.191232651472091675e-01 4.961306601762771606e-02 4.482547566294670105e-02 -3.532851636409759521e-01 8.586710318922996521e-03 2.106412798166275024e-01 -1.935258358716964722e-01
1.443318575620651245e-01 -2.534151077270507812e-01 -2.954187393188476562e-01 2.636526525020599365e-01 2.020801752805709839e-01 3.700117021799087524e-02 -5.167447775602340698e-02 1.126738637685775757e-01 -1.768491864204406738e-01 -1.251917630434036255e-01 -3.345127999782562256e-01 1.755742430686950684e-01 -5.157361552119255066e-02 -2.328327447175979614e-01 2.600812539458274841e-02 2.649661898612976074e-01 7.409000396728515625e-02 2.924577295780181885e-01 -2.210614532232284546e-01 -1.462043672800064087e-01 -4.530935361981391907e-02 -1.759028732776641846e-01 -1.031619384884834290e-01 -1.424554586410522461e-01 1.727450489997863770e-01 -2.593456953763961792e-02 8.166095614433288574e-02 -1.317939460277557373e-01 -2.914054393768310547e-01 -4.867560788989067078e-02 9.567344188690185547e-02 8.353301882743835449e-02
4.498825073242187500e-01 4.940935969352722168e-02 -2.807281352579593658e-02 2.433067858219146729e-01 3.105015456676483154e-01 1.511407196521759033e-01 8.028040081262588501e-02 3.454421162605285645e-01 1.149394512176513672e-01 -2.276592329144477844e-02 -6.422339379787445068e-02 9.570474736392498016e-03 1.933016926050186157e-01 -2.814152091741561890e-02 -2.238500118255615234e-02 -5.936851352453231812e-02 1.899951994419097900e-01 -1.604310572147369385e-01 3.016946464776992798e-02 -3.369758725166320801e-01 -3.814726322889328003e-02 -3.245061933994293213e-01 -4.420546069741249084e-02 -1.024897173047065735e-01 8.874534070491790771e-02 3.345939517021179199e-02 3.876177594065666199e-02 -8.684487640857696533e-02 -1.897435337305068970e-01 1.060294955968856812e-01 8.525158464908599854e-02 -2.488973140716552734e-01
4.746707901358604431e-02 -2.658776938915252686e-01 1.438606381416320801e-01 7.708379626274108887e-02 1.296264976263046265e-01 -3.860899060964584351e-02 -1.820120066404342651e-01 3.962787985801696777e-01 -1.499924659729003906e-01 4.614973440766334534e-02 1.709402799606323242e-01 9.739232249557971954e-03 3.067860007286071777e-01 -5.255748331546783447e-02 1.327253580093383789e-01 -3.964524716138839722e-02 3.487535119056701660e-01 2.237065136432647705e-02 -1.311592012643814087e-01 -4.041595458984375000e-01 1.415525972843170166e-01 7.996492087841033936e-02 -1.372984498739242554e-01 -7.351415604352951050e-02 1.014519110321998596e-01 -1.103968266397714615e-02 -2.600079476833343506e-01 -3.510623052716255188e-02 2.668584696948528290e-02 -4.532194882631301880e-02 1.319707334041595459e-01 -2.629666030406951904e-01
-4.133595898747444153e-02 3.647234290838241577e-02 5.007534287869930267e-03 2.392776310443878174e-02 2.417072281241416931e-02 1.553776562213897705e-01 -1.725540757179260254e-01 2.717028856277465820e-01 -2.736554481089115143e-02 -1.029013656079769135e-02 1.074204519391059875e-01 -2.196273356676101685e-01 1.096498817205429077e-01 5.048878118395805359e-02 8.819228410720825195e-02 4.900156259536743164e-01 2.750989198684692383e-01 -8.584126085042953491e-02 2.683699317276477814e-02 -2.850343883037567139e-01 -5.702470242977142334e-02 -3.290470689535140991e-02 -1.167171224951744080e-01 -2.780549824237823486e-01 -2.602528929710388184e-01 -3.413910418748855591e-02 -2.743908166885375977e-01 -8.989163488149642944e-02 -2.087712287902832031e-01 -1.806581206619739532e-02 -2.510226666927337646e-01 1.595841348171234131e-01
1.508045196533203125e-01 -1.331344712525606155e-02 1.783840358257293701e-01 2.166487127542495728e-01 -1.755238771438598633e-01 3.148349225521087646e-01 3.314959630370140076e-02 4.568761289119720459e-01 -1.407216489315032959e-01 -1.974360048770904541e-01 4.088527336716651917e-02 1.167873218655586243e-01 1.533422172069549561e-01 4.881270695477724075e-03 8.473690599203109741e-02 5.537256971001625061e-02 2.873837351799011230e-01 1.123379617929458618e-01 1.194154173135757446e-01 -1.393977552652359009e-01 6.753087043762207031e-02 -4.238976910710334778e-02 -3.160843253135681152e-01 -2.261815071105957031e-01 -8.349008113145828247e-02 1.863487660884857178e-01 3.102340176701545715e-02 -1.392487734556198120e-01 -1.222113333642482758e-02 -1.732499897480010986e-01 2.600471079349517822e-01 -6.720051169395446777e-02
-4.241320118308067322e-02 -2.032400667667388916e-01 -1.534920781850814819e-01 3.521446883678436279e-01 1.095726862549781799e-01 1.034125685691833496e-01 3.110711649060249329e-02 2.732288241386413574e-01 -1.214303169399499893e-02 6.106599420309066772e-02 5.553144216537475586e-02 2.582443654537200928e-01 2.490434646606445312e-01 -6.875827163457870483e-02 -1.905610710382461548e-01 4.511811584234237671e-02 -1.073127016425132751e-01 4.740028381347656250e-01 1.420018821954727173e-02 3.790596127510070801e-02 -1.152963042259216309e-01 5.320146679878234863e-02 -2.524827718734741211e-01 -8.454279601573944092e-02 2.724061906337738037e-01 -9.361744672060012817e-02 9.715678542852401733e-02 -5.898289009928703308e-02 -2.060995250940322876e-02 2.782680094242095947e-01 4.776929691433906555e-02 1.771370172500610352e-01
6.373721361160278320e-02 -3.264047577977180481e-02 1.456202119588851929e-01 3.622675538063049316e-01 1.007519215345382690e-01 6.424095947295427322e-03 -1.399364918470382690e-01 2.351744174957275391e-01 -2.300692722201347351e-02 -1.350440829992294312e-01 -7.029075920581817627e-02 1.545800119638442993e-01 1.266012489795684814e-01 3.590035066008567810e-02 -4.363991320133209229e-02 2.049291133880615234e-01 2.728580236434936523e-01 3.711791709065437317e-02 -1.216555312275886536e-01 -3.204952776432037354e-01 -1.217173784971237183e-01 -2.414052635431289673e-01 -2.313171029090881348e-01 -2.161001414060592651e-01 3.506914898753166199e-02 -3.485653102397918701e-01 -2.688834667205810547e-01 -1.767647117376327515e-01 -9.376434236764907837e-02 -1.109842956066131592e-01 1.536576598882675171e-01 -1.043638736009597778e-01
1.509753763675689697e-01 -1.771339625120162964e-01 -1.770699918270111084e-01 4.094468951225280762e-01 -1.876344680786132812e-01 -2.810488454997539520e-02 1.029917672276496887e-01 2.475161701440811157e-01 -5.090896040201187134e-02 2.003450393676757812e-01 2.547143697738647461e-01 9.293778240680694580e-02 3.506955504417419434e-01 9.529942274093627930e-02 -1.129616722464561462e-01 2.719468176364898682e-01 -4.371339082717895508e-02 1.964616477489471436e-01 1.752097308635711670e-01 -1.972560286521911621e-01 -5.704468488693237305e-02 -1.418387442827224731e-01 -2.057124674320220947e-02 -1.519511193037033081e-01 1.381133645772933960e-01 -1.096119359135627747e-01 9.038722515106201172e-02 -2.123332023620605469e-02 4.937298223376274109e-02 2.573841810226440430e-01 -1.521830409765243530e-01 -1.239922493696212769e-01
-8.273591101169586182e-02 -4.307020604610443115e-01 -2.619325518608093262e-01 2.388304471969604492e-01 1.784854382276535034e-01 7.173195015639066696e-03 2.857738547027111053e-02 3.773774802684783936e-01 3.171877264976501465e-01 -1.539468914270401001e-01 1.220400035381317139e-01 -2.279995083808898926e-01 4.277279600501060486e-02 8.993405103683471680e-02 -1.424959395080804825e-02 -6.333498656749725342e-02 -7.490699179470539093e-03 -2.136389724910259247e-02 -5.645300447940826416e-02 -3.258391916751861572e-01 -1.068031564354896545e-01 -4.420568421483039856e-02 -1.314998269081115723e-01 -1.214837878942489624e-01 1.641451418399810791e-01 6.571105867624282837e-02 1.180185824632644653e-01 -1.156156808137893677e-01 -2.209570854902267456e-01 -1.365640461444854736e-01 -1.209611445665359497e-01 -7.485499978065490723e-02
3.662118911743164062e-01 -2.559971511363983154e-01 2.707562595605850220e-02 8.878757059574127197e-02 2.076042741537094116e-01 2.097577154636383057e-01 -1.614794582128524780e-01 2.904782593250274658e-01 9.089782834053039551e-02 1.058949083089828491e-01 5.582454800605773926e-02 -4.403797164559364319e-02 2.222017794847488403e-01 2.683941125869750977e-01 2.063606232404708862e-01 -8.086900413036346436e-02 -1.000007912516593933e-01 2.146228700876235962e-01 -2.527086138725280762e-01 -9.092042595148086548e-02 -1.086843609809875488e-01 7.978834211826324463e-02 -8.073867857456207275e-02 6.818562000989913940e-02 1.353542953729629517e-01 -1.399778872728347778e-01 -2.863419055938720703e-01 -3.055780567228794098e-02 -2.239808142185211182e-01 1.599496603012084961e-01 -1.809024512767791748e-01 -1.107559055089950562e-01
2.183646857738494873e-01 -3.234309852123260498e-01 8.927759528160095215e-02 1.511923074722290039e-01 1.360563039779663086e-01 1.513797938823699951e-01 5.826792120933532715e-02 1.901668757200241089e-01 1.539457496255636215e-02 -3.132759332656860352e-01 1.247195899486541748e-01 2.138795256614685059e-01 1.235714554786682129e-01 -7.674152404069900513e-02 1.141305863857269287e-01 2.642641961574554443e-01 2.938468456268310547e-01 3.646467924118041992e-01 -3.047763183712959290e-02 -1.495521813631057739e-01 -1.049316525459289551e-01 3.496665507555007935e-02 -8.359543234109878540e-02 -1.036296039819717407e-02 -2.223601564764976501e-02 9.267397224903106689e-02 -2.713984437286853790e-02 1.908373832702636719e-01 -1.370451450347900391e-01 1.476695537567138672e-01 7.165861781686544418e-03 -3.512563109397888184e-01
2.634555995464324951e-01 -3.852345747873187065e-03 7.687538862228393555e-02 3.562916517257690430e-01 -2.479705065488815308e-01 1.892405599355697632e-01 -1.666227728128433228e-01 3.534013330936431885e-01 -3.768442571163177490e-02 -9.144806861877441406e-02 -3.028507344424724579e-02 -8.658712357282638550e-02 -1.920016715303063393e-03 3.213868141174316406e-01 5.577289313077926636e-02 6.608139723539352417e-03 2.042184323072433472e-01 1.728892773389816284e-01 -8.454146236181259155e-02 -1.831412017345428467e-01 9.457940608263015747e-02 -1.729198843240737915e-01 -4.715141654014587402e-02 -1.638391464948654175e-01 4.466269165277481079e-02 -9.515401721000671387e-02 -2.511165337637066841e-03 -2.311163395643234253e-01 9.647867083549499512e-02 4.530511051416397095e-02 3.747659623622894287e-01 1.632284075021743774e-01
2.699086070060729980e-01 -6.429317593574523926e-02 -1.954555660486221313e-01 1.902472376823425293e-01 2.247402667999267578e-01 -4.276724532246589661e-02 1.797059774398803711e-01 2.225346565246582031e-01 1.434698980301618576e-02 -2.993865013122558594e-01 1.837069690227508545e-01 -2.175534367561340332e-01 1.213543713092803955e-01 1.639664322137832642e-01 -2.925477325916290283e-01 2.031808644533157349e-01 2.988769114017486572e-01 3.061671555042266846e-01 2.543568052351474762e-02 -6.337829679250717163e-02 7.400272786617279053e-02 3.378643468022346497e-02 -2.385961115360260010e-01 1.539873480796813965e-01 1.320042461156845093e-01 5.896647647023200989e-02 -1.110357120633125305e-01 -8.134441077709197998e-02 -5.696931481361389160e-02 8.864291012287139893e-02 1.367537975311279297e-01 -1.744448095560073853e-01
3.450841307640075684e-01 5.392871797084808350e-02 1.151767298579216003e-01 -6.239302083849906921e-02 -1.202342957258224487e-01 -1.364610940217971802e-01 -4.043760895729064941e-01 1.714733392000198364e-01 -5.190544947981834412e-02 -3.119848854839801788e-02 -2.045641094446182251e-02 -1.234779730439186096e-01 1.702575087547302246e-01 5.218337476253509521e-02 -3.161400258541107178e-01 1.393492370843887329e-01 3.301224112510681152e-01 2.961138784885406494e-01 -9.669151157140731812e-02 -2.009503990411758423e-01 -8.656132966279983521e-02 -9.962135553359985352e-02 -5.535626038908958435e-02 -2.549446821212768555e-01 9.123188443481922150e-03 8.432226628065109253e-02 -1.644753962755203247e-01 -6.237890943884849548e-02 1.204346567392349243e-01 -1.308813840150833130e-01 2.418698668479919434e-01 -6.555720418691635132e-02
1.376461684703826904e-01 -1.167609356343746185e-02 -1.319238543510437012e-01 3.318728804588317871e-01 2.233090102672576904e-01 5.427964404225349426e-02 -1.120866835117340088e-01 2.188533991575241089e-01 -8.413678407669067383e-02 3.710776194930076599e-02 -6.474772095680236816e-02 3.364958986639976501e-02 1.563328667543828487e-03 3.703647851943969727e-01 -8.440895378589630127e-02 4.243257343769073486e-01 2.238389700651168823e-01 2.377116531133651733e-01 2.253510504961013794e-01 -5.679716542363166809e-02 1.635289937257766724e-01 -1.996748521924018860e-02 1.320094466209411621e-01 -2.256491929292678833e-01 3.378412872552871704e-02 -4.262776672840118408e-02 -1.328068375587463379e-01 -1.087129339575767517e-01 -1.400839090347290039e-01 -1.814210861921310425e-01 2.383197695016860962e-01 6.416962295770645142e-02
8.281758427619934082e-02 -8.754959702491760254e-02 5.836357548832893372e-02 5.411975830793380737e-02 6.990461796522140503e-02 1.572100073099136353e-01 -1.697715520858764648e-01 9.604700654745101929e-02 6.862810999155044556e-02 -1.328886151313781738e-01 2.337480662390589714e-03 -8.293318748474121094e-02 2.862758040428161621e-01 -4.117989167571067810e-02 -2.494145929813385010e-02 1.502139419317245483e-01 -1.161433979868888855e-01 4.333011806011199951e-01 -2.324241995811462402e-01 -1.487383097410202026e-01 7.828635722398757935e-02 -1.060607209801673889e-01 -1.437239199876785278e-01 -2.619982659816741943e-01 2.754884064197540283e-01 -1.538211107254028320e-01 2.118125706911087036e-01 -3.696258068084716797e-01 -1.267982721328735352e-01 2.836989760398864746e-01 2.697853371500968933e-02 1.140601783990859985e-01
3.219918012619018555e-01 -3.109365515410900116e-02 -2.603176049888134003e-03 3.752098679542541504e-01 8.815754204988479614e-02 1.609166115522384644e-01 -7.368976622819900513e-02 1.778025925159454346e-01 -5.111388117074966431e-02 -1.246563792228698730e-01 -1.575368642807006836e-01 1.889906674623489380e-01 -4.630552977323532104e-02 -2.479151487350463867e-01 1.515459120273590088e-01 2.183836102485656738e-01 -4.962369799613952637e-02 2.422813922166824341e-01 -2.777244150638580322e-01 -1.558469980955123901e-01 -1.600821614265441895e-01 -1.763310879468917847e-01 -2.316138744354248047e-01 -1.282768249511718750e-01 -2.606228739023208618e-02 -3.618294373154640198e-02 -1.258923709392547607e-01 -2.530427277088165283e-01 -2.479270547628402710e-01 -1.775434911251068115e-01 3.664257377386093140e-02 7.282579690217971802e-02
3.157911300659179688e-01 -1.985442787408828735e-01 3.473190590739250183e-02 1.337331384420394897e-01 1.036445610225200653e-03 -1.620792299509048462e-01 2.083693072199821472e-02 1.508455723524093628e-01 1.571566611528396606e-02 -1.040538996458053589e-01 5.684116855263710022e-02 -2.728899419307708740e-01 1.064658612012863159e-01 -1.673193275928497314e-01 2.274218797683715820e-01 1.518735382705926895e-02 1.256994158029556274e-01 4.998197779059410095e-02 5.909045040607452393e-02 -4.568884372711181641e-01 4.106695950031280518e-02 1.031317487359046936e-01 -9.982428699731826782e-02 -2.538548409938812256e-01 3.572946190834045410e-01 2.100622281432151794e-02 -2.285823374986648560e-01 -1.855523139238357544e-01 -2.013826817274093628e-01 4.475713893771171570e-02 1.156408116221427917e-01 -1.557928174734115601e-01
-3.419601917266845703e-02 -3.405826389789581299e-01 -3.251191601157188416e-02 2.013700455427169800e-01 -1.486781388521194458e-01 1.377399563789367676e-01 -7.130225747823715210e-02 2.780760228633880615e-01 -1.868572980165481567e-01 -2.128181308507919312e-01 1.243815869092941284e-01 6.843707710504531860e-02 -3.579279582481831312e-04 1.475311815738677979e-01 -6.494404375553131104e-02 2.055691629648208618e-01 8.830753713846206665e-02 3.802968189120292664e-02 -2.126415669918060303e-01 -2.149315327405929565e-01 6.355676800012588501e-02 1.762117594480514526e-01 1.346267666667699814e-02 -3.280720114707946777e-01 1.787167191505432129e-01 -1.260157860815525055e-02 -1.559929400682449341e-01 -5.866475403308868408e-02 -2.212830185890197754e-01 -6.095224246382713318e-02 4.290867745876312256e-01 -9.437286853790283203e-02
-1.302419453859329224e-01 -2.718769907951354980e-01 -8.437841385602951050e-02 -8.510466665029525757e-02 1.450401544570922852e-01 5.550519749522209167e-02 -1.867467612028121948e-01 4.342720806598663330e-01 4.652828350663185120e-02 -2.322173267602920532e-01 1.057949960231781006e-01 4.111184477806091309e-01 1.949421465396881104e-01 1.781623959541320801e-01 1.053115632385015488e-02 1.530170589685440063e-01 1.298623383045196533e-01 1.056262329220771790e-01 -3.175247311592102051e-01 -1.042532846331596375e-01 -5.179062113165855408e-02 1.291824579238891602e-01 -1.910712867975234985e-01 -9.293923527002334595e-02 6.872582435607910156e-02 -3.112709335982799530e-02 2.726503014564514160e-01 -1.567066013813018799e-01 -4.744751751422882080e-02 -5.022027716040611267e-02 6.190373748540878296e-02 -1.350902952253818512e-02
3.487998843193054199e-01 -9.875088930130004883e-02 6.980253010988235474e-02 1.597426980733871460e-01 -1.874005496501922607e-01 5.086694285273551941e-02 -1.634899526834487915e-01 2.815652787685394287e-01 -2.997900843620300293e-01 -2.270864881575107574e-02 -6.252531707286834717e-02 -1.001388058066368103e-01 -9.435905516147613525e-02 1.128134652972221375e-01 2.954327128827571869e-02 1.670520454645156860e-01 -4.796578735113143921e-02 1.869731396436691284e-02 -3.350904583930969238e-02 -2.073404192924499512e-01 1.023015826940536499e-01 -1.618023961782455444e-01 3.605805709958076477e-02 -3.919502496719360352e-01 1.521050333976745605e-01 -3.157261610031127930e-01 7.387538999319076538e-02 -3.628407418727874756e-01 1.364548802375793457e-01 1.021412834525108337e-01 1.103066727519035339e-01 1.617093384265899658e-02
3.696822822093963623e-01 -1.295042037963867188e-01 -2.157799005508422852e-01 1.543802618980407715e-01 -4.871694743633270264e-02 -5.892040673643350601e-03 -1.994995623826980591e-01 1.772614121437072754e-01 8.673681318759918213e-02 2.537734806537628174e-02 -2.850303947925567627e-01 -6.008839607238769531e-02 2.235710471868515015e-01 -5.784284695982933044e-02 -2.052474468946456909e-01 2.421393692493438721e-01 5.176244676113128662e-02 1.348582953214645386e-01 -3.087150752544403076e-01 -1.859298348426818848e-01 8.621335029602050781e-02 6.413097679615020752e-02 2.266600877046585083e-01 -7.280630618333816528e-02 1.172881200909614563e-01 -1.469585448503494263e-01 -2.314641177654266357e-01 -2.912642657756805420e-01 7.940031588077545166e-02 6.598600652068853378e-03 -4.658351838588714600e-02 -2.327823340892791748e-01
2.382672131061553955e-01 -1.192589029669761658e-01 1.483173668384552002e-01 2.239882051944732666e-01 -1.290772408246994019e-01 -1.841363161802291870e-01 2.121036499738693237e-02 1.916047632694244385e-01 2.325046062469482422e-01 -1.381945908069610596e-01 -2.124054916203022003e-02 8.794562518596649170e-02 5.467106029391288757e-02 -5.189686268568038940e-02 1.729561686515808105e-01 1.768610626459121704e-01 5.385923385620117188e-02 2.349803894758224487e-01 -3.996712714433670044e-02 -2.406072765588760376e-01 -6.590245664119720459e-02 1.755478605628013611e-02 -8.728242665529251099e-02 -3.217721879482269287e-01 -3.181370720267295837e-02 1.475201398134231567e-01 -4.997664690017700195e-01 -8.909106254577636719e-02 5.022117123007774353e-02 2.833786904811859131e-01 1.318223923444747925e-01 8.244282752275466919e-02
-2.183409929275512695e-01 -3.227169811725616455e-01 -1.259890645742416382e-01 5.344586819410324097e-02 -1.042208969593048096e-01 2.528676390647888184e-01 2.651249989867210388e-03 3.637348413467407227e-01 1.727558299899101257e-02 -2.957324087619781494e-01 6.863842904567718506e-02 2.393416501581668854e-02 2.959828078746795654e-01 -1.673970073461532593e-01 -6.397571414709091187e-02 4.165209531784057617e-01 -1.850565820932388306e-01 4.163261875510215759e-02 1.703894585371017456e-01 -1.572260260581970215e-01 -1.726807802915573120e-01 -3.347017627675086260e-04 -3.917760401964187622e-02 -6.601227819919586182e-02 1.438217163085937500e-01 1.254243105649948120e-01 -1.500521600246429443e-01 -1.515003293752670288e-01 9.113646112382411957e-03 1.265221089124679565e-01 -6.328496336936950684e-02 -9.307983517646789551e-02
2.059800624847412109e-01 -1.535163372755050659e-01 -3.455219268798828125e-01 8.800810575485229492e-02 -2.347097964957356453e-03 1.038596034049987793e-01 3.631156682968139648e-02 1.951906383037567139e-01 -3.638856112957000732e-01 -2.123858183622360229e-01 -4.564410075545310974e-02 -7.898409664630889893e-02 1.442151982337236404e-02 -1.223528981208801270e-01 -3.337561339139938354e-02 1.875052154064178467e-01 2.175676971673965454e-01 3.268007040023803711e-01 -2.962797582149505615e-01 -1.354215145111083984e-01 -1.096966490149497986e-01 -9.724708646535873413e-02 2.042759060859680176e-01 -6.295516341924667358e-02 1.975952982902526855e-01 -2.484576031565666199e-02 7.439110428094863892e-02 -8.720640093088150024e-02 -2.255273014307022095e-01 2.892728745937347412e-01 -3.540385887026786804e-02 5.778216570615768433e-02
2.531444132328033447e-01 -1.262507438659667969e-01 1.013832986354827881e-01 1.266711503267288208e-01 2.636906802654266357e-01 -8.497895672917366028e-03 2.388974465429782867e-02 1.175541058182716370e-01 -2.641642987728118896e-01 -5.479014664888381958e-02 1.119818612933158875e-01 1.527333557605743408e-01 2.020734250545501709e-01 3.057469129562377930e-01 -3.836358338594436646e-02 2.767038345336914062e-01 1.272043883800506592e-01 9.918265044689178467e-02 -2.884326875209808350e-02 -1.707358211278915405e-01 -8.340615034103393555e-02 -4.669699817895889282e-02 -5.913094431161880493e-02 -4.377636313438415527e-01 1.918156892061233521e-01 -5.705718696117401123e-02 -2.183836996555328369e-01 -1.799458414316177368e-01 5.436755716800689697e-02 1.516253948211669922e-01 2.654483020305633545e-01 -1.088797152042388916e-01
4.054718911647796631e-01 2.478113956749439240e-02 -6.675718724727630615e-02 3.209235370159149170e-01 -7.875929027795791626e-02 3.377146320417523384e-03 -5.951939150691032410e-02 2.495709061622619629e-01 1.182145327329635620e-01 -8.628680557012557983e-02 -5.667296797037124634e-02 1.653940528631210327e-01 1.825599223375320435e-01 4.214354977011680603e-02 1.383717507123947144e-01 -1.108131036162376404e-01 -2.872811630368232727e-02 2.590648233890533447e-01 -9.851338714361190796e-02 -2.481894791126251221e-01 1.357588469982147217e-01 -3.512413501739501953e-01 -1.934195496141910553e-02 -3.076371848583221436e-01 1.946848183870315552e-01 2.252284735441207886e-01 8.103030920028686523e-02 -1.425252296030521393e-02 2.976905368268489838e-02 -8.704429864883422852e-02 6.890282779932022095e-02 -2.286959290504455566e-01
9.973108023405075073e-02 -1.145205274224281311e-01 3.101639747619628906e-01 -9.024428576231002808e-02 9.147273749113082886e-02 1.248835772275924683e-01 1.573792695999145508e-01 2.677370607852935791e-01 -6.255074590444564819e-02 -1.609713435173034668e-01 3.114086762070655823e-02 -1.623860597610473633e-01 2.363169007003307343e-02 9.205977618694305420e-02 1.657752841711044312e-01 1.990350186824798584e-01 7.008218765258789062e-02 3.914030194282531738e-01 -4.463924095034599304e-02 -3.100297749042510986e-01 9.477728605270385742e-02 3.352979719638824463e-01 -1.147739514708518982e-01 -2.294018417596817017e-01 3.124383650720119476e-02 -1.623528264462947845e-02 -2.030102312564849854e-01 -1.888023503124713898e-02 -3.027481138706207275e-01 -7.258311659097671509e-02 1.842523366212844849e-01 -4.216051101684570312e-02
8.414451032876968384e-02 -7.965721189975738525e-02 -1.112283170223236084e-01 2.379414439201354980e-01 -1.204228308051824570e-02 1.506788730621337891e-01 -2.393123209476470947e-01 1.814503669738769531e-01 -2.606842219829559326e-01 -9.325470775365829468e-02 -1.823890767991542816e-02 1.001598546281456947e-03 -4.345656558871269226e-02 9.373400360345840454e-02 -1.030526831746101379e-01 2.946248054504394531e-01 2.173764407634735107e-01 2.197933793067932129e-01 -4.482136294245719910e-02 1.952963322401046753e-02 1.906580775976181030e-01 -2.003355175256729126e-01 8.254592865705490112e-02 -1.217465400695800781e-01 2.306960970163345337e-01 -1.859137229621410370e-02 -3.666884005069732666e-01 -3.406372964382171631e-01 -1.926259845495223999e-01 -5.582395195960998535e-02 2.550093829631805420e-01 -1.186341345310211182e-01
3.702129423618316650e-02 -2.225952297449111938e-01 -2.946985065937042236e-01 3.649480044841766357e-01 1.664606183767318726e-01 1.485147774219512939e-01 7.223736494779586792e-02 2.983733415603637695e-01 7.214783877134323120e-02 2.138936705887317657e-02 8.090518414974212646e-02 1.735710501670837402e-01 1.200732886791229248e-01 -1.528143584728240967e-01 -1.006989274173974991e-02 2.117488384246826172e-01 -1.938464790582656860e-01 2.163871079683303833e-01 -2.278726361691951752e-02 -2.445064783096313477e-01 -6.776228547096252441e-02 2.477985620498657227e-01 -1.477862894535064697e-01 -1.583440601825714111e-01 2.601706087589263916e-01 -1.848429590463638306e-01 1.818648725748062134e-01 -1.741930395364761353e-01 -1.351515650749206543e-01 -5.663129687309265137e-02 -1.142465695738792419e-01 -5.080155655741691589e-02
8.070082962512969971e-02 -4.628028571605682373e-01 -9.702950716018676758e-02 1.048017144203186035e-01 3.706693649291992188e-02 1.301778554916381836e-01 2.715805917978286743e-02 3.379938006401062012e-01 3.978858143091201782e-02 -1.516811251640319824e-01 -1.594297736883163452e-01 -1.700627952814102173e-01 9.375862777233123779e-02 1.935041397809982300e-01 -1.470625996589660645e-01 8.243744075298309326e-02 -2.416490204632282257e-02 1.841775774955749512e-01 1.793319135904312134e-01 6.368888169527053833e-02 -7.441402971744537354e-02 -1.538513898849487305e-01 2.838869094848632812e-01 -9.662984311580657959e-02 3.016515672206878662e-01 -2.194937132298946381e-02 7.982642948627471924e-02 -3.370361402630805969e-02 -1.569287180900573730e-01 3.693959414958953857e-01 1.486457586288452148e-01 3.730188764166086912e-04
2.836037576198577881e-01 -5.285448208451271057e-02 9.772332757711410522e-02 2.403841912746429443e-01 1.135986521840095520e-01 2.514735460281372070e-01 -1.407903283834457397e-01 9.454446285963058472e-02 -2.066593021154403687e-01 -1.115287393331527710e-01 -3.070171177387237549e-01 5.293827131390571594e-02 2.195931226015090942e-01 -8.331297338008880615e-02 6.651809066534042358e-02 4.117545187473297119e-01 -1.275265514850616455e-01 -3.780464455485343933e-02 -9.617055207490921021e-02 -8.065987378358840942e-02 -6.749022006988525391e-02 -2.195646241307258606e-02 3.095090575516223907e-02 -2.710933387279510498e-01 2.902575135231018066e-01 -1.591913700103759766e-01 -1.828957647085189819e-01 -2.059060633182525635e-01 -2.481446266174316406e-01 3.932270780205726624e-02 -2.645115554332733154e-02 -3.169494122266769409e-02
-1.561710238456726074e-01 -3.918908238410949707e-01 -4.407092556357383728e-02 6.784584373235702515e-02 -1.777843087911605835e-01 4.679093956947326660e-01 2.509091794490814209e-02 3.226165175437927246e-01 1.744718551635742188e-01 -1.161722242832183838e-01 5.008600652217864990e-02 1.003935858607292175e-01 1.135578900575637817e-01 3.384923934936523438e-02 -1.223797053098678589e-01 3.282101452350616455e-01 -1.115612164139747620e-01 1.120182052254676819e-01 6.134307384490966797e-02 -2.170587480068206787e-01 -1.630637943744659424e-01 -1.857499629259109497e-01 5.813900753855705261e-02 8.722182363271713257e-02 2.404221147298812866e-01 -3.313306346535682678e-02 -8.563964813947677612e-02 -1.979894489049911499e-01 3.464650735259056091e-02 4.927681013941764832e-02 7.631247490644454956e-02 -6.424159556627273560e-02
6.262808293104171753e-02 1.870866306126117706e-02 2.649975121021270752e-01 4.045440256595611572e-02 4.692128300666809082e-02 -4.755700007081031799e-03 -2.564406953752040863e-02 2.710382044315338135e-01 -1.803127303719520569e-02 2.485821098089218140e-01 -2.277206182479858398e-01 1.209856495261192322e-01 1.691349148750305176e-01 8.192565292119979858e-02 2.233812063932418823e-01 4.396934807300567627e-01 2.823860347270965576e-01 1.390180289745330811e-01 1.444178521633148193e-01 -1.693523824214935303e-01 4.841132834553718567e-02 2.478418312966823578e-02 -1.300250887870788574e-01 -6.164187192916870117e-02 3.411148861050605774e-02 -1.604743748903274536e-01 7.921554497443139553e-04 9.632981568574905396e-02 -4.095673561096191406e-01 4.257063940167427063e-02 -8.218734525144100189e-03 -2.495472878217697144e-01
1.117741987109184265e-01 -3.138113021850585938e-02 4.005668312311172485e-02 3.666638433933258057e-01 -2.053425163030624390e-01 -7.373154908418655396e-02 -1.719815470278263092e-02 4.055863916873931885e-01 -1.132888346910476685e-01 -7.611563801765441895e-02 3.667860850691795349e-02 -6.022115796804428101e-02 1.150733232498168945e-01 5.220001935958862305e-02 6.520063430070877075e-02 -5.498844012618064880e-02 2.441099882125854492e-01 1.118612959980964661e-01 -7.379480451345443726e-02 -1.795092821121215820e-01 3.286574035882949829e-02 1.217800192534923553e-03 4.185083508491516113e-02 -4.462771117687225342e-01 8.973000198602676392e-02 -4.691410437226295471e-02 1.909838803112506866e-02 -3.402739167213439941e-01 1.435942500829696655e-01 1.487151980400085449e-01 3.010399639606475830e-01 1.403679847717285156e-01
2.757124416530132294e-02 -2.143640443682670593e-02 -1.166981905698776245e-01 2.806513905525207520e-01 1.083584800362586975e-01 2.361281961202621460e-01 9.878105670213699341e-02 2.725356221199035645e-01 9.999261051416397095e-02 -1.772985160350799561e-01 1.663324832916259766e-01 8.355665951967239380e-02 1.557575464248657227e-01 1.711415871977806091e-02 -1.465517133474349976e-01 2.629940509796142578e-01 2.514143241569399834e-03 4.702479839324951172e-01 2.310477495193481445e-01 -1.102845929563045502e-02 -1.084864139556884766e-01 -3.271698206663131714e-02 -4.966064170002937317e-02 8.361139893531799316e-02 5.944959074258804321e-02 -1.885029375553131104e-01 2.100795507431030273e-01 -4.001230895519256592e-01 -9.894871711730957031e-02 -6.560915708541870117e-02 9.584542363882064819e-02 -8.044898509979248047e-03
4.529663175344467163e-02 -3.711135685443878174e-02 -2.471480518579483032e-02 6.061621010303497314e-02 1.030905470252037048e-01 2.933840155601501465e-01 -1.033081039786338806e-01 1.178452372550964355e-01 9.753674268722534180e-02 -2.202573716640472412e-01 1.023088842630386353e-01 -3.287554532289505005e-02 2.792989909648895264e-01 2.100835926830768585e-02 -4.262082651257514954e-02 2.062163501977920532e-01 -4.037347808480262756e-02 3.940263092517852783e-01 -2.931118011474609375e-01 -2.462597340345382690e-01 1.771781891584396362e-01 -1.149360537528991699e-01 5.470782890915870667e-02 -2.249245494604110718e-01 1.331328749656677246e-01 -5.112847685813903809e-02 1.855066418647766113e-01 -3.460278809070587158e-01 -2.747652828693389893e-01 1.574136912822723389e-01 4.757606238126754761e-02 1.295239548198878765e-03
9.575887769460678101e-02 -1.884898692369461060e-01 -1.702491641044616699e-01 7.602433860301971436e-02 -5.500119179487228394e-02 4.969570785760879517e-02 -8.003858476877212524e-02 4.109681546688079834e-01 5.125005170702934265e-02 -2.081281989812850952e-01 1.270729601383209229e-01 1.793529391288757324e-01 2.597126178443431854e-02 1.021402850747108459e-01 -1.982100158929824829e-01 2.103706747293472290e-01 2.589068114757537842e-01 1.679137945175170898e-01 -3.043410480022430420e-01 -2.401696741580963135e-01 8.471593260765075684e-02 8.237523585557937622e-02 -4.356439411640167236e-01 6.450008600950241089e-02 1.388822495937347412e-01 -1.886150985956192017e-01 1.471315175294876099e-01 2.315072156488895416e-02 -1.248910948634147644e-01 6.838525086641311646e-02 -3.031638683751225471e-03 7.744212634861469269e-03
2.975153923034667969e-01 -1.029404476284980774e-01 -1.243728697299957275e-01 3.347743749618530273e-01 9.137248992919921875e-02 2.516495878808200359e-04 3.255680575966835022e-02 2.554033100605010986e-01 5.910560861229896545e-02 -2.541121244430541992e-01 2.470199167728424072e-01 1.970789730548858643e-01 3.694593310356140137e-01 1.118188723921775818e-02 -1.303065218962728977e-03 3.179397284984588623e-01 2.514812052249908447e-01 1.469587087631225586e-01 -9.591916948556900024e-02 -7.132304459810256958e-02 -8.501479774713516235e-02 -9.472507238388061523e-02 -3.940013051033020020e-02 1.369070708751678467e-01 1.447587013244628906e-01 -7.278735190629959106e-02 1.168348342180252075e-01 -1.413554884493350983e-03 -2.481978386640548706e-01 3.330059722065925598e-02 9.158629924058914185e-02 -2.154979705810546875e-01
1.821879893541336060e-01 -2.642677128314971924e-01 6.844956427812576294e-02 2.336147427558898926e-01 2.489221841096878052e-01 1.047676652669906616e-01 -2.948497533798217773e-01 1.937328875064849854e-01 -1.855091601610183716e-01 -1.052590906620025635e-01 -1.073808670043945312e-01 1.085222363471984863e-01 1.177346333861351013e-01 2.219505310058593750e-01 -6.512451171875000000e-02 2.919594049453735352e-01 3.121701069176197052e-03 -2.438913844525814056e-02 5.519959330558776855e-02 -2.449537664651870728e-01 -2.030840516090393066e-02 -1.803531348705291748e-01 -2.486659027636051178e-02 -3.045670390129089355e-01 1.887024194002151489e-01 -1.987754851579666138e-01 -1.892467737197875977e-01 -2.831190824508666992e-01 -1.132215037941932678e-01 -1.287143975496292114e-01 -5.696312710642814636e-02 -7.211274653673171997e-02
2.214564830064773560e-01 -1.316834241151809692e-01 6.862204521894454956e-02 3.195040673017501831e-02 6.797509640455245972e-02 -1.706779152154922485e-01 -6.922877579927444458e-02 3.923737108707427979e-01 -7.198820263147354126e-02 -2.318756133317947388e-01 -1.017482429742813110e-01 6.042383238673210144e-02 2.448366433382034302e-01 -2.097614705562591553e-01 1.729936748743057251e-01 1.137332394719123840e-01 -1.234882101416587830e-01 2.332251220941543579e-01 5.033716931939125061e-02 -1.043552458286285400e-01 2.154511660337448120e-01 -2.861880697309970856e-02 -2.838755846023559570e-01 -2.430433183908462524e-01 3.981794118881225586e-01 8.261501044034957886e-02 2.077339403331279755e-02 -8.622659742832183838e-02 -2.167134881019592285e-01 -1.024180352687835693e-01 1.210532784461975098e-01 -1.784717105329036713e-02
-1.574525684118270874e-01 -1.080951467156410217e-01 1.779155284166336060e-01 3.279552161693572998e-01 2.438549709040671587e-04 2.302142679691314697e-01 -7.249590475112199783e-03 1.571106314659118652e-01 3.351708874106407166e-02 -3.411552011966705322e-01 1.372658926993608475e-02 1.303504593670368195e-02 2.099350392818450928e-01 1.463111788034439087e-01 -1.479400098323822021e-01 2.147879302501678467e-01 -4.942249879240989685e-02 4.372480511665344238e-01 1.417990773916244507e-01 -2.327271997928619385e-01 8.608229458332061768e-02 -5.347027629613876343e-02 3.210827335715293884e-02 -2.505080588161945343e-02 -1.077342554926872253e-01 -2.348672747611999512e-01 2.322869598865509033e-01 -2.525404393672943115e-01 -1.677547544240951538e-01 4.310796782374382019e-02 -2.896175906062126160e-02 6.720685400068759918e-03
1.125506684184074402e-01 -1.502497047185897827e-01 -1.788856685161590576e-01 -7.379197329282760620e-02 1.197313219308853149e-01 -3.557230159640312195e-02 -4.050390720367431641e-01 1.813290119171142578e-01 1.397781074047088623e-01 7.964229583740234375e-02 8.614364080131053925e-03 -3.061890974640846252e-02 2.418316304683685303e-01 -1.359306275844573975e-01 1.746166646480560303e-01 1.717592179775238037e-01 3.742166757583618164e-01 1.010453626513481140e-01 -1.610504537820816040e-01 -5.770820379257202148e-02 1.608931571245193481e-01 -2.720548808574676514e-01 -1.501483172178268433e-01 -3.225826323032379150e-01 -9.023774415254592896e-02 1.660791635513305664e-01 -6.000008434057235718e-02 -3.879408910870552063e-02 -1.219679713249206543e-01 9.750284999608993530e-02 2.595668137073516846e-01 1.110015735030174255e-01
-5.381608009338378906e-02 -4.189892485737800598e-02 5.043407902121543884e-02 1.362255960702896118e-01 -2.303895540535449982e-02 -3.959676250815391541e-02 -2.143045663833618164e-01 2.843694984912872314e-01 7.510171830654144287e-02 1.268084049224853516e-01 2.572769485414028168e-02 -1.655322015285491943e-01 1.556629985570907593e-01 2.477602362632751465e-01 2.281698733568191528e-01 4.307742714881896973e-01 1.530879288911819458e-01 2.475083321332931519e-01 2.596898078918457031e-01 -1.975941061973571777e-01 5.791216343641281128e-02 8.821573108434677124e-03 -2.066085636615753174e-01 -3.391381204128265381e-01 -4.756953567266464233e-02 5.548435449600219727e-02 -5.193375051021575928e-02 -3.907084930688142776e-03 2.101114019751548767e-02 -1.318336427211761475e-01 -1.794677227735519409e-01 2.488627433776855469e-01
1.591744460165500641e-02 -4.415188133716583252e-01 1.884631216526031494e-01 4.080240800976753235e-02 1.840832829475402832e-01 -1.214710343629121780e-02 9.138087928295135498e-02 3.916158080101013184e-01 -1.931994222104549408e-02 3.735335469245910645e-01 2.483883202075958252e-01 1.917224377393722534e-01 1.637969613075256348e-01 -1.189140379428863525e-01 -6.176673620939254761e-02 2.173514962196350098e-01 9.015938639640808105e-02 2.543230652809143066e-01 1.070964932441711426e-01 -1.029345691204071045e-01 -2.866960503160953522e-02 -2.467975020408630371e-02 -1.314914319664239883e-02 -3.273065388202667236e-01 5.584570020437240601e-02 3.664501011371612549e-02 5.621981993317604065e-02 -3.499180078506469727e-02 -7.472658902406692505e-02 1.489650607109069824e-01 3.548734262585639954e-02 -2.636399120092391968e-03
1.273908019065856934e-01 -8.500294387340545654e-02 -2.011979743838310242e-02 -2.551264315843582153e-02 -2.230132184922695160e-02 -9.506608545780181885e-02 -2.621623575687408447e-01 7.206384092569351196e-02 2.166838496923446655e-01 5.512663722038269043e-02 -1.183384284377098083e-01 -3.623136281967163086e-01 2.162003666162490845e-01 -1.178006082773208618e-01 1.060170605778694153e-01 3.132612705230712891e-01 2.733343541622161865e-01 2.150202840566635132e-01 -2.477209270000457764e-01 -2.245622277259826660e-01 1.321531948633491993e-03 -2.006037235260009766e-01 1.107171699404716492e-01 -3.626533448696136475e-01 -6.369967758655548096e-02 1.757366582751274109e-02 -1.262567751109600067e-02 1.094835698604583740e-01 -1.211700811982154846e-01 1.424004733562469482e-01 2.411053478717803955e-01 2.030983380973339081e-02
-3.583508729934692383e-02 -3.301602602005004883e-02 9.895308315753936768e-02 1.750615090131759644e-01 8.651705086231231689e-02 -1.085105761885643005e-01 -1.856266111135482788e-01 2.432965636253356934e-01 -1.104246266186237335e-02 9.450566023588180542e-02 1.023134291172027588e-01 -1.802126020193099976e-01 1.771456748247146606e-01 1.555312424898147583e-01 1.922502964735031128e-01 5.968996882438659668e-01 1.400434672832489014e-01 9.556201845407485962e-02 7.005001604557037354e-02 -1.710109412670135498e-01 5.212056264281272888e-02 -5.238056182861328125e-02 -5.242903530597686768e-02 -3.043856024742126465e-01 -1.177387759089469910e-01 8.717958629131317139e-02 -7.399639487266540527e-02 -1.523120552301406860e-01 -9.227529168128967285e-02 4.833237826824188232e-02 -1.766700595617294312e-01 2.958102822303771973e-01
3.026480078697204590e-01 -1.095927506685256958e-01 1.524723693728446960e-02 2.936608791351318359e-01 2.034903466701507568e-01 1.230937894433736801e-02 -5.710746720433235168e-02 1.967982053756713867e-01 1.665390878915786743e-01 -1.964648813009262085e-01 2.760477177798748016e-02 -1.922314763069152832e-01 -6.562869995832443237e-02 -3.120151814073324203e-03 1.827913075685501099e-01 1.160410195589065552e-01 4.179001748561859131e-01 1.860460937023162842e-01 -1.721061170101165771e-01 -5.982146784663200378e-02 -2.648621499538421631e-01 5.272518098354339600e-02 -1.484082639217376709e-01 -2.424225509166717529e-01 8.623027801513671875e-02 1.367429643869400024e-01 1.673353910446166992e-01 1.412753462791442871e-01 -1.186847910284996033e-01 5.345695838332176208e-02 7.257271558046340942e-02 -2.804409861564636230e-01
2.218994349241256714e-01 -2.042657136917114258e-01 2.126968353986740112e-01 6.439065933227539062e-02 1.002580523490905762e-01 3.987342119216918945e-02 -6.717913597822189331e-02 1.510642915964126587e-01 1.095503717660903931e-01 3.143755197525024414e-01 -3.421190008521080017e-02 -1.125436052680015564e-01 1.263583302497863770e-01 3.767376020550727844e-02 1.059081181883811951e-01 3.027394711971282959e-01 1.828050762414932251e-01 5.088250637054443359e-01 -1.189555898308753967e-01 -1.393182277679443359e-01 -4.482256248593330383e-02 7.629404217004776001e-02 -1.948950588703155518e-01 -2.819174528121948242e-01 1.065600365400314331e-01 3.284833952784538269e-02 -1.926263868808746338e-01 2.442891150712966919e-01 -4.664773866534233093e-02 -3.684291243553161621e-02 -9.146358072757720947e-02 -5.886041745543479919e-02
5.116292834281921387e-02 -5.407765973359346390e-03 -1.290868967771530151e-02 1.159262955188751221e-01 1.483656764030456543e-01 2.776183187961578369e-01 -1.579092592000961304e-01 2.337406575679779053e-01 -2.292642891407012939e-01 -5.417195335030555725e-02 -1.287740319967269897e-01 2.189887687563896179e-02 5.671698972582817078e-02 -5.728198215365409851e-02 -1.154621038585901260e-02 2.000346183776855469e-01 2.271721810102462769e-01 9.816454350948333740e-02 2.291061282157897949e-01 -4.096356332302093506e-01 4.744196310639381409e-02 -3.368466347455978394e-02 5.064322426915168762e-02 -4.221044778823852539e-01 -1.211044937372207642e-01 -1.134645077399909496e-03 -1.342008262872695923e-01 -3.207621872425079346e-01 -7.786282896995544434e-02 -1.574008762836456299e-01 1.392194330692291260e-01 -1.855978965759277344e-01
-2.236591726541519165e-01 -3.151893913745880127e-01 -6.104433909058570862e-02 1.793513074517250061e-02 2.899337112903594971e-01 -4.527089744806289673e-02 2.620744109153747559e-01 5.073933601379394531e-01 5.434555560350418091e-02 -6.574597209692001343e-02 4.412005469202995300e-02 -2.958928346633911133e-01 2.831681072711944580e-01 -8.227153867483139038e-02 -5.927249416708946228e-02 8.652793616056442261e-02 1.263732165098190308e-01 1.585577875375747681e-01 -1.147400289773941040e-01 -1.140564456582069397e-01 -2.600850760936737061e-01 1.085311695933341980e-01 -1.536492556333541870e-01 -1.181340515613555908e-01 1.549316644668579102e-01 -4.258966445922851562e-02 -5.646523460745811462e-02 -7.033526152372360229e-02 5.514477193355560303e-02 8.355285041034221649e-03 -1.246516555547714233e-01 5.234671756625175476e-02
-4.407435655593872070e-02 -9.914032369852066040e-02 2.592370212078094482e-01 3.630765080451965332e-01 1.272682845592498779e-01 2.451241761445999146e-01 1.417045108973979950e-02 3.974124491214752197e-01 -1.727486848831176758e-01 5.094967409968376160e-02 -3.600245416164398193e-01 -8.468329161405563354e-02 -6.064803153276443481e-02 1.115920767188072205e-01 8.178538084030151367e-02 2.042277306318283081e-01 4.669639095664024353e-02 2.881265878677368164e-01 -1.527006626129150391e-01 -2.256008684635162354e-01 -2.212136425077915192e-02 1.638839393854141235e-01 -2.140808403491973877e-01 -2.284672111272811890e-01 4.443688318133354187e-02 3.305692598223686218e-02 -1.134015321731567383e-01 -8.477405458688735962e-02 1.994239352643489838e-02 -2.705785818397998810e-02 1.064193174242973328e-01 2.586849778890609741e-02
8.505883067846298218e-02 -4.407424479722976685e-02 7.142078131437301636e-02 2.610822208225727081e-02 3.743133693933486938e-02 3.673187792301177979e-01 -1.080009415745735168e-01 6.387380510568618774e-02 5.701111629605293274e-02 -1.535306274890899658e-01 5.739329755306243896e-02 -6.184900924563407898e-02 2.955079078674316406e-01 -5.575776472687721252e-02 -1.094052940607070923e-02 6.217345595359802246e-02 2.460697479546070099e-02 4.345552027225494385e-01 -2.688134312629699707e-01 -2.558026909828186035e-01 2.036497294902801514e-01 -2.244082652032375336e-02 -7.621046155691146851e-02 -2.240083962678909302e-01 1.586857587099075317e-01 -5.522760376334190369e-02 1.522949337959289551e-01 -3.536556363105773926e-01 -1.558711230754852295e-01 2.731426954269409180e-01 -4.025959223508834839e-02 4.986496269702911377e-02
6.529808044433593750e-02 -6.192360445857048035e-02 -1.002473756670951843e-01 2.018515169620513916e-01 2.228466570377349854e-01 5.708527937531471252e-02 -1.786647439002990723e-01 2.896743118762969971e-01 -1.323062330484390259e-01 -3.873126804828643799e-01 -1.325395852327346802e-01 -1.698004007339477539e-01 7.556719332933425903e-02 1.920386552810668945e-01 -8.572302176617085934e-04 1.329921782016754150e-01 1.522910296916961670e-01 -1.471017450094223022e-01 -1.654685586690902710e-01 -2.211037427186965942e-01 5.744917318224906921e-02 1.234855055809020996e-01 -1.462714076042175293e-01 -3.175592720508575439e-01 2.052468508481979370e-01 5.975417420268058777e-02 -9.061624854803085327e-02 -1.595092266798019409e-01 9.114359319210052490e-02 1.684990338981151581e-02 3.282912373542785645e-01 -2.013966292142868042e-01
1.622391194105148315e-01 -1.221774667501449585e-01 -1.321089267730712891e-01 1.309418827295303345e-01 -6.890521198511123657e-02 -6.629632413387298584e-02 5.678365379571914673e-02 3.130791783332824707e-01 -4.267480969429016113e-02 -2.084754407405853271e-01 3.469908833503723145e-01 1.730742007493972778e-01 1.380108594894409180e-01 5.928340554237365723e-02 -4.024280235171318054e-02 3.642765581607818604e-01 2.248077839612960815e-01 2.971124053001403809e-01 -1.374751031398773193e-01 -2.595397233963012695e-01 6.011845916509628296e-02 1.125858500599861145e-01 -3.078974783420562744e-01 2.082969546318054199e-01 1.204765141010284424e-01 -1.056960001587867737e-01 8.220510929822921753e-02 7.539730519056320190e-02 -9.369245171546936035e-02 8.703691512346267700e-02 6.246002763509750366e-02 -1.526793390512466431e-01
1.665943115949630737e-01 -2.486826479434967041e-01 1.444429606199264526e-01 -5.643774941563606262e-02 2.292069792747497559e-01 1.080755144357681274e-01 5.665530264377593994e-02 1.590027064085006714e-01 -8.180541545152664185e-02 -1.132951378822326660e-01 1.009042635560035706e-01 2.358452826738357544e-01 2.220349386334419250e-02 2.843963801860809326e-01 7.703631650656461716e-03 2.497030049562454224e-01 1.417305320501327515e-01 -8.093798160552978516e-02 -2.950356304645538330e-01 -3.065918684005737305e-01 -1.402927637100219727e-01 -3.276180922985076904e-01 -1.985941454768180847e-02 -1.791847646236419678e-01 2.874409258365631104e-01 3.385525941848754883e-02 -6.209161132574081421e-02 -8.145721256732940674e-02 -2.907324731349945068e-01 6.353890150785446167e-02 1.185928136110305786e-01 -2.103239856660366058e-02
4.752160608768463135e-01 -6.620308011770248413e-02 1.601800769567489624e-01 -2.930793911218643188e-02 3.190313465893268585e-03 -5.712698027491569519e-02 -2.277087867259979248e-01 2.711777389049530029e-01 8.756010979413986206e-02 7.296729832887649536e-02 -1.117384657263755798e-01 -1.463840436190366745e-02 5.150396227836608887e-01 1.188879907131195068e-01 3.138476312160491943e-01 2.308922074735164642e-02 -3.266794979572296143e-02 -1.217899285256862640e-02 -7.854261784814298153e-04 -1.466530263423919678e-01 -1.250323951244354248e-01 -1.052831634879112244e-01 8.365354500710964203e-03 -1.454570293426513672e-01 2.141772657632827759e-01 4.031389951705932617e-02 1.056356057524681091e-01 -2.042153924703598022e-01 1.359772235155105591e-01 6.335809081792831421e-02 1.137833595275878906e-01 -6.327761709690093994e-02
2.980093657970428467e-01 -5.873038619756698608e-02 9.617313742637634277e-02 3.158748149871826172e-01 1.645136065781116486e-02 -6.471871584653854370e-02 -9.873473644256591797e-02 2.812566161155700684e-01 1.043316628783941269e-02 -1.103931963443756104e-01 -3.324393182992935181e-02 -1.236443892121315002e-01 1.522662639617919922e-01 2.067761421203613281e-01 9.893815219402313232e-02 -1.699695289134979248e-01 1.198494583368301392e-01 2.305203825235366821e-01 -3.950094431638717651e-02 -1.744658052921295166e-01 8.596970140933990479e-02 9.755025804042816162e-02 9.311486966907978058e-03 -3.066837787628173828e-01 1.659382283687591553e-01 8.701070398092269897e-02 -4.344354569911956787e-01 -3.146679997444152832e-01 3.142777457833290100e-02 1.740254610776901245e-01 -3.320183977484703064e-02 7.944519817829132080e-02
-1.461559627205133438e-02 -2.767292857170104980e-01 4.560484085232019424e-03 1.736757755279541016e-01 8.824735879898071289e-02 -7.954195141792297363e-02 3.683811426162719727e-02 5.638145804405212402e-01 -1.784242242574691772e-01 -2.006288245320320129e-02 3.666232153773307800e-02 -5.765290930867195129e-02 2.038782835006713867e-01 8.549220860004425049e-02 -1.782159805297851562e-01 1.100812628865242004e-01 1.094631925225257874e-01 2.207672894001007080e-01 1.650060713291168213e-01 -8.108475059270858765e-02 2.236184664070606232e-02 -2.140659540891647339e-01 1.678944565355777740e-03 -1.462408341467380524e-03 2.028425335884094238e-01 -1.908283829689025879e-01 7.286868989467620850e-02 1.156871616840362549e-01 -1.691044718027114868e-01 1.244567185640335083e-01 1.402801368385553360e-02 -3.855089545249938965e-01
1.367708146572113037e-01 -3.562733232975006104e-01 -2.535887993872165680e-02 -3.469172492623329163e-02 -5.739588756114244461e-03 2.695025503635406494e-01 -2.053401768207550049e-01 3.823423087596893311e-01 1.977445781230926514e-01 2.024015597999095917e-02 -2.723770029842853546e-02 -3.123809210956096649e-02 3.582468926906585693e-01 -1.737282238900661469e-02 6.693586707115173340e-02 1.595023274421691895e-02 4.204434454441070557e-01 9.337256103754043579e-02 9.285538643598556519e-02 5.840089172124862671e-02 2.219307422637939453e-02 -2.380478382110595703e-01 -2.210647165775299072e-01 -1.634120345115661621e-01 -1.476140618324279785e-01 -2.341258153319358826e-02 -2.894531562924385071e-02 1.511947810649871826e-01 -1.727817654609680176e-01 -3.996571525931358337e-02 -8.691211044788360596e-02 -3.996913135051727295e-02
-3.473215922713279724e-02 -2.865938842296600342e-01 9.440589696168899536e-02 -1.293055899441242218e-02 5.343203619122505188e-02 6.281098723411560059e-02 5.665050446987152100e-02 5.872616171836853027e-01 -1.978927850723266602e-01 -3.379749879240989685e-02 -1.129029225558042526e-02 3.162453323602676392e-02 2.960932999849319458e-02 1.657738909125328064e-02 -6.406100094318389893e-02 6.864815019071102142e-03 1.250781267881393433e-01 2.737373709678649902e-01 2.368397563695907593e-01 -1.399723291397094727e-01 1.217686384916305542e-01 -2.252155393362045288e-01 1.704629957675933838e-01 -1.143300309777259827e-01 1.447682827711105347e-01 -2.031463384628295898e-01 -2.095435559749603271e-01 -3.229089081287384033e-02 -2.058132141828536987e-01 2.642108201980590820e-01 -2.586034685373306274e-02 -1.095667779445648193e-01
1.570715755224227905e-01 -3.334170952439308167e-02 -7.333076745271682739e-02 1.870703846216201782e-01 1.525002419948577881e-01 7.202946394681930542e-02 1.159879565238952637e-01 1.575512886047363281e-01 2.807648479938507080e-01 -3.108128607273101807e-01 3.164415955543518066e-01 8.605081588029861450e-02 2.515271604061126709e-01 2.043393105268478394e-01 2.910521030426025391e-01 1.193098649382591248e-01 3.554470241069793701e-01 1.321495920419692993e-01 7.199402898550033569e-02 -7.339707762002944946e-02 4.723387956619262695e-02 2.442283183336257935e-02 4.409882426261901855e-02 -6.839508563280105591e-02 1.716567724943161011e-01 6.452504545450210571e-02 3.424645587801933289e-02 -1.276859641075134277e-01 -3.262616693973541260e-01 2.341506928205490112e-01 3.838207572698593140e-02 -5.004668980836868286e-02
1.519740223884582520e-01 7.147141266614198685e-03 -1.755360066890716553e-01 1.524745821952819824e-01 -2.697047591209411621e-01 7.982702663866803050e-05 -1.271041035652160645e-01 7.409559935331344604e-02 5.606834962964057922e-02 -1.065815216861665249e-03 1.013943180441856384e-01 -2.953820824623107910e-01 1.800901889801025391e-01 2.168297022581100464e-01 3.469597548246383667e-02 4.170611873269081116e-02 9.281170368194580078e-02 1.001246124505996704e-01 -6.679560244083404541e-02 -1.095625013113021851e-01 3.222393617033958435e-02 -1.082184389233589172e-01 -2.327108234167098999e-01 -3.747296929359436035e-01 2.159693539142608643e-01 -1.143600046634674072e-01 -2.787353098392486572e-01 -3.792283236980438232e-01 -7.061233371496200562e-02 8.424878120422363281e-02 3.296286463737487793e-01 -3.065723553299903870e-02
1.177149862051010132e-01 -1.016604676842689514e-01 7.519768923521041870e-02 1.787014007568359375e-01 1.549111604690551758e-01 -8.877781778573989868e-02 -1.423754990100860596e-01 -2.468321472406387329e-02 3.523856773972511292e-02 -1.925400644540786743e-01 6.033154577016830444e-02 1.783168315887451172e-01 6.265830248594284058e-02 3.679407238960266113e-01 9.025048464536666870e-02 6.590687483549118042e-02 1.600128114223480225e-01 4.007188603281974792e-02 -1.424448043107986450e-01 -3.458909392356872559e-01 -9.373921155929565430e-02 -1.378240287303924561e-01 -2.649002671241760254e-01 -4.120751023292541504e-01 3.227333426475524902e-01 1.578182098455727100e-03 -3.986011072993278503e-02 -1.111819744110107422e-01 -2.266855239868164062e-01 -1.574793905019760132e-01 1.484796553850173950e-01 -9.312248229980468750e-02
2.570203840732574463e-01 -4.444463923573493958e-02 4.490326344966888428e-02 -1.446097195148468018e-01 3.212867677211761475e-02 -1.793021522462368011e-02 -3.377334475517272949e-01 4.102687537670135498e-01 -8.133602887392044067e-02 -6.135161221027374268e-02 3.666469454765319824e-02 -1.168691590428352356e-01 1.634059399366378784e-01 1.983145996928215027e-02 -1.876994669437408447e-01 -5.934215337038040161e-02 3.208034038543701172e-01 -2.481395378708839417e-02 -1.026873812079429626e-01 -2.915799021720886230e-01 5.632186681032180786e-02 -2.312376350164413452e-02 -2.324291765689849854e-01 -1.876900792121887207e-01 2.877627499401569366e-02 -2.250031977891921997e-01 -1.102160885930061340e-01 -1.486995723098516464e-02 2.434014901518821716e-02 1.216695532202720642e-01 3.558621108531951904e-01 -1.901591569185256958e-01
1.489279121160507202e-01 -2.567668557167053223e-01 -2.841976098716259003e-02 2.362656891345977783e-01 1.369638890027999878e-01 1.625716835260391235e-01 4.126341268420219421e-02 2.035359591245651245e-01 -6.996640563011169434e-02 -2.695520520210266113e-01 1.176549494266510010e-01 -5.886838585138320923e-02 1.180233657360076904e-01 1.186549440026283264e-01 3.265975415706634521e-01 1.052434891462326050e-01 3.954078555107116699e-01 3.193336427211761475e-01 -1.079812347888946533e-01 -5.708666145801544189e-02 -1.352505534887313843e-01 -7.763180136680603027e-02 -1.168942749500274658e-01 -1.363176703453063965e-01 -7.461941987276077271e-02 3.465104103088378906e-02 2.413059398531913757e-02 2.647421658039093018e-01 -5.240498483180999756e-02 2.380633354187011719e-01 1.541856303811073303e-02 -2.437777370214462280e-01
2.148819863796234131e-01 -3.663955032825469971e-01 -1.714331358671188354e-01 1.209849342703819275e-01 7.098257541656494141e-02 2.499406784772872925e-02 -4.029929637908935547e-03 1.830194443464279175e-01 3.933425843715667725e-01 -1.876207813620567322e-02 -3.273801505565643311e-02 -2.103402912616729736e-01 2.896553874015808105e-01 3.427972793579101562e-01 -1.187893450260162354e-01 -4.224687442183494568e-02 2.174460440874099731e-01 1.143776774406433105e-01 9.583343565464019775e-02 -8.267589658498764038e-02 3.978611528873443604e-02 7.517323642969131470e-02 -1.223459616303443909e-01 3.652936220169067383e-02 1.046474128961563110e-01 -1.231146454811096191e-01 1.096824482083320618e-01 -2.388303130865097046e-01 -3.178650140762329102e-01 -1.178879067301750183e-01 5.975471343845129013e-03 9.281959384679794312e-02
8.320599794387817383e-02 -1.494687199592590332e-01 -1.873937696218490601e-01 1.317251026630401611e-01 -1.436246931552886963e-02 -1.419569402933120728e-01 2.767928130924701691e-02 3.017121851444244385e-01 9.471529722213745117e-02 -1.883955597877502441e-01 2.112019360065460205e-01 1.669469624757766724e-01 2.157154828310012817e-01 2.202521562576293945e-01 6.346722692251205444e-02 1.512263566255569458e-01 2.378566414117813110e-01 2.203941941261291504e-01 -2.726337909698486328e-01 -2.660458683967590332e-01 2.667636610567569733e-02 1.825208067893981934e-01 -3.985570371150970459e-01 -5.483384802937507629e-02 3.896000981330871582e-02 -1.489636115729808807e-02 1.927365362644195557e-01 1.717139184474945068e-01 -2.136487811803817749e-01 7.376654446125030518e-02 -3.531923890113830566e-02 1.959549076855182648e-02
3.857437074184417725e-01 -1.517370939254760742e-01 -1.253675222396850586e-01 1.685979813337326050e-01 7.300537824630737305e-02 1.139088124036788940e-01 6.365240365266799927e-02 2.905017435550689697e-01 -2.375615835189819336e-01 3.883376717567443848e-02 1.007810886949300766e-02 -2.848521433770656586e-02 1.739058047533035278e-01 2.400491200387477875e-02 7.895296066999435425e-02 1.534485071897506714e-01 2.446547448635101318e-01 1.520501971244812012e-01 -2.818686962127685547e-01 -8.962574601173400879e-02 -6.157015636563301086e-02 -1.893909275531768799e-01 -3.294146060943603516e-01 -3.639473021030426025e-02 -1.600744947791099548e-02 9.269570559263229370e-02 3.233312070369720459e-02 7.872734218835830688e-02 -1.039362549781799316e-01 2.410941869020462036e-01 1.145335882902145386e-01 -3.738125562667846680e-01
4.885558187961578369e-01 -1.150601059198379517e-01 -1.470246464014053345e-01 5.023402720689773560e-02 5.752430763095617294e-03 -5.593232810497283936e-02 -1.390830278396606445e-01 1.982429325580596924e-01 -5.254567787051200867e-02 -1.390573233366012573e-01 -3.559047877788543701e-01 4.251347854733467102e-02 2.539384067058563232e-01 1.489365845918655396e-01 1.925599426031112671e-01 7.479599118232727051e-02 3.414424657821655273e-01 8.451629430055618286e-02 -5.416427180171012878e-02 -1.094392538070678711e-01 1.155622769147157669e-02 -1.115121319890022278e-02 -1.398434638977050781e-01 -3.553460538387298584e-01 -4.980385676026344299e-02 9.031604975461959839e-02 -1.480428576469421387e-01 -1.331826895475387573e-01 -2.703221887350082397e-02 8.072868734598159790e-02 -1.821479499340057373e-01 8.231479674577713013e-02
2.779165804386138916e-01 -3.339975774288177490e-01 -2.085758745670318604e-02 8.745786547660827637e-02 1.380389630794525146e-01 6.816173344850540161e-02 -2.119501680135726929e-01 5.411814451217651367e-01 6.356814503669738770e-02 -1.039037853479385376e-01 -1.234249472618103027e-01 -2.241424620151519775e-01 9.072910994291305542e-02 -1.690578609704971313e-01 1.463670283555984497e-01 1.366479247808456421e-01 8.824281394481658936e-02 -1.024371832609176636e-01 -8.316369354724884033e-02 -2.421599924564361572e-01 2.278613746166229248e-01 -1.035901308059692383e-01 -5.153037607669830322e-02 2.526770345866680145e-02 1.276165898889303207e-02 1.096797361969947815e-01 -1.978496015071868896e-01 -8.024543523788452148e-02 -2.053624019026756287e-02 1.660265475511550903e-01 1.278999000787734985e-01 -1.802767813205718994e-01
1.091397255659103394e-01 1.269472539424896240e-01 -2.696816436946392059e-02 -5.485843867063522339e-02 1.031112223863601685e-01 -1.378201041370630264e-02 -1.205074265599250793e-01 2.766823172569274902e-01 -1.122081354260444641e-01 -8.616593480110168457e-02 1.103980094194412231e-02 -2.114030420780181885e-01 -1.193629652261734009e-01 6.588079780340194702e-02 2.767473459243774414e-01 2.734286189079284668e-01 1.357807964086532593e-01 3.178143501281738281e-01 -1.929212808609008789e-01 -3.745426237583160400e-01 -6.183391436934471130e-02 -2.996431291103363037e-02 3.416034579277038574e-02 -1.600180864334106445e-01 3.311603367328643799e-01 -2.020580917596817017e-01 -2.665762603282928467e-01 1.466218978166580200e-01 -1.255134791135787964e-01 1.131364703178405762e-01 -1.655772030353546143e-01 -6.409835815429687500e-02
-3.258604556322097778e-02 -2.287576645612716675e-01 -4.605879634618759155e-02 1.102735325694084167e-01 -7.149420678615570068e-02 -1.190374046564102173e-01 9.008847177028656006e-02 5.149212852120399475e-02 1.930940598249435425e-01 -1.976574361324310303e-01 2.196516990661621094e-01 6.491664052009582520e-02 3.896204829216003418e-01 -7.081562280654907227e-02 -8.410435914993286133e-02 4.058269262313842773e-01 1.984203457832336426e-01 1.815920919179916382e-01 3.822524100542068481e-02 -3.139016032218933105e-01 2.923251092433929443e-01 -2.154604047536849976e-01 1.049463450908660889e-01 -2.327038198709487915e-01 -3.873391449451446533e-02 -9.483028203248977661e-02 1.389594525098800659e-01 1.494611352682113647e-01 -7.040848582983016968e-02 1.143591180443763733e-01 6.651455163955688477e-02 -2.983284927904605865e-02
1.134435385465621948e-01 -2.006968706846237183e-01 -1.257277280092239380e-01 3.674722611904144287e-01 2.128584235906600952e-01 3.846200928092002869e-02 -1.971058696508407593e-01 1.462615877389907837e-01 -2.479965090751647949e-01 -2.591044455766677856e-02 -4.632262885570526123e-02 9.403198957443237305e-02 1.423500329256057739e-01 1.788507848978042603e-01 -6.553111225366592407e-02 3.119826316833496094e-01 2.183606922626495361e-01 5.400587245821952820e-02 1.033357232809066772e-01 -1.060700044035911560e-01 -6.446452438831329346e-02 -1.075356155633926392e-01 2.881097048521041870e-02 -3.952476680278778076e-01 2.555379867553710938e-01 -3.755626967176795006e-03 -2.139077484607696533e-01 -2.700806856155395508e-01 -8.570928871631622314e-02 -1.529458612203598022e-01 -3.357522189617156982e-02 -2.756246738135814667e-02
2.149020433425903320e-01 1.507490873336791992e-01 7.470864802598953247e-02 3.564734160900115967e-01 -1.654116362333297729e-01 -1.416400223970413208e-01 5.300488695502281189e-02 3.318617343902587891e-01 -8.325279504060745239e-02 -8.131316304206848145e-02 1.658147014677524567e-02 -2.539426684379577637e-01 5.788979679346084595e-02 2.661536037921905518e-01 1.821133494377136230e-01 -2.494677156209945679e-02 1.881902664899826050e-01 1.977912932634353638e-01 2.356292679905891418e-03 -2.398316413164138794e-01 2.960113994777202606e-02 -1.495083868503570557e-01 6.331942277029156685e-04 -1.693798452615737915e-01 1.864659190177917480e-01 -8.940601348876953125e-02 -1.741189509630203247e-01 -3.796966671943664551e-01 1.621908992528915405e-01 1.013132259249687195e-01 -6.165713816881179810e-02 -1.009392738342285156e-01
-1.241931468248367310e-01 -2.169984281063079834e-01 4.553081095218658447e-02 3.078075349330902100e-01 1.226517022587358952e-03 2.249968051910400391e-01 -2.126704454421997070e-01 4.829253256320953369e-01 -2.098887711763381958e-01 -1.754335910081863403e-01 4.516493901610374451e-02 -6.408248841762542725e-02 3.502170369029045105e-02 2.060092389583587646e-01 4.227780923247337341e-02 1.397007852792739868e-01 1.768997162580490112e-01 1.584188789129257202e-01 -2.784211747348308563e-02 -1.494851261377334595e-01 3.173800930380821228e-02 1.470649242401123047e-02 -7.695284148212522268e-05 -3.355659246444702148e-01 2.036457881331443787e-02 1.921383142471313477e-01 4.745829105377197266e-02 -1.187423840165138245e-01 1.024675294756889343e-01 -1.449865996837615967e-01 2.183240205049514771e-01 1.986017674207687378e-01
-2.853047661483287811e-02 -1.027242317795753479e-01 2.252387404441833496e-01 2.539972662925720215e-01 1.220231503248214722e-01 -4.988139495253562927e-02 -8.830007910728454590e-02 7.193088531494140625e-02 2.499712444841861725e-02 -3.162254393100738525e-01 1.574213653802871704e-01 5.959971621632575989e-02 4.790976047515869141e-01 -1.241264492273330688e-01 -4.838626086711883545e-02 1.962912678718566895e-01 -1.102955490350723267e-01 3.339582309126853943e-02 1.193083524703979492e-01 -1.267858594655990601e-01 7.554807513952255249e-02 -7.872102409601211548e-02 6.217944249510765076e-02 -3.420478701591491699e-01 3.766839802265167236e-01 -2.831079997122287750e-03 -9.586241096258163452e-02 1.154747791588306427e-03 -1.525846421718597412e-01 2.781936526298522949e-01 -1.460415514884516597e-04 -1.211831439286470413e-02
-1.462369970977306366e-02 -6.456655263900756836e-02 1.200870350003242493e-01 2.619090080261230469e-01 -3.929537534713745117e-01 1.783737353980541229e-02 -8.873042464256286621e-02 3.644536137580871582e-01 2.454047352075576782e-01 -5.145142204128205776e-04 8.779644966125488281e-02 1.150531973689794540e-02 2.644333243370056152e-01 1.707205474376678467e-01 1.822784170508384705e-02 3.161542415618896484e-01 -1.042336672544479370e-01 1.576416641473770142e-01 -8.746841549873352051e-02 -1.564746201038360596e-01 -1.908942759037017822e-01 -3.204820156097412109e-01 -1.700111776590347290e-01 -1.016051694750785828e-01 2.150792069733142853e-02 -1.441493816673755646e-02 -6.894163042306900024e-02 1.653738170862197876e-01 1.715867072343826294e-01 1.621705591678619385e-01 -1.092055141925811768e-01 -5.552418902516365051e-02
1.942053437232971191e-01 4.627978429198265076e-02 5.337596684694290161e-02 3.131671845912933350e-01 1.970778554677963257e-01 1.184723973274230957e-01 1.832958012819290161e-01 3.803286254405975342e-01 -1.787726208567619324e-02 -6.594577338546514511e-03 -2.644117474555969238e-01 -2.846807837486267090e-01 1.915648020803928375e-02 2.128267437219619751e-01 2.453636080026626587e-01 1.751981824636459351e-01 1.681291013956069946e-01 2.023952780291438103e-03 -3.901749849319458008e-03 -8.245077729225158691e-02 -4.783551394939422607e-02 4.808671027421951294e-02 1.117567196488380432e-01 -3.494297266006469727e-01 1.650208234786987305e-01 -2.406421452760696411e-01 1.180188804864883423e-01 -1.953129321336746216e-01 1.406658999621868134e-02 -7.349070161581039429e-02 -7.896270602941513062e-02 -1.299669444561004639e-01
9.788801893591880798e-03 2.432474307715892792e-02 -1.317110359668731689e-01 -1.361580789089202881e-01 -1.066382676362991333e-01 -1.950532495975494385e-01 2.776638418436050415e-02 3.117394447326660156e-01 -2.214553393423557281e-02 -2.256697714328765869e-01 4.384483397006988525e-02 8.019553869962692261e-02 1.136053800582885742e-01 3.285922110080718994e-01 -1.397318691015243530e-01 1.712091565132141113e-01 1.761837899684906006e-01 2.863613665103912354e-01 -3.713602125644683838e-01 -2.237862646579742432e-01 9.740407019853591919e-02 3.635761514306068420e-02 -4.420229792594909668e-01 -1.002681329846382141e-01 1.310401260852813721e-01 -1.681197136640548706e-01 1.923160813748836517e-02 -3.746911883354187012e-02 1.054841745644807816e-02 9.826175868511199951e-02 -1.528095826506614685e-02 -1.099026054143905640e-01
5.349837243556976318e-02 -1.295501291751861572e-01 -1.613373607397079468e-01 9.642800688743591309e-02 2.158734947443008423e-01 -7.151290774345397949e-02 5.031884834170341492e-02 3.010883629322052002e-01 -2.679830789566040039e-01 -4.041549563407897949e-01 -1.576089672744274139e-02 -2.028491534292697906e-02 2.307717949151992798e-01 1.844794452190399170e-01 -1.805560886859893799e-01 1.426354795694351196e-01 2.623957991600036621e-01 6.296785920858383179e-02 -1.204232275485992432e-01 -1.318376511335372925e-01 2.430377155542373657e-02 2.835568785667419434e-01 -2.414160221815109253e-01 -1.026414632797241211e-01 3.241436183452606201e-01 4.998150467872619629e-02 -4.005317389965057373e-02 4.902428761124610901e-02 3.869584295898675919e-03 9.172067791223526001e-02 1.699427664279937744e-01 -1.438081562519073486e-01
1.545123159885406494e-01 -7.453718781471252441e-02 4.791251197457313538e-02 2.056231945753097534e-01 -1.207676231861114502e-01 -1.492001581937074661e-02 -2.019442059099674225e-02 3.596770763397216797e-01 2.619025111198425293e-01 -1.135547906160354614e-01 6.495821475982666016e-02 -2.190870977938175201e-02 1.687011122703552246e-01 5.582875758409500122e-02 1.890355497598648071e-01 -6.543762050569057465e-03 8.818320930004119873e-02 1.468710154294967651e-01 -2.466908097267150879e-01 -2.150120437145233154e-01 3.095795400440692902e-02 -1.731415688991546631e-01 5.258480459451675415e-02 -3.050679266452789307e-01 1.264680176973342896e-01 -6.615109276026487350e-03 -5.539221167564392090e-01 -1.310048401355743408e-01 9.419722110033035278e-02 5.544687062501907349e-02 -3.829272463917732239e-02 1.059435158967971802e-01
9.202122688293457031e-02 -2.154756933450698853e-01 -7.072049379348754883e-02 3.920482695102691650e-01 1.326045244932174683e-01 -2.773373425006866455e-01 -6.684146076440811157e-02 2.941698133945465088e-01 1.347748190164566040e-01 -8.712307363748550415e-02 1.609296053647994995e-01 2.001659944653511047e-02 2.125348001718521118e-01 1.153078824281692505e-01 -1.231504231691360474e-01 2.582158148288726807e-01 1.536830812692642212e-01 3.950850293040275574e-02 -3.532312065362930298e-02 -1.578824967145919800e-01 -2.365353107452392578e-01 -8.804986625909805298e-02 -5.381488241255283356e-03 -4.904721304774284363e-02 6.081202253699302673e-02 1.917348802089691162e-02 1.844608336687088013e-01 -1.790286898612976074e-01 -2.083693146705627441e-01 7.765959203243255615e-02 -1.177860572934150696e-01 -3.969608247280120850e-01
6.081070005893707275e-02 1.342964172363281250e-01 9.981340914964675903e-02 3.922472596168518066e-01 -8.356922864913940430e-02 1.476198285818099976e-01 -2.678320109844207764e-01 4.054487347602844238e-01 -1.332725286483764648e-01 1.050023944117128849e-03 -3.479036688804626465e-02 -3.719782456755638123e-02 -2.146138437092304230e-02 6.034344434738159180e-02 -1.823528558015823364e-01 1.566974371671676636e-01 1.148108690977096558e-01 2.810498476028442383e-01 -4.556111618876457214e-02 -1.025308072566986084e-01 -3.343711793422698975e-02 6.376869976520538330e-03 -1.081638783216476440e-01 -1.868052929639816284e-01 1.810279637575149536e-01 -2.089272737503051758e-01 -2.860010042786598206e-02 -3.712690472602844238e-01 -2.810269035398960114e-02 -1.819722056388854980e-01 2.213228791952133179e-01 1.296201646327972412e-01
-1.912333220243453979e-01 5.383889947552233934e-05 -1.814889460802078247e-01 3.787638619542121887e-02 -1.980217844247817993e-01 2.804507017135620117e-01 -1.649222820997238159e-01 3.257068693637847900e-01 -6.982524693012237549e-02 -8.036807924509048462e-02 1.215903311967849731e-01 -3.048776090145111084e-01 -2.044164836406707764e-01 -3.523059189319610596e-02 -5.187547951936721802e-02 4.418245255947113037e-01 9.072072803974151611e-02 3.090353906154632568e-01 3.069504164159297943e-02 -2.418489605188369751e-01 -3.430226817727088928e-02 5.283674690872430801e-04 -2.142723202705383301e-01 -5.830931477248668671e-03 9.812791645526885986e-02 -4.335526004433631897e-02 1.851789802312850952e-01 -1.423250436782836914e-01 -1.093343868851661682e-01 1.683273315429687500e-01 -2.732979878783226013e-02 -2.301717735826969147e-02
1.044169440865516663e-01 -1.448406577110290527e-01 6.304754316806793213e-02 1.287269592285156250e-01 3.483511274680495262e-03 -1.298594027757644653e-01 1.620281934738159180e-01 -2.840314619243144989e-02 9.043540805578231812e-02 -1.744564175605773926e-01 1.415866464376449585e-01 -2.134999930858612061e-01 1.617446690797805786e-01 1.192909628152847290e-01 2.158719897270202637e-01 3.290975391864776611e-01 3.367867469787597656e-01 8.499121665954589844e-02 1.661398708820343018e-01 -2.271945476531982422e-01 8.062019944190979004e-03 -2.421837300062179565e-01 -1.499713659286499023e-01 3.226226568222045898e-02 3.224703967571258545e-01 -1.010631844401359558e-01 -1.102742925286293030e-02 -1.788109987974166870e-01 -1.799855828285217285e-01 2.715838253498077393e-01 6.684338301420211792e-02 -2.550716996192932129e-01
1.438007354736328125e-01 -1.129086762666702271e-01 9.727255254983901978e-02 3.680358529090881348e-01 -1.834758520126342773e-01 6.653816252946853638e-02 9.460151940584182739e-02 3.283278942108154297e-01 -6.083402782678604126e-02 -1.966302990913391113e-01 -3.755079582333564758e-02 1.844701170921325684e-01 2.381802052259445190e-01 -6.717678625136613846e-04 1.428042203187942505e-01 9.905827045440673828e-02 1.263177245855331421e-01 2.400507926940917969e-01 -5.442982912063598633e-02 -1.154508516192436218e-01 1.779587566852569580e-01 -8.138671517372131348e-03 -2.598245143890380859e-01 -2.361685186624526978e-01 -1.194823309779167175e-01 7.419191300868988037e-02 2.049477994441986084e-01 -2.750197350978851318e-01 1.150291562080383301e-01 -1.682921499013900757e-01 2.612554728984832764e-01 -9.980785101652145386e-02
1.873209699988365173e-02 -1.437567025423049927e-01 -2.746479809284210205e-01 6.823953241109848022e-02 1.054892241954803467e-01 2.410001903772354126e-01 -7.364861667156219482e-02 1.703160256147384644e-01 1.423768252134323120e-01 -1.878699660301208496e-01 5.847669020295143127e-02 -4.109959118068218231e-04 1.674957573413848877e-01 3.855000808835029602e-02 9.950104355812072754e-02 1.552047282457351685e-01 -1.202491372823715210e-01 4.918520450592041016e-01 -1.782859712839126587e-01 -1.511086523532867432e-01 5.375864356756210327e-02 9.377000480890274048e-02 -2.073036134243011475e-02 -2.182066887617111206e-01 1.963103264570236206e-01 1.603087410330772400e-02 1.432048976421356201e-01 -3.742435574531555176e-01 -2.799589633941650391e-01 1.431490927934646606e-01 2.749671228229999542e-02 5.503098666667938232e-02
-4.365131631493568420e-02 -1.532877683639526367e-01 -1.545707136392593384e-01 6.829681992530822754e-02 6.098779663443565369e-02 -1.510789841413497925e-01 -1.597911305725574493e-02 4.642230868339538574e-01 -7.327678799629211426e-02 -2.870880961418151855e-01 7.275014370679855347e-02 7.121234666556119919e-04 1.054024100303649902e-01 2.065171003341674805e-01 -9.702193737030029297e-02 1.548352986574172974e-01 1.966463923454284668e-01 7.776845246553421021e-02 -3.302473723888397217e-01 -2.701908051967620850e-01 5.748400464653968811e-02 3.200102746486663818e-01 -3.120066523551940918e-01 -1.210000291466712952e-01 6.193541735410690308e-02 -6.322438269853591919e-02 1.807925999164581299e-01 3.738118568435311317e-03 -1.155182197690010071e-01 1.430263370275497437e-01 -3.661914914846420288e-02 -5.788163840770721436e-02
-4.759945347905158997e-02 5.821903422474861145e-02 -1.601216048002243042e-01 2.029033601284027100e-01 -2.020532339811325073e-01 9.115944057703018188e-02 4.807933047413825989e-02 1.197089031338691711e-01 2.469860315322875977e-01 -3.202106654644012451e-01 1.145917400717735291e-01 9.537865966558456421e-02 1.185113936662673950e-01 -1.173546090722084045e-01 8.824829757213592529e-02 2.569437921047210693e-01 8.530499041080474854e-02 1.670145392417907715e-01 -7.798451930284500122e-02 -2.687615752220153809e-01 -1.335051655769348145e-01 -4.426077008247375488e-01 -5.050257965922355652e-02 -2.016897797584533691e-01 2.114723622798919678e-01 -2.406132072210311890e-01 1.530196964740753174e-01 -1.679398864507675171e-01 -1.829903572797775269e-01 1.154540479183197021e-01 -4.995816573500633240e-02 1.958958432078361511e-02
9.698195010423660278e-02 -4.133079349994659424e-01 -2.324102446436882019e-02 2.179341316223144531e-01 3.731271252036094666e-02 1.531692892313003540e-01 1.645505875349044800e-01 2.369127124547958374e-01 -4.039082303643226624e-02 -2.234041988849639893e-01 1.395787447690963745e-01 -9.187275916337966919e-02 2.456651926040649414e-01 2.913543768227100372e-02 1.671541929244995117e-01 3.158682882785797119e-01 3.310363292694091797e-01 1.144859641790390015e-01 -1.590842753648757935e-01 -1.334116328507661819e-03 -8.327671885490417480e-02 -1.101479828357696533e-01 9.518646448850631714e-02 1.911790072917938232e-01 1.194020658731460571e-01 4.989280551671981812e-02 1.932651847600936890e-01 7.146025542169809341e-03 -2.563075423240661621e-01 2.400608658790588379e-01 -2.793457545340061188e-02 -6.610506027936935425e-02
1.020277738571166992e-01 -1.704073846340179443e-01 6.141359731554985046e-02 1.402412205934524536e-01 6.981550157070159912e-02 -1.784575730562210083e-01 -1.073874440044164658e-02 4.199667870998382568e-01 -2.128025516867637634e-02 -2.972043156623840332e-01 -7.856438308954238892e-02 3.023218596354126930e-04 3.625789880752563477e-01 -3.656478226184844971e-02 6.727414578199386597e-02 -1.277521345764398575e-02 -4.276818409562110901e-02 3.602342903614044189e-01 -1.279486119747161865e-01 -2.702947473153471947e-03 2.810053229331970215e-01 -1.216804906725883484e-01 -3.025253713130950928e-01 -1.684070080518722534e-01 2.808903157711029053e-01 9.974244236946105957e-02 -5.046650394797325134e-02 4.335798695683479309e-02 -1.193001046776771545e-01 -1.242852583527565002e-01 5.558187142014503479e-02 -6.153217703104019165e-02
-7.754220813512802124e-02 -1.180920377373695374e-01 2.096238359808921814e-02 2.462574541568756104e-01 -7.489185780286788940e-02 3.238555788993835449e-01 -1.367490142583847046e-01 2.112594395875930786e-01 -1.520494371652603149e-01 -1.748227179050445557e-01 9.521787613630294800e-02 1.009683692245744169e-04 -1.259268447756767273e-02 1.755395978689193726e-01 -2.251796722412109375e-01 2.326908260583877563e-01 2.590277791023254395e-01 -1.254033111035823822e-02 -1.449165791273117065e-01 -1.066832840442657471e-01 6.513627595268189907e-04 7.376513630151748657e-02 -7.031374424695968628e-02 -3.636216521263122559e-01 2.528912723064422607e-01 -1.099236533045768738e-01 -3.253702223300933838e-01 -1.872727833688259125e-02 -3.051842153072357178e-01 -1.229815930128097534e-01 1.174618974328041077e-01 3.315380308777093887e-03
4.516443610191345215e-02 -1.406148523092269897e-01 3.782499954104423523e-02 1.819083094596862793e-01 1.840089112520217896e-01 2.754410207271575928e-01 3.430466353893280029e-02 5.970548093318939209e-02 1.859285980463027954e-01 -2.745771110057830811e-01 1.615720391273498535e-01 1.161240711808204651e-01 2.767874598503112793e-01 4.081324636936187744e-01 1.200426220893859863e-01 1.395606547594070435e-01 7.673633098602294922e-02 4.073972254991531372e-02 -2.204162180423736572e-01 -7.355640828609466553e-02 -2.608397006988525391e-01 -1.835661530494689941e-01 1.610248237848281860e-01 -2.184970229864120483e-01 1.098809689283370972e-01 -1.127585470676422119e-01 -2.707805670797824860e-02 -3.798708692193031311e-02 -9.317913651466369629e-02 2.540314495563507080e-01 1.887374222278594971e-01 -1.727080345153808594e-01
1.094895005226135254e-01 -4.164193198084831238e-02 4.265348985791206360e-02 3.936886787414550781e-01 2.173573523759841919e-01 -2.850776910781860352e-01 -7.173661142587661743e-02 4.363417625427246094e-01 5.301741883158683777e-02 -1.511742770671844482e-01 1.786862313747406006e-01 -9.441789006814360619e-04 3.359016776084899902e-01 1.365467458963394165e-01 -6.786175072193145752e-02 2.501089572906494141e-01 1.325512528419494629e-01 1.476261615753173828e-01 9.341466426849365234e-02 -5.432929471135139465e-02 -2.230938822031021118e-01 -5.646160244941711426e-02 -7.846218347549438477e-02 7.598165422677993774e-02 1.774336248636245728e-01 -2.118597738444805145e-02 5.681920051574707031e-02 -9.266336262226104736e-02 -1.333953440189361572e-01 8.503544330596923828e-02 -1.236751377582550049e-01 -2.217842787504196167e-01
9.286024421453475952e-02 -1.693000495433807373e-01 -3.640540242195129395e-01 1.224989220499992371e-01 1.211623996496200562e-01 2.447234690189361572e-01 -5.023263022303581238e-02 1.409084349870681763e-01 3.874765336513519287e-02 -1.496823728084564209e-01 -1.313158869743347168e-01 1.499105095863342285e-01 2.973638176918029785e-01 -2.246056050062179565e-01 7.030473649501800537e-02 3.118718862533569336e-01 -5.903830379247665405e-02 1.825732141733169556e-01 -2.997191250324249268e-01 -2.432851344347000122e-01 -1.536877006292343140e-01 1.058012247085571289e-02 3.073748387396335602e-02 -2.137015610933303833e-01 1.356155518442392349e-02 1.782745122909545898e-01 2.600665986537933350e-01 -4.384101182222366333e-02 -8.174249529838562012e-02 6.927287206053733826e-03 9.154122322797775269e-02 2.017599642276763916e-01
1.987098157405853271e-01 -2.706825435161590576e-01 -3.747029229998588562e-02 1.115522086620330811e-01 9.277106076478958130e-02 2.133084982633590698e-01 -3.489647507667541504e-01 2.585912048816680908e-01 1.129309386014938354e-01 7.142526656389236450e-02 1.748680919408798218e-01 8.784632384777069092e-02 1.120773851871490479e-01 1.894187182188034058e-01 1.460515260696411133e-01 -1.073837503790855408e-01 -3.371030557900667191e-03 7.282362133264541626e-02 -2.630005478858947754e-01 -3.267772495746612549e-01 -2.529597282409667969e-01 8.509580790996551514e-02 -7.084990292787551880e-02 -8.887935429811477661e-02 -9.005006402730941772e-02 -1.937671601772308350e-01 -2.049318104982376099e-01 -1.149867996573448181e-01 -1.296905726194381714e-01 3.086409270763397217e-01 -5.032503232359886169e-02 -1.108556985855102539e-01
-4.883408546447753906e-02 -1.014604195952415466e-01 1.524395793676376343e-01 1.548024713993072510e-01 -2.399631440639495850e-01 -8.252579718828201294e-02 -1.387165486812591553e-01 3.011106252670288086e-01 5.445778742432594299e-02 7.410066574811935425e-02 1.127009838819503784e-02 -1.113837882876396179e-01 1.998248100280761719e-01 1.893524825572967529e-01 2.843040227890014648e-01 5.618847012519836426e-01 1.695226579904556274e-01 2.304529584944248199e-02 -1.440396755933761597e-01 -1.259149760007858276e-01 6.874319911003112793e-02 -7.785075902938842773e-02 -6.451313197612762451e-02 -1.000088378787040710e-01 -2.782800979912281036e-02 1.392498612403869629e-01 -2.889793515205383301e-01 1.478987839072942734e-02 -1.257836222648620605e-01 1.302323788404464722e-01 7.303287566173821688e-05 2.121398001909255981e-01
2.601252794265747070e-01 -2.846381962299346924e-01 -8.547382801771163940e-02 2.084149271249771118e-01 -2.588348649442195892e-02 1.696294695138931274e-01 -1.374325007200241089e-01 -4.682183638215065002e-02 1.883308738470077515e-01 -2.160213589668273926e-01 -2.825838923454284668e-01 1.682523190975189209e-01 1.890281774103641510e-02 -1.959487795829772949e-01 -7.868439704179763794e-02 2.741599380970001221e-01 7.793192565441131592e-02 3.866921067237854004e-01 5.698562040925025940e-02 -7.293946295976638794e-02 -1.664295908994972706e-03 -9.881031513214111328e-02 9.253082424402236938e-02 2.000426687300205231e-02 1.947574317455291748e-01 1.223571482114493847e-03 2.679739892482757568e-01 -3.617306053638458252e-02 -2.879248857498168945e-01 1.920268237590789795e-01 1.510867923498153687e-01 -5.560619011521339417e-02
1.429423838853836060e-01 -2.286312356591224670e-02 -2.694906294345855713e-02 2.844626903533935547e-01 1.204679161310195923e-01 -1.664781123399734497e-01 1.967150019481778145e-03 3.645558953285217285e-01 1.546253263950347900e-01 -1.561129838228225708e-01 2.253902107477188110e-01 -2.011107653379440308e-02 2.983298897743225098e-01 3.059359490871429443e-01 -1.089057624340057373e-01 3.440780639648437500e-01 6.302390247583389282e-02 2.333832234144210815e-01 6.395444273948669434e-02 1.240220889449119568e-01 -1.097433641552925110e-01 -1.743114739656448364e-01 7.990609109401702881e-02 1.285623759031295776e-01 7.555543631315231323e-02 -7.406309992074966431e-02 2.923793718218803406e-02 -2.108684778213500977e-01 -2.040375620126724243e-01 1.650107949972152710e-01 9.008818864822387695e-02 -1.821848005056381226e-01
-9.409151971340179443e-02 -3.228552043437957764e-01 1.482787579298019409e-01 9.918045252561569214e-02 5.892751738429069519e-03 -1.250637173652648926e-01 3.650461882352828979e-02 3.425745964050292969e-01 -2.402477264404296875e-01 7.079566828906536102e-03 1.519845128059387207e-01 -1.126622632145881653e-01 2.708704471588134766e-01 8.833458274602890015e-02 -1.643395610153675079e-02 1.706932038068771362e-01 -1.009209454059600830e-02 2.977244853973388672e-01 1.170959696173667908e-01 -2.306307256221771240e-01 3.155013546347618103e-02 -4.263582825660705566e-02 -4.869481548666954041e-02 -1.813304573297500610e-01 -1.341360807418823242e-01 -2.683015763759613037e-01 -4.514233022928237915e-02 1.235802099108695984e-01 -3.837069272994995117e-01 -9.442123584449291229e-03 2.205730825662612915e-01 -1.400409191846847534e-01
3.157286047935485840e-01 -3.527195453643798828e-01 -2.551175355911254883e-01 7.411922514438629150e-02 6.702689081430435181e-02 5.016218870878219604e-02 -6.555011868476867676e-02 1.729666292667388916e-01 1.289047002792358398e-01 -1.797723397612571716e-02 -2.821632027626037598e-01 7.961032539606094360e-02 1.542690559290349483e-03 -2.110978811979293823e-01 1.253596097230911255e-01 2.755541503429412842e-01 1.628330349922180176e-01 2.813086807727813721e-01 -2.475403845310211182e-01 -2.203063964843750000e-01 3.605249524116516113e-02 3.495142096653580666e-03 1.800305023789405823e-02 -1.332869678735733032e-01 -5.654868483543395996e-02 -1.897197216749191284e-01 1.665807515382766724e-01 -2.100195586681365967e-01 -2.613469362258911133e-01 -9.415585547685623169e-02 4.261403530836105347e-02 -1.025760546326637268e-02
-1.428757794201374054e-02 -7.892350107431411743e-02 -1.023720949888229370e-01 3.968049287796020508e-01 -3.107403814792633057e-01 -2.566639333963394165e-03 1.482133865356445312e-01 1.747927665710449219e-01 7.241423428058624268e-02 1.181316226720809937e-01 1.666030138731002808e-01 1.367807686328887939e-01 3.654000759124755859e-01 9.183805435895919800e-02 -8.288716524839401245e-02 2.076700627803802490e-01 9.069764614105224609e-02 3.213904201984405518e-01 6.844709813594818115e-02 -2.695134282112121582e-01 -6.719432026147842407e-02 -3.164328336715698242e-01 -4.449098184704780579e-02 -1.103984043002128601e-01 1.373319029808044434e-01 -6.541038304567337036e-02 3.784294053912162781e-02 -9.720194339752197266e-02 -1.387160569429397583e-01 1.997797638177871704e-01 -1.338924169540405273e-01 1.346657797694206238e-02
6.140463054180145264e-02 3.562786430120468140e-02 2.224614471197128296e-01 2.830123007297515869e-01 1.989051885902881622e-02 5.104858055710792542e-02 3.431577235460281372e-02 1.261083930730819702e-01 5.446010828018188477e-02 -1.753386110067367554e-01 3.185381740331649780e-02 -2.688642144203186035e-01 1.696693152189254761e-01 -1.642353460192680359e-02 -4.870962351560592651e-02 6.929265707731246948e-02 -1.464560278691351414e-03 3.350983560085296631e-01 -6.777046620845794678e-02 -1.829354912042617798e-01 4.346237331628799438e-02 -9.104184806346893311e-02 -1.035024598240852356e-01 -2.758556902408599854e-01 1.649439930915832520e-01 -3.773186504840850830e-01 2.936170697212219238e-01 -2.559157609939575195e-01 -2.273333668708801270e-01 2.584570050239562988e-01 1.139550805091857910e-01 4.432741180062294006e-02
2.129345387220382690e-02 3.041019290685653687e-02 2.774615585803985596e-01 -2.030813694000244141e-01 -1.696759276092052460e-02 3.144530579447746277e-02 -2.649970948696136475e-01 2.934525012969970703e-01 3.347663581371307373e-02 -1.121878623962402344e-01 6.047892570495605469e-02 -7.845617830753326416e-02 1.499240398406982422e-01 1.253676861524581909e-01 1.110287308692932129e-01 5.379307866096496582e-01 2.878066301345825195e-01 1.376617252826690674e-01 5.837422609329223633e-02 -2.659817337989807129e-01 5.777933821082115173e-02 -8.978337794542312622e-02 -2.245705947279930115e-02 -1.072326004505157471e-01 -2.184507697820663452e-01 2.793843112885951996e-02 -1.087128594517707825e-01 -4.435225948691368103e-02 -2.254051864147186279e-01 -4.174734652042388916e-02 -1.592430174350738525e-01 1.408322453498840332e-01
2.227638512849807739e-01 -2.237019389867782593e-01 -1.900636404752731323e-01 3.173350393772125244e-01 2.592773176729679108e-03 1.256176382303237915e-01 -7.675272226333618164e-02 4.386683925986289978e-02 1.592295914888381958e-01 -5.260566249489784241e-02 -4.300507530570030212e-02 -6.006930768489837646e-02 1.749767661094665527e-01 2.233492732048034668e-01 -1.240250002592802048e-02 1.282372921705245972e-01 5.465780943632125854e-02 -2.166903465986251831e-01 1.182318776845932007e-01 -2.858003973960876465e-01 -6.191687658429145813e-03 -1.477657109498977661e-01 -1.531668454408645630e-01 -3.911389708518981934e-01 2.412423342466354370e-01 -1.563044451177120209e-02 7.373338192701339722e-02 5.220779031515121460e-02 -3.191485106945037842e-01 -7.707935571670532227e-02 1.755524426698684692e-01 -2.451140582561492920e-01
1.959343552589416504e-01 -2.058091461658477783e-01 6.089590489864349365e-02 2.862536609172821045e-01 -1.032468453049659729e-01 -3.664975985884666443e-02 -1.590979099273681641e-01 2.280253320932388306e-01 1.832067966461181641e-01 -2.212965786457061768e-01 -1.461495738476514816e-02 -3.995781019330024719e-02 3.839331567287445068e-01 1.206775605678558350e-01 2.110197991132736206e-01 3.258691430091857910e-01 1.369100660085678101e-01 -3.224626928567886353e-02 -4.934804514050483704e-03 -1.142553165555000305e-01 5.156387016177177429e-02 -1.950020939111709595e-01 -6.007218733429908752e-02 2.681223750114440918e-01 1.053859945386648178e-02 -1.699904054403305054e-01 -2.077738344669342041e-01 -6.172649189829826355e-02 -9.527340531349182129e-02 2.983792126178741455e-01 9.621276706457138062e-02 -1.218992471694946289e-01
-1.288545280694961548e-01 7.888630777597427368e-02 -8.906021714210510254e-03 3.203903436660766602e-01 4.616993665695190430e-02 1.385996639728546143e-01 -1.263816505670547485e-01 2.009767740964889526e-01 2.920489609241485596e-01 -3.039995729923248291e-01 1.330010592937469482e-01 1.497918814420700073e-01 6.306641548871994019e-02 1.428326666355133057e-01 2.885624952614307404e-02 2.059709429740905762e-01 2.276816070079803467e-01 2.597503066062927246e-01 1.299488637596368790e-02 1.208307221531867981e-01 1.687446236610412598e-02 4.620032012462615967e-02 -5.943118780851364136e-02 -2.112279683351516724e-01 2.561962306499481201e-01 -7.212250679731369019e-02 1.216364353895187378e-01 -2.161605358123779297e-01 -1.417122185230255127e-01 3.251773715019226074e-01 2.574411630630493164e-01 4.651841893792152405e-02
-4.113725945353507996e-02 -1.511245965957641602e-01 -1.795640587806701660e-01 1.890283375978469849e-01 -1.124175861477851868e-01 2.190098911523818970e-01 -1.171820908784866333e-01 2.026636898517608643e-01 9.722363948822021484e-02 4.795936495065689087e-02 2.989610135555267334e-01 -8.913263678550720215e-02 -4.955717176198959351e-02 7.291371375322341919e-02 3.822769224643707275e-02 3.241185843944549561e-01 5.851236358284950256e-02 3.163412511348724365e-01 -5.969137325882911682e-02 -1.146085634827613831e-01 -1.350875198841094971e-01 2.051354348659515381e-01 -3.923162221908569336e-01 -6.685340777039527893e-03 1.798530071973800659e-01 -1.985289454460144043e-01 1.351577788591384888e-01 -1.786852478981018066e-01 -1.817275434732437134e-01 1.271043270826339722e-01 -1.231024414300918579e-02 -2.509122490882873535e-01
6.714293360710144043e-02 -2.013277858495712280e-01 -1.480900347232818604e-01 7.949522137641906738e-02 2.823099493980407715e-01 5.444853752851486206e-02 -1.618499159812927246e-01 4.444696903228759766e-01 2.363535203039646149e-02 -1.064764484763145447e-01 -4.557339102029800415e-02 -2.518268525600433350e-01 2.291076481342315674e-01 -7.706891000270843506e-02 1.738919317722320557e-01 8.042364567518234253e-02 1.375830173492431641e-01 -2.452205419540405273e-01 -9.292634576559066772e-02 -3.474872410297393799e-01 2.245517075061798096e-01 8.388720452785491943e-02 -1.277174353599548340e-01 -7.496910635381937027e-03 9.893310070037841797e-02 3.563756868243217468e-02 -1.724939346313476562e-01 -1.106809154152870178e-01 -1.547616720199584961e-01 1.522439718246459961e-01 2.251975238323211670e-01 -1.207962930202484131e-01
-1.994960457086563110e-01 -2.311116904020309448e-01 1.275703608989715576e-01 2.524971365928649902e-01 -1.259087957441806793e-02 3.536825478076934814e-01 -9.186264872550964355e-02 2.829085588455200195e-01 -8.266916871070861816e-02 -1.809895411133766174e-02 1.082301419228315353e-02 -1.018278598785400391e-01 6.555552780628204346e-02 1.676983684301376343e-01 1.106754764914512634e-01 2.507016062736511230e-01 3.315657973289489746e-01 2.270204126834869385e-01 -1.299901492893695831e-02 -2.550846338272094727e-01 7.712899148464202881e-02 -8.515189588069915771e-02 -1.045742779970169067e-01 -2.215886265039443970e-01 3.914463520050048828e-02 7.976938039064407349e-02 1.045287102460861206e-01 -5.600273609161376953e-02 8.035009354352951050e-02 -2.099448591470718384e-01 3.388350307941436768e-01 2.483930625021457672e-02
1.162374913692474365e-01 -2.231207638978958130e-01 2.316708303987979889e-02 -4.268895834684371948e-03 3.381799757480621338e-01 -7.043410092592239380e-02 1.724340207874774933e-02 4.118697643280029297e-01 -2.538360953330993652e-01 -1.351700872182846069e-01 1.298424005508422852e-01 -1.333573162555694580e-01 9.462383389472961426e-02 4.193035885691642761e-02 1.151359081268310547e-02 2.657633721828460693e-01 -2.042696066200733185e-02 3.501017987728118896e-01 1.867135167121887207e-01 -7.224590331315994263e-02 -1.013906896114349365e-01 -2.633175551891326904e-01 -1.115605607628822327e-02 -3.981674555689096451e-03 1.288356184959411621e-01 -8.762034773826599121e-02 -1.443712860345840454e-01 3.387788683176040649e-02 -5.643815547227859497e-02 2.787940204143524170e-01 -1.111212372779846191e-01 -2.563522458076477051e-01
1.506154984235763550e-01 -4.160056710243225098e-01 1.345390677452087402e-01 1.613827794790267944e-01 3.798010945320129395e-02 1.869876682758331299e-02 -3.823052160441875458e-03 2.528293430805206299e-01 -4.769824445247650146e-02 2.209279984235763550e-01 2.737216651439666748e-02 8.161220699548721313e-02 -1.070399582386016846e-01 -1.141200438141822815e-01 -1.168128922581672668e-01 8.089295029640197754e-02 5.315862596035003662e-02 3.945576250553131104e-01 1.481577195227146149e-02 -1.516222506761550903e-01 -1.675579249858856201e-01 9.040553122758865356e-02 -8.520372956991195679e-02 -4.949428141117095947e-01 1.072221249341964722e-01 6.625842303037643433e-02 -1.734077781438827515e-01 -1.435327809303998947e-02 8.789707720279693604e-02 2.079846560955047607e-01 6.975308805704116821e-02 1.378996670246124268e-01
1.347558796405792236e-01 -7.368753850460052490e-02 6.048205867409706116e-02 4.384472966194152832e-02 -2.341569513082504272e-01 2.015438526868820190e-01 -1.662166975438594818e-02 3.269148766994476318e-01 -3.119868785142898560e-02 3.294946253299713135e-01 1.868302673101425171e-01 -9.537971019744873047e-02 3.915125727653503418e-01 1.557720005512237549e-01 1.430660337209701538e-01 2.778684794902801514e-01 2.130888551473617554e-01 1.919824481010437012e-01 -8.032637834548950195e-02 -1.646208316087722778e-01 -3.172221407294273376e-02 -2.109120041131973267e-02 -1.555987745523452759e-01 -2.426246553659439087e-01 6.868849694728851318e-02 1.046630665659904480e-01 1.367327123880386353e-01 -9.945870190858840942e-02 1.386441737413406372e-01 -2.689104340970516205e-02 -2.729869186878204346e-01 -1.975346170365810394e-02
-3.785397112369537354e-02 -5.504683405160903931e-02 -1.077662315219640732e-02 3.118762075901031494e-01 2.402261644601821899e-01 4.608755186200141907e-02 -1.020735353231430054e-01 3.704608380794525146e-01 1.428854167461395264e-01 -7.884489744901657104e-02 -3.962957561016082764e-01 -2.818192243576049805e-01 6.760568916797637939e-02 2.777686417102813721e-01 6.307184696197509766e-02 1.423491686582565308e-01 9.871622920036315918e-02 7.832943648099899292e-02 6.745630502700805664e-02 -2.884460985660552979e-01 -6.897902488708496094e-02 1.304390877485275269e-01 1.913953274488449097e-01 -2.482842057943344116e-01 1.484095901250839233e-01 -1.359876692295074463e-01 -2.090879902243614197e-02 -6.557212024927139282e-02 -6.850700080394744873e-02 -1.899784505367279053e-01 7.044462114572525024e-02 8.309409022331237793e-02
-2.712279744446277618e-02 -3.920707404613494873e-01 -1.708819270133972168e-01 2.581807076930999756e-01 2.134190686047077179e-02 2.925410568714141846e-01 -1.119273826479911804e-01 3.083047866821289062e-01 -9.715823084115982056e-02 3.249531686305999756e-01 8.525157719850540161e-02 1.373035758733749390e-01 3.130347132682800293e-01 1.484209448099136353e-01 -1.243960671126842499e-02 1.356447786092758179e-01 7.139282673597335815e-02 1.235478743910789490e-01 6.898642517626285553e-03 -2.415672242641448975e-01 -3.143472597002983093e-02 -1.248756870627403259e-01 -7.529784739017486572e-02 -9.649220854043960571e-02 2.087094336748123169e-01 1.249389499425888062e-01 7.600628584623336792e-02 2.504757642745971680e-01 7.185982167720794678e-02 1.180496513843536377e-01 -1.371542215347290039e-01 -2.055095136165618896e-02
1.440075635910034180e-01 -2.878620326519012451e-01 2.598312869668006897e-02 -4.397589247673749924e-03 1.474880278110504150e-01 1.690324991941452026e-01 7.821109890937805176e-02 3.302814960479736328e-01 1.551122497767210007e-02 1.961405277252197266e-01 2.709579467773437500e-01 -3.825582936406135559e-02 1.059593185782432556e-01 -1.504753082990646362e-01 -9.116655588150024414e-02 5.790652707219123840e-02 -4.394214972853660583e-02 4.336694777011871338e-01 -7.779437303543090820e-02 -3.566210865974426270e-01 -1.589080393314361572e-01 -1.236143521964550018e-02 3.955097123980522156e-02 -3.223449587821960449e-01 2.337426096200942993e-01 1.036641821265220642e-01 -2.535138837993144989e-02 1.721976846456527710e-01 1.055191531777381897e-01 8.565894514322280884e-02 3.687965217977762222e-03 5.272109806537628174e-02
3.117024898529052734e-01 -1.399692706763744354e-02 1.662631928920745850e-01 1.327601969242095947e-01 1.823461502790451050e-01 -2.795572280883789062e-01 -7.082062214612960815e-02 4.067786335945129395e-01 -1.126460582017898560e-01 2.915864065289497375e-02 -2.120342701673507690e-01 6.312027573585510254e-02 9.482329711318016052e-03 7.744655013084411621e-02 2.107425928115844727e-01 2.823436558246612549e-01 -3.652439266443252563e-02 2.143702358007431030e-01 1.137739196419715881e-01 -1.575225591659545898e-01 1.853443086147308350e-01 3.830510377883911133e-02 -1.463728547096252441e-01 -3.145155012607574463e-01 2.334667593240737915e-01 1.318298280239105225e-01 -8.052296005189418793e-03 5.339339748024940491e-02 -1.793026179075241089e-01 -9.500016272068023682e-02 9.767456352710723877e-02 1.267369687557220459e-01
3.037577569484710693e-01 -7.422951050102710724e-03 4.951368644833564758e-02 3.996332287788391113e-01 -1.582971066236495972e-01 6.093389354646205902e-03 6.144890561699867249e-02 2.974012196063995361e-01 -1.492473948746919632e-02 -3.263553380966186523e-01 -7.297260221093893051e-03 1.776777394115924835e-02 1.464660465717315674e-01 -1.617648750543594360e-01 1.664649695158004761e-01 6.622205674648284912e-02 1.379816383123397827e-01 2.713031768798828125e-01 -1.282808482646942139e-01 -6.874460726976394653e-02 8.505702763795852661e-02 -1.694208085536956787e-01 -3.137553855776786804e-02 -2.952747941017150879e-01 -6.317815277725458145e-03 2.450625002384185791e-01 1.950798034667968750e-01 -1.865065544843673706e-01 1.269622743129730225e-01 -1.647688001394271851e-01 1.206824257969856262e-01 -1.126011386513710022e-01
1.145397722721099854e-01 -2.885668165981769562e-02 4.946125298738479614e-02 2.345921546220779419e-01 9.897514432668685913e-02 -1.404400914907455444e-01 1.748158782720565796e-02 3.896800875663757324e-01 2.150536775588989258e-01 -1.859968900680541992e-01 2.141381949186325073e-01 7.817488163709640503e-02 2.899857759475708008e-01 2.348861396312713623e-01 -5.173650011420249939e-02 3.644912540912628174e-01 8.868286013603210449e-02 1.270435750484466553e-01 1.735085695981979370e-01 1.175535097718238831e-01 -7.988119125366210938e-02 -1.619862020015716553e-01 1.598756164312362671e-01 6.435170024633407593e-02 1.549534052610397339e-01 -7.271738350391387939e-02 9.118673950433731079e-02 -2.652166187763214111e-01 -1.728781610727310181e-01 1.656643152236938477e-01 9.127118438482284546e-02 -1.882108747959136963e-01
1.521657258272171021e-01 -3.400275409221649170e-01 -1.313308775424957275e-01 1.268207132816314697e-01 8.869150280952453613e-02 -4.163297265768051147e-02 7.402627670671790838e-05 1.141535788774490356e-01 1.803023815155029297e-01 -4.062151908874511719e-01 1.094893068075180054e-01 -7.586796581745147705e-02 3.647936582565307617e-01 6.910964101552963257e-02 1.511020362377166748e-01 3.646734058856964111e-01 1.726291477680206299e-01 1.382270455360412598e-01 1.023122444748878479e-01 -4.341253265738487244e-02 4.590174183249473572e-02 -6.166829541325569153e-02 1.393711287528276443e-02 -4.259318858385086060e-02 1.685888171195983887e-01 -2.220075950026512146e-02 2.074295282363891602e-01 2.601262368261814117e-02 -2.167033553123474121e-01 5.014468729496002197e-02 2.793166935443878174e-01 -1.644469052553176880e-01
1.815718561410903931e-01 -2.051852047443389893e-01 -4.051208868622779846e-02 1.077821105718612671e-01 -3.797106444835662842e-02 -8.718682080507278442e-02 1.561221629381179810e-01 1.334214657545089722e-01 8.682298660278320312e-02 -2.027268558740615845e-01 2.563098669052124023e-01 -2.944089174270629883e-01 1.536579728126525879e-01 1.410057842731475830e-01 2.422010749578475952e-01 2.710420787334442139e-01 2.889740467071533203e-01 4.766745865345001221e-02 8.309694379568099976e-02 -1.081189140677452087e-01 -4.705804213881492615e-02 -7.615330815315246582e-02 -7.442647963762283325e-02 9.475775063037872314e-03 3.653413355350494385e-01 -4.610100015997886658e-02 9.057388454675674438e-02 -1.150148808956146240e-01 -1.323005408048629761e-01 3.003682792186737061e-01 2.729441225528717041e-01 -1.629630625247955322e-01
9.538231790065765381e-02 -9.330301731824874878e-02 3.021965324878692627e-01 3.108367621898651123e-01 8.783311396837234497e-02 -1.799102500081062317e-02 -1.339668333530426025e-01 2.352787554264068604e-01 5.421919375658035278e-02 -1.993904113769531250e-01 -2.395743727684020996e-01 2.412666529417037964e-01 -6.819719914346933365e-03 -4.545851796865463257e-02 -1.516129970550537109e-01 1.591692864894866943e-01 1.365413665771484375e-01 1.364994943141937256e-01 -1.577804386615753174e-01 -3.938526213169097900e-01 -2.520841360092163086e-02 -1.772090941667556763e-01 -1.929470747709274292e-01 -1.786386817693710327e-01 1.612007468938827515e-01 -1.089316383004188538e-01 -3.219353854656219482e-01 4.874472692608833313e-02 -1.633539944887161255e-01 -1.215469464659690857e-01 1.927379891276359558e-02 2.820967696607112885e-03
1.641407459974288940e-01 7.303529232740402222e-02 -2.205754630267620087e-02 1.962799429893493652e-01 2.450889796018600464e-01 -1.610792726278305054e-01 2.721956670284271240e-01 3.943965435028076172e-01 -8.712573349475860596e-02 6.456975638866424561e-02 -3.743316233158111572e-02 -6.618961691856384277e-03 4.307854920625686646e-02 7.965715974569320679e-02 1.886824667453765869e-01 3.090330064296722412e-01 2.707351446151733398e-01 3.692480027675628662e-01 1.540668010711669922e-01 -4.685186222195625305e-02 -2.620418556034564972e-02 -4.262858629226684570e-02 -2.351884543895721436e-01 -1.436296552419662476e-01 5.166794732213020325e-02 -9.177970886230468750e-02 -1.558607369661331177e-01 2.212464511394500732e-01 -1.664513945579528809e-01 3.512873128056526184e-02 7.701511681079864502e-02 -1.652911007404327393e-01
1.619989126920700073e-01 2.153795398771762848e-02 2.151190675795078278e-02 -7.187971845269203186e-03 1.349969021975994110e-02 2.094527706503868103e-02 7.417307794094085693e-02 2.094601094722747803e-01 1.259106844663619995e-01 -1.575093120336532593e-01 -2.533544600009918213e-01 9.208029508590698242e-02 2.006101608276367188e-01 1.023244559764862061e-01 -2.960078185424208641e-03 2.834369838237762451e-01 4.732115864753723145e-01 1.554633378982543945e-01 -6.179878488183021545e-02 -2.858322262763977051e-01 1.236115097999572754e-01 7.805134356021881104e-02 1.145523786544799805e-01 -3.350029587745666504e-01 -1.906160861253738403e-01 1.961270719766616821e-01 -8.585263788700103760e-02 5.465231835842132568e-02 -2.416132688522338867e-01 -3.134554484859108925e-03 -1.267967075109481812e-01 1.960393637418746948e-01
-5.621992051601409912e-02 -5.891893059015274048e-02 -2.093109190464019775e-01 4.013348221778869629e-01 1.719549414701759815e-03 -6.466845422983169556e-02 1.114330440759658813e-02 2.222671508789062500e-01 2.249951213598251343e-01 -4.345127344131469727e-01 2.431538403034210205e-01 -5.283326655626296997e-02 -1.209309324622154236e-01 2.254326641559600830e-01 1.391938179731369019e-01 1.996234059333801270e-01 7.619517296552658081e-02 3.132594525814056396e-01 1.254756748676300049e-01 -1.585075408220291138e-01 2.733177877962589264e-02 -5.121966358274221420e-03 -1.461954507976770401e-02 -2.471644729375839233e-01 1.297346204519271851e-01 7.547925412654876709e-02 1.213183999061584473e-01 -1.478238850831985474e-01 1.168276928365230560e-02 6.547737866640090942e-02 -1.919760704040527344e-01 3.882369399070739746e-02
1.892631947994232178e-01 -1.460747569799423218e-01 3.432843685150146484e-01 2.938061952590942383e-01 9.258402138948440552e-02 4.665501043200492859e-02 -1.347109526395797729e-01 3.687660992145538330e-01 -1.805232167243957520e-01 -6.693029403686523438e-02 -2.598637640476226807e-01 -1.245822235941886902e-01 -8.038138970732688904e-03 1.321210861206054688e-01 -4.357128590345382690e-02 1.081442534923553467e-01 -6.903039664030075073e-02 2.295830696821212769e-01 -2.202482372522354126e-01 -2.682685852050781250e-01 -2.534720860421657562e-02 2.703062593936920166e-01 -1.758865267038345337e-02 -2.814196944236755371e-01 3.198500722646713257e-02 -2.637724019587039948e-02 1.991097582504153252e-03 -1.078332960605621338e-02 -1.537922322750091553e-01 -7.380231469869613647e-02 1.768045276403427124e-01 -1.708682775497436523e-01
-7.111010700464248657e-02 -7.251223921775817871e-02 -1.190317049622535706e-01 3.583704307675361633e-02 -7.133731991052627563e-02 -1.165885403752326965e-01 -2.384094595909118652e-01 3.940421044826507568e-01 7.988092303276062012e-02 9.809584170579910278e-02 -2.976556718349456787e-01 -1.193144693970680237e-01 1.414148956537246704e-01 2.388454526662826538e-01 -1.360776741057634354e-02 2.082703560590744019e-01 2.938846349716186523e-01 1.585019752383232117e-02 7.918287068605422974e-02 -2.374682575464248657e-01 -5.075827240943908691e-02 1.139713749289512634e-01 4.422070086002349854e-02 -4.010334908962249756e-01 -1.911582797765731812e-02 9.819583036005496979e-03 -1.000717431306838989e-01 -8.551082015037536621e-02 -2.652962207794189453e-01 5.750992149114608765e-02 -1.384477317333221436e-01 2.563621699810028076e-01
1.061118394136428833e-01 1.009708568453788757e-01 1.576909273862838745e-01 2.009833455085754395e-01 2.730545587837696075e-02 1.689023673534393311e-01 4.397443681955337524e-02 1.226498782634735107e-01 1.619390100240707397e-01 -2.053911089897155762e-01 2.304958403110504150e-01 -1.508882641792297363e-01 2.372960895299911499e-01 3.124924190342426300e-02 -1.045832112431526184e-01 1.741294115781784058e-01 -7.920730859041213989e-02 2.393302023410797119e-01 -7.424134761095046997e-02 -2.855568826198577881e-01 2.170510217547416687e-02 -3.438235521316528320e-01 1.546244253404438496e-03 -1.873548626899719238e-01 1.693488806486129761e-01 -2.024391889572143555e-01 1.493491828441619873e-01 -2.987529933452606201e-01 -3.177805542945861816e-01 1.795077025890350342e-01 2.402596548199653625e-02 6.915868818759918213e-02
5.232958123087882996e-02 -1.468320190906524658e-01 -1.847786158323287964e-01 2.480192482471466064e-02 -7.163269072771072388e-02 1.671483553946018219e-02 1.161293964833021164e-02 2.360658198595046997e-01 2.126182615756988525e-02 -5.080423783510923386e-03 -1.284743547439575195e-01 -6.766124628484249115e-03 -1.468608379364013672e-01 3.069876730442047119e-01 -9.658606350421905518e-02 2.429033666849136353e-01 6.654353439807891846e-02 2.873760461807250977e-02 -3.326790332794189453e-01 -3.712137937545776367e-01 6.842823326587677002e-02 -1.475091874599456787e-01 -1.238124221563339233e-01 9.540572762489318848e-02 2.501212656497955322e-01 2.974512875080108643e-01 -6.725388020277023315e-02 -2.525365352630615234e-01 -3.435268104076385498e-01 -4.537868872284889221e-02 1.509556621313095093e-01 -1.081945449113845825e-01
1.874946653842926025e-01 2.644167095422744751e-02 -9.072642028331756592e-02 2.280433624982833862e-01 -2.808402776718139648e-01 -1.067997738718986511e-01 -3.488738089799880981e-02 1.669082194566726685e-01 1.809125542640686035e-01 -1.865160912275314331e-01 4.088119789958000183e-02 -2.617876827716827393e-01 2.468106299638748169e-01 2.312193363904953003e-01 -1.192824244499206543e-01 1.437983363866806030e-01 4.961519315838813782e-02 9.024291485548019409e-02 1.012704148888587952e-01 -1.466935724020004272e-01 -2.160722017288208008e-02 2.130901664495468140e-01 -1.902972757816314697e-01 -4.331793189048767090e-01 1.323091089725494385e-01 -4.534941166639328003e-02 -3.242553770542144775e-01 -2.195379287004470825e-01 -5.882349796593189240e-03 7.094986736774444580e-02 8.575945347547531128e-02 -1.081710308790206909e-02
6.225943565368652344e-02 4.777943715453147888e-02 -2.921649627387523651e-02 3.628489673137664795e-01 9.626430273056030273e-02 2.639018595218658447e-01 -9.696726500988006592e-02 4.397454559803009033e-01 -9.032904356718063354e-02 -6.044957041740417480e-02 -1.838282793760299683e-01 -2.707575261592864990e-01 -7.459534704685211182e-02 2.550902366638183594e-01 1.993835717439651489e-02 1.611988842487335205e-01 2.971886992454528809e-01 2.330634146928787231e-01 5.353656783699989319e-02 -1.155192852020263672e-01 -2.970784902572631836e-02 -2.063149772584438324e-02 1.104716211557388306e-01 -1.977604180574417114e-01 3.073281608521938324e-02 1.241614222526550293e-01 -7.902902364730834961e-02 -1.334137022495269775e-01 -9.029018133878707886e-02 -3.017713129520416260e-01 8.155484497547149658e-02 7.718508690595626831e-02
3.929505497217178345e-02 -2.815303206443786621e-01 2.568716704845428467e-01 1.441310793161392212e-01 -1.403496563434600830e-01 -4.395037516951560974e-02 2.109801769256591797e-02 2.102232277393341064e-01 -1.378828436136245728e-01 6.880600750446319580e-02 -4.927715286612510681e-03 -2.402358800172805786e-01 -1.611066311597824097e-01 1.475563496351242065e-01 1.292623132467269897e-01 1.742240041494369507e-01 -3.027042746543884277e-02 3.559226989746093750e-01 -1.130069047212600708e-01 -2.217988371849060059e-01 -4.022883176803588867e-01 6.654889136552810669e-02 -1.932411044836044312e-01 -2.824787199497222900e-01 1.887097507715225220e-01 -4.938326776027679443e-03 -1.189491450786590576e-01 -4.249230027198791504e-02 7.795876264572143555e-02 5.736537277698516846e-02 -2.196334749460220337e-01 -8.795212954282760620e-02
1.586485356092453003e-01 -1.593861430883407593e-01 -1.983716785907745361e-01 1.064181476831436157e-01 1.399696767330169678e-01 1.847387254238128662e-01 -6.086251884698867798e-02 2.048638164997100830e-01 -3.869906812906265259e-02 -1.548981070518493652e-01 -1.770910620689392090e-01 1.003042384982109070e-01 1.042542532086372375e-01 -1.965202204883098602e-02 6.359871476888656616e-02 3.425135016441345215e-01 -6.664963811635971069e-02 2.701276540756225586e-01 -3.997837305068969727e-01 -1.892571449279785156e-01 -1.643299013376235962e-01 2.782398760318756104e-01 -1.819679327309131622e-02 -2.546713352203369141e-01 2.511562220752239227e-02 1.513045728206634521e-01 2.601513862609863281e-01 -1.456006169319152832e-01 -1.571510285139083862e-01 -1.125887185335159302e-01 -4.061643034219741821e-02 -7.574515789747238159e-02
3.328472673892974854e-01 1.686119101941585541e-02 1.752614416182041168e-02 1.839476376771926880e-01 -2.356515377759933472e-01 3.910421207547187805e-02 1.831160299479961395e-02 9.582586586475372314e-02 -3.104070387780666351e-02 -1.412860117852687836e-02 -6.874261051416397095e-02 -2.391995638608932495e-01 2.313101589679718018e-01 2.605996727943420410e-01 2.366507053375244141e-01 -8.159669116139411926e-03 8.357319980859756470e-02 1.747541725635528564e-01 9.012804925441741943e-02 -2.926661968231201172e-01 1.329302135854959488e-02 -1.560865491628646851e-01 -1.008353233337402344e-01 -2.800161838531494141e-01 1.920286267995834351e-01 1.157639473676681519e-01 -2.614887058734893799e-01 -3.851605653762817383e-01 -1.313426648266613483e-03 7.137432694435119629e-03 1.637422144412994385e-01 9.660129249095916748e-02
5.194017887115478516e-01 -9.958861768245697021e-02 5.722975358366966248e-02 -1.184830665588378906e-01 -2.260006032884120941e-03 -4.683129116892814636e-02 -1.617450416088104248e-01 1.664202064275741577e-01 -5.326090380549430847e-02 -5.141956266015768051e-03 -1.863628029823303223e-01 -2.537546157836914062e-01 3.428103029727935791e-01 -1.988215185701847076e-02 -1.937544047832489014e-01 1.435918211936950684e-01 3.291712701320648193e-01 1.133749559521675110e-01 -9.454289823770523071e-02 -1.794298142194747925e-01 -4.453487321734428406e-02 -1.123349890112876892e-01 -7.331901043653488159e-02 -1.767757087945938110e-01 6.224400550127029419e-02 -1.480300128459930420e-01 2.500979416072368622e-02 -1.191215440630912781e-01 1.619814038276672363e-01 6.771667301654815674e-02 2.469833344221115112e-01 -1.512613594532012939e-01
2.234180569648742676e-01 -1.799256056547164917e-01 -7.506547868251800537e-02 2.230642139911651611e-01 1.366009190678596497e-02 -7.255903631448745728e-02 -2.322898358106613159e-01 4.914584159851074219e-01 -1.014039888978004456e-01 -9.190361946821212769e-02 3.022325336933135986e-01 -1.730173975229263306e-01 1.465626806020736694e-01 1.139493472874164581e-02 1.867317706346511841e-01 -7.690074294805526733e-02 2.769407033920288086e-01 9.819487482309341431e-02 1.802319884300231934e-01 -9.936214238405227661e-02 8.368460834026336670e-02 -1.506743021309375763e-02 4.570630192756652832e-02 2.023788914084434509e-02 1.145974397659301758e-01 -2.311029471457004547e-02 -2.147349119186401367e-01 5.690267682075500488e-02 5.098209902644157410e-02 2.175878435373306274e-01 2.181813716888427734e-01 -2.449281513690948486e-01
5.350650101900100708e-02 -3.047475218772888184e-01 -9.241405129432678223e-02 9.564418345689773560e-02 2.511607483029365540e-02 -1.063419133424758911e-01 -3.014293126761913300e-02 3.785355091094970703e-01 -2.611944675445556641e-01 -8.544966578483581543e-02 3.551304712891578674e-02 -1.323967725038528442e-01 2.626706659793853760e-01 6.688923388719558716e-02 -1.063991039991378784e-01 9.105516970157623291e-02 3.148712217807769775e-02 3.228709697723388672e-01 2.146771252155303955e-01 -1.582934558391571045e-01 -1.243447605520486832e-02 -7.136537134647369385e-02 7.467275857925415039e-02 -1.778141707181930542e-01 -2.786953235045075417e-03 -9.317080676555633545e-02 -1.014171093702316284e-01 1.476206928491592407e-01 -7.762902230024337769e-02 3.778762519359588623e-01 -2.865607663989067078e-02 -3.658128380775451660e-01
8.686680346727371216e-02 -2.499996423721313477e-01 3.372274339199066162e-02 1.215331628918647766e-01 1.446103900671005249e-01 9.698694199323654175e-02 1.562291681766510010e-01 4.595097005367279053e-01 -9.330497682094573975e-02 1.493520587682723999e-01 3.752378523349761963e-01 9.756902605295181274e-02 1.962900012731552124e-01 -4.692127183079719543e-02 -1.546555608510971069e-01 6.847500056028366089e-02 -1.758515983819961548e-01 2.103938758373260498e-01 6.024968996644020081e-02 -3.634899258613586426e-01 -1.104001104831695557e-01 -1.324309781193733215e-02 5.086227878928184509e-02 -2.729608118534088135e-01 1.102260798215866089e-01 2.005090266466140747e-01 -1.158452257513999939e-01 8.589656651020050049e-02 3.435229882597923279e-02 1.495141535997390747e-01 -1.772833801805973053e-02 9.725150652229785919e-03
-6.234227912500500679e-04 7.019393891096115112e-02 1.901538670063018799e-01 3.982297778129577637e-01 -1.405092179775238037e-01 8.448991179466247559e-02 -1.282576173543930054e-01 3.624490499496459961e-01 -2.369889914989471436e-01 -2.269979119300842285e-01 -5.736339837312698364e-02 -8.599478751420974731e-02 -3.597550466656684875e-02 3.491861373186111450e-02 -2.809655368328094482e-01 1.581166684627532959e-01 1.267077475786209106e-01 1.525610834360122681e-01 1.164923757314682007e-01 -3.684855699539184570e-01 2.698058076202869415e-02 6.817579269409179688e-02 -8.798428624868392944e-02 -2.381887584924697876e-01 1.256222724914550781e-01 -1.827363818883895874e-01 -4.993129894137382507e-02 -2.050274163484573364e-01 -3.503198176622390747e-02 -1.144603267312049866e-01 9.320899099111557007e-02 1.598147153854370117e-01
3.107879459857940674e-01 -5.036444216966629028e-02 -2.018124163150787354e-01 9.224476665258407593e-02 -1.814150363206863403e-01 -1.825485676527023315e-01 -2.808379828929901123e-01 3.115051090717315674e-01 8.163049072027206421e-02 -1.182181686162948608e-01 -1.207566931843757629e-01 -2.742267251014709473e-01 2.794361412525177002e-01 1.639880426228046417e-02 -1.808285363949835300e-03 1.470762640237808228e-01 1.369821876287460327e-01 7.204451411962509155e-02 -1.478735208511352539e-01 -9.835871309041976929e-02 -1.909907013177871704e-01 -1.837286865338683128e-03 2.137568295001983643e-01 -1.011892110109329224e-01 2.631630003452301025e-01 1.122641712427139282e-01 -1.299685835838317871e-01 -4.203358292579650879e-02 -6.947491201572120190e-04 2.860909998416900635e-01 1.442936360836029053e-01 -2.190733551979064941e-01
-8.776544034481048584e-02 4.566713795065879822e-02 -2.360163629055023193e-01 -5.193162709474563599e-02 -1.933483928442001343e-01 2.273031324148178101e-01 -2.529852688312530518e-01 2.770368754863739014e-01 1.355556994676589966e-01 -6.806688755750656128e-02 2.695866525173187256e-01 -4.196212068200111389e-02 1.567985862493515015e-01 4.377915710210800171e-02 -7.825303822755813599e-02 3.166472911834716797e-01 -3.297986462712287903e-02 1.506873685866594315e-02 -1.099636219441890717e-02 -2.148367315530776978e-01 -8.671726286411285400e-02 1.537224352359771729e-01 -1.893288642168045044e-01 -1.092317476868629456e-01 3.628307580947875977e-01 -9.643601626157760620e-02 1.633997708559036255e-01 -2.943853735923767090e-01 -2.730314731597900391e-01 1.087990850210189819e-01 -5.589244514703750610e-02 3.658445551991462708e-02
4.156849533319473267e-02 -2.083292454481124878e-01 1.504973471164703369e-01 3.317843973636627197e-01 -4.258417487144470215e-01 -2.203674428164958954e-02 -1.502124518156051636e-01 2.275503724813461304e-01 1.057169660925865173e-01 -1.319825798273086548e-01 1.575523912906646729e-01 -1.815527528524398804e-01 2.931838929653167725e-01 -7.991612702608108521e-02 -2.733706310391426086e-02 8.711649477481842041e-02 -2.278165146708488464e-02 2.368374764919281006e-01 2.342920936644077301e-02 -2.427382320165634155e-01 -2.404325604438781738e-01 2.768077887594699860e-02 -1.309403628110885620e-01 1.254695206880569458e-01 2.699589133262634277e-01 1.227654591202735901e-01 2.651063725352287292e-02 -1.061885654926300049e-01 -7.565833628177642822e-02 2.458963543176651001e-01 -6.502316147089004517e-02 -3.197268024086952209e-02
1.474949568510055542e-01 -9.179178625345230103e-02 4.973370581865310669e-02 2.004932761192321777e-01 -4.487366676330566406e-01 -2.116696536540985107e-02 4.686304926872253418e-02 1.248664334416389465e-01 1.394354924559593201e-02 -1.594599783420562744e-01 -8.002573251724243164e-02 -3.585673868656158447e-01 3.765908181667327881e-01 2.081032097339630127e-01 -4.769129306077957153e-02 1.301727294921875000e-01 1.941404342651367188e-01 -4.661563038825988770e-02 -5.434070527553558350e-02 -1.710898131132125854e-01 -7.236337754875421524e-03 5.332199856638908386e-02 -1.957891434431076050e-01 -3.425210416316986084e-01 1.439069062471389771e-01 1.684831455349922180e-02 -1.211446300148963928e-01 -2.133587747812271118e-01 5.006182938814163208e-02 1.141983270645141602e-01 1.054693982005119324e-01 -6.406503170728683472e-02
3.404358327388763428e-01 -3.682510182261466980e-02 3.154047951102256775e-02 3.548839092254638672e-01 7.923501729965209961e-02 -1.313063502311706543e-01 -1.202585026621818542e-01 2.694948613643646240e-01 9.984849393367767334e-02 -2.329224050045013428e-01 -5.028183013200759888e-02 1.532103680074214935e-02 1.040456965565681458e-01 -6.425798684358596802e-02 1.114200800657272339e-01 5.164819583296775818e-02 1.384164690971374512e-01 8.089625090360641479e-02 -9.342234581708908081e-03 -1.649698801338672638e-02 -1.492662131786346436e-01 -2.649974822998046875e-01 -1.620992124080657959e-01 -3.929281532764434814e-01 2.443623542785644531e-01 -1.272860318422317505e-01 7.216979563236236572e-02 9.613347053527832031e-02 -2.815825045108795166e-01 -9.726351499557495117e-02 2.054532766342163086e-01 -1.661878079175949097e-01
1.214097365736961365e-01 -2.579981088638305664e-01 -2.308311611413955688e-01 2.027743309736251831e-01 -5.120516940951347351e-02 1.591325551271438599e-01 -1.236502826213836670e-01 2.214840203523635864e-01 -1.370865255594253540e-01 -2.045214027166366577e-01 -1.651222109794616699e-01 1.770934313535690308e-01 2.018839418888092041e-01 -3.211043477058410645e-01 2.728044986724853516e-01 2.004103958606719971e-01 -5.200968310236930847e-02 1.818014383316040039e-01 -2.897025644779205322e-01 -1.678780615329742432e-01 1.755371317267417908e-02 3.120901994407176971e-02 2.169883996248245239e-01 -4.429981485009193420e-02 6.669044494628906250e-02 -7.631591707468032837e-02 -1.707575470209121704e-01 -2.007255405187606812e-01 -1.621672958135604858e-01 1.746808439493179321e-01 1.359615474939346313e-01 -3.304647654294967651e-02
-2.134575322270393372e-02 -1.219822466373443604e-01 -3.753506839275360107e-01 2.764315307140350342e-01 4.508921504020690918e-02 -8.738300204277038574e-02 6.285157799720764160e-02 2.472011148929595947e-01 1.006806567311286926e-01 -4.363953173160552979e-01 2.549394369125366211e-01 3.754837904125452042e-03 -7.935545593500137329e-02 2.385108321905136108e-01 5.461898073554039001e-02 1.725179851055145264e-01 3.863814473152160645e-02 2.296246290206909180e-01 2.100821882486343384e-01 -1.679608523845672607e-01 -2.437359839677810669e-02 2.025184780359268188e-01 -2.204603254795074463e-01 -2.394755035638809204e-01 5.501969717442989349e-03 -4.328999668359756470e-02 2.112273313105106354e-02 -1.147303730249404907e-01 -4.640658572316169739e-02 1.725982427597045898e-01 -9.679374843835830688e-02 -1.294176094233989716e-02
2.110869884490966797e-01 6.591424345970153809e-02 3.681612387299537659e-02 2.440118938684463501e-01 -1.904089599847793579e-01 5.935918539762496948e-03 -4.829062521457672119e-01 3.782856166362762451e-01 1.119399890303611755e-01 -4.546586424112319946e-02 8.963573724031448364e-02 2.232603877782821655e-01 1.438275873661041260e-01 -6.028801575303077698e-02 1.389960497617721558e-01 2.120377272367477417e-01 2.868521213531494141e-02 -1.203541755676269531e-01 2.582908272743225098e-01 -7.628010213375091553e-02 1.424624212086200714e-02 -1.863818764686584473e-01 3.608556091785430908e-02 -2.002017013728618622e-02 2.008707225322723389e-01 -9.658509492874145508e-02 -1.124840155243873596e-01 -1.384591013193130493e-01 -2.932912111282348633e-01 4.536229372024536133e-02 1.349363029003143311e-01 -6.527733802795410156e-02
2.051687389612197876e-01 1.328116748481988907e-03 -1.098136138170957565e-02 9.318789094686508179e-02 -1.138414442539215088e-01 1.075150370597839355e-01 -2.366387397050857544e-01 2.201163619756698608e-01 -3.551789224147796631e-01 -1.974312067031860352e-01 4.217668250203132629e-02 -6.745190918445587158e-02 8.933910727500915527e-02 -6.032583862543106079e-02 4.261119291186332703e-02 2.225387245416641235e-01 2.364878952503204346e-01 1.752835661172866821e-01 1.571301817893981934e-01 -4.096391797065734863e-01 -6.557376682758331299e-02 1.699188910424709320e-02 2.144886180758476257e-02 -3.345351815223693848e-01 6.458912510424852371e-03 -1.287983655929565430e-01 2.608420513570308685e-02 -2.658611834049224854e-01 1.127122044563293457e-01 -2.129751592874526978e-01 1.813905686140060425e-01 -1.031777337193489075e-01
1.448426097631454468e-01 6.063145399093627930e-02 -3.153979312628507614e-03 3.036222159862518311e-01 1.052364036440849304e-01 1.308581698685884476e-02 -3.259266316890716553e-01 2.750765979290008545e-01 2.875569760799407959e-01 8.729298412799835205e-02 -6.787177920341491699e-02 6.282544881105422974e-02 -9.795558452606201172e-02 1.572381556034088135e-01 -5.874755978584289551e-02 9.961406141519546509e-02 2.787352204322814941e-01 1.093936711549758911e-01 1.228255107998847961e-01 -2.243531495332717896e-01 -1.996672153472900391e-01 -8.862735331058502197e-02 1.523509025573730469e-01 -2.401081919670104980e-01 -7.436470687389373779e-02 1.006568130105733871e-02 -2.703247033059597015e-02 6.162238493561744690e-02 -2.986674308776855469e-01 3.804914951324462891e-01 8.504867553710937500e-02 -9.174246340990066528e-02
1.528803706169128418e-01 -1.947624795138835907e-02 1.627348363399505615e-01 6.935809552669525146e-02 1.005297824740409851e-01 1.780176609754562378e-01 -7.651940733194351196e-02 1.837407797574996948e-01 1.650003492832183838e-01 -2.403960227966308594e-01 1.008304283022880554e-01 -2.105672061443328857e-01 1.621863991022109985e-01 2.413052134215831757e-02 -3.652355074882507324e-02 4.227001219987869263e-02 -6.947745382785797119e-02 4.328718185424804688e-01 6.220982410013675690e-03 -1.838035136461257935e-01 2.827159874141216278e-02 -1.676602661609649658e-01 3.420587745495140553e-04 -3.431130349636077881e-01 9.721443802118301392e-02 -3.803929686546325684e-01 2.026406973600387573e-01 -2.524852454662322998e-01 -1.701787710189819336e-01 1.510797291994094849e-01 1.518026739358901978e-02 -1.018491610884666443e-01
1.963704973459243774e-01 -2.457793615758419037e-02 1.365299075841903687e-01 -2.243214547634124756e-01 -6.367667019367218018e-02 1.479153186082839966e-01 -1.196095421910285950e-01 3.638655841350555420e-01 -2.246978878974914551e-02 1.047761663794517517e-01 -2.498536854982376099e-01 -9.288626164197921753e-02 6.881316006183624268e-02 4.145684465765953064e-02 4.699271917343139648e-02 5.546034574508666992e-01 1.121036931872367859e-01 2.448653429746627808e-01 2.234296351671218872e-01 -1.387339681386947632e-01 -6.282293796539306641e-02 1.657944358885288239e-02 -2.052685618400573730e-01 -1.922297030687332153e-01 2.397204749286174774e-03 8.668518811464309692e-02 -1.431248039007186890e-01 6.409163773059844971e-02 -9.116618335247039795e-02 -1.607731133699417114e-01 1.686840057373046875e-01 -2.686621993780136108e-02
2.253406792879104614e-01 1.859853416681289673e-01 8.249622583389282227e-02 2.208067327737808228e-01 -2.104751169681549072e-01 6.831546127796173096e-02 -2.359319329261779785e-01 1.971296668052673340e-01 7.546736299991607666e-02 3.518169373273849487e-02 -3.251037374138832092e-02 -2.331951707601547241e-01 2.069230526685714722e-01 2.102880775928497314e-01 5.096535198390483856e-03 2.730673365294933319e-02 1.312541067600250244e-01 1.707560271024703979e-01 -1.039554476737976074e-01 -3.104463517665863037e-01 1.085909157991409302e-01 -2.040285617113113403e-01 -1.536326706409454346e-01 -4.076382517814636230e-02 1.961999237537384033e-01 -1.210162416100502014e-01 -9.062259644269943237e-02 -2.743121683597564697e-01 1.729888319969177246e-01 -1.123624015599489212e-02 3.670547306537628174e-01 1.782320290803909302e-01
1.262550950050354004e-01 3.211317583918571472e-02 -2.535235881805419922e-01 8.397174626588821411e-02 2.621515989303588867e-01 -2.521169744431972504e-02 -1.283248215913772583e-01 4.054624140262603760e-01 -2.859407365322113037e-01 7.624503225088119507e-02 -2.822812460362911224e-02 -6.323612481355667114e-02 3.059804439544677734e-01 2.922547608613967896e-02 2.643303573131561279e-01 -2.113605849444866180e-03 7.398847490549087524e-02 2.826926410198211670e-01 -6.952726095914840698e-02 -3.156432211399078369e-01 5.198263097554445267e-03 -1.586941182613372803e-01 -1.298755058087408543e-03 -2.428047060966491699e-01 -2.178017795085906982e-02 -1.431799829006195068e-01 -1.402844190597534180e-01 -1.137594282627105713e-01 1.070815175771713257e-01 -6.835649162530899048e-02 2.240646183490753174e-01 -1.038839668035507202e-01
3.613941967487335205e-01 -6.100751459598541260e-03 -4.185215011239051819e-02 1.398858577013015747e-01 -1.709825992584228516e-01 1.129326131194829941e-02 -1.036122292280197144e-01 4.242973327636718750e-01 1.242729648947715759e-01 -1.259886324405670166e-01 -3.636611625552177429e-02 -1.310868561267852783e-01 1.989132463932037354e-01 -2.106338143348693848e-01 2.362154573202133179e-01 1.568740159273147583e-01 2.517983615398406982e-01 3.502773493528366089e-02 -1.014727652072906494e-01 -9.446949511766433716e-02 1.549148000776767731e-02 2.059930562973022461e-01 1.740782558917999268e-01 -1.798958182334899902e-01 7.811395078897476196e-02 -3.810369223356246948e-02 -2.914320230484008789e-01 -1.249403320252895355e-02 -2.966145053505897522e-03 3.378698825836181641e-01 9.239861369132995605e-02 -9.598657488822937012e-02
-1.311728507280349731e-01 -1.819708198308944702e-01 -3.578002378344535828e-02 1.423499137163162231e-01 3.845172002911567688e-02 3.549910709261894226e-02 -2.454155832529067993e-01 1.414569616317749023e-01 -2.240693271160125732e-01 -2.025424540042877197e-01 6.063293293118476868e-02 1.522678434848785400e-01 -4.267395474016666412e-03 2.599880993366241455e-01 -1.675691455602645874e-01 3.461777269840240479e-01 2.066541612148284912e-01 5.055862665176391602e-02 -6.331261247396469116e-02 -3.186262845993041992e-01 -7.388225197792053223e-02 1.810264140367507935e-01 -8.940630406141281128e-02 -2.978343963623046875e-01 2.407771348953247070e-01 2.310561388731002808e-01 -1.511669754981994629e-01 -4.070558771491050720e-02 -9.568043053150177002e-02 4.791666567325592041e-02 2.797315716743469238e-01 -1.566680893301963806e-02
1.994404196739196777e-01 -1.699493527412414551e-01 -6.719951983541250229e-03 2.583872079849243164e-01 1.534159481525421143e-02 1.849556155502796173e-02 1.953046917915344238e-01 3.115440905094146729e-01 -2.561316490173339844e-01 -2.013194561004638672e-01 2.713590115308761597e-02 1.382706016302108765e-01 1.447266638278961182e-01 4.444098100066184998e-02 7.727827876806259155e-02 1.884565502405166626e-01 3.005687892436981201e-01 4.055170416831970215e-01 1.288023889064788818e-01 -1.952803283929824829e-01 -9.919345378875732422e-02 -4.530146252363920212e-03 1.580116748809814453e-01 1.569865643978118896e-01 1.847507208585739136e-01 -1.444696914404630661e-02 3.207229077816009521e-01 4.838969185948371887e-02 -1.662363484501838684e-02 1.477221548557281494e-01 -8.725352585315704346e-02 -1.066510193049907684e-02
-4.757900908589363098e-02 -1.230271831154823303e-01 6.917627900838851929e-02 -1.031326223164796829e-02 -1.392154842615127563e-01 -3.621516376733779907e-02 -2.228193432092666626e-01 2.375656813383102417e-01 9.875103086233139038e-02 3.533772379159927368e-02 -2.741918154060840607e-02 -1.241957172751426697e-01 2.962256073951721191e-01 1.108704730868339539e-01 1.278379112482070923e-01 5.833185315132141113e-01 2.635040283203125000e-01 8.140771836042404175e-02 -3.230400756001472473e-02 -2.143578082323074341e-01 9.988057613372802734e-02 -3.124238178133964539e-02 -1.624545603990554810e-01 -1.249004900455474854e-01 -1.700798124074935913e-01 2.378301322460174561e-02 -2.232697904109954834e-01 4.499374330043792725e-02 1.800762722268700600e-03 6.842589378356933594e-02 -5.257117375731468201e-02 3.198353648185729980e-01
6.393492221832275391e-02 -4.246349260210990906e-02 -8.656886219978332520e-02 1.625348925590515137e-01 7.569763064384460449e-02 7.235164195299148560e-02 -1.925822347402572632e-01 2.772964239120483398e-01 -3.689038455486297607e-01 -1.090303137898445129e-01 4.086019843816757202e-02 -1.041309610009193420e-01 6.022524833679199219e-02 -1.384152472019195557e-01 -1.049278154969215393e-01 2.806391119956970215e-01 1.747214645147323608e-01 3.346346914768218994e-01 7.391375303268432617e-02 -2.750640213489532471e-01 1.336967758834362030e-02 5.665437877178192139e-02 -1.071784943342208862e-01 -3.387285470962524414e-01 3.541425988078117371e-02 -1.423335224390029907e-01 -2.118326127529144287e-01 -2.649083733558654785e-01 1.406781077384948730e-01 -1.166408285498619080e-01 1.957636922597885132e-01 -2.610608190298080444e-02
1.863544881343841553e-01 4.026858136057853699e-02 2.879901416599750519e-02 3.129157721996307373e-01 -1.776816993951797485e-01 -1.396086364984512329e-01 -1.549558341503143311e-01 3.301342427730560303e-01 -1.854578107595443726e-01 -2.643159627914428711e-01 6.797195225954055786e-02 -1.364842951297760010e-01 1.591659337282180786e-01 1.334571689367294312e-01 2.215435057878494263e-01 -1.390041261911392212e-01 1.666001975536346436e-01 1.726185381412506104e-01 8.098963648080825806e-02 -2.302803099155426025e-01 -1.717167943716049194e-01 4.549747705459594727e-02 1.167584136128425598e-01 -1.394024491310119629e-01 1.829401850700378418e-01 4.337909817695617676e-02 -1.010083705186843872e-01 -4.448596239089965820e-01 3.230280429124832153e-02 6.578917056322097778e-02 -6.517068296670913696e-02 8.339962363243103027e-02
3.252622783184051514e-01 -3.293844056315720081e-04 7.821171893738210201e-04 2.846281528472900391e-01 -4.673397541046142578e-02 -1.908679492771625519e-02 -1.028465032577514648e-01 1.860808879137039185e-01 3.483898043632507324e-01 6.294945627450942993e-02 2.507704496383666992e-01 -8.774945139884948730e-02 4.208298027515411377e-01 -6.391727179288864136e-02 -1.366645246744155884e-01 -2.852521603927016258e-03 7.414408028125762939e-02 1.855164468288421631e-01 2.608037926256656647e-02 -2.741814553737640381e-01 3.336535021662712097e-02 1.412357687950134277e-01 1.119041442871093750e-01 -2.067258358001708984e-01 3.171618580818176270e-01 8.521034568548202515e-02 6.552459299564361572e-02 -1.664459854364395142e-01 -1.606047451496124268e-01 -8.644843101501464844e-02 -5.892134830355644226e-02 -3.112973272800445557e-02
3.247729539871215820e-01 1.676155179738998413e-01 9.236662648618221283e-03 -1.856265775859355927e-02 -4.112747684121131897e-02 2.147426009178161621e-01 -2.365518361330032349e-01 3.870616257190704346e-01 -6.468878593295812607e-03 2.443727105855941772e-01 1.208676770329475403e-01 -1.594110727310180664e-01 3.095408380031585693e-01 3.259601444005966187e-02 -4.073309898376464844e-02 2.811471521854400635e-01 2.381713092327117920e-01 3.200436234474182129e-01 1.244506537914276123e-01 -9.289857000112533569e-02 8.682142198085784912e-02 -7.709542661905288696e-02 -2.428828775882720947e-01 -7.188536692410707474e-03 -5.649209395051002502e-02 7.134887576103210449e-02 1.557988375425338745e-01 -1.146382912993431091e-01 -1.042360812425613403e-02 -5.904560163617134094e-02 -2.981287892907857895e-03 1.730850785970687866e-01
2.724322378635406494e-01 -9.660505503416061401e-02 -2.189583331346511841e-02 4.791206121444702148e-01 -1.315306425094604492e-01 2.483033090829849243e-01 -3.132791817188262939e-02 3.004114925861358643e-01 1.646774113178253174e-01 -7.948984205722808838e-02 5.261035636067390442e-02 6.962773948907852173e-02 1.242825388908386230e-01 7.435443997383117676e-02 -4.870204254984855652e-02 3.310019895434379578e-02 -1.345052123069763184e-01 8.688933216035366058e-03 -3.195147588849067688e-02 -3.595739305019378662e-01 -2.360332608222961426e-01 -6.376502662897109985e-02 -5.988653376698493958e-02 -1.509679406881332397e-01 1.447044163942337036e-01 1.886263340711593628e-01 -1.614585667848587036e-01 1.016309261322021484e-01 -2.681144773960113525e-01 4.369963705539703369e-02 -1.678742319345474243e-01 -1.456117033958435059e-01
3.496918454766273499e-02 -2.998054921627044678e-01 2.625917196273803711e-01 1.635075658559799194e-01 -7.994788140058517456e-02 1.153749451041221619e-01 -4.841963574290275574e-02 2.289784848690032959e-01 -4.703225567936897278e-03 1.453132033348083496e-01 -2.471442818641662598e-01 -1.108991131186485291e-01 6.008226796984672546e-02 5.918259918689727783e-02 -1.049709394574165344e-01 3.260881900787353516e-01 1.811426132917404175e-01 3.177980333566665649e-02 1.427416801452636719e-01 -1.113218441605567932e-01 -3.465650230646133423e-02 1.106461733579635620e-01 -1.158388629555702209e-01 -3.668469190597534180e-01 7.588820904493331909e-02 2.293679565191268921e-01 -2.094255238771438599e-01 -4.321125447750091553e-01 -8.837251923978328705e-03 -4.396209493279457092e-02 1.389733981341123581e-02 -2.370670437812805176e-02
1.475664526224136353e-01 -1.548456251621246338e-01 1.661909371614456177e-02 8.041814714670181274e-02 -1.124755106866359711e-02 2.787230908870697021e-01 -1.146670579910278320e-01 2.983530461788177490e-01 -1.607623398303985596e-01 -1.655050069093704224e-01 1.743769645690917969e-01 6.760770827531814575e-02 -6.323631387203931808e-03 1.850547152571380138e-03 -1.122372597455978394e-01 1.398701220750808716e-01 3.011763989925384521e-01 -6.345334649085998535e-02 -3.384744375944137573e-02 -1.897488683462142944e-01 6.913688778877258301e-02 8.850904554128646851e-02 5.353371798992156982e-02 -1.681738644838333130e-01 3.946321308612823486e-01 8.037586510181427002e-02 -4.047057032585144043e-01 -1.563773006200790405e-01 -3.027962744235992432e-01 -1.348723173141479492e-01 1.009673476219177246e-01 3.093373030424118042e-02
-4.882624372839927673e-02 4.792226850986480713e-02 -1.430872362107038498e-02 3.046418428421020508e-01 -2.102749943733215332e-01 9.422148764133453369e-02 -8.330585062503814697e-02 4.593651890754699707e-01 -2.259188741445541382e-01 -1.123175993561744690e-01 -1.582756452262401581e-02 -1.295512914657592773e-01 1.167457029223442078e-01 2.615841925144195557e-01 2.157251238822937012e-01 1.512528061866760254e-01 2.153976410627365112e-01 3.659946843981742859e-02 -1.748782768845558167e-02 -9.025048464536666870e-02 -5.414426699280738831e-02 -1.230341792106628418e-01 5.915653333067893982e-02 -1.419449001550674438e-01 1.030321642756462097e-01 2.071613632142543793e-02 1.945759654045104980e-01 -3.855019211769104004e-01 1.482951343059539795e-01 -5.757775530219078064e-02 2.549436688423156738e-01 1.156569942831993103e-01
-7.594913989305496216e-02 1.381993200629949570e-02 2.410125285387039185e-01 1.840369999408721924e-01 1.132707893848419189e-01 2.326745092868804932e-01 1.873477362096309662e-02 3.030879199504852295e-01 6.013660505414009094e-02 1.392601616680622101e-02 -2.805899083614349365e-01 -1.027080565690994263e-01 1.475759446620941162e-01 2.232341468334197998e-01 2.347141504287719727e-01 1.903489530086517334e-01 2.536303997039794922e-01 1.638239920139312744e-01 -8.980198204517364502e-02 -1.746659874916076660e-01 1.205925196409225464e-01 2.786989212036132812e-01 -8.018486946821212769e-02 -4.180453419685363770e-01 2.162979543209075928e-01 -3.617985919117927551e-02 -6.881704926490783691e-02 9.615076333284378052e-02 2.889518626034259796e-02 -6.433314830064773560e-02 1.255183666944503784e-01 3.046259284019470215e-02
-5.553034693002700806e-02 -2.959847450256347656e-01 -8.897916972637176514e-02 1.014060005545616150e-01 3.184887021780014038e-02 -3.668170422315597534e-02 -8.069151639938354492e-02 2.112701088190078735e-01 2.357130125164985657e-02 5.265289545059204102e-02 -6.515949964523315430e-02 -1.444703340530395508e-01 -1.655722856521606445e-01 3.175590038299560547e-01 -2.677838802337646484e-01 3.227917253971099854e-01 -1.094365678727626801e-02 8.764214068651199341e-02 -7.194560021162033081e-02 -3.531974852085113525e-01 9.754811972379684448e-02 1.690018028020858765e-01 -2.286916822195053101e-01 -7.990414649248123169e-02 1.414488554000854492e-01 2.135775238275527954e-01 -2.709231972694396973e-01 9.837248362600803375e-03 -3.075321316719055176e-01 1.655231579206883907e-03 1.190115287899971008e-01 -1.504923999309539795e-01
4.758409410715103149e-02 -2.928422987461090088e-01 -1.187274530529975891e-01 1.228197887539863586e-01 -1.079090312123298645e-01 -3.478379920125007629e-02 6.769767403602600098e-02 4.991874098777770996e-02 3.012410700321197510e-01 -3.849623799324035645e-01 1.092585697770118713e-01 2.869713306427001953e-02 3.097575306892395020e-01 4.236119613051414490e-02 1.181096769869327545e-02 4.260214567184448242e-01 2.189543396234512329e-01 1.822089999914169312e-01 -6.639732420444488525e-02 -1.814495921134948730e-01 5.397505313158035278e-02 -2.339920997619628906e-01 1.025517433881759644e-01 7.286876207217574120e-04 1.836281865835189819e-01 -7.320152129977941513e-03 1.810696423053741455e-01 -1.407559961080551147e-01 -1.264500170946121216e-01 6.996197998523712158e-02 1.305503994226455688e-01 -1.443334221839904785e-01
-2.907503163442015648e-03 -1.055273786187171936e-01 1.677218675613403320e-01 1.448761373758316040e-01 3.852594271302223206e-02 -1.996233500540256500e-02 -8.606576174497604370e-02 1.424035280942916870e-01 1.196371316909790039e-01 -2.574705779552459717e-01 8.109827339649200439e-02 -3.144080042839050293e-01 1.907089650630950928e-01 2.922850288450717926e-02 3.920323774218559265e-02 1.104247272014617920e-01 -1.763633191585540771e-01 4.385902881622314453e-01 -9.893222898244857788e-02 -2.449310123920440674e-01 -1.963199302554130554e-02 -1.463030129671096802e-01 -8.047653734683990479e-02 -2.403195053339004517e-01 1.432687342166900635e-01 -3.636864125728607178e-01 2.251971065998077393e-01 -2.091996669769287109e-01 -1.340872347354888916e-01 6.228435412049293518e-02 1.565346717834472656e-01 1.676026917994022369e-02
1.855684965848922729e-01 -3.520649075508117676e-01 -2.018600255250930786e-01 8.977894484996795654e-02 -3.456474840641021729e-02 2.192930430173873901e-01 1.541277952492237091e-02 2.106020599603652954e-01 1.876158453524112701e-02 1.045316234230995178e-01 -4.126395657658576965e-02 2.506457269191741943e-01 3.410623371601104736e-01 8.088182657957077026e-02 -1.115720495581626892e-01 1.601335108280181885e-01 5.776945874094963074e-02 3.603300154209136963e-01 1.407685279846191406e-01 -3.188757896423339844e-01 -2.013761550188064575e-01 -5.643702670931816101e-02 -1.087532863020896912e-01 6.469468027353286743e-02 2.104635983705520630e-01 -4.132530651986598969e-03 2.365245968103408813e-01 1.253852844238281250e-01 9.090675041079521179e-03 1.437702924013137817e-01 -8.059172332286834717e-02 6.725296378135681152e-02
1.821089088916778564e-01 -1.661171168088912964e-01 1.006873846054077148e-01 4.287229776382446289e-01 -7.695241272449493408e-02 -3.601853549480438232e-02 -1.545952260494232178e-01 2.253562957048416138e-02 -1.264234483242034912e-01 2.108524367213249207e-02 -2.152809053659439087e-01 5.316776782274246216e-02 3.039514720439910889e-01 -4.517042264342308044e-02 1.895883679389953613e-01 2.395162880420684814e-01 -1.579786688089370728e-01 2.676412649452686310e-02 1.154396310448646545e-01 -7.516361773014068604e-02 -7.627854496240615845e-02 -1.863045543432235718e-01 1.431022770702838898e-02 -3.636488616466522217e-01 1.423822641372680664e-01 -1.844769567251205444e-01 -4.683844745159149170e-02 -3.303337395191192627e-01 -1.712133139371871948e-01 9.496395289897918701e-02 -1.003779098391532898e-01 -1.693685054779052734e-01
4.326929748058319092e-01 -5.041484907269477844e-02 -6.226234138011932373e-02 -1.782264187932014465e-02 5.166105926036834717e-02 1.240225657820701599e-01 -2.500399649143218994e-01 2.062548547983169556e-01 -1.188576873391866684e-02 -1.889876127243041992e-01 -3.906166255474090576e-01 -6.594514846801757812e-02 1.720222979784011841e-01 2.054662257432937622e-01 7.516175508499145508e-03 1.698715537786483765e-01 2.444208711385726929e-01 -8.990306407213211060e-02 -1.142308786511421204e-01 -1.836927235126495361e-01 6.241482123732566833e-02 1.478444188833236694e-01 -3.037114441394805908e-02 -2.561515271663665771e-01 -2.752944268286228180e-02 1.080161482095718384e-01 -1.363097131252288818e-01 -2.209717035293579102e-01 -1.253027617931365967e-01 5.839942395687103271e-02 -2.039155960083007812e-01 -2.049107700586318970e-01
2.799448072910308838e-01 -7.781716529279947281e-03 -1.651494204998016357e-01 4.216875135898590088e-02 -9.671761095523834229e-02 -1.769204437732696533e-01 -3.876666426658630371e-01 3.707999587059020996e-01 2.448137551546096802e-01 -8.190364390611648560e-02 9.541744366288185120e-03 7.440230250358581543e-02 2.083556503057479858e-01 1.918898522853851318e-01 1.397815067321062088e-03 1.107324361801147461e-01 1.703229546546936035e-01 1.287120282649993896e-01 -5.527972429990768433e-02 -1.047151610255241394e-01 -7.525185495615005493e-02 -4.269848577678203583e-03 3.434273600578308105e-01 -4.974337294697761536e-02 2.682240605354309082e-01 -1.297757625579833984e-01 -1.712465435266494751e-01 -5.469395592808723450e-02 2.891159150749444962e-03 2.657799720764160156e-01 8.403556793928146362e-02 -1.216992959380149841e-01
2.724991878494620323e-03 -4.960222169756889343e-02 -1.157703995704650879e-01 7.529509067535400391e-02 -1.708569526672363281e-01 1.172810047864913940e-01 1.815514452755451202e-02 4.767042100429534912e-01 -3.300753235816955566e-01 -2.173277884721755981e-01 9.457972645759582520e-02 4.548569396138191223e-02 1.714759916067123413e-01 1.588569730520248413e-01 -2.131538987159729004e-01 2.129670679569244385e-01 1.041421145200729370e-01 6.647196412086486816e-02 -4.458833634853363037e-01 -1.046185716986656189e-01 3.940465860068798065e-03 -2.506932243704795837e-02 -2.147527188062667847e-01 1.256376951932907104e-01 5.953581258654594421e-02 1.438663154840469360e-02 1.500685214996337891e-01 -1.328121218830347061e-02 -2.097318693995475769e-02 2.289730459451675415e-01 1.651139855384826660e-01 -3.411560878157615662e-02
2.292725443840026855e-02 -1.507375985383987427e-01 -1.360570937395095825e-01 2.946256399154663086e-01 7.965774089097976685e-02 2.349972426891326904e-01 -1.746431738138198853e-01 1.317998468875885010e-01 5.494442582130432129e-02 -3.183684945106506348e-01 -1.769469529390335083e-01 1.189076248556375504e-02 1.278614252805709839e-01 -1.113908216357231140e-01 -1.121765747666358948e-01 2.290010899305343628e-01 2.667270228266716003e-02 9.928513318300247192e-03 -3.209102451801300049e-01 -1.933448165655136108e-01 -2.435787022113800049e-01 -1.005093678832054138e-01 -2.492075860500335693e-01 -2.262274771928787231e-01 3.709692507982254028e-02 2.519136071205139160e-01 7.378591597080230713e-02 -1.318597467616200447e-03 6.663589156232774258e-04 2.364562302827835083e-01 -1.522822082042694092e-01 -2.431245446205139160e-01
4.583181068301200867e-02 -9.216886013746261597e-02 -2.703711092472076416e-01 1.949488818645477295e-01 1.056088805198669434e-01 -1.716413348913192749e-02 -1.714763194322586060e-01 1.717418879270553589e-01 -1.262806914746761322e-02 -9.241487830877304077e-02 -2.267933636903762817e-01 1.088715866208076477e-01 1.603986918926239014e-01 -1.900689452886581421e-01 3.250211179256439209e-01 1.356037855148315430e-01 -1.682061702013015747e-01 1.668008714914321899e-01 -1.429448127746582031e-01 -1.558062583208084106e-01 -4.768354818224906921e-02 -5.672786384820938110e-02 1.133209764957427979e-01 -1.998989135026931763e-01 4.041743278503417969e-01 -4.756492748856544495e-02 1.662066206336021423e-02 -2.171281725168228149e-01 -4.136470258235931396e-01 3.429200872778892517e-02 -3.440243005752563477e-02 -6.679181009531021118e-02
7.746949046850204468e-02 8.925300091505050659e-02 -6.757891923189163208e-02 2.420879006385803223e-01 -3.308532387018203735e-02 -1.023546233773231506e-01 1.339930295944213867e-01 1.994275152683258057e-01 -6.066564098000526428e-02 -2.770961523056030273e-01 -1.018823757767677307e-01 8.819103240966796875e-02 1.887649297714233398e-01 2.467154860496520996e-01 2.213935703039169312e-01 2.533772587776184082e-01 2.562384009361267090e-01 3.666608929634094238e-01 2.975638508796691895e-01 -1.446482986211776733e-01 1.020028255879878998e-02 4.138926044106483459e-03 -6.899789720773696899e-02 1.163211613893508911e-01 2.685785591602325439e-01 5.142259225249290466e-02 2.486055642366409302e-01 -6.840180605649948120e-02 -9.870162606239318848e-02 2.361269593238830566e-01 -4.187871143221855164e-02 -9.345542639493942261e-02
7.396665215492248535e-02 -1.677507311105728149e-01 1.758722960948944092e-01 1.105438359081745148e-02 6.366614252328872681e-02 -7.060502469539642334e-02 1.131428405642509460e-01 5.493181943893432617e-01 1.223926693201065063e-01 -2.454071491956710815e-01 -2.541344165802001953e-01 -5.298396944999694824e-02 8.185802400112152100e-02 -4.020667821168899536e-02 1.736010611057281494e-02 1.996048688888549805e-01 7.390799932181835175e-03 1.282401233911514282e-01 -1.926791481673717499e-02 -1.215460672974586487e-01 2.175082266330718994e-01 1.769940927624702454e-02 -2.915058517828583717e-03 -1.182824373245239258e-02 -2.241648733615875244e-01 3.020042479038238525e-01 -7.755155861377716064e-02 -2.450690120458602905e-01 -1.124539300799369812e-01 1.797541230916976929e-01 1.382662206888198853e-01 -2.639458775520324707e-01
-1.497685015201568604e-01 -1.138409078121185303e-01 3.323946520686149597e-02 -1.127134934067726135e-01 -9.439941495656967163e-02 1.387977302074432373e-01 1.658776849508285522e-01 4.294098317623138428e-01 -1.892922259867191315e-02 -1.637431085109710693e-01 1.602431386709213257e-01 1.691429316997528076e-01 2.135780900716781616e-01 -1.616397351026535034e-01 2.925185114145278931e-02 1.880430243909358978e-02 1.501874178647994995e-01 3.346497416496276855e-01 2.790571451187133789e-01 -1.786218583583831787e-01 -8.143556863069534302e-02 -4.428402334451675415e-02 -1.756952702999114990e-01 5.182857811450958252e-02 1.418169289827346802e-01 -1.134746521711349487e-01 -5.990404635667800903e-02 -1.657145321369171143e-01 -2.566790282726287842e-01 -8.028654009103775024e-02 9.545731544494628906e-02 -3.526370227336883545e-01
4.984689876437187195e-02 -2.806262969970703125e-01 2.421661093831062317e-02 1.305547356605529785e-01 1.652545630931854248e-01 3.035628423094749451e-02 -2.357860505580902100e-01 7.093063741922378540e-02 8.915925025939941406e-02 1.308737229555845261e-02 -7.048401981592178345e-02 2.215453833341598511e-01 2.012874782085418701e-01 4.049963057041168213e-01 2.389061897993087769e-01 1.570722311735153198e-01 3.893923461437225342e-01 1.547893136739730835e-01 -1.068176850676536560e-01 -7.112441956996917725e-02 -1.772727966308593750e-01 -3.825595974922180176e-01 -3.646689699962735176e-03 1.049763802438974380e-02 4.705253988504409790e-02 2.953942678868770599e-02 -4.487113282084465027e-02 4.529908671975135803e-02 -1.859667152166366577e-01 1.295796185731887817e-01 1.360704004764556885e-01 -1.296970993280410767e-01
3.445026874542236328e-01 -1.701873093843460083e-01 2.377738244831562042e-02 4.882017523050308228e-02 1.328977793455123901e-01 9.214217960834503174e-02 -1.053541302680969238e-01 1.315709501504898071e-01 -1.500584464520215988e-02 -2.010871469974517822e-01 -3.979835510253906250e-01 -7.444676756858825684e-02 5.018683522939682007e-02 2.758358418941497803e-01 -6.355079263448715210e-02 1.312479227781295776e-01 3.511805236339569092e-01 -9.328399598598480225e-02 1.760867424309253693e-02 -2.174794077873229980e-01 4.844650626182556152e-03 5.718953907489776611e-03 -1.710119694471359253e-01 -2.860400080680847168e-01 4.892643541097640991e-02 1.172848269343376160e-01 2.297229692339897156e-02 -2.147126644849777222e-01 -1.688243299722671509e-01 -3.445848450064659119e-02 -2.352904081344604492e-01 -2.275811135768890381e-01
-2.441818080842494965e-02 -1.679154038429260254e-01 -2.194012403488159180e-01 2.889136672019958496e-01 1.737048663198947906e-02 1.614736020565032959e-01 -2.738754749298095703e-01 1.358457654714584351e-01 -3.198842704296112061e-02 -2.341736853122711182e-01 -1.720907688140869141e-01 5.736096203327178955e-02 1.046867221593856812e-01 3.779583424329757690e-02 -3.659885749220848083e-02 2.907369732856750488e-01 2.876865491271018982e-02 -1.368649452924728394e-01 -2.576630413532257080e-01 -2.926974892616271973e-01 -1.179213672876358032e-01 -9.533091634511947632e-02 -2.609016299247741699e-01 -1.854204982519149780e-01 4.673873633146286011e-02 3.495410084724426270e-01 8.055610954761505127e-02 -1.372794210910797119e-01 6.620192527770996094e-02 2.084279209375381470e-01 -1.000030264258384705e-01 -1.677856147289276123e-01
2.405784092843532562e-02 -1.855417490005493164e-01 -1.415474414825439453e-01 1.639614552259445190e-01 -5.299429967999458313e-02 9.252601861953735352e-02 4.184185713529586792e-02 2.527454793453216553e-01 3.996119648218154907e-02 9.133854508399963379e-02 -1.449417471885681152e-01 4.060564935207366943e-02 1.668562442064285278e-01 1.363084912300109863e-01 3.342300653457641602e-01 2.609522938728332520e-01 4.375600442290306091e-02 1.273479871451854706e-02 -8.833057433366775513e-02 -1.330355554819107056e-01 -1.719520054757595062e-02 5.844486132264137268e-02 -2.152245305478572845e-02 -5.317286252975463867e-01 -1.563894450664520264e-01 1.065553501248359680e-01 4.241215065121650696e-02 -3.032138049602508545e-01 4.514107108116149902e-02 -2.560872351750731468e-03 -2.464645653963088989e-01 -2.746397256851196289e-01
9.102974832057952881e-02 -2.347328662872314453e-01 -9.078159183263778687e-02 5.741332098841667175e-02 9.887958317995071411e-02 -1.144736912101507187e-02 -2.274644374847412109e-01 4.742873609066009521e-01 1.013170853257179260e-01 -1.840528398752212524e-01 -1.147496327757835388e-01 -2.220357656478881836e-01 4.527622461318969727e-02 -6.784456223249435425e-02 1.693970710039138794e-01 6.817521154880523682e-02 1.974771171808242798e-01 -1.583831161260604858e-01 -7.799236476421356201e-02 -2.671698331832885742e-01 9.528890997171401978e-02 -9.890817105770111084e-02 -1.913579255342483521e-01 3.255417943000793457e-02 -1.069948822259902954e-01 2.601508200168609619e-01 -1.999413669109344482e-01 -8.088970184326171875e-02 -2.287881374359130859e-01 2.479814887046813965e-01 1.272466033697128296e-01 -1.952272951602935791e-01
1.964629441499710083e-02 -8.227595826610922813e-04 1.956912428140640259e-01 7.842152565717697144e-02 1.630510091781616211e-01 8.377373963594436646e-02 1.839081048965454102e-01 2.826535999774932861e-01 -1.107174754142761230e-01 9.968437254428863525e-02 -2.554500699043273926e-01 -2.660016342997550964e-02 3.151509761810302734e-01 1.722909212112426758e-01 2.097491025924682617e-01 2.555127143859863281e-01 1.794630885124206543e-01 2.094069868326187134e-01 -2.269986458122730255e-02 -1.554739028215408325e-01 2.019954472780227661e-01 1.147061362862586975e-01 -1.726273000240325928e-01 -1.925319731235504150e-01 -5.693846940994262695e-02 -3.583109378814697266e-02 -1.690194010734558105e-01 1.164770647883415222e-01 -3.559328615665435791e-01 1.876135319471359253e-01 1.796185225248336792e-01 -1.379193067550659180e-01
2.495548278093338013e-01 -3.762879371643066406e-01 1.614293754100799561e-01 1.164956949651241302e-02 -4.550371319055557251e-02 7.410371303558349609e-02 -2.644189596176147461e-01 1.420519053936004639e-01 9.958223253488540649e-02 2.068120986223220825e-01 2.063135504722595215e-01 -1.348206102848052979e-01 2.771942690014839172e-02 2.702023275196552277e-02 2.902175672352313995e-02 3.117751181125640869e-01 -1.127534136176109314e-01 2.981440722942352295e-01 -2.873629704117774963e-02 -1.851213537156581879e-02 -2.339530140161514282e-01 -1.008802652359008789e-01 1.682115346193313599e-02 -4.185454547405242920e-01 -4.026416689157485962e-02 1.077551580965518951e-02 -6.408324092626571655e-02 -5.167446285486221313e-02 -2.636410593986511230e-01 1.063708066940307617e-01 1.591277271509170532e-01 3.872236981987953186e-02
-1.559203714132308960e-01 -1.302460730075836182e-01 -4.273961111903190613e-02 1.700213700532913208e-01 -2.253496944904327393e-01 3.356834650039672852e-01 -1.911292038857936859e-02 2.357726097106933594e-01 3.094279170036315918e-01 1.090726107358932495e-01 -6.812422722578048706e-02 -1.197958141565322876e-01 5.599984154105186462e-02 2.570364177227020264e-01 -4.609483852982521057e-02 1.135738492012023926e-01 1.624285429716110229e-02 3.780568540096282959e-01 -2.758967690169811249e-03 -2.715069353580474854e-01 -1.078352257609367371e-01 -6.631738692522048950e-02 -8.406143635511398315e-02 -1.405436992645263672e-01 1.750565171241760254e-01 2.561280503869056702e-02 -1.732946038246154785e-01 -6.835249811410903931e-02 2.443445920944213867e-01 1.870402544736862183e-01 2.994963154196739197e-02 -2.763333618640899658e-01
1.646096408367156982e-01 -4.483047500252723694e-02 2.561445347964763641e-02 -6.153808161616325378e-02 4.508982896804809570e-01 -1.325280070304870605e-01 -7.904971390962600708e-02 1.666627675294876099e-01 -1.591517180204391479e-01 -1.601714827120304108e-02 2.523805201053619385e-01 -1.024748082272708416e-03 1.052390635013580322e-01 2.550001144409179688e-01 -8.875206112861633301e-02 1.414196938276290894e-01 1.127067357301712036e-01 1.120152994990348816e-01 -1.765868961811065674e-01 -2.539470195770263672e-01 -1.306957900524139404e-01 -1.646294146776199341e-01 -1.684649586677551270e-01 -1.245840936899185181e-01 2.849210500717163086e-01 2.070061713457107544e-01 -2.425025217235088348e-02 -3.687576949596405029e-01 5.676556378602981567e-02 1.579039990901947021e-01 1.303229331970214844e-01 -5.952161550521850586e-02
1.934455037117004395e-01 -2.668662071228027344e-01 -7.452656328678131104e-02 2.530395984649658203e-01 -1.172188296914100647e-01 1.755149215459823608e-01 1.042095827870070934e-03 3.742087185382843018e-01 -1.010851413011550903e-01 -1.113073155283927917e-01 -6.530281156301498413e-02 -2.953328788280487061e-01 3.061857819557189941e-01 -1.946509815752506256e-02 1.731806099414825439e-01 6.237765029072761536e-02 9.026423841714859009e-02 -2.170328497886657715e-01 -2.162515223026275635e-01 -2.298132628202438354e-01 1.536817699670791626e-01 9.471806883811950684e-02 -2.496287375688552856e-01 2.548386715352535248e-02 3.691019862890243530e-02 1.337726563215255737e-01 -1.678119897842407227e-01 -2.264744788408279419e-01 -2.011937797069549561e-01 1.675119251012802124e-02 -2.406521141529083252e-02 -6.828951090574264526e-02
1.193731576204299927e-01 1.843747645616531372e-01 1.750792711973190308e-01 1.336613595485687256e-01 1.947606801986694336e-01 -1.064145565032958984e-01 -2.117587476968765259e-01 4.359693825244903564e-01 -1.547773629426956177e-01 8.525855839252471924e-02 -9.248201549053192139e-02 -1.758765429258346558e-01 1.284779012203216553e-01 8.092342317104339600e-02 2.353665381669998169e-01 1.900224536657333374e-01 2.637542486190795898e-01 3.119903206825256348e-01 1.043800041079521179e-01 -1.571080386638641357e-01 2.004297226667404175e-01 2.927414141595363617e-02 -1.598263978958129883e-01 -1.477344632148742676e-01 1.566308885812759399e-01 -1.293339580297470093e-01 -9.670543670654296875e-02 3.153079655021429062e-03 -2.401859313249588013e-02 -1.959149837493896484e-01 1.835313141345977783e-01 -1.401868313550949097e-01
1.134926918894052505e-03 -1.092813834547996521e-01 -8.694823086261749268e-02 2.249899059534072876e-01 -2.003641240298748016e-02 7.221470773220062256e-02 -1.514031291007995605e-01 -1.573060266673564911e-02 1.685641109943389893e-01 -1.581475436687469482e-01 -7.824268192052841187e-02 -2.321274876594543457e-01 2.149709910154342651e-01 -5.488293990492820740e-02 -2.095827013254165649e-01 4.699395596981048584e-01 7.380300760269165039e-02 1.317709386348724365e-01 -5.788235366344451904e-02 -1.136225238442420959e-01 -8.420462720096111298e-03 -7.855363190174102783e-02 -2.558265626430511475e-01 -1.166583746671676636e-01 2.008040621876716614e-02 1.234422773122787476e-01 1.344972401857376099e-01 -4.067272543907165527e-01 -5.559911206364631653e-02 3.759676814079284668e-01 -3.180365636944770813e-02 6.845125555992126465e-02
4.798426479101181030e-02 -3.083581924438476562e-01 -5.130724981427192688e-02 -5.281799659132957458e-02 4.265284910798072815e-02 4.262431859970092773e-01 5.835944414138793945e-02 4.301804304122924805e-01 4.767994955182075500e-02 -1.260748654603958130e-01 5.573470145463943481e-02 8.307263255119323730e-02 3.454415202140808105e-01 3.487836942076683044e-02 -1.188089624047279358e-01 2.019878774881362915e-01 -2.498993091285228729e-02 4.438675940036773682e-02 1.611780747771263123e-02 -3.768517673015594482e-01 -2.362649440765380859e-01 1.038435176014900208e-01 -1.186421141028404236e-01 -1.310931239277124405e-02 8.959889411926269531e-03 2.001256793737411499e-01 7.887638360261917114e-02 1.121782362461090088e-01 -8.285678178071975708e-02 2.782351709902286530e-02 -1.511763781309127808e-01 8.022806048393249512e-02
3.631361722946166992e-01 -8.446823805570602417e-02 -1.225221976637840271e-01 1.918042302131652832e-01 1.207402125000953674e-01 3.278853837400674820e-03 4.825148358941078186e-02 3.100525736808776855e-01 -2.062407582998275757e-01 -1.134418770670890808e-01 1.021881550550460815e-01 3.719146922230720520e-02 1.815033853054046631e-01 4.717757552862167358e-02 -1.255392730236053467e-01 1.019475385546684265e-01 3.771122694015502930e-01 2.589816451072692871e-01 -3.860215889289975166e-03 -1.470918655395507812e-01 -4.419838264584541321e-02 -1.470836810767650604e-03 -4.916197806596755981e-02 1.866291649639606476e-02 3.009428977966308594e-01 -1.265520900487899780e-01 4.214762151241302490e-02 7.683578878641128540e-02 -5.440856143832206726e-02 1.436611413955688477e-01 -9.910710155963897705e-02 -4.292484223842620850e-01
2.347360737621784210e-02 -3.395511209964752197e-02 2.757852375507354736e-01 6.238966062664985657e-02 1.305028051137924194e-01 4.460877552628517151e-02 -9.354890882968902588e-02 1.621206551790237427e-01 1.534618437290191650e-01 -1.575374603271484375e-01 8.564574271440505981e-02 -7.535331696271896362e-02 2.545266747474670410e-01 -1.660655066370964050e-02 -1.102515030652284622e-02 4.767994955182075500e-02 -1.126979710534214973e-03 3.366708457469940186e-01 6.774283945560455322e-02 -2.848155200481414795e-01 5.468761175870895386e-02 -1.987985819578170776e-01 -1.252631004899740219e-02 -2.409393191337585449e-01 1.308154016733169556e-01 -2.955743074417114258e-01 2.989191114902496338e-01 -3.528986573219299316e-01 -2.659715116024017334e-01 1.870834678411483765e-01 2.381291985511779785e-02 1.048875674605369568e-01
1.256627589464187622e-01 -2.179430127143859863e-01 1.368948165327310562e-02 3.628115653991699219e-01 1.368273887783288956e-02 1.111695244908332825e-01 -2.595727741718292236e-01 -2.886107936501502991e-02 -3.195059671998023987e-02 -2.103830222040414810e-03 -1.736534833908081055e-01 -6.848116219043731689e-02 3.163602054119110107e-01 2.250219928100705147e-03 1.341798305511474609e-01 3.560936450958251953e-01 -1.373589038848876953e-02 -1.801245361566543579e-01 3.793304041028022766e-02 -3.361077606678009033e-01 -1.012489050626754761e-01 -6.829559057950973511e-02 -5.366114433854818344e-03 -1.955542266368865967e-01 1.301404237747192383e-01 7.430098205804824829e-02 -9.066627919673919678e-02 -2.105464041233062744e-01 -2.331553846597671509e-01 -1.036245003342628479e-01 -2.323966473340988159e-01 -2.214162647724151611e-01
1.647558659315109253e-01 -1.083317175507545471e-01 3.309573233127593994e-02 2.059211432933807373e-01 -1.461596321314573288e-02 7.629577070474624634e-02 -2.697133831679821014e-02 -8.227091282606124878e-02 7.489204406738281250e-02 -2.357576340436935425e-01 5.342899635434150696e-02 7.086776196956634521e-02 2.608083933591842651e-02 -2.875903993844985962e-02 1.732557415962219238e-01 4.697096347808837891e-01 2.814310789108276367e-01 1.755335927009582520e-01 5.948243290185928345e-02 -1.915093511343002319e-01 -1.680586636066436768e-01 -2.543128430843353271e-01 -1.795229315757751465e-01 5.918560177087783813e-02 2.018857300281524658e-01 -3.050584793090820312e-01 2.660694718360900879e-01 -4.142861440777778625e-02 -9.082101285457611084e-02 2.215246707201004028e-01 1.270854622125625610e-01 -1.555354297161102295e-01
3.012313544750213623e-01 -9.945888817310333252e-02 -1.336472630500793457e-01 9.115389734506607056e-02 1.132108494639396667e-01 5.535840243101119995e-02 3.255281224846839905e-02 1.851109564304351807e-01 -1.131336167454719543e-01 -1.467800140380859375e-01 -1.928195655345916748e-01 7.905416935682296753e-02 2.215375006198883057e-01 -2.624826133251190186e-01 3.497889637947082520e-01 2.191364765167236328e-01 1.567562483251094818e-02 1.378842741250991821e-01 -2.420963644981384277e-01 -1.125241816043853760e-01 2.910448610782623291e-02 -6.783197075128555298e-02 2.095590345561504364e-02 -3.336125910282135010e-01 2.049516886472702026e-01 -2.623369358479976654e-02 1.183575466275215149e-01 -2.619977593421936035e-01 -3.378891944885253906e-01 -9.003724157810211182e-02 -1.494245789945125580e-02 1.760247536003589630e-02
3.152534067630767822e-01 1.168438047170639038e-02 -9.716203808784484863e-02 1.007125824689865112e-01 3.285315334796905518e-01 1.099224686622619629e-01 -1.076262351125478745e-02 1.055161282420158386e-01 -1.636273562908172607e-01 6.210923567414283752e-02 -2.022509723901748657e-01 -8.496000617742538452e-02 1.265024691820144653e-01 -7.040434330701828003e-02 2.163591980934143066e-01 3.225724995136260986e-01 -5.094907432794570923e-02 7.698702067136764526e-02 -1.239786371588706970e-01 -3.659301996231079102e-01 -1.194210872054100037e-01 -1.081839427351951599e-01 2.379160374402999878e-01 -2.362098544836044312e-01 1.003745719790458679e-01 -1.091250628232955933e-01 5.105734989047050476e-02 -3.942802846431732178e-01 -7.351870834827423096e-02 -9.475435316562652588e-02 -2.185440808534622192e-02 -8.933095633983612061e-02
7.842911034822463989e-02 -1.206612437963485718e-01 -1.553208287805318832e-02 -1.928568035364151001e-01 -1.296931952238082886e-01 -1.889974474906921387e-01 -2.968868911266326904e-01 1.156629025936126709e-01 1.597609519958496094e-01 -6.594904512166976929e-02 -5.637844651937484741e-02 -1.606146693229675293e-01 2.024762928485870361e-01 -1.226199343800544739e-01 3.788300603628158569e-02 2.293973714113235474e-01 4.556011855602264404e-01 1.992993503808975220e-01 -1.719634383916854858e-01 -7.370339334011077881e-02 2.746060676872730255e-02 -2.025531828403472900e-01 -1.465000957250595093e-01 -4.219820499420166016e-01 8.929809182882308960e-02 1.583769917488098145e-01 -1.267761290073394775e-01 -9.515412896871566772e-02 -1.033294498920440674e-01 8.070439100265502930e-02 1.152071580290794373e-01 8.123897016048431396e-02
1.977931559085845947e-01 -2.052418291568756104e-01 -7.410162687301635742e-02 3.774679452180862427e-02 -5.735087767243385315e-02 1.794922649860382080e-01 -8.079744875431060791e-02 2.880668342113494873e-01 -1.752487421035766602e-01 -1.313937902450561523e-01 7.849809527397155762e-02 -4.643319174647331238e-02 1.239847242832183838e-01 1.440102458000183105e-01 -1.043019667267799377e-01 2.066582888364791870e-01 2.764235809445381165e-02 8.887447416782379150e-02 -1.317961961030960083e-01 -2.665192782878875732e-01 8.814598619937896729e-02 1.934022605419158936e-01 -1.058410480618476868e-01 -4.423802793025970459e-01 2.864958643913269043e-01 -3.978166729211807251e-02 -2.075886540114879608e-02 -2.287023812532424927e-01 7.598936557769775391e-02 -1.838706284761428833e-01 3.280813694000244141e-01 8.981957286596298218e-02
-6.667382270097732544e-02 -3.331187739968299866e-02 -1.930772215127944946e-01 2.534573972225189209e-01 -1.430329084396362305e-01 6.002255156636238098e-02 -2.639927268028259277e-01 2.227329760789871216e-01 -4.658896848559379578e-02 -2.517290711402893066e-01 1.160423010587692261e-01 -1.152853816747665405e-01 7.348631322383880615e-02 -2.704567313194274902e-01 -1.224204748868942261e-01 4.028950333595275879e-01 3.787942975759506226e-02 1.862569153308868408e-01 1.808162406086921692e-02 -2.871949672698974609e-01 3.299610689282417297e-02 1.096722558140754700e-01 -7.436582352966070175e-03 -1.680392920970916748e-01 1.211919859051704407e-01 -6.366582959890365601e-02 1.632060259580612183e-01 -2.450482398271560669e-01 1.131987571716308594e-01 3.234705626964569092e-01 -4.615625366568565369e-02 -1.267374157905578613e-01
-4.159050807356834412e-02 -2.938449382781982422e-01 -4.422791302204132080e-02 2.136741131544113159e-01 5.547335743904113770e-02 2.417947649955749512e-01 -5.013443157076835632e-02 3.297957777976989746e-01 2.383713424205780029e-01 -1.648187339305877686e-01 1.708102673292160034e-01 4.768040776252746582e-02 8.035552687942981720e-03 1.900298893451690674e-01 9.266685694456100464e-03 4.489300549030303955e-01 -5.871587991714477539e-02 1.035738065838813782e-01 -8.112697303295135498e-02 1.985592991113662720e-01 -1.422318667173385620e-01 -1.821627467870712280e-01 -1.930076628923416138e-01 -8.170436322689056396e-02 2.923112213611602783e-01 1.695585697889328003e-01 6.426303833723068237e-02 -1.529764831066131592e-01 -9.538073092699050903e-03 9.344362467527389526e-02 -1.605880558490753174e-01 -6.628944724798202515e-02
4.828717932105064392e-02 -1.008909568190574646e-01 -3.697660192847251892e-02 2.041023969650268555e-01 1.766350716352462769e-01 -1.334906071424484253e-01 -9.314160048961639404e-02 -9.876009821891784668e-02 -4.009339958429336548e-03 -1.830869168043136597e-01 1.935703605413436890e-01 2.440308779478073120e-02 4.207377433776855469e-01 1.954696476459503174e-01 -1.270777732133865356e-01 1.610187888145446777e-01 1.035268157720565796e-01 1.280653178691864014e-01 1.965598575770854950e-02 -2.722986638545989990e-01 -2.059835046529769897e-01 -1.256827563047409058e-01 -2.123299539089202881e-01 -2.737686336040496826e-01 9.917593002319335938e-02 -2.233771532773971558e-01 2.396412491798400879e-01 -6.824164092540740967e-02 -3.034422099590301514e-01 -1.048931479454040527e-01 1.921060532331466675e-01 -7.998024672269821167e-02
-1.539901015348732471e-03 -1.944060176610946655e-01 -8.814565837383270264e-02 2.625892758369445801e-01 -2.888527214527130127e-01 4.446085169911384583e-02 2.140091359615325928e-01 5.179630592465400696e-02 1.015268936753273010e-01 -8.947607874870300293e-02 2.859205305576324463e-01 -2.970400452613830566e-02 3.020436167716979980e-01 -9.903293848037719727e-02 3.528476879000663757e-02 2.076934874057769775e-01 1.078622937202453613e-01 2.766402959823608398e-01 -1.364217996597290039e-01 -3.064595460891723633e-01 1.008332595229148865e-01 -3.705458045005798340e-01 -8.909209072589874268e-02 -1.552395820617675781e-01 1.125385090708732605e-01 -8.337889611721038818e-02 7.023219019174575806e-02 -9.261947870254516602e-02 -1.581395715475082397e-01 2.583438456058502197e-01 -5.355441011488437653e-03 1.061465498059988022e-02
-1.910862699151039124e-02 -1.227674856781959534e-01 9.853670001029968262e-02 3.269344568252563477e-01 1.435918658971786499e-01 2.202903181314468384e-01 -1.459319591522216797e-01 3.514430820941925049e-01 -1.088320761919021606e-01 1.697485521435737610e-02 -3.879942595958709717e-01 -1.805607676506042480e-01 1.515550538897514343e-02 -9.282111190259456635e-03 1.325175017118453979e-01 2.484346926212310791e-01 1.081418618559837341e-01 2.590182721614837646e-01 -2.300070524215698242e-01 -2.327055186033248901e-01 -8.593567460775375366e-02 2.483472675085067749e-01 -2.032787650823593140e-01 -1.336172223091125488e-01 9.062451869249343872e-02 -1.643323572352528572e-03 -1.259695738554000854e-01 -1.298104673624038696e-01 -4.910353571176528931e-03 -1.413437277078628540e-01 -2.832354605197906494e-02 5.766546726226806641e-02
1.381661295890808105e-01 -1.093713119626045227e-01 1.402668058872222900e-01 2.718394398689270020e-01 -1.417012959718704224e-01 -2.545405179262161255e-03 -6.229174137115478516e-02 5.388233661651611328e-01 -8.606754243373870850e-02 -1.401105821132659912e-01 -8.950994163751602173e-02 5.097443237900733948e-02 -2.447782829403877258e-02 3.130096197128295898e-02 2.346697151660919189e-01 -1.241632737219333649e-02 7.888215035200119019e-02 1.310357600450515747e-01 8.665682747960090637e-03 -2.292907983064651489e-01 2.096479758620262146e-03 2.648433856666088104e-02 -1.272688508033752441e-01 -3.427073359489440918e-01 -1.855544596910476685e-01 2.429653424769639969e-03 -1.322225034236907959e-01 -3.671623766422271729e-01 8.588748425245285034e-02 -3.273092443123459816e-04 2.492000758647918701e-01 -5.432756617665290833e-03
2.853792011737823486e-01 -2.807622849941253662e-01 -1.822777837514877319e-02 2.148131430149078369e-01 -9.647103399038314819e-02 6.591756641864776611e-02 -4.827087000012397766e-02 3.799200952053070068e-01 8.133167028427124023e-02 3.485997766256332397e-02 2.670318447053432465e-02 -6.104414910078048706e-02 3.588187396526336670e-01 1.226300224661827087e-01 -1.085927411913871765e-01 7.104101777076721191e-02 4.932760074734687805e-02 1.248662471771240234e-01 3.237141966819763184e-01 -1.763340272009372711e-02 -2.631295621395111084e-01 -4.537769779562950134e-02 1.118429154157638550e-01 3.873530402779579163e-02 2.944010198116302490e-01 -2.597433701157569885e-02 8.551099896430969238e-02 -3.706349804997444153e-02 -1.848378926515579224e-01 2.557411491870880127e-01 -6.795523222535848618e-03 -2.365509718656539917e-01
3.853694349527359009e-02 -2.526374757289886475e-01 5.265078693628311157e-02 4.623116180300712585e-02 -9.921585209667682648e-03 -1.040335223078727722e-01 -4.829841479659080505e-02 4.714916646480560303e-01 -4.908944666385650635e-02 -2.405160665512084961e-01 -2.456065500155091286e-03 1.149818003177642822e-01 -3.592287749052047729e-02 2.741894684731960297e-02 -7.458444684743881226e-02 2.283939570188522339e-01 2.024399489164352417e-01 2.261891588568687439e-02 -2.674039602279663086e-01 -1.314705312252044678e-01 -2.110272645950317383e-02 1.688218861818313599e-01 -3.601329326629638672e-01 -2.175240218639373779e-01 5.798344686627388000e-02 -3.080230019986629486e-02 3.838467895984649658e-01 -6.535778939723968506e-02 -1.287779361009597778e-01 1.212950572371482849e-01 -1.170005351305007935e-01 1.543379724025726318e-01
-3.014245536178350449e-03 3.249714151024818420e-02 1.268331855535507202e-01 5.546147227287292480e-01 -1.282911598682403564e-01 6.046156957745552063e-02 3.363229706883430481e-02 4.086147546768188477e-01 -1.081716418266296387e-01 -2.264742366969585419e-02 -1.068218499422073364e-01 -5.306950211524963379e-02 2.602127939462661743e-02 1.368528902530670166e-01 3.044218122959136963e-01 1.584489047527313232e-01 1.416283994913101196e-01 1.633759401738643646e-02 2.814597263932228088e-02 -1.161500141024589539e-01 3.386550396680831909e-02 -7.834547758102416992e-02 -7.261040806770324707e-02 -2.033015936613082886e-01 7.878697663545608521e-02 1.507364064455032349e-01 1.127109080553054810e-01 -3.621973693370819092e-01 1.585155352950096130e-02 -3.646125644445419312e-02 2.454969733953475952e-01 1.572566293179988861e-02
2.580412924289703369e-01 -2.271602749824523926e-01 -2.028831839561462402e-02 1.684085875749588013e-01 1.937794387340545654e-01 5.245994031429290771e-02 3.818666562438011169e-02 3.588095307350158691e-01 -9.121336042881011963e-02 -1.901451647281646729e-01 3.831225633621215820e-02 -2.359436899423599243e-01 1.396117806434631348e-01 1.618367731571197510e-01 2.645325064659118652e-01 1.619040071964263916e-01 3.050669133663177490e-01 9.438572078943252563e-02 -2.375787496566772461e-01 -8.652967959642410278e-02 -5.921843647956848145e-02 -2.646604366600513458e-02 -4.874882474541664124e-02 -2.050768435001373291e-01 1.222682371735572815e-02 1.177994608879089355e-01 7.389393448829650879e-02 3.500272035598754883e-01 -1.787263602018356323e-01 1.786594092845916748e-01 1.116961822845041752e-03 -1.365096718072891235e-01
2.885804772377014160e-01 -3.693139255046844482e-01 6.839644163846969604e-02 8.439894765615463257e-02 1.653754879953339696e-04 5.187970027327537537e-02 2.171649597585201263e-02 1.163304820656776428e-01 9.328366070985794067e-02 -2.378333806991577148e-01 1.677835434675216675e-01 -1.409163028001785278e-01 2.717465758323669434e-01 1.057861223816871643e-01 2.645453214645385742e-01 2.483924329280853271e-01 3.536026477813720703e-01 2.150761038064956665e-01 4.752150853164494038e-04 -8.094473741948604584e-03 -6.050003319978713989e-02 3.098184987902641296e-02 -7.653077691793441772e-02 3.182953596115112305e-02 2.649196088314056396e-01 -7.167142629623413086e-02 1.151698082685470581e-01 6.042346358299255371e-02 -6.262663751840591431e-02 2.651934325695037842e-01 2.629883587360382080e-01 -5.779999867081642151e-02
1.443162560462951660e-01 -4.205511137843132019e-02 2.011175900697708130e-01 1.707800328731536865e-01 -3.077592141926288605e-02 1.088484898209571838e-01 -1.165296882390975952e-01 1.208484023809432983e-01 5.214080959558486938e-02 -2.402909547090530396e-01 3.319648280739784241e-02 -1.408306509256362915e-01 2.378881722688674927e-01 -1.655317470431327820e-02 3.997887670993804932e-02 -3.352013975381851196e-02 -1.103162318468093872e-01 3.460289537906646729e-01 4.011293128132820129e-02 -3.209927380084991455e-01 -8.287192881107330322e-02 -1.596427410840988159e-01 -6.164036691188812256e-02 -2.457774430513381958e-01 1.951187700033187866e-01 -3.145093023777008057e-01 2.857885062694549561e-01 -2.333994656801223755e-01 -2.322144657373428345e-01 2.378558069467544556e-01 7.012186199426651001e-02 6.454941630363464355e-02
-1.107873991131782532e-01 -1.969262957572937012e-01 -1.217821985483169556e-01 1.509081274271011353e-01 1.292980015277862549e-01 -1.259286999702453613e-01 -1.118772327899932861e-01 4.966702461242675781e-01 -7.705464959144592285e-03 7.575779408216476440e-02 1.201092302799224854e-01 -8.060935884714126587e-02 2.249567657709121704e-01 5.663921311497688293e-02 1.584852486848831177e-01 8.961530774831771851e-02 8.283386938273906708e-03 3.052403777837753296e-02 -6.332866102457046509e-02 -1.084622368216514587e-02 -4.252756536006927490e-01 -8.021961897611618042e-02 -2.219643741846084595e-01 -1.447190344333648682e-01 2.618929147720336914e-01 6.947626918554306030e-02 2.886811792850494385e-01 -2.000499516725540161e-01 -2.701085992157459259e-02 -9.229221940040588379e-02 -1.004250273108482361e-01 -1.647555381059646606e-01
6.379716843366622925e-02 -1.352122873067855835e-01 2.447633147239685059e-01 1.373377591371536255e-01 1.984864622354507446e-01 3.134736418724060059e-02 -7.069353014230728149e-02 1.993337571620941162e-01 2.176553606986999512e-01 -2.367134243249893188e-01 8.779338002204895020e-02 -1.281998157501220703e-01 1.571592241525650024e-01 6.565953791141510010e-02 -1.846391521394252777e-02 8.500606636516749859e-04 -1.795911192893981934e-01 2.296413481235504150e-01 -1.232259944081306458e-01 -3.135238289833068848e-01 1.639578044414520264e-01 -1.794022023677825928e-01 -8.401881903409957886e-02 -1.996569633483886719e-01 9.662976115942001343e-02 -1.919815093278884888e-01 1.578381657600402832e-01 -3.544841706752777100e-01 -2.066120058298110962e-01 3.284006118774414062e-01 -4.386640340089797974e-02 -5.638027563691139221e-02
2.403827309608459473e-01 -9.996813535690307617e-02 -1.577735878527164459e-02 6.204698607325553894e-02 -3.540086150169372559e-01 -1.349260956048965454e-01 -2.627232968807220459e-01 3.255342543125152588e-01 -7.189519703388214111e-02 -7.941023260354995728e-02 -1.170018389821052551e-01 -3.090606257319450378e-02 5.393309518694877625e-02 -1.512181293219327927e-02 -9.571471065282821655e-02 1.713626980781555176e-01 1.863175034523010254e-01 7.466804236173629761e-02 5.584110319614410400e-02 -2.427508085966110229e-01 6.617688387632369995e-02 -1.058890670537948608e-01 -3.485700115561485291e-02 -2.288565337657928467e-01 1.895051151514053345e-01 1.771290227770805359e-02 1.271549314260482788e-01 -3.955720961093902588e-01 2.179415822029113770e-01 -1.277958601713180542e-01 2.886070907115936279e-01 1.195961982011795044e-01
1.919863969087600708e-01 -1.833182424306869507e-01 -2.295727469027042389e-02 3.087323606014251709e-01 6.060640513896942139e-02 1.405386775732040405e-01 -2.341660112142562866e-01 1.243888884782791138e-01 -8.109359443187713623e-02 -3.332490026950836182e-01 -1.891964077949523926e-01 -9.653796255588531494e-02 1.647453904151916504e-01 -1.330884080380201340e-02 -1.444280147552490234e-01 2.215721011161804199e-01 -1.613348722457885742e-01 -3.631890937685966492e-02 -1.406979709863662720e-01 -2.034056782722473145e-01 -1.842478066682815552e-01 -9.987030923366546631e-02 -1.813132315874099731e-01 -1.986378878355026245e-01 2.174853160977363586e-02 2.009447515010833740e-01 8.159121498465538025e-03 -2.713772952556610107e-01 -8.610534481704235077e-03 3.307829797267913818e-01 -1.595343202352523804e-01 -1.602102369070053101e-01
1.072407364845275879e-01 -1.785616874694824219e-01 -1.520066857337951660e-01 1.814937293529510498e-01 2.412140928208827972e-02 9.031637758016586304e-02 2.476082928478717804e-02 4.725613072514533997e-02 2.527573406696319580e-01 -4.441841840744018555e-01 -3.027526848018169403e-02 -7.954393327236175537e-02 2.689049839973449707e-01 1.826816648244857788e-01 -8.325063437223434448e-02 4.064985215663909912e-01 8.491005003452301025e-02 1.002673134207725525e-01 1.161630675196647644e-01 -7.922556996345520020e-02 1.598034799098968506e-01 -1.456041336059570312e-01 1.528364121913909912e-01 -5.643365532159805298e-02 2.122761309146881104e-01 -1.114259287714958191e-01 1.871172934770584106e-01 -3.147079423069953918e-02 -2.943792343139648438e-01 -1.824647933244705200e-02 5.208590626716613770e-02 -2.218098193407058716e-01
9.190725535154342651e-02 -5.296486243605613708e-02 1.301449090242385864e-01 1.745516620576381683e-02 3.497042953968048096e-01 -2.986699528992176056e-02 -2.497980296611785889e-01 2.258011549711227417e-01 -1.253041774034500122e-01 -1.166321244090795517e-02 -1.267545074224472046e-01 1.447093039751052856e-01 2.805246114730834961e-01 -9.578887373208999634e-02 1.877240687608718872e-01 8.164570666849613190e-03 3.440755009651184082e-01 2.283805012702941895e-01 -4.348124936223030090e-02 -1.509056240320205688e-01 4.340514913201332092e-02 1.376067250967025757e-01 -1.007016673684120178e-01 -5.420610308647155762e-02 3.085911571979522705e-01 1.903649866580963135e-01 -3.559294641017913818e-01 -2.275224030017852783e-01 -7.830163836479187012e-02 8.846668154001235962e-02 6.390202790498733521e-02 4.296387359499931335e-02
-5.677139386534690857e-02 -1.284559965133666992e-01 3.498269245028495789e-02 3.541130106896162033e-03 -4.753877595067024231e-02 3.348357379436492920e-01 -8.285649120807647705e-02 6.344778090715408325e-02 -1.621035784482955933e-01 -1.689414083957672119e-01 -1.679975092411041260e-01 -5.548431724309921265e-02 3.203774616122245789e-02 2.896050363779067993e-02 -1.351459026336669922e-01 3.100613355636596680e-01 -2.606560010462999344e-03 3.681097626686096191e-01 5.034410953521728516e-02 -2.964665889739990234e-01 1.016110107302665710e-01 8.757232688367366791e-03 -6.294330954551696777e-02 -1.602731049060821533e-01 2.181596904993057251e-01 -3.096821531653404236e-02 2.436544448137283325e-01 -4.382007718086242676e-01 -3.167330846190452576e-02 1.039550751447677612e-01 -7.332972437143325806e-02 -2.612842619419097900e-01
2.918392652645707130e-03 1.797762215137481689e-01 -1.591777801513671875e-01 1.711463779211044312e-01 8.044471591711044312e-02 3.136247396469116211e-01 -5.628687143325805664e-02 1.561548411846160889e-01 3.125276565551757812e-01 -3.564198315143585205e-01 2.383613735437393188e-01 8.284665644168853760e-02 1.435389369726181030e-01 2.419550567865371704e-01 8.919712156057357788e-02 2.020146548748016357e-01 1.334359943866729736e-01 2.558825016021728516e-01 1.361313741654157639e-02 -5.144991353154182434e-02 7.104101032018661499e-02 1.666982099413871765e-02 3.878827020525932312e-02 -1.900760084390640259e-01 1.317662000656127930e-01 -1.985743269324302673e-02 1.011410653591156006e-01 -2.530336976051330566e-01 -1.681453287601470947e-01 2.712894082069396973e-01 1.862892359495162964e-01 8.185686171054840088e-02
2.249123007059097290e-01 -5.571406334638595581e-02 2.576515544205904007e-03 1.842602491378784180e-01 -2.609503269195556641e-01 6.462044548243284225e-03 -1.123427897691726685e-01 1.881585717201232910e-01 3.569380566477775574e-02 -8.534644544124603271e-02 -1.848052442073822021e-02 -2.073751986026763916e-01 1.453969329595565796e-01 1.901471018791198730e-01 1.339795440435409546e-01 -8.328336477279663086e-02 1.565474122762680054e-01 7.065729796886444092e-02 -9.158387780189514160e-02 -4.236667752265930176e-01 5.103883799165487289e-03 -2.741446495056152344e-01 -7.041718065738677979e-02 -1.714457124471664429e-01 1.076012998819351196e-01 -1.023148447275161743e-01 -2.787052690982818604e-01 -3.322600126266479492e-01 1.152795329689979553e-01 4.871821776032447815e-02 2.358534038066864014e-01 2.319053709506988525e-01
1.519808620214462280e-01 -4.366937279701232910e-02 1.474643051624298096e-01 2.094760090112686157e-01 1.319091320037841797e-01 -4.076233506202697754e-02 -1.903342157602310181e-01 4.047894477844238281e-01 -3.740078955888748169e-02 -9.888835251331329346e-02 -2.500336766242980957e-01 1.278897970914840698e-01 9.164490550756454468e-02 -2.747279107570648193e-01 -7.422252092510461807e-03 2.561626434326171875e-01 -1.043377071619033813e-02 7.146371155977249146e-02 -1.829192042350769043e-01 -3.719041049480438232e-01 1.858361996710300446e-02 -2.037272602319717407e-01 7.513841986656188965e-02 -2.238557040691375732e-01 4.449832253158092499e-03 -1.191869229078292847e-01 1.231104955077171326e-01 -6.382106244564056396e-02 -1.284671276807785034e-01 -3.095017075538635254e-01 -1.265226453542709351e-01 -1.194730326533317566e-01
1.456532627344131470e-01 -5.896894261240959167e-02 -2.223947048187255859e-01 -1.324980258941650391e-01 -1.479405350983142853e-02 -1.648355573415756226e-01 -2.816644608974456787e-01 1.867032349109649658e-01 2.769573628902435303e-01 -6.984877586364746094e-02 -4.997828602790832520e-02 -2.030757814645767212e-01 1.868769824504852295e-01 -3.965122252702713013e-02 8.624935895204544067e-02 4.693080112338066101e-02 4.012357592582702637e-01 1.830588132143020630e-01 -1.245676279067993164e-01 -1.717010587453842163e-01 -7.007963024079799652e-03 -9.801883250474929810e-02 4.778283834457397461e-02 -3.510746359825134277e-01 -2.209022082388401031e-02 2.127456218004226685e-01 -7.274306565523147583e-02 -3.188389539718627930e-02 -1.166218370199203491e-01 2.707405984401702881e-01 2.773465216159820557e-01 -6.841072440147399902e-02
9.929509833455085754e-03 -1.723142564296722412e-01 1.065292432904243469e-01 3.586545214056968689e-02 2.300513237714767456e-01 1.489536762237548828e-01 4.622564092278480530e-02 1.087599545717239380e-01 -1.401804387569427490e-01 6.246956065297126770e-02 1.694182902574539185e-01 2.041005343198776245e-01 9.101379662752151489e-02 3.761148452758789062e-01 3.587362915277481079e-02 2.253443002700805664e-01 1.965968683362007141e-02 6.785948574542999268e-02 -3.429456949234008789e-01 -3.446594178676605225e-01 4.764104261994361877e-02 -3.414972722530364990e-01 -7.082550227642059326e-02 -1.413170993328094482e-01 1.766923666000366211e-01 1.485379487276077271e-01 9.379633702337741852e-03 -2.031519412994384766e-01 -2.380901426076889038e-01 -2.732834778726100922e-02 1.505669057369232178e-01 -1.129428744316101074e-01
1.980358362197875977e-01 -1.484399735927581787e-01 -1.087315231561660767e-01 3.769883215427398682e-01 9.222356230020523071e-02 1.901885867118835449e-02 -9.811088442802429199e-02 4.238621592521667480e-01 1.943596005439758301e-01 -1.396294981241226196e-01 8.143837749958038330e-02 6.073642149567604065e-02 3.778049647808074951e-01 -2.773045748472213745e-02 1.052219718694686890e-01 2.655346989631652832e-01 1.679949462413787842e-02 5.309470370411872864e-02 6.447227299213409424e-02 -2.741532400250434875e-02 1.808652728796005249e-01 1.233683433383703232e-02 7.319898158311843872e-02 1.242792084813117981e-01 -3.446548432111740112e-02 2.464263737201690674e-01 -2.523468434810638428e-01 7.163582742214202881e-02 -1.356464326381683350e-01 1.843097209930419922e-01 6.232991069555282593e-02 -2.128781378269195557e-01
-1.772498041391372681e-01 -2.770238220691680908e-01 2.046996951103210449e-01 3.774664402008056641e-01 4.182900115847587585e-02 -1.504863053560256958e-01 -1.789323240518569946e-02 1.889943778514862061e-01 1.779607385396957397e-01 -1.199045553803443909e-01 4.427948966622352600e-03 -1.568803340196609497e-01 3.357089161872863770e-01 -6.263338774442672729e-02 2.958170473575592041e-01 2.040258347988128662e-01 2.615566849708557129e-01 2.398119270801544189e-01 -2.009129375219345093e-01 -1.626129001379013062e-01 9.710378944873809814e-03 -2.086527794599533081e-01 -8.278727531433105469e-02 1.801561713218688965e-01 9.057924151420593262e-02 3.087552078068256378e-02 -7.573776692152023315e-02 -1.423761993646621704e-01 2.685758098959922791e-02 8.939749747514724731e-02 -5.360041931271553040e-02 9.035741537809371948e-02
-2.412465028464794159e-02 -2.532304227352142334e-01 -6.565092504024505615e-02 2.905142009258270264e-01 1.153768301010131836e-01 -2.508774697780609131e-01 -2.975421249866485596e-01 2.334782332181930542e-01 1.010502036660909653e-02 -1.415076255798339844e-01 2.186539620161056519e-01 -1.110174953937530518e-01 1.555149853229522705e-01 2.267324626445770264e-01 -8.848508447408676147e-02 1.188999712467193604e-01 7.838876545429229736e-02 -1.497249677777290344e-02 -1.180636212229728699e-01 -2.108253687620162964e-01 -2.228415906429290771e-01 -1.644162684679031372e-01 -1.475837975740432739e-01 -7.221929728984832764e-02 1.000477150082588196e-01 2.649804949760437012e-01 1.947534829378128052e-01 -1.073820069432258606e-01 -2.323236763477325439e-01 -1.270009130239486694e-01 -6.732571125030517578e-02 -2.769578099250793457e-01
-5.039536859840154648e-03 -3.504953086376190186e-01 -3.803267478942871094e-01 -2.514760009944438934e-02 -8.203353732824325562e-02 1.578816026449203491e-01 -3.323872387409210205e-02 1.311367154121398926e-01 9.474553912878036499e-02 -1.500380635261535645e-01 8.790775388479232788e-02 7.637359946966171265e-02 4.425077736377716064e-01 8.158908039331436157e-02 -5.859780684113502502e-02 4.353911578655242920e-01 -6.658392399549484253e-02 3.426171466708183289e-02 -4.486114904284477234e-02 -2.598809003829956055e-01 -1.608360260725021362e-01 4.098800942301750183e-02 -6.915761530399322510e-02 -2.040936350822448730e-01 7.302080839872360229e-02 2.211114391684532166e-02 9.144227206707000732e-02 -6.034725531935691833e-02 -4.320281371474266052e-02 1.515720337629318237e-01 -2.198013216257095337e-01 -3.535857796669006348e-02
1.000985950231552124e-01 -1.947916597127914429e-01 1.999265104532241821e-01 1.015518605709075928e-01 3.057779073715209961e-01 -1.691967993974685669e-01 -2.200945019721984863e-01 2.572893500328063965e-01 -1.713844388723373413e-01 5.110932141542434692e-02 -1.060291826725006104e-01 -5.370690673589706421e-02 1.431183516979217529e-01 -1.100704632699489594e-02 2.079427093267440796e-01 3.769871965050697327e-02 2.545068860054016113e-01 1.777389049530029297e-01 -1.495374590158462524e-01 -1.890817284584045410e-01 2.457757890224456787e-01 7.158531993627548218e-02 -6.748133152723312378e-02 -8.723111450672149658e-02 1.948714107275009155e-01 1.770998686552047729e-01 -2.695669233798980713e-01 -2.962393462657928467e-01 -1.012305691838264465e-01 2.692075967788696289e-01 6.427825987339019775e-02 6.944387406110763550e-02
1.051269844174385071e-01 -2.362940162420272827e-01 -3.490800559520721436e-01 -3.784390911459922791e-02 2.733755111694335938e-02 1.283893287181854248e-01 -1.522245258092880249e-01 4.121903777122497559e-01 1.352780610322952271e-01 -1.687248200178146362e-01 4.447321966290473938e-02 -1.184267550706863403e-01 1.343851834535598755e-01 1.311174482107162476e-01 4.958446696400642395e-02 2.580133378505706787e-01 -1.457881480455398560e-01 -7.957273721694946289e-02 1.320800483226776123e-01 -1.154929250478744507e-01 -1.266393959522247314e-01 -3.147948160767555237e-02 -1.477918326854705811e-01 -2.551272511482238770e-01 -2.163255363702774048e-01 1.224048808217048645e-01 7.901839166879653931e-02 -4.089928790926933289e-02 9.169694036245346069e-02 2.828920185565948486e-01 2.638701796531677246e-01 2.058586031198501587e-01
-1.002928167581558228e-01 -1.627123653888702393e-01 -6.386999040842056274e-03 2.422140687704086304e-01 4.106631129980087280e-02 1.607423871755599976e-01 -2.786606550216674805e-02 5.080402493476867676e-01 -1.315249055624008179e-01 -1.257582157850265503e-01 5.141187086701393127e-02 -6.364290416240692139e-02 9.151251614093780518e-02 1.486746519804000854e-01 -4.718964453786611557e-03 2.365705519914627075e-01 2.067009061574935913e-01 2.060863226652145386e-01 -8.399378508329391479e-02 -1.582452803850173950e-01 1.203895956277847290e-01 -4.847549274563789368e-02 -7.253327220678329468e-02 -2.747259736061096191e-01 2.966646663844585419e-02 1.616253554821014404e-01 1.017204299569129944e-01 -1.596378087997436523e-01 1.403726041316986084e-01 -2.669354975223541260e-01 3.418848514556884766e-01 8.078909665346145630e-02
1.230695992708206177e-01 -3.622101619839668274e-02 1.899989992380142212e-01 8.850642293691635132e-02 1.447495520114898682e-01 -5.927794799208641052e-02 -1.170566529035568237e-01 7.310637086629867554e-02 1.431914567947387695e-01 -3.287600278854370117e-01 1.803161948919296265e-01 -7.423754781484603882e-02 2.469893246889114380e-01 -1.891203597187995911e-02 2.021947503089904785e-02 1.226700767874717712e-01 -1.968913972377777100e-01 2.801885604858398438e-01 -5.973273515701293945e-02 -3.511631488800048828e-01 -1.040711328387260437e-01 -1.193149015307426453e-01 -4.043155163526535034e-02 -2.973343431949615479e-01 1.613894253969192505e-01 -2.422287464141845703e-01 1.392197012901306152e-01 -3.311544358730316162e-01 -1.586288660764694214e-01 2.077870666980743408e-01 7.971239392645657063e-05 -1.062794774770736694e-01
8.758425712585449219e-02 -1.549120396375656128e-01 1.301831901073455811e-01 -2.741286158561706543e-02 1.821410357952117920e-01 3.980525583028793335e-02 6.417239457368850708e-02 4.946147501468658447e-01 -1.222722753882408142e-01 1.116653010249137878e-01 -7.920350879430770874e-02 -9.316093474626541138e-02 -3.589508705772459507e-04 -1.821317896246910095e-02 1.818971335887908936e-02 2.459817528724670410e-01 3.191919028759002686e-01 1.099423542618751526e-01 -4.501946736127138138e-03 -1.260744631290435791e-01 2.338204681873321533e-01 -2.020753622055053711e-01 -2.568501606583595276e-02 -2.902135252952575684e-01 -5.130759626626968384e-02 -1.218877360224723816e-01 -2.534882538020610809e-02 4.514695331454277039e-02 -1.674592196941375732e-01 1.260351985692977905e-01 3.943930193781852722e-02 -4.331746995449066162e-01
-4.312997683882713318e-02 -3.670588731765747070e-01 1.012889221310615540e-01 1.681870669126510620e-01 -4.782105982303619385e-02 -6.349208950996398926e-02 2.685556411743164062e-01 4.594250619411468506e-01 -4.656697064638137817e-02 6.263097282499074936e-03 -1.207525506615638733e-01 -1.157672405242919922e-01 1.281997859477996826e-01 -7.919804751873016357e-02 -1.186116710305213928e-01 -1.591039746999740601e-01 1.147953271865844727e-01 1.813574433326721191e-01 3.614090979099273682e-01 -1.890674978494644165e-01 -3.328042849898338318e-02 -6.209739670157432556e-02 -6.984641402959823608e-02 -2.080546170473098755e-01 -1.672964356839656830e-02 -1.875703334808349609e-01 8.631902188062667847e-02 -1.157707870006561279e-01 -3.063128590583801270e-01 7.073179632425308228e-02 -1.421034336090087891e-01 -4.655926302075386047e-02
-8.602444082498550415e-02 -1.315732151269912720e-01 1.194164901971817017e-01 2.361502051353454590e-01 -1.909621208906173706e-01 2.554213106632232666e-01 -6.091264262795448303e-02 4.316804111003875732e-01 -1.272790282964706421e-01 -1.402896493673324585e-01 -2.523275278508663177e-02 1.892124712467193604e-01 2.258316986262798309e-02 1.639822274446487427e-01 4.229199141263961792e-02 6.136211752891540527e-02 1.527113467454910278e-01 3.078993260860443115e-01 3.947702050209045410e-02 -1.222403347492218018e-01 1.678298562765121460e-01 -3.182534128427505493e-02 -1.883787065744400024e-01 -3.972669243812561035e-01 -2.058738470077514648e-01 3.179847449064254761e-02 -1.517840009182691574e-02 -1.481442451477050781e-01 1.055288985371589661e-01 1.940024830400943756e-02 1.836667358875274658e-01 -2.007319182157516479e-01
-6.938022375106811523e-02 -3.670762479305267334e-01 -5.503169074654579163e-02 9.316048771142959595e-02 -2.833346091210842133e-02 -2.395170740783214569e-02 -1.145915910601615906e-01 2.831955850124359131e-01 -4.232930019497871399e-02 2.800518870353698730e-01 1.959769129753112793e-01 -6.313861161470413208e-02 9.284957498311996460e-02 1.251530945301055908e-01 1.842363364994525909e-02 1.852271109819412231e-01 1.419876422733068466e-02 3.427899181842803955e-01 5.064488947391510010e-02 -1.591009348630905151e-01 2.114367671310901642e-02 2.881256639957427979e-01 -2.708665132522583008e-01 -2.727520167827606201e-01 9.452994167804718018e-02 -1.843208521604537964e-01 4.670030623674392700e-02 5.837067589163780212e-02 -1.243576034903526306e-01 -2.013121731579303741e-02 2.844191789627075195e-01 -2.245144695043563843e-01
1.943192929029464722e-01 -2.110470384359359741e-01 1.711544543504714966e-01 2.926582694053649902e-01 -8.365793526172637939e-02 9.839037805795669556e-02 -5.902465432882308960e-02 1.315843909978866577e-01 1.412901580333709717e-01 1.970299929380416870e-01 -1.961805820465087891e-01 1.078939139842987061e-01 2.340575009584426880e-01 -7.185396552085876465e-02 -1.429119855165481567e-01 2.441596984863281250e-01 2.119234502315521240e-01 3.047698736190795898e-01 8.650561422109603882e-02 -2.799662053585052490e-01 -1.111865043640136719e-01 -3.149563968181610107e-01 -2.269339933991432190e-02 -1.460148394107818604e-01 -1.960495710372924805e-01 2.384098172187805176e-01 5.014707520604133606e-02 2.563094906508922577e-02 1.054428815841674805e-01 1.962290257215499878e-01 1.010192483663558960e-01 -3.243818879127502441e-02
2.164550125598907471e-01 -1.296176314353942871e-01 -2.060528658330440521e-02 1.962271926458925009e-04 1.082133203744888306e-01 1.713572591543197632e-01 -4.065613746643066406e-01 1.278123110532760620e-01 7.379277050495147705e-02 -1.536212414503097534e-01 -2.209800481796264648e-01 -8.348701149225234985e-02 1.149627119302749634e-01 2.128114849328994751e-01 8.301553130149841309e-02 1.791747510433197021e-01 4.636852741241455078e-01 1.536697596311569214e-01 9.694639593362808228e-02 1.578845828771591187e-02 -2.880614995956420898e-02 -3.491222262382507324e-01 6.621772795915603638e-02 -1.909324526786804199e-01 -1.490114480257034302e-01 2.301463037729263306e-01 -3.315849229693412781e-02 -5.728642269968986511e-02 -7.797329127788543701e-02 1.689930707216262817e-01 -5.357019603252410889e-03 6.950043886899948120e-02
-7.211421430110931396e-02 -2.606631219387054443e-01 2.135538496077060699e-02 3.373464643955230713e-01 -1.095714718103408813e-01 1.119747012853622437e-01 -1.878309994935989380e-01 4.873515367507934570e-01 -1.888881176710128784e-01 -4.468829184770584106e-02 -8.006488531827926636e-02 2.155797928571701050e-02 -4.494811221957206726e-02 1.803361177444458008e-01 1.703936420381069183e-02 2.237683534622192383e-01 1.623045504093170166e-01 1.767979413270950317e-01 2.213196270167827606e-02 -7.462944835424423218e-02 2.421660535037517548e-02 -1.423958539962768555e-01 4.932655766606330872e-02 -2.188845723867416382e-01 -8.525054156780242920e-02 2.054126374423503876e-02 1.994972825050354004e-01 -2.038554400205612183e-01 1.456880420446395874e-01 -3.625966841354966164e-03 3.160527646541595459e-01 2.019029706716537476e-01
3.607502579689025879e-01 -8.355017751455307007e-02 4.522510804235935211e-03 6.855092942714691162e-02 -1.424713134765625000e-01 1.231409162282943726e-01 -2.659009993076324463e-01 3.323190808296203613e-01 2.680363953113555908e-01 -1.431499421596527100e-01 5.707995221018791199e-02 -8.350999653339385986e-02 1.528350263833999634e-01 -1.582837402820587158e-01 6.956599652767181396e-02 1.319781690835952759e-01 3.205386400222778320e-01 6.885699927806854248e-02 4.095864668488502502e-02 -1.830992400646209717e-01 -3.172137141227722168e-01 -3.341068699955940247e-02 1.472290307283401489e-01 -3.188665956258773804e-02 2.677712142467498779e-01 -6.563612818717956543e-02 -8.527403324842453003e-02 8.172954618930816650e-02 -1.206201091408729553e-01 3.100166916847229004e-01 -1.407925039529800415e-02 1.945571228861808777e-02
3.088787496089935303e-01 -2.573327422142028809e-01 1.197074949741363525e-01 1.510019898414611816e-01 2.267127931118011475e-01 1.755366921424865723e-01 -4.405332356691360474e-02 2.944240570068359375e-01 -8.113917708396911621e-02 -2.873593866825103760e-01 8.053001761436462402e-02 -1.591822654008865356e-01 6.234093755483627319e-02 -5.739560723304748535e-02 2.028179466724395752e-01 1.569490283727645874e-01 3.751202225685119629e-01 1.564858257770538330e-01 -5.010462179780006409e-02 -1.035056114196777344e-01 -2.005007416009902954e-01 -9.441373869776725769e-03 -9.955002367496490479e-02 -6.012307945638895035e-03 1.760966181755065918e-01 -1.524685509502887726e-02 8.870373666286468506e-02 2.477647364139556885e-01 -1.264823079109191895e-01 1.965586543083190918e-01 1.102572400122880936e-02 -2.292520701885223389e-01
3.390247225761413574e-01 -2.727588713169097900e-01 2.062368020415306091e-02 1.530702263116836548e-01 -1.110061556100845337e-01 -1.171935945749282837e-01 4.978188779205083847e-03 3.445331752300262451e-01 1.588778346776962280e-01 -2.266163676977157593e-01 -3.291880711913108826e-02 -1.218302696943283081e-01 3.479624986648559570e-01 2.142913080751895905e-02 1.874189972877502441e-01 1.560944914817810059e-01 6.675496697425842285e-02 -4.067325592041015625e-02 5.875897035002708435e-02 -2.470525801181793213e-01 -1.217057034373283386e-01 1.490414142608642578e-01 7.203833758831024170e-02 8.434120565652847290e-02 2.789279818534851074e-01 -2.059586048126220703e-01 -2.184595018625259399e-01 -1.240861490368843079e-01 1.746811717748641968e-02 2.363223731517791748e-01 3.750472515821456909e-02 -8.743096888065338135e-02
-1.209732890129089355e-01 -7.550474256277084351e-02 1.507222205400466919e-01 2.455271929502487183e-01 7.019801437854766846e-02 1.009958516806364059e-02 -2.804619967937469482e-01 4.878672063350677490e-01 1.868042200803756714e-01 -1.636354178190231323e-01 -1.407365649938583374e-01 -2.448507547378540039e-01 5.567334219813346863e-02 2.404908239841461182e-01 2.341871261596679688e-01 7.595925778150558472e-02 1.850014030933380127e-01 1.010205075144767761e-01 1.609917730093002319e-01 -1.307875216007232666e-01 -4.182942211627960205e-03 1.738679558038711548e-01 1.369887888431549072e-01 -6.476815789937973022e-02 2.313757091760635376e-01 1.135144531726837158e-01 -2.615502476692199707e-02 -6.710274517536163330e-02 9.054266661405563354e-02 1.049210503697395325e-02 2.235393077135086060e-01 -2.035510241985321045e-01
-1.393633484840393066e-01 -2.943246960639953613e-01 7.291762623935937881e-03 -2.181726247072219849e-01 -1.343806385993957520e-01 1.969427168369293213e-01 3.654039651155471802e-02 5.149339437484741211e-01 -1.985263079404830933e-01 -1.899816542863845825e-01 -1.976154893636703491e-01 1.047083809971809387e-01 3.091875612735748291e-01 -3.794861584901809692e-02 4.498202819377183914e-03 -9.164553135633468628e-02 1.614136397838592529e-01 1.740167289972305298e-01 1.134976372122764587e-01 -3.366158902645111084e-02 -2.032350748777389526e-02 2.729619853198528290e-02 3.673000261187553406e-02 -1.971967518329620361e-01 6.222635507583618164e-02 2.197115421295166016e-01 -2.096274308860301971e-02 -1.475668847560882568e-01 -1.003004834055900574e-01 1.567429304122924805e-01 9.890769422054290771e-02 -2.479259669780731201e-01
1.496819555759429932e-01 -3.337335586547851562e-01 5.210306495428085327e-02 2.751853168010711670e-01 -2.056872397661209106e-01 1.924699358642101288e-02 1.378120668232440948e-02 2.125954180955886841e-01 -2.061563916504383087e-02 3.049862198531627655e-02 -1.940860003232955933e-01 -7.800273597240447998e-02 3.548162057995796204e-02 -5.954151600599288940e-02 1.237123012542724609e-01 1.771039962768554688e-01 2.569644749164581299e-01 4.075589030981063843e-02 -1.831236779689788818e-01 -6.183505803346633911e-02 2.073124945163726807e-01 -1.037700381129980087e-02 -2.581188678741455078e-01 -1.440445929765701294e-01 1.009818837046623230e-01 -1.174547336995601654e-02 -3.441522121429443359e-01 -2.699143588542938232e-01 -4.004371166229248047e-02 2.483501136302947998e-01 1.426208615303039551e-01 2.869942784309387207e-01
1.069723665714263916e-01 -1.052952930331230164e-01 -1.722393557429313660e-02 1.802192926406860352e-01 3.276453912258148193e-01 7.348775863647460938e-02 1.703795641660690308e-01 1.104402937926352024e-03 1.495433598756790161e-01 -1.324625015258789062e-01 1.288673579692840576e-01 2.379649877548217773e-01 3.953823447227478027e-01 1.538917720317840576e-01 1.687291562557220459e-01 -1.931395195424556732e-02 6.218193471431732178e-02 7.737509161233901978e-02 -1.139604598283767700e-01 -2.018910348415374756e-01 -3.613652586936950684e-01 -3.280231058597564697e-01 -5.784985423088073730e-02 -1.886644512414932251e-01 2.369536459445953369e-01 -4.962345585227012634e-02 -5.338155850768089294e-02 -1.328589469194412231e-01 -2.167235314846038818e-01 5.223960429430007935e-02 7.576625049114227295e-02 7.510779798030853271e-02
1.788722276687622070e-01 -2.246334701776504517e-01 1.177677810192108154e-01 1.158404573798179626e-01 -4.095841199159622192e-03 9.784276783466339111e-02 -6.527054589241743088e-03 1.929107457399368286e-01 1.061886548995971680e-01 -1.809766292572021484e-01 2.973854541778564453e-01 3.477079560980200768e-03 3.888878226280212402e-01 2.569950222969055176e-01 2.149353623390197754e-01 2.010409682989120483e-01 1.619901508092880249e-01 2.106761783361434937e-01 2.202053181827068329e-02 3.417739272117614746e-02 -4.136271774768829346e-03 -1.232774346135556698e-03 1.139071583747863770e-02 1.385685950517654419e-01 3.004941940307617188e-01 4.965073987841606140e-02 9.548819065093994141e-02 -6.820660084486007690e-03 -2.252597212791442871e-01 3.012277781963348389e-01 2.460999637842178345e-01 -1.069387197494506836e-01
2.366542965173721313e-01 -8.319035917520523071e-02 4.805689305067062378e-02 3.479504585266113281e-01 1.523708850145339966e-01 2.947117686271667480e-01 -4.049853235483169556e-02 3.791149556636810303e-01 -4.897321388125419617e-02 -2.552141994237899780e-02 -1.881092935800552368e-01 -2.328639924526214600e-01 2.835471555590629578e-02 2.453108429908752441e-01 6.541519612073898315e-02 1.820840686559677124e-01 2.816309630870819092e-01 2.304428964853286743e-01 -3.440392389893531799e-02 -7.337887585163116455e-02 2.825029380619525909e-02 9.040863066911697388e-02 2.134003043174743652e-01 -2.078864723443984985e-01 2.809993177652359009e-02 1.366040483117103577e-02 6.508447974920272827e-02 -7.626755535602569580e-02 -1.147146709263324738e-02 -3.092570304870605469e-01 1.334687918424606323e-01 7.647665590047836304e-02
2.666938006877899170e-01 -5.773353949189186096e-02 -7.292116433382034302e-02 -1.081426888704299927e-01 -1.883896626532077789e-02 -7.882954925298690796e-02 -2.626191973686218262e-01 2.453824430704116821e-01 3.157410025596618652e-02 -1.528436988592147827e-01 -1.070317775011062622e-01 4.787044599652290344e-02 4.473370313644409180e-02 7.062359899282455444e-02 -2.759594917297363281e-01 -1.870938763022422791e-02 3.120363950729370117e-01 1.655985787510871887e-02 -6.743459403514862061e-02 -2.554495334625244141e-01 -1.187945231795310974e-01 6.757342070341110229e-02 -3.974207937717437744e-01 -2.311612218618392944e-01 2.137953788042068481e-01 -1.257689297199249268e-01 3.434254601597785950e-02 -4.489289969205856323e-02 1.065780371427536011e-01 6.341970711946487427e-02 3.629450201988220215e-01 -2.045717984437942505e-01
-1.514414548873901367e-01 -4.589448869228363037e-01 -1.894465088844299316e-01 1.075132284313440323e-02 1.460374146699905396e-01 -4.973920434713363647e-02 1.399474497884511948e-02 3.875518143177032471e-01 -1.853863894939422607e-01 2.159733138978481293e-02 1.182086169719696045e-01 -1.166782006621360779e-01 1.773630827665328979e-01 -1.064553782343864441e-01 3.157829642295837402e-01 2.605724334716796875e-01 -1.549182366579771042e-02 1.431077569723129272e-01 -1.083660498261451721e-01 -2.329781353473663330e-01 -1.821429878473281860e-01 -4.294672608375549316e-02 -2.420995943248271942e-02 -1.041787788271903992e-01 1.091889739036560059e-01 -2.243364155292510986e-01 -1.121624782681465149e-01 -4.101655259728431702e-02 -1.742073744535446167e-01 -1.028434187173843384e-01 -1.755788624286651611e-01 4.405565559864044189e-02
1.599526032805442810e-02 -2.135201692581176758e-01 1.847782731056213379e-01 3.182568848133087158e-01 -9.922137111425399780e-02 -1.102521494030952454e-01 -4.104238152503967285e-01 2.533998787403106689e-01 3.563966602087020874e-02 -1.889838129281997681e-01 9.035260230302810669e-02 1.020094007253646851e-01 1.674085706472396851e-01 9.303663671016693115e-02 5.358064547181129456e-02 1.633820086717605591e-01 -6.187443807721138000e-02 5.848820134997367859e-02 3.046713173389434814e-01 -1.248136758804321289e-01 -8.424532599747180939e-03 -2.166010886430740356e-01 -2.064899355173110962e-01 -8.426567073911428452e-04 2.101022750139236450e-01 4.297637566924095154e-02 -7.835531234741210938e-02 -4.140099883079528809e-02 -3.013189136981964111e-01 -3.132592514157295227e-02 1.869965940713882446e-01 -2.374840974807739258e-01
4.657049477100372314e-02 -8.776719123125076294e-02 1.713071912527084351e-01 1.942118555307388306e-01 4.526352509856224060e-02 2.405696958303451538e-01 -1.443136390298604965e-02 2.123803645372390747e-01 -2.658656239509582520e-01 -9.641222655773162842e-02 -1.101541444659233093e-01 -1.865461915731430054e-01 1.364073902368545532e-01 1.463824212551116943e-01 9.123064577579498291e-02 1.255675405263900757e-01 4.899109899997711182e-02 5.582767073065042496e-03 -1.106947958469390869e-01 -4.006166458129882812e-01 5.838160961866378784e-02 3.507154583930969238e-01 -3.830470144748687744e-02 -3.843213319778442383e-01 1.660002321004867554e-01 9.746800363063812256e-02 1.145316660404205322e-02 -6.641773134469985962e-02 -2.181426882743835449e-01 -9.418056160211563110e-02 2.685790657997131348e-01 -7.642973214387893677e-02
1.513212770223617554e-01 -2.442333549261093140e-01 1.334048211574554443e-01 1.951035559177398682e-01 -1.722374260425567627e-01 -1.665939241647720337e-01 -6.959104537963867188e-02 1.693436503410339355e-01 5.710482597351074219e-02 -1.793463081121444702e-01 -2.917548641562461853e-02 -1.548896729946136475e-01 1.848687976598739624e-01 9.680256992578506470e-02 1.839085221290588379e-01 1.519236061722040176e-02 1.059674844145774841e-01 2.219951748847961426e-01 -1.200199574232101440e-01 -2.935422956943511963e-01 -5.931362509727478027e-02 -8.734914660453796387e-02 -1.071957573294639587e-01 -2.715698778629302979e-01 1.453630030155181885e-01 6.287726573646068573e-03 -4.873118996620178223e-01 -1.973412334918975830e-01 1.370493024587631226e-01 1.320499330759048462e-01 -7.469160109758377075e-02 1.895390003919601440e-01
1.781838089227676392e-01 -2.807408869266510010e-01 -1.321824789047241211e-01 -1.440436393022537231e-01 -1.007397770881652832e-01 -1.728373169898986816e-01 -1.370737850666046143e-01 1.689798980951309204e-01 1.986326128244400024e-01 -1.733574829995632172e-02 -3.776767104864120483e-02 -1.279413998126983643e-01 1.805738657712936401e-01 -2.288540154695510864e-01 1.665883809328079224e-01 2.919625341892242432e-01 3.082766830921173096e-01 6.836415082216262817e-02 -1.797944754362106323e-01 -6.555078178644180298e-02 1.537465006113052368e-01 -1.794784814119338989e-01 1.116947606205940247e-01 -3.587372899055480957e-01 1.109081413596868515e-02 6.160844862461090088e-02 -1.605375260114669800e-01 -1.331632770597934723e-02 -2.630385458469390869e-01 1.970171034336090088e-01 1.924658268690109253e-01 -7.588949985802173615e-03
2.389988303184509277e-01 7.829196006059646606e-02 3.031660616397857666e-02 2.488420903682708740e-01 1.109481453895568848e-01 -8.718593418598175049e-02 -1.933566331863403320e-01 1.622339189052581787e-01 1.281938403844833374e-01 -1.712849587202072144e-01 -9.710022248327732086e-03 -1.126818060874938965e-01 6.272304803133010864e-02 3.071401081979274750e-02 -3.901435062289237976e-02 2.276726812124252319e-01 7.259179651737213135e-02 8.171427249908447266e-02 -1.199280396103858948e-01 -2.351591885089874268e-01 -8.494210988283157349e-02 -4.776975810527801514e-01 -2.200579941272735596e-01 -3.680239915847778320e-01 1.215542182326316833e-01 -9.397266805171966553e-02 9.593357890844345093e-02 3.571526147425174713e-03 -1.202864572405815125e-01 -2.270236909389495850e-01 1.242243945598602295e-01 -2.415028363466262817e-01
1.025280430912971497e-01 -1.829780340194702148e-01 -9.949576854705810547e-02 8.181189000606536865e-02 -4.569998383522033691e-02 1.081863418221473694e-01 1.216028332710266113e-01 3.705268502235412598e-01 1.444408893585205078e-01 3.684381544589996338e-01 -1.068285480141639709e-01 1.668279245495796204e-02 2.630810439586639404e-01 -1.067289430648088455e-02 1.417954862117767334e-01 1.617893576622009277e-01 3.472687900066375732e-01 2.125306576490402222e-01 1.009026244282722473e-01 -1.430232822895050049e-01 1.355156749486923218e-01 -2.452872693538665771e-01 -2.446945458650588989e-01 -9.247554093599319458e-02 6.750698387622833252e-02 2.561625093221664429e-03 1.076310798525810242e-01 3.334842249751091003e-02 1.794480085372924805e-01 2.139717787504196167e-01 -9.254950284957885742e-02 2.060722559690475464e-01
1.024648845195770264e-01 -6.205971003510057926e-04 9.520907700061798096e-02 1.095489338040351868e-01 2.081631422042846680e-01 -1.501678824424743652e-01 -3.189266100525856018e-02 4.239898920059204102e-01 -1.469945609569549561e-01 -2.273496538400650024e-01 4.174876958131790161e-02 3.304357826709747314e-02 3.547572791576385498e-01 4.516285378485918045e-03 -1.055733785033226013e-01 9.979543834924697876e-02 3.089726157486438751e-02 2.330055534839630127e-01 6.277984380722045898e-02 4.418939724564552307e-02 2.288591265678405762e-01 9.202535450458526611e-02 -2.043118923902511597e-01 -1.698682606220245361e-01 4.161401987075805664e-01 1.055873110890388489e-01 -2.771159410476684570e-01 -9.166804957203567028e-04 -1.719039678573608398e-01 -1.054156124591827393e-01 -2.735099056735634804e-03 -6.549468636512756348e-02
1.912654191255569458e-02 -1.590804755687713623e-01 6.899642944335937500e-02 3.957008570432662964e-02 8.632633835077285767e-02 -1.559696942567825317e-01 3.272103667259216309e-01 2.197571694850921631e-01 -2.564748823642730713e-01 1.485649589449167252e-02 -9.832604229450225830e-02 -1.633092463016510010e-01 2.911253571510314941e-01 1.437481790781021118e-01 1.865863204002380371e-01 1.424275785684585571e-01 1.639979332685470581e-01 2.657788693904876709e-01 -3.343960642814636230e-02 -2.288644611835479736e-01 9.112263470888137817e-02 8.546565473079681396e-02 2.541169337928295135e-02 -3.328166902065277100e-01 -7.866304367780685425e-02 1.395261138677597046e-01 -3.020728230476379395e-01 -5.578176677227020264e-02 -3.386141061782836914e-01 5.785302072763442993e-02 4.287499934434890747e-02 -9.805369190871715546e-03
6.096953526139259338e-02 -3.988223373889923096e-01 -2.673865109682083130e-02 1.029318571090698242e-02 -1.974993757903575897e-02 4.129656255245208740e-01 3.439700603485107422e-02 3.059119880199432373e-01 7.701064459979534149e-03 -1.270618289709091187e-01 -2.050793729722499847e-02 -1.195368766784667969e-01 3.009770810604095459e-01 3.383919969201087952e-02 -3.487412631511688232e-02 2.605253756046295166e-01 1.071336865425109863e-01 8.474332094192504883e-02 1.570112444460391998e-02 -2.038813680410385132e-01 -2.765701115131378174e-01 7.968459278345108032e-02 -2.517662644386291504e-01 -7.483218610286712646e-02 1.793050467967987061e-01 5.639888346195220947e-02 5.015734583139419556e-02 1.851579546928405762e-01 -2.963393367826938629e-02 -1.035344302654266357e-01 -2.228832244873046875e-01 1.823895722627639771e-01
-1.264348775148391724e-01 -2.602892555296421051e-02 -8.011934906244277954e-02 -1.469403952360153198e-01 -6.914908438920974731e-02 2.832785546779632568e-01 3.281618654727935791e-01 2.795175015926361084e-01 -5.977817252278327942e-02 -1.557860523462295532e-01 6.805352866649627686e-02 -2.011454477906227112e-02 2.231128662824630737e-01 3.229753300547599792e-02 -1.063075512647628784e-01 4.327622428536415100e-02 -1.474437117576599121e-02 4.450057446956634521e-01 1.649444550275802612e-01 -1.637418568134307861e-01 -1.096567735075950623e-01 -2.791825309395790100e-02 -7.366666942834854126e-02 1.163578312844038010e-02 1.560069173574447632e-01 1.634705215692520142e-01 -1.232007145881652832e-02 -3.065768480300903320e-01 -5.934019386768341064e-02 1.265124231576919556e-01 1.006667613983154297e-01 -3.769724667072296143e-01
1.083512455224990845e-01 -2.281339913606643677e-01 -6.220650672912597656e-02 -1.400143504142761230e-01 3.022130019962787628e-02 -2.128125876188278198e-01 -1.018886715173721313e-01 4.895725548267364502e-01 -1.059691160917282104e-01 -1.634641140699386597e-01 8.954838849604129791e-04 -1.511005163192749023e-01 5.646102875471115112e-02 -2.981703579425811768e-01 3.903103992342948914e-02 1.603201627731323242e-01 -1.062247343361377716e-02 3.170365691184997559e-01 1.021490991115570068e-02 -1.327635794878005981e-01 2.840071916580200195e-01 -7.266636192798614502e-02 -2.996337115764617920e-01 -8.984915167093276978e-02 2.172660678625106812e-01 3.319850424304604530e-03 -1.033882796764373779e-01 -1.687818169593811035e-01 -1.031648591160774231e-01 -7.707607746124267578e-02 1.512121707201004028e-01 9.156771749258041382e-02
7.232037931680679321e-02 2.290148660540580750e-02 -1.407118234783411026e-02 8.561088889837265015e-02 1.778296381235122681e-01 2.363578379154205322e-01 -2.223664224147796631e-01 -2.743996120989322662e-02 -5.067390855401754379e-03 -2.041153162717819214e-01 2.548362873494625092e-02 -1.630422770977020264e-01 1.953415721654891968e-01 1.073527708649635315e-01 -5.371258035302162170e-02 2.250498980283737183e-01 -1.015674471855163574e-01 4.326213598251342773e-01 -2.497794926166534424e-01 -2.198147624731063843e-01 9.714090079069137573e-02 -1.154898926615715027e-01 -8.873818814754486084e-02 -2.575761973857879639e-01 1.264884322881698608e-01 1.969814114272594452e-02 2.057411670684814453e-01 -2.669683098793029785e-01 -2.248587012290954590e-01 2.942014038562774658e-01 4.311688244342803955e-02 5.244018509984016418e-02
1.387037783861160278e-01 1.138110235333442688e-01 1.675601303577423096e-01 -2.140511199831962585e-02 5.640778318047523499e-02 -1.295175105333328247e-01 -8.767221868038177490e-02 4.650426805019378662e-01 -1.229319572448730469e-01 1.228529363870620728e-01 -1.551327258348464966e-01 -2.302421778440475464e-01 -5.852011963725090027e-02 2.640118598937988281e-01 6.980122625827789307e-02 3.160249292850494385e-01 2.395642399787902832e-01 1.775533705949783325e-01 -4.386158194392919540e-03 -2.698893249034881592e-01 -6.772579252719879150e-02 1.217688247561454773e-01 -2.717091469094157219e-03 -2.274804264307022095e-01 1.423053443431854248e-01 2.758673764765262604e-02 -7.665105909109115601e-02 -7.733690738677978516e-02 -2.181745767593383789e-01 -8.267117291688919067e-02 -2.335645407438278198e-01 1.881812661886215210e-01
-8.807691931724548340e-02 -1.916857510805130005e-01 6.645865738391876221e-02 -1.196330878883600235e-03 -3.650434315204620361e-02 -8.009401150047779083e-03 8.357093483209609985e-02 3.895072638988494873e-01 -3.213115930557250977e-01 3.302001953125000000e-02 -2.437841743230819702e-01 -8.382524549961090088e-02 -7.863815128803253174e-02 1.799934655427932739e-01 -2.777835130691528320e-01 3.261725306510925293e-01 1.151686906814575195e-01 4.644582048058509827e-02 1.612802594900131226e-01 -6.976684182882308960e-02 3.086765296757221222e-02 -1.487774867564439774e-02 -3.079695306951180100e-05 -1.753332763910293579e-01 2.828457951545715332e-01 2.091085910797119141e-01 6.051185727119445801e-02 -6.658517569303512573e-02 -6.920250505208969116e-02 1.766705214977264404e-01 1.272072643041610718e-01 -3.685637414455413818e-01
2.139584720134735107e-01 -2.811104357242584229e-01 1.373572647571563721e-01 -6.026506796479225159e-02 6.167282536625862122e-02 -8.240351825952529907e-02 1.151206530630588531e-02 4.130691587924957275e-01 2.848024070262908936e-01 -2.542770802974700928e-01 -8.991100639104843140e-02 4.744553193449974060e-02 2.792372405529022217e-01 4.827226325869560242e-02 2.304938286542892456e-01 3.010579645633697510e-01 5.946096405386924744e-02 1.130392476916313171e-01 1.002349257469177246e-01 -9.524314105510711670e-02 2.968244850635528564e-01 1.092568561434745789e-01 8.525467477738857269e-03 6.455503404140472412e-02 -1.242379099130630493e-01 -1.632470823824405670e-02 -1.970222294330596924e-01 -7.440299540758132935e-02 -4.895749315619468689e-02 1.549089401960372925e-01 1.243989542126655579e-01 -2.225728631019592285e-01
1.230317130684852600e-01 -2.154140472412109375e-01 3.683215379714965820e-02 1.485826522111892700e-01 -8.623594045639038086e-02 5.037984810769557953e-03 -1.594480276107788086e-01 2.918844223022460938e-01 -2.382616046816110611e-03 1.509051024913787842e-01 1.718137264251708984e-01 6.176082789897918701e-02 -1.473593711853027344e-01 8.172733336687088013e-02 -3.539364412426948547e-02 2.531675100326538086e-01 1.060680747032165527e-01 2.356750890612602234e-02 -6.072330847382545471e-02 -2.778328955173492432e-01 -1.098301634192466736e-01 1.709856092929840088e-01 -4.294249713420867920e-01 3.136963397264480591e-02 -1.235817372798919678e-02 -2.541926503181457520e-01 -2.362703979015350342e-01 -2.663225829601287842e-01 -1.635832488536834717e-01 2.835232019424438477e-01 -1.688380390405654907e-01 2.343345247209072113e-02
1.653009057044982910e-01 -3.739159703254699707e-01 -1.190803050994873047e-01 5.785865336656570435e-02 -7.190715521574020386e-02 -1.307726278901100159e-02 1.485304981470108032e-01 1.234125569462776184e-01 1.699966639280319214e-01 -2.791797518730163574e-01 1.198258846998214722e-01 -9.798186831176280975e-03 3.108532130718231201e-01 2.146507501602172852e-01 1.617122292518615723e-01 3.168076574802398682e-01 2.452459633350372314e-01 2.284725904464721680e-01 -7.894732058048248291e-02 -4.428024217486381531e-02 6.557109206914901733e-02 -2.602365240454673767e-02 4.651060793548822403e-03 -6.266117095947265625e-02 1.331968605518341064e-01 -3.401058167219161987e-02 1.584886759519577026e-01 1.640911549329757690e-01 -1.797569096088409424e-01 5.245740711688995361e-02 3.728453218936920166e-01 -8.774935454130172729e-02
5.952961742877960205e-02 -4.156930372118949890e-02 -7.077625393867492676e-02 1.142215281724929810e-01 3.453582897782325745e-02 1.556892096996307373e-01 -1.061322540044784546e-01 3.907296061515808105e-01 1.515256017446517944e-01 6.956399232149124146e-02 -1.569425337947905064e-03 -1.374210715293884277e-01 3.819573223590850830e-01 -1.991006284952163696e-01 -6.554720550775527954e-02 4.462996125221252441e-01 1.454339772462844849e-01 6.644650548696517944e-02 -7.298282533884048462e-02 -2.194315046072006226e-01 -1.317721605300903320e-02 -4.322688095271587372e-03 -7.471147179603576660e-02 -2.189439535140991211e-01 -1.461055129766464233e-02 1.485528796911239624e-01 2.865751385688781738e-01 2.745809555053710938e-01 9.570228308439254761e-02 -1.437851488590240479e-01 -9.143874794244766235e-02 2.931629680097103119e-02
3.061169199645519257e-02 6.950422376394271851e-02 1.933794766664505005e-01 1.626902073621749878e-01 9.187991172075271606e-02 3.993457183241844177e-02 -3.955665044486522675e-03 7.253002375364303589e-02 1.610172986984252930e-01 -3.089771866798400879e-01 8.136495947837829590e-02 -1.700178980827331543e-01 1.638206392526626587e-01 9.463710337877273560e-02 -4.750404506921768188e-02 8.389341086149215698e-02 -3.360472992062568665e-02 2.663436830043792725e-01 -6.058370694518089294e-02 -3.809134066104888916e-01 7.107382267713546753e-02 -2.406844496726989746e-01 -1.166428625583648682e-01 -2.018460184335708618e-01 1.529189199209213257e-01 -1.862697601318359375e-01 1.738351136445999146e-01 -2.420170009136199951e-01 -3.598726093769073486e-01 2.844467759132385254e-01 -1.217752173542976379e-01 -5.260247364640235901e-02
9.464519470930099487e-02 -4.779769852757453918e-02 1.026648730039596558e-01 3.002000451087951660e-01 2.843451872467994690e-02 -1.761182695627212524e-01 8.767354488372802734e-02 1.736295521259307861e-01 6.498330831527709961e-02 -1.335626393556594849e-01 6.361515261232852936e-03 -9.692367166280746460e-02 1.403998881578445435e-01 2.000083029270172119e-01 -3.982049599289894104e-02 4.100077450275421143e-01 2.931700348854064941e-01 2.113155871629714966e-01 5.607753992080688477e-02 1.093991845846176147e-01 -1.328188478946685791e-01 -3.202957510948181152e-01 1.147692054510116577e-01 5.330509040504693985e-03 4.077527299523353577e-02 -7.784971036016941071e-03 2.835305035114288330e-01 -1.733792126178741455e-01 -2.571739256381988525e-01 1.589175015687942505e-01 1.435569524765014648e-01 -2.328356504440307617e-01
4.451876133680343628e-02 -1.193025242537260056e-02 -4.674316942691802979e-02 2.049863934516906738e-01 4.308040719479322433e-03 7.966499030590057373e-02 -3.525106608867645264e-02 7.417130470275878906e-02 2.231420725584030151e-01 -2.180657684803009033e-01 1.829834431409835815e-01 -1.161368638277053833e-01 1.448512077331542969e-01 3.511278331279754639e-02 1.568404026329517365e-02 1.546819657087326050e-01 -9.790179133415222168e-02 3.407587707042694092e-01 -1.309299841523170471e-03 -3.085269033908843994e-01 -3.308530151844024658e-02 -3.664595782756805420e-01 -2.557682618498802185e-02 -3.020875155925750732e-01 2.275643795728683472e-01 -2.705935835838317871e-01 1.064185723662376404e-01 -1.979117989540100098e-01 -2.244426459074020386e-01 2.272906899452209473e-01 -1.045239120721817017e-01 1.149262338876724243e-01
-9.541418403387069702e-02 -1.178933307528495789e-01 1.549567095935344696e-02 2.948264181613922119e-01 6.318015605211257935e-02 -9.787941724061965942e-02 -1.607657819986343384e-01 4.564542174339294434e-01 7.159151881933212280e-02 -1.571367084980010986e-01 4.994773305952548981e-03 -3.478534519672393799e-01 7.474797964096069336e-02 2.257819622755050659e-01 2.641220092773437500e-01 4.477883130311965942e-02 1.511478871107101440e-01 1.048120856285095215e-01 1.323116421699523926e-01 -1.688559800386428833e-01 -2.192759960889816284e-01 -1.588329300284385681e-02 2.182689905166625977e-01 -2.148504704236984253e-01 2.076219320297241211e-01 8.486230671405792236e-02 -1.125398501753807068e-01 -1.131140161305665970e-02 6.836118549108505249e-02 -2.252537384629249573e-02 2.666286230087280273e-01 -3.914424031972885132e-02
1.873466968536376953e-01 4.040381312370300293e-02 -7.282406091690063477e-02 3.511175215244293213e-01 9.230029769241809845e-03 -2.756767570972442627e-01 2.497459389269351959e-02 1.916074305772781372e-01 2.234412133693695068e-01 -1.649412959814071655e-01 2.472910881042480469e-01 -4.261490330100059509e-02 2.864278256893157959e-01 2.949303388595581055e-01 3.851700201630592346e-02 3.253825306892395020e-01 1.941443830728530884e-01 3.183193206787109375e-01 2.062088549137115479e-01 1.005284190177917480e-01 -3.791839256882667542e-02 -3.138534352183341980e-02 4.669522121548652649e-02 -1.532079726457595825e-01 4.469963721930980682e-03 6.992528587579727173e-02 6.641396880149841309e-02 -8.476182073354721069e-02 -2.065360248088836670e-01 8.360730111598968506e-02 4.067745804786682129e-02 -1.313355565071105957e-01
6.228072196245193481e-02 -1.981053650379180908e-01 7.437416166067123413e-02 1.426428277045488358e-02 -1.809103339910507202e-01 5.450988560914993286e-02 3.046438395977020264e-01 2.347687631845474243e-01 2.480228692293167114e-01 -2.251940518617630005e-01 3.352617323398590088e-01 -8.978442847728729248e-02 1.837350279092788696e-01 -1.644545793533325195e-01 -1.002027466893196106e-01 4.298481345176696777e-01 1.738375723361968994e-01 9.521156549453735352e-02 1.661249995231628418e-02 -1.451683342456817627e-01 1.569025069475173950e-01 -2.105524241924285889e-01 -6.735476106405258179e-02 -2.138517349958419800e-01 1.465968191623687744e-01 5.392447486519813538e-02 1.573218256235122681e-01 9.726762771606445312e-02 -7.052812725305557251e-02 1.331611573696136475e-01 -6.215924769639968872e-02 -1.190756633877754211e-01
2.744184732437133789e-01 -5.728405341506004333e-02 -8.871904015541076660e-02 3.736880123615264893e-01 -8.858288824558258057e-02 -3.130327910184860229e-02 -3.103081509470939636e-02 3.523193597793579102e-01 -1.048570424318313599e-01 -6.492839008569717407e-02 3.062320053577423096e-01 1.408158391714096069e-01 3.489899039268493652e-01 2.480904385447502136e-02 -1.497493088245391846e-01 6.264865398406982422e-02 2.085291594266891479e-01 2.048109173774719238e-01 -4.502174630761146545e-02 -9.020588546991348267e-02 3.715327009558677673e-02 -2.020714618265628815e-02 -1.112859770655632019e-01 1.338007301092147827e-01 2.522011995315551758e-01 -6.807921081781387329e-02 2.246832847595214844e-02 7.593736797571182251e-02 -2.093397974967956543e-01 2.084001600742340088e-01 -8.748967945575714111e-02 -2.555622458457946777e-01
-4.975148662924766541e-02 -1.636499166488647461e-02 -1.900083720684051514e-01 6.827532500028610229e-02 -1.928663253784179688e-01 5.585727840662002563e-02 1.310513913631439209e-01 -1.836070790886878967e-02 1.453621089458465576e-01 -1.750666201114654541e-01 2.211952805519104004e-01 3.312899544835090637e-02 2.043412029743194580e-01 1.639321446418762207e-01 2.382462844252586365e-02 2.328628450632095337e-01 2.151172310113906860e-01 1.694679558277130127e-01 -4.756656941026449203e-03 -3.202324211597442627e-01 -1.109730601310729980e-01 -4.215265512466430664e-01 -2.511695027351379395e-01 -2.021167278289794922e-01 1.004053428769111633e-01 -2.268827557563781738e-01 1.021604686975479126e-01 -2.863548696041107178e-01 -1.072438508272171021e-01 1.613765209913253784e-01 -1.015016138553619385e-01 9.801701642572879791e-03
1.515225227922201157e-02 -1.152734011411666870e-01 1.133773103356361389e-02 1.671584993600845337e-01 1.126187220215797424e-01 2.968935109674930573e-02 -1.038268133997917175e-01 2.294141203165054321e-01 -3.304366171360015869e-01 -3.427572548389434814e-01 1.950890384614467621e-02 -5.762501060962677002e-02 3.332591056823730469e-02 9.919501841068267822e-02 -3.338539004325866699e-01 2.315086275339126587e-01 1.030188500881195068e-01 2.778119444847106934e-01 1.512991487979888916e-01 2.313262550160288811e-03 1.860265284776687622e-01 -3.852664306759834290e-02 -3.060801327228546143e-01 -2.107311487197875977e-01 2.682575285434722900e-01 8.095523715019226074e-02 -2.059862166643142700e-01 1.142050698399543762e-01 -1.681813448667526245e-01 -9.786670655012130737e-02 1.174458786845207214e-01 -6.739746779203414917e-02
3.054403066635131836e-01 6.958100944757461548e-02 1.211229562759399414e-01 -1.060347072780132294e-02 1.281441450119018555e-01 1.846984326839447021e-01 -1.993800401687622070e-01 3.068850636482238770e-01 8.414264768362045288e-02 2.381048351526260376e-01 9.545623511075973511e-02 -3.127390146255493164e-01 3.361116647720336914e-01 2.498579919338226318e-01 -1.859932243824005127e-01 3.003227710723876953e-01 2.872796654701232910e-01 1.112991720438003540e-01 8.736540377140045166e-02 -8.488230407238006592e-02 -9.585086256265640259e-02 -1.809378713369369507e-01 -1.938875913619995117e-01 -3.863300383090972900e-02 -7.401105761528015137e-02 -9.559072554111480713e-02 -7.701487839221954346e-02 -6.687001138925552368e-02 1.936783641576766968e-02 9.871499240398406982e-02 -7.055163383483886719e-02 2.926298603415489197e-02
1.043049916625022888e-01 -2.318738587200641632e-02 1.360884308815002441e-01 3.031276166439056396e-01 1.130710840225219727e-01 -1.156352343969047070e-03 -1.963957399129867554e-01 3.460949361324310303e-01 1.230057552456855774e-01 -7.033664733171463013e-02 -2.860955297946929932e-01 4.435830283910036087e-03 1.238297745585441589e-01 1.152686327695846558e-01 -1.928484439849853516e-01 2.415513619780540466e-02 1.419071555137634277e-01 1.484148353338241577e-01 -2.106038033962249756e-01 -3.391956090927124023e-01 -6.421837955713272095e-02 -3.224880695343017578e-01 -1.607378125190734863e-01 -4.588555544614791870e-02 1.518726944923400879e-01 -3.634630441665649414e-01 -6.620151549577713013e-02 -2.296299859881401062e-02 -1.009513214230537415e-01 -1.720262318849563599e-01 -3.274163231253623962e-02 1.098829228430986404e-02
-2.054416760802268982e-02 -2.461560219526290894e-01 1.272296011447906494e-01 1.862465441226959229e-01 5.753155425190925598e-02 -1.313351690769195557e-01 1.229965165257453918e-01 3.372609913349151611e-01 -3.319333493709564209e-01 -6.471781432628631592e-02 8.876444399356842041e-02 -1.426456496119499207e-02 1.925644874572753906e-01 2.284244149923324585e-01 4.751995205879211426e-02 -4.288215190172195435e-02 6.274709850549697876e-02 3.322313427925109863e-01 1.661047339439392090e-01 -1.740149557590484619e-01 1.818997859954833984e-01 4.977642744779586792e-02 -3.731577098369598389e-02 -2.778039276599884033e-01 9.449058212339878082e-03 1.019510030746459961e-01 -1.445994973182678223e-01 6.224893778562545776e-02 -3.781594038009643555e-01 2.312190830707550049e-01 -5.761722847819328308e-02 3.870685026049613953e-02
1.065084040164947510e-01 -3.074712157249450684e-01 5.877456441521644592e-02 2.296568751335144043e-01 1.151062846183776855e-01 -2.947254776954650879e-01 -2.772990763187408447e-01 3.576966822147369385e-01 1.140665449202060699e-02 -1.679976284503936768e-01 1.823792457580566406e-01 -1.163892168551683426e-02 1.274532675743103027e-01 1.162117645144462585e-01 -1.189081072807312012e-01 8.713366091251373291e-02 3.270065411925315857e-02 -2.477639541029930115e-02 -1.712687909603118896e-01 -1.424864381551742554e-01 -1.513220667839050293e-01 -1.355702430009841919e-01 -1.618402302265167236e-01 -4.487486183643341064e-02 1.982288807630538940e-01 2.015703171491622925e-01 2.353490442037582397e-01 -1.877639740705490112e-01 -2.557525038719177246e-01 -6.155901402235031128e-02 -9.895263612270355225e-02 -2.221984267234802246e-01
2.049309201538562775e-02 -4.652415215969085693e-02 1.685817390680313110e-01 3.584730923175811768e-01 5.801580101251602173e-02 -8.730255067348480225e-02 -1.276482939720153809e-01 5.511416792869567871e-01 5.370651930570602417e-02 -1.884883195161819458e-01 -1.064013838768005371e-01 -2.219159603118896484e-01 4.787194728851318359e-02 2.082659900188446045e-01 2.646708488464355469e-01 1.737516373395919800e-01 1.465899795293807983e-01 4.682761430740356445e-02 8.490789681673049927e-02 -6.452754139900207520e-02 -1.177521049976348877e-01 -1.373019963502883911e-01 2.085823416709899902e-01 -1.595329195261001587e-01 1.222299486398696899e-01 2.719812840223312378e-02 7.073975633829832077e-03 -1.018847897648811340e-01 -1.498190499842166901e-02 -1.142827346920967102e-01 2.882304489612579346e-01 7.324989885091781616e-02
2.446905970573425293e-01 -1.416859626770019531e-01 3.770998492836952209e-02 6.627359986305236816e-02 5.907348543405532837e-02 -1.859464794397354126e-01 -6.253394484519958496e-02 4.351446032524108887e-01 -1.891088858246803284e-02 -3.381736576557159424e-01 -2.615665644407272339e-02 9.295704960823059082e-02 1.456452757120132446e-01 -1.224953830242156982e-01 1.706864917650818825e-03 9.217681735754013062e-02 -2.509091198444366455e-01 2.578827142715454102e-01 2.761687338352203369e-02 -9.033869951963424683e-02 1.628553867340087891e-01 -8.729012310504913330e-02 -2.940335273742675781e-01 -3.598479926586151123e-01 2.485527247190475464e-01 9.437346458435058594e-02 -1.901298761367797852e-01 -2.154704928398132324e-02 -1.017235144972801208e-01 -8.945377171039581299e-02 5.219600163400173187e-03 -1.820208155550062656e-03
2.616131007671356201e-01 -8.528615534305572510e-02 -1.432768106460571289e-01 5.414622649550437927e-02 3.039811849594116211e-01 -9.200484305620193481e-02 -8.069626241922378540e-02 4.078972637653350830e-01 -1.232332214713096619e-01 -1.906838119029998779e-01 1.270289123058319092e-01 9.424725919961929321e-02 3.145880401134490967e-01 1.067277938127517700e-01 -2.035019397735595703e-01 3.855567425489425659e-02 1.215841174125671387e-01 1.182292699813842773e-01 6.308244913816452026e-02 -1.290236264467239380e-01 -1.899615526199340820e-01 5.025741457939147949e-02 -2.529659250285476446e-04 -6.911567598581314087e-02 4.153362810611724854e-01 -3.630771487951278687e-02 7.308280467987060547e-02 4.381414130330085754e-02 -2.109724432229995728e-01 1.382473483681678772e-02 1.042223200201988220e-01 -2.604225575923919678e-01
-8.221285045146942139e-02 -1.544074863195419312e-01 -1.918120831251144409e-01 4.442469775676727295e-01 7.785916328430175781e-02 2.018607854843139648e-01 -2.024763524532318115e-01 1.441611498594284058e-01 1.587441563606262207e-01 -1.590185910463333130e-01 -1.561313569545745850e-01 -2.142042368650436401e-01 3.867942988872528076e-01 3.915870562195777893e-02 -1.538971960544586182e-01 2.161793261766433716e-01 7.062499877065420151e-03 -4.824222531169652939e-03 -2.135733664035797119e-01 -9.412871301174163818e-02 -1.253197249025106430e-02 -1.072048023343086243e-01 -2.355897426605224609e-01 -6.526404619216918945e-02 -1.145642772316932678e-01 1.225395277142524719e-01 9.451775252819061279e-02 -1.163032874464988708e-01 -9.415957331657409668e-02 2.553310692310333252e-01 -1.825840026140213013e-01 1.996030658483505249e-02
-2.161547169089317322e-02 -1.122614070773124695e-01 -8.574569225311279297e-02 2.414713203907012939e-01 -9.817273169755935669e-02 1.845483928918838501e-01 1.718772500753402710e-01 6.518123298883438110e-02 1.304927766323089600e-01 -2.133188955485820770e-02 1.681868284940719604e-01 -1.596950367093086243e-02 7.764355838298797607e-02 -1.106726229190826416e-01 1.029894575476646423e-01 1.770619004964828491e-01 1.911086142063140869e-01 1.263283044099807739e-01 -1.643867939710617065e-01 -2.759475111961364746e-01 -1.447309106588363647e-01 -4.146215915679931641e-01 -1.641094237565994263e-01 -1.484089344739913940e-01 2.326628267765045166e-01 -2.261169701814651489e-01 2.003286778926849365e-01 -3.398087322711944580e-01 -1.241703629493713379e-01 1.930489093065261841e-01 -1.014346480369567871e-01 1.273535043001174927e-01
-4.937459528446197510e-02 -1.772409528493881226e-01 -7.087302207946777344e-02 3.958331942558288574e-01 -3.301521837711334229e-01 -3.320598974823951721e-02 6.538950651884078979e-02 2.286827713251113892e-01 1.211440563201904297e-01 2.971134521067142487e-02 1.840025931596755981e-01 1.279519498348236084e-01 3.352259695529937744e-01 1.362754702568054199e-01 -1.756384074687957764e-01 2.615059018135070801e-01 7.488823682069778442e-02 2.084668874740600586e-01 9.651028364896774292e-02 -1.974244862794876099e-01 -7.900018990039825439e-02 -2.219878882169723511e-01 -1.572409644722938538e-02 -1.229483187198638916e-01 2.095178961753845215e-01 -1.897581517696380615e-01 1.078426614403724670e-01 5.877246614545583725e-03 -3.652044385671615601e-02 1.874584704637527466e-01 -2.110350579023361206e-01 -3.124210797250270844e-02
3.255756199359893799e-01 6.628590822219848633e-02 -4.866506159305572510e-02 1.056066676974296570e-01 -1.882733255624771118e-01 1.389659196138381958e-01 -6.292953342199325562e-02 2.793315052986145020e-01 2.418023943901062012e-01 3.118447028100490570e-02 5.038679018616676331e-02 -1.125719398260116577e-01 -5.873172730207443237e-02 -4.370065033435821533e-02 6.201439537107944489e-03 8.485325425863265991e-02 2.244524657726287842e-01 3.704608380794525146e-01 -7.221680879592895508e-02 3.886717930436134338e-02 -1.753021925687789917e-01 -2.013524770736694336e-01 -4.555172473192214966e-02 -3.249774575233459473e-01 -4.468289390206336975e-02 2.489275336265563965e-01 3.687601163983345032e-02 7.348138839006423950e-02 -3.093724250793457031e-01 1.264267563819885254e-01 2.122546285390853882e-01 2.265352159738540649e-01
-7.391286641359329224e-02 -1.559628397226333618e-01 6.243879720568656921e-02 2.586503028869628906e-01 -1.781740486621856689e-01 -8.813511580228805542e-02 2.677822485566139221e-02 -5.901572853326797485e-02 1.696670204401016235e-01 -3.065624535083770752e-01 1.375994533300399780e-01 -1.132494583725929260e-01 2.835734188556671143e-01 -1.167952567338943481e-01 3.188014030456542969e-02 3.200781643390655518e-01 -4.519214481115341187e-02 3.035250604152679443e-01 1.056977547705173492e-02 -3.006827533245086670e-01 -5.890768766403198242e-02 -6.276325136423110962e-02 2.843503281474113464e-02 -1.289869844913482666e-01 8.470354974269866943e-02 -1.956565678119659424e-01 1.177872940897941589e-01 -2.091007232666015625e-01 -3.715511858463287354e-01 2.116645574569702148e-01 6.967147439718246460e-02 -5.784254893660545349e-02
2.620526254177093506e-01 -6.511358171701431274e-02 9.340962022542953491e-02 -5.080732703208923340e-02 -2.286711931228637695e-01 -4.674924537539482117e-02 2.111226618289947510e-01 1.569921076297760010e-01 -1.802480965852737427e-02 -2.753747701644897461e-01 -8.391314744949340820e-02 -9.485142305493354797e-03 2.231644839048385620e-01 1.421042233705520630e-01 1.679995208978652954e-01 3.793155252933502197e-01 2.906396798789501190e-02 4.071059823036193848e-01 -1.210898254066705704e-02 -1.504928171634674072e-01 -2.826135158538818359e-01 5.176045000553131104e-02 -1.160889863967895508e-02 4.836630821228027344e-02 1.342060416936874390e-01 -8.139104396104812622e-02 3.212865889072418213e-01 9.046298451721668243e-03 -1.201543286442756653e-01 1.441438049077987671e-01 1.492711007595062256e-01 8.283528685569763184e-02
2.778112888336181641e-01 -1.862264424562454224e-01 -1.212799325585365295e-01 3.736507892608642578e-01 1.637659519910812378e-01 2.567645907402038574e-01 -1.857520490884780884e-01 1.519952416419982910e-01 -2.106687128543853760e-01 -8.737452328205108643e-03 5.521154031157493591e-03 1.230066642165184021e-01 1.299031674861907959e-01 1.505965292453765869e-01 3.205161541700363159e-02 2.689036726951599121e-01 1.418613195419311523e-01 3.060070797801017761e-02 1.095611229538917542e-01 -1.122186705470085144e-01 2.265725433826446533e-01 -1.050189137458801270e-01 5.092012509703636169e-02 -2.498799264430999756e-01 1.563130021095275879e-01 -1.956126838922500610e-01 -2.355514466762542725e-01 -2.673979401588439941e-01 -1.194001883268356323e-01 -1.069826036691665649e-01 -1.274198293685913086e-01 -7.922904938459396362e-02
1.749872565269470215e-01 -1.412391513586044312e-01 -9.041533619165420532e-02 2.611930668354034424e-01 1.698786467313766479e-01 -2.431694120168685913e-01 1.119551435112953186e-01 2.630742788314819336e-01 1.392800956964492798e-01 -8.270828425884246826e-02 1.970170140266418457e-01 -4.260371252894401550e-02 1.938169002532958984e-01 2.009583562612533569e-01 -1.114347353577613831e-01 4.421501159667968750e-01 1.701093912124633789e-01 2.244102209806442261e-01 1.785517036914825439e-01 1.785832047462463379e-01 6.301192194223403931e-02 -1.609276384115219116e-01 1.913187094032764435e-02 -5.257311090826988220e-02 5.979486182332038879e-02 -5.232229083776473999e-02 1.704183667898178101e-01 -2.625988423824310303e-01 -1.462231278419494629e-01 1.439041346311569214e-01 1.354233622550964355e-01 -9.877878427505493164e-02
1.080136224627494812e-01 -1.106114089488983154e-01 1.168994978070259094e-01 -1.384370177984237671e-01 1.768382638692855835e-01 1.689522564411163330e-01 -3.282811641693115234e-01 3.468631803989410400e-01 -9.163393825292587280e-02 -6.910689920186996460e-02 9.776262938976287842e-02 -7.323492318391799927e-02 1.349253356456756592e-01 2.609937489032745361e-01 1.184843331575393677e-01 5.209298133850097656e-01 1.535762697458267212e-01 -6.565277278423309326e-02 -3.230923041701316833e-02 -2.040063887834548950e-01 5.443333834409713745e-02 8.905438333749771118e-02 4.372284188866615295e-02 -2.513421177864074707e-01 -4.971691593527793884e-02 1.309119630604982376e-02 -1.385472863912582397e-01 -4.878733307123184204e-02 -1.460605710744857788e-01 -4.185350239276885986e-02 -1.564896851778030396e-01 1.929159909486770630e-01
9.819006919860839844e-02 -1.135333329439163208e-01 -8.298582583665847778e-02 6.024692580103874207e-02 -7.208494842052459717e-02 1.847095787525177002e-02 -1.698902398347854614e-01 3.984735608100891113e-01 -1.456727385520935059e-01 -1.502249985933303833e-01 1.112359985709190369e-01 1.220756247639656067e-01 1.415690630674362183e-01 -3.607243532314896584e-03 5.226990953087806702e-02 2.506850063800811768e-01 2.633675038814544678e-01 -2.168795838952064514e-02 -2.841042578220367432e-01 -1.326501816511154175e-01 3.198141604661941528e-02 1.849350780248641968e-01 -5.202050805091857910e-01 -1.622039228677749634e-01 1.362356543540954590e-02 -5.372675135731697083e-02 2.879917025566101074e-01 -4.198409244418144226e-02 -7.014916744083166122e-03 1.074679121375083923e-01 -6.361039727926254272e-02 1.156162098050117493e-01
-1.832030117511749268e-01 4.486429318785667419e-02 -1.730785369873046875e-01 -6.806073337793350220e-02 -2.361664921045303345e-02 3.627215921878814697e-01 -6.744024157524108887e-02 1.544332057237625122e-01 1.474689990282058716e-01 -1.382175385951995850e-01 1.937837898731231689e-01 -3.874916583299636841e-02 1.052811890840530396e-01 3.064372576773166656e-02 -3.053049370646476746e-02 2.616349160671234131e-01 -7.847446016967296600e-03 3.843984901905059814e-01 -8.045907318592071533e-02 -2.974090278148651123e-01 1.164561361074447632e-01 1.374068576842546463e-02 -1.312830895185470581e-01 -7.075608707964420319e-03 3.413319289684295654e-01 1.131339743733406067e-01 2.890558913350105286e-02 -4.284338951110839844e-01 -5.320281162858009338e-02 5.913101509213447571e-02 2.842482738196849823e-02 -1.156782656908035278e-01
4.451854154467582703e-02 -2.304231673479080200e-01 -2.474772334098815918e-01 4.924735799431800842e-02 -1.246099546551704407e-02 1.778483837842941284e-01 -2.208230197429656982e-01 2.901965379714965820e-01 -2.457356452941894531e-01 -3.277029097080230713e-01 1.143994629383087158e-01 -3.986192867159843445e-02 -8.403259515762329102e-02 6.091145426034927368e-02 -2.284089177846908569e-01 1.645736992359161377e-01 2.642255127429962158e-01 2.687701210379600525e-02 -2.194981463253498077e-02 -6.846443563699722290e-02 1.654874086380004883e-01 -3.869308158755302429e-02 1.481777429580688477e-01 -1.147829666733741760e-01 1.062610447406768799e-01 -5.519669130444526672e-02 -2.568667829036712646e-01 -2.665567696094512939e-01 -3.661673069000244141e-01 -5.633973702788352966e-02 1.107441708445549011e-01 5.833410099148750305e-02
1.397870630025863647e-01 -1.495811641216278076e-01 -8.571415394544601440e-02 1.004754565656185150e-02 4.256116226315498352e-03 1.848405003547668457e-01 -1.166544482111930847e-01 3.776499032974243164e-01 4.063976109027862549e-01 1.738158762454986572e-01 4.569107294082641602e-02 -1.096647679805755615e-01 1.034116744995117188e-01 -1.588532775640487671e-01 -1.835682541131973267e-01 2.517656385898590088e-01 2.093840688467025757e-01 1.944075524806976318e-01 -1.127548366785049438e-01 8.525182306766510010e-02 -1.368351429700851440e-01 -2.015732973814010620e-01 1.640103757381439209e-02 -3.239091336727142334e-01 -5.110531672835350037e-02 8.992104977369308472e-02 -1.405048817396163940e-01 3.586488217115402222e-02 -2.847112119197845459e-01 7.764183729887008667e-02 1.728238165378570557e-01 5.373190343379974365e-02
-1.749619543552398682e-01 -8.412584662437438965e-02 -4.148051608353853226e-03 -8.729051053524017334e-02 2.518429420888423920e-02 1.201931685209274292e-01 -1.135293692350387573e-01 4.761752188205718994e-01 4.422970116138458252e-03 1.460679173469543457e-01 -6.248963996767997742e-02 -1.429157257080078125e-01 -1.602927781641483307e-02 2.130229771137237549e-01 1.625507473945617676e-01 4.383892416954040527e-01 -1.508545726537704468e-01 3.104655444622039795e-01 -7.691203057765960693e-02 -1.785769462585449219e-01 -8.714730292558670044e-02 8.373587578535079956e-02 -1.013938561081886292e-01 -1.355246454477310181e-01 7.831257581710815430e-02 4.475486278533935547e-02 -1.084321215748786926e-01 1.178862676024436951e-01 -2.709853947162628174e-01 -5.831928551197052002e-02 1.345898211002349854e-01 -2.471612989902496338e-01
4.779578745365142822e-02 -2.901599407196044922e-01 -3.260315582156181335e-02 1.091798543930053711e-01 -1.050884351134300232e-01 -3.510850295424461365e-02 1.583883613348007202e-01 5.152739211916923523e-02 2.042805962264537811e-02 -2.865603268146514893e-01 -1.276951935142278671e-02 -4.721693694591522217e-02 3.187400996685028076e-01 1.366784423589706421e-01 1.679004579782485962e-01 4.805068671703338623e-01 2.929319441318511963e-01 9.033646434545516968e-02 5.948727484792470932e-03 -6.412910670042037964e-02 1.659072637557983398e-01 1.390611380338668823e-02 -7.372137159109115601e-02 -1.511791199445724487e-01 5.593115091323852539e-02 -1.515238583087921143e-01 2.195089459419250488e-01 6.916898488998413086e-02 -1.096008867025375366e-01 1.833849549293518066e-01 3.013961315155029297e-01 -1.630232185125350952e-01
1.717444807291030884e-01 -1.215554922819137573e-01 -1.318898797035217285e-02 9.256762266159057617e-02 2.772834599018096924e-01 -1.450358796864748001e-02 -2.933317329734563828e-03 2.036958485841751099e-01 -1.955299824476242065e-01 9.647404775023460388e-03 6.890858523547649384e-03 3.209841251373291016e-01 1.612356454133987427e-01 2.412061244249343872e-01 -1.338707059621810913e-01 1.962786316871643066e-01 1.812739819288253784e-01 1.061489805579185486e-01 -1.353463530540466309e-01 -2.037676125764846802e-01 -2.399673163890838623e-01 -1.401764899492263794e-01 -1.860213093459606171e-02 -3.997848033905029297e-01 2.390964478254318237e-01 -1.786747574806213379e-02 -1.724458336830139160e-01 -1.617465466260910034e-01 9.555365145206451416e-02 1.652216911315917969e-02 2.274374663829803467e-01 -1.745523810386657715e-01
2.744933664798736572e-01 -1.331108659505844116e-01 -6.270372122526168823e-02 4.070334434509277344e-01 2.015566527843475342e-01 4.484575614333152771e-02 -1.750062257051467896e-01 2.977017164230346680e-01 7.945209741592407227e-02 -2.411106526851654053e-01 -1.054985597729682922e-01 1.759806573390960693e-01 3.151756152510643005e-02 1.451897174119949341e-01 1.317550521343946457e-02 1.093705743551254272e-01 -1.098293066024780273e-01 2.840544655919075012e-02 -1.467727720737457275e-01 -1.580838859081268311e-01 8.638707548379898071e-02 -1.526284813880920410e-01 -2.538873851299285889e-01 -3.003893196582794189e-01 5.072803795337677002e-02 2.305414527654647827e-02 -2.667183801531791687e-02 -2.361812740564346313e-01 1.003725305199623108e-01 -4.382592812180519104e-02 -2.169193476438522339e-01 -2.667999863624572754e-01
-5.152112245559692383e-02 -2.251265496015548706e-01 -2.409745566546916962e-02 2.086085379123687744e-01 4.586428403854370117e-02 1.913173347711563110e-01 -8.733984827995300293e-02 2.087678760290145874e-01 -2.059582471847534180e-01 -8.503700047731399536e-02 1.881092637777328491e-01 3.065494894981384277e-01 -8.264595270156860352e-02 1.350694000720977783e-01 -1.703778654336929321e-01 3.002986311912536621e-01 2.532268688082695007e-02 7.310896646231412888e-03 -2.397155314683914185e-01 -2.958811223506927490e-01 1.926784217357635498e-01 -1.013547778129577637e-01 8.893407136201858521e-02 -1.636306196451187134e-01 2.028492093086242676e-01 2.050165981054306030e-01 -1.874548792839050293e-01 -5.070095136761665344e-02 -1.627814918756484985e-01 1.166756451129913330e-01 2.916910648345947266e-01 -1.244481131434440613e-01
-5.898613017052412033e-03 1.144258454442024231e-01 4.509759321808815002e-02 -7.824178040027618408e-02 -4.343590885400772095e-02 -2.023176699876785278e-01 -2.296687066555023193e-01 3.948676884174346924e-01 1.037981137633323669e-01 -1.065880060195922852e-01 -2.115849852561950684e-01 -1.322803050279617310e-01 2.228184491395950317e-01 2.162700444459915161e-01 -5.278047919273376465e-02 1.201290190219879150e-01 4.147155284881591797e-01 3.019977509975433350e-01 3.396273404359817505e-02 -1.010028868913650513e-01 -1.744518131017684937e-01 -1.163643971085548401e-01 4.719064384698867798e-02 -4.301137477159500122e-02 -6.899606436491012573e-02 -3.415393456816673279e-02 3.323813900351524353e-03 9.398450143635272980e-03 -1.836089193820953369e-01 1.100879386067390442e-01 7.876586914062500000e-02 3.853967189788818359e-01
[truncated: 3,268,577 more chars]
