# Supplementary material for: The Language of Innovation
Source: PLoS One. 2020 Apr 30;15(4):e0230107. doi: 10.1371/journal.pone.0230107 (PMC7194493; doi:10.1371/journal.pone.0230107)
Supplement: S21 File — (GZ) [file pone.0230107.s021.tar.gz › 1999-2003/V2Run_5_VS_4500_embeddings1999-2003ED32.txt]

8.825586736202239990e-02 -2.756604552268981934e-01 3.464905545115470886e-02 -8.465953916311264038e-02 2.053757756948471069e-01 1.487415581941604614e-01 1.469495594501495361e-01 -3.195922970771789551e-01 4.753640890121459961e-01 -1.080745831131935120e-01 -2.088799774646759033e-01 1.151438355445861816e-01 7.882358506321907043e-03 3.170231729745864868e-02 -5.672904103994369507e-02 6.136023253202438354e-02 -1.547863632440567017e-01 -9.998605586588382721e-03 -2.566197421401739120e-03 -9.844503551721572876e-02 -2.401938140392303467e-01 -5.295531451702117920e-02 -1.007975116372108459e-01 -5.183348804712295532e-02 1.313901692628860474e-01 2.279767245054244995e-01 -9.323503822088241577e-02 1.574917286634445190e-01 1.816645413637161255e-01 4.017255306243896484e-01 9.585348516702651978e-02 6.180426850914955139e-02
1.855891197919845581e-01 -7.380101829767227173e-02 -1.179374083876609802e-01 -1.205328777432441711e-01 -1.230617091059684753e-01 -1.372298747301101685e-01 1.059740111231803894e-01 -1.708859801292419434e-01 2.959552407264709473e-01 2.810797393321990967e-01 2.513836510479450226e-02 -4.812294244766235352e-02 -1.437406539916992188e-01 2.178595811128616333e-01 -2.642835676670074463e-01 -1.684035211801528931e-01 -7.764291018247604370e-02 -1.605648398399353027e-01 -1.094254944473505020e-02 1.181614398956298828e-01 7.531125098466873169e-02 2.586229145526885986e-01 -3.218628000468015671e-03 -1.927870512008666992e-01 1.557254940271377563e-01 2.271348983049392700e-01 2.119531929492950439e-01 7.590379565954208374e-02 2.880813777446746826e-01 3.082402646541595459e-01 -1.799273788928985596e-01 -1.698883473873138428e-01
1.059222146868705750e-01 -2.131184339523315430e-01 6.274688988924026489e-02 -3.674628213047981262e-02 -1.257841587066650391e-01 -2.727669104933738708e-02 5.357720330357551575e-02 -1.056652963161468506e-01 6.219547390937805176e-01 -1.451895982027053833e-01 9.551822394132614136e-02 -1.137809604406356812e-01 -2.169860005378723145e-01 1.334817558526992798e-01 -8.987968415021896362e-02 5.695142224431037903e-02 -8.254589140415191650e-02 -1.371476706117391586e-02 7.181073073297739029e-03 9.699796140193939209e-02 -2.467681467533111572e-01 3.423000872135162354e-01 -1.906788349151611328e-02 -1.902223080396652222e-01 -1.034104302525520325e-01 2.753144204616546631e-01 -2.190473973751068115e-01 1.540532708168029785e-01 2.176786772906780243e-02 7.067028898745775223e-03 -2.712475322186946869e-02 -1.036006882786750793e-01
-1.352984309196472168e-01 -1.151133403182029724e-01 3.028798289597034454e-02 -1.138512417674064636e-01 -2.249607257544994354e-02 -2.030315846204757690e-01 2.097616344690322876e-01 9.254335612058639526e-02 4.975123107433319092e-01 5.233968794345855713e-02 -1.669512093067169189e-01 -1.166450232267379761e-01 -1.161468103528022766e-01 8.478967472910881042e-03 1.565147377550601959e-02 1.448159813880920410e-01 1.666069626808166504e-01 -1.002215817570686340e-01 1.298406422138214111e-01 -7.477488368749618530e-02 -1.041132286190986633e-01 1.043019220232963562e-01 -2.077106833457946777e-01 1.767932027578353882e-01 3.848420083522796631e-01 -2.336297184228897095e-01 -1.259221732616424561e-01 8.490291237831115723e-02 3.650972843170166016e-01 -2.429679781198501587e-02 9.374436736106872559e-02 -9.466119110584259033e-02
7.229556888341903687e-02 6.262741237878799438e-02 2.071771770715713501e-01 -8.225397020578384399e-02 -7.307159900665283203e-02 2.561394274234771729e-01 2.510155737400054932e-01 -1.242522429674863815e-02 5.918422341346740723e-01 1.934868842363357544e-01 -1.522469967603683472e-01 1.501659154891967773e-01 8.227905631065368652e-02 -1.347295492887496948e-01 -4.175781086087226868e-02 7.904306799173355103e-02 -2.285567112267017365e-02 2.951266467571258545e-01 -1.575626432895660400e-01 -4.286298900842666626e-02 -1.969356387853622437e-01 2.608958184719085693e-01 -9.427595883607864380e-02 -1.714631766080856323e-01 2.010301202535629272e-01 -4.169319942593574524e-02 1.356528848409652710e-01 -1.001749262213706970e-01 1.464922539889812469e-02 3.387853503227233887e-04 -1.018386259675025940e-01 -9.958792477846145630e-03
4.773812741041183472e-02 1.443118415772914886e-02 -6.599146872758865356e-02 -4.635854065418243408e-02 2.087600082159042358e-01 -3.915157914161682129e-02 9.477296844124794006e-03 3.381884843111038208e-02 4.474491477012634277e-01 -6.056090816855430603e-02 7.544983923435211182e-02 1.395316570997238159e-01 -1.159693598747253418e-01 -1.354452967643737793e-01 -2.825537919998168945e-01 -1.628538370132446289e-01 -2.295756340026855469e-01 1.047183126211166382e-01 -1.786599010229110718e-01 7.174460589885711670e-02 -3.426457345485687256e-01 3.071937263011932373e-01 -3.030369579792022705e-01 -2.542271316051483154e-01 6.913817673921585083e-02 2.189197838306427002e-01 5.343450233340263367e-02 1.325412392616271973e-01 1.830728501081466675e-01 3.388009965419769287e-02 2.088087424635887146e-02 1.633225940167903900e-02
1.375027596950531006e-01 1.041169464588165283e-01 -1.465833932161331177e-01 -1.633374486118555069e-03 -5.001046136021614075e-02 8.900495618581771851e-02 1.319759935140609741e-01 -1.236016005277633667e-01 5.807815194129943848e-01 2.895048819482326508e-02 -2.051960527896881104e-01 7.955536991357803345e-02 -1.057961136102676392e-01 -1.000512093305587769e-01 -1.253607124090194702e-01 4.163732379674911499e-02 -1.330434978008270264e-01 2.908971905708312988e-01 2.268724292516708374e-01 -4.071801155805587769e-02 -3.252186179161071777e-01 1.609188765287399292e-01 -1.066460311412811279e-01 -1.615865826606750488e-01 -6.174998357892036438e-02 -1.080599613487720490e-02 2.797651803120970726e-03 4.278907924890518188e-02 2.790543138980865479e-01 1.906326115131378174e-01 1.219115108251571655e-01 -1.448245644569396973e-01
-2.660485543310642242e-02 4.417044576257467270e-03 -4.961419850587844849e-03 -5.152435228228569031e-02 -1.777873933315277100e-02 2.737080752849578857e-01 1.924379467964172363e-01 -4.149416461586952209e-02 4.583015441894531250e-01 5.345033109188079834e-02 -3.149079382419586182e-01 2.098709344863891602e-01 -1.290753036737442017e-01 3.449346870183944702e-02 -8.791787177324295044e-02 -1.611212641000747681e-01 -1.599159687757492065e-01 -1.006438508629798889e-01 -7.869573682546615601e-02 7.355933636426925659e-02 -6.522553414106369019e-02 4.305527806282043457e-01 -7.927551120519638062e-02 -2.462916076183319092e-01 -2.612729929387569427e-02 -1.002870127558708191e-01 -2.510274061933159828e-04 2.556529045104980469e-01 2.773020267486572266e-01 -1.112510338425636292e-01 -5.160395801067352295e-02 -5.515249446034431458e-02
2.577207684516906738e-01 4.733474925160408020e-02 2.610428072512149811e-02 -2.978151440620422363e-01 -1.718117892742156982e-01 -3.722524642944335938e-02 1.560565680265426636e-01 1.734308782033622265e-03 4.561142027378082275e-01 -1.508948206901550293e-01 -1.301547884941101074e-01 4.722424596548080444e-02 -1.037420332431793213e-01 -7.629610598087310791e-02 -6.629172712564468384e-02 -3.064227402210235596e-01 -6.014674901962280273e-02 -3.479693457484245300e-02 -4.242646321654319763e-02 -1.230204477906227112e-01 -2.519805133342742920e-01 2.427985519170761108e-01 -2.313949763774871826e-01 -1.405247598886489868e-01 4.721672832965850830e-02 2.713612318038940430e-01 -2.056775838136672974e-01 4.223056510090827942e-02 4.619273915886878967e-02 2.221468091011047363e-01 -1.315311044454574585e-01 -1.249582543969154358e-01
1.494224220514297485e-01 -1.511377990245819092e-01 -2.623635232448577881e-01 -5.450049787759780884e-02 1.024068072438240051e-01 9.002566337585449219e-02 2.537711858749389648e-01 -6.336192786693572998e-02 3.815015554428100586e-01 -1.472022831439971924e-01 -2.596372365951538086e-01 -1.491780132055282593e-01 -2.688777148723602295e-01 2.325814813375473022e-01 -2.661710381507873535e-01 -2.227240204811096191e-01 7.060337066650390625e-02 1.950978636741638184e-01 -8.805095404386520386e-02 -1.216894313693046570e-01 -4.490503668785095215e-02 3.044020831584930420e-01 7.586807012557983398e-02 -1.063892990350723267e-02 2.204159796237945557e-01 1.909270584583282471e-01 -8.051177114248275757e-02 1.205162853002548218e-01 6.655000895261764526e-02 2.780505269765853882e-02 -1.549545489251613617e-02 -1.210736706852912903e-01
-1.224925518035888672e-01 -1.214343588799238205e-02 1.202132366597652435e-02 -1.384489536285400391e-01 9.681024402379989624e-02 1.535104215145111084e-01 2.526709139347076416e-01 -1.432838737964630127e-01 3.773050904273986816e-01 -2.575772628188133240e-02 -1.216456368565559387e-01 -9.541148692369461060e-02 -7.662720978260040283e-02 -1.363930255174636841e-01 2.563371956348419189e-01 6.095774099230766296e-02 4.067156929522752762e-03 -2.729856781661510468e-02 4.440923407673835754e-02 6.287600100040435791e-02 9.123541414737701416e-02 2.117525190114974976e-01 -4.134207963943481445e-01 -1.787174493074417114e-02 2.420536279678344727e-01 7.030399143695831299e-02 1.792385131120681763e-01 2.641538679599761963e-01 3.963594138622283936e-01 -4.074617847800254822e-02 1.694221943616867065e-01 5.843293294310569763e-02
-1.637889742851257324e-01 -1.243996471166610718e-01 -1.664166301488876343e-01 1.657041162252426147e-02 -7.712652534246444702e-02 8.058206737041473389e-02 1.425774395465850830e-01 -1.135070770978927612e-01 5.439026355743408203e-01 6.334109604358673096e-02 -9.911625646054744720e-03 1.996566541492938995e-02 -1.106100529432296753e-01 -2.037854306399822235e-02 -9.487479180097579956e-02 -2.312170118093490601e-01 -2.683232128620147705e-01 1.544421017169952393e-01 -1.108121350407600403e-01 -5.219342559576034546e-02 -2.759363353252410889e-01 4.076083600521087646e-01 -9.689003974199295044e-02 -3.131436705589294434e-01 7.740641385316848755e-02 -2.273771911859512329e-02 -2.064838260412216187e-02 9.117664396762847900e-02 6.719163060188293457e-02 1.374594122171401978e-01 9.667895734310150146e-02 -5.743377842009067535e-03
-1.567249931395053864e-02 -1.144268810749053955e-01 9.059678763151168823e-02 -8.087772130966186523e-02 -4.495167173445224762e-03 5.393432080745697021e-02 7.918737083673477173e-02 -1.051029935479164124e-01 5.807094573974609375e-01 -8.993285149335861206e-02 -2.191181927919387817e-01 5.916526168584823608e-02 -5.145569145679473877e-02 -1.159969158470630646e-02 7.862775772809982300e-02 -6.102182716131210327e-02 1.475446578115224838e-02 1.162086334079504013e-02 -2.965078949928283691e-01 1.202791109681129456e-01 -3.150714039802551270e-01 2.127407342195510864e-01 6.288206577301025391e-02 -1.162042468786239624e-01 -1.329434365034103394e-01 2.616079747676849365e-01 3.784490376710891724e-02 7.473523169755935669e-02 1.539278626441955566e-01 1.764630526304244995e-01 2.771986722946166992e-01 -2.294062525033950806e-01
-1.763673312962055206e-02 -1.221552640199661255e-01 -2.947506867349147797e-02 -4.175039529800415039e-01 6.493343412876129150e-02 -2.460340708494186401e-01 7.211095653474330902e-03 -4.281388223171234131e-02 3.657968342304229736e-01 -1.074974909424781799e-01 -1.301603913307189941e-01 -7.592040300369262695e-02 -1.007658690214157104e-01 9.592085331678390503e-02 -1.488712579011917114e-01 -1.509678959846496582e-01 1.579779759049415588e-02 2.269042581319808960e-01 -1.009709015488624573e-01 -2.604520693421363831e-02 6.406286358833312988e-02 3.183049857616424561e-01 1.662344187498092651e-01 -2.468120306730270386e-01 1.788268052041530609e-02 1.934949308633804321e-01 1.243079379200935364e-01 2.525166869163513184e-01 1.992978751659393311e-01 2.320894896984100342e-01 2.029628306627273560e-01 -4.733164981007575989e-02
2.938703261315822601e-02 9.909865260124206543e-02 2.051591500639915466e-02 1.765592768788337708e-02 9.047912061214447021e-02 -9.982101619243621826e-02 2.709030807018280029e-01 -2.192285209894180298e-01 4.052391052246093750e-01 1.016906276345252991e-01 -1.912642829120159149e-02 -2.339514642953872681e-01 -1.289118826389312744e-01 -2.309991717338562012e-01 1.070639789104461670e-01 -1.509406268596649170e-01 4.261033236980438232e-02 -1.170272901654243469e-01 1.578903794288635254e-01 5.123486742377281189e-02 6.761096417903900146e-02 1.176609620451927185e-01 -2.721578180789947510e-01 -1.161226853728294373e-01 3.244184255599975586e-01 2.031483203172683716e-01 1.025001034140586853e-01 1.440308243036270142e-01 3.875361680984497070e-01 8.770412951707839966e-02 -6.047909334301948547e-02 -1.635930538177490234e-01
-1.331286579370498657e-01 1.153693795204162598e-01 1.931374706327915192e-02 -1.403569430112838745e-01 -8.879301697015762329e-02 3.659371137619018555e-01 2.379186265170574188e-02 -1.226165518164634705e-01 5.150249004364013672e-01 1.016358137130737305e-01 -1.805740892887115479e-01 1.930934637784957886e-01 8.776218444108963013e-02 -3.933490067720413208e-02 -1.574537605047225952e-01 -1.203781589865684509e-01 -2.094177752733230591e-01 7.623125612735748291e-02 2.374232560396194458e-02 -3.850216791033744812e-02 -2.871784269809722900e-01 1.491341739892959595e-01 -3.314199745655059814e-01 -2.657189071178436279e-01 7.036913186311721802e-02 1.258103549480438232e-01 1.458072513341903687e-01 1.104268245398998260e-02 -1.800865051336586475e-03 -9.652250260114669800e-02 8.782846480607986450e-02 -3.777963668107986450e-02
3.723907768726348877e-01 -1.763087809085845947e-01 -1.287565678358078003e-01 -2.914126515388488770e-01 6.439135223627090454e-02 3.959669917821884155e-02 1.625044494867324829e-01 4.867172241210937500e-02 4.584380090236663818e-01 1.886633038520812988e-01 -4.282513260841369629e-02 -1.955301687121391296e-02 -1.032212153077125549e-01 2.087147086858749390e-01 -2.154221236705780029e-01 1.289681792259216309e-01 -2.366968989372253418e-01 1.536968350410461426e-01 2.444456368684768677e-01 -1.534135043621063232e-01 1.641109883785247803e-01 1.822740286588668823e-01 5.133629590272903442e-02 -4.332131892442703247e-02 1.751575171947479248e-01 7.577823847532272339e-02 7.256913185119628906e-02 6.823404878377914429e-02 3.974735364317893982e-02 1.138096302747726440e-01 1.823290139436721802e-01 -8.539110422134399414e-02
-1.512738168239593506e-01 8.426640927791595459e-02 2.035956084728240967e-02 -2.746210992336273193e-01 -1.586433947086334229e-01 5.937187001109123230e-02 1.889551281929016113e-01 -2.225921154022216797e-01 5.418944954872131348e-01 1.164152845740318298e-01 -2.086486220359802246e-01 6.615220010280609131e-02 4.085630178451538086e-02 -2.675418555736541748e-01 -2.761088311672210693e-01 -2.938903123140335083e-02 -1.022015884518623352e-02 6.331744045019149780e-02 7.416395843029022217e-02 3.722968697547912598e-02 -1.827771812677383423e-01 3.313012123107910156e-01 -1.705531626939773560e-01 -1.749626845121383667e-01 -3.485880419611930847e-02 -4.531677439808845520e-02 1.949743628501892090e-01 -9.742220491170883179e-02 7.390694320201873779e-02 2.361113019287586212e-02 -4.497703164815902710e-02 4.576283320784568787e-02
4.368059337139129639e-02 -2.984825521707534790e-02 -8.296735584735870361e-02 -1.119894906878471375e-01 -1.470884233713150024e-01 1.006660833954811096e-01 7.419390231370925903e-02 1.236102581024169922e-01 5.264285802841186523e-01 3.456384316086769104e-02 -1.005526334047317505e-01 -4.354576580226421356e-03 8.058150112628936768e-02 -2.814627625048160553e-02 -8.789902180433273315e-02 -5.726337432861328125e-02 -1.582517027854919434e-01 1.198707967996597290e-01 -3.733079507946968079e-02 5.609658733010292053e-02 -2.442458868026733398e-01 4.804141521453857422e-01 -2.886722981929779053e-01 -2.377400100231170654e-01 -2.087348699569702148e-02 1.902389824390411377e-01 -9.311557747423648834e-03 -9.077420458197593689e-03 2.747269272804260254e-01 1.225447952747344971e-01 7.929340749979019165e-02 -1.031821444630622864e-01
8.382017910480499268e-02 -3.963190689682960510e-02 1.042861789464950562e-01 -5.171525478363037109e-02 5.201498419046401978e-02 1.755793094635009766e-01 2.408734261989593506e-01 -3.454673290252685547e-02 5.959485769271850586e-01 -1.225242391228675842e-01 -2.225874364376068115e-01 1.032230406999588013e-01 7.236649841070175171e-02 -5.211507901549339294e-02 -7.950231432914733887e-02 -1.984282284975051880e-01 -2.174586802721023560e-01 9.430646896362304688e-02 1.435419823974370956e-02 9.222072362899780273e-02 -9.176545776426792145e-03 4.609994590282440186e-01 2.736113220453262329e-02 -2.566498517990112305e-01 1.034541651606559753e-01 -8.627932518720626831e-02 2.748039737343788147e-02 -5.703290551900863647e-02 1.007906496524810791e-01 3.392181918025016785e-02 1.522657424211502075e-01 1.810469664633274078e-02
7.334464043378829956e-02 -1.591924279928207397e-01 -4.337687417864799500e-02 -3.716687262058258057e-01 -2.268888615071773529e-02 -6.838537752628326416e-02 2.158942222595214844e-01 -4.607734084129333496e-02 2.633303999900817871e-01 -1.556489616632461548e-01 1.535662263631820679e-01 -1.895869034342467785e-03 -2.104038000106811523e-01 8.280109614133834839e-03 -3.366059064865112305e-02 -4.479067325592041016e-01 -1.347179617732763290e-02 -5.760302767157554626e-02 -5.506836250424385071e-02 2.442407906055450439e-01 -1.507079750299453735e-01 2.855936437845230103e-02 -1.163919121026992798e-01 -4.166429862380027771e-02 2.882505208253860474e-02 -1.811488345265388489e-02 9.989528357982635498e-02 1.538526080548763275e-02 2.389817386865615845e-01 1.628110110759735107e-01 -3.837826848030090332e-01 2.545708715915679932e-01
1.494490057229995728e-01 -3.215540945529937744e-01 -1.257796883583068848e-01 -1.189058199524879456e-01 -1.253516972064971924e-01 1.219965964555740356e-01 -3.748966753482818604e-02 8.399966359138488770e-02 4.694922566413879395e-01 1.002239063382148743e-01 -2.831365726888179779e-02 1.207110807299613953e-01 -1.449664980173110962e-01 -5.466775596141815186e-02 2.822624519467353821e-02 -1.041761413216590881e-01 -1.085183862596750259e-02 -9.062507748603820801e-02 -1.524439547210931778e-02 1.928449273109436035e-01 -2.631099522113800049e-01 5.044716000556945801e-01 -1.537416875362396240e-01 -1.223586797714233398e-01 2.801409550011157990e-02 -1.890860646963119507e-01 1.388385742902755737e-01 1.505195498466491699e-01 -1.393691003322601318e-01 -7.250465452671051025e-02 1.073800697922706604e-01 -3.157278895378112793e-02
1.260352730751037598e-01 -1.221926286816596985e-01 -3.851440548896789551e-02 -2.694623768329620361e-01 1.080042123794555664e-01 -5.685641244053840637e-02 1.489699166268110275e-02 -2.899666875600814819e-02 2.667935490608215332e-01 4.866332560777664185e-02 5.082635208964347839e-02 -5.153826251626014709e-02 -2.089474499225616455e-01 -3.937781602144241333e-02 -2.473773956298828125e-01 5.569757893681526184e-02 1.248378008604049683e-01 1.616137027740478516e-01 2.040932476520538330e-01 -2.226128876209259033e-01 4.527254030108451843e-03 3.852435648441314697e-01 1.457949448376893997e-02 -1.651982367038726807e-01 1.937261782586574554e-02 9.163576364517211914e-02 2.773677706718444824e-01 3.264456987380981445e-01 3.912536799907684326e-01 2.698118425905704498e-02 1.818212717771530151e-01 -5.336764454841613770e-02
-2.478203624486923218e-01 -5.288403481245040894e-02 5.386102572083473206e-02 2.752776257693767548e-02 1.961395740509033203e-01 -4.057919979095458984e-02 1.304649561643600464e-01 -3.169544786214828491e-02 5.417767167091369629e-01 -2.585638500750064850e-02 -9.406344592571258545e-02 2.678903192281723022e-02 -6.679003685712814331e-02 -1.849905848503112793e-01 1.604524701833724976e-01 4.829966649413108826e-02 1.792755126953125000e-01 -9.398137032985687256e-02 -1.868200004100799561e-01 1.404352113604545593e-02 -8.287544548511505127e-02 1.497692167758941650e-01 -2.982319891452789307e-01 1.562121808528900146e-01 2.928307950496673584e-01 2.191368043422698975e-01 9.300141781568527222e-02 1.207741126418113708e-01 3.013377189636230469e-01 -7.167840003967285156e-02 -2.782243490219116211e-02 -1.761596500873565674e-01
-1.717520505189895630e-01 3.385733440518379211e-02 3.254238143563270569e-02 2.123386226594448090e-02 1.556129753589630127e-01 -1.138199418783187866e-01 4.602188989520072937e-02 -1.419013272970914841e-02 6.049510836601257324e-01 -1.845213919878005981e-01 -1.936023086309432983e-01 2.410558238625526428e-02 -9.633991122245788574e-02 -3.179182857275009155e-02 7.687601447105407715e-02 3.172572702169418335e-03 1.486813277006149292e-01 9.358746558427810669e-02 1.765178740024566650e-01 1.647181808948516846e-01 2.427721768617630005e-02 -5.092011298984289169e-03 -1.575890034437179565e-01 1.008573397994041443e-01 3.679535984992980957e-01 4.366712644696235657e-02 6.495062261819839478e-02 2.066384404897689819e-01 4.014411270618438721e-01 -5.591656267642974854e-02 2.560829930007457733e-02 -1.170693803578615189e-02
2.975042462348937988e-01 -5.504333972930908203e-02 -1.480448618531227112e-02 -2.966472208499908447e-01 -5.614816769957542419e-02 4.544328898191452026e-02 2.872354686260223389e-01 -5.012724921107292175e-02 3.107945621013641357e-01 3.596472553908824921e-03 1.284871697425842285e-01 7.798637449741363525e-02 6.635201722383499146e-02 1.257409900426864624e-01 -1.774483546614646912e-02 -1.524828374385833740e-01 -5.799171049147844315e-03 2.634525895118713379e-01 -1.597808748483657837e-01 1.970025524497032166e-02 -2.841429114341735840e-01 2.271041423082351685e-01 -7.759141176939010620e-02 9.879304468631744385e-02 2.848511338233947754e-01 1.416586190462112427e-01 -8.331308513879776001e-02 -8.329901099205017090e-02 4.051962196826934814e-01 1.322956085205078125e-01 -1.133757755160331726e-01 1.181164756417274475e-01
-5.600477010011672974e-02 -1.683271229267120361e-01 -1.132183074951171875e-01 -2.082440108060836792e-01 -8.779977262020111084e-02 5.569994822144508362e-02 3.354229331016540527e-01 1.585971191525459290e-02 5.082147121429443359e-01 1.210476085543632507e-01 -2.142046988010406494e-01 -2.287365682423114777e-02 -5.462508276104927063e-02 3.951980546116828918e-02 -9.440679103136062622e-02 -1.402448713779449463e-01 -2.143012881278991699e-01 7.628196477890014648e-02 -6.115704402327537537e-02 1.334554553031921387e-01 -6.056575104594230652e-02 1.920084208250045776e-01 -1.539779454469680786e-01 -3.622144162654876709e-01 -6.713230162858963013e-02 2.187235057353973389e-01 3.803592175245285034e-02 -1.298751402646303177e-02 2.953060567378997803e-01 4.877660423517227173e-02 1.439141482114791870e-01 5.752365291118621826e-02
-2.217714488506317139e-02 -9.385709464550018311e-02 1.440523564815521240e-01 -8.157645910978317261e-02 -6.198405846953392029e-02 2.849795818328857422e-01 1.666091382503509521e-01 1.557646691799163818e-01 4.913518726825714111e-01 -5.094950646162033081e-02 -9.873802214860916138e-02 4.157542437314987183e-02 -8.806614577770233154e-02 -9.735020995140075684e-02 -1.435422152280807495e-01 -2.855998836457729340e-02 -2.790517807006835938e-01 -9.393997490406036377e-02 -8.850927650928497314e-02 -7.529085874557495117e-02 -3.015680611133575439e-01 3.453834652900695801e-01 3.910730779170989990e-02 4.077335074543952942e-02 7.542285136878490448e-03 -2.017406076192855835e-01 3.507031127810478210e-02 1.272150129079818726e-01 3.057288825511932373e-01 1.381300389766693115e-01 2.167974114418029785e-01 -2.684724517166614532e-02
-1.922117173671722412e-01 3.867258131504058838e-02 9.847947955131530762e-02 -1.469606626778841019e-02 6.630572606809437275e-04 8.490628749132156372e-02 1.983588188886642456e-01 -3.644113838672637939e-01 5.218457579612731934e-01 1.148402169346809387e-01 -1.277022510766983032e-01 -1.424115747213363647e-01 -8.855346590280532837e-02 1.072456780821084976e-02 3.925269097089767456e-02 -3.045124933123588562e-02 3.088656626641750336e-02 -1.819458231329917908e-02 -1.473530102521181107e-02 3.754145279526710510e-02 3.770921379327774048e-02 2.201476832851767540e-03 -3.810115456581115723e-01 5.105953291058540344e-02 1.601828485727310181e-01 8.799570798873901367e-02 2.729524374008178711e-01 2.806122414767742157e-02 4.026358127593994141e-01 -6.620485335588455200e-02 5.766688659787178040e-02 -9.558837860822677612e-02
-2.600416541099548340e-02 -2.686239778995513916e-01 1.577220261096954346e-01 -3.053867518901824951e-01 1.751053030602633953e-03 -4.327749460935592651e-02 1.462747305631637573e-01 -9.430629434064030647e-04 4.237963855266571045e-01 -4.539493098855018616e-02 -1.574853509664535522e-01 -2.759689651429653168e-02 -2.693506181240081787e-01 4.614474996924400330e-02 -2.294102758169174194e-01 -5.022406578063964844e-02 -2.391870170831680298e-01 -9.652629494667053223e-02 -1.810702681541442871e-01 1.998540759086608887e-01 -1.314603388309478760e-01 2.571012675762176514e-01 -1.312495917081832886e-01 -5.010433867573738098e-02 6.018136069178581238e-02 -2.861736416816711426e-01 -4.260896518826484680e-02 5.288536846637725830e-02 2.191785126924514771e-01 1.110446900129318237e-01 1.940518021583557129e-01 -1.347785890102386475e-01
4.886285588145256042e-02 -4.082358255982398987e-02 -1.239818781614303589e-01 -1.644979566335678101e-01 -2.132149636745452881e-01 -1.710480079054832458e-02 2.845626771450042725e-01 1.632787883281707764e-01 4.979694783687591553e-01 -7.503108680248260498e-02 -1.328706890344619751e-01 7.895880937576293945e-02 -1.258381754159927368e-01 -1.068685501813888550e-01 5.595586448907852173e-02 -2.181608416140079498e-02 2.765219807624816895e-01 -9.919849783182144165e-02 7.917859405279159546e-02 -1.549975275993347168e-01 1.833205372095108032e-01 3.092402219772338867e-02 1.028137560933828354e-02 -1.329136043787002563e-01 4.557717442512512207e-01 1.465090066194534302e-01 -6.153608672320842743e-03 1.997087895870208740e-01 1.151036992669105530e-01 -1.942534148693084717e-01 -5.233909189701080322e-02 -7.602003752253949642e-04
3.164536654949188232e-01 -1.088189631700515747e-01 -1.714027225971221924e-01 -4.372584223747253418e-01 -8.509246259927749634e-02 2.436648011207580566e-01 -4.361157864332199097e-02 -3.131982684135437012e-02 2.157680839300155640e-01 9.262121468782424927e-02 -7.656509429216384888e-02 8.640626817941665649e-02 -2.253570556640625000e-01 1.883844733238220215e-01 7.013898575678467751e-04 -4.572200775146484375e-02 -5.313285067677497864e-02 1.296355873346328735e-01 8.832813054323196411e-02 1.981137692928314209e-01 1.192017719149589539e-01 2.509118318557739258e-01 -8.057108521461486816e-02 -6.870067864656448364e-02 2.012454569339752197e-01 4.688939452171325684e-02 4.269243478775024414e-01 6.570908427238464355e-02 1.458699852228164673e-01 1.606630682945251465e-01 -7.085279375314712524e-02 -6.833218038082122803e-02
5.730274319648742676e-02 -9.263696521520614624e-02 5.792063847184181213e-02 -1.831918209791183472e-01 1.681229658424854279e-02 -7.763579487800598145e-02 7.359471917152404785e-02 -7.033637166023254395e-02 4.894795119762420654e-01 1.884607970714569092e-01 -2.234593480825424194e-01 2.122817747294902802e-02 -2.376269921660423279e-02 -1.632016152143478394e-01 -3.873104229569435120e-02 -8.056259155273437500e-02 -2.973037213087081909e-02 -5.052331462502479553e-02 3.981238976120948792e-02 2.789237163960933685e-02 -2.310211583971977234e-02 -1.138924341648817062e-02 5.477969720959663391e-02 2.182446867227554321e-01 5.408871173858642578e-01 1.474753618240356445e-01 -5.268772691488265991e-02 4.260090738534927368e-02 3.778052330017089844e-01 -2.301884144544601440e-01 -4.268449917435646057e-02 1.806825771927833557e-02
1.259416341781616211e-01 4.800125956535339355e-02 -2.245535515248775482e-02 -3.608770072460174561e-01 3.765769302845001221e-02 6.768035143613815308e-02 5.827152356505393982e-02 -1.972495913505554199e-01 3.717949092388153076e-01 4.685471951961517334e-02 -4.386617615818977356e-02 2.358707226812839508e-02 -8.773130178451538086e-02 -1.510888338088989258e-01 1.382507532835006714e-01 -8.165661990642547607e-02 1.272494196891784668e-01 8.615265786647796631e-02 6.577161140739917755e-03 2.069145143032073975e-01 -4.256075620651245117e-01 4.229359626770019531e-01 -1.267362534999847412e-01 -2.352605760097503662e-01 9.320881217718124390e-02 1.858203262090682983e-01 1.778092421591281891e-02 1.318305879831314087e-01 9.163249284029006958e-03 -4.607834666967391968e-02 -2.171044051647186279e-02 -2.051692306995391846e-01
1.057255789637565613e-01 1.605952084064483643e-01 5.134380888193845749e-03 -1.769094765186309814e-01 -1.936649978160858154e-01 -1.595129221677780151e-01 3.168718190863728523e-03 -5.374784022569656372e-02 4.093249440193176270e-01 -3.521821647882461548e-02 2.236674539744853973e-02 -2.594797126948833466e-02 1.005302835255861282e-02 3.358721733093261719e-01 -1.734819412231445312e-01 -1.606102734804153442e-01 -1.365307122468948364e-01 2.711635529994964600e-01 -7.115931808948516846e-02 -2.887777984142303467e-01 -1.736695319414138794e-01 2.295090705156326294e-01 1.191350258886814117e-02 -3.333050385117530823e-02 3.156408965587615967e-01 1.994058489799499512e-01 2.576403915882110596e-01 1.787669509649276733e-01 9.657672047615051270e-02 -6.178670376539230347e-02 -8.058019727468490601e-02 -7.081132382154464722e-02
8.239933848381042480e-02 -3.396805226802825928e-01 -1.441179513931274414e-01 -2.269791215658187866e-01 -1.495760492980480194e-02 1.030692383646965027e-01 -4.122415930032730103e-02 4.407342150807380676e-02 4.131878912448883057e-01 -5.959850177168846130e-02 -8.067616820335388184e-02 9.512110054492950439e-02 -1.821399927139282227e-01 5.477702617645263672e-02 -1.701110154390335083e-01 -1.502366811037063599e-01 -2.819918990135192871e-01 -1.071542873978614807e-02 1.468968093395233154e-01 2.407357841730117798e-01 -1.314552426338195801e-01 2.668310701847076416e-01 -1.123950704932212830e-01 -3.223454058170318604e-01 -1.423944085836410522e-01 1.938431523740291595e-02 3.712220489978790283e-02 1.012964174151420593e-01 3.105396032333374023e-02 3.211539983749389648e-01 -1.130291372537612915e-01 -1.326815318316221237e-02
3.672156110405921936e-02 3.952329978346824646e-02 -1.015778481960296631e-01 4.903912171721458435e-02 1.589520834386348724e-02 1.694234013557434082e-01 3.341697454452514648e-01 7.548199594020843506e-02 4.835846424102783203e-01 -2.035603672266006470e-02 -1.401073038578033447e-01 8.818073570728302002e-02 -7.113031297922134399e-02 -1.018346771597862244e-01 -7.504463940858840942e-02 -1.304364353418350220e-01 -6.810422986745834351e-02 4.889953881502151489e-02 8.958822488784790039e-02 -5.320505797863006592e-02 -1.686536222696304321e-01 3.695363402366638184e-01 -1.678950488567352295e-01 -4.465352892875671387e-01 -2.913130633533000946e-02 1.201289221644401550e-01 2.195180058479309082e-01 6.334677338600158691e-02 1.322806924581527710e-01 2.039826661348342896e-01 -3.504677861928939819e-02 -2.693758113309741020e-03
-3.912341594696044922e-01 -1.943531483411788940e-01 3.109467774629592896e-02 -1.766854971647262573e-01 1.146899312734603882e-01 -4.082394007127732038e-04 2.435970008373260498e-01 5.581954121589660645e-02 3.571843206882476807e-01 1.170780211687088013e-01 -2.495415806770324707e-01 -4.854363575577735901e-02 6.089168041944503784e-02 9.480305947363376617e-03 -7.773882895708084106e-02 8.549880981445312500e-02 -8.556383848190307617e-02 6.047114729881286621e-02 1.162393391132354736e-01 -2.133450210094451904e-01 -5.515643581748008728e-02 4.210993647575378418e-02 -1.017314791679382324e-01 -6.024997308850288391e-02 3.071461617946624756e-01 2.290549129247665405e-01 -6.591670215129852295e-02 2.098476439714431763e-01 1.081962510943412781e-01 -3.620243072509765625e-01 -1.740520745515823364e-01 1.457868963479995728e-01
2.418614327907562256e-01 -1.448774486780166626e-01 -6.074295565485954285e-02 -1.544712632894515991e-01 -8.432934433221817017e-02 4.118086397647857666e-01 -5.533993244171142578e-02 -1.155371889472007751e-01 3.302653431892395020e-01 -2.720537409186363220e-02 -8.851827681064605713e-02 -1.701864898204803467e-01 -1.720219105482101440e-01 3.439819514751434326e-01 -2.548233568668365479e-01 -2.181160151958465576e-01 -1.254154741764068604e-01 -1.535523235797882080e-01 -6.091764569282531738e-02 -7.616354525089263916e-02 -1.683226786553859711e-02 -1.711585745215415955e-02 -2.399179041385650635e-01 -2.318989485502243042e-02 5.242960527539253235e-03 2.589627802371978760e-01 7.464613020420074463e-02 2.489734292030334473e-01 1.536902338266372681e-01 -5.180414021015167236e-02 4.207780957221984863e-02 -1.503215432167053223e-01
-1.117583289742469788e-01 -1.451378911733627319e-01 -3.031714074313640594e-02 -3.045587055385112762e-02 -5.327892303466796875e-02 -1.502726674079895020e-01 5.085979402065277100e-02 -4.244083911180496216e-02 5.411763191223144531e-01 -2.227779477834701538e-02 -1.951769739389419556e-02 2.513509429991245270e-02 -2.286191098392009735e-02 -9.247626177966594696e-03 -4.181861132383346558e-02 3.959003370255231857e-03 5.872908979654312134e-02 -3.008586168289184570e-02 3.835457563400268555e-02 -3.227089345455169678e-02 -2.639843896031379700e-02 1.136143505573272705e-02 -3.554399609565734863e-01 1.129866689443588257e-01 4.521063864231109619e-01 -1.108330562710762024e-01 -5.521884560585021973e-02 2.702205777168273926e-01 4.311511516571044922e-01 -9.051795303821563721e-02 -4.052754957228899002e-03 -6.623150408267974854e-02
-3.187033236026763916e-01 -5.869650840759277344e-02 -3.328897804021835327e-02 -1.282948106527328491e-01 -1.095949262380599976e-01 6.283705681562423706e-02 4.342802613973617554e-02 -8.069404959678649902e-02 5.494794845581054688e-01 3.662658631801605225e-01 -9.827966988086700439e-02 -1.673208028078079224e-01 -3.754458576440811157e-02 2.496388852596282959e-01 1.472424417734146118e-01 -2.362598925828933716e-01 2.182461917400360107e-01 8.076337724924087524e-02 2.153430730104446411e-01 -2.149176895618438721e-01 9.108740836381912231e-02 1.350122038275003433e-02 -1.331999897956848145e-01 9.874125570058822632e-02 -5.351943895220756531e-02 1.171567291021347046e-01 1.552521288394927979e-01 1.103310286998748779e-02 -6.210425123572349548e-02 4.843951016664505005e-02 -8.720953017473220825e-02 2.801550738513469696e-02
2.365547269582748413e-01 -2.588765025138854980e-01 4.465156421065330505e-02 -3.523980826139450073e-02 3.288199380040168762e-02 5.201642867177724838e-03 3.245647847652435303e-01 -2.617948949337005615e-01 3.846372365951538086e-01 -1.091846972703933716e-01 2.156007289886474609e-01 7.740213721990585327e-02 -1.283817142248153687e-01 2.662572264671325684e-01 -2.793587148189544678e-01 -1.800408363342285156e-01 9.956488013267517090e-02 1.255950331687927246e-01 7.768038660287857056e-02 -2.404205799102783203e-01 -1.629245430231094360e-01 9.294006228446960449e-02 3.629256784915924072e-02 4.372991621494293213e-02 1.658359169960021973e-01 1.013614386320114136e-01 9.490013867616653442e-02 1.098377183079719543e-01 1.024773567914962769e-01 8.135439455509185791e-02 1.794915348291397095e-01 -2.291521579027175903e-01
9.630396217107772827e-02 -1.503605097532272339e-01 -3.158524632453918457e-02 -2.297337651252746582e-01 1.274099387228488922e-02 -5.763594061136245728e-03 3.429926633834838867e-01 1.758922822773456573e-02 4.276368021965026855e-01 -1.435502022504806519e-01 2.584339678287506104e-01 1.656535565853118896e-01 -2.459882497787475586e-01 -1.392092406749725342e-01 1.082533076405525208e-01 -2.507912814617156982e-01 -9.673276543617248535e-02 2.282479107379913330e-01 1.338946521282196045e-01 5.100793018937110901e-02 -1.147943064570426941e-01 1.342876851558685303e-01 1.825854741036891937e-02 -1.280958801507949829e-01 8.326378464698791504e-02 -4.962676391005516052e-02 -1.074280962347984314e-01 2.647348344326019287e-01 1.353810578584671021e-01 2.145414650440216064e-01 -2.185147106647491455e-01 1.044843494892120361e-01
-5.828637629747390747e-02 -1.383886486291885376e-01 -3.099935352802276611e-01 -2.598659098148345947e-01 -2.161025851964950562e-01 2.430612035095691681e-02 1.501694321632385254e-01 -3.420051932334899902e-02 3.882009685039520264e-01 -9.361083060503005981e-02 1.097725406289100647e-01 -1.218883171677589417e-01 -2.776811420917510986e-01 2.159149199724197388e-01 4.757503047585487366e-02 -1.869511455297470093e-01 3.702552244067192078e-02 -1.679321676492691040e-01 2.481113374233245850e-01 -1.384249478578567505e-01 -7.008665800094604492e-02 2.998227179050445557e-01 1.216817125678062439e-01 2.510401010513305664e-01 2.552893161773681641e-01 -6.451341323554515839e-03 7.689597457647323608e-02 1.301085501909255981e-01 8.093736320734024048e-02 -2.216186933219432831e-02 4.722718894481658936e-02 1.234885752201080322e-01
-4.311994649469852448e-03 -9.877840057015419006e-03 1.108391955494880676e-01 -4.077770281583070755e-03 -9.787973016500473022e-02 2.068688124418258667e-01 8.955712616443634033e-02 -1.134721711277961731e-01 6.346145868301391602e-01 2.564745396375656128e-02 2.881563967093825340e-03 2.037484198808670044e-01 2.000412531197071075e-02 -2.750786021351814270e-02 -2.680204212665557861e-01 -1.703925877809524536e-01 -9.821623563766479492e-02 -8.752497285604476929e-02 -1.900001913309097290e-01 2.951602637767791748e-01 -1.927946358919143677e-01 2.455852031707763672e-01 -7.554084807634353638e-02 -1.717344373464584351e-01 -5.097249150276184082e-02 -1.278440207242965698e-01 8.129755407571792603e-02 1.711324900388717651e-01 1.631648987531661987e-01 6.375031173229217529e-02 9.289542585611343384e-02 2.755671506747603416e-03
-5.662494525313377380e-02 -8.943926542997360229e-02 -3.242390975356101990e-02 -2.774489521980285645e-01 -1.039066389203071594e-01 1.836734265089035034e-01 2.818246781826019287e-01 -6.229731068015098572e-02 2.409814149141311646e-01 5.644655227661132812e-02 1.827608048915863037e-01 -1.739254891872406006e-01 -2.379307299852371216e-01 1.040492132306098938e-01 -1.958572566509246826e-01 -1.546882558614015579e-02 5.257913842797279358e-03 -1.347593516111373901e-01 8.474238216876983643e-02 -1.671180315315723419e-02 -2.474873214960098267e-01 9.831907600164413452e-02 -8.216261118650436401e-02 9.491635113954544067e-02 4.062093496322631836e-01 1.675378084182739258e-01 1.654374897480010986e-01 -2.469320967793464661e-02 1.249909028410911560e-01 3.037795126438140869e-01 2.711538076400756836e-01 1.928002387285232544e-01
1.127492859959602356e-01 4.025760889053344727e-01 8.157642185688018799e-02 -2.011387199163436890e-01 1.454197764396667480e-01 1.186306681483983994e-02 1.285161674022674561e-01 -2.140446901321411133e-01 4.167297184467315674e-01 -4.588326811790466309e-02 -1.802325546741485596e-01 -2.180417478084564209e-01 -2.015860974788665771e-01 9.464292228221893311e-02 -6.328584253787994385e-02 -8.703031390905380249e-02 8.104863017797470093e-02 1.154129505157470703e-01 -8.191524446010589600e-02 -1.252353787422180176e-01 -2.640504240989685059e-01 8.470860868692398071e-02 -2.594423890113830566e-01 3.449626266956329346e-02 8.572239428758621216e-02 1.448212713003158569e-01 5.883631110191345215e-02 2.149336934089660645e-01 1.127098351716995239e-01 1.268573850393295288e-01 -8.859509229660034180e-02 -2.742521464824676514e-01
-2.497705817222595215e-01 1.267257146537303925e-02 -1.172591838985681534e-02 -5.985805019736289978e-02 -7.353357970714569092e-02 -8.180845528841018677e-02 3.673231974244117737e-02 -1.255147010087966919e-01 5.273611545562744141e-01 -4.405602812767028809e-02 -1.213286593556404114e-01 -4.866340756416320801e-02 8.733136951923370361e-02 -3.839088603854179382e-02 -3.285276889801025391e-02 2.236860617995262146e-02 1.232666075229644775e-01 -6.151546910405158997e-02 5.266110226511955261e-02 -1.080449447035789490e-01 -1.002305150032043457e-01 4.495925083756446838e-02 -3.266610801219940186e-01 5.237627401947975159e-02 3.569994270801544189e-01 4.789197444915771484e-02 -1.980733722448348999e-01 1.994526088237762451e-01 4.572420120239257812e-01 1.560668647289276123e-02 1.441606134176254272e-01 -5.398357287049293518e-02
2.087820023298263550e-01 -9.247635304927825928e-02 -2.534450888633728027e-01 -1.636935323476791382e-01 -5.668369680643081665e-02 1.709435433149337769e-01 -1.026307791471481323e-01 -2.901322394609451294e-02 4.145122468471527100e-01 7.626217603683471680e-02 8.330486714839935303e-02 1.193452440202236176e-02 -2.695439755916595459e-01 2.997100651264190674e-01 -1.837040185928344727e-01 -7.019976153969764709e-03 1.910855025053024292e-01 1.645130217075347900e-01 -1.713950484991073608e-01 -3.015265427529811859e-02 -2.538094520568847656e-01 2.772793471813201904e-01 -1.348280906677246094e-01 -2.266214936971664429e-01 2.267735302448272705e-01 1.128112748265266418e-01 -4.625879600644111633e-02 6.647185236215591431e-02 2.303967066109180450e-02 1.645371019840240479e-01 1.391966938972473145e-01 -9.813776612281799316e-02
1.316505521535873413e-01 -4.996935278177261353e-02 -1.063240915536880493e-01 -2.869179546833038330e-01 -1.752068251371383667e-01 4.419126361608505249e-02 -7.892777211964130402e-03 -3.764922171831130981e-02 4.069793522357940674e-01 -1.041981205344200134e-01 5.943803861737251282e-02 -1.298536658287048340e-01 -2.862223982810974121e-01 -1.706676185131072998e-02 3.529952839016914368e-02 -1.794533282518386841e-01 -9.175193309783935547e-02 -1.519079208374023438e-01 1.336452364921569824e-01 1.016708463430404663e-02 2.112932503223419189e-02 3.399613797664642334e-01 1.595213860273361206e-01 1.405520439147949219e-01 4.488439261913299561e-01 1.142424941062927246e-01 1.701067835092544556e-01 1.725783571600914001e-02 1.909315139055252075e-01 3.459600033238530159e-03 -1.007753834128379822e-01 1.970179378986358643e-01
-1.977739185094833374e-01 1.215600222349166870e-01 -1.202580034732818604e-01 -1.117517426609992981e-01 1.424133870750665665e-02 -2.597768791019916534e-02 3.592108786106109619e-01 2.195834740996360779e-02 4.774297773838043213e-01 1.140745431184768677e-01 -1.122957095503807068e-01 1.976400613784790039e-01 -6.130264326930046082e-02 -6.127661839127540588e-02 -9.109818935394287109e-02 1.475953962653875351e-02 -1.019571647047996521e-01 -2.701115608215332031e-02 6.381937861442565918e-02 1.371265798807144165e-01 -2.438205331563949585e-01 3.948755860328674316e-01 -8.343406766653060913e-02 -3.246401846408843994e-01 2.570676431059837341e-02 1.526309847831726074e-01 -1.024207696318626404e-01 7.321977615356445312e-02 1.223714277148246765e-01 1.133990958333015442e-01 1.840883046388626099e-01 -1.298159658908843994e-01
1.829751580953598022e-02 -1.532528698444366455e-01 -2.287758290767669678e-01 -4.067413210868835449e-01 -2.053273022174835205e-01 1.663945317268371582e-01 2.714352309703826904e-01 4.314869269728660583e-02 3.687106668949127197e-01 -1.178234815597534180e-01 -8.850613236427307129e-02 2.848231606185436249e-02 -7.132682204246520996e-02 -1.651895642280578613e-01 8.046881854534149170e-02 -1.525259017944335938e-01 1.995828375220298767e-02 8.061932772397994995e-02 -8.390069752931594849e-02 1.421353220939636230e-01 -2.889208793640136719e-01 2.224804908037185669e-01 -2.754333019256591797e-01 -1.395951509475708008e-01 -5.065318197011947632e-02 1.161709278821945190e-01 3.809206932783126831e-02 1.658919006586074829e-01 5.934737995266914368e-02 1.983905136585235596e-01 -2.178853191435337067e-02 2.039033621549606323e-01
-2.026982307434082031e-01 1.892405897378921509e-01 1.323736757040023804e-01 -2.529034912586212158e-01 2.610519230365753174e-01 -5.348318815231323242e-02 -4.517593979835510254e-02 4.838623106479644775e-02 4.446586966514587402e-01 2.810310423374176025e-01 6.458574440330266953e-03 -1.175879389047622681e-01 -1.582113504409790039e-01 1.733937561511993408e-01 2.010745853185653687e-01 -1.098147183656692505e-01 3.547236695885658264e-02 -6.387224048376083374e-02 8.023323863744735718e-02 -2.816393971443176270e-01 -2.023746818304061890e-01 1.669792272150516510e-02 -1.406501829624176025e-01 -3.582725673913955688e-02 1.012182608246803284e-02 1.262482404708862305e-01 -1.679033786058425903e-02 2.670585550367832184e-02 1.435224264860153198e-01 1.756927967071533203e-01 1.699926257133483887e-01 3.424559235572814941e-01
-8.595670014619827271e-02 -1.346937716007232666e-01 -5.228821560740470886e-02 -3.313992321491241455e-01 -1.060453727841377258e-01 5.040630698204040527e-03 6.915216147899627686e-02 -4.014674574136734009e-02 3.100613057613372803e-01 -4.291145503520965576e-02 8.424299955368041992e-02 -2.467365115880966187e-01 -3.666317462921142578e-01 1.753176003694534302e-01 -3.144866228103637695e-02 -6.417027115821838379e-02 -1.501734703779220581e-01 -1.738585233688354492e-01 1.486323121935129166e-02 -2.351199239492416382e-01 -1.948298215866088867e-01 1.764675825834274292e-01 2.502255141735076904e-01 1.271627247333526611e-01 4.269231855869293213e-01 1.193909272551536560e-01 1.800575107336044312e-01 8.529329299926757812e-02 9.984898567199707031e-02 2.770377136766910553e-02 1.332627329975366592e-02 6.881545484066009521e-02
-1.663481444120407104e-02 -2.301334738731384277e-01 -6.570733338594436646e-02 -1.078972145915031433e-01 -4.493698477745056152e-02 -1.946293115615844727e-01 6.268833577632904053e-02 -1.016030386090278625e-01 5.769624710083007812e-01 9.135782718658447266e-02 -8.774828910827636719e-02 -2.666551172733306885e-01 -4.512620344758033752e-02 -2.091290354728698730e-01 3.510019183158874512e-02 -3.082852363586425781e-01 -7.604629546403884888e-02 2.036142349243164062e-01 -7.314819097518920898e-02 1.487594097852706909e-01 -1.824441701173782349e-01 -1.038514077663421631e-01 -2.903017699718475342e-01 2.614985778927803040e-02 1.035915315151214600e-01 -4.138479754328727722e-02 1.115276962518692017e-01 1.208918690681457520e-01 4.923139698803424835e-03 6.586679071187973022e-02 8.701112121343612671e-02 -2.436955720186233521e-01
3.897162526845932007e-02 -1.306959092617034912e-01 -2.325716167688369751e-01 2.896035788580775261e-03 -6.794995814561843872e-02 1.784296706318855286e-02 1.169539988040924072e-01 5.993107333779335022e-03 4.342060685157775879e-01 -2.512193284928798676e-02 -9.452793165110051632e-04 -3.996114134788513184e-01 -8.352616429328918457e-02 -7.737872004508972168e-02 -7.278195768594741821e-02 9.368427842855453491e-02 -1.729058176279067993e-01 3.875411301851272583e-02 -4.354873299598693848e-02 -1.339339017868041992e-01 -1.851614005863666534e-02 5.350679159164428711e-01 -5.540171265602111816e-02 -8.369565755128860474e-02 -9.807496517896652222e-02 4.652559757232666016e-02 2.998514473438262939e-01 2.073274850845336914e-01 1.450257450342178345e-01 1.200717613101005554e-01 6.491973251104354858e-02 2.161286398768424988e-02
7.372374087572097778e-02 -2.480424195528030396e-01 -3.751508295536041260e-01 -1.000883355736732483e-01 9.437833726406097412e-02 9.498288854956626892e-03 1.171116083860397339e-01 -1.591801941394805908e-01 3.994917273521423340e-01 3.718199580907821655e-02 -3.999355435371398926e-01 2.412447147071361542e-02 -2.399085462093353271e-01 -1.658111810684204102e-01 -1.980835348367691040e-01 -1.304420921951532364e-02 -3.270387277007102966e-02 -2.601639032363891602e-01 -1.490894109010696411e-01 -1.911596059799194336e-01 9.761208295822143555e-02 7.844375073909759521e-02 7.481106370687484741e-02 -3.608743473887443542e-02 7.563906162977218628e-02 -1.694475412368774414e-01 2.813754081726074219e-01 9.197609126567840576e-02 -3.851495310664176941e-02 7.112728804349899292e-02 -8.606299012899398804e-02 4.636693000793457031e-02
-5.427190288901329041e-02 1.027217693626880646e-02 -8.555363118648529053e-02 1.026865765452384949e-01 -4.202790558338165283e-02 4.572633281350135803e-02 1.058849468827247620e-01 1.005525961518287659e-01 6.302526593208312988e-01 -1.177136972546577454e-01 -2.653425931930541992e-01 6.938382983207702637e-02 -1.339918673038482666e-01 -1.026955917477607727e-01 -1.659310609102249146e-01 -2.908562421798706055e-01 -9.294576197862625122e-02 -9.939211606979370117e-02 -2.899822778999805450e-02 2.153352946043014526e-01 -1.813335120677947998e-01 3.469846844673156738e-01 -1.260986924171447754e-01 -3.527043759822845459e-02 8.803152292966842651e-02 -1.453153938055038452e-01 -5.558372288942337036e-02 2.782229334115982056e-02 2.248613387346267700e-01 2.627578191459178925e-02 8.035513013601303101e-02 1.965212449431419373e-02
2.504105567932128906e-01 -1.285800039768218994e-01 -1.478140205144882202e-01 -1.753120720386505127e-01 4.145968332886695862e-02 1.701744832098484039e-02 6.996012292802333832e-03 8.193250000476837158e-02 5.377262830734252930e-01 -1.078960299491882324e-01 6.089385598897933960e-02 3.009397536516189575e-02 -2.250263392925262451e-01 1.621946394443511963e-01 -2.535782754421234131e-01 2.086966484785079956e-02 -2.630040049552917480e-01 1.358344852924346924e-01 9.879329800605773926e-02 -2.498275041580200195e-02 8.918770402669906616e-02 3.544484078884124756e-01 -2.351573668420314789e-02 1.486144512891769409e-01 1.894070953130722046e-02 1.471109688282012939e-01 1.825440227985382080e-01 -1.172631792724132538e-02 -3.980054706335067749e-02 3.000205159187316895e-01 3.148573264479637146e-02 -1.002000570297241211e-01
-6.908693164587020874e-02 -1.362415999174118042e-01 -6.409256160259246826e-02 -2.431038767099380493e-01 -1.259253770112991333e-01 -1.149674132466316223e-01 3.488556444644927979e-01 1.970581412315368652e-01 4.850018322467803955e-01 -1.514635086059570312e-01 -1.128433123230934143e-01 9.610467404127120972e-02 2.318217651918530464e-03 2.627083063125610352e-01 -1.607127487659454346e-02 7.682201266288757324e-02 -1.060921922326087952e-01 -2.195414341986179352e-02 -7.170735299587249756e-02 -1.409289427101612091e-02 -2.615699172019958496e-01 1.534993201494216919e-01 -9.077515453100204468e-03 -3.110177218914031982e-01 -3.169402480125427246e-02 -1.379195600748062134e-01 8.483104407787322998e-02 -1.498156934976577759e-01 2.336108088493347168e-01 1.589864306151866913e-02 -3.480236977338790894e-02 -2.386491596698760986e-01
-1.737631410360336304e-01 -1.550700366497039795e-01 -2.433414757251739502e-02 1.773912161588668823e-01 -1.037331745028495789e-01 -3.321461006999015808e-02 5.859422683715820312e-02 -2.972921589389443398e-03 5.778905749320983887e-01 -5.804599449038505554e-02 -1.368816792964935303e-01 -4.932146519422531128e-02 6.577878445386886597e-02 -3.231237456202507019e-02 4.581511020660400391e-02 -6.447730958461761475e-02 4.516736045479774475e-02 -9.982704371213912964e-02 9.146062284708023071e-02 -2.685747109353542328e-02 -8.481599390506744385e-02 1.106446087360382080e-01 -2.175265550613403320e-01 1.479263305664062500e-01 3.729476034641265869e-01 -1.357820443809032440e-02 -1.904587745666503906e-01 3.710354268550872803e-01 3.114395141601562500e-01 -4.509732127189636230e-02 1.018014643341302872e-02 7.870575040578842163e-02
-2.575980126857757568e-01 -4.855151847004890442e-02 1.271852999925613403e-01 -1.761894971132278442e-01 1.123122796416282654e-01 2.228946089744567871e-01 -2.793273627758026123e-01 -1.232351809740066528e-01 4.310007989406585693e-01 5.365941673517227173e-02 -1.827916502952575684e-01 -9.228372573852539062e-02 -2.849629223346710205e-01 -1.883997023105621338e-01 -2.428838312625885010e-01 -2.102176547050476074e-01 6.392227113246917725e-02 1.190911307930946350e-01 -4.523419961333274841e-02 1.737201213836669922e-02 -1.750001013278961182e-01 2.267722487449645996e-01 -9.087177924811840057e-03 -1.012358963489532471e-01 2.270078659057617188e-02 1.504648104310035706e-02 -1.726149171590805054e-01 -2.400561608374118805e-02 2.656085193157196045e-01 1.008623987436294556e-01 2.212884426116943359e-01 -6.561785936355590820e-02
-3.106712698936462402e-01 -3.711594641208648682e-02 1.896667480468750000e-02 -2.465455606579780579e-02 2.457553148269653320e-02 4.052741080522537231e-02 2.347521185874938965e-01 -8.265732973814010620e-02 4.833126068115234375e-01 -1.634689420461654663e-02 2.557422965764999390e-02 -3.420405834913253784e-02 -2.108615338802337646e-01 -2.249929904937744141e-01 1.349217593669891357e-01 2.167596966028213501e-01 7.578203827142715454e-02 -1.337865591049194336e-01 2.681410014629364014e-01 -1.398711353540420532e-01 -7.156843785196542740e-03 5.600223690271377563e-02 -2.606216967105865479e-01 7.092659175395965576e-02 9.812317788600921631e-02 1.640692055225372314e-01 9.009055048227310181e-02 2.915998697280883789e-01 2.896562218666076660e-01 -5.708694830536842346e-02 -1.640158891677856445e-01 7.742087543010711670e-02
1.438394039869308472e-01 -7.573536783456802368e-02 5.418348684906959534e-02 -2.913157343864440918e-01 -2.718848176300525665e-02 1.177423819899559021e-02 3.397031128406524658e-01 -3.242598772048950195e-01 1.892521977424621582e-01 -1.004626154899597168e-01 8.825767785310745239e-02 -4.207385703921318054e-02 -4.662948101758956909e-02 1.570165902376174927e-01 -1.205023825168609619e-01 1.083245500922203064e-01 -3.533422350883483887e-01 -1.120291128754615784e-01 -7.311069220304489136e-02 -4.542379826307296753e-02 -1.415866017341613770e-01 1.822748929262161255e-01 -2.234797179698944092e-02 -1.419554501771926880e-01 2.556805610656738281e-01 2.855655550956726074e-01 5.823605880141258240e-02 -5.304786935448646545e-02 3.456243574619293213e-01 -5.883477628231048584e-02 1.643535345792770386e-01 -1.844283491373062134e-01
-2.388665974140167236e-01 -8.703752420842647552e-03 -4.148227348923683167e-02 2.664700616151094437e-03 1.084043905138969421e-01 2.017743512988090515e-02 2.708830237388610840e-01 -1.697717159986495972e-01 5.968898534774780273e-01 -1.964960545301437378e-01 1.260427106171846390e-02 -2.163668721914291382e-01 -8.663082122802734375e-02 -2.811017446219921112e-02 2.486372888088226318e-01 1.176304444670677185e-01 -6.200557202100753784e-02 -6.137181445956230164e-02 -2.160556986927986145e-02 1.756115555763244629e-01 9.905159473419189453e-03 -6.567423045635223389e-02 -2.205094099044799805e-01 -2.895074523985385895e-02 3.310141861438751221e-01 1.182576268911361694e-01 6.883772462606430054e-02 1.921016722917556763e-01 1.638716757297515869e-01 -7.590574771165847778e-02 2.505993098020553589e-02 -9.866487979888916016e-02
1.426567286252975464e-01 2.171971462666988373e-02 -1.365059316158294678e-01 -1.579541265964508057e-01 -6.080975756049156189e-02 7.793059200048446655e-02 1.819835007190704346e-01 -6.686020642518997192e-02 5.002129077911376953e-01 1.375489681959152222e-01 -1.481644511222839355e-01 1.000221446156501770e-02 1.356218755245208740e-01 -1.370982229709625244e-01 -4.343225620687007904e-03 -3.719152510166168213e-02 -3.741484880447387695e-01 -1.765100844204425812e-02 7.959243957884609699e-04 -9.826864302158355713e-02 2.992600202560424805e-03 3.353074491024017334e-01 -9.124874323606491089e-02 -4.030388295650482178e-01 5.661946535110473633e-02 3.085930645465850830e-02 1.987534575164318085e-02 1.825428307056427002e-01 2.218112796545028687e-01 1.240968927741050720e-01 7.435565441846847534e-02 -1.314961165189743042e-01
-1.503957957029342651e-01 -6.061428040266036987e-02 -9.052599221467971802e-02 -6.915618199855089188e-03 -1.076528504490852356e-01 -1.580827236175537109e-01 2.824425697326660156e-02 -1.222597360610961914e-01 5.615043640136718750e-01 3.490233793854713440e-02 -4.804699867963790894e-02 -2.518477104604244232e-02 1.871403455734252930e-01 8.048194460570812225e-03 -6.622244417667388916e-02 1.132483482360839844e-01 8.414600789546966553e-02 -2.494172006845474243e-02 1.780292987823486328e-01 -7.254610955715179443e-02 -1.163193807005882263e-01 7.680884748697280884e-02 -2.880740463733673096e-01 -3.091755881905555725e-02 3.862749040126800537e-01 4.619927331805229187e-02 -1.037496477365493774e-01 2.303583174943923950e-01 3.872151672840118408e-01 -5.180145427584648132e-02 1.578868478536605835e-01 -2.536652237176895142e-02
-6.776958703994750977e-02 -2.249900698661804199e-01 -8.873602002859115601e-02 2.492036437615752220e-03 2.623426541686058044e-02 -1.971330046653747559e-01 1.007249504327774048e-01 -9.997463226318359375e-02 5.968033075332641602e-01 6.340331863611936569e-03 -2.060613781213760376e-01 -1.051270868629217148e-03 1.425492167472839355e-01 -3.033439442515373230e-02 -5.028586089611053467e-02 5.791893601417541504e-02 8.682802319526672363e-02 -6.169356778264045715e-02 5.930821225047111511e-02 -4.537016153335571289e-02 -1.139539107680320740e-01 6.230716034770011902e-02 -2.924695611000061035e-01 9.491266310214996338e-02 3.543249666690826416e-01 -5.691910162568092346e-02 -1.214995756745338440e-01 2.057680338621139526e-01 3.643187582492828369e-01 -5.739235132932662964e-02 2.578951232135295868e-02 2.246615849435329437e-02
-2.055945694446563721e-01 1.020940020680427551e-01 7.445348799228668213e-02 -4.675445333123207092e-02 6.252584606409072876e-02 9.936035424470901489e-02 -2.095598280429840088e-01 -1.191756278276443481e-01 4.039796292781829834e-01 -2.459652870893478394e-01 1.989077962934970856e-02 -9.844415821135044098e-03 -1.254916340112686157e-01 1.814725697040557861e-01 -6.908434629440307617e-02 -1.694320142269134521e-02 5.491457134485244751e-02 -2.531673908233642578e-01 1.394610106945037842e-01 3.041139245033264160e-01 -2.382051944732666016e-01 2.750261127948760986e-01 5.544166639447212219e-02 -2.143692970275878906e-01 2.285529822111129761e-01 -2.905230270698666573e-03 1.987256407737731934e-01 1.017203088849782944e-02 -1.859089434146881104e-01 6.954530626535415649e-02 1.422509253025054932e-01 2.789619863033294678e-01
7.888726145029067993e-02 3.838311508297920227e-02 -4.092016816139221191e-01 -2.415450662374496460e-01 6.942258775234222412e-02 1.451748907566070557e-01 9.489821270108222961e-03 3.406975567340850830e-01 6.287368535995483398e-01 5.802299361675977707e-03 -1.074905991554260254e-01 -1.090329289436340332e-01 -2.353364974260330200e-01 7.883457094430923462e-02 -3.389925882220268250e-02 -6.872152537107467651e-02 -1.870424449443817139e-01 8.390495181083679199e-02 3.881991282105445862e-02 1.010625958442687988e-01 4.689813405275344849e-02 1.671666949987411499e-01 3.643240407109260559e-02 9.166926145553588867e-02 1.436659786850214005e-02 -1.298687458038330078e-01 1.774043031036853790e-02 -8.841191232204437256e-02 6.325482856482267380e-03 -4.008796066045761108e-02 -8.349418640136718750e-02 -1.037071943283081055e-01
2.284412235021591187e-01 -3.318044245243072510e-01 1.003407756797969341e-03 -7.459817081689834595e-02 3.847675397992134094e-02 1.860590279102325439e-01 -9.801866486668586731e-03 -1.247980296611785889e-01 4.034183025360107422e-01 1.226127333939075470e-02 4.478516429662704468e-02 6.285929679870605469e-02 -1.782110929489135742e-01 1.340996325016021729e-01 -2.242153435945510864e-01 4.891170188784599304e-02 1.453487873077392578e-01 1.531715393066406250e-01 -3.054622709751129150e-01 -4.596717283129692078e-02 -2.086327373981475830e-01 1.375869661569595337e-01 -1.808227971196174622e-02 -3.231950998306274414e-01 1.547873765230178833e-01 1.284385919570922852e-01 -5.388901755213737488e-02 1.469911485910415649e-01 1.982225626707077026e-01 3.094987273216247559e-01 4.186731949448585510e-02 -8.751031942665576935e-03
-5.579143762588500977e-02 -1.438465118408203125e-01 1.217436715960502625e-01 3.522324562072753906e-02 4.841450974345207214e-02 -1.247097700834274292e-01 1.937006562948226929e-01 -1.550996899604797363e-01 4.375821352005004883e-01 -9.051200002431869507e-02 -2.068465501070022583e-01 9.486092254519462585e-03 -4.888644069433212280e-02 -1.177611127495765686e-01 -7.346205413341522217e-02 2.632228471338748932e-02 1.593035459518432617e-01 -1.742327511310577393e-01 -7.299669552594423294e-03 -5.605920776724815369e-02 -1.193820312619209290e-01 -2.945045568048954010e-02 -3.917490132153034210e-03 1.093910858035087585e-01 5.188663601875305176e-01 6.416857987642288208e-02 9.598476439714431763e-02 3.524500131607055664e-01 3.452452123165130615e-01 -3.313970565795898438e-02 -2.296845894306898117e-03 5.161704868078231812e-02
-2.075047194957733154e-01 2.147152721881866455e-01 -1.295730769634246826e-01 -1.186071708798408508e-02 2.699348144233226776e-02 1.287039816379547119e-01 1.881625503301620483e-01 -2.503149583935737610e-02 5.072472095489501953e-01 1.001062989234924316e-01 -2.714703679084777832e-01 -8.926437795162200928e-02 2.038821578025817871e-02 -2.292946428060531616e-01 -7.167005445808172226e-03 4.631088301539421082e-02 -9.867839515209197998e-02 3.092138469219207764e-01 -1.349524259567260742e-01 -5.872405320405960083e-02 -1.825749725103378296e-01 1.583441793918609619e-01 -2.364032864570617676e-01 -1.868448257446289062e-01 9.079054743051528931e-02 2.118472158908843994e-01 1.124344766139984131e-01 1.450703740119934082e-01 1.308860927820205688e-01 3.641404584050178528e-02 1.732518225908279419e-01 -1.578404456377029419e-01
6.722463294863700867e-04 -7.697474956512451172e-02 -1.528578847646713257e-01 -8.414697647094726562e-02 -8.445937186479568481e-02 7.413275539875030518e-02 6.580241024494171143e-02 -2.252670377492904663e-02 4.999444484710693359e-01 -7.496953010559082031e-02 1.336784102022647858e-02 7.851830869913101196e-02 -2.284763604402542114e-01 -5.252604186534881592e-02 -1.264198869466781616e-01 -1.660833805799484253e-01 1.982740461826324463e-01 1.868012696504592896e-01 -1.920884400606155396e-01 2.579505555331707001e-02 -2.029932588338851929e-01 2.391965389251708984e-01 -1.880093812942504883e-01 -4.240103662014007568e-01 9.668476134538650513e-02 1.243291273713111877e-01 -8.768402785062789917e-02 1.712020784616470337e-01 1.669080853462219238e-01 1.369244009256362915e-01 1.188841983675956726e-01 -1.945719420909881592e-01
-3.238583207130432129e-01 5.668616294860839844e-02 -4.213836044073104858e-02 -1.037839502096176147e-01 7.297602295875549316e-02 -1.117703393101692200e-01 1.604037731885910034e-01 -1.447339653968811035e-01 5.253641009330749512e-01 -1.122121233493089676e-02 -2.340216636657714844e-01 5.641616135835647583e-02 -1.035421565175056458e-01 -9.087634086608886719e-02 1.193843930959701538e-01 1.654070243239402771e-02 4.174598306417465210e-02 -9.579930454492568970e-02 -3.814794123172760010e-02 2.113281786441802979e-01 6.361647974699735641e-03 7.445741444826126099e-02 -2.929306328296661377e-01 1.856132596731185913e-01 2.067096084356307983e-01 1.244429424405097961e-01 5.887459218502044678e-02 2.678017020225524902e-01 3.393330276012420654e-01 1.194001808762550354e-01 -3.889746963977813721e-02 -8.777406997978687286e-03
1.464027315378189087e-01 -1.319555044174194336e-01 -6.137755885720252991e-02 -3.528512120246887207e-01 -6.282024830579757690e-02 1.391209103167057037e-02 -2.199843898415565491e-02 -1.446598321199417114e-01 3.350788354873657227e-01 2.079779356718063354e-01 -6.036229431629180908e-02 -2.671116590499877930e-01 3.216567263007164001e-02 1.705152839422225952e-01 -1.846271008253097534e-01 -1.934297829866409302e-01 1.313924789428710938e-01 1.168089825659990311e-02 -1.377623248845338821e-02 -1.152786016464233398e-01 -1.914611607789993286e-01 5.133849382400512695e-01 6.725925952196121216e-02 1.005797553807497025e-02 -7.352586835622787476e-02 -8.357404917478561401e-02 1.988039463758468628e-01 1.298287957906723022e-01 5.854646489024162292e-02 -5.055332928895950317e-02 1.937960386276245117e-01 1.648034304380416870e-01
-9.838975034654140472e-03 -1.043962389230728149e-01 -5.313290748745203018e-03 3.098736330866813660e-02 7.639067620038986206e-02 -9.586126357316970825e-02 6.691412627696990967e-02 -1.080922111868858337e-01 5.875355601310729980e-01 7.242922484874725342e-02 -1.942664086818695068e-01 -1.857507391832768917e-03 -1.421610977558884770e-05 -6.400117278099060059e-02 8.680762350559234619e-02 1.081350296735763550e-01 9.051819890737533569e-02 -1.043380200862884521e-01 5.943616479635238647e-02 5.920595675706863403e-02 -8.202810585498809814e-02 1.073479950428009033e-01 -2.554893195629119873e-01 7.933174818754196167e-02 4.907614588737487793e-01 6.218552216887474060e-02 -8.347772061824798584e-02 2.850637435913085938e-01 2.836264967918395996e-01 -7.375064492225646973e-02 7.103838771581649780e-02 -7.420323044061660767e-02
4.372416064143180847e-02 -8.823311328887939453e-02 -1.065464243292808533e-01 -1.959544420242309570e-01 -1.091200262308120728e-01 4.421162977814674377e-02 1.885571926832199097e-01 -1.480669341981410980e-02 4.012705981731414795e-01 -1.473160982131958008e-01 7.275629788637161255e-02 -1.266988664865493774e-01 -4.420227706432342529e-01 1.405205875635147095e-01 5.583137646317481995e-02 2.488524653017520905e-02 -9.332119673490524292e-02 -2.198926061391830444e-01 2.235587984323501587e-01 -1.966912001371383667e-01 -1.203974634408950806e-01 1.043720394372940063e-01 1.236360613256692886e-02 1.454808861017227173e-01 4.195692241191864014e-01 1.030485779047012329e-01 1.235195249319076538e-01 2.083415389060974121e-01 1.136630102992057800e-01 5.976717546582221985e-02 5.951726436614990234e-02 1.009788811206817627e-01
-1.029352992773056030e-01 -1.174329221248626709e-01 6.432621926069259644e-02 -1.629816591739654541e-01 1.155239492654800415e-01 -3.830467164516448975e-02 2.485930919647216797e-01 6.473927944898605347e-02 4.535395801067352295e-01 1.894812136888504028e-01 -7.967443019151687622e-02 2.297991365194320679e-01 -6.350986659526824951e-02 1.772445626556873322e-02 3.226584056392312050e-03 -1.631460934877395630e-01 -1.119616627693176270e-01 2.689931541681289673e-02 8.855605870485305786e-02 8.429844677448272705e-02 -2.391272038221359253e-01 3.867379128932952881e-01 -3.495815694332122803e-01 -2.190288603305816650e-01 -2.984735928475856781e-02 -3.617949783802032471e-02 7.808473706245422363e-02 -6.062845885753631592e-02 1.336866319179534912e-01 1.369877755641937256e-01 2.234030365943908691e-01 -1.694773882627487183e-01
-1.692090928554534912e-01 4.848885163664817810e-02 1.083209663629531860e-01 5.155070871114730835e-02 7.809284329414367676e-02 1.250827126204967499e-02 2.345597594976425171e-01 -7.688316702842712402e-02 4.739057421684265137e-01 -4.306564480066299438e-02 -1.682215183973312378e-01 -8.260675705969333649e-03 -9.862006455659866333e-02 -7.640570402145385742e-02 1.345035731792449951e-01 1.978933662176132202e-01 -2.696126885712146759e-02 -2.529466152191162109e-01 1.036797314882278442e-01 -5.013549700379371643e-02 -3.848570212721824646e-02 2.689807116985321045e-01 -3.687994480133056641e-01 -2.486758492887020111e-02 2.939880788326263428e-01 2.735652327537536621e-01 3.660068288445472717e-02 9.789143502712249756e-02 2.046741694211959839e-01 -8.509155362844467163e-02 -1.500302851200103760e-01 -1.659864783287048340e-01
3.793321177363395691e-02 2.302981615066528320e-01 -2.052033692598342896e-01 -2.148084938526153564e-01 3.094890415668487549e-01 9.679087251424789429e-02 1.762756854295730591e-01 8.026862889528274536e-02 3.508556187152862549e-01 5.624734237790107727e-02 -5.390711873769760132e-02 -2.251304872334003448e-02 3.301915153861045837e-02 -1.498581469058990479e-01 -1.555380970239639282e-01 -1.679465472698211670e-01 2.172641158103942871e-01 -2.550222277641296387e-01 1.259305328130722046e-01 -4.037545919418334961e-01 1.612089388072490692e-02 1.063504144549369812e-01 -1.807710900902748108e-02 -3.532992303371429443e-01 8.853699266910552979e-02 -3.671265020966529846e-02 3.231368586421012878e-02 -6.343093700706958771e-03 2.336309552192687988e-01 1.063005030155181885e-01 4.917329922318458557e-02 -5.075927451252937317e-02
-6.096780672669410706e-02 -1.339522302150726318e-01 1.049647778272628784e-01 -1.368788331747055054e-01 -2.892861329019069672e-02 -2.136663794517517090e-01 8.158420026302337646e-02 9.457314014434814453e-02 5.588560700416564941e-01 -1.102227834053337574e-03 -1.450376510620117188e-01 -9.638378769159317017e-02 1.231320723891258240e-01 -5.402388796210289001e-02 -1.334902793169021606e-01 1.807000041007995605e-01 5.630234256386756897e-02 -4.068699851632118225e-02 9.796175360679626465e-02 -8.767762035131454468e-02 -3.466316312551498413e-02 2.658922970294952393e-02 -3.273521959781646729e-01 8.953812718391418457e-02 3.724251687526702881e-01 1.208804473280906677e-01 -1.641589850187301636e-01 2.020520567893981934e-01 3.271431922912597656e-01 7.407568395137786865e-02 4.405779391527175903e-02 -2.378558181226253510e-02
-1.781618222594261169e-02 -1.127478331327438354e-01 -1.227257624268531799e-01 -2.166115641593933105e-01 -1.378445886075496674e-02 -2.595362067222595215e-02 4.070600271224975586e-01 3.119137138128280640e-02 3.723438382148742676e-01 -2.609605342149734497e-02 1.227086558938026428e-01 2.223979234695434570e-01 -1.541579663753509521e-01 2.643440067768096924e-01 -8.501768112182617188e-02 -1.906694173812866211e-01 3.999470546841621399e-02 1.299025863409042358e-01 1.680486798286437988e-01 -2.509764134883880615e-01 -1.530740261077880859e-01 1.693955212831497192e-01 -3.505967557430267334e-01 2.007448822259902954e-01 2.713710255920886993e-02 2.527920901775360107e-01 5.705115944147109985e-02 -5.808421596884727478e-02 9.117799252271652222e-02 6.226237118244171143e-02 6.574629992246627808e-02 5.967551469802856445e-02
-2.500475049018859863e-01 7.671342045068740845e-02 1.904178261756896973e-01 -1.288739442825317383e-01 1.965247690677642822e-01 2.075355313718318939e-02 1.603665649890899658e-01 -8.800239115953445435e-02 4.830299317836761475e-01 -1.068554967641830444e-01 -8.149651437997817993e-02 -1.746722608804702759e-01 7.470591366291046143e-02 1.499467249959707260e-02 -8.524391450919210911e-04 1.419270187616348267e-01 1.461745947599411011e-01 -7.011570781469345093e-02 -3.215139498934149742e-03 6.186557561159133911e-02 -8.626931160688400269e-02 1.461481302976608276e-01 -2.390241175889968872e-01 2.228138148784637451e-01 3.430639207363128662e-01 1.460926383733749390e-01 -2.270034980028867722e-03 2.825785279273986816e-01 3.133272826671600342e-01 -8.032294362783432007e-02 -7.314284890890121460e-02 6.166779994964599609e-02
-1.256764978170394897e-01 -1.785432919859886169e-02 -5.303918942809104919e-02 -4.892980679869651794e-02 -6.400841474533081055e-02 -1.930122375488281250e-01 7.804111391305923462e-02 -8.673457801342010498e-02 5.612059235572814941e-01 1.178941875696182251e-02 -9.017266333103179932e-02 8.507526665925979614e-02 2.010165899991989136e-01 -1.283063441514968872e-01 -2.007878758013248444e-02 1.220598220825195312e-01 1.366202384233474731e-01 -8.423749357461929321e-02 2.095749974250793457e-01 -9.138248860836029053e-02 -6.542770564556121826e-02 1.781489104032516479e-01 -3.041174411773681641e-01 4.621787369251251221e-02 4.336966276168823242e-01 -2.602767385542392731e-02 -8.683853596448898315e-02 1.424643993377685547e-01 3.006502985954284668e-01 -2.020630426704883575e-02 6.753693521022796631e-02 -2.100966870784759521e-02
9.399642236530780792e-03 -2.596458792686462402e-01 1.283525973558425903e-01 -9.375241398811340332e-02 -9.354124218225479126e-02 -1.678823232650756836e-01 1.210971847176551819e-01 5.333602428436279297e-02 5.543358922004699707e-01 1.841803826391696930e-02 -3.183291852474212646e-02 8.967222645878791809e-03 6.832219660282135010e-02 2.992307767271995544e-02 4.525753110647201538e-02 -4.121210426092147827e-03 1.137507110834121704e-01 -1.226271092891693115e-01 1.479548960924148560e-01 -9.248254820704460144e-03 3.700450435280799866e-02 4.832527041435241699e-02 -2.110499888658523560e-01 8.734478801488876343e-02 4.921336174011230469e-01 1.072496622800827026e-01 -1.015483289957046509e-01 2.266025990247726440e-01 3.126246631145477295e-01 -5.271394923329353333e-02 -3.298460692167282104e-02 -1.168327853083610535e-01
1.489407718181610107e-01 9.743380360305309296e-03 -2.738662362098693848e-01 -1.927457451820373535e-01 5.554022267460823059e-02 1.632433533668518066e-01 4.185339063405990601e-02 3.042716979980468750e-01 4.641304016113281250e-01 1.061067134141921997e-01 1.392762064933776855e-01 4.025686066597700119e-03 -6.226389855146408081e-02 9.527732431888580322e-02 -3.135215938091278076e-01 -4.004929214715957642e-02 -1.486916244029998779e-01 -1.764613389968872070e-02 1.804659701883792877e-02 3.054249286651611328e-01 -4.942893981933593750e-03 3.086879551410675049e-01 1.332744061946868896e-01 -1.146392971277236938e-01 5.340452119708061218e-02 1.669276952743530273e-01 4.236790910363197327e-02 2.892899215221405029e-01 3.983444347977638245e-02 -1.685646921396255493e-02 1.394181400537490845e-01 5.292715132236480713e-02
-6.090474314987659454e-03 -1.011297013610601425e-02 -2.692936062812805176e-01 -1.104128956794738770e-01 -1.597225368022918701e-01 -9.757137298583984375e-02 2.044507414102554321e-01 1.072738096117973328e-01 5.643017292022705078e-01 2.223314531147480011e-02 3.991069272160530090e-03 -3.285406529903411865e-01 2.266816049814224243e-01 -1.089209467172622681e-01 -3.828200325369834900e-02 -2.032379247248172760e-02 1.884121298789978027e-01 -6.117930263280868530e-02 -2.235895022749900818e-02 2.178817540407180786e-01 -2.408643066883087158e-01 -6.773285567760467529e-02 -5.894763395190238953e-02 1.004245281219482422e-01 2.094672024250030518e-01 1.195629537105560303e-01 2.114435583353042603e-01 1.856626719236373901e-01 8.313664048910140991e-02 -9.789527207612991333e-02 6.784291565418243408e-02 -1.138958930969238281e-01
-8.539319783449172974e-02 -7.494264096021652222e-02 8.919023722410202026e-02 -1.568584293127059937e-01 -1.516768932342529297e-01 4.827526211738586426e-02 1.711285710334777832e-01 1.309022605419158936e-01 5.041926503181457520e-01 2.508729323744773865e-02 -2.181107252836227417e-01 1.062801703810691833e-01 5.311188101768493652e-02 1.344135254621505737e-01 -1.825183331966400146e-01 7.260189205408096313e-02 1.254279762506484985e-01 -2.233770787715911865e-01 1.254940778017044067e-01 -1.175874546170234680e-01 2.496362030506134033e-01 -4.042016342282295227e-02 -2.162504643201828003e-01 6.416955590248107910e-02 4.211632907390594482e-01 1.470612287521362305e-01 1.708352267742156982e-01 1.000808551907539368e-01 1.238757297396659851e-01 -1.966258138418197632e-01 8.431543409824371338e-02 1.531914621591567993e-02
1.040960699319839478e-01 1.116076484322547913e-01 7.506634294986724854e-02 -3.059311509132385254e-01 -5.143153667449951172e-02 1.260516047477722168e-01 2.161312848329544067e-01 -3.222639858722686768e-02 4.859914779663085938e-01 1.258657872676849365e-01 1.062880270183086395e-02 -3.826218470931053162e-02 -1.096194088459014893e-01 -1.062026545405387878e-01 6.730147451162338257e-02 -9.374921023845672607e-02 1.161020472645759583e-01 1.639211326837539673e-01 -8.878489583730697632e-02 1.252056062221527100e-01 -2.114454209804534912e-01 3.132073283195495605e-01 -1.140247732400894165e-01 -2.379005551338195801e-01 3.747003152966499329e-02 2.516418397426605225e-01 -5.378691107034683228e-02 1.019481644034385681e-01 2.542351186275482178e-01 -6.144109740853309631e-02 9.896416962146759033e-02 -2.973868846893310547e-01
-3.129778802394866943e-02 -5.241749435663223267e-02 2.955332957208156586e-02 2.703985432162880898e-03 -3.009068220853805542e-02 2.352455556392669678e-01 1.098206937313079834e-01 -9.152296930551528931e-02 5.309966802597045898e-01 -6.591892987489700317e-02 -2.359959036111831665e-01 2.050054669380187988e-01 -5.629192665219306946e-02 -1.814946383237838745e-01 -1.834835410118103027e-01 -1.251353919506072998e-01 -2.070088833570480347e-01 -6.007087230682373047e-02 -7.855655997991561890e-02 1.255123466253280640e-01 -2.635095119476318359e-01 3.699890971183776855e-01 -1.253791432827711105e-02 -2.092384733259677887e-02 1.747405827045440674e-01 -1.580124944448471069e-01 6.868219375610351562e-02 1.913077086210250854e-01 7.850492000579833984e-02 1.137045398354530334e-01 2.096682190895080566e-01 -1.186191439628601074e-01
2.817005515098571777e-01 -1.165463328361511230e-01 -4.727638140320777893e-02 -2.585271000862121582e-01 1.243768632411956787e-01 4.229804966598749161e-03 5.390836596488952637e-01 -1.396262198686599731e-01 3.425639569759368896e-01 3.637342527508735657e-02 8.258473873138427734e-02 1.172704771161079407e-01 -8.854352682828903198e-02 1.505932062864303589e-01 7.961332798004150391e-02 5.075176432728767395e-02 -2.957851886749267578e-01 1.114357821643352509e-02 -9.937013685703277588e-02 -1.311140209436416626e-01 1.140185724943876266e-02 1.123442575335502625e-01 4.872684925794601440e-02 -2.432575672864913940e-01 1.682704687118530273e-01 1.243905946612358093e-01 2.209613621234893799e-01 -1.344368159770965576e-01 3.813061118125915527e-02 -6.695938855409622192e-02 -5.569509416818618774e-02 -1.581625044345855713e-01
8.041866868734359741e-02 -2.690784037113189697e-01 -2.658935785293579102e-01 -1.885548532009124756e-01 8.417104370892047882e-03 -1.330105662345886230e-01 2.229776531457901001e-01 -8.744908869266510010e-02 3.222915232181549072e-01 -8.277454413473606110e-03 -1.101868320256471634e-02 -1.965509504079818726e-01 -1.650579422712326050e-01 8.277069777250289917e-02 -2.469148337841033936e-01 -4.126397892832756042e-02 2.785634994506835938e-01 1.897315382957458496e-01 -6.103449966758489609e-03 -2.029931545257568359e-01 1.035687923431396484e-01 3.964419364929199219e-01 -2.571811974048614502e-01 -1.448806375265121460e-01 2.066712230443954468e-01 1.249193400144577026e-01 5.126713216304779053e-02 5.720818415284156799e-02 5.657088756561279297e-02 5.855921655893325806e-02 4.301420971751213074e-02 1.331403255462646484e-01
5.819150432944297791e-02 -3.822589665651321411e-02 6.093681976199150085e-02 -2.514329552650451660e-01 8.350524306297302246e-02 1.766720265150070190e-01 2.149328142404556274e-01 -2.183957844972610474e-01 4.125137925148010254e-01 3.137650201097130775e-03 5.844762176275253296e-02 -2.064801305532455444e-01 5.620104447007179260e-02 6.651199609041213989e-02 3.193903714418411255e-02 -2.770822495222091675e-02 9.202533215284347534e-02 2.454577535390853882e-01 8.229973167181015015e-02 1.846362836658954620e-02 -1.849451661109924316e-01 2.779274582862854004e-01 -7.810095790773630142e-03 1.537392847239971161e-02 -3.627250343561172485e-02 2.145550251007080078e-01 1.549867540597915649e-02 1.069058999419212341e-01 8.707390725612640381e-02 3.157962560653686523e-01 -5.480287224054336548e-02 -4.622061550617218018e-01
-2.592586167156696320e-02 5.618684925138950348e-03 -3.332034125924110413e-02 -2.535092085599899292e-02 1.058146241120994091e-03 -1.710222065448760986e-01 1.090267226099967957e-01 3.206671401858329773e-02 6.255305409431457520e-01 7.177092880010604858e-02 -6.069985404610633850e-02 2.381815202534198761e-02 9.481070190668106079e-02 1.077209040522575378e-01 6.906885653734207153e-02 1.506084352731704712e-01 1.113643124699592590e-01 -9.329640865325927734e-02 2.069171704351902008e-02 -6.693055480718612671e-02 -6.493098288774490356e-02 5.367266479879617691e-03 -2.790142297744750977e-01 6.580799072980880737e-02 3.689458072185516357e-01 -1.800788380205631256e-02 -1.390400826930999756e-01 1.946739852428436279e-01 4.426365494728088379e-01 -1.526393927633762360e-02 -2.652710489928722382e-02 6.052384898066520691e-02
-1.041952148079872131e-01 -1.642518490552902222e-01 4.554018005728721619e-02 9.662760421633720398e-03 2.511284127831459045e-02 -1.586253792047500610e-01 -7.515639299526810646e-05 6.179179996252059937e-03 6.075726151466369629e-01 -1.231511216610670090e-02 -7.986011356115341187e-02 -4.350538551807403564e-02 2.937426976859569550e-02 -1.110588461160659790e-01 -5.987339839339256287e-02 9.071183949708938599e-02 6.472690403461456299e-02 -1.242694780230522156e-01 7.495368272066116333e-02 -8.446170017123222351e-03 7.320062257349491119e-03 1.285871714353561401e-01 -2.905601859092712402e-01 9.975719451904296875e-02 4.151815772056579590e-01 -1.827576570212841034e-02 -1.200367137789726257e-01 2.342619746923446655e-01 3.893285095691680908e-01 -9.556195698678493500e-03 4.044273868203163147e-02 1.458361395634710789e-03
-6.141817942261695862e-02 -3.822195902466773987e-02 -6.905684620141983032e-02 -2.698957026004791260e-01 -1.325679570436477661e-01 2.003352642059326172e-01 2.208315879106521606e-01 2.219654247164726257e-02 4.292382001876831055e-01 2.634184062480926514e-01 1.994415745139122009e-02 1.745297163724899292e-01 -3.082837164402008057e-01 6.949544697999954224e-02 -1.721495985984802246e-01 -4.979135096073150635e-02 -3.018240034580230713e-01 1.681084930896759033e-01 3.916170820593833923e-02 1.139970198273658752e-01 -2.441064715385437012e-01 2.923635840415954590e-01 -4.165716096758842468e-02 1.649871096014976501e-02 3.723206697031855583e-03 1.340588331222534180e-01 8.163653314113616943e-02 2.143431454896926880e-02 1.205498203635215759e-01 1.953900456428527832e-01 1.348807811737060547e-01 -1.293800473213195801e-01
1.469929143786430359e-02 4.430675134062767029e-02 -5.031318962574005127e-02 -2.481141537427902222e-01 3.284713029861450195e-01 -2.405894547700881958e-01 3.396468982100486755e-02 -1.507616788148880005e-01 2.658254206180572510e-01 5.564767867326736450e-02 5.697118490934371948e-02 -2.726356685161590576e-01 -9.383901208639144897e-02 3.025267124176025391e-01 -2.095604389905929565e-01 8.676012977957725525e-03 6.443933397531509399e-02 8.403605222702026367e-02 1.857117712497711182e-01 -1.158386096358299255e-01 -1.245763301849365234e-01 3.148843348026275635e-01 1.369377672672271729e-01 -1.282135844230651855e-01 2.556996047496795654e-01 1.502007544040679932e-01 1.982395201921463013e-01 2.133322209119796753e-01 2.098233103752136230e-01 2.974311821162700653e-02 -3.505365177989006042e-02 1.433167159557342529e-01
1.116761844605207443e-02 1.543883383274078369e-01 1.129369884729385376e-01 -1.965664327144622803e-01 6.164311617612838745e-02 4.891576617956161499e-02 1.835945695638656616e-01 -9.596763551235198975e-02 5.195158720016479492e-01 9.982445277273654938e-03 -2.647069096565246582e-02 -1.428267657756805420e-01 -1.470998674631118774e-01 -4.090912640094757080e-02 9.440539777278900146e-02 -1.555682122707366943e-01 1.689364016056060791e-01 2.424186468124389648e-01 -2.133647538721561432e-02 1.601624041795730591e-01 -3.521203100681304932e-01 2.743664979934692383e-01 5.555934831500053406e-02 -2.806043624877929688e-01 1.046877279877662659e-01 9.807681292295455933e-02 6.492237746715545654e-02 3.270692750811576843e-02 9.215390682220458984e-02 1.083213314414024353e-01 -6.932010501623153687e-02 -2.874290645122528076e-01
-2.470049709081649780e-01 -1.770604103803634644e-01 -3.110838830471038818e-01 -1.030761599540710449e-01 1.098484322428703308e-01 -1.680485308170318604e-01 -4.629934951663017273e-02 -1.203111410140991211e-01 4.014348685741424561e-01 1.280187629163265228e-02 -1.290540546178817749e-01 -5.199126899242401123e-02 -2.217460274696350098e-01 -1.042891740798950195e-01 -1.770826429128646851e-02 1.582323014736175537e-02 -6.895831227302551270e-02 -3.062720894813537598e-01 -1.337923258543014526e-01 1.193514931946992874e-02 1.751985028386116028e-02 2.783974409103393555e-01 -2.101644175127148628e-03 5.908018443733453751e-03 9.834390133619308472e-02 3.874747753143310547e-01 2.093044966459274292e-01 1.836979985237121582e-01 -1.633850038051605225e-01 1.427360810339450836e-02 -1.101157395169138908e-03 2.081306129693984985e-01
-8.818660676479339600e-02 -2.185239046812057495e-01 1.217768043279647827e-01 -2.332137078046798706e-01 1.387176513671875000e-01 3.365782648324966431e-02 2.113577723503112793e-01 -1.574760302901268005e-03 5.019477605819702148e-01 -8.910482376813888550e-02 -1.134427040815353394e-01 3.260193765163421631e-02 1.969273239374160767e-01 -3.680377453565597534e-02 1.151399463415145874e-01 2.109809368848800659e-01 1.117678210139274597e-01 -1.358740329742431641e-01 1.317418664693832397e-01 -1.525176316499710083e-02 1.094450578093528748e-01 -3.998634964227676392e-02 -4.873346909880638123e-02 1.290629357099533081e-01 5.030995011329650879e-01 -2.368593588471412659e-02 -1.301153600215911865e-01 1.982901096343994141e-01 2.084581553936004639e-01 2.166631817817687988e-02 -1.764675602316856384e-02 -5.628026649355888367e-02
-6.298212707042694092e-02 1.811532527208328247e-01 -9.236209094524383545e-02 -3.729564249515533447e-01 -3.904290497303009033e-02 6.723272055387496948e-02 3.427767455577850342e-01 5.138550326228141785e-02 1.977057158946990967e-01 9.067506343126296997e-02 1.729466952383518219e-02 -8.845130354166030884e-02 -1.533625870943069458e-01 -4.571980983018875122e-02 -2.126516252756118774e-01 1.380690038204193115e-01 -1.043951958417892456e-01 -2.700516395270824432e-02 3.578670024871826172e-01 -4.129672423005104065e-02 -1.508107334375381470e-01 8.424217253923416138e-02 3.705169633030891418e-02 -2.550845742225646973e-01 4.983158409595489502e-01 -1.361826527863740921e-02 4.298962280154228210e-02 1.061894893646240234e-01 -6.069055944681167603e-02 -3.796286135911941528e-02 -1.350782513618469238e-01 -1.462863087654113770e-01
2.185005992650985718e-01 -1.622940152883529663e-01 -2.477407753467559814e-01 -4.794448032043874264e-04 1.645806282758712769e-01 -1.278560310602188110e-01 1.464541722089052200e-02 -2.423146367073059082e-01 3.083515763282775879e-01 3.202666994184255600e-04 -6.486361473798751831e-02 5.838100984692573547e-02 -2.697287201881408691e-01 2.493620105087757111e-02 -2.966251671314239502e-01 -7.165279984474182129e-02 2.806534469127655029e-01 1.267204433679580688e-01 -7.498471066355705261e-03 -6.370221078395843506e-02 -2.557241618633270264e-01 3.758727908134460449e-01 -3.493512421846389771e-02 4.505576100200414658e-03 2.059751600027084351e-01 -4.814729094505310059e-02 -2.470335736870765686e-02 1.837638765573501587e-01 1.548290997743606567e-01 1.955182701349258423e-01 5.293643474578857422e-02 2.049523442983627319e-01
-1.002560928463935852e-01 2.575192973017692566e-02 1.680979281663894653e-01 5.939164198935031891e-03 2.125872485339641571e-02 1.922868043184280396e-01 9.128480404615402222e-02 -7.090701162815093994e-02 5.340867638587951660e-01 -1.220980659127235413e-01 -6.514863669872283936e-02 2.859900295734405518e-01 -9.319923818111419678e-02 -2.240143269300460815e-01 -2.645353674888610840e-01 -1.298106908798217773e-01 -1.366532444953918457e-01 -1.104244142770767212e-01 -1.246191486716270447e-01 -4.171194136142730713e-02 -1.832921504974365234e-01 3.918135464191436768e-01 -2.069777250289916992e-01 -5.569125339388847351e-02 9.796737879514694214e-02 -1.268811076879501343e-01 1.788507699966430664e-01 9.561357647180557251e-02 7.199820131063461304e-02 -1.465834397822618484e-02 8.349598199129104614e-02 -1.338956803083419800e-01
-8.922581374645233154e-02 -8.326790481805801392e-02 -4.680885747075080872e-02 -6.516030430793762207e-02 1.503635495901107788e-01 6.837320327758789062e-02 -2.682914584875106812e-02 2.982549928128719330e-02 4.445875287055969238e-01 5.262504145503044128e-02 -2.157649844884872437e-01 -4.458641633391380310e-03 -6.055931001901626587e-02 -1.134129613637924194e-01 9.133170545101165771e-02 1.342543661594390869e-01 1.029346287250518799e-01 -2.599593997001647949e-01 1.066867783665657043e-01 6.993457674980163574e-02 -1.145774051547050476e-01 -1.354399025440216064e-01 -2.606360316276550293e-01 1.269649118185043335e-01 4.827177226543426514e-01 -3.258046880364418030e-02 1.849642768502235413e-02 3.454723358154296875e-01 2.793681919574737549e-01 -6.130698695778846741e-02 -9.557344019412994385e-02 -7.208559662103652954e-02
9.798996895551681519e-02 2.322983294725418091e-01 -2.545081675052642822e-01 -5.680319666862487793e-02 2.475532144308090210e-01 1.646975055336952209e-02 1.275271773338317871e-01 -2.453070878982543945e-01 5.448923707008361816e-01 1.036906763911247253e-01 -1.820698231458663940e-01 -2.889127135276794434e-01 -1.226221323013305664e-01 -2.540588565170764923e-02 2.654037177562713623e-01 -9.239596873521804810e-02 -8.237275481224060059e-02 -8.891664445400238037e-02 4.064991138875484467e-03 4.271711688488721848e-03 -9.089493751525878906e-02 5.974034965038299561e-02 -2.467260211706161499e-01 6.536544114351272583e-02 -4.060135781764984131e-02 1.400410383939743042e-01 4.355474933981895447e-02 2.037345916032791138e-01 7.720237970352172852e-02 1.794005036354064941e-01 2.122777700424194336e-02 -1.286125034093856812e-01
-1.328999549150466919e-02 -3.315462172031402588e-01 1.564416587352752686e-01 -2.434495836496353149e-01 3.327843844890594482e-01 2.525619864463806152e-01 -7.966228760778903961e-03 -2.355819344520568848e-01 3.632470071315765381e-01 5.478585604578256607e-03 1.603155136108398438e-01 -1.452836990356445312e-01 -3.193108141422271729e-01 -7.995403558015823364e-02 -8.019508421421051025e-02 -2.424592524766921997e-01 -1.188035309314727783e-01 -8.759886771440505981e-02 3.010140359401702881e-02 1.186415684060193598e-04 -1.883289068937301636e-01 -4.019254818558692932e-02 -1.417232453823089600e-01 -5.370873585343360901e-02 6.250995397567749023e-02 -1.390615999698638916e-01 -6.439352780580520630e-02 -2.293130457401275635e-01 7.651225477457046509e-02 1.919140070676803589e-01 -4.612992331385612488e-02 -1.271606981754302979e-01
-2.388166636228561401e-01 1.858732663094997406e-02 1.362585369497537613e-02 -7.125923410058021545e-03 9.114086627960205078e-02 -1.626443862915039062e-01 4.768953472375869751e-02 -2.255966514348983765e-01 4.882179200649261475e-01 1.049023866653442383e-02 -1.024305820465087891e-01 -1.645562238991260529e-02 -3.253553062677383423e-02 2.594218850135803223e-01 1.040488365106284618e-03 -1.313921660184860229e-01 -1.009160876274108887e-01 -5.468473955988883972e-02 -8.316998183727264404e-02 -3.255655169486999512e-01 3.545736894011497498e-02 4.039976894855499268e-01 -1.143164485692977905e-01 1.211974695324897766e-01 2.298560589551925659e-01 7.115602493286132812e-02 -1.669486463069915771e-01 -1.219671070575714111e-01 2.877343595027923584e-01 -1.219202652573585510e-01 2.291321009397506714e-02 4.965142905712127686e-02
-2.191433496773242950e-02 -1.923369765281677246e-01 -2.271540760993957520e-01 -1.158173829317092896e-01 2.168796658515930176e-01 1.732735782861709595e-01 1.331118345260620117e-01 -1.590009927749633789e-01 3.733138740062713623e-01 1.841046363115310669e-01 -1.211603954434394836e-01 -1.060943529009819031e-01 -1.187575459480285645e-01 1.572527363896369934e-02 -9.210064262151718140e-02 -1.347652971744537354e-01 -1.668494641780853271e-01 -2.894318103790283203e-01 -8.432903140783309937e-02 -2.992743551731109619e-01 1.989805102348327637e-01 1.442867219448089600e-01 -1.236995533108711243e-01 4.096034541726112366e-02 2.252048440277576447e-02 1.962484046816825867e-02 3.694370687007904053e-01 9.322262369096279144e-03 -8.180586993694305420e-02 2.097855061292648315e-01 1.135695651173591614e-01 2.247759252786636353e-01
-7.261309772729873657e-02 -4.329710453748703003e-02 -4.101576507091522217e-01 -1.386718750000000000e-01 9.195039421319961548e-02 1.084722578525543213e-01 1.337548047304153442e-01 -5.711246654391288757e-02 4.251907467842102051e-01 -6.579192727804183960e-02 2.055473178625106812e-01 -1.051935106515884399e-01 -1.130946502089500427e-01 1.330459266901016235e-01 -2.217664122581481934e-01 -2.221082448959350586e-01 -1.211380064487457275e-01 1.455484628677368164e-01 3.007068336009979248e-01 -6.090252194553613663e-03 -2.791186869144439697e-01 -3.544527292251586914e-02 2.842315137386322021e-01 3.212243318557739258e-02 3.732378408312797546e-02 9.421428665518760681e-03 2.623028457164764404e-01 7.444851100444793701e-02 1.308992207050323486e-01 9.577576071023941040e-02 -3.830862045288085938e-02 -7.536060363054275513e-02
-8.841801434755325317e-03 9.781294316053390503e-02 -1.044078990817070007e-01 -3.165845870971679688e-01 4.672138020396232605e-02 1.734801679849624634e-01 1.525434553623199463e-01 1.855455897748470306e-02 3.587051331996917725e-01 1.779137104749679565e-01 6.964263319969177246e-02 1.330456435680389404e-01 -2.890651822090148926e-01 2.832325100898742676e-01 1.174221336841583252e-01 -1.357319857925176620e-02 1.507285982370376587e-01 -9.050709754228591919e-02 -1.572162359952926636e-01 -6.895909458398818970e-02 -5.236149206757545471e-02 2.221768349409103394e-01 -1.160510331392288208e-01 3.555173575878143311e-01 3.444471359252929688e-01 9.563364088535308838e-02 1.785364300012588501e-01 7.792162708938121796e-03 8.437422662973403931e-02 3.130992501974105835e-02 1.248667463660240173e-01 1.641515940427780151e-01
-1.703075617551803589e-01 -9.544389694929122925e-02 2.104560434818267822e-01 3.071745485067367554e-02 1.514222919940948486e-01 1.164408400654792786e-01 -1.708825230598449707e-01 -1.546522527933120728e-01 3.616569042205810547e-01 1.754637062549591064e-01 -3.862261027097702026e-02 9.502032189629971981e-04 -2.131997048854827881e-01 6.504616886377334595e-02 2.784947454929351807e-01 -1.018118951469659805e-02 1.352553535252809525e-02 -1.477460712194442749e-01 -1.112795528024435043e-02 -6.659793108701705933e-02 -3.124248981475830078e-01 1.142413020133972168e-01 -9.854916483163833618e-02 -3.099759221076965332e-01 2.445425093173980713e-01 8.736814558506011963e-02 2.309434562921524048e-01 1.963812112808227539e-01 4.728298261761665344e-02 -3.632694110274314880e-02 -2.252184152603149414e-01 2.828063070774078369e-01
2.242732048034667969e-02 -5.123190954327583313e-02 4.582491517066955566e-02 -1.578751355409622192e-01 -2.074380591511726379e-02 5.341167375445365906e-02 -2.563245128840208054e-03 -3.147317911498248577e-04 4.980246126651763916e-01 -9.552117437124252319e-02 -1.660071685910224915e-02 1.380337681621313095e-02 -2.950390875339508057e-01 2.322695553302764893e-01 -1.272758692502975464e-01 -3.516733273863792419e-02 -2.983439154922962189e-02 3.164985403418540955e-02 -1.517185866832733154e-01 1.966662146151065826e-02 -3.179606795310974121e-01 1.108824834227561951e-01 -1.505421381443738937e-02 -3.477922081947326660e-01 -2.026275731623172760e-02 3.688029944896697998e-01 -1.771473735570907593e-01 1.873160749673843384e-01 2.518796026706695557e-01 -5.296694114804267883e-02 1.108504608273506165e-01 -9.590294212102890015e-02
-2.976293563842773438e-01 1.299884822219610214e-02 8.178056031465530396e-02 -4.245922341942787170e-02 1.124120280146598816e-01 -4.126363620162010193e-02 -2.569733187556266785e-02 -1.548585947602987289e-02 5.302119255065917969e-01 -8.619008958339691162e-02 -2.154837101697921753e-01 -1.873761117458343506e-01 -8.681499212980270386e-02 -1.254523545503616333e-01 9.555558860301971436e-02 9.772855788469314575e-02 9.146928042173385620e-02 -1.207323595881462097e-01 1.284002419561147690e-02 7.334184646606445312e-02 -8.888170123100280762e-04 2.092331647872924805e-01 -3.803240060806274414e-01 5.519247427582740784e-02 2.539691329002380371e-01 7.991699874401092529e-02 1.651855856180191040e-01 1.658415049314498901e-01 3.360162675380706787e-01 -6.285551935434341431e-02 -1.133933663368225098e-01 -1.063550729304552078e-02
1.057054325938224792e-01 -5.114041641354560852e-02 1.615343987941741943e-01 -1.865954548120498657e-01 -2.063470333814620972e-01 1.331410408020019531e-01 1.571714580059051514e-01 2.242696844041347504e-02 4.488564133644104004e-01 -1.850285232067108154e-01 4.014394059777259827e-02 -2.078646570444107056e-01 -3.964805230498313904e-02 2.131161838769912720e-01 -2.241752445697784424e-01 -1.973582357168197632e-01 -9.483768045902252197e-02 -1.271184086799621582e-01 -1.003889441490173340e-01 -9.598012268543243408e-02 1.377330273389816284e-01 4.125488400459289551e-01 -1.115549206733703613e-01 -6.511922925710678101e-02 -1.268775947391986847e-02 -5.711924657225608826e-02 -8.814939297735691071e-03 1.155498027801513672e-01 2.441702336072921753e-01 7.158645987510681152e-02 1.968988627195358276e-01 -2.289211452007293701e-01
-1.738422513008117676e-01 -8.596692979335784912e-02 -1.109353229403495789e-01 1.115500554442405701e-02 -5.056653544306755066e-02 2.427409868687391281e-03 1.509955376386642456e-01 5.742733925580978394e-02 3.653471171855926514e-01 -1.854953169822692871e-01 1.569139957427978516e-02 9.137254953384399414e-02 -4.551550149917602539e-01 1.527360975742340088e-01 -6.748310476541519165e-02 -1.913441270589828491e-01 -1.616663485765457153e-01 -3.238676786422729492e-01 1.043310761451721191e-01 1.067568361759185791e-02 -1.105876266956329346e-01 1.724296510219573975e-01 1.332811713218688965e-01 1.995957195758819580e-01 3.322462439537048340e-01 -6.005473434925079346e-02 2.181735187768936157e-01 5.480059981346130371e-02 1.249963939189910889e-01 2.010165750980377197e-01 4.685937240719795227e-02 9.349017590284347534e-02
-4.240910708904266357e-02 9.228719770908355713e-02 -1.078538075089454651e-01 -4.193512499332427979e-01 2.376896739006042480e-01 -1.496244519948959351e-01 5.410328507423400879e-02 -1.741609722375869751e-01 2.860823869705200195e-01 5.399606749415397644e-02 1.088706031441688538e-01 -1.965953856706619263e-01 -1.003281995654106140e-01 3.382960855960845947e-01 -2.379772216081619263e-01 9.241326153278350830e-02 3.089337237179279327e-02 1.208660379052162170e-02 -7.059212774038314819e-02 -1.194163411855697632e-01 -1.658064574003219604e-01 4.755179956555366516e-02 1.622100477106869221e-03 -6.433999538421630859e-02 1.321762353181838989e-01 3.170925080776214600e-01 1.918026059865951538e-01 2.578084170818328857e-01 1.522836834192276001e-01 1.480915676802396774e-02 1.335835456848144531e-01 2.198722958564758301e-01
-4.741444811224937439e-02 -1.251212656497955322e-01 1.112873777747154236e-01 -8.166577666997909546e-02 1.130048856139183044e-01 3.310095965862274170e-01 5.467392131686210632e-02 -1.447779387235641479e-01 4.154438078403472900e-01 -8.528606966137886047e-03 -7.038412243127822876e-02 -5.768902227282524109e-02 -2.825267612934112549e-01 -4.253115355968475342e-01 -1.030242294073104858e-01 6.016514822840690613e-02 -7.243803236633539200e-03 -5.241846293210983276e-02 1.000702288001775742e-02 -1.604585349559783936e-02 -2.286722362041473389e-01 2.955264151096343994e-01 -5.960948392748832703e-02 -2.097151428461074829e-01 5.418410524725914001e-02 5.600611492991447449e-02 1.117516830563545227e-01 1.728717423975467682e-02 2.251594066619873047e-01 -1.846060901880264282e-01 2.484183609485626221e-01 -7.208172976970672607e-02
3.319132700562477112e-02 -1.215308159589767456e-01 -3.920981660485267639e-02 -2.325183451175689697e-01 2.782630920410156250e-02 1.266894489526748657e-01 1.575557738542556763e-01 -1.451933234930038452e-01 3.274621367454528809e-01 2.781962454319000244e-01 -1.870988607406616211e-01 -2.010339796543121338e-01 5.065363366156816483e-03 -2.339306287467479706e-02 -2.289580851793289185e-01 -6.915888935327529907e-02 -6.849441677331924438e-02 -1.039091646671295166e-01 3.784675598144531250e-01 3.726803138852119446e-02 -2.817372083663940430e-01 1.720999777317047119e-01 -3.783227503299713135e-02 2.970186807215213776e-02 4.492107629776000977e-01 6.638105958700180054e-02 -2.407598868012428284e-02 -1.528133265674114227e-02 -1.737801283597946167e-01 1.667024381458759308e-02 -1.481318920850753784e-01 1.308458745479583740e-01
-6.801581382751464844e-02 -8.287408947944641113e-02 7.117753475904464722e-02 -3.626016676425933838e-01 -2.930410206317901611e-01 -6.628433242440223694e-03 1.348097473382949829e-01 9.180526435375213623e-02 3.948468267917633057e-01 1.265497058629989624e-01 1.887419261038303375e-03 9.640538692474365234e-02 -2.577003538608551025e-01 6.773106008768081665e-02 -2.067723274230957031e-01 2.738578431308269501e-02 -1.703091114759445190e-01 1.773080080747604370e-01 4.492553416639566422e-03 1.278997957706451416e-01 -2.870172262191772461e-01 2.853734791278839111e-01 -3.218766450881958008e-01 2.315021492540836334e-02 1.588151007890701294e-01 1.704987436532974243e-01 1.540243029594421387e-01 -5.462691560387611389e-02 -3.372631222009658813e-02 6.395604461431503296e-02 1.095749288797378540e-01 2.662674151360988617e-02
2.436493188142776489e-01 3.599648177623748779e-02 4.747252166271209717e-02 -2.360641658306121826e-01 3.102014362812042236e-01 -1.147984415292739868e-01 -6.833527237176895142e-02 -6.657597422599792480e-02 4.548713862895965576e-01 1.583710499107837677e-02 -1.457020044326782227e-01 -7.424833625555038452e-02 -2.085262984037399292e-01 1.364717483520507812e-01 1.846222132444381714e-01 1.129409819841384888e-01 2.147146500647068024e-02 -2.276727408170700073e-01 1.151265855878591537e-02 7.367839664220809937e-02 -1.884180605411529541e-01 2.022825032472610474e-01 2.710931301116943359e-01 2.465769946575164795e-01 2.141111716628074646e-02 1.590610891580581665e-01 2.589880824089050293e-01 9.130573272705078125e-02 1.751992255449295044e-01 6.759490072727203369e-02 6.696757674217224121e-02 1.025525629520416260e-01
-9.947086684405803680e-03 -9.326695650815963745e-02 -9.022847563028335571e-02 -1.923310905694961548e-01 -6.469429004937410355e-03 3.234512731432914734e-02 1.929971128702163696e-01 -7.656309008598327637e-02 4.761280119419097900e-01 -6.037220358848571777e-03 3.913697972893714905e-02 1.785973012447357178e-01 -5.467140674591064453e-02 2.422487288713455200e-01 -3.547794371843338013e-02 5.916501209139823914e-02 -1.108298171311616898e-02 -1.330647766590118408e-01 -6.471620500087738037e-02 -2.520809508860111237e-02 -3.108897507190704346e-01 1.770453304052352905e-01 -2.042384892702102661e-01 -4.810087382793426514e-01 -3.485572710633277893e-02 5.013354495167732239e-02 1.957561969757080078e-01 -1.444410234689712524e-01 7.167506217956542969e-02 -1.031967699527740479e-01 1.444482207298278809e-01 -2.279897481203079224e-01
1.827356033027172089e-02 1.831915080547332764e-01 7.226378470659255981e-02 5.802156776189804077e-02 3.923851847648620605e-01 -1.715003047138452530e-03 1.959438920021057129e-01 -1.666597425937652588e-01 4.518217146396636963e-01 1.452666223049163818e-01 -1.540776193141937256e-01 -7.520399987697601318e-02 -2.735649645328521729e-01 1.175060048699378967e-01 -7.632008753716945648e-03 -1.386204212903976440e-01 -2.524309232831001282e-02 1.338730752468109131e-01 6.420244276523590088e-02 -2.902899682521820068e-01 4.077279940247535706e-02 1.737106591463088989e-01 9.808413684368133545e-02 -6.137225776910781860e-02 2.202053666114807129e-01 7.331439107656478882e-02 1.112907156348228455e-01 2.016396373510360718e-01 1.949862837791442871e-01 1.110967248678207397e-01 -2.826729044318199158e-02 2.541152238845825195e-01
-1.010792925953865051e-01 -3.126567229628562927e-02 6.961889564990997314e-02 -2.733455002307891846e-01 -1.508886367082595825e-01 1.932338327169418335e-01 1.716548949480056763e-01 1.341715157032012939e-01 4.777607619762420654e-01 1.069076210260391235e-01 1.592471897602081299e-01 2.372482717037200928e-01 -1.591593325138092041e-01 -1.008709818124771118e-01 -1.389207392930984497e-01 7.350855320692062378e-02 -2.767997384071350098e-01 2.193912565708160400e-01 -9.026472270488739014e-02 7.272519171237945557e-02 -1.722835451364517212e-01 1.114349290728569031e-01 -1.624243110418319702e-01 -7.083363085985183716e-02 2.904351335018873215e-03 6.422962248325347900e-02 3.114078640937805176e-01 1.440038084983825684e-01 5.564202368259429932e-02 1.843799054622650146e-01 9.199711680412292480e-02 -2.025821954011917114e-01
-3.410747945308685303e-01 -7.887323945760726929e-02 -8.974204957485198975e-02 3.148894757032394409e-02 2.050179839134216309e-01 -1.164746433496475220e-01 1.986468136310577393e-01 -1.532387286424636841e-01 5.262593626976013184e-01 -3.596415370702743530e-02 -1.498666256666183472e-01 -1.992199420928955078e-01 1.703833229839801788e-02 -7.304055243730545044e-02 2.561195939779281616e-02 -1.021233201026916504e-02 7.218317687511444092e-02 -1.471524089574813843e-01 2.968547865748405457e-03 1.432295292615890503e-01 -1.042610630393028259e-01 7.461376488208770752e-02 -2.499764710664749146e-01 9.830167889595031738e-02 2.657184898853302002e-01 1.718356013298034668e-01 -2.958248835057020187e-03 1.636244654655456543e-01 3.576463460922241211e-01 -4.132985323667526245e-02 5.854968726634979248e-02 8.452650159597396851e-02
-1.313977688550949097e-01 1.999436616897583008e-01 3.788293898105621338e-02 6.599522382020950317e-02 1.557866781949996948e-01 9.095745533704757690e-02 2.089736312627792358e-01 -2.500658631324768066e-01 5.270159244537353516e-01 -9.559860080480575562e-02 -1.241097506135702133e-02 -2.106676809489727020e-02 -1.656431257724761963e-01 1.122536510229110718e-02 5.672594066709280014e-03 2.458925591781735420e-03 4.121814668178558350e-02 -1.446787118911743164e-01 1.012760847806930542e-01 -3.386671468615531921e-02 6.787815690040588379e-02 1.294240653514862061e-01 -3.314531147480010986e-01 -7.426109164953231812e-02 1.810828596353530884e-01 1.704846620559692383e-01 -4.236617311835289001e-02 2.542021870613098145e-01 3.790601491928100586e-01 -1.985732167959213257e-01 -5.278762895613908768e-03 -3.085956536233425140e-02
-7.624183595180511475e-02 3.911119326949119568e-02 -2.516102194786071777e-01 -2.055063284933567047e-02 -1.330727636814117432e-01 2.278741151094436646e-01 8.470124006271362305e-02 -1.527101397514343262e-01 5.449378490447998047e-01 1.443684846162796021e-01 -1.615819483995437622e-01 -2.659015655517578125e-01 1.707874685525894165e-01 -7.499933987855911255e-02 -1.272864937782287598e-01 3.164773061871528625e-02 -2.456984519958496094e-01 1.547547131776809692e-01 7.964541018009185791e-02 6.941208243370056152e-02 -1.515157669782638550e-01 2.462877780199050903e-01 -6.229928135871887207e-02 -1.179684326052665710e-01 -1.516260951757431030e-01 2.228440940380096436e-01 9.834170341491699219e-02 2.056026160717010498e-01 9.122164547443389893e-02 1.349083930253982544e-01 -1.189888268709182739e-01 5.010289140045642853e-03
-2.670031487941741943e-01 -8.619019389152526855e-02 -2.959596365690231323e-02 -1.959245949983596802e-01 1.387943513691425323e-02 5.138273537158966064e-02 8.511906862258911133e-02 -1.364862471818923950e-01 5.080822110176086426e-01 2.010953873395919800e-01 -2.269109636545181274e-01 3.426355123519897461e-01 -1.029108534567058086e-03 -1.891905218362808228e-01 -1.549898386001586914e-01 -1.018000543117523193e-01 -1.762416809797286987e-01 2.125104367733001709e-01 1.900533586740493774e-02 8.633020520210266113e-02 -1.309729516506195068e-01 2.871886789798736572e-01 -1.941144913434982300e-01 5.089755356311798096e-02 7.630980759859085083e-02 7.090049237012863159e-02 4.121497273445129395e-02 8.759075403213500977e-02 5.768458172678947449e-02 1.427637785673141479e-02 7.397519052028656006e-02 -2.499899566173553467e-01
-2.046755142509937286e-02 -1.357173081487417221e-02 1.531036496162414551e-01 1.403883099555969238e-01 -3.640691563487052917e-02 1.284454464912414551e-01 2.958307862281799316e-01 -1.065205316990613937e-02 5.489006638526916504e-01 -1.183640062808990479e-01 -2.002330422401428223e-01 3.193784877657890320e-02 -7.185006886720657349e-02 2.306086122989654541e-01 -2.814945578575134277e-02 2.553018555045127869e-02 -7.814288139343261719e-02 -7.712168246507644653e-02 5.920777097344398499e-03 1.068871617317199707e-01 4.981498792767524719e-02 3.077213764190673828e-01 -1.124316081404685974e-01 -2.513847649097442627e-01 1.511086802929639816e-02 -2.163493037223815918e-01 4.062344506382942200e-02 1.519523561000823975e-01 1.612089425325393677e-01 2.691643834114074707e-01 2.162564992904663086e-01 -1.452211141586303711e-01
1.142643913626670837e-01 -2.120170593261718750e-01 -2.165651917457580566e-01 -1.073328219354152679e-02 2.229989022016525269e-01 -7.815440185368061066e-03 1.701756864786148071e-01 -5.370134860277175903e-02 4.248602986335754395e-01 -1.522375792264938354e-01 -1.679881215095520020e-01 -3.542554080486297607e-01 -8.035379461944103241e-03 -1.185736581683158875e-01 -1.572509668767452240e-02 -1.996339298784732819e-02 1.528367493301630020e-02 -7.630682736635208130e-02 7.685245363973081112e-04 1.099912151694297791e-01 -3.199900090694427490e-01 -9.941390901803970337e-02 -1.552590280771255493e-01 -6.064909044653177261e-03 3.966211378574371338e-01 1.747189462184906006e-01 2.204055637121200562e-01 1.033740267157554626e-01 1.732741445302963257e-01 -7.267465442419052124e-02 5.198324099183082581e-02 3.863240778446197510e-02
-1.201078817248344421e-01 7.019277662038803101e-02 -1.047072410583496094e-01 -1.716311722993850708e-01 -1.770445108413696289e-01 -8.557460457086563110e-02 1.015359163284301758e-01 -2.763271927833557129e-01 3.930827677249908447e-01 -2.096006087958812714e-02 -7.724944502115249634e-02 9.454280138015747070e-02 -2.950999140739440918e-01 3.531837165355682373e-01 -6.752880755811929703e-03 -2.345188409090042114e-01 -1.263870485126972198e-02 -1.353042423725128174e-01 -1.078257933259010315e-01 -1.120552122592926025e-01 -3.942821174860000610e-02 8.172573149204254150e-02 6.518796086311340332e-02 2.048057615756988525e-01 3.770495355129241943e-01 2.520010061562061310e-02 2.377633005380630493e-01 1.285726130008697510e-01 1.026249453425407410e-01 1.344413459300994873e-01 1.223281621932983398e-01 -1.471497565507888794e-01
-9.638053178787231445e-02 -6.580180674791336060e-02 1.127348765730857849e-01 -3.852712213993072510e-01 -7.645680010318756104e-02 1.577950716018676758e-01 3.971509262919425964e-02 1.453503668308258057e-01 5.213428139686584473e-01 -1.079718768596649170e-01 5.693942308425903320e-02 5.937584862112998962e-02 -2.485819458961486816e-01 -1.457225829362869263e-01 -2.185422331094741821e-01 3.150782361626625061e-02 -8.522162586450576782e-02 2.444430626928806305e-02 1.307460963726043701e-01 1.285279840230941772e-01 8.404392004013061523e-02 2.274574935436248779e-01 1.467974781990051270e-01 5.978365987539291382e-02 -2.591285109519958496e-02 -8.673594892024993896e-02 9.295677393674850464e-02 2.578085660934448242e-01 1.805414073169231415e-02 5.641424283385276794e-02 3.183439970016479492e-01 -1.903500854969024658e-01
2.238130718469619751e-01 -9.442254900932312012e-02 -1.350817382335662842e-01 -1.620173603296279907e-01 -4.797314852476119995e-02 2.464099526405334473e-01 1.430477946996688843e-01 -5.270451307296752930e-02 3.903474509716033936e-01 -7.561797648668289185e-02 4.922705888748168945e-02 -7.114917039871215820e-02 9.760224260389804840e-03 2.076380252838134766e-01 -1.649667769670486450e-01 -9.502684324979782104e-02 2.640429735183715820e-01 4.093482717871665955e-02 -8.957003057003021240e-02 -5.074621364474296570e-02 -2.381874918937683105e-01 3.622035384178161621e-01 -2.797750197350978851e-02 -4.916900768876075745e-02 1.300215125083923340e-01 2.182931602001190186e-01 -1.230128668248653412e-02 1.470995545387268066e-01 1.534553617238998413e-01 -1.575129628181457520e-01 1.656425297260284424e-01 -3.604819476604461670e-01
-2.439996227622032166e-03 -7.058799383230507374e-04 -1.616740673780441284e-01 -1.964552849531173706e-01 1.931854933500289917e-01 1.481899321079254150e-01 9.193359315395355225e-02 -6.807073950767517090e-02 3.119381964206695557e-01 1.078384742140769958e-01 1.329678148031234741e-01 1.466832309961318970e-01 -8.716073632240295410e-02 2.955933213233947754e-01 -1.268094480037689209e-01 -4.347050189971923828e-02 2.031636089086532593e-01 9.179604053497314453e-02 -1.415320038795471191e-01 -7.907030731439590454e-02 -2.220207601785659790e-01 1.250447481870651245e-01 2.059286460280418396e-02 2.458172589540481567e-01 4.105507135391235352e-01 1.459876447916030884e-01 2.921345829963684082e-01 2.089350074529647827e-01 -8.535461127758026123e-02 1.654005199670791626e-01 5.802600085735321045e-02 2.078098803758621216e-01
-1.042361333966255188e-01 -3.775563091039657593e-02 -7.837466150522232056e-02 -6.984521448612213135e-02 1.418043822050094604e-01 8.092774450778961182e-02 1.310314536094665527e-01 4.250157624483108521e-02 3.694421947002410889e-01 1.656433194875717163e-01 -2.463029026985168457e-01 6.933956872671842575e-03 -5.446967110037803650e-02 -1.578898280858993530e-01 4.801669716835021973e-02 -1.083799526095390320e-01 -1.782056689262390137e-01 1.181440502405166626e-01 -1.397399753332138062e-01 4.447199031710624695e-02 -5.893699452280998230e-02 4.084777235984802246e-01 -1.144915446639060974e-01 -4.392352998256683350e-01 2.130168080329895020e-01 2.421185672283172607e-01 -2.455600537359714508e-02 -4.520348832011222839e-02 2.092388272285461426e-01 1.823166310787200928e-01 2.457793988287448883e-02 -1.913539320230484009e-01
-2.740978077054023743e-02 -3.462477028369903564e-01 -7.498317211866378784e-02 -3.919702172279357910e-01 7.514192257076501846e-03 -1.134624779224395752e-01 -1.417732983827590942e-01 5.601586028933525085e-02 4.056358337402343750e-01 4.711063206195831299e-02 -2.576846862211823463e-03 1.202259864658117294e-02 -1.074793934822082520e-01 3.626690432429313660e-02 -2.293243855237960815e-01 -2.437422573566436768e-01 -6.629963964223861694e-02 -5.440318956971168518e-02 -1.316626369953155518e-01 5.797932296991348267e-02 -3.956876695156097412e-01 2.410068064928054810e-01 7.984467595815658569e-02 -6.120699644088745117e-02 4.238235577940940857e-02 1.007037311792373657e-01 -8.160090446472167969e-02 1.227000728249549866e-01 -9.933803230524063110e-03 -1.310077756643295288e-01 -1.600763350725173950e-01 -2.505756914615631104e-01
1.184560805559158325e-01 -1.124343648552894592e-01 -3.097818233072757721e-03 -3.148899376392364502e-01 2.216774225234985352e-01 -4.116436094045639038e-02 1.197976768016815186e-01 -3.630034253001213074e-02 2.998852133750915527e-01 -1.944906860589981079e-01 -1.131265386939048767e-01 -1.622431576251983643e-01 -4.376974329352378845e-02 4.633912444114685059e-01 -2.636679410934448242e-01 -1.420484930276870728e-01 1.407317910343408585e-02 -6.932100746780633926e-03 1.584614515304565430e-01 2.434963546693325043e-02 -2.951982431113719940e-02 3.689259588718414307e-01 -1.000389307737350464e-01 -3.436217457056045532e-02 -2.967219240963459015e-02 -2.716886810958385468e-02 6.473563611507415771e-02 3.472967147827148438e-01 1.699302345514297485e-01 -5.339197069406509399e-02 -2.803781256079673767e-02 -3.715072199702262878e-02
3.621254488825798035e-02 -1.133036017417907715e-01 -3.368185162544250488e-01 -1.891369372606277466e-01 3.359451889991760254e-02 1.487887650728225708e-01 -9.016282856464385986e-03 6.761576235294342041e-02 4.017729461193084717e-01 1.221161037683486938e-01 -2.620248794555664062e-01 -1.682478934526443481e-01 -1.223978996276855469e-01 -1.011650487780570984e-01 -2.354536205530166626e-01 2.960273623466491699e-02 -2.950263321399688721e-01 -2.739478349685668945e-01 -2.438346743583679199e-01 -1.588349640369415283e-01 -9.710830450057983398e-02 1.271451562643051147e-01 1.076987460255622864e-01 -1.832048408687114716e-02 1.837605834007263184e-01 2.452627420425415039e-01 1.878541111946105957e-01 3.154443576931953430e-02 -1.438573747873306274e-01 -8.347146958112716675e-02 1.082225590944290161e-01 -2.707680978346616030e-04
-2.793203108012676239e-02 5.479008704423904419e-02 -1.382258683443069458e-01 -1.484757065773010254e-01 3.592972159385681152e-01 -2.153213880956172943e-02 -3.051966428756713867e-01 1.341207977384328842e-02 4.460793733596801758e-01 3.109880983829498291e-01 9.703000076115131378e-03 -9.426214545965194702e-02 -5.887497682124376297e-03 6.846947222948074341e-02 2.672732993960380554e-02 -1.110161989927291870e-01 3.585830330848693848e-02 -1.590939760208129883e-01 2.339281588792800903e-01 -2.336704879999160767e-01 -8.665651828050613403e-02 1.487293392419815063e-01 9.372634813189506531e-03 -2.376909703016281128e-01 1.173469871282577515e-01 2.615896165370941162e-01 -9.682487696409225464e-02 -1.891665905714035034e-01 1.315574198961257935e-01 4.115382954478263855e-02 -1.660259515047073364e-01 1.169704198837280273e-01
-1.529414206743240356e-01 -2.547559738159179688e-01 -8.236048370599746704e-02 -9.777167439460754395e-02 5.760838743299245834e-03 -1.988321244716644287e-01 1.413308456540107727e-02 -5.441262573003768921e-02 4.885601401329040527e-01 -1.111790165305137634e-01 -9.102124720811843872e-02 -1.272663623094558716e-01 9.082382172346115112e-02 -1.136948242783546448e-01 -7.092601060867309570e-02 7.600726932287216187e-02 1.087733730673789978e-02 -1.608752161264419556e-01 2.177320569753646851e-01 -6.160578876733779907e-02 -7.022126019001007080e-02 4.874688759446144104e-02 -2.427987903356552124e-01 1.561724841594696045e-01 3.815818130970001221e-01 3.013106994330883026e-03 -6.517165154218673706e-02 2.429725825786590576e-01 3.714888989925384521e-01 -2.707168273627758026e-02 9.607000648975372314e-02 -1.428579837083816528e-01
-2.614903077483177185e-02 -5.108272284269332886e-02 -1.418034881353378296e-01 -3.542553186416625977e-01 7.775839418172836304e-03 -2.437715083360671997e-01 1.554948370903730392e-02 1.325714290142059326e-01 3.246974349021911621e-01 6.258919090032577515e-02 -1.604479849338531494e-01 8.249928802251815796e-02 -2.216871827840805054e-01 1.192129999399185181e-01 -3.669099137187004089e-02 1.289173513650894165e-01 -1.020670235157012939e-01 5.448881164193153381e-02 9.168887883424758911e-02 -1.948952078819274902e-01 1.900857314467430115e-02 2.808713018894195557e-01 -2.118450105190277100e-01 -4.444258809089660645e-01 1.661525294184684753e-02 7.466107606887817383e-02 9.892536699771881104e-02 2.701541781425476074e-01 2.768221497535705566e-01 6.027953326702117920e-02 1.664301939308643341e-02 -1.490428549004718661e-04
9.448091685771942139e-02 -2.831125631928443909e-02 -7.894943654537200928e-02 -3.078860044479370117e-01 5.740828439593315125e-02 6.792210787534713745e-02 1.530280709266662598e-01 3.532857820391654968e-02 4.220997691154479980e-01 -7.751445472240447998e-02 -5.529377609491348267e-02 -4.157343506813049316e-02 -9.898214042186737061e-02 2.259071022272109985e-01 -1.548580676317214966e-01 -1.443480253219604492e-01 1.569765210151672363e-01 -5.341712385416030884e-02 1.389574259519577026e-01 4.532804712653160095e-02 -3.079671859741210938e-01 1.716960668563842773e-01 2.347698509693145752e-01 1.047693565487861633e-02 -1.213907152414321899e-01 2.160385698080062866e-01 4.101173207163810730e-02 2.547542154788970947e-01 1.543698757886886597e-01 -1.443042904138565063e-01 1.994115673005580902e-02 -4.007600843906402588e-01
9.179833531379699707e-02 -8.855401724576950073e-02 6.892234086990356445e-02 -8.934299647808074951e-02 4.369725659489631653e-02 1.422050744295120239e-01 1.627183109521865845e-01 -1.049427241086959839e-01 4.779035449028015137e-01 -1.297391355037689209e-01 -2.512231767177581787e-01 1.085450798273086548e-01 -5.168739333748817444e-02 1.961275935173034668e-01 -9.049084782600402832e-02 -2.314178645610809326e-01 -1.684047579765319824e-01 -1.858983933925628662e-01 6.643956899642944336e-02 -7.232624292373657227e-02 -5.464993789792060852e-02 2.747509479522705078e-01 -2.147341519594192505e-01 -3.084905445575714111e-01 -1.792915398254990578e-03 -2.585188448429107666e-01 -5.014631897211074829e-02 2.257663570344448090e-02 1.466608941555023193e-01 2.155668586492538452e-01 2.182794362306594849e-01 -1.028474196791648865e-01
1.496908813714981079e-01 7.469820976257324219e-02 -8.456085622310638428e-02 -2.664439082145690918e-01 -7.532044500112533569e-02 2.155154757201671600e-02 2.317609041929244995e-01 -1.660078763961791992e-02 3.116078674793243408e-01 -4.868835955858230591e-02 1.068138331174850464e-01 -1.130380630493164062e-01 -1.457336246967315674e-01 2.242948859930038452e-01 1.936735212802886963e-01 1.301432400941848755e-01 2.311900258064270020e-01 -2.275736480951309204e-01 1.768385469913482666e-01 -2.229667603969573975e-01 1.359966117888689041e-02 2.398728579282760620e-01 5.966771394014358521e-02 -1.945826783776283264e-02 4.878299236297607422e-01 1.643362194299697876e-01 1.215409114956855774e-01 1.705801784992218018e-01 1.137756183743476868e-01 1.096476167440414429e-01 2.736693434417247772e-02 4.043966159224510193e-02
1.609582304954528809e-01 -5.872619897127151489e-02 -2.234595865011215210e-01 -2.751034200191497803e-01 1.476722657680511475e-01 6.012289598584175110e-02 9.261402487754821777e-02 -1.106131970882415771e-01 3.599106073379516602e-01 -2.923733592033386230e-01 4.644725844264030457e-02 -3.684984892606735229e-02 6.452997028827667236e-02 1.282640099525451660e-01 -1.249250993132591248e-01 -2.431092560291290283e-01 1.321741961874067783e-03 4.518286511301994324e-02 5.270222947001457214e-02 9.066665172576904297e-02 -2.821424305438995361e-01 3.035258352756500244e-01 -1.435631811618804932e-01 1.579566299915313721e-01 -3.027770482003688812e-02 2.439298331737518311e-01 5.352069810032844543e-02 2.990008294582366943e-01 1.591388881206512451e-01 -1.625644862651824951e-01 1.515496969223022461e-01 -1.649167835712432861e-01
-1.902022808790206909e-01 -7.186044473201036453e-03 1.728793140500783920e-03 -4.136629775166511536e-02 1.026847306638956070e-02 -1.091059371829032898e-01 1.185964569449424744e-01 3.351880237460136414e-02 4.653009772300720215e-01 1.271544396877288818e-01 -9.218871593475341797e-02 -8.772373199462890625e-02 1.616145521402359009e-01 2.062149904668331146e-02 -8.304726332426071167e-02 5.649003386497497559e-02 1.477574408054351807e-01 -6.279689073562622070e-02 1.139153242111206055e-01 -1.104268506169319153e-01 -2.602585032582283020e-02 4.173045605421066284e-02 -1.595957577228546143e-01 9.127458930015563965e-02 3.770436644554138184e-01 6.016162037849426270e-02 -1.268735527992248535e-01 3.006646633148193359e-01 5.451317429542541504e-01 6.898764520883560181e-02 8.871998637914657593e-02 -1.075120735913515091e-02
-6.672882288694381714e-02 -9.963433444499969482e-02 1.834612935781478882e-01 -2.020158767700195312e-01 -1.709728091955184937e-01 -1.261235028505325317e-02 2.164853364229202271e-01 8.158126473426818848e-02 4.167164862155914307e-01 -1.560647878795862198e-02 -1.061801910400390625e-01 1.406141817569732666e-01 -7.338874787092208862e-02 1.684262007474899292e-01 -1.894377321004867554e-01 -2.238422632217407227e-01 2.330038696527481079e-01 -2.151487171649932861e-01 1.325603853911161423e-02 -1.181021556258201599e-01 2.463411241769790649e-01 1.495257671922445297e-02 -1.128746494650840759e-01 -1.217789133079349995e-03 4.354520142078399658e-01 1.332830339670181274e-01 -6.340461224317550659e-02 1.236744876950979233e-02 2.885633409023284912e-01 -6.616921722888946533e-02 3.961599618196487427e-02 -1.201072707772254944e-01
-1.196384951472282410e-01 2.203301191329956055e-01 -1.045477464795112610e-01 -2.554004788398742676e-01 1.491285860538482666e-01 7.965522259473800659e-02 2.389112301170825958e-02 1.279886513948440552e-01 4.397383034229278564e-01 1.098120957612991333e-02 3.743129596114158630e-02 2.031925134360790253e-02 -1.280153449624776840e-02 -1.614672094583511353e-01 -1.466418951749801636e-01 -2.957182526588439941e-01 8.091996423900127411e-03 -2.560189068317413330e-01 1.266475468873977661e-01 -2.587793171405792236e-01 1.220012977719306946e-01 2.626149654388427734e-01 3.148374333977699280e-02 -3.030219078063964844e-01 -9.904849529266357422e-02 6.775516271591186523e-02 1.342048794031143188e-01 -4.482259228825569153e-02 3.149139583110809326e-01 1.196636259555816650e-01 -5.316922441124916077e-03 -1.083075255155563354e-01
2.790420651435852051e-01 -1.009147763252258301e-01 -2.864259183406829834e-01 -2.782923579216003418e-01 3.418628871440887451e-02 9.192904829978942871e-02 2.246909029781818390e-02 -1.364108026027679443e-01 3.727324306964874268e-01 -1.632508486509323120e-01 -2.292734831571578979e-01 -8.559115231037139893e-02 -4.792265594005584717e-02 1.163588315248489380e-01 -2.682116627693176270e-01 -1.151657924056053162e-01 2.575697004795074463e-01 1.807694137096405029e-02 2.093817293643951416e-01 -1.732726842164993286e-01 4.244529828429222107e-02 2.648395299911499023e-01 -8.016724139451980591e-02 3.069103322923183441e-02 -1.197813004255294800e-01 1.541413515806198120e-01 -3.003118745982646942e-02 1.391793489456176758e-01 1.502551734447479248e-01 1.787020564079284668e-01 2.340491712093353271e-01 9.854173660278320312e-02
-1.794513761997222900e-01 1.382679305970668793e-02 -2.953792512416839600e-01 -3.210363984107971191e-01 3.596555441617965698e-02 1.398531943559646606e-01 -6.763330660760402679e-03 1.494651287794113159e-01 3.868451416492462158e-01 6.861949339509010315e-03 -2.415722012519836426e-01 -1.150692328810691833e-01 -1.389471888542175293e-01 -1.504085212945938110e-01 -3.230315744876861572e-01 1.140882596373558044e-01 -7.425513863563537598e-02 -2.422464042901992798e-01 -3.108526170253753662e-01 -5.532256886363029480e-02 6.365332752466201782e-02 2.108045816421508789e-01 4.402621462941169739e-02 -1.386704891920089722e-01 -6.306137889623641968e-02 4.841936752200126648e-02 5.232715606689453125e-02 3.114194273948669434e-01 -3.980298526585102081e-03 1.927447132766246796e-02 6.512821465730667114e-02 -9.617792814970016479e-02
-1.886412650346755981e-01 -1.248648092150688171e-01 2.103189527988433838e-01 -1.800489574670791626e-01 5.762365087866783142e-02 5.280114337801933289e-02 8.554121851921081543e-02 2.026399672031402588e-01 4.700277149677276611e-01 -7.280540466308593750e-02 -1.524749547243118286e-01 -6.477471441030502319e-02 -2.027278393507003784e-01 1.815938353538513184e-01 1.604251265525817871e-01 -1.813479959964752197e-01 -2.297741174697875977e-01 1.687530055642127991e-02 -1.343121677637100220e-01 -2.553173527121543884e-02 -9.663052856922149658e-02 3.100394904613494873e-01 -6.219623237848281860e-02 -1.883027255535125732e-01 1.112997904419898987e-01 -2.305914014577865601e-01 2.864539809525012970e-02 1.968038082122802734e-01 8.565006405115127563e-02 1.303493976593017578e-01 2.690611183643341064e-01 -1.136659681797027588e-01
-2.119298577308654785e-01 -5.349603667855262756e-02 4.008825868368148804e-03 -1.107059977948665619e-02 1.065973937511444092e-01 8.816143125295639038e-02 2.689715325832366943e-01 -1.427856534719467163e-01 5.237062573432922363e-01 -1.218974664807319641e-01 -2.134137600660324097e-01 -6.099227070808410645e-02 -1.196370869874954224e-01 -1.222048774361610413e-01 3.252116441726684570e-01 4.776006564497947693e-02 8.618105202913284302e-02 -1.639152616262435913e-01 2.154903262853622437e-01 -1.190117821097373962e-01 -4.919772595167160034e-02 6.231093779206275940e-02 -2.697828114032745361e-01 -1.691629923880100250e-02 1.353146731853485107e-01 1.907218396663665771e-01 -1.038412526249885559e-01 1.976258493959903717e-02 2.892974615097045898e-01 4.455156624317169189e-02 -1.868778467178344727e-01 6.169522553682327271e-02
-1.332916226238012314e-02 -9.324615448713302612e-02 1.149912029504776001e-01 -3.056783080101013184e-01 7.857466489076614380e-02 1.113567054271697998e-01 1.033908426761627197e-01 -1.950714178383350372e-02 3.916314542293548584e-01 -7.529820501804351807e-02 -2.797776274383068085e-02 -1.315850913524627686e-01 -1.256420761346817017e-01 4.764743894338607788e-02 -3.188195079565048218e-02 -8.676784485578536987e-02 8.462047576904296875e-02 -1.258527040481567383e-01 1.952970623970031738e-01 7.126554101705551147e-02 -2.665647864341735840e-01 8.334221690893173218e-02 1.552326381206512451e-01 -2.676687669008970261e-03 4.066236615180969238e-01 1.105291917920112610e-01 3.504407703876495361e-01 -1.892309486865997314e-01 -1.249557062983512878e-01 2.445403039455413818e-01 2.664935886859893799e-01 1.188869588077068329e-02
-1.303725987672805786e-01 1.465950310230255127e-01 -3.248638510704040527e-01 -1.889524161815643311e-01 2.227934077382087708e-02 2.172207236289978027e-01 7.585210353136062622e-02 3.777574375271797180e-02 3.892814218997955322e-01 2.567466497421264648e-01 1.546464413404464722e-01 -2.440055087208747864e-02 3.143723607063293457e-01 3.382602008059620857e-04 -8.185786008834838867e-02 -2.558237016201019287e-01 2.418453991413116455e-01 -2.192200124263763428e-01 3.876228630542755127e-02 1.732246279716491699e-01 4.190417006611824036e-02 7.362067699432373047e-02 2.113242261111736298e-02 -4.912431538105010986e-02 -8.296599984169006348e-02 3.580434247851371765e-02 1.752692908048629761e-01 2.489852458238601685e-01 3.160134553909301758e-01 -4.935489222407341003e-02 3.355968743562698364e-02 8.290870115160942078e-03
3.809474408626556396e-02 -1.480592042207717896e-01 -3.369009494781494141e-01 -1.180967092514038086e-01 1.371397078037261963e-01 3.197116553783416748e-01 -2.545445263385772705e-01 -3.956045210361480713e-02 4.578796923160552979e-01 1.346947401762008667e-01 1.197972223162651062e-01 -1.326997280120849609e-01 -1.857752799987792969e-01 -7.404272258281707764e-02 -1.366784870624542236e-01 -1.019268557429313660e-01 -1.725697517395019531e-01 -1.443964689970016479e-01 -1.057631000876426697e-01 2.967040427029132843e-02 -1.209872215986251831e-01 2.668109238147735596e-01 -3.781863674521446228e-02 -1.639819741249084473e-01 -1.728239841759204865e-02 -1.651251018047332764e-01 9.569578617811203003e-02 -1.581367552280426025e-01 1.441907286643981934e-01 2.512466609477996826e-01 9.822313487529754639e-02 -2.896050550043582916e-02
2.598265111446380615e-01 -2.108963578939437866e-01 -3.205944001674652100e-01 -3.364802896976470947e-01 1.881076097488403320e-01 3.183592483401298523e-02 -1.861103251576423645e-02 -2.580015957355499268e-01 4.388220608234405518e-01 -2.063226103782653809e-01 5.679247155785560608e-02 1.370933949947357178e-01 2.599084377288818359e-01 5.980551242828369141e-02 1.822074800729751587e-01 6.018138676881790161e-02 -5.126679316163063049e-02 -1.429667621850967407e-01 9.654760360717773438e-02 -5.614053085446357727e-02 -1.976768076419830322e-01 2.112592011690139771e-02 1.082756672985851765e-03 -2.534176111221313477e-01 5.319245904684066772e-02 5.107991397380828857e-02 1.766398698091506958e-01 -1.655637472867965698e-02 -6.257689744234085083e-02 5.129571259021759033e-02 -1.289449483156204224e-01 6.501173973083496094e-02
1.920034177601337433e-03 2.037254571914672852e-01 -5.817194283008575439e-02 -1.324274390935897827e-01 3.189158439636230469e-01 -1.540918350219726562e-01 -6.051086634397506714e-02 -1.298204064369201660e-01 6.059445142745971680e-01 -2.604763582348823547e-02 -1.444393694400787354e-01 9.590651094913482666e-02 -2.357306927442550659e-01 2.270027250051498413e-02 3.510814160108566284e-02 -8.156261593103408813e-02 -7.713369559496641159e-04 -1.048655286431312561e-01 3.412766382098197937e-02 -3.482393920421600342e-01 2.006861269474029541e-01 2.745407819747924805e-01 9.020687080919742584e-03 -5.852590501308441162e-02 2.378272265195846558e-01 2.795732021331787109e-02 -4.993048682808876038e-02 -6.885219365358352661e-02 -4.755242541432380676e-02 7.373878359794616699e-02 -1.231725048273801804e-02 6.865153461694717407e-02
-1.741253435611724854e-01 1.503389179706573486e-01 -1.560546755790710449e-01 -1.757518351078033447e-01 -1.404561400413513184e-01 1.508112698793411255e-01 1.951455771923065186e-01 -1.897322572767734528e-02 5.646390914916992188e-01 2.154642790555953979e-01 -1.890544891357421875e-01 1.905692219734191895e-01 3.726621717214584351e-02 -1.290177702903747559e-01 -1.601002365350723267e-01 -3.651209548115730286e-02 7.409522682428359985e-02 8.520548045635223389e-02 5.892959982156753540e-02 1.548370867967605591e-01 -1.160639598965644836e-01 2.062466591596603394e-01 -3.861298263072967529e-01 -6.075336039066314697e-02 7.842787355184555054e-02 4.101352766156196594e-02 3.178108111023902893e-02 -2.001706212759017944e-01 7.626303285360336304e-02 6.728120148181915283e-02 2.429617336019873619e-03 -1.427242606878280640e-01
3.978982195258140564e-02 2.205649614334106445e-01 -5.029577761888504028e-02 2.540947403758764267e-03 2.190526276826858521e-01 -1.245390065014362335e-02 1.105711683630943298e-01 -3.375226259231567383e-01 4.497783482074737549e-01 2.221562415361404419e-01 -1.556548774242401123e-01 -1.123508363962173462e-01 -6.787666678428649902e-02 1.518910005688667297e-02 7.014544308185577393e-02 -1.904719918966293335e-01 8.027304708957672119e-02 8.242316544055938721e-02 2.967299818992614746e-01 -2.924308553338050842e-02 -1.899477392435073853e-01 1.718780398368835449e-01 -1.952580809593200684e-01 6.999185774475336075e-03 1.364189982414245605e-01 5.773464217782020569e-02 2.815388143062591553e-01 3.009354770183563232e-01 5.087035708129405975e-03 2.466961182653903961e-02 2.856345102190971375e-02 -1.981014013290405273e-01
-4.238453693687915802e-03 -6.078014522790908813e-02 1.003076210618019104e-01 -8.283402770757675171e-02 -8.622077107429504395e-02 2.072199434041976929e-01 3.476462513208389282e-02 3.552755340933799744e-02 5.870439410209655762e-01 -4.179714247584342957e-02 -1.777861565351486206e-01 1.271151304244995117e-01 -1.375307142734527588e-01 -1.249455511569976807e-01 -1.441343277692794800e-01 -9.633853286504745483e-02 -2.676109671592712402e-01 -3.574405238032341003e-02 -1.579505354166030884e-01 1.217503473162651062e-01 -1.233311668038368225e-01 3.324697613716125488e-01 -1.106826290488243103e-01 -1.144788116216659546e-01 1.059547662734985352e-01 -1.221688762307167053e-01 3.827184066176414490e-02 2.447545975446701050e-01 1.466975957155227661e-01 9.365418553352355957e-02 1.910699903964996338e-01 -2.229715883731842041e-01
1.477821916341781616e-02 -8.113901317119598389e-02 2.813574485480785370e-02 -1.160997301340103149e-01 9.867073968052864075e-03 2.568405270576477051e-01 1.177348494529724121e-01 1.317147910594940186e-01 6.461203694343566895e-01 1.968443542718887329e-01 -2.377174794673919678e-01 -1.979093439877033234e-02 4.993601515889167786e-02 1.960190245881676674e-03 -2.396425157785415649e-01 -2.213010936975479126e-01 -2.745896577835083008e-03 -1.276021599769592285e-01 -8.848297595977783203e-02 -4.740076512098312378e-02 -1.874082237482070923e-01 1.494718641042709351e-01 2.651351317763328552e-02 -2.529135346412658691e-01 -2.645884454250335693e-01 -4.831929504871368408e-02 9.201705455780029297e-02 8.078750967979431152e-02 -5.017236247658729553e-02 1.322183459997177124e-01 3.975372761487960815e-02 -4.711033776402473450e-02
9.863581508398056030e-02 -1.812607049942016602e-02 -8.412442356348037720e-02 -1.432637870311737061e-01 -4.815882816910743713e-02 3.415550291538238525e-02 6.772480159997940063e-02 -2.432140409946441650e-01 4.871385097503662109e-01 -4.584899544715881348e-02 -1.047496423125267029e-01 7.833351194858551025e-02 -2.191040217876434326e-01 1.706513911485671997e-01 -4.827244207262992859e-02 -3.085686452686786652e-02 3.671585023403167725e-01 1.346850693225860596e-01 -2.810848355293273926e-01 1.588202714920043945e-01 -2.674926538020372391e-03 1.395833492279052734e-01 9.711100161075592041e-02 -1.321286261081695557e-01 8.247432298958301544e-03 2.197290062904357910e-01 3.588540554046630859e-01 1.236292272806167603e-01 1.289176940917968750e-01 1.070946082472801208e-01 3.978272154927253723e-02 1.804208904504776001e-01
-1.557476967573165894e-01 9.775686264038085938e-02 -2.162706702947616577e-01 -3.698038756847381592e-01 3.488009274005889893e-01 -1.561364680528640747e-01 -1.116294488310813904e-01 -1.379859894514083862e-01 4.822305440902709961e-01 -9.061020612716674805e-02 5.359868705272674561e-02 1.573379933834075928e-01 -9.577877819538116455e-02 6.536264717578887939e-02 -7.212759554386138916e-02 1.140948534011840820e-01 1.810936778783798218e-01 1.822092756628990173e-02 1.423625946044921875e-01 1.633909940719604492e-01 1.161356922239065170e-02 1.647067368030548096e-01 1.330301761627197266e-01 6.072673201560974121e-02 2.778143435716629028e-02 1.828363984823226929e-01 2.578414380550384521e-01 1.981057226657867432e-02 3.722424060106277466e-02 -2.500667273998260498e-01 -9.544444084167480469e-02 4.714914411306381226e-02
1.018105670809745789e-01 2.772514941170811653e-03 4.135874658823013306e-02 -2.523261308670043945e-01 1.565220206975936890e-01 4.244642797857522964e-03 -1.666752249002456665e-02 -6.551879644393920898e-02 5.371691584587097168e-01 -1.326980441808700562e-01 3.128029778599739075e-02 5.024219304323196411e-02 -6.254350394010543823e-02 -8.880555629730224609e-02 1.438223421573638916e-01 -1.671096980571746826e-01 1.703843772411346436e-01 1.758857816457748413e-01 1.037602201104164124e-01 1.152758598327636719e-01 -3.767620623111724854e-01 1.414779126644134521e-01 -1.962085366249084473e-01 -2.806708812713623047e-01 -6.768546253442764282e-02 2.832118272781372070e-01 5.027731414884328842e-03 2.061350643634796143e-01 -1.328209787607192993e-02 1.101543977856636047e-01 2.864888310432434082e-02 -1.462531834840774536e-01
-2.707643508911132812e-01 -2.100036740303039551e-01 2.443335577845573425e-02 -1.080503016710281372e-01 -1.248106211423873901e-01 4.155829176306724548e-02 1.383251845836639404e-01 8.438906073570251465e-02 4.128695130348205566e-01 -4.972148314118385315e-02 -1.626516729593276978e-01 5.851765163242816925e-03 -2.780376076698303223e-01 3.735537827014923096e-01 9.709750115871429443e-02 -3.081786073744297028e-02 5.960761383175849915e-02 -1.458446308970451355e-02 7.501403242349624634e-02 -3.710104897618293762e-02 1.031421124935150146e-01 -1.400018036365509033e-01 -1.147513240575790405e-01 -1.444077044725418091e-01 2.731298506259918213e-01 3.813221156597137451e-01 -1.187416026368737221e-03 2.740893661975860596e-01 2.867496572434902191e-02 -1.003883481025695801e-01 1.360237598419189453e-01 2.323281392455101013e-02
6.812988221645355225e-02 -9.612242865841835737e-05 -2.564640045166015625e-01 -2.561930418014526367e-01 1.507734358310699463e-01 9.629475325345993042e-02 1.126557961106300354e-01 -7.724275439977645874e-02 3.912393748760223389e-01 5.281468853354454041e-02 1.420899480581283569e-01 -1.216684058308601379e-01 -1.502071321010589600e-01 1.177989766001701355e-01 -2.741951942443847656e-01 1.338532119989395142e-01 -6.955152004957199097e-02 -6.245746091008186340e-02 9.900195896625518799e-02 1.117820590734481812e-01 -5.442669615149497986e-02 2.233476787805557251e-01 4.506474360823631287e-02 1.623887270689010620e-01 4.118071198463439941e-01 2.162516564130783081e-01 2.945237457752227783e-01 -8.973333984613418579e-02 -6.021309643983840942e-02 7.959412783384323120e-02 1.228359118103981018e-01 2.107598632574081421e-01
-1.472540795803070068e-01 -2.732926309108734131e-01 -2.126103639602661133e-02 -2.077254503965377808e-01 -2.055837959051132202e-01 -1.083091273903846741e-01 2.900441288948059082e-01 -1.413975656032562256e-01 2.910744845867156982e-01 -4.954200237989425659e-02 -2.649256289005279541e-01 -2.203925400972366333e-01 3.724400699138641357e-02 -1.466155499219894409e-01 -8.012345433235168457e-02 -1.497137844562530518e-01 1.987725049257278442e-01 -1.509394496679306030e-01 6.326862424612045288e-02 7.711134850978851318e-02 -1.812198013067245483e-01 -2.588606625795364380e-02 6.822349131107330322e-02 5.655489489436149597e-02 3.843420147895812988e-01 1.831931322813034058e-01 2.086783647537231445e-01 6.599424779415130615e-02 4.176939278841018677e-02 2.482235431671142578e-01 1.757579743862152100e-01 8.496966212987899780e-02
-1.718476414680480957e-02 2.197031397372484207e-03 -4.537228122353553772e-02 -1.539758294820785522e-01 2.504542768001556396e-01 -7.629315555095672607e-02 1.803018450736999512e-01 -4.591285809874534607e-02 2.945584058761596680e-01 9.612102806568145752e-02 1.921877115964889526e-01 5.381582304835319519e-02 -3.578246757388114929e-02 2.342574000358581543e-01 7.657328248023986816e-02 -1.133220866322517395e-01 1.954785138368606567e-01 9.619691222906112671e-02 -1.355518996715545654e-01 1.096922811120748520e-02 -2.083644866943359375e-01 2.331825494766235352e-01 -1.714386628009378910e-03 2.526831626892089844e-01 3.796336352825164795e-01 1.605529338121414185e-01 2.771504819393157959e-01 2.185005843639373779e-01 -2.050108462572097778e-02 3.667569458484649658e-01 1.150949951261281967e-02 5.431763827800750732e-02
1.128013953566551208e-01 -1.752834022045135498e-01 -2.252712696790695190e-01 -3.167697191238403320e-01 1.029703989624977112e-01 2.139299362897872925e-01 9.165095537900924683e-02 -5.813695117831230164e-02 4.432274997234344482e-01 -1.340702325105667114e-01 3.299969136714935303e-01 3.673033788800239563e-02 3.567884564399719238e-01 -4.530096426606178284e-02 -6.300947070121765137e-02 5.198063701391220093e-02 -1.535157859325408936e-01 -1.885552108287811279e-01 -1.944123953580856323e-01 -1.251873970031738281e-01 -1.112917661666870117e-01 6.819637864828109741e-02 1.071484163403511047e-01 -7.404101639986038208e-02 1.034540086984634399e-01 -6.604882888495922089e-03 -5.940886959433555603e-02 2.954090535640716553e-01 5.234390124678611755e-02 1.437223255634307861e-01 2.348827756941318512e-02 -6.737962365150451660e-02
9.713952243328094482e-02 -2.392567247152328491e-01 -2.021198719739913940e-02 -2.844615876674652100e-01 -1.104993969202041626e-01 4.228942096233367920e-02 -9.358383715152740479e-02 -2.028024755418300629e-03 4.566395282745361328e-01 -2.741844058036804199e-01 -7.571530342102050781e-02 1.574081741273403168e-02 -1.920337826013565063e-01 2.258678376674652100e-01 -3.130072653293609619e-01 -8.414595574140548706e-02 2.500888109207153320e-01 2.715722471475601196e-02 -1.541970819234848022e-01 -1.212269365787506104e-01 -2.959442436695098877e-01 1.259256452322006226e-01 -7.025477290153503418e-02 -1.488897204399108887e-01 6.006358563899993896e-02 1.276535093784332275e-01 9.179030358791351318e-02 4.840686917304992676e-02 2.157220244407653809e-01 -3.000846691429615021e-02 -3.064716793596744537e-02 -1.877814829349517822e-01
4.639668762683868408e-02 -9.975381195545196533e-02 -1.176228597760200500e-01 -1.831069588661193848e-01 1.583727002143859863e-01 2.201862335205078125e-01 7.065607607364654541e-02 -1.669504344463348389e-01 2.437713593244552612e-01 -2.240093499422073364e-01 3.417208492755889893e-01 5.240345746278762817e-02 1.059257984161376953e-01 -3.520791605114936829e-02 -1.526685655117034912e-01 1.252246946096420288e-01 -1.983867585659027100e-01 -3.049956262111663818e-01 2.971540987491607666e-01 -6.868060678243637085e-02 -1.711776703596115112e-01 9.673389047384262085e-02 1.013936027884483337e-01 -2.111178785562515259e-01 8.161669224500656128e-02 9.734868258237838745e-02 7.352371513843536377e-02 2.268712520599365234e-01 1.033028662204742432e-01 3.189724087715148926e-01 2.084702700376510620e-01 -7.573037594556808472e-02
-9.752312302589416504e-02 -1.234043017029762268e-01 -1.264004856348037720e-01 -1.284199208021163940e-01 -1.941931843757629395e-01 -1.602961495518684387e-02 4.011801630258560181e-02 -5.607682839035987854e-02 3.704212903976440430e-01 -1.051292046904563904e-01 8.225888013839721680e-02 -1.304776687175035477e-02 -2.936525940895080566e-01 4.798461124300956726e-02 3.078061714768409729e-02 -1.780689805746078491e-01 -6.484121549874544144e-03 -2.092573642730712891e-01 1.591511517763137817e-01 -2.135575562715530396e-01 -1.997454166412353516e-01 1.250833868980407715e-01 3.998617455363273621e-02 2.008631378412246704e-01 4.397276937961578369e-01 6.283492594957351685e-02 3.131254911422729492e-01 2.388933151960372925e-01 1.647634357213973999e-01 -4.735111072659492493e-02 -5.622961744666099548e-02 1.626213937997817993e-01
8.596717566251754761e-02 7.289028912782669067e-02 -6.687138229608535767e-02 -2.433697730302810669e-01 1.693361848592758179e-01 7.781866937875747681e-02 -4.202236607670783997e-02 1.046720668673515320e-01 4.126505255699157715e-01 -4.536109417676925659e-02 2.544629871845245361e-01 8.343899250030517578e-02 2.463152408599853516e-01 1.044357270002365112e-01 3.575133904814720154e-02 -1.165659129619598389e-01 -2.264066040515899658e-01 -2.228204160928726196e-01 4.982800036668777466e-02 1.090162992477416992e-01 6.457439810037612915e-02 7.984518259763717651e-02 3.354696929454803467e-02 -3.081429898738861084e-01 2.924880385398864746e-01 -8.769637346267700195e-02 -4.681303165853023529e-03 4.092957377433776855e-01 4.304508119821548462e-02 -8.008123189210891724e-02 -1.120015233755111694e-02 2.336083799600601196e-01
-6.694541871547698975e-02 6.686863303184509277e-02 8.885669708251953125e-02 -3.708203136920928955e-02 8.165580034255981445e-02 -1.728882044553756714e-01 -5.865174904465675354e-02 -2.353731095790863037e-01 4.723401069641113281e-01 -5.610515177249908447e-02 -1.845512837171554565e-01 -5.012951418757438660e-02 -1.068779006600379944e-01 -5.766935274004936218e-02 1.707092672586441040e-01 -1.758839040994644165e-01 5.710051581263542175e-02 -2.591008841991424561e-01 3.095664381980895996e-01 -1.981171071529388428e-01 -8.233271539211273193e-02 1.633210182189941406e-01 1.827360317111015320e-02 6.585354357957839966e-02 2.657474279403686523e-01 2.853406071662902832e-01 -2.312022820115089417e-02 2.314442545175552368e-01 -1.266577094793319702e-01 2.034739106893539429e-01 1.551980972290039062e-01 1.321235448122024536e-01
-7.543770223855972290e-02 -2.228198349475860596e-01 -1.389933675527572632e-01 -4.020730033516883850e-03 -6.025103479623794556e-02 -1.505739241838455200e-02 3.917304053902626038e-02 -2.195376604795455933e-01 4.522294700145721436e-01 3.787405043840408325e-02 2.289501763880252838e-02 -4.718192666769027710e-02 1.519224196672439575e-01 2.134577929973602295e-01 -1.697937143035233021e-03 4.377397522330284119e-02 2.292657196521759033e-01 -5.221774801611900330e-02 1.101504266262054443e-01 3.673188760876655579e-02 8.790954947471618652e-02 2.912082672119140625e-01 -1.919269561767578125e-01 9.917263686656951904e-02 4.240362942218780518e-01 -1.107130870223045349e-01 -1.645807325839996338e-01 7.765233516693115234e-02 3.785178661346435547e-01 6.047703698277473450e-02 -7.948941737413406372e-02 7.791678607463836670e-02
-2.502116188406944275e-02 -7.183460891246795654e-02 -5.298962816596031189e-02 -2.934010624885559082e-01 -6.506141275167465210e-02 -1.434646546840667725e-01 1.565776616334915161e-01 4.728249087929725647e-02 2.294916659593582153e-01 -2.865227162837982178e-01 6.006681174039840698e-02 2.855593860149383545e-01 -2.088107168674468994e-01 2.290476672351360321e-02 6.231865845620632172e-03 -8.784428238868713379e-02 1.430404931306838989e-01 -2.563298121094703674e-02 -8.148390799760818481e-03 -1.993311792612075806e-01 -1.132113113999366760e-01 3.062943518161773682e-01 -3.801279067993164062e-01 7.035573571920394897e-02 2.930830419063568115e-01 1.898708641529083252e-01 2.533292770385742188e-01 1.128246486186981201e-01 1.324867308139801025e-01 -5.823614075779914856e-03 2.135461717844009399e-01 5.402841418981552124e-02
1.060027852654457092e-01 -1.874714642763137817e-01 -1.091600656509399414e-01 -1.251436173915863037e-01 1.078615561127662659e-01 2.823391854763031006e-01 -1.216920688748359680e-01 2.259314805269241333e-01 5.095942020416259766e-01 -1.192668452858924866e-01 6.429869681596755981e-02 -3.243038058280944824e-01 -1.410756558179855347e-01 8.312514424324035645e-02 -2.547534704208374023e-01 -4.223940148949623108e-02 -3.227163571864366531e-03 -6.055978685617446899e-02 -9.456074796617031097e-03 1.396653056144714355e-01 6.107349321246147156e-02 1.626816540956497192e-01 -6.809562444686889648e-02 -9.250959008932113647e-02 2.773181200027465820e-01 -2.969372272491455078e-01 1.923102885484695435e-01 -3.410281613469123840e-02 -4.070536792278289795e-02 -3.404330834746360779e-02 -1.058163344860076904e-01 9.068326652050018311e-02
7.022964209318161011e-02 -1.383249759674072266e-01 -2.007154077291488647e-01 -8.955426514148712158e-02 1.874927133321762085e-01 1.146697029471397400e-01 -6.665046513080596924e-02 -1.090878620743751526e-01 2.756562232971191406e-01 -5.127753689885139465e-02 -2.827685885131359100e-02 1.767743825912475586e-01 -2.549979686737060547e-01 1.583443582057952881e-01 1.485037654638290405e-01 -2.272742539644241333e-01 -1.088701747357845306e-02 -1.351663172245025635e-01 1.492322832345962524e-01 -5.077500641345977783e-02 -2.801433205604553223e-01 1.643440127372741699e-01 2.745714411139488220e-02 3.392344713211059570e-01 4.448264241218566895e-01 1.113948971033096313e-01 -2.224279381334781647e-02 1.011491715908050537e-01 7.770352810621261597e-02 1.464933753013610840e-01 1.979618668556213379e-01 -1.904250681400299072e-01
-1.929865479469299316e-01 6.351345032453536987e-02 -6.220907345414161682e-02 3.851380571722984314e-02 1.497646421194076538e-01 7.557608652859926224e-03 3.223007619380950928e-01 -2.224594950675964355e-01 4.335085153579711914e-01 7.706366479396820068e-02 -1.448084861040115356e-01 -2.245437949895858765e-01 -2.803863883018493652e-01 -8.030998706817626953e-02 9.640233218669891357e-02 -1.313999742269515991e-01 1.501349061727523804e-01 -9.093382209539413452e-02 1.516762226819992065e-01 -6.881188601255416870e-02 -8.638235181570053101e-02 3.280633687973022461e-02 -3.312159776687622070e-01 -8.729017525911331177e-02 1.150173246860504150e-01 1.185947060585021973e-01 1.961635947227478027e-01 3.596151471138000488e-01 3.138053417205810547e-02 1.817797310650348663e-02 -3.663136437535285950e-02 -1.358938068151473999e-01
1.336378860287368298e-03 -9.999506175518035889e-02 -2.692109532654285431e-02 -3.656332790851593018e-01 4.074417427182197571e-02 1.027775779366493225e-01 1.611109822988510132e-01 -6.333112716674804688e-02 2.459670156240463257e-01 -8.028225600719451904e-02 1.145764365792274475e-01 -1.544909477233886719e-01 -2.925320565700531006e-01 1.700639873743057251e-01 -3.086178898811340332e-01 6.421604775823652744e-04 5.211211740970611572e-02 -6.956733018159866333e-02 6.499367952346801758e-02 1.404580920934677124e-01 -2.729368507862091064e-01 9.764379262924194336e-02 2.252052165567874908e-02 5.851270630955696106e-02 4.114538431167602539e-01 2.525131702423095703e-01 1.389199197292327881e-01 8.984246104955673218e-02 -3.364133462309837341e-02 1.609462499618530273e-01 2.895094156265258789e-01 9.469458460807800293e-02
1.590320765972137451e-01 1.787069290876388550e-01 3.353288630023598671e-04 -9.456691145896911621e-02 6.439104676246643066e-02 -2.090279459953308105e-01 2.631021440029144287e-01 -3.454692959785461426e-01 3.728218674659729004e-01 -9.895347803831100464e-02 7.044092565774917603e-02 -1.138484776020050049e-01 1.133008822798728943e-01 1.791680008172988892e-01 2.368821389973163605e-02 -4.861420765519142151e-02 4.210931947454810143e-04 -2.271776646375656128e-02 3.547842800617218018e-02 7.689724862575531006e-02 4.368860740214586258e-03 3.033523857593536377e-01 7.842126488685607910e-02 -3.059479296207427979e-01 1.893925070762634277e-01 1.525242179632186890e-01 2.932823598384857178e-01 2.965905070304870605e-01 1.556858122348785400e-01 1.471661478281021118e-01 -1.732913404703140259e-02 6.364730000495910645e-02
-3.517543524503707886e-02 -1.295246183872222900e-01 -2.243101969361305237e-02 -2.424377053976058960e-01 1.603947281837463379e-01 1.953452974557876587e-01 -8.373038470745086670e-02 1.778797060251235962e-01 3.723516762256622314e-01 1.335508227348327637e-01 3.098866641521453857e-01 -1.526405196636915207e-02 -2.160321474075317383e-01 -1.868024617433547974e-01 1.743386834859848022e-01 -1.078299358487129211e-01 6.750410795211791992e-02 -8.109645545482635498e-02 -1.086835339665412903e-01 1.589182615280151367e-01 -3.344329074025154114e-02 -2.439478412270545959e-03 -1.175934821367263794e-01 -1.719778329133987427e-01 2.822285294532775879e-01 7.041089981794357300e-02 1.507044285535812378e-01 -1.307709515094757080e-01 1.081404611468315125e-01 3.815073966979980469e-01 5.910126119852066040e-02 -2.568069100379943848e-01
-1.083053722977638245e-01 -1.089314743876457214e-01 2.616020478308200836e-02 -2.371220290660858154e-01 -8.789964765310287476e-02 6.762197613716125488e-02 2.764575183391571045e-01 -6.851262599229812622e-02 3.169493675231933594e-01 -1.005860716104507446e-01 1.943472623825073242e-01 -5.204086750745773315e-02 -2.651296257972717285e-01 4.323419928550720215e-02 -1.165044866502285004e-02 -2.196077257394790649e-04 -2.841254472732543945e-01 -2.042471766471862793e-01 1.263375431299209595e-01 -1.426877528429031372e-01 -8.971702307462692261e-02 1.930257081985473633e-01 5.192738398909568787e-02 2.343650311231613159e-01 4.624356329441070557e-01 1.132458262145519257e-02 2.635541856288909912e-01 6.887184828519821167e-02 1.856688857078552246e-01 6.860897876322269440e-03 1.245668902993202209e-01 5.297175049781799316e-02
9.739052504301071167e-02 -7.004183530807495117e-02 6.696667522192001343e-02 -2.921371459960937500e-01 7.914906740188598633e-02 2.239952385425567627e-01 8.844476938247680664e-02 -1.085133198648691177e-02 5.725023150444030762e-01 -1.099070459604263306e-01 -9.645702689886093140e-02 3.470351547002792358e-02 -1.184704527258872986e-01 2.315657287836074829e-01 -4.611307978630065918e-01 5.933442339301109314e-02 2.666498720645904541e-01 3.241186216473579407e-02 -1.650675237178802490e-01 4.252652823925018311e-02 5.544082447886466980e-02 3.427011147141456604e-02 2.201346307992935181e-02 1.386481374502182007e-01 1.136976927518844604e-01 -1.219306364655494690e-01 -1.537813246250152588e-01 -6.617923825979232788e-02 1.102564409375190735e-01 -2.485229820013046265e-02 2.569343149662017822e-02 -5.304309725761413574e-02
-2.408542335033416748e-01 -7.366821914911270142e-02 -8.857485651969909668e-02 -8.772616833448410034e-02 -7.036602497100830078e-02 -2.361875325441360474e-01 3.273364529013633728e-02 -6.600973755121231079e-02 5.014353990554809570e-01 8.120544254779815674e-02 -9.590332396328449249e-03 -1.581034511327743530e-01 1.175909340381622314e-01 2.350809983909130096e-02 -2.474302798509597778e-02 1.205743178725242615e-01 8.238089084625244141e-02 -7.679379731416702271e-02 1.513570398092269897e-01 -6.743269413709640503e-02 -7.102259993553161621e-02 9.077247232198715210e-02 -2.706651389598846436e-01 1.092239618301391602e-01 4.381967186927795410e-01 7.704935222864151001e-02 5.728802457451820374e-02 2.859094738960266113e-01 3.317767977714538574e-01 -5.753741040825843811e-02 7.642582803964614868e-02 -3.721850737929344177e-02
1.854847669601440430e-01 -2.274502255022525787e-02 -9.110385179519653320e-02 -7.354161888360977173e-02 2.174026798456907272e-03 -1.260475069284439087e-02 2.600028812885284424e-01 -1.619555354118347168e-01 3.728296458721160889e-01 -1.210837289690971375e-01 9.854412078857421875e-02 -1.305053383111953735e-01 -1.775521785020828247e-01 1.549884825944900513e-01 -2.398529350757598877e-01 -2.118261903524398804e-01 1.794465333223342896e-01 -1.233259439468383789e-01 -1.608027070760726929e-01 -2.923429012298583984e-01 -1.855416297912597656e-01 1.928989887237548828e-01 9.356417506933212280e-02 2.359349653124809265e-02 3.078740239143371582e-01 2.627120912075042725e-01 2.460571080446243286e-01 3.496518358588218689e-02 1.450186073780059814e-01 -7.624597102403640747e-02 1.562786847352981567e-01 -5.006593838334083557e-02
5.209931358695030212e-02 -5.072075501084327698e-02 -5.923813581466674805e-02 -1.380268335342407227e-01 -4.021711274981498718e-02 -1.129847541451454163e-01 -7.612303597852587700e-04 -5.070265382528305054e-02 4.864812493324279785e-01 3.949864953756332397e-02 -1.886892914772033691e-01 -3.297753334045410156e-01 1.114945299923419952e-02 6.270715501159429550e-03 -2.178644686937332153e-01 -1.657098829746246338e-01 2.665063738822937012e-02 -1.070523820817470551e-02 2.454670332372188568e-02 2.494248896837234497e-01 -4.997906088829040527e-01 -1.996944695711135864e-01 -3.191334754228591919e-02 -1.047166511416435242e-01 2.702897191047668457e-01 1.412553712725639343e-02 5.898045375943183899e-02 1.835406422615051270e-01 7.925132662057876587e-02 1.206068415194749832e-02 -8.101607114076614380e-02 -9.394768625497817993e-02
1.763297319412231445e-01 1.290796091780066490e-03 3.690681606531143188e-02 -3.582344055175781250e-01 1.060528978705406189e-01 1.056205257773399353e-01 1.575964242219924927e-01 4.014263302087783813e-02 3.336516022682189941e-01 -1.644152104854583740e-01 -3.325119242072105408e-02 -2.883182764053344727e-01 1.468787044286727905e-01 3.490060269832611084e-01 -2.323965728282928467e-01 7.187096029520034790e-02 -4.418738558888435364e-02 9.498491883277893066e-02 4.110979847609996796e-03 1.701531708240509033e-01 -7.317336648702621460e-02 1.121271997690200806e-01 -2.011119127273559570e-01 1.118773594498634338e-01 9.750965237617492676e-02 3.202597796916961670e-01 2.110481262207031250e-01 8.526801317930221558e-02 1.991510689258575439e-01 1.963014453649520874e-01 -1.088314056396484375e-01 -2.147037163376808167e-02
1.908663213253021240e-01 -6.801480799913406372e-02 -2.735921740531921387e-01 -1.919320821762084961e-01 1.657263487577438354e-01 1.399886608123779297e-01 1.128402911126613617e-02 1.837026774883270264e-01 4.584454298019409180e-01 2.670333022251725197e-03 1.810545325279235840e-01 1.358566731214523315e-01 -1.738468855619430542e-01 8.958081901073455811e-02 -3.251024484634399414e-01 -1.817487031221389771e-01 -2.371962368488311768e-01 -3.378806635737419128e-02 4.120983928442001343e-02 1.900347322225570679e-01 -1.008184328675270081e-01 2.871840298175811768e-01 -7.312838919460773468e-03 -1.280174255371093750e-01 1.060893759131431580e-01 2.560872025787830353e-02 1.314771547913551331e-02 1.766190379858016968e-01 -1.840285956859588623e-01 1.681309491395950317e-01 -1.110766008496284485e-01 -7.669422775506973267e-02
-2.245293706655502319e-01 -1.533507704734802246e-01 -1.996338814496994019e-01 -2.978813648223876953e-01 1.400063931941986084e-01 2.343275547027587891e-01 -1.311121582984924316e-01 -1.153604537248611450e-01 4.004207849502563477e-01 8.019501715898513794e-02 5.692951846867799759e-03 1.283915936946868896e-01 6.180941592901945114e-03 -9.512384235858917236e-02 -6.746036931872367859e-03 -5.240071937441825867e-02 1.252561956644058228e-01 2.841901592910289764e-02 -2.061192318797111511e-02 -2.207183986902236938e-01 -8.683467283844947815e-03 -8.390349149703979492e-02 2.010447829961776733e-01 -3.438919782638549805e-01 -5.218565091490745544e-02 -5.681939795613288879e-02 8.997283130884170532e-02 -6.994343549013137817e-02 4.773820638656616211e-01 9.285693615674972534e-02 -9.717100858688354492e-02 -3.129175677895545959e-02
1.825321912765502930e-01 -1.480869650840759277e-01 -8.667660504579544067e-02 1.521174907684326172e-01 -6.390364468097686768e-02 2.184778451919555664e-01 1.287404596805572510e-01 -1.045875921845436096e-01 5.211415886878967285e-01 1.481766402721405029e-01 -8.930411934852600098e-02 1.776020675897598267e-01 3.184433281421661377e-02 8.285570144653320312e-02 -1.155938506126403809e-01 -2.579261064529418945e-01 -1.607896536588668823e-01 -1.555291414260864258e-01 -1.295204460620880127e-01 6.156573444604873657e-02 -5.995908007025718689e-02 4.498085677623748779e-01 -8.331252634525299072e-02 8.279872126877307892e-03 7.706414163112640381e-02 -9.945450723171234131e-02 4.906132444739341736e-02 6.694190949201583862e-02 2.264361977577209473e-01 4.464864358305931091e-02 2.141220867633819580e-01 -9.255859255790710449e-02
5.532601848244667053e-02 6.707920879125595093e-02 4.724355787038803101e-02 -4.973307996988296509e-02 -6.031811237335205078e-03 -5.361729487776756287e-02 8.717638254165649414e-02 -2.590590389445424080e-03 6.100253462791442871e-01 1.841814219951629639e-01 -8.627240359783172607e-02 -2.098431868944317102e-04 -1.760951578617095947e-01 1.231977120041847229e-01 -3.415902331471443176e-02 -1.969754695892333984e-01 2.247397750616073608e-01 -2.253664880990982056e-01 2.247087657451629639e-01 4.028777778148651123e-02 -1.156406328082084656e-01 -9.145975857973098755e-02 -5.843005329370498657e-02 -1.312822699546813965e-01 2.856525778770446777e-01 2.136643230915069580e-01 -1.552253961563110352e-01 6.342478841543197632e-02 -2.766012549400329590e-01 -5.007295683026313782e-02 6.389991939067840576e-02 2.080828696489334106e-01
8.592700958251953125e-02 -2.328427284955978394e-01 -5.917699635028839111e-02 -2.701528966426849365e-01 2.859505452215671539e-02 -4.596145078539848328e-02 -1.262509170919656754e-02 -3.738411888480186462e-02 4.667668044567108154e-01 -2.091792039573192596e-02 -3.973792865872383118e-02 1.230442300438880920e-01 -1.353298872709274292e-01 1.015112642198801041e-02 -1.218395680189132690e-01 -1.209325566887855530e-01 2.202463708817958832e-02 -1.722466647624969482e-01 -8.018045127391815186e-02 7.325234264135360718e-02 -4.968981742858886719e-01 3.551564514636993408e-01 7.175828516483306885e-02 -1.060488671064376831e-01 -1.057250201702117920e-01 1.890439987182617188e-01 -7.262653857469558716e-02 -1.841367594897747040e-02 1.706897169351577759e-01 3.172731399536132812e-02 -1.070852950215339661e-01 -2.213331311941146851e-01
-5.599133670330047607e-02 1.367738842964172363e-01 3.328159824013710022e-02 -5.026161670684814453e-02 3.620702624320983887e-01 -1.018842756748199463e-01 4.801377654075622559e-03 -8.616135269403457642e-02 4.701968133449554443e-01 2.614349825307726860e-03 -3.546905145049095154e-02 -6.940215080976486206e-02 -2.619370520114898682e-01 2.297558337450027466e-01 -3.270820900797843933e-02 -1.081076860427856445e-01 2.359333634376525879e-01 -2.153414040803909302e-01 1.700061410665512085e-01 -2.527161240577697754e-01 -2.405163832008838654e-02 2.386371344327926636e-01 -7.333386689424514771e-02 1.131712123751640320e-01 2.101567685604095459e-01 1.671075671911239624e-01 -3.005934692919254303e-02 9.696346521377563477e-02 -1.990327388048171997e-01 2.530061006546020508e-01 6.835667043924331665e-02 5.539669096469879150e-02
-8.853614330291748047e-02 2.584232948720455170e-02 8.783514797687530518e-02 -1.468947231769561768e-01 3.518651053309440613e-02 1.265111863613128662e-01 8.672364801168441772e-02 1.698899716138839722e-01 2.597314119338989258e-01 1.734061241149902344e-01 1.710878014564514160e-01 -1.042994558811187744e-01 -2.212144248187541962e-02 3.046823740005493164e-01 1.088833343237638474e-02 2.917554788291454315e-02 2.698869407176971436e-01 2.436907291412353516e-01 1.303423345088958740e-01 -9.183022379875183105e-02 3.905236721038818359e-02 6.891773641109466553e-02 -1.624041236937046051e-02 -2.291017621755599976e-01 3.341448605060577393e-01 1.568563580513000488e-01 2.732225656509399414e-01 4.081890285015106201e-01 6.064967066049575806e-02 2.264359593391418457e-01 -7.457888126373291016e-02 -1.479607969522476196e-01
3.083407878875732422e-01 9.475130587816238403e-02 -9.782073646783828735e-02 -2.545924186706542969e-01 2.331501096487045288e-01 3.352375924587249756e-01 1.114023327827453613e-01 -1.390814781188964844e-01 4.472007155418395996e-01 -2.878005616366863251e-02 -8.193648606538772583e-02 -1.191874071955680847e-01 -1.386277824640274048e-01 -1.188683956861495972e-01 9.055657312273979187e-03 -4.203633964061737061e-02 1.312091667205095291e-02 1.236895546317100525e-01 1.691184043884277344e-01 4.361776635050773621e-02 1.930505968630313873e-03 -1.122305542230606079e-01 1.445223540067672729e-01 1.053777430206537247e-02 8.575490862131118774e-02 1.750156134366989136e-01 4.633719846606254578e-02 2.076159566640853882e-01 -8.473958820104598999e-02 3.879542648792266846e-01 -5.993857234716415405e-02 2.050422579050064087e-01
-1.233567520976066589e-01 -1.389302015304565430e-01 -9.191035479307174683e-02 -1.111379265785217285e-01 1.101316511631011963e-02 1.902950853109359741e-01 1.058395877480506897e-01 -1.326049566268920898e-01 3.429813981056213379e-01 -8.651254326105117798e-02 8.749611675739288330e-02 -1.997826993465423584e-01 -8.906019479036331177e-02 6.154790520668029785e-02 -1.108801439404487610e-01 -2.364351451396942139e-01 -2.159619033336639404e-01 -5.723913013935089111e-02 1.111197471618652344e-01 -1.620369553565979004e-01 -3.196534812450408936e-01 6.348031014204025269e-02 2.383210062980651855e-01 8.515451848506927490e-02 3.368910551071166992e-01 -7.555787265300750732e-02 4.733746945858001709e-01 6.773073971271514893e-02 3.688856959342956543e-02 8.301131427288055420e-02 -4.671587795019149780e-02 9.935846179723739624e-02
-2.091298066079616547e-02 -1.341658979654312134e-01 1.200161129236221313e-01 -5.737545434385538101e-03 7.910070568323135376e-02 1.872200816869735718e-01 1.657738983631134033e-01 1.619988381862640381e-01 4.146316945552825928e-01 -1.705816574394702911e-02 -2.473666071891784668e-01 -5.024478957056999207e-02 -7.164856046438217163e-02 2.992740869522094727e-01 -9.811600297689437866e-02 4.988897219300270081e-02 -1.347280740737915039e-01 -1.226138547062873840e-01 -1.372073143720626831e-01 -5.002119764685630798e-02 -1.961915493011474609e-01 3.033266961574554443e-01 -2.655525207519531250e-01 -2.933997511863708496e-01 -4.409090615808963776e-03 -3.251607343554496765e-02 -3.379119187593460083e-02 1.617057323455810547e-01 1.640372723340988159e-01 2.143234610557556152e-01 2.887468338012695312e-01 5.616568773984909058e-02
-3.526730090379714966e-02 8.254235237836837769e-02 -2.122085690498352051e-01 -3.230533301830291748e-01 -1.525909453630447388e-01 4.776636604219675064e-03 1.779753118753433228e-01 1.440950483083724976e-01 2.953324615955352783e-01 -5.807601660490036011e-02 -1.483538374304771423e-02 8.038788288831710815e-02 -3.378662765026092529e-01 3.468227386474609375e-02 -2.074621170759201050e-01 9.060837328433990479e-02 2.212379276752471924e-01 1.881741918623447418e-02 1.714820861816406250e-01 -1.203341782093048096e-01 -1.519791334867477417e-01 1.266682296991348267e-01 1.590880900621414185e-01 1.063684299588203430e-01 4.061314761638641357e-01 1.718671172857284546e-01 1.729927211999893188e-01 -6.747578084468841553e-02 4.883933439850807190e-02 2.492599189281463623e-01 1.565371006727218628e-01 -1.264347732067108154e-01
-1.267898827791213989e-01 -6.747654080390930176e-02 -3.509157896041870117e-01 -1.658103913068771362e-01 1.677419245243072510e-01 2.802434377372264862e-02 3.043358623981475830e-01 1.711118407547473907e-02 5.104013681411743164e-01 -2.746854722499847412e-01 5.893747508525848389e-02 5.294235423207283020e-02 -6.052615493535995483e-02 1.155222579836845398e-01 1.177737638354301453e-01 7.029476016759872437e-02 -2.603179812431335449e-01 -4.860390722751617432e-02 -9.127626568078994751e-02 3.458831459283828735e-02 -2.930907905101776123e-01 3.286413848400115967e-03 -4.808307811617851257e-02 -2.727980911731719971e-01 -5.874750390648841858e-02 -3.965555503964424133e-02 1.744654625654220581e-01 3.950803726911544800e-02 -5.932950228452682495e-02 -3.399416431784629822e-02 2.243839763104915619e-02 -2.105711400508880615e-01
-2.405244484543800354e-02 -6.685533374547958374e-02 9.071347117424011230e-02 -1.979836262762546539e-02 2.827332168817520142e-02 3.907285630702972412e-01 -1.623121351003646851e-01 -1.076483055949211121e-01 4.362434446811676025e-01 -9.626521170139312744e-02 -1.166735291481018066e-01 -9.279587306082248688e-03 -2.598628401756286621e-01 -3.392955064773559570e-01 -1.598349511623382568e-01 -4.621446505188941956e-02 8.371606469154357910e-02 -2.564321272075176239e-02 -1.003523636609315872e-02 -3.599862009286880493e-02 -3.590916991233825684e-01 2.445485740900039673e-01 -1.095571145415306091e-01 -1.825622022151947021e-01 8.002844452857971191e-02 1.176003813743591309e-01 1.654290854930877686e-01 -9.147585183382034302e-02 1.566824018955230713e-01 6.583577394485473633e-02 -1.778270006179809570e-01 -1.081758737564086914e-01
-1.729945838451385498e-01 -1.704759150743484497e-01 -9.135416895151138306e-02 1.119498908519744873e-02 2.980695478618144989e-02 -1.028108522295951843e-01 8.541298657655715942e-02 -7.956203073263168335e-03 5.293061733245849609e-01 1.299548298120498657e-01 -1.501450240612030029e-01 6.866570562124252319e-02 1.212807670235633850e-01 7.834160327911376953e-02 7.045259699225425720e-03 1.743312776088714600e-01 4.993850737810134888e-02 -7.539207488298416138e-02 1.300452649593353271e-01 3.793048486113548279e-02 -1.021427065134048462e-01 1.090317443013191223e-01 -2.012306898832321167e-01 1.050849780440330505e-01 3.664074838161468506e-01 1.325302664190530777e-02 -1.121776998043060303e-01 2.116668820381164551e-01 4.747324287891387939e-01 -4.955672845244407654e-02 1.169824749231338501e-01 -6.640098243951797485e-02
1.416121274232864380e-01 -2.332860231399536133e-01 6.271177530288696289e-02 -1.284739077091217041e-01 2.353218942880630493e-01 -7.959654927253723145e-02 2.280308902263641357e-01 4.819199070334434509e-02 5.417839288711547852e-01 1.868609040975570679e-01 -9.419963508844375610e-02 -3.204824924468994141e-01 -1.084590796381235123e-03 2.117700576782226562e-01 -1.119626536965370178e-01 -1.573332697153091431e-01 1.501225829124450684e-01 8.025754988193511963e-02 -1.303616166114807129e-01 1.356282383203506470e-01 -2.951992750167846680e-01 -7.719898223876953125e-02 -1.004830896854400635e-01 -3.282803669571876526e-02 1.580672562122344971e-01 4.117853567004203796e-02 -3.790056705474853516e-02 -2.253857254981994629e-02 9.502030909061431885e-02 -1.656295061111450195e-01 -6.975335627794265747e-02 -1.681940257549285889e-01
1.149516850709915161e-01 1.107081864029169083e-02 -2.141601294279098511e-01 -4.198484420776367188e-01 5.699477717280387878e-02 4.090460017323493958e-02 6.428450345993041992e-02 -3.764339908957481384e-02 4.447604417800903320e-01 -3.542944043874740601e-02 -1.775194704532623291e-01 -7.679443061351776123e-02 -2.195395231246948242e-01 1.186498925089836121e-01 -2.832785844802856445e-01 1.652557253837585449e-01 -7.774770259857177734e-02 1.411713510751724243e-01 1.971068233251571655e-01 1.593645215034484863e-01 -4.487924452405422926e-04 2.903433442115783691e-01 1.007637679576873779e-01 5.324770137667655945e-02 -9.059197455644607544e-02 1.117806434631347656e-01 -3.884341567754745483e-02 1.752989739179611206e-01 2.247756421566009521e-01 1.588979810476303101e-01 1.523805856704711914e-01 9.111991524696350098e-02
-2.253881692886352539e-01 4.551608115434646606e-02 -7.503467798233032227e-02 -3.099567890167236328e-01 -1.270350962877273560e-01 6.542646884918212891e-02 2.000453621149063110e-01 1.287368983030319214e-01 4.686849415302276611e-01 2.063531279563903809e-01 -6.858681887388229370e-02 2.928571701049804688e-01 -4.163283482193946838e-02 -1.923884078860282898e-02 -2.158780992031097412e-01 -8.541613072156906128e-02 -1.872438788414001465e-01 1.973085254430770874e-01 1.034330129623413086e-01 -3.141478076577186584e-02 -9.412494301795959473e-02 3.180833756923675537e-01 -1.903354525566101074e-01 -4.301244765520095825e-02 7.615966349840164185e-02 -9.577408432960510254e-02 1.230872981250286102e-02 -4.262432828545570374e-02 1.452675089240074158e-02 1.130188181996345520e-01 7.405368238687515259e-02 -3.008254766464233398e-01
-8.356429636478424072e-03 3.100281581282615662e-02 7.204776257276535034e-02 -8.831961452960968018e-02 3.527107834815979004e-02 2.502993345260620117e-01 3.659165203571319580e-01 5.899756029248237610e-02 2.391672432422637939e-01 7.224728167057037354e-02 -5.182765796780586243e-02 -1.240558922290802002e-02 1.880359798669815063e-01 8.595852553844451904e-02 -1.792750805616378784e-01 -2.637356221675872803e-01 -9.500069916248321533e-02 -1.106505244970321655e-01 1.032379418611526489e-01 3.695209696888923645e-02 -1.991291642189025879e-01 1.065042093396186829e-01 -1.109705492854118347e-01 1.380097270011901855e-01 5.285435914993286133e-01 4.864748194813728333e-02 -1.735514253377914429e-01 3.048683702945709229e-01 -4.400891438126564026e-02 1.746047139167785645e-01 -1.481669396162033081e-01 1.376997865736484528e-02
-4.021561145782470703e-02 1.740492135286331177e-01 5.228039622306823730e-02 -1.547894328832626343e-01 5.325628817081451416e-02 1.522371731698513031e-02 6.218983791768550873e-03 1.403286308050155640e-01 4.788672626018524170e-01 -2.126293331384658813e-01 4.113783314824104309e-02 -5.742474459111690521e-03 -8.319089561700820923e-02 1.981007158756256104e-01 1.018153056502342224e-01 -2.132626026868820190e-01 -9.953294694423675537e-02 -3.864308586344122887e-03 1.249361131340265274e-02 9.461653232574462891e-02 -2.415816932916641235e-01 2.265470176935195923e-01 -1.269140094518661499e-01 -4.816947579383850098e-01 7.440184801816940308e-02 -7.083936035633087158e-02 -6.767594069242477417e-02 6.492187082767486572e-02 2.856808602809906006e-01 -3.841024264693260193e-02 1.855145394802093506e-01 -1.631864756345748901e-01
-1.320379525423049927e-01 1.843876689672470093e-01 7.007597386837005615e-02 -3.567975759506225586e-01 1.937044411897659302e-01 -1.892785131931304932e-01 1.658436655998229980e-01 -4.992954432964324951e-03 3.915178179740905762e-01 1.380586326122283936e-01 1.899957209825515747e-01 -2.646824717521667480e-01 -8.006443828344345093e-02 -9.016126394271850586e-02 -1.045974045991897583e-01 2.167472541332244873e-01 1.121934801340103149e-01 1.474642455577850342e-01 -2.157414853572845459e-01 4.852926358580589294e-02 -7.069180160760879517e-02 7.114146836102008820e-03 -1.528427749872207642e-01 -2.143771946430206299e-01 1.371529400348663330e-01 1.785178855061531067e-02 2.155444025993347168e-01 3.756640478968620300e-02 1.688282191753387451e-01 2.708370098844170570e-03 2.888547778129577637e-01 -1.672353297472000122e-01
1.181891094893217087e-02 -1.123781725764274597e-01 -9.678624570369720459e-02 -4.119596183300018311e-01 1.660229563713073730e-01 8.064324408769607544e-02 4.543592780828475952e-02 1.270704418420791626e-01 4.508954882621765137e-01 1.864781528711318970e-01 -8.158095926046371460e-02 -2.438291460275650024e-01 -1.100111380219459534e-01 8.533960580825805664e-02 -6.070284917950630188e-02 1.753992587327957153e-01 4.636449366807937622e-02 5.113657563924789429e-02 -2.693054080009460449e-01 -4.690817091614007950e-03 -5.851530656218528748e-02 2.352677881717681885e-01 -3.756281733512878418e-02 8.207846432924270630e-03 -1.262843012809753418e-01 -9.084420651197433472e-02 -8.650736510753631592e-02 8.069878816604614258e-02 1.687036007642745972e-01 2.757788002490997314e-01 -6.857320666313171387e-02 3.359646201133728027e-01
-2.852261364459991455e-01 -9.449602663516998291e-02 2.848147153854370117e-01 7.094766944646835327e-02 2.177824638783931732e-02 1.243315264582633972e-01 1.548201888799667358e-01 -6.590737029910087585e-03 4.683570563793182373e-01 2.538162767887115479e-01 8.377943187952041626e-02 5.716091394424438477e-02 -2.544480562210083008e-02 1.919777691364288330e-01 4.016712605953216553e-01 -1.363150626420974731e-01 -9.660246223211288452e-02 -1.539678424596786499e-01 8.316919952630996704e-02 -1.480050832033157349e-01 -8.711422234773635864e-02 -3.188314661383628845e-02 -2.318260669708251953e-01 -5.864133685827255249e-02 2.368623912334442139e-01 5.760630965232849121e-02 1.744321137666702271e-01 1.020679473876953125e-01 4.800868034362792969e-02 1.941080540418624878e-01 -5.982380732893943787e-02 -2.548629604279994965e-02
4.946893453598022461e-02 -8.591979742050170898e-02 1.043411940336227417e-01 -3.258791267871856689e-01 -3.869508206844329834e-02 -6.191555783152580261e-02 2.050432860851287842e-01 1.594734340906143188e-01 4.310335516929626465e-01 -2.034410135820508003e-03 -2.605175375938415527e-01 -6.581271439790725708e-02 -7.392761111259460449e-02 -9.872286766767501831e-02 7.971247285604476929e-02 -1.368900835514068604e-01 -7.482153922319412231e-02 -6.895802170038223267e-02 1.062571704387664795e-01 1.745954006910324097e-01 -3.355822861194610596e-01 -3.093741536140441895e-01 2.701246738433837891e-02 -1.250915881246328354e-02 2.830550372600555420e-01 1.095376387238502502e-01 1.714667975902557373e-01 -7.453846931457519531e-02 2.313589900732040405e-01 1.812458187341690063e-01 1.641587764024734497e-01 1.547730620950460434e-02
-1.183535624295473099e-02 -1.031657010316848755e-01 -1.900803595781326294e-01 -2.098815441131591797e-01 -1.035790741443634033e-01 1.870151013135910034e-01 2.002749294042587280e-01 -2.744940482079982758e-02 4.503805935382843018e-01 -1.452689915895462036e-01 9.303944557905197144e-02 1.838342696428298950e-01 -4.360637813806533813e-02 -1.216427758336067200e-01 -5.102766677737236023e-02 -3.085086941719055176e-01 -2.763069793581962585e-02 1.166612431406974792e-01 2.914142981171607971e-02 -2.212995849549770355e-02 -3.524927794933319092e-01 1.843421012163162231e-01 -2.045122534036636353e-01 -2.384577989578247070e-01 4.574613273143768311e-02 2.782886028289794922e-01 -4.560048878192901611e-02 4.774642363190650940e-02 2.220150828361511230e-01 1.201814040541648865e-01 -1.397871077060699463e-01 -4.228878393769264221e-02
3.352106213569641113e-01 -2.639382183551788330e-01 3.852760419249534607e-02 -1.775747537612915039e-01 2.676172589417546988e-04 2.093256562948226929e-01 1.276529580354690552e-01 -1.854446828365325928e-01 2.869779169559478760e-01 -1.178304627537727356e-01 -1.128299534320831299e-01 -2.220394164323806763e-01 1.089606061577796936e-01 3.123106658458709717e-01 -1.076286807656288147e-01 -4.149311035871505737e-02 5.676132813096046448e-02 -3.148102015256881714e-02 -8.270704746246337891e-02 -4.309489950537681580e-02 -5.886764451861381531e-02 2.811067700386047363e-01 -2.426494359970092773e-01 3.487937152385711670e-03 6.169693171977996826e-02 8.559306710958480835e-02 2.464249879121780396e-01 2.366150468587875366e-01 2.957552075386047363e-01 -4.082665778696537018e-03 1.775692552328109741e-01 -9.116681665182113647e-02
-3.595811426639556885e-01 -8.375249803066253662e-02 -5.261167511343955994e-02 -2.487348467111587524e-01 -1.256189048290252686e-01 6.772466748952865601e-02 3.858299553394317627e-02 1.987559050321578979e-01 3.902679383754730225e-01 2.952060699462890625e-01 1.862320601940155029e-01 -2.903092466294765472e-02 7.543186657130718231e-04 -6.750525534152984619e-02 -2.392555326223373413e-01 1.366897718980908394e-03 2.014707624912261963e-01 -2.300097495317459106e-01 -1.101032197475433350e-01 4.452488198876380920e-02 -2.271789461374282837e-01 2.911068201065063477e-01 -4.908669274300336838e-03 -1.040164381265640259e-01 1.376631706953048706e-01 -1.501139551401138306e-01 -1.626670360565185547e-01 7.468336075544357300e-02 8.527393219992518425e-04 2.108988016843795776e-01 7.918429374694824219e-02 -1.477745026350021362e-01
-1.455949246883392334e-02 -3.475208580493927002e-01 -1.407022178173065186e-01 -1.271044164896011353e-01 -1.469513177871704102e-01 -8.026308566331863403e-02 -1.135921478271484375e-01 -3.152730315923690796e-02 4.818775057792663574e-01 9.631675481796264648e-02 -1.045625880360603333e-01 1.463294774293899536e-01 2.677239105105400085e-02 -2.748318016529083252e-01 -2.631926238536834717e-01 -2.787879109382629395e-02 3.268955647945404053e-02 1.647848039865493774e-01 8.731691539287567139e-02 1.171506382524967194e-02 -2.493057847023010254e-01 1.967358887195587158e-01 -1.806684583425521851e-01 -3.257903456687927246e-01 1.377214789390563965e-01 1.572049967944622040e-02 -6.926044821739196777e-03 1.520298272371292114e-01 1.911571621894836426e-02 -5.801443010568618774e-02 6.302765756845474243e-02 -2.351672202348709106e-01
-1.313433796167373657e-01 -2.621758729219436646e-02 1.299779862165451050e-01 -4.587503895163536072e-02 -2.020739205181598663e-02 -1.326222321949899197e-03 1.573092192411422729e-01 -1.167843565344810486e-01 5.111075043678283691e-01 2.169317603111267090e-01 -1.972156018018722534e-01 -3.354038596153259277e-01 -1.462550908327102661e-01 1.574952453374862671e-01 3.964462131261825562e-02 -1.444966644048690796e-01 1.856103986501693726e-01 2.240628562867641449e-02 1.043646484613418579e-01 2.952008508145809174e-02 -8.382444083690643311e-02 -8.904741704463958740e-02 -2.143593505024909973e-02 -7.430054992437362671e-02 3.432864546775817871e-01 2.056684792041778564e-01 -1.170701161026954651e-01 3.253861665725708008e-01 -1.598732620477676392e-01 1.041264906525611877e-01 4.032620415091514587e-02 1.026363745331764221e-01
5.287723988294601440e-02 1.460473388433456421e-01 9.498746693134307861e-02 2.688252599909901619e-03 -2.178886532783508301e-01 1.957793235778808594e-01 -5.250833183526992798e-02 -9.146698564291000366e-02 5.889298915863037109e-01 -2.134567350149154663e-01 -1.573809087276458740e-01 2.397949621081352234e-02 -9.614264965057373047e-02 1.091332286596298218e-01 1.753241717815399170e-01 2.202557623386383057e-01 9.562736004590988159e-02 -3.290448188781738281e-01 1.121768653392791748e-01 -6.693886220455169678e-02 -1.452866643667221069e-01 2.372531294822692871e-01 7.807297259569168091e-02 5.064674466848373413e-02 1.175144016742706299e-01 2.523737549781799316e-01 1.746839284896850586e-01 -3.327948227524757385e-02 -6.729086488485336304e-02 -9.908044710755348206e-03 -8.042917400598526001e-02 1.049238592386245728e-01
2.290935665369033813e-01 1.012018248438835144e-01 -5.365164950489997864e-02 -3.066051602363586426e-01 6.544240564107894897e-02 -2.053226381540298462e-01 4.479677230119705200e-02 -2.077166885137557983e-01 5.154254436492919922e-01 -5.565891414880752563e-02 -8.081819117069244385e-02 -1.693495362997055054e-01 4.542163759469985962e-02 -2.991970442235469818e-02 -1.481861174106597900e-01 -1.319473832845687866e-01 1.672519594430923462e-01 9.676507115364074707e-02 1.616412252187728882e-01 2.615672051906585693e-01 -2.989399731159210205e-01 -1.268583834171295166e-01 -2.225372642278671265e-01 -2.660565078258514404e-01 4.787068441510200500e-02 7.005663961172103882e-02 -1.214088220149278641e-02 -4.555876832455396652e-03 1.208404228091239929e-01 1.294894218444824219e-01 6.354720145463943481e-02 -4.551339894533157349e-02
-2.302078008651733398e-01 -7.665005512535572052e-03 3.157636523246765137e-01 -1.360683441162109375e-01 -1.525119040161371231e-02 5.924054980278015137e-02 -8.390031009912490845e-02 -8.257632702589035034e-02 3.418504595756530762e-01 1.501067280769348145e-01 -9.293155372142791748e-02 -6.263347715139389038e-02 -1.022976860404014587e-01 1.618501245975494385e-01 4.225486814975738525e-01 -6.260105222463607788e-02 -2.517032437026500702e-02 -1.787205487489700317e-01 1.876152604818344116e-01 -8.583492785692214966e-02 -1.648578047752380371e-01 1.102275326848030090e-01 -5.708184465765953064e-02 -2.490940988063812256e-01 1.676037758588790894e-01 -1.087262015789747238e-02 2.234896421432495117e-01 1.866387724876403809e-01 2.281518727540969849e-01 1.624079495668411255e-01 -2.235619872808456421e-01 1.373609155416488647e-01
-7.724010199308395386e-02 -3.153291046619415283e-01 2.557668602094054222e-03 -7.307361066341400146e-02 2.402605712413787842e-01 2.967183291912078857e-01 2.618395723402500153e-02 -8.346283435821533203e-02 3.752558231353759766e-01 1.438659578561782837e-01 1.217482909560203552e-01 -1.364914476871490479e-01 -1.156960055232048035e-01 8.788091689348220825e-02 -1.840529888868331909e-01 -2.652068994939327240e-02 4.626389965415000916e-02 -4.005791246891021729e-01 -3.954431414604187012e-02 2.560828328132629395e-01 5.954547226428985596e-02 1.456491500139236450e-01 1.258890181779861450e-01 -1.521687805652618408e-01 2.192298024892807007e-01 7.893154770135879517e-02 1.328630931675434113e-02 -3.036875128746032715e-01 1.188780218362808228e-01 1.305744647979736328e-01 6.487789005041122437e-02 -9.791864454746246338e-02
2.233905531466007233e-02 -2.342246770858764648e-01 1.241253763437271118e-01 -1.188075076788663864e-02 2.066530101001262665e-02 1.762335002422332764e-02 6.957700103521347046e-02 1.422895491123199463e-01 5.442482829093933105e-01 -5.765161290764808655e-02 -3.030886650085449219e-01 -1.700508892536163330e-01 -1.319456994533538818e-01 1.215527579188346863e-01 3.054472617805004120e-02 -1.358017474412918091e-01 -2.739197611808776855e-01 -1.108309701085090637e-01 -6.166530027985572815e-02 1.032341346144676208e-01 -5.521561577916145325e-02 2.783478796482086182e-01 -1.577144116163253784e-02 -2.788638174533843994e-01 9.609430097043514252e-03 -3.190615773200988770e-02 9.215874597430229187e-03 2.554273903369903564e-01 2.054603546857833862e-01 2.386571615934371948e-01 7.382644712924957275e-02 -4.618088249117136002e-03
-8.351911604404449463e-02 -2.444810420274734497e-01 1.575042307376861572e-01 -1.253277529031038284e-02 3.521697223186492920e-02 2.221885770559310913e-01 2.281502634286880493e-01 -1.205022409558296204e-01 4.804323911666870117e-01 1.674014478921890259e-01 6.287930905818939209e-02 -5.809994414448738098e-02 -2.336002439260482788e-01 9.449027478694915771e-02 8.081319928169250488e-02 1.801391690969467163e-01 1.558735668659210205e-01 -1.180140897631645203e-01 1.489554196596145630e-01 -8.209730684757232666e-02 -5.526530370116233826e-02 7.404992729425430298e-02 -3.599627688527107239e-02 1.473142951726913452e-01 3.265742063522338867e-01 2.647896409034729004e-01 -1.609659790992736816e-01 2.524302005767822266e-01 -7.285707443952560425e-02 -7.978740334510803223e-02 1.703179329633712769e-01 1.292173117399215698e-01
-1.769378930330276489e-01 -4.652503505349159241e-02 -1.144420057535171509e-01 4.264062270522117615e-02 -7.146456092596054077e-02 -4.575902596116065979e-02 7.519051432609558105e-02 2.776449732482433319e-02 5.105970501899719238e-01 -2.544321492314338684e-02 -1.296407133340835571e-01 -1.485991179943084717e-01 1.283405572175979614e-01 3.940293565392494202e-02 1.769859343767166138e-02 5.942157283425331116e-02 1.006578505039215088e-01 -8.839267492294311523e-02 2.736725658178329468e-02 -2.838755957782268524e-02 -1.173402220010757446e-01 3.989782929420471191e-02 -2.838723957538604736e-01 4.307800531387329102e-02 5.223081707954406738e-01 4.124487936496734619e-02 -1.320910006761550903e-01 1.597125083208084106e-01 4.201550483703613281e-01 -2.173399552702903748e-03 1.541604753583669662e-02 -6.587040424346923828e-02
-1.068812161684036255e-01 -5.076517164707183838e-02 -2.895728312432765961e-02 -2.375523746013641357e-01 -7.639178633689880371e-02 1.111177951097488403e-01 4.099665284156799316e-01 -6.347975879907608032e-02 2.470915615558624268e-01 2.181923836469650269e-01 -1.633651852607727051e-01 -9.237979352474212646e-02 -1.295016109943389893e-01 1.191811338067054749e-01 -3.380084633827209473e-01 -6.071589514613151550e-02 -7.792174816131591797e-02 -1.311893314123153687e-01 3.227969110012054443e-01 -6.686022877693176270e-02 -2.326651364564895630e-01 7.184325903654098511e-02 -8.740476518869400024e-02 -6.475313007831573486e-02 4.043527543544769287e-01 -4.235513880848884583e-02 4.123990423977375031e-03 -4.840394109487533569e-02 1.090361457318067551e-02 1.827499419450759888e-01 -2.003753185272216797e-01 3.535619750618934631e-02
6.272764503955841064e-02 -5.392182245850563049e-02 -1.357238143682479858e-01 -2.250842452049255371e-01 4.516215994954109192e-02 -1.567896269261837006e-02 2.207363843917846680e-01 -1.528017520904541016e-01 3.278239965438842773e-01 5.129447206854820251e-02 1.010962948203086853e-01 -1.980037540197372437e-01 -3.014387786388397217e-01 2.197559028863906860e-01 -1.166246533393859863e-01 -1.658555418252944946e-01 4.691798705607652664e-03 -1.469418704509735107e-01 6.866860669106245041e-03 -5.259260162711143494e-02 -2.389239370822906494e-01 1.188650801777839661e-01 -1.525876019150018692e-02 1.368206739425659180e-01 4.669507741928100586e-01 2.274343222379684448e-01 2.224964946508407593e-01 1.502269357442855835e-01 -8.486527018249034882e-03 1.109778657555580139e-01 1.241619512438774109e-01 1.602576673030853271e-01
1.401226520538330078e-01 -2.521505020558834076e-02 5.973276495933532715e-02 -2.710090279579162598e-01 3.466639295220375061e-02 1.013153120875358582e-01 -3.246126323938369751e-02 -2.741150185465812683e-02 5.197727680206298828e-01 -1.150290817022323608e-01 2.051454409956932068e-02 -1.084918808192014694e-02 -6.810370087623596191e-02 -1.175103038549423218e-01 -4.345273599028587341e-03 -1.456400752067565918e-01 1.048754155635833740e-01 1.601632088422775269e-01 1.423186250030994415e-02 6.976056098937988281e-02 -4.982890188694000244e-01 2.583242952823638916e-01 -1.195917129516601562e-01 -2.830040752887725830e-01 5.082024633884429932e-02 2.605439722537994385e-01 -3.185146674513816833e-02 1.051812395453453064e-01 1.257741004228591919e-01 5.242574214935302734e-02 2.266074530780315399e-02 -1.143328472971916199e-01
8.438278734683990479e-02 -7.569244131445884705e-03 -7.110289484262466431e-02 -1.311611533164978027e-01 -2.050976641476154327e-02 8.412292599678039551e-02 1.999382302165031433e-02 -1.014330014586448669e-01 4.979274272918701172e-01 -8.155331015586853027e-02 1.082051247358322144e-01 6.616229191422462463e-03 -1.467130333185195923e-01 2.345874756574630737e-01 -5.240695476531982422e-01 -1.514850407838821411e-01 3.750422596931457520e-01 -5.156973376870155334e-02 -5.793986096978187561e-02 1.620918214321136475e-01 -8.141285181045532227e-02 1.828418970108032227e-01 -9.053813666105270386e-02 5.390280112624168396e-02 5.372130498290061951e-02 -1.065961495041847229e-01 -1.262805890291929245e-02 1.284657865762710571e-01 2.254000008106231689e-01 -6.359083205461502075e-02 3.668141365051269531e-02 -2.598911337554454803e-02
-1.327523738145828247e-01 -1.733560860157012939e-01 -1.595458388328552246e-02 9.947012364864349365e-02 -1.645829826593399048e-01 1.589915156364440918e-01 6.158574298024177551e-02 -1.231656298041343689e-01 5.563844442367553711e-01 1.287892013788223267e-01 3.802899271249771118e-02 -4.373529180884361267e-02 -1.551667749881744385e-01 5.509528517723083496e-02 -2.800165303051471710e-02 3.620966896414756775e-02 2.070272564888000488e-01 -5.407896265387535095e-02 1.981953680515289307e-01 -7.950248569250106812e-02 4.986422136425971985e-02 1.969756186008453369e-01 -2.194078564643859863e-01 3.314554095268249512e-01 2.884651124477386475e-01 1.497313827276229858e-01 -2.313269376754760742e-01 2.077638059854507446e-01 1.076610758900642395e-01 7.851995527744293213e-02 1.389053929597139359e-02 3.459236770868301392e-02
8.356376737356185913e-02 -1.806490719318389893e-01 -1.347094029188156128e-01 -3.183817267417907715e-01 1.778160184621810913e-01 9.404913336038589478e-02 1.329450029879808426e-02 7.956102490425109863e-02 5.110107660293579102e-01 -9.952022880315780640e-02 4.008896648883819580e-01 -1.329843513667583466e-02 2.357577979564666748e-01 8.252267539501190186e-02 -2.367293462157249451e-02 6.490062922239303589e-02 -2.225713133811950684e-01 -1.538592725992202759e-01 -2.322291284799575806e-01 -7.136374711990356445e-02 -8.707930147647857666e-02 1.021258160471916199e-02 7.219542562961578369e-02 -1.044792905449867249e-01 1.035627275705337524e-01 -6.132675334811210632e-02 -5.526023916900157928e-03 3.377549052238464355e-01 5.022152140736579895e-02 -6.790788471698760986e-02 -5.021211877465248108e-02 -2.258775755763053894e-02
-1.249413043260574341e-01 6.319259852170944214e-02 -1.201851963996887207e-01 -1.735197156667709351e-01 1.697777956724166870e-01 2.462365627288818359e-01 3.880580142140388489e-02 -1.682167202234268188e-01 4.319603741168975830e-01 1.374059319496154785e-01 1.106183603405952454e-01 -2.678274177014827728e-02 6.587775051593780518e-02 -3.025184273719787598e-01 -2.664859965443611145e-02 -9.452889114618301392e-02 7.788457721471786499e-02 -2.051462382078170776e-01 3.155468776822090149e-02 -2.939141392707824707e-01 -7.879891991615295410e-02 3.323433697223663330e-01 1.745110005140304565e-01 -1.987718194723129272e-01 4.339835420250892639e-02 -1.658321358263492584e-02 -1.424394268542528152e-02 -1.416383236646652222e-01 3.288642466068267822e-01 8.713415265083312988e-02 1.780386567115783691e-01 2.516989596188068390e-02
6.491757184267044067e-02 -3.832376375794410706e-02 1.306834667921066284e-01 -5.102027580142021179e-02 1.565597504377365112e-01 2.149177044630050659e-01 -1.285614222288131714e-01 1.656844466924667358e-01 6.617097258567810059e-01 6.965664029121398926e-02 2.075372636318206787e-01 -1.250130385160446167e-01 1.466032117605209351e-01 6.069513037800788879e-02 1.470409613102674484e-02 -1.224814951419830322e-01 1.374715417623519897e-01 -1.670449972152709961e-02 1.100745126605033875e-01 1.438647508621215820e-02 -1.836630515754222870e-02 8.978892862796783447e-02 9.302622824907302856e-02 -2.383676618337631226e-01 1.372623890638351440e-01 1.135658025741577148e-01 5.543749779462814331e-02 4.807928204536437988e-02 -6.749314069747924805e-02 -4.163275659084320068e-02 2.276801615953445435e-01 3.428216278553009033e-01
-1.070249080657958984e-01 -2.433753162622451782e-01 -2.351808249950408936e-01 -2.475072592496871948e-01 6.904918700456619263e-02 2.114757522940635681e-02 3.721015900373458862e-02 6.937053985893726349e-03 5.914041996002197266e-01 3.361754119396209717e-02 1.382356584072113037e-01 1.936342120170593262e-01 2.590266466140747070e-01 6.953619420528411865e-02 4.307524487376213074e-02 1.190386787056922913e-01 -2.470492571592330933e-01 1.457171980291604996e-02 -2.948092818260192871e-01 -1.687670797109603882e-01 -3.986943978816270828e-03 3.588585183024406433e-02 8.689707517623901367e-02 9.878461714833974838e-04 -6.100073922425508499e-03 6.816682219505310059e-02 1.237272918224334717e-01 2.481758445501327515e-01 -1.173506677150726318e-01 5.228425189852714539e-02 -1.619554311037063599e-01 -2.887920662760734558e-02
-2.247728258371353149e-01 -1.025525256991386414e-01 -1.855129003524780273e-01 -2.328560799360275269e-01 1.573161631822586060e-01 3.263598382472991943e-01 4.314693436026573181e-02 -1.719175577163696289e-01 3.390676677227020264e-01 8.813101053237915039e-02 4.899812862277030945e-02 -1.254236698150634766e-01 -2.370207197964191437e-02 -2.434437870979309082e-01 -8.471008390188217163e-02 -1.503645181655883789e-01 1.042858064174652100e-01 -2.122666686773300171e-01 -1.818245053291320801e-01 -2.157445102930068970e-01 5.321348831057548523e-02 2.688705623149871826e-01 2.034019231796264648e-01 -2.031483501195907593e-01 3.889225190505385399e-03 7.532320916652679443e-02 -2.298077568411827087e-02 3.246772661805152893e-02 3.540880680084228516e-01 1.658093631267547607e-01 -4.226987063884735107e-02 4.401135444641113281e-02
-1.340215951204299927e-01 -9.009283781051635742e-02 -1.399771124124526978e-01 -7.263191789388656616e-02 7.757532596588134766e-02 1.735867559909820557e-01 -3.494442254304885864e-02 2.965905331075191498e-02 3.726633489131927490e-01 -1.384299620985984802e-02 1.637672334909439087e-01 -6.019370257854461670e-02 -1.465141177177429199e-01 1.847625970840454102e-01 -5.126119777560234070e-02 -1.391839981079101562e-01 -1.502828150987625122e-01 1.422023922204971313e-01 5.647956952452659607e-02 8.055628836154937744e-02 -2.776738703250885010e-01 -4.282513633370399475e-02 3.316709101200103760e-01 -2.038436010479927063e-02 1.842041015625000000e-01 3.080709874629974365e-01 4.146187007427215576e-01 1.135687679052352905e-01 2.853147685527801514e-01 -4.788010939955711365e-02 -8.113555610179901123e-02 -1.338517069816589355e-01
-1.864546984434127808e-01 -1.902550011873245239e-01 -8.267410844564437866e-02 -1.503928899765014648e-01 3.003670573234558105e-01 1.128611564636230469e-01 -1.311037391424179077e-01 -2.668680064380168915e-02 5.336716771125793457e-01 2.044993489980697632e-01 1.236353516578674316e-01 -1.992213539779186249e-02 -6.912697851657867432e-02 -1.360697858035564423e-02 -1.664506644010543823e-01 -3.450644612312316895e-01 -5.575838312506675720e-02 -1.044920533895492554e-01 -5.432673916220664978e-02 2.374646514654159546e-01 1.640474349260330200e-01 -9.006698429584503174e-02 1.738473176956176758e-01 -1.372266188263893127e-02 -1.213272660970687866e-02 3.731652721762657166e-02 -1.970493793487548828e-02 1.808956861495971680e-01 1.633381396532058716e-01 1.301425099372863770e-01 2.401282787322998047e-01 9.973369538784027100e-02
-1.000835467129945755e-02 8.445181697607040405e-02 -2.646337263286113739e-03 -1.091005876660346985e-01 -2.366903275251388550e-01 1.091999337077140808e-01 -2.848320268094539642e-02 7.135555148124694824e-02 5.892803668975830078e-01 -9.938868135213851929e-02 8.240927755832672119e-02 5.684586614370346069e-02 -1.200518757104873657e-01 -2.229008525609970093e-01 -1.117321662604808807e-02 -1.586794704198837280e-01 -3.287284169346094131e-03 -2.854147925972938538e-02 -1.801134496927261353e-01 4.542235657572746277e-02 -1.915916353464126587e-01 1.538677215576171875e-01 6.916824728250503540e-02 -3.989859819412231445e-01 1.099615246057510376e-01 -5.902360007166862488e-02 2.208632379770278931e-01 5.939505994319915771e-02 1.642699241638183594e-01 -1.539770960807800293e-01 3.459791420027613640e-03 -2.686615884304046631e-01
-8.200654387474060059e-02 1.102961450815200806e-01 1.572433114051818848e-01 -6.485539674758911133e-02 -1.204444468021392822e-01 4.075751602649688721e-01 1.131033152341842651e-01 1.540801208466291428e-02 3.837596476078033447e-01 1.394821703433990479e-01 1.206349879503250122e-01 -4.435053467750549316e-02 8.747388422489166260e-02 3.754368424415588379e-01 -4.062949120998382568e-02 -1.186646968126296997e-01 5.761729553341865540e-02 4.087296500802040100e-02 1.547075062990188599e-01 -1.524162888526916504e-01 4.545152187347412109e-02 -1.407542526721954346e-01 -1.327581144869327545e-02 -2.513329982757568359e-01 1.693963855504989624e-01 -3.096629679203033447e-01 2.151387482881546021e-01 1.674350500106811523e-01 2.013844549655914307e-01 1.647116541862487793e-01 -1.569262938573956490e-03 8.348347246646881104e-02
-1.200591772794723511e-01 1.949739456176757812e-01 9.743217378854751587e-02 -1.447816044092178345e-01 2.989951893687248230e-02 2.108190953731536865e-01 1.006254032254219055e-01 -2.505023963749408722e-02 6.125444769859313965e-01 1.383894532918930054e-01 -9.759365767240524292e-02 -8.019085973501205444e-02 -6.744462251663208008e-02 -2.039352059364318848e-01 -1.176869422197341919e-01 -2.048159688711166382e-01 7.451790571212768555e-02 -3.081993162631988525e-01 -1.394098252058029175e-01 4.668957367539405823e-02 -2.777247726917266846e-01 2.410868704319000244e-01 1.589295081794261932e-02 -1.658728569746017456e-01 -1.148526296019554138e-01 -5.268590524792671204e-02 -5.903630331158638000e-02 9.729627519845962524e-02 -7.256799936294555664e-02 5.849286913871765137e-03 6.134348362684249878e-02 -1.600360721349716187e-01
-1.128413453698158264e-01 -2.299718409776687622e-01 -6.511975079774856567e-02 -2.438021637499332428e-02 -3.829602524638175964e-02 -3.145066499710083008e-01 1.224081516265869141e-01 -2.259192988276481628e-02 5.204625129699707031e-01 4.128352925181388855e-02 -2.129426226019859314e-02 -8.421231061220169067e-02 1.262360215187072754e-01 -3.588427975773811340e-02 -9.308633208274841309e-02 1.393957436084747314e-01 5.427782610058784485e-02 -7.706604897975921631e-02 1.234373748302459717e-01 1.604815199971199036e-02 -7.308852672576904297e-02 1.323513407260179520e-02 -2.722766697406768799e-01 5.702798441052436829e-02 3.365120291709899902e-01 6.637236475944519043e-02 -1.140168383717536926e-01 3.209005892276763916e-01 3.752231299877166748e-01 4.431847482919692993e-02 4.720832034945487976e-02 4.825050383806228638e-02
2.782054804265499115e-02 -9.754933416843414307e-03 8.235397189855575562e-02 -3.041604161262512207e-01 -2.646751105785369873e-01 1.347310990095138550e-01 1.777347922325134277e-01 1.189385652542114258e-01 5.119862556457519531e-01 1.611880809068679810e-01 1.190944463014602661e-01 -8.850079029798507690e-03 -2.148830741643905640e-01 2.569560706615447998e-02 -1.579081714153289795e-01 2.307037450373172760e-02 -2.089562714099884033e-01 1.454156488180160522e-01 -1.397908180952072144e-01 1.141659170389175415e-01 -1.910527050495147705e-01 1.688721179962158203e-01 -2.801067233085632324e-01 1.965963654220104218e-02 -3.130075708031654358e-02 1.748490035533905029e-01 1.293547302484512329e-01 1.965395659208297729e-01 1.041849404573440552e-01 8.060532063245773315e-02 6.530304253101348877e-02 -2.035690844058990479e-01
-1.538675427436828613e-01 -2.384891733527183533e-02 -2.923297882080078125e-02 -1.965816020965576172e-01 4.782269522547721863e-02 1.371534615755081177e-01 2.542158365249633789e-01 -1.146321669220924377e-01 2.159171700477600098e-01 -2.088894508779048920e-02 -1.941495537757873535e-01 -1.320127993822097778e-01 -2.192578911781311035e-01 2.060532383620738983e-02 -3.024134635925292969e-01 -1.861543953418731689e-02 -1.062509566545486450e-01 -1.174075827002525330e-01 2.311214506626129150e-01 -7.983615994453430176e-02 -2.286111414432525635e-01 1.306968331336975098e-01 -3.435650467872619629e-02 -6.808599084615707397e-02 5.461974740028381348e-01 2.208515405654907227e-01 4.591452702879905701e-02 -1.662670373916625977e-01 2.779504284262657166e-02 2.144102379679679871e-02 -1.735072117298841476e-03 2.383168786764144897e-01
-8.549458533525466919e-02 5.946620553731918335e-02 -7.677818834781646729e-02 -4.906659424304962158e-01 -3.523119911551475525e-02 1.957969814538955688e-01 6.281608343124389648e-02 2.296819817274808884e-03 2.451896816492080688e-01 -1.190985813736915588e-01 4.533397406339645386e-02 2.526415884494781494e-01 -1.149202734231948853e-01 -3.303714329376816750e-03 8.030150085687637329e-02 -2.374819219112396240e-01 3.068776056170463562e-02 8.990733325481414795e-02 2.305531874299049377e-02 2.183396518230438232e-01 -2.596224844455718994e-01 2.050423026084899902e-01 -4.592660069465637207e-02 1.563772745430469513e-02 2.135012298822402954e-01 1.706832051277160645e-01 -4.692187905311584473e-02 2.962036430835723877e-01 2.375686615705490112e-01 8.522613346576690674e-02 -2.871766090393066406e-01 -5.360503494739532471e-02
2.521537542343139648e-01 -1.273194849491119385e-01 -1.348473783582448959e-02 -2.842817306518554688e-01 2.203935533761978149e-01 -5.037927255034446716e-02 2.599492073059082031e-01 2.536795735359191895e-01 2.666360735893249512e-01 7.455430179834365845e-02 8.100693672895431519e-02 -9.431229904294013977e-03 -1.840558648109436035e-02 -6.944981217384338379e-02 -1.451626718044281006e-01 6.539167370647192001e-03 9.626638889312744141e-02 -1.936325877904891968e-01 1.573079228401184082e-01 -2.235133200883865356e-01 -1.758544147014617920e-01 1.620663255453109741e-01 -1.590201556682586670e-01 1.111011877655982971e-01 -1.992326229810714722e-01 1.325504779815673828e-01 2.858031988143920898e-01 1.141400337219238281e-01 1.552578508853912354e-01 3.574902117252349854e-01 1.200816258788108826e-01 -1.095733419060707092e-01
1.433587726205587387e-02 -1.117987781763076782e-01 -1.179694682359695435e-01 -2.037311643362045288e-01 1.122497618198394775e-01 2.405813708901405334e-02 1.482202559709548950e-01 2.318679839372634888e-01 4.951156377792358398e-01 1.324769258499145508e-01 7.466307282447814941e-02 -2.240712791681289673e-01 -2.104032039642333984e-01 2.430772781372070312e-02 -1.593234241008758545e-01 1.842030696570873260e-02 -1.555385533720254898e-02 8.146394044160842896e-02 2.096237614750862122e-03 -8.205963671207427979e-02 -8.182436972856521606e-02 2.425218075513839722e-01 -8.655835688114166260e-02 -1.429126560688018799e-01 -2.551158368587493896e-01 -5.275369063019752502e-02 -1.998235136270523071e-01 3.208374679088592529e-01 1.950508356094360352e-01 3.053103089332580566e-01 3.564864397048950195e-02 -5.998053401708602905e-02
-4.018983617424964905e-02 1.460060179233551025e-01 1.258664429187774658e-01 -3.549691736698150635e-01 -1.000819541513919830e-02 2.298152148723602295e-01 -6.163100525736808777e-02 1.038684025406837463e-01 3.466134965419769287e-01 -5.220753327012062073e-02 1.656226366758346558e-01 -5.324159283190965652e-03 -8.086343109607696533e-02 1.550588458776473999e-01 -1.708703935146331787e-01 1.316817253828048706e-01 3.238080739974975586e-01 -1.658782660961151123e-01 1.857688277959823608e-01 1.037691626697778702e-02 -2.965296506881713867e-01 1.967209577560424805e-01 -4.037940874695777893e-02 1.184497624635696411e-01 2.705723941326141357e-01 1.099546477198600769e-01 2.455814629793167114e-01 -7.724264264106750488e-02 -1.251740753650665283e-01 1.671896129846572876e-01 6.823590397834777832e-02 1.764842867851257324e-01
2.253960222005844116e-01 -1.898694932460784912e-01 -3.009747564792633057e-01 -8.492828905582427979e-02 3.669546842575073242e-01 2.428946942090988159e-01 6.707693636417388916e-02 6.712268572300672531e-03 3.579521775245666504e-01 -5.441088601946830750e-02 2.593816220760345459e-01 -7.291693985462188721e-02 1.583764553070068359e-01 2.551926970481872559e-01 1.993611454963684082e-01 -1.131280064582824707e-01 8.409406244754791260e-02 -2.537363469600677490e-01 2.178695201873779297e-01 2.233619615435600281e-02 -9.913743287324905396e-02 1.280342936515808105e-01 2.669721469283103943e-02 -3.172111883759498596e-02 2.458960264921188354e-01 -4.154399037361145020e-02 4.648186638951301575e-02 1.119412705302238464e-01 9.868380613625049591e-03 1.381894499063491821e-01 -7.433619350194931030e-02 1.474879980087280273e-01
-7.822522521018981934e-02 3.264422714710235596e-01 7.372457534074783325e-02 -4.615816473960876465e-02 -9.420984238386154175e-02 1.694111675024032593e-01 -6.761259585618972778e-02 8.728104829788208008e-02 4.955644905567169189e-01 -1.925480812788009644e-01 2.686845660209655762e-01 1.066827178001403809e-01 3.570149466395378113e-02 1.281458139419555664e-01 -2.317228168249130249e-01 4.293711483478546143e-02 1.133483275771141052e-01 -1.630913615226745605e-01 2.732907831668853760e-01 7.065162807703018188e-02 -2.232116162776947021e-01 2.239604592323303223e-01 1.132861245423555374e-02 -1.936436891555786133e-01 1.996862888336181641e-01 9.250400215387344360e-02 2.001102566719055176e-01 -2.968663349747657776e-02 -1.117939800024032593e-01 1.778288930654525757e-01 -1.441483106464147568e-02 9.942555800080299377e-03
2.302060127258300781e-01 -5.931282415986061096e-02 -7.897964119911193848e-02 -2.541480660438537598e-01 -5.543257668614387512e-02 4.139810428023338318e-02 9.155499935150146484e-02 8.922537416219711304e-02 3.953020572662353516e-01 -1.075051799416542053e-01 5.255566909909248352e-02 4.911002889275550842e-02 -2.522521018981933594e-01 2.479009330272674561e-01 -5.648824945092201233e-02 -9.319384396076202393e-02 -9.560806676745414734e-03 -2.228333652019500732e-01 2.285934984683990479e-01 -4.502194467931985855e-03 1.036512702703475952e-01 1.563299149274826050e-01 8.109842240810394287e-02 1.700939685106277466e-01 5.008988380432128906e-01 9.483302384614944458e-02 4.885680228471755981e-02 2.878241539001464844e-01 4.370280355215072632e-02 -1.286834627389907837e-01 -2.673939336091279984e-03 -7.251939922571182251e-02
1.050459817051887512e-01 -2.754492163658142090e-01 -6.084556877613067627e-02 -2.691137194633483887e-01 3.195944800972938538e-02 -1.531384140253067017e-01 2.960115671157836914e-01 1.491217762231826782e-01 2.326720505952835083e-01 4.635352268815040588e-02 -1.729949116706848145e-01 2.136129699647426605e-02 -1.324147582054138184e-01 2.604267001152038574e-02 -4.494645446538925171e-02 9.962925314903259277e-02 -1.764876246452331543e-01 3.097987547516822815e-02 1.250116229057312012e-01 1.318034157156944275e-02 -1.073871180415153503e-01 2.979404628276824951e-01 -5.905371904373168945e-02 -4.437455236911773682e-01 7.838592678308486938e-02 7.524628192186355591e-02 1.060292422771453857e-01 1.750320196151733398e-01 3.774589598178863525e-01 1.961558610200881958e-01 1.720357127487659454e-02 4.763561487197875977e-02
7.409340701997280121e-03 3.904928267002105713e-02 -4.218791425228118896e-02 -3.650070428848266602e-01 -2.407971918582916260e-01 5.403355136513710022e-02 1.439518183469772339e-01 -1.807775199413299561e-01 4.490405321121215820e-01 -6.432797014713287354e-02 1.236947402358055115e-01 4.114598035812377930e-02 -3.143522888422012329e-02 1.557701230049133301e-01 -6.346166133880615234e-02 -1.554843783378601074e-01 8.269052952527999878e-02 2.105442434549331665e-01 3.584700822830200195e-02 9.141347371041774750e-03 -3.739091455936431885e-01 1.349541246891021729e-01 7.071688771247863770e-02 7.018853910267353058e-03 -1.297418475151062012e-01 2.386558353900909424e-01 -8.781125396490097046e-02 2.493605166673660278e-01 1.584676504135131836e-01 2.517600953578948975e-01 -1.493590325117111206e-01 -5.282486230134963989e-02
4.164912551641464233e-02 -2.967395186424255371e-01 -2.651173174381256104e-01 -2.085202485322952271e-01 7.300701737403869629e-02 4.770032595843076706e-03 2.731924951076507568e-01 8.527169376611709595e-02 3.598840236663818359e-01 2.141045965254306793e-02 1.087905913591384888e-01 1.475678235292434692e-01 -8.736041933298110962e-02 3.490767180919647217e-01 -1.460757553577423096e-01 1.873856037855148315e-01 -2.425880581140518188e-01 -1.290671229362487793e-01 -1.226539164781570435e-01 1.795748025178909302e-01 -1.683853715658187866e-01 9.725742787122726440e-02 -1.072596833109855652e-01 -3.074133098125457764e-01 1.881677508354187012e-01 5.502776242792606354e-03 6.824482977390289307e-02 -2.475716546177864075e-02 -1.281426548957824707e-01 1.114601716399192810e-01 -3.244610875844955444e-02 -1.497918814420700073e-01
-8.487027138471603394e-02 -2.463831752538681030e-01 -1.526788920164108276e-01 -1.006068140268325806e-01 -3.470904007554054260e-02 3.136316239833831787e-01 -2.190475724637508392e-02 -1.904139667749404907e-01 3.201085925102233887e-01 5.974910687655210495e-03 2.130796611309051514e-01 -1.240127440541982651e-02 -2.140911817550659180e-01 -4.805872589349746704e-02 3.637493029236793518e-02 -1.671118438243865967e-01 -1.919726878404617310e-01 -7.349342852830886841e-02 1.231298148632049561e-01 9.639274328947067261e-02 -3.831590116024017334e-01 3.007569350302219391e-02 2.468863278627395630e-01 1.486921310424804688e-02 2.723441720008850098e-01 9.911393374204635620e-02 3.714309334754943848e-01 7.671912759542465210e-02 1.457616239786148071e-01 7.275062054395675659e-02 4.618630185723304749e-02 6.918319314718246460e-02
1.611883342266082764e-01 -7.809130847454071045e-02 -1.673038117587566376e-02 -6.388677656650543213e-02 -8.666466176509857178e-02 5.776026472449302673e-02 1.387384831905364990e-01 1.668406426906585693e-01 2.996583282947540283e-01 1.394329518079757690e-01 -9.543010592460632324e-02 -2.145210653543472290e-01 1.726894080638885498e-01 3.147737383842468262e-01 2.605088353157043457e-01 5.926424637436866760e-02 -6.983948498964309692e-02 -9.961766004562377930e-02 -4.273457825183868408e-02 -2.018657922744750977e-01 -1.721422225236892700e-01 3.585649132728576660e-01 2.103187143802642822e-01 -1.220263764262199402e-01 2.716117799282073975e-01 2.737529277801513672e-01 2.228719592094421387e-01 3.480370715260505676e-02 2.164590507745742798e-01 1.216761320829391479e-01 -4.920328408479690552e-02 5.101590976119041443e-02
-1.154949795454740524e-02 -1.016862615942955017e-01 -4.785890132188796997e-02 -6.158398464322090149e-02 3.446521982550621033e-02 2.812666296958923340e-01 2.284005582332611084e-01 -1.923330426216125488e-01 1.735004186630249023e-01 1.579084694385528564e-01 -7.607368379831314087e-02 -2.680457755923271179e-02 -9.426296502351760864e-02 -2.149571664631366730e-03 -2.808791100978851318e-01 -2.176005244255065918e-01 -7.716597616672515869e-02 -8.153853565454483032e-02 1.993249058723449707e-01 7.459060847759246826e-02 -1.723297685384750366e-01 1.653627157211303711e-01 9.902207553386688232e-02 -1.625485718250274658e-01 5.938984751701354980e-01 9.688427299261093140e-02 1.027349680662155151e-01 -6.889320164918899536e-02 1.012301146984100342e-01 6.056441739201545715e-02 -2.312260270118713379e-01 1.461448818445205688e-01
1.921441219747066498e-02 -9.752751141786575317e-02 -2.907778620719909668e-01 -3.625630959868431091e-02 1.741886287927627563e-01 3.131443262100219727e-01 2.007464319467544556e-01 -9.354891255497932434e-03 3.464526534080505371e-01 1.531461440026760101e-02 5.784428864717483521e-02 -2.210792154073715210e-01 -6.504312157630920410e-02 1.951695680618286133e-01 -1.053250208497047424e-01 -7.495944947004318237e-02 -1.263063549995422363e-01 -3.458668291568756104e-02 1.426770687103271484e-01 1.880443543195724487e-01 -5.008766055107116699e-01 6.423780322074890137e-02 1.054032146930694580e-01 2.406630106270313263e-02 1.830756515264511108e-01 1.352143883705139160e-01 2.010954767465591431e-01 -4.796458035707473755e-02 1.074406132102012634e-01 1.781839579343795776e-01 -8.301660418510437012e-04 1.629481464624404907e-01
-1.761482805013656616e-01 -8.200424909591674805e-02 -1.704817265272140503e-01 -4.744495749473571777e-01 1.897146850824356079e-01 2.240758761763572693e-02 8.305273950099945068e-02 3.084357269108295441e-02 3.329867124557495117e-01 -1.316089779138565063e-01 1.229079738259315491e-01 -3.833586573600769043e-01 -4.064568784087896347e-03 6.780989933758974075e-03 -1.095477305352687836e-02 -1.684068739414215088e-01 -9.198393672704696655e-03 -4.350264556705951691e-03 -7.668574154376983643e-02 -4.915818572044372559e-02 -1.070277988910675049e-01 1.861546486616134644e-01 -8.550183475017547607e-02 -2.651661336421966553e-01 -8.253784477710723877e-02 -1.304836422204971313e-01 2.036597579717636108e-01 1.090735048055648804e-01 1.641325205564498901e-01 -3.869072347879409790e-02 -1.167790591716766357e-01 -3.057838678359985352e-01
1.863032728433609009e-01 -1.256460249423980713e-01 -2.507548034191131592e-01 -1.065591871738433838e-01 3.600756451487541199e-02 2.061374187469482422e-01 -1.250633150339126587e-01 1.926912516355514526e-01 6.458088755607604980e-01 7.763344049453735352e-02 1.545824259519577026e-01 -1.147212386131286621e-01 -1.486352086067199707e-01 2.501265890896320343e-02 -1.315017193555831909e-01 1.269925683736801147e-01 -5.623521283268928528e-02 7.458227872848510742e-02 -8.227998763322830200e-02 1.570187658071517944e-01 1.347172912210226059e-02 2.211810201406478882e-01 -9.003741294145584106e-02 1.425885111093521118e-01 7.953611761331558228e-02 -1.043874472379684448e-01 3.371461331844329834e-01 7.845369726419448853e-02 7.322502136230468750e-02 1.408970565535128117e-03 -4.768991097807884216e-02 6.853187456727027893e-03
7.547066360712051392e-02 -2.055714465677738190e-02 7.006864994764328003e-02 -3.152048289775848389e-01 1.327491402626037598e-01 3.494448661804199219e-01 7.931093126535415649e-02 3.061280548572540283e-01 3.532836139202117920e-01 -2.498997002840042114e-02 1.261607557535171509e-02 5.047351494431495667e-02 -1.050715073943138123e-01 -1.392284929752349854e-01 3.600337728857994080e-02 -1.005223244428634644e-01 1.141708493232727051e-01 -3.796686530113220215e-01 1.109962258487939835e-02 3.249954581260681152e-01 -7.824047654867172241e-02 -9.541627764701843262e-02 -1.480906456708908081e-01 -1.948476023972034454e-02 1.790344566106796265e-01 1.443769037723541260e-01 1.713458299636840820e-01 -1.800989499315619469e-03 1.192533299326896667e-01 2.224263250827789307e-01 6.408504396677017212e-02 -1.714238971471786499e-01
-3.955181539058685303e-01 8.818011730909347534e-02 -2.287355065345764160e-01 -8.523982018232345581e-02 -2.456133514642715454e-01 -2.468836680054664612e-02 2.803613618016242981e-02 -1.487837582826614380e-01 2.976489365100860596e-01 5.761386826634407043e-03 -3.669430315494537354e-02 1.266601085662841797e-01 -1.602927148342132568e-01 2.495567351579666138e-01 -2.245609462261199951e-01 -2.610000669956207275e-01 6.158305704593658447e-02 -2.137826830148696899e-01 -1.026242226362228394e-01 -2.266704589128494263e-01 4.000855609774589539e-02 1.746006906032562256e-01 -5.786861479282379150e-02 -1.489103399217128754e-02 3.021208047866821289e-01 2.389105595648288727e-02 2.487399578094482422e-01 2.902778610587120056e-02 1.610113978385925293e-01 2.545446902513504028e-02 2.104711383581161499e-01 8.550743758678436279e-02
8.441531658172607422e-02 -1.734672114253044128e-02 7.024581730365753174e-02 -2.169864624738693237e-01 -5.726203322410583496e-02 1.395497620105743408e-01 -4.241729527711868286e-02 -2.060061246156692505e-01 5.226398110389709473e-01 -6.893287599086761475e-02 7.063219696283340454e-02 -5.673491954803466797e-02 -5.765481665730476379e-02 -2.481341212987899780e-01 -1.949420198798179626e-02 -7.723432779312133789e-02 7.711373269557952881e-02 3.043236434459686279e-01 -9.547901898622512817e-02 -4.497789964079856873e-02 -3.342347741127014160e-01 1.642440408468246460e-01 -1.423875242471694946e-01 -3.756131529808044434e-01 1.011873036623001099e-01 2.368669658899307251e-01 7.669347524642944336e-02 6.707012653350830078e-02 1.595326960086822510e-01 3.966666013002395630e-02 5.078436061739921570e-02 -1.173881348222494125e-02
5.691123753786087036e-02 -2.735408842563629150e-01 -8.347240276634693146e-03 -6.420929729938507080e-02 1.451692134141921997e-01 -1.757742017507553101e-01 -3.695901855826377869e-02 1.920211613178253174e-01 4.671461880207061768e-01 9.795203059911727905e-02 -4.774446785449981689e-02 -9.893756359815597534e-02 -3.653513491153717041e-01 1.889043152332305908e-01 1.378327026031911373e-03 -3.971207141876220703e-02 -1.209105327725410461e-01 3.979277238249778748e-02 -3.033752366900444031e-02 -1.095093935728073120e-01 -2.096886932849884033e-01 2.149126529693603516e-01 1.654743216931819916e-02 -2.039983421564102173e-01 4.863211885094642639e-02 -2.573696076869964600e-01 1.892281509935855865e-02 3.326561152935028076e-01 2.124614417552947998e-01 7.121802866458892822e-02 1.152496635913848877e-01 -1.123540326952934265e-01
-1.020604372024536133e-01 -3.965205699205398560e-02 1.519081145524978638e-01 -8.775923401117324829e-02 -1.418363302946090698e-02 2.311414927244186401e-01 1.865160763263702393e-01 -6.174729391932487488e-02 4.981263875961303711e-01 -4.106687009334564209e-02 -1.746248006820678711e-01 1.787125766277313232e-01 1.688736118376255035e-02 -1.412686109542846680e-01 -2.297109663486480713e-01 -1.350680887699127197e-01 -1.605096906423568726e-01 -7.079420983791351318e-02 -4.192371293902397156e-02 1.174837574362754822e-01 -2.048961073160171509e-01 3.918604850769042969e-01 -1.402518898248672485e-01 -5.919786915183067322e-02 1.517172604799270630e-01 -2.670168578624725342e-01 1.038251370191574097e-01 1.475712358951568604e-01 1.399663090705871582e-01 8.529649674892425537e-02 1.983851492404937744e-01 -5.797670781612396240e-02
9.415791928768157959e-02 -2.057860195636749268e-01 4.389876127243041992e-02 -1.806992739439010620e-01 -5.547119677066802979e-02 -1.052693203091621399e-01 1.836007833480834961e-02 -3.720547258853912354e-01 5.178924202919006348e-01 3.472287207841873169e-02 5.459944531321525574e-02 3.076193295419216156e-02 -2.191295176744461060e-01 1.092725992202758789e-01 -2.085303701460361481e-02 -1.701094359159469604e-01 1.724144965410232544e-01 2.394223213195800781e-01 -1.091821640729904175e-01 -1.533652842044830322e-01 6.918934732675552368e-02 2.722317874431610107e-01 -9.951753914356231689e-02 4.621245339512825012e-02 1.003867909312248230e-01 2.010507732629776001e-01 -1.367804408073425293e-01 1.674075871706008911e-01 6.350888311862945557e-02 8.704745024442672729e-02 1.293715834617614746e-01 2.441347390413284302e-01
-2.745250463485717773e-01 -2.392759360373020172e-02 -2.760313451290130615e-02 -5.868048593401908875e-02 3.818021714687347412e-01 -2.553543746471405029e-01 -1.112370640039443970e-01 -3.609601780772209167e-02 3.901621997356414795e-01 1.979032456874847412e-01 -2.274474203586578369e-01 -8.464732766151428223e-02 -5.931626632809638977e-02 9.084397554397583008e-02 -5.976659059524536133e-02 -2.641179859638214111e-01 -1.254622638225555420e-01 -2.518818378448486328e-01 -2.081579267978668213e-01 -1.263767629861831665e-01 -6.643088161945343018e-02 1.954930722713470459e-01 -2.121768519282341003e-02 -1.871818490326404572e-02 2.267868965864181519e-01 1.405583918094635010e-01 1.320558786392211914e-01 1.387154161930084229e-01 -5.808614660054445267e-04 1.384047791361808777e-03 -9.573099762201309204e-02 2.466942071914672852e-01
1.188158318400382996e-01 -4.583653807640075684e-02 3.168958425521850586e-01 -1.026025712490081787e-01 1.817996799945831299e-01 5.285400152206420898e-02 -8.566154539585113525e-02 5.250880494713783264e-02 4.148822426795959473e-01 1.668134033679962158e-01 2.116831988096237183e-01 -2.091909199953079224e-01 -1.945082545280456543e-01 -1.395503282546997070e-01 4.393548145890235901e-02 -2.482868032529950142e-03 8.076544851064682007e-02 2.825222536921501160e-02 -4.957632720470428467e-02 2.975161001086235046e-02 -3.411221802234649658e-01 3.342352211475372314e-01 1.397456042468547821e-02 9.202199429273605347e-02 1.268475800752639771e-01 -1.025295406579971313e-01 4.559530317783355713e-02 1.605528742074966431e-01 2.971570491790771484e-01 7.347890734672546387e-02 1.162467151880264282e-01 -2.646595239639282227e-01
-2.607247233390808105e-01 -1.416951864957809448e-01 3.133011609315872192e-02 -2.955274581909179688e-01 -7.034081965684890747e-02 1.742090731859207153e-01 1.784608364105224609e-01 3.570713102817535400e-02 2.032125443220138550e-01 2.107371240854263306e-01 -1.132523268461227417e-02 -2.333051525056362152e-02 -3.056858666241168976e-02 1.073948293924331665e-01 -2.506805360317230225e-01 -3.621714189648628235e-02 -1.290717124938964844e-01 -4.756521433591842651e-02 1.743567287921905518e-01 1.658792793750762939e-01 -2.691447436809539795e-01 1.472285836935043335e-01 -5.220215395092964172e-02 -1.936538666486740112e-01 5.276052355766296387e-01 1.748017072677612305e-01 -1.108226180076599121e-01 -3.859524801373481750e-02 9.886685013771057129e-02 8.668690174818038940e-02 -1.717502623796463013e-01 1.074568852782249451e-01
-9.490793198347091675e-02 -8.512931317090988159e-02 -1.567349210381507874e-02 -3.574600517749786377e-01 -1.276914924383163452e-01 8.582338690757751465e-02 1.691304594278335571e-01 -4.565871506929397583e-02 2.993951737880706787e-01 1.564045101404190063e-01 8.248047530651092529e-02 6.658132374286651611e-02 -3.245844841003417969e-01 -1.141735818237066269e-02 -3.703385293483734131e-01 -5.154662206768989563e-02 -6.263177096843719482e-02 9.578998386859893799e-02 9.903640300035476685e-02 1.230742111802101135e-01 -3.963531553745269775e-01 2.083230167627334595e-01 -2.428184896707534790e-01 6.354256719350814819e-02 2.813968956470489502e-01 3.299425542354583740e-02 1.269039064645767212e-01 -9.489775449037551880e-02 -2.458646148443222046e-02 1.328734904527664185e-01 7.011856883764266968e-02 -2.502495050430297852e-02
1.547555997967720032e-02 -5.828611552715301514e-02 -1.700367629528045654e-01 -3.895325958728790283e-01 1.620360165834426880e-01 -1.331150531768798828e-01 2.038062736392021179e-02 5.174350738525390625e-02 4.063605368137359619e-01 1.385689433664083481e-02 3.236733749508857727e-02 -1.789734810590744019e-01 -2.069530636072158813e-01 -1.321820765733718872e-01 -2.572591006755828857e-01 1.204481348395347595e-01 -5.422638729214668274e-02 -4.588393494486808777e-02 -1.873714476823806763e-01 -6.792988628149032593e-02 -2.734024226665496826e-01 2.360235154628753662e-01 1.379116158932447433e-02 -1.120131984353065491e-01 -1.010235548019409180e-01 -7.519743591547012329e-02 -7.481762766838073730e-02 1.783989369869232178e-01 1.236798167228698730e-01 3.262091279029846191e-01 4.779776185750961304e-02 2.530136704444885254e-01
-5.372900981456041336e-03 -9.107534773647785187e-03 -3.410825133323669434e-02 -2.224794775247573853e-01 6.424602866172790527e-02 5.156361730769276619e-04 9.262287616729736328e-02 -5.816110596060752869e-02 2.644863724708557129e-01 2.252555787563323975e-01 1.141033470630645752e-01 -2.386008016765117645e-02 -4.036509990692138672e-02 2.336421608924865723e-01 9.880163706839084625e-03 -1.484953314065933228e-01 2.384918481111526489e-01 1.173669993877410889e-01 -1.225994154810905457e-01 3.891163505613803864e-03 -1.965833455324172974e-01 2.798386514186859131e-01 -8.802843838930130005e-02 1.748601496219635010e-01 3.605441451072692871e-01 1.636749655008316040e-01 4.646420180797576904e-01 2.228035330772399902e-01 1.860602386295795441e-02 1.872130483388900757e-01 1.625412330031394958e-02 1.467526406049728394e-01
-4.476473107933998108e-02 -5.207651481032371521e-02 1.151390373706817627e-01 -9.258233010768890381e-02 3.106820955872535706e-02 1.373770534992218018e-01 -1.918004266917705536e-02 4.786002635955810547e-02 5.793378353118896484e-01 -3.602153435349464417e-02 -3.411814272403717041e-01 6.068963930010795593e-02 7.641794160008430481e-03 1.508237123489379883e-01 -9.341997653245925903e-02 1.482594851404428482e-02 -2.311186045408248901e-01 -7.371617853641510010e-02 -1.888050734996795654e-01 -2.627544105052947998e-02 -4.063510000705718994e-01 2.737394273281097412e-01 -1.134264990687370300e-01 -1.228665560483932495e-01 7.986591756343841553e-02 -5.895443633198738098e-02 -7.680204510688781738e-02 -1.147398427128791809e-01 9.871926158666610718e-03 -5.270989239215850830e-02 1.078954637050628662e-01 -2.356889396905899048e-01
-2.337833791971206665e-01 -5.140550062060356140e-02 -3.701345622539520264e-02 -2.594726681709289551e-01 1.976069509983062744e-01 -5.654397606849670410e-02 2.023399174213409424e-01 -2.208819687366485596e-01 3.518128693103790283e-01 -6.044281646609306335e-02 5.208178982138633728e-02 6.525076925754547119e-02 4.739056900143623352e-02 -2.582305669784545898e-01 2.034608721733093262e-01 -6.232404336333274841e-02 4.959648475050926208e-02 -1.285076886415481567e-01 3.905082345008850098e-01 -4.975971952080726624e-02 -1.400750130414962769e-02 2.448657602071762085e-01 -3.024091124534606934e-01 1.307847648859024048e-01 2.848913073539733887e-01 -6.114660948514938354e-02 -8.056133240461349487e-02 -7.216253876686096191e-02 2.417726069688796997e-02 5.645036324858665466e-02 -2.035404741764068604e-01 9.470004588365554810e-02
2.465574815869331360e-02 -2.714181877672672272e-02 -2.136406004428863525e-01 -9.272504597902297974e-02 -1.950409077107906342e-02 1.364857107400894165e-01 3.479979932308197021e-02 3.246734291315078735e-02 2.917698621749877930e-01 5.680248886346817017e-02 1.144502013921737671e-01 1.646196693181991577e-01 -1.932458132505416870e-01 1.918660253286361694e-01 -1.316920667886734009e-01 -3.241201117634773254e-02 -8.336397260427474976e-02 -1.387539207935333252e-01 2.086289227008819580e-01 -1.467383652925491333e-01 8.814784139394760132e-02 3.790861964225769043e-01 1.038178149610757828e-02 3.809239268302917480e-01 2.591941058635711670e-01 1.952861398458480835e-01 1.511754393577575684e-01 2.016414403915405273e-01 2.830860614776611328e-01 2.163735032081604004e-02 2.540880739688873291e-01 -9.541695006191730499e-03
1.456010937690734863e-01 -1.089847385883331299e-01 6.358348578214645386e-02 -4.036004655063152313e-03 -5.734575167298316956e-02 1.478215605020523071e-01 2.193866372108459473e-01 2.531401813030242920e-02 5.095868706703186035e-01 -6.720867007970809937e-02 -9.392102807760238647e-02 7.715746760368347168e-02 1.334709525108337402e-01 1.813947260379791260e-01 -4.647041484713554382e-02 -2.239113897085189819e-01 -6.961023807525634766e-02 -9.218729287385940552e-02 -1.901379972696304321e-01 2.534964308142662048e-02 6.048066541552543640e-02 4.631888568401336670e-01 -1.870212107896804810e-01 8.500269614160060883e-03 4.705064371228218079e-02 -7.915800064802169800e-02 9.765580296516418457e-02 9.733939915895462036e-02 2.219000756740570068e-01 9.163305163383483887e-02 2.457999140024185181e-01 -2.408995926380157471e-01
-5.737470462918281555e-02 -1.923080682754516602e-01 1.012709289789199829e-01 -1.414800286293029785e-01 -6.159015372395515442e-02 -6.100888364017009735e-03 1.484300196170806885e-01 -6.198257207870483398e-02 5.930483937263488770e-01 5.492177605628967285e-02 -2.104585319757461548e-01 -2.171544283628463745e-01 1.104396507143974304e-01 -3.993265703320503235e-02 -4.130487143993377686e-02 1.006748080253601074e-01 4.757658392190933228e-02 -1.756722182035446167e-01 1.329440902918577194e-02 -9.250291436910629272e-02 -2.922445535659790039e-02 -2.152542322874069214e-01 -6.128513813018798828e-02 1.429426968097686768e-01 4.117918610572814941e-01 1.668738387525081635e-02 -3.653292357921600342e-02 1.901606768369674683e-01 2.748263478279113770e-01 -6.175489723682403564e-02 -9.288176149129867554e-02 1.392593085765838623e-01
-9.461126476526260376e-02 1.565629057586193085e-02 -1.412799507379531860e-01 -1.796920150518417358e-01 4.142327979207038879e-02 2.733573019504547119e-01 2.200117856264114380e-01 -3.405091539025306702e-02 2.454989701509475708e-01 2.845487594604492188e-01 -6.604782491922378540e-02 4.584804922342300415e-02 -1.470220983028411865e-01 1.110729873180389404e-01 -2.969894409179687500e-01 -1.396053731441497803e-01 -9.424913674592971802e-02 -8.786609768867492676e-02 3.342063128948211670e-01 1.674409061670303345e-01 -2.075654864311218262e-01 1.019340902566909790e-01 -1.087299883365631104e-01 -7.280880212783813477e-02 4.721318781375885010e-01 1.407502293586730957e-01 5.398966744542121887e-02 1.361485272645950317e-01 -6.169398128986358643e-02 6.747187674045562744e-02 -1.120024323463439941e-01 -1.058192774653434753e-01
-1.030802205204963684e-01 -1.529127806425094604e-01 -4.467304423451423645e-02 6.768538057804107666e-02 4.360366985201835632e-02 -9.566564112901687622e-02 1.295511871576309204e-01 -2.500730752944946289e-01 4.674833714962005615e-01 -1.641771197319030762e-01 1.907889544963836670e-01 1.639289595186710358e-02 -1.531822383403778076e-01 2.415158450603485107e-01 -5.698172748088836670e-02 7.691445946693420410e-02 5.589865148067474365e-02 -1.823860257863998413e-01 -8.786914497613906860e-02 -4.105582535266876221e-01 1.273434162139892578e-01 1.004510521888732910e-01 -1.291719079017639160e-01 -9.129115939140319824e-02 4.178185462951660156e-01 4.251081496477127075e-02 1.362809985876083374e-01 1.858573593199253082e-02 1.609363406896591187e-01 -9.210895001888275146e-02 -1.607172749936580658e-02 -4.456131905317306519e-02
-3.739528357982635498e-02 -8.162937313318252563e-02 -1.364012509584426880e-01 -2.082631886005401611e-01 -1.273487508296966553e-01 8.108506351709365845e-02 -1.992644220590591431e-01 2.546239877119660378e-03 2.785852551460266113e-01 1.590463332831859589e-02 2.213574573397636414e-02 -1.966452151536941528e-01 -1.574032604694366455e-01 -8.939111232757568359e-02 4.992204159498214722e-02 -1.978288292884826660e-01 6.030530482530593872e-02 -2.581214010715484619e-01 1.501007378101348877e-01 -1.827139705419540405e-01 -2.691062390804290771e-01 1.518490314483642578e-01 2.352591156959533691e-01 7.531135529279708862e-02 4.881612062454223633e-01 1.395039558410644531e-01 2.677313983440399170e-01 2.026820778846740723e-01 4.483650252223014832e-02 7.734502106904983521e-02 -7.110452651977539062e-02 9.895978868007659912e-02
1.430824548006057739e-01 -2.136264443397521973e-01 -7.053002715110778809e-02 -1.146244779229164124e-01 -3.611705079674720764e-02 3.233553767204284668e-01 -5.811242759227752686e-02 -1.270979344844818115e-01 4.798665344715118408e-01 -3.015180230140686035e-01 1.045101955533027649e-01 -1.087604686617851257e-01 -9.211506694555282593e-02 1.364261358976364136e-01 -3.931632041931152344e-01 -1.053481996059417725e-01 2.796361148357391357e-01 7.488502562046051025e-02 -1.455217152833938599e-01 -1.040255744010210037e-02 -1.858411170542240143e-02 1.124136373400688171e-01 -5.934822559356689453e-02 2.014911919832229614e-01 1.637872755527496338e-01 2.486037462949752808e-02 -4.137896467000246048e-03 1.286041885614395142e-01 1.731109470129013062e-01 1.109469160437583923e-01 -1.543842349201440811e-02 -7.047990709543228149e-02
-3.424796164035797119e-01 -1.778145730495452881e-01 2.563490346074104309e-02 -7.522425800561904907e-02 4.533531144261360168e-03 9.265578538179397583e-02 1.944178491830825806e-01 1.265290826559066772e-01 5.436344742774963379e-01 8.464729785919189453e-02 -4.485982656478881836e-02 1.972407996654510498e-01 4.824348725378513336e-04 -6.404250860214233398e-02 -3.585845828056335449e-01 -6.131162494421005249e-02 -1.287125423550605774e-02 2.278505712747573853e-01 6.108827143907546997e-02 1.034437939524650574e-01 -3.214097321033477783e-01 2.433402240276336670e-01 -1.082618683576583862e-01 -1.468672752380371094e-01 -4.734868556261062622e-02 8.575741201639175415e-02 6.379882246255874634e-02 6.432688981294631958e-02 1.071760989725589752e-02 -1.045544631779193878e-02 -5.456385016441345215e-02 -1.377227604389190674e-01
1.909528486430644989e-02 -2.516810223460197449e-02 -8.677557110786437988e-03 -4.447045922279357910e-01 5.428513884544372559e-02 9.771861135959625244e-02 1.181428134441375732e-01 -1.627215892076492310e-01 2.753727138042449951e-01 1.333697605878114700e-02 4.663089755922555923e-03 1.251665353775024414e-01 -1.962968260049819946e-01 5.121193826198577881e-02 9.872751682996749878e-02 -3.113603889942169189e-01 -2.272593528032302856e-01 1.292574107646942139e-01 -4.018960148096084595e-02 -2.210347652435302734e-01 -1.432345956563949585e-01 1.326977312564849854e-01 -8.442267775535583496e-02 9.143666177988052368e-02 2.190770059823989868e-01 9.820481389760971069e-02 -7.496859133243560791e-02 2.983075678348541260e-01 2.469123899936676025e-01 -6.608068197965621948e-02 -8.702007681131362915e-02 3.333145380020141602e-01
-1.990405097603797913e-02 -2.003920637071132660e-02 -2.028435096144676208e-02 -3.524201512336730957e-01 1.770090460777282715e-01 1.833315379917621613e-02 4.522710293531417847e-02 -8.293047547340393066e-02 2.472898066043853760e-01 1.159538701176643372e-01 7.714267075061798096e-02 6.179784983396530151e-02 -1.333035081624984741e-01 2.161669135093688965e-01 -7.798466086387634277e-02 -8.021296560764312744e-02 1.453135311603546143e-01 3.446315228939056396e-02 -2.256741672754287720e-01 2.311887964606285095e-02 -1.526489108800888062e-01 3.532947897911071777e-01 -1.086361557245254517e-01 1.908727884292602539e-01 3.943690657615661621e-01 2.299906611442565918e-01 3.301907181739807129e-01 1.085758432745933533e-01 -2.043113112449645996e-01 1.163118407130241394e-01 9.478819370269775391e-02 9.489238262176513672e-02
-7.075971458107233047e-03 -1.391074210405349731e-01 8.078729733824729919e-03 -1.735043227672576904e-01 1.130970418453216553e-01 1.295505464076995850e-01 1.385941654443740845e-01 2.485284209251403809e-02 4.330736100673675537e-01 2.507456839084625244e-01 -2.970032691955566406e-01 -4.379402995109558105e-01 1.590587496757507324e-01 -1.362921204417943954e-02 1.194918751716613770e-01 -1.891972869634628296e-01 1.254826411604881287e-02 -5.060785636305809021e-02 -8.014973253011703491e-02 -8.610501140356063843e-02 -1.959128230810165405e-01 -1.698445379734039307e-01 -9.564568102359771729e-02 1.209630593657493591e-01 2.812078595161437988e-01 -3.537331521511077881e-02 1.509925127029418945e-01 2.588848471641540527e-01 9.285779297351837158e-02 -8.778780698776245117e-02 2.286021970212459564e-02 -2.178902179002761841e-02
1.153748258948326111e-01 1.101431548595428467e-01 2.782084920909255743e-04 -3.367779552936553955e-01 2.919467985630035400e-01 1.913165301084518433e-01 8.364148437976837158e-02 -1.871631741523742676e-01 4.354833662509918213e-01 1.080820709466934204e-02 7.327472418546676636e-02 9.463325887918472290e-02 -2.483299374580383301e-01 -1.455654650926589966e-01 -1.651166379451751709e-01 1.085160747170448303e-01 -1.224917024374008179e-01 2.092569619417190552e-01 1.916904002428054810e-01 5.787613615393638611e-02 -8.465126156806945801e-02 -1.014685630798339844e-01 9.180281311273574829e-02 -2.559090778231620789e-02 1.278493851423263550e-01 1.404567807912826538e-01 1.537369191646575928e-02 3.459156751632690430e-01 -9.352429211139678955e-02 1.487235575914382935e-01 -1.786811947822570801e-01 1.646247059106826782e-01
-6.512784212827682495e-02 -4.863903671503067017e-02 -3.173395395278930664e-01 -2.084396332502365112e-01 2.448928505182266235e-01 1.121427416801452637e-01 5.884271813556551933e-04 1.245639324188232422e-01 4.556119740009307861e-01 1.593128591775894165e-02 -2.197156548500061035e-01 -2.763614989817142487e-02 -7.076002657413482666e-02 -2.690608501434326172e-01 9.399305284023284912e-02 3.333768248558044434e-02 -5.264996364712715149e-02 -2.740517854690551758e-01 -3.158954977989196777e-01 -1.133866012096405029e-01 5.929049476981163025e-02 2.103637158870697021e-01 2.662400007247924805e-01 -7.485854625701904297e-02 9.680411219596862793e-02 -3.361414745450019836e-02 -3.796879202127456665e-02 5.895636975765228271e-02 1.538411527872085571e-01 2.425819337368011475e-01 -2.845146507024765015e-02 5.860779061913490295e-02
8.058360964059829712e-02 8.578527718782424927e-02 5.941493436694145203e-04 -7.608125358819961548e-02 3.802343830466270447e-02 -2.917807549238204956e-02 1.121410727500915527e-01 -1.533673405647277832e-01 4.584599435329437256e-01 -7.387076318264007568e-02 7.011604495346546173e-03 -1.383651942014694214e-01 -1.353407204151153564e-01 3.635045886039733887e-02 -7.099410891532897949e-02 5.746781826019287109e-02 4.945700056850910187e-03 -3.179466128349304199e-01 -2.824661880731582642e-02 6.847034394741058350e-02 -2.546783983707427979e-01 -2.702837884426116943e-01 -1.116118505597114563e-01 3.061895966529846191e-01 2.696670591831207275e-01 2.889449894428253174e-01 1.808358281850814819e-01 1.736592650413513184e-01 2.777476608753204346e-01 -4.562634229660034180e-02 1.398182660341262817e-01 1.028539687395095825e-01
8.409955352544784546e-02 -1.305504739284515381e-01 -3.522949665784835815e-02 -2.942453324794769287e-01 7.400446385145187378e-02 2.647648938000202179e-02 1.484681069850921631e-01 -9.124766290187835693e-02 4.025109410285949707e-01 4.389004409313201904e-02 5.062790587544441223e-02 1.855957955121994019e-01 -2.646710872650146484e-01 1.932025849819183350e-01 2.553533390164375305e-02 -9.663388482294976711e-04 1.362979412078857422e-01 -1.034610942006111145e-01 -1.615042090415954590e-01 -1.340934485197067261e-01 -6.855922937393188477e-02 2.622475028038024902e-01 -1.771673113107681274e-01 3.199990689754486084e-01 4.202940464019775391e-01 1.085155308246612549e-01 1.676342338323593140e-01 -8.941937237977981567e-03 -7.674442976713180542e-02 6.833058595657348633e-02 1.808851771056652069e-02 1.855721175670623779e-01
-2.122487425804138184e-01 -1.611030660569667816e-02 -4.088594764471054077e-02 -2.355524599552154541e-01 -1.815968006849288940e-01 1.351933628320693970e-01 1.052609160542488098e-01 5.080799385905265808e-02 4.328942596912384033e-01 -6.662693619728088379e-02 2.571379542350769043e-01 -1.095792874693870544e-01 8.467746898531913757e-03 3.476181030273437500e-01 -2.072132676839828491e-01 -1.465626507997512817e-01 1.438658535480499268e-01 -1.053845435380935669e-01 7.302744686603546143e-02 -1.656608656048774719e-02 -1.398930400609970093e-01 2.449060827493667603e-01 -8.022201061248779297e-02 -1.380118280649185181e-01 5.963708460330963135e-02 -1.168959364295005798e-01 5.222045257687568665e-02 -1.643663346767425537e-01 -1.657671034336090088e-01 3.635674715042114258e-01 3.347495943307876587e-02 1.647375673055648804e-01
-7.399210333824157715e-02 -1.464988887310028076e-01 -8.386755734682083130e-02 -1.269858777523040771e-01 1.496682912111282349e-01 -2.225411683320999146e-02 1.245362758636474609e-01 -5.244719237089157104e-02 4.482675790786743164e-01 7.416719943284988403e-02 -1.214924007654190063e-01 -3.569382429122924805e-01 6.401462107896804810e-02 -1.013790071010589600e-01 -1.569334268569946289e-01 -1.257134526968002319e-01 4.687482118606567383e-02 1.196722872555255890e-02 -7.381726801395416260e-02 2.253209650516510010e-01 -3.580772876739501953e-01 -1.400975883007049561e-01 5.397340282797813416e-02 9.723094105720520020e-02 1.868106722831726074e-01 -5.228364607319235802e-04 2.656129598617553711e-01 3.066687285900115967e-01 1.557939797639846802e-01 -1.238242983818054199e-01 1.706319898366928101e-01 1.354403942823410034e-01
-7.302699238061904907e-02 1.275492459535598755e-01 -5.562997609376907349e-02 -7.362526655197143555e-02 3.365576565265655518e-01 -1.441983133554458618e-01 4.063602164387702942e-02 -1.405538916587829590e-01 5.302295088768005371e-01 5.895213782787322998e-02 -6.818833202123641968e-02 -6.111248955130577087e-02 -1.885542422533035278e-01 2.547346055507659912e-01 4.300388507544994354e-03 -3.310645744204521179e-02 1.353861689567565918e-01 -2.277630418539047241e-01 -6.790698319673538208e-02 -3.666550517082214355e-01 -1.176098082214593887e-02 2.366252690553665161e-01 4.342424497008323669e-02 -6.848940253257751465e-02 3.213179409503936768e-01 4.613811522722244263e-02 8.400676399469375610e-02 -4.966496303677558899e-02 -1.028756201267242432e-01 3.163870051503181458e-02 8.240128308534622192e-02 1.209173500537872314e-01
-1.531547009944915771e-01 -1.764751970767974854e-01 -1.099641174077987671e-01 -1.657340489327907562e-02 -3.078477643430233002e-02 -2.797438390552997589e-02 4.879571497440338135e-02 -1.882845014333724976e-01 5.060908794403076172e-01 1.683422625064849854e-01 1.261665970087051392e-01 -2.037457935512065887e-02 3.795855492353439331e-02 2.698787450790405273e-01 -8.371815085411071777e-02 2.340504080057144165e-01 5.350132659077644348e-02 4.466908797621726990e-02 8.969189226627349854e-02 1.638770103454589844e-02 8.354672044515609741e-02 1.997625529766082764e-01 -1.665439754724502563e-01 9.837302565574645996e-02 4.660845696926116943e-01 -4.389546439051628113e-02 -1.404886394739151001e-01 1.613676548004150391e-01 2.821639180183410645e-01 5.854196846485137939e-02 -3.847908973693847656e-02 -9.835819154977798462e-02
-3.185015916824340820e-01 -1.332828700542449951e-01 -2.098583728075027466e-01 -4.217892587184906006e-01 2.748448252677917480e-01 1.854530721902847290e-01 -1.125163678079843521e-02 -9.671933017671108246e-03 2.681932449340820312e-01 -5.473046004772186279e-02 1.127128973603248596e-01 1.479821950197219849e-01 1.764498278498649597e-02 -1.934037059545516968e-01 -2.743708901107311249e-02 1.414421498775482178e-01 1.617597341537475586e-01 -1.113462597131729126e-01 -4.186495766043663025e-02 -1.516362726688385010e-01 3.893220424652099609e-02 7.962855696678161621e-02 2.929536998271942139e-01 -2.121463418006896973e-01 2.205546647310256958e-01 -3.487392514944076538e-02 6.950857490301132202e-02 1.407574862241744995e-01 2.898800969123840332e-01 8.452942222356796265e-02 2.627581357955932617e-02 -1.110253036022186279e-01
-3.094795718789100647e-02 1.211702451109886169e-01 -1.251830011606216431e-01 -1.071044504642486572e-01 -1.036225333809852600e-01 2.575822919607162476e-02 6.626898795366287231e-02 -3.261536955833435059e-01 3.531578779220581055e-01 6.338856369256973267e-02 6.849751621484756470e-02 -8.424408733844757080e-02 -2.723604254424571991e-02 1.985139548778533936e-01 3.432758152484893799e-02 -1.444689035415649414e-01 -5.575818940997123718e-02 2.209133058786392212e-01 8.085217326879501343e-02 -6.213414296507835388e-02 -1.494100689888000488e-01 4.111630618572235107e-01 3.940867260098457336e-03 -2.215579748153686523e-01 1.714720278978347778e-01 4.045976698398590088e-01 2.097165733575820923e-01 1.175208315253257751e-01 1.516342908143997192e-01 1.667438745498657227e-01 -5.244926363229751587e-02 -1.583966612815856934e-01
1.568402349948883057e-01 -1.129464283585548401e-01 -3.143228292465209961e-01 -2.478640079498291016e-01 -1.491741975769400597e-03 -1.410213261842727661e-01 -1.745317876338958740e-02 -6.626785546541213989e-02 4.888018667697906494e-01 -3.658868744969367981e-02 -6.794940680265426636e-02 -1.127031892538070679e-01 -3.513134419918060303e-01 4.581402987241744995e-02 -5.209614709019660950e-02 9.857918135821819305e-03 -1.567326188087463379e-01 -1.430661231279373169e-01 -1.583766192197799683e-01 -5.960306525230407715e-02 7.209962606430053711e-02 1.304386109113693237e-01 3.538706339895725250e-03 1.712910979986190796e-01 2.618760466575622559e-01 2.617143094539642334e-01 1.987814605236053467e-01 2.090390622615814209e-01 -6.411629915237426758e-02 1.431996524333953857e-01 6.230952218174934387e-02 1.337475776672363281e-01
-2.789727784693241119e-02 -8.621151745319366455e-02 1.367884278297424316e-01 -2.442459911108016968e-01 -1.331001669168472290e-01 -1.025327816605567932e-01 2.533499896526336670e-01 1.848215013742446899e-01 4.703082442283630371e-01 -9.254584461450576782e-02 -6.454560160636901855e-02 1.581413298845291138e-01 -8.806965500116348267e-02 9.301041811704635620e-02 -1.578287780284881592e-01 -1.292185634374618530e-01 7.112864404916763306e-02 -2.192994058132171631e-01 -1.878478005528450012e-02 -1.808134913444519043e-01 9.616188704967498779e-02 6.059474311769008636e-03 -1.607851833105087280e-01 -1.973433792591094971e-02 4.555452764034271240e-01 1.504704505205154419e-01 -4.602257162332534790e-03 1.853320151567459106e-01 8.646558970212936401e-02 -2.566638588905334473e-01 -5.010586604475975037e-02 8.823978900909423828e-02
-1.602106541395187378e-01 -2.169281691312789917e-01 8.920706808567047119e-02 -2.421408593654632568e-01 9.693025797605514526e-02 -1.481492072343826294e-01 2.116090953350067139e-01 -8.130728453397750854e-02 4.489335417747497559e-01 1.617736518383026123e-01 -1.886569857597351074e-01 -1.334405094385147095e-01 -9.858383238315582275e-02 -1.335121542215347290e-01 -2.687152475118637085e-02 2.607343718409538269e-02 6.650848686695098877e-02 1.340257525444030762e-01 3.991393446922302246e-01 1.420337893068790436e-02 1.223684102296829224e-01 3.275673091411590576e-02 -1.401559561491012573e-01 -1.031999364495277405e-01 3.759305477142333984e-01 1.060139015316963196e-01 -5.406672600656747818e-03 3.497504070401191711e-02 -5.359283089637756348e-02 4.254100099205970764e-02 -1.796767115592956543e-01 2.210740298032760620e-01
2.771623730659484863e-01 -1.189386099576950073e-01 -2.495382279157638550e-01 -1.882856339216232300e-01 7.767266035079956055e-02 2.024417072534561157e-01 -5.063824728131294250e-02 1.094517633318901062e-01 6.122937798500061035e-01 1.677472144365310669e-01 7.600594311952590942e-02 3.084394708275794983e-02 -2.206291407346725464e-01 -2.750838734209537506e-02 -1.492900550365447998e-01 5.463557783514261246e-03 -2.799264490604400635e-01 1.998395323753356934e-01 -3.365001082420349121e-02 7.164835184812545776e-02 6.879422068595886230e-02 8.582663536071777344e-02 -1.091996487230062485e-02 1.433284580707550049e-01 1.389456242322921753e-01 4.682881385087966919e-02 1.850888729095458984e-01 -2.560847066342830658e-02 1.223490834236145020e-01 -6.234254222363233566e-03 -4.039192572236061096e-02 -1.945710331201553345e-01
-2.856767550110816956e-02 -8.768950402736663818e-02 1.515964418649673462e-01 2.612110599875450134e-02 -4.318390786647796631e-02 2.061592936515808105e-01 8.589337021112442017e-02 -8.231680095195770264e-02 4.801592230796813965e-01 4.560505598783493042e-02 -1.447698473930358887e-01 2.431721985340118408e-01 -3.326461836695671082e-02 -1.455331891775131226e-01 -2.409260272979736328e-01 -1.631092876195907593e-01 -1.025102213025093079e-01 -1.882955431938171387e-01 9.359070658683776855e-02 1.727617532014846802e-01 -1.701986193656921387e-01 4.554375410079956055e-01 -3.356813394930213690e-04 -4.958718270063400269e-02 1.025561615824699402e-01 -2.197982519865036011e-01 7.547505199909210205e-02 1.138719022274017334e-01 2.261009514331817627e-01 1.601734161376953125e-01 1.090698167681694031e-01 8.073327131569385529e-03
-1.862784326076507568e-01 2.858331203460693359e-01 1.847792603075504303e-02 -2.696479558944702148e-01 2.605071105062961578e-02 4.318936169147491455e-01 1.907062344253063202e-02 9.717863798141479492e-02 3.735139071941375732e-01 -1.716625392436981201e-01 -3.530745208263397217e-02 -2.876516990363597870e-02 -3.730211034417152405e-02 1.313771903514862061e-01 -1.213544383645057678e-01 5.876484513282775879e-02 1.822058558464050293e-01 -9.805016219615936279e-02 1.436645835638046265e-01 -6.238866131752729416e-03 -1.259360611438751221e-01 7.149058580398559570e-02 1.224173381924629211e-01 -2.829770930111408234e-02 2.488849461078643799e-01 2.509764134883880615e-01 1.913400888442993164e-01 -2.273569116368889809e-03 -1.236030980944633484e-01 1.543871313333511353e-01 2.814936041831970215e-01 1.596689224243164062e-01
-4.313841462135314941e-02 7.251510024070739746e-02 1.125470455735921860e-02 -1.903979107737541199e-02 7.228713482618331909e-02 1.112997978925704956e-01 2.954703941941261292e-02 -1.959287561476230621e-02 6.945875883102416992e-01 1.961217373609542847e-01 7.795765995979309082e-02 -1.308661997318267822e-01 5.854607000946998596e-02 -1.122973114252090454e-01 3.922837786376476288e-03 -1.437630206346511841e-01 -7.965928316116333008e-02 1.139687490649521351e-03 -1.116459257900714874e-02 4.011542350053787231e-02 -5.634694918990135193e-02 1.410347074270248413e-01 2.863002009689807892e-02 -1.170641556382179260e-01 -2.100395560264587402e-01 8.506754040718078613e-02 1.648624241352081299e-02 2.589271962642669678e-01 1.494551356881856918e-02 1.484783440828323364e-01 2.408574670553207397e-01 3.847869932651519775e-01
-3.839593008160591125e-02 2.855531871318817139e-01 -1.639537513256072998e-01 -1.051100865006446838e-01 2.044254243373870850e-01 1.076954305171966553e-01 2.328805066645145416e-02 1.185262128710746765e-01 4.642758369445800781e-01 2.659499943256378174e-01 3.083639312535524368e-03 1.932368031702935696e-04 1.444620788097381592e-01 2.478967979550361633e-02 9.519965387880802155e-03 -2.137507349252700806e-01 -6.274574249982833862e-02 -3.585946559906005859e-01 2.817595936357975006e-02 -1.653786897659301758e-01 -2.650990523397922516e-02 2.279501408338546753e-02 1.957553774118423462e-01 -2.583696544170379639e-01 1.816135942935943604e-01 1.074903309345245361e-01 4.664338380098342896e-02 -3.455138579010963440e-02 3.680431842803955078e-01 -6.685674190521240234e-02 -5.190744251012802124e-02 5.186340771615505219e-03
-3.632628545165061951e-02 -1.780338399112224579e-02 2.950911819934844971e-01 -3.148592710494995117e-01 2.025905251502990723e-01 2.803216576576232910e-01 7.278988510370254517e-02 3.502114117145538330e-02 4.256202280521392822e-01 -3.903710097074508667e-02 -1.048166975378990173e-01 -2.879562377929687500e-01 -2.171346545219421387e-01 -2.886171340942382812e-01 3.621389716863632202e-02 2.912781946361064911e-02 -6.000989302992820740e-02 -1.746186800301074982e-02 8.362065255641937256e-02 1.309902369976043701e-01 -8.941499888896942139e-02 3.919196426868438721e-01 2.328457869589328766e-02 7.196883112192153931e-02 -2.429181337356567383e-02 -1.178661920130252838e-02 -1.134213879704475403e-01 2.350527420639991760e-02 1.464619338512420654e-01 8.422090858221054077e-02 3.018496930599212646e-02 -1.945134103298187256e-01
1.609788835048675537e-02 7.879053242504596710e-03 4.173721745610237122e-02 -1.453426927328109741e-01 2.784090042114257812e-01 1.447740048170089722e-01 -1.953231841325759888e-01 1.299960166215896606e-01 5.010862946510314941e-01 1.577768772840499878e-01 -7.219265401363372803e-02 1.233075931668281555e-02 -1.287178043276071548e-02 8.895525336265563965e-02 1.664013862609863281e-01 -3.500811159610748291e-01 1.291944533586502075e-01 -7.925031334161758423e-02 2.540088593959808350e-01 -1.589462012052536011e-01 -2.836380600929260254e-01 9.770116955041885376e-02 1.148424446582794189e-01 -7.233095169067382812e-02 -7.830296456813812256e-02 1.845304071903228760e-01 1.893382705748081207e-02 1.019896417856216431e-01 -3.086452931165695190e-02 2.292016148567199707e-01 2.594113163650035858e-02 2.394708544015884399e-01
-4.005263000726699829e-02 3.227413166314363480e-03 1.704530864953994751e-01 -4.820499941706657410e-02 8.408813178539276123e-02 3.554102033376693726e-02 -1.910431534051895142e-01 8.658999204635620117e-02 5.998597145080566406e-01 2.698473334312438965e-01 -8.358715474605560303e-02 -1.299738604575395584e-02 1.133092790842056274e-01 1.745678037405014038e-01 -1.661270707845687866e-01 -2.354899942874908447e-01 -6.765142083168029785e-02 -1.023994013667106628e-01 1.032660156488418579e-01 1.689942181110382080e-01 -1.374599039554595947e-01 6.194773316383361816e-02 1.955998539924621582e-01 -8.748380094766616821e-02 1.138290762901306152e-01 4.979346320033073425e-02 1.414140406996011734e-02 2.436896115541458130e-01 1.826603710651397705e-02 -6.409875117242336273e-03 2.755594849586486816e-01 2.724827229976654053e-01
-4.670573025941848755e-02 -9.489796310663223267e-02 -4.396587237715721130e-02 -3.194032013416290283e-01 2.359942942857742310e-01 2.397163957357406616e-01 -2.096886783838272095e-01 -2.003282159566879272e-01 4.677525460720062256e-01 8.262668550014495850e-02 8.328969031572341919e-02 -1.011500786989927292e-02 -2.705886662006378174e-01 2.166202291846275330e-02 -2.849350273609161377e-01 -1.399902552366256714e-01 2.054525762796401978e-01 -4.203344881534576416e-02 -1.845487952232360840e-01 1.148585155606269836e-01 -1.602692902088165283e-01 1.066569015383720398e-01 -4.528127983212471008e-02 1.313236504793167114e-01 -5.939225107431411743e-02 -1.680535674095153809e-01 -1.263876259326934814e-01 -1.666526645421981812e-01 2.185726761817932129e-01 2.080195769667625427e-02 9.358157962560653687e-02 -2.011700905859470367e-02
3.080649301409721375e-02 -1.858009845018386841e-01 1.403762549161911011e-01 -1.344027668237686157e-01 -1.064633950591087341e-01 2.192128002643585205e-01 5.570622161030769348e-02 1.247017160058021545e-01 2.894004285335540771e-01 -2.047611176967620850e-01 -1.136313527822494507e-01 -2.935506999492645264e-01 1.166548356413841248e-01 2.305811345577239990e-01 -2.367522716522216797e-01 -3.186203837394714355e-01 -5.854520201683044434e-02 -6.937728822231292725e-02 2.671147463843226433e-03 3.764396533370018005e-02 4.623393528163433075e-03 2.871028184890747070e-01 -2.223046571016311646e-01 -8.423843234777450562e-02 7.485670596361160278e-02 -4.153229296207427979e-02 5.656417459249496460e-02 2.611670494079589844e-01 3.379477858543395996e-01 8.196912705898284912e-02 2.134411782026290894e-01 -7.586550712585449219e-02
1.345848292112350464e-01 -3.473133221268653870e-02 -2.957527711987495422e-02 -2.664627134799957275e-01 7.635751366615295410e-02 8.217991888523101807e-02 7.731901854276657104e-02 8.117988705635070801e-03 3.598345220088958740e-01 1.006633266806602478e-01 3.818137571215629578e-02 1.602854579687118530e-01 -2.799005806446075439e-01 1.869192868471145630e-01 4.927509278059005737e-02 4.022867232561111450e-02 1.115121915936470032e-01 -1.305149793624877930e-01 -7.409764081239700317e-02 -1.128127351403236389e-01 -1.542654782533645630e-01 3.571515083312988281e-01 -1.815619319677352905e-01 2.918146848678588867e-01 4.613774716854095459e-01 8.756028860807418823e-02 1.550451070070266724e-01 1.102074980735778809e-01 -4.256329499185085297e-03 2.175653912127017975e-02 4.518529400229454041e-02 1.722418069839477539e-01
7.035249471664428711e-02 -1.112646162509918213e-01 -1.141212359070777893e-01 -1.757238209247589111e-01 -2.729476094245910645e-01 1.936447806656360626e-02 1.713885068893432617e-01 -6.964216381311416626e-02 4.644835889339447021e-01 -1.333234608173370361e-01 -6.850598007440567017e-02 2.926368638873100281e-02 -2.321081906557083130e-01 2.465285062789916992e-01 1.081559434533119202e-02 -7.123488932847976685e-02 1.103581860661506653e-02 -2.700560390949249268e-01 3.577089309692382812e-02 -1.090394109487533569e-01 -1.034201607108116150e-01 1.200099214911460876e-01 1.188339963555335999e-01 2.232441008090972900e-01 4.136667549610137939e-01 1.848992854356765747e-01 1.489513963460922241e-01 1.455008387565612793e-01 1.084423586726188660e-01 1.494645625352859497e-01 3.411977365612983704e-02 1.074714660644531250e-01
1.245860531926155090e-01 -1.838871650397777557e-02 -1.641356796026229858e-01 -2.467358708381652832e-01 -9.922609478235244751e-02 7.201282680034637451e-02 -6.527606397867202759e-02 1.082694157958030701e-02 4.009137451648712158e-01 -1.973311230540275574e-02 4.171483218669891357e-02 3.261576220393180847e-02 -3.076772093772888184e-01 1.348400115966796875e-01 -1.545447260141372681e-01 2.765970490872859955e-02 -4.783158376812934875e-02 -1.384707987308502197e-01 2.594125866889953613e-01 -1.282120794057846069e-01 -1.059495378285646439e-02 2.815784215927124023e-01 1.853144615888595581e-01 3.840483129024505615e-01 2.905220687389373779e-01 5.933890119194984436e-02 9.549694508314132690e-02 1.262886673212051392e-01 2.593529522418975830e-01 1.462020426988601685e-01 -6.282137334346771240e-02 5.901907756924629211e-02
9.846047312021255493e-02 -4.023582488298416138e-02 -5.343460477888584137e-03 -3.102861046791076660e-01 1.230802312493324280e-01 -4.612343851476907730e-03 6.482908129692077637e-02 -7.185003254562616348e-03 5.714491605758666992e-01 -3.247068449854850769e-02 -8.333698660135269165e-02 -2.251986972987651825e-02 -1.383318006992340088e-01 -2.328888513147830963e-03 -2.822056412696838379e-01 -6.568485498428344727e-02 9.868250787258148193e-02 -5.385536700487136841e-02 1.097065582871437073e-02 -4.651740193367004395e-02 -4.751214385032653809e-01 2.087311446666717529e-01 1.675056815147399902e-01 2.101182006299495697e-02 -1.649643778800964355e-01 1.485868841409683228e-01 -1.247543469071388245e-01 2.509195916354656219e-02 -1.719577796757221222e-02 -7.866311818361282349e-02 -1.186320856213569641e-01 -1.898064911365509033e-01
3.142387792468070984e-02 -1.914511919021606445e-01 -3.751006722450256348e-02 -9.674194455146789551e-02 1.893323212862014771e-01 2.517487108707427979e-01 1.392432451248168945e-01 1.433721184730529785e-01 4.234633147716522217e-01 -5.458486825227737427e-02 2.992215454578399658e-01 -4.191616550087928772e-03 -3.459896743297576904e-01 -4.718114808201789856e-02 -2.076601088047027588e-01 -3.263179585337638855e-02 1.526037454605102539e-01 -1.847521811723709106e-01 8.815777301788330078e-02 3.703967109322547913e-02 -1.973869204521179199e-01 9.032548218965530396e-02 1.954947263002395630e-01 3.246064297854900360e-03 2.548181414604187012e-01 3.346854448318481445e-02 1.745887398719787598e-01 -3.308188617229461670e-01 2.849716134369373322e-02 9.406027942895889282e-02 7.587799429893493652e-02 -3.383321687579154968e-02
-3.818377852439880371e-01 -1.970226466655731201e-01 -3.720084428787231445e-01 -1.609053760766983032e-01 2.707295715808868408e-01 -2.431208454072475433e-02 1.325070559978485107e-01 -6.705802679061889648e-02 3.993756473064422607e-01 -1.870479285717010498e-01 1.027323380112648010e-01 -1.803482919931411743e-01 1.176484748721122742e-01 -1.021627932786941528e-01 2.480039373040199280e-02 1.093956269323825836e-02 -2.689336054027080536e-02 1.608708202838897705e-01 5.701191723346710205e-02 7.668919861316680908e-03 -1.476884335279464722e-01 1.301571726799011230e-01 1.308100223541259766e-01 -7.202867418527603149e-02 1.072488948702812195e-01 -1.329822689294815063e-01 -1.363412290811538696e-01 1.549072414636611938e-01 1.334938406944274902e-01 2.106241583824157715e-01 9.082706272602081299e-02 -2.437454015016555786e-01
-8.225672692060470581e-02 -1.399776041507720947e-01 1.083218529820442200e-01 -7.804377377033233643e-02 -1.833388395607471466e-02 1.130404248833656311e-01 -6.751285493373870850e-02 5.236067995429039001e-02 3.869015276432037354e-01 -3.676841268315911293e-03 -1.279023438692092896e-01 1.460329294204711914e-01 -1.760046780109405518e-01 3.213512599468231201e-01 1.100270003080368042e-01 -6.545505672693252563e-02 1.603189408779144287e-01 3.830824419856071472e-02 2.655465304851531982e-01 -7.183671742677688599e-02 1.336860358715057373e-01 8.565144240856170654e-02 4.615101963281631470e-02 -1.293758004903793335e-01 4.085397720336914062e-01 3.390268385410308838e-01 -2.155919745564460754e-02 1.572101265192031860e-01 1.734051853418350220e-01 -1.657073497772216797e-01 1.597954332828521729e-01 -2.456997931003570557e-01
-9.416247904300689697e-02 -1.550682540982961655e-02 2.633238136768341064e-01 -3.772079944610595703e-01 8.666762150824069977e-03 2.295732498168945312e-01 2.510869801044464111e-01 1.260612439364194870e-02 4.835020899772644043e-01 1.647031754255294800e-01 8.292607218027114868e-02 -1.477935463190078735e-01 -1.679165810346603394e-01 -3.507359698414802551e-02 -1.968523710966110229e-01 -2.357240468263626099e-01 3.541998192667961121e-02 -1.955324113368988037e-01 -9.226287901401519775e-02 1.508921831846237183e-01 -2.159865796566009521e-01 2.268380075693130493e-01 -1.439034193754196167e-01 -3.749448433518409729e-02 -1.181552931666374207e-01 -6.316246837377548218e-02 2.743418142199516296e-02 3.648659680038690567e-03 -8.353588730096817017e-02 7.415789179503917694e-03 4.539986699819564819e-02 -1.764159500598907471e-01
-1.542562842369079590e-01 -1.647624969482421875e-01 -1.906789541244506836e-01 -2.320514619350433350e-01 3.646466434001922607e-01 1.624402254819869995e-01 5.053165555000305176e-02 -2.842233702540397644e-02 3.729862570762634277e-01 -1.251889020204544067e-01 6.601791828870773315e-02 -1.063293293118476868e-01 -6.865631323307752609e-03 -2.207058370113372803e-01 -6.703847646713256836e-02 -2.280931361019611359e-02 2.494871765375137329e-01 1.150106191635131836e-01 1.393119990825653076e-01 -6.159988790750503540e-02 3.861526772379875183e-02 1.690412610769271851e-01 -1.692845225334167480e-01 -1.326266378164291382e-01 -8.997692167758941650e-02 -2.741670310497283936e-01 1.612661480903625488e-01 -1.053039953112602234e-01 3.207688033580780029e-01 2.256541848182678223e-01 1.156564280390739441e-01 9.681911766529083252e-02
-1.299668699502944946e-01 -2.037471532821655273e-01 -1.850500553846359253e-01 -1.388922035694122314e-01 -3.702886402606964111e-02 -2.199240326881408691e-01 -5.407855287194252014e-02 -2.350791841745376587e-01 5.084887742996215820e-01 1.024720445275306702e-01 8.013343811035156250e-02 -2.616673335433006287e-02 -1.607873141765594482e-01 1.661071032285690308e-01 -6.775309145450592041e-02 6.004646047949790955e-02 1.699233055114746094e-01 -2.882631495594978333e-03 4.446299746632575989e-02 -9.804359078407287598e-02 1.917094588279724121e-01 7.421767711639404297e-02 -2.280533313751220703e-01 -3.866420313715934753e-02 4.011893272399902344e-01 -3.442945703864097595e-02 -7.029979676008224487e-02 3.191103041172027588e-02 3.584932684898376465e-01 -1.523111015558242798e-02 3.787554800510406494e-02 8.837843686342239380e-02
-2.862159907817840576e-01 2.932468354701995850e-01 -6.038144975900650024e-02 -2.695199847221374512e-01 9.471852332353591919e-02 9.222184866666793823e-02 8.838656544685363770e-02 -1.678660809993743896e-01 3.086718618869781494e-01 7.000799290835857391e-03 -1.843682080507278442e-01 1.564779318869113922e-02 -8.645799756050109863e-02 3.060567658394575119e-03 3.652710840106010437e-02 1.412782371044158936e-01 -1.456355005502700806e-01 1.749754399061203003e-01 -9.092894941568374634e-02 2.301944941282272339e-01 -1.305605620145797729e-01 2.071742117404937744e-01 6.450452655553817749e-02 -5.235437676310539246e-02 3.586255908012390137e-01 3.684327006340026855e-02 1.148460879921913147e-01 2.055382430553436279e-01 6.281886249780654907e-02 1.974911540746688843e-01 -3.163843750953674316e-01 -1.886374801397323608e-01
-8.672258257865905762e-02 -2.438359409570693970e-01 -2.686015963554382324e-01 -1.707776337862014771e-01 5.069434642791748047e-02 -2.526074647903442383e-01 1.540970802307128906e-01 2.475759759545326233e-02 3.842397332191467285e-01 2.166038304567337036e-01 -1.721756458282470703e-01 4.188885912299156189e-02 -1.436916440725326538e-01 9.933739900588989258e-02 -7.860156707465648651e-03 2.925696410238742828e-02 -1.250876188278198242e-01 1.472689658403396606e-01 1.786327064037322998e-01 -1.410167962312698364e-01 -7.949991524219512939e-02 3.525384068489074707e-01 -9.007971733808517456e-03 -3.543366193771362305e-01 -6.568086147308349609e-02 2.826179936528205872e-02 1.032281666994094849e-01 1.646696180105209351e-01 2.373215705156326294e-01 1.841083168983459473e-01 3.360385820269584656e-02 -6.310133635997772217e-02
-6.355699151754379272e-02 -1.376023143529891968e-01 3.049529790878295898e-01 -1.242082044482231140e-01 1.363643351942300797e-02 4.095075130462646484e-01 -1.006513740867376328e-02 -4.256842366885393858e-04 3.640024662017822266e-01 2.838219329714775085e-02 -1.817011982202529907e-01 -6.786977499723434448e-02 -2.349140495061874390e-01 -3.188358843326568604e-01 -9.243053197860717773e-02 9.594723815098404884e-04 8.324193768203258514e-03 -1.512178406119346619e-02 -2.531351149082183838e-02 -1.468329876661300659e-01 -2.171541601419448853e-01 3.218623995780944824e-01 -1.096371281892061234e-02 -1.133667081594467163e-01 1.272961646318435669e-01 -5.014571547508239746e-02 1.140060797333717346e-01 1.141299232840538025e-01 1.838032752275466919e-01 7.967673242092132568e-02 6.243115663528442383e-02 -2.988550066947937012e-01
-1.533449292182922363e-01 9.737677872180938721e-02 3.271971046924591064e-01 -2.116238176822662354e-01 -1.057973280549049377e-01 8.606673032045364380e-02 1.885067224502563477e-01 4.141845926642417908e-02 6.163150072097778320e-01 2.176126390695571899e-01 -1.930761896073818207e-02 -1.489388644695281982e-01 1.017895042896270752e-01 2.281366847455501556e-02 -6.828665733337402344e-02 -7.041637599468231201e-02 -1.545217037200927734e-01 -1.199552938342094421e-01 -1.631761044263839722e-01 8.814928680658340454e-02 1.715544760227203369e-01 -6.147213652729988098e-02 2.721024155616760254e-01 -1.917797476053237915e-01 1.922695152461528778e-02 1.532302498817443848e-01 1.638646237552165985e-02 1.938240230083465576e-01 2.548463083803653717e-02 -2.793148532509803772e-02 -5.676419287919998169e-02 7.760418206453323364e-02
1.283478736877441406e-01 4.839207977056503296e-03 -9.777824580669403076e-02 3.697251528501510620e-02 5.307709798216819763e-02 8.796259015798568726e-02 2.950960099697113037e-01 -7.530029863119125366e-02 4.516603648662567139e-01 1.740867942571640015e-01 -1.314684003591537476e-01 -2.900730669498443604e-01 1.513171792030334473e-01 -1.976131796836853027e-01 -1.714886277914047241e-01 -1.989582031965255737e-01 -4.866077098995447159e-03 -1.107319891452789307e-01 1.029094159603118896e-01 6.371618062257766724e-02 -4.054960012435913086e-01 -1.304909437894821167e-01 -9.532821923494338989e-02 6.723015010356903076e-02 2.333338111639022827e-01 -8.838009834289550781e-02 7.772126048803329468e-02 2.694839537143707275e-01 1.272854059934616089e-01 -7.052326947450637817e-02 -9.559223055839538574e-02 9.680207818746566772e-02
1.241914331912994385e-01 -3.231798484921455383e-02 -4.465847834944725037e-02 -1.873981952667236328e-01 3.393220901489257812e-02 8.907265961170196533e-02 1.057920083403587341e-01 1.814235448837280273e-01 3.979441821575164795e-01 1.631149500608444214e-01 -1.034192144870758057e-01 -1.088881045579910278e-01 -2.383417040109634399e-01 1.038916558027267456e-01 9.289005398750305176e-02 -3.047911195608321577e-05 3.369163721799850464e-02 3.727591037750244141e-02 7.562681566923856735e-03 -5.902615841478109360e-03 -7.180590182542800903e-02 3.459817767143249512e-01 -1.296397745609283447e-01 -4.501586258411407471e-01 -1.124788448214530945e-01 -5.972979962825775146e-02 1.543633192777633667e-01 2.218901664018630981e-01 2.953444123268127441e-01 2.117012590169906616e-01 1.322085261344909668e-01 1.541039049625396729e-01
-1.140933856368064880e-01 1.592466793954372406e-02 -2.713332772254943848e-01 -3.311124444007873535e-01 1.518937498331069946e-01 -1.286266297101974487e-01 2.329100817441940308e-01 4.157623276114463806e-02 4.385846853256225586e-01 -3.893892467021942139e-02 6.838946789503097534e-02 1.931886374950408936e-02 -3.464172780513763428e-02 3.881842792034149170e-01 3.442700579762458801e-02 9.745991975069046021e-02 -2.459025681018829346e-01 -1.649161577224731445e-01 -5.790799483656883240e-02 9.692379832267761230e-02 -1.492076367139816284e-01 8.924423903226852417e-02 -1.191117092967033386e-01 -2.351126670837402344e-01 -9.095370024442672729e-02 9.219248592853546143e-02 8.227389305830001831e-02 -8.222588151693344116e-02 1.438084542751312256e-01 -7.879248005338013172e-04 -1.283484101295471191e-01 -2.807540893554687500e-01
2.792309820652008057e-01 -1.132654473185539246e-01 1.021839771419763565e-02 -3.463613986968994141e-01 1.844697073101997375e-02 2.139378897845745087e-02 7.317884266376495361e-02 6.982863694429397583e-02 5.025300383567810059e-01 -2.269777357578277588e-01 1.736525595188140869e-01 -6.153375655412673950e-02 -2.259307652711868286e-01 1.921110413968563080e-02 -1.994873881340026855e-01 5.203706026077270508e-02 -1.339623779058456421e-01 4.336933139711618423e-03 1.391422301530838013e-01 2.250996232032775879e-01 3.428553417325019836e-02 2.449798136949539185e-01 -1.142666395753622055e-02 -2.743135206401348114e-02 7.545088976621627808e-02 5.727237835526466370e-02 2.042037397623062134e-01 6.759124249219894409e-02 -2.867241501808166504e-01 1.237544938921928406e-01 1.904728114604949951e-01 8.409586548805236816e-02
-2.261944562196731567e-01 2.295207232236862183e-01 1.596369594335556030e-02 -2.447493523359298706e-01 3.193014860153198242e-02 2.224803864955902100e-01 -1.019290313124656677e-01 1.746299304068088531e-02 4.299795627593994141e-01 -1.792312711477279663e-01 8.228250592947006226e-02 -1.933098733425140381e-01 -7.149180024862289429e-02 7.655043900012969971e-02 -1.431087851524353027e-01 1.196518614888191223e-01 1.518796086311340332e-01 -1.727381497621536255e-01 2.458681762218475342e-01 2.206940762698650360e-02 -2.465966194868087769e-01 2.290609180927276611e-01 3.270933404564857483e-02 -1.902688853442668915e-02 1.771610230207443237e-01 2.004627585411071777e-01 2.521194815635681152e-01 -1.104187071323394775e-01 -2.011281698942184448e-01 7.252193987369537354e-02 1.171904057264328003e-01 1.804060935974121094e-01
6.624734401702880859e-02 1.728012859821319580e-01 1.763349920511245728e-01 -1.347032189369201660e-01 1.595244109630584717e-01 1.107976492494344711e-02 -9.001801162958145142e-02 8.085066080093383789e-02 6.175228357315063477e-01 1.115735173225402832e-01 4.542725905776023865e-02 -8.114226907491683960e-02 9.065786004066467285e-02 1.244910880923271179e-01 -1.216396093368530273e-01 -9.139584004878997803e-02 7.393684238195419312e-02 5.183032527565956116e-02 2.759975492954254150e-01 -2.411685511469841003e-02 -1.806269884109497070e-01 1.825463473796844482e-01 1.128750368952751160e-01 -1.655379533767700195e-01 1.008887290954589844e-01 -8.282271027565002441e-02 3.075808286666870117e-03 2.400807440280914307e-01 -2.225598692893981934e-01 1.032054126262664795e-01 1.313992589712142944e-01 2.895958125591278076e-01
-1.528197824954986572e-01 -1.409490257501602173e-01 5.280509218573570251e-02 -2.025515884160995483e-01 5.539962649345397949e-02 5.611834302544593811e-02 -3.002769127488136292e-02 1.042211279273033142e-01 6.704421043395996094e-01 -9.222351759672164917e-02 -2.719582915306091309e-01 8.151656948029994965e-03 -2.800835110247135162e-02 6.251189857721328735e-02 -2.302801050245761871e-02 8.302856981754302979e-02 -8.792509138584136963e-02 6.701851636171340942e-02 -4.156735539436340332e-02 -5.724611133337020874e-02 -3.409933447837829590e-01 2.238507121801376343e-01 -8.707184344530105591e-02 -1.512165367603302002e-01 -1.058130338788032532e-01 -1.133792027831077576e-01 -2.092032507061958313e-02 -4.924872145056724548e-02 1.099015399813652039e-01 -1.728395521640777588e-01 1.878050714731216431e-01 -1.806717365980148315e-01
9.425629861652851105e-03 -6.511111557483673096e-02 -7.842588424682617188e-02 -4.029745459556579590e-01 1.212193816900253296e-01 -3.240637779235839844e-01 1.269103735685348511e-01 -1.215568855404853821e-01 4.098194539546966553e-01 1.189394816756248474e-01 2.532412409782409668e-01 5.314168706536293030e-02 -1.509327739477157593e-01 6.570803374052047729e-02 -8.869670331478118896e-02 2.083909362554550171e-01 -1.486755013465881348e-01 1.029754132032394409e-01 3.451444953680038452e-02 -3.523715957999229431e-02 2.568893320858478546e-02 1.724945604801177979e-01 8.296393603086471558e-02 -8.490836620330810547e-02 7.922734320163726807e-02 -7.573681324720382690e-02 4.612010121345520020e-01 -6.418237835168838501e-02 1.453012079000473022e-01 7.238481193780899048e-02 -1.188035011291503906e-01 -1.182718109339475632e-02
-2.938610613346099854e-01 -1.455438882112503052e-01 8.016900159418582916e-03 -2.480739802122116089e-01 4.407924413681030273e-02 -3.454227373003959656e-02 1.229997202754020691e-01 5.347731336951255798e-02 5.018665194511413574e-01 2.010530382394790649e-01 -1.183775663375854492e-01 1.178554221987724304e-01 9.621781110763549805e-02 -1.827042102813720703e-01 6.513503193855285645e-02 9.517142176628112793e-02 1.203026715666055679e-02 -1.287648221477866173e-03 1.113784238696098328e-01 -2.517448365688323975e-01 1.965514011681079865e-02 -1.031373143196105957e-01 -2.226318717002868652e-01 3.573728352785110474e-02 4.553065896034240723e-01 2.580678090453147888e-02 -5.473065376281738281e-02 1.623852252960205078e-01 1.978897489607334137e-02 -3.667176514863967896e-02 -2.363755851984024048e-01 2.934845723211765289e-02
-5.154437199234962463e-02 -9.611064195632934570e-02 -9.074220061302185059e-02 -3.549761474132537842e-01 1.122121512889862061e-01 -6.679983437061309814e-02 -1.908811368048191071e-02 -2.014580816030502319e-01 3.523634076118469238e-01 1.552788615226745605e-01 -1.715095192193984985e-01 -1.460321694612503052e-01 -1.845690011978149414e-01 1.093870475888252258e-01 1.627885848283767700e-01 3.025989048182964325e-02 -6.209670566022396088e-03 -2.306112498044967651e-01 -1.109449341893196106e-01 -2.764088213443756104e-01 -7.884779945015907288e-03 1.037884578108787537e-01 -2.922679483890533447e-02 -1.629258990287780762e-01 1.387508362531661987e-01 4.133826792240142822e-01 2.036701887845993042e-01 2.381502687931060791e-01 3.084921464323997498e-02 1.955049857497215271e-02 3.945144638419151306e-02 2.280621677637100220e-01
-5.154619365930557251e-02 5.803210660815238953e-03 -1.573533862829208374e-01 -2.318418473005294800e-01 -8.476785570383071899e-02 2.616070210933685303e-02 1.763352006673812866e-01 -1.087530255317687988e-01 3.449623882770538330e-01 5.599211156368255615e-02 -1.002818942070007324e-01 -4.832629486918449402e-02 -1.162811070680618286e-01 1.462375968694686890e-01 -1.195764020085334778e-01 9.293999522924423218e-02 -2.827315628528594971e-01 -7.614610344171524048e-02 7.745156437158584595e-02 -1.682045459747314453e-01 3.921789675951004028e-02 1.811897903680801392e-01 -6.395471096038818359e-02 -4.710945487022399902e-01 -8.043235540390014648e-02 2.747457474470138550e-03 1.873245388269424438e-01 9.771441668272018433e-02 4.000172019004821777e-01 2.893887162208557129e-01 3.559488803148269653e-03 1.831434480845928192e-02
1.595894247293472290e-01 -8.054175227880477905e-02 -1.674969643354415894e-01 -1.450346708297729492e-01 -9.885316714644432068e-03 1.836578696966171265e-01 1.956058889627456665e-01 -1.920996606349945068e-01 3.378417789936065674e-01 -1.372081041336059570e-01 9.717779606580734253e-02 -9.390341490507125854e-02 -7.001429051160812378e-02 2.656045556068420410e-01 -2.510954141616821289e-01 -2.040954083204269409e-01 1.638738662004470825e-01 -6.181715428829193115e-02 -7.192771881818771362e-02 -8.944942802190780640e-02 -3.447633981704711914e-01 9.811852127313613892e-02 1.559977531433105469e-01 -1.296088844537734985e-01 3.611197695136070251e-02 3.187909424304962158e-01 1.308679729700088501e-01 9.114054590463638306e-02 3.256704807281494141e-01 -1.181585639715194702e-01 9.844860062003135681e-03 -1.289498656988143921e-01
2.501026988029479980e-01 -1.657215878367424011e-02 -3.952824696898460388e-02 -2.446427494287490845e-01 -3.499185293912887573e-02 2.191374637186527252e-02 9.653142094612121582e-02 8.115256577730178833e-02 4.804161787033081055e-01 1.926525980234146118e-01 -2.287994325160980225e-01 -2.940591573715209961e-01 -8.882964402437210083e-02 -2.366395592689514160e-01 -1.057182922959327698e-01 1.178254187107086182e-01 -2.859647944569587708e-02 -2.059704996645450592e-02 -9.391900897026062012e-02 3.835171833634376526e-02 -1.014252752065658569e-01 -1.725220680236816406e-01 -1.508866101503372192e-01 3.159905597567558289e-02 3.335994780063629150e-01 -7.006993889808654785e-02 2.027443796396255493e-01 1.804088056087493896e-01 1.330858916044235229e-01 -3.332306072115898132e-02 2.735273838043212891e-01 -6.024648621678352356e-02
-2.424184232950210571e-01 -9.725005179643630981e-02 8.211036771535873413e-02 -2.156533449888229370e-01 -3.500100597739219666e-02 2.167547643184661865e-01 1.820671558380126953e-01 8.147132396697998047e-02 3.347951471805572510e-01 7.662216573953628540e-02 -6.995330005884170532e-02 -8.268433809280395508e-02 -1.338973194360733032e-01 3.268018960952758789e-01 1.339142918586730957e-01 2.701904997229576111e-02 6.723833084106445312e-02 3.448070213198661804e-02 7.483883947134017944e-02 -3.215446695685386658e-02 1.864193081855773926e-01 1.881829835474491119e-02 -6.655985023826360703e-03 -1.648046076297760010e-01 5.025148391723632812e-01 3.307675719261169434e-01 -4.894785955548286438e-02 1.603823155164718628e-01 -4.305661842226982117e-02 -4.251077398657798767e-02 9.425839036703109741e-02 -2.005126476287841797e-01
1.929786354303359985e-01 -2.871992886066436768e-01 -1.231112703680992126e-01 -1.491222530603408813e-01 1.910769939422607422e-01 -1.150099635124206543e-01 -3.201490640640258789e-02 -8.330632746219635010e-02 4.287129640579223633e-01 -2.395957708358764648e-01 -7.573393732309341431e-02 2.412047982215881348e-02 -1.942313760519027710e-01 1.556974202394485474e-01 5.102045834064483643e-02 1.395175978541374207e-02 2.995116412639617920e-01 9.003748744726181030e-02 -1.536429524421691895e-01 1.344048976898193359e-01 -1.368010491132736206e-01 1.700218468904495239e-01 1.134309694170951843e-01 -3.128287792205810547e-01 1.608825773000717163e-01 1.317045241594314575e-01 2.433224916458129883e-01 7.795107364654541016e-02 9.031200408935546875e-02 -1.643727272748947144e-01 3.941719606518745422e-02 1.726870238780975342e-01
-3.344885632395744324e-02 -1.042962744832038879e-01 6.382333487272262573e-02 -3.661610186100006104e-02 -2.117982208728790283e-01 -2.628649771213531494e-02 1.114838719367980957e-01 8.745741099119186401e-02 6.294342279434204102e-01 -4.432044178247451782e-02 -8.192285895347595215e-02 5.913313850760459900e-02 -1.742348521947860718e-01 6.371311098337173462e-02 6.277425587177276611e-02 -6.571642309427261353e-02 -1.773824095726013184e-01 -1.467815190553665161e-01 -1.145531702786684036e-02 1.138335838913917542e-01 -2.092388868331909180e-01 1.303859204053878784e-01 5.630104616284370422e-02 -3.052579760551452637e-01 -5.437413230538368225e-02 -5.654278397560119629e-02 1.227295845746994019e-01 -4.817338287830352783e-02 3.757628202438354492e-01 -8.055129647254943848e-02 2.139633446931838989e-01 -1.602829098701477051e-01
-1.618316024541854858e-01 -6.710965931415557861e-02 -1.484905928373336792e-01 -1.868741810321807861e-01 2.380015999078750610e-01 4.351065307855606079e-02 8.573931641876697540e-03 -1.681369096040725708e-01 5.120809078216552734e-01 -1.177510470151901245e-01 1.715390831232070923e-01 6.652905791997909546e-02 9.392102062702178955e-02 -3.932163119316101074e-02 -4.173671081662178040e-02 1.574377417564392090e-01 2.423167824745178223e-01 6.951336562633514404e-02 5.002168472856283188e-03 2.546741664409637451e-01 6.129957735538482666e-02 8.633593469858169556e-02 1.898066848516464233e-01 -1.489442028105258942e-02 2.708264812827110291e-02 3.197415471076965332e-01 3.310077190399169922e-01 1.846882700920104980e-01 -3.172053396701812744e-02 -1.429644413292407990e-02 -1.504541635513305664e-01 1.795259416103363037e-01
-1.484076678752899170e-01 -3.157245516777038574e-01 -1.895232945680618286e-01 -2.076280489563941956e-02 -1.244991645216941833e-01 -7.194835692644119263e-02 9.916268289089202881e-02 -2.254291325807571411e-01 4.631065428256988525e-01 2.155085206031799316e-01 -4.122677817940711975e-02 2.990227006375789642e-02 -3.710610792040824890e-03 8.044857531785964966e-02 -1.210487484931945801e-01 1.406091749668121338e-01 2.015825361013412476e-01 -1.316018961369991302e-02 5.482710432261228561e-03 -5.791443586349487305e-02 -1.159633044153451920e-02 1.763037145137786865e-01 -1.421918421983718872e-01 1.324767768383026123e-01 3.470315337181091309e-01 -7.419466227293014526e-02 -7.258771359920501709e-02 1.239025145769119263e-01 4.070518016815185547e-01 9.035810828208923340e-02 -1.500523388385772705e-01 9.646057151257991791e-03
-2.390033900737762451e-01 -1.391103416681289673e-01 -1.115693375468254089e-01 8.698388189077377319e-02 2.415642887353897095e-01 1.468124687671661377e-01 3.505565971136093140e-02 -6.568095833063125610e-02 5.472019314765930176e-01 7.909119874238967896e-02 -1.012437138706445694e-02 1.570439338684082031e-01 -6.559136509895324707e-02 -1.190446987748146057e-01 -2.162660211324691772e-01 -4.179205745458602905e-02 4.667814075946807861e-02 -2.447889596223831177e-01 1.995582133531570435e-01 1.276797503232955933e-01 -1.309466827660799026e-02 -2.212461456656455994e-02 2.489193975925445557e-01 -1.472263783216476440e-01 -1.320203989744186401e-01 -2.538083493709564209e-01 2.881304547190666199e-02 2.025705017149448395e-02 2.106524109840393066e-01 1.249658316373825073e-01 -1.564348936080932617e-01 -2.248214185237884521e-01
-6.837997585535049438e-02 -2.288862913846969604e-01 -3.121690265834331512e-02 -1.386314779520034790e-01 2.909930348396301270e-01 4.344720393419265747e-02 3.375411331653594971e-01 2.664850354194641113e-01 3.413545787334442139e-01 -9.424467384815216064e-02 -1.772038489580154419e-01 -1.132926046848297119e-01 -2.795692682266235352e-01 1.139944717288017273e-01 -6.495793908834457397e-02 3.903727233409881592e-02 -2.353668808937072754e-01 -5.918643623590469360e-02 1.290321163833141327e-02 -1.387346833944320679e-01 -1.271751075983047485e-01 1.248433366417884827e-01 -1.691669374704360962e-01 -2.526987195014953613e-01 -4.589884355664253235e-02 9.155677631497383118e-03 -3.025722689926624298e-02 2.349149882793426514e-01 1.274084895849227905e-01 1.614984422922134399e-01 2.780182361602783203e-01 -6.513825803995132446e-02
3.229021131992340088e-01 -8.719498664140701294e-02 -9.999169409275054932e-02 -5.388644710183143616e-02 1.006308719515800476e-01 -7.311977446079254150e-02 5.862972885370254517e-02 2.067392021417617798e-01 5.744724869728088379e-01 5.008109146729111671e-04 3.553841263055801392e-02 1.151852309703826904e-01 -4.564810544252395630e-02 -1.305076479911804199e-01 -2.024586647748947144e-01 -2.243071794509887695e-02 -9.420184046030044556e-02 -2.353345900774002075e-01 7.998635061085224152e-03 1.793101578950881958e-01 -2.942234277725219727e-01 8.999611437320709229e-02 -1.232771389186382294e-02 -4.458383470773696899e-02 1.992462724447250366e-01 -1.140878051519393921e-01 1.241349577903747559e-01 6.374076753854751587e-02 4.064767807722091675e-02 9.858930110931396484e-02 9.418328106403350830e-02 -3.503001928329467773e-01
9.010171145200729370e-02 3.121075592935085297e-02 -4.401003941893577576e-02 -4.761798381805419922e-01 1.733345538377761841e-01 -1.763682216405868530e-01 2.602106705307960510e-02 1.152717173099517822e-01 4.939341247081756592e-01 1.360438913106918335e-01 1.421278715133666992e-01 -8.517340570688247681e-02 -2.602326571941375732e-01 6.934708356857299805e-02 -9.362084418535232544e-02 1.643403917551040649e-01 -2.238561585545539856e-02 -1.850087568163871765e-02 4.384158551692962646e-02 6.236566230654716492e-02 5.624727904796600342e-02 2.745480835437774658e-01 9.808106720447540283e-02 4.214408993721008301e-02 3.488446772098541260e-02 -3.030041754245758057e-01 2.671656608581542969e-01 -1.017109304666519165e-02 4.532150179147720337e-02 5.444218218326568604e-02 -1.504357606172561646e-01 -1.105096377432346344e-02
-3.106423020362854004e-01 -1.889625331386923790e-03 -1.157293245196342468e-01 -2.163794785737991333e-01 -1.520108878612518311e-01 1.509456336498260498e-01 1.058509722352027893e-01 3.805583715438842773e-02 5.168775916099548340e-01 1.006082594394683838e-01 -6.879995018243789673e-02 2.583484053611755371e-01 -1.736489683389663696e-01 -2.848222553730010986e-01 -1.630368381738662720e-01 2.964899502694606781e-02 -8.731876313686370850e-02 2.395876348018646240e-01 5.947450920939445496e-02 9.471058100461959839e-02 -2.430506348609924316e-01 2.341485768556594849e-01 -2.770231068134307861e-01 4.372076317667961121e-02 2.358317375183105469e-02 -4.002006724476814270e-03 6.426917016506195068e-02 4.205778986215591431e-02 1.478843297809362411e-02 1.048420444130897522e-01 -6.445591151714324951e-02 -7.291736453771591187e-02
-6.766972690820693970e-02 -2.252518832683563232e-01 1.385070085525512695e-01 -3.358731567859649658e-01 -2.792037790641188622e-03 3.014651313424110413e-02 9.809213876724243164e-02 1.230756938457489014e-01 3.693301975727081299e-01 -1.015177294611930847e-01 -1.056886315345764160e-01 -1.072777733206748962e-01 -1.769923977553844452e-02 3.875622351188212633e-04 1.608428210020065308e-01 -1.718489229679107666e-01 2.229727804660797119e-02 -1.209212541580200195e-01 2.378999441862106323e-01 -8.461215347051620483e-02 -9.656125307083129883e-02 1.225296184420585632e-01 1.687229126691818237e-01 -6.233458220958709717e-02 3.129626214504241943e-01 2.332863360643386841e-01 3.299378156661987305e-01 -1.458046138286590576e-01 -3.861401602625846863e-02 1.974616944789886475e-01 3.191615045070648193e-01 3.870898485183715820e-02
-1.765670776367187500e-01 -1.417656987905502319e-01 -2.263207137584686279e-01 -2.570073902606964111e-01 2.473165690898895264e-01 1.364804506301879883e-01 1.623138785362243652e-02 1.111566275358200073e-01 4.236998260021209717e-01 -4.302164539694786072e-02 -6.096737459301948547e-03 -4.449966549873352051e-02 -4.339471459388732910e-02 -2.397715598344802856e-01 6.214043870568275452e-02 6.063327658921480179e-03 -3.413810580968856812e-02 -2.268248498439788818e-01 -1.572915017604827881e-01 -3.513488471508026123e-01 1.331572830677032471e-01 2.105615288019180298e-01 2.164878398180007935e-01 -1.542444676160812378e-01 8.883368968963623047e-02 -9.805233776569366455e-02 6.046892702579498291e-02 -1.895224489271640778e-02 2.658125758171081543e-01 2.404831498861312866e-01 -8.786581456661224365e-02 -3.350261598825454712e-02
-1.012341026216745377e-02 -1.331313997507095337e-01 -1.357094570994377136e-02 -6.298165768384933472e-02 -1.383327245712280273e-01 -1.564501971006393433e-01 1.834352463483810425e-01 1.342722307890653610e-02 6.343680024147033691e-01 5.884818732738494873e-02 -1.389369964599609375e-01 1.362815350294113159e-01 -4.965309798717498779e-02 -9.599392116069793701e-02 -1.238707602024078369e-01 7.010399550199508667e-02 -2.156401425600051880e-01 -1.231538578867912292e-01 -7.074552122503519058e-03 9.995478391647338867e-02 -2.863700389862060547e-01 1.402820944786071777e-01 -6.711855530738830566e-02 -3.455199897289276123e-01 3.652022033929824829e-02 -1.009449884295463562e-01 1.510283648967742920e-01 -7.775218784809112549e-02 3.844090551137924194e-02 -2.270520180463790894e-01 7.063491642475128174e-02 -1.708744168281555176e-01
1.499909758567810059e-01 -2.337124757468700409e-02 1.413145959377288818e-01 -1.355238705873489380e-01 1.976391524076461792e-01 -1.058406382799148560e-02 7.758483290672302246e-03 2.272021770477294922e-01 3.711704611778259277e-01 3.797266259789466858e-02 -1.605062037706375122e-01 -2.732576616108417511e-02 -3.666121363639831543e-01 1.056354865431785583e-01 -1.489974409341812134e-01 6.931837648153305054e-02 -8.285032212734222412e-02 -7.275122404098510742e-02 4.212025180459022522e-02 8.743692189455032349e-03 -1.654897332191467285e-01 2.047104537487030029e-01 1.119537875056266785e-01 -3.499547243118286133e-01 1.729039847850799561e-01 -1.732996702194213867e-01 3.204181417822837830e-02 3.256370425224304199e-01 3.374210000038146973e-01 2.615720592439174652e-02 9.798562526702880859e-02 6.557353772222995758e-03
2.483005076646804810e-01 -2.065344452857971191e-01 -1.093843672424554825e-02 -2.434477508068084717e-01 2.677831649780273438e-01 -7.528748363256454468e-02 5.578181147575378418e-02 -2.515474557876586914e-01 4.246515333652496338e-01 7.861333340406417847e-02 -2.247740700840950012e-02 2.401103638112545013e-02 4.196752235293388367e-02 2.210064828395843506e-01 9.889624081552028656e-03 5.174167826771736145e-02 5.532885342836380005e-02 1.503698807209730148e-02 8.980630338191986084e-02 -2.555411756038665771e-01 1.553257256746292114e-01 3.423050940036773682e-01 1.168276220560073853e-01 -2.899045497179031372e-02 4.777995124459266663e-02 3.122937083244323730e-01 1.070415601134300232e-01 2.121440470218658447e-01 8.918850123882293701e-02 -9.567173570394515991e-02 1.558474749326705933e-01 -1.464860290288925171e-01
-1.402822732925415039e-01 1.592549681663513184e-01 -1.496536433696746826e-01 -2.973662316799163818e-01 1.716023534536361694e-01 -7.958683371543884277e-02 -5.049163848161697388e-02 -7.210768293589353561e-03 3.142922520637512207e-01 -1.160805597901344299e-01 -3.760036453604698181e-02 7.718901336193084717e-02 2.558301091194152832e-01 1.715268008410930634e-02 -1.218652278184890747e-01 -1.311742961406707764e-01 -6.260008364915847778e-02 -4.370780289173126221e-01 1.225446835160255432e-01 -5.540609359741210938e-02 -1.371694207191467285e-01 2.587035298347473145e-01 3.656481578946113586e-02 -4.785629361867904663e-02 1.303978860378265381e-01 -8.903612941503524780e-02 -9.509301930665969849e-02 1.340110041201114655e-02 4.332073032855987549e-01 2.286013960838317871e-01 6.153166294097900391e-02 8.969807624816894531e-02
2.843694202601909637e-02 2.544430196285247803e-01 1.358961164951324463e-01 -1.158307418227195740e-01 2.012808471918106079e-01 -1.623741686344146729e-01 2.427274882793426514e-01 -1.753564625978469849e-01 4.576330780982971191e-01 4.989885911345481873e-02 3.277433663606643677e-02 -1.851365119218826294e-01 2.186312526464462280e-02 2.522219717502593994e-01 -2.926191985607147217e-01 5.980292335152626038e-02 -2.741276286542415619e-03 3.523105755448341370e-02 5.641391500830650330e-02 -1.722524315118789673e-01 -2.157769398763775826e-03 1.727212220430374146e-01 -8.741391822695732117e-03 -8.943226188421249390e-02 9.507949650287628174e-02 1.735135912895202637e-01 2.760680615901947021e-01 3.284029364585876465e-01 6.056788191199302673e-02 9.727973490953445435e-02 5.039972066879272461e-02 1.859050244092941284e-01
-7.478984445333480835e-02 1.173766329884529114e-01 -1.488098353147506714e-01 -4.053694009780883789e-02 -1.732788421213626862e-02 3.316501677036285400e-01 1.682056635618209839e-01 -4.429283738136291504e-02 5.663639903068542480e-01 2.396988421678543091e-01 -1.353270411491394043e-01 -1.935420930385589600e-01 1.323487907648086548e-01 -1.334566175937652588e-01 -3.444441035389900208e-02 -7.901118695735931396e-02 -4.744390770792961121e-02 8.047734387218952179e-03 -1.366051882505416870e-01 -1.137096360325813293e-01 -1.336409598588943481e-01 2.573259770870208740e-01 -8.652521669864654541e-02 -2.502709925174713135e-01 -2.587619423866271973e-01 1.019002348184585571e-01 1.870680600404739380e-01 8.161484450101852417e-02 1.211417466402053833e-01 1.155476123094558716e-01 -4.338978230953216553e-02 5.031565576791763306e-02
-3.192889690399169922e-01 -1.997159868478775024e-01 -1.448598224669694901e-02 -2.259454727172851562e-01 -1.273057758808135986e-01 1.169887557625770569e-01 2.651399001479148865e-02 2.702200114727020264e-01 4.507796168327331543e-01 8.457172662019729614e-02 -7.093717157840728760e-02 4.730125889182090759e-02 -8.151482045650482178e-02 3.680646046996116638e-02 -4.154974818229675293e-01 -7.758119143545627594e-03 2.132442779839038849e-02 2.630730569362640381e-01 2.541600354015827179e-02 1.108913272619247437e-01 -1.932794749736785889e-01 6.582834571599960327e-02 -1.074805930256843567e-01 -2.069324553012847900e-01 -7.419803738594055176e-02 2.634928822517395020e-01 4.748038947582244873e-02 1.645676940679550171e-01 5.142908915877342224e-02 7.149466872215270996e-02 -5.312284454703330994e-02 -1.070149838924407959e-01
4.030979424715042114e-02 -1.584040746092796326e-02 2.419818341732025146e-01 -6.309965997934341431e-02 1.112710461020469666e-01 2.464074194431304932e-01 7.589622586965560913e-02 7.159039378166198730e-02 4.200899899005889893e-01 -1.385746002197265625e-01 -1.921798139810562134e-01 1.219169348478317261e-01 -1.925270259380340576e-01 8.327274024486541748e-02 3.574518486857414246e-02 3.302401164546608925e-03 -1.440268307924270630e-01 -8.477301895618438721e-02 -3.717031795531511307e-03 -1.372337434440851212e-02 -5.278968065977096558e-02 4.821941852569580078e-01 -1.461703479290008545e-01 -1.632512509822845459e-01 2.286327779293060303e-01 -1.807072311639785767e-01 1.663194596767425537e-02 1.613010913133621216e-01 1.564498096704483032e-01 1.122644543647766113e-01 2.886720001697540283e-01 -1.255308985710144043e-01
-2.134526222944259644e-01 -1.235099136829376221e-02 9.948100894689559937e-02 -1.716066300868988037e-01 9.353902190923690796e-02 3.524306118488311768e-01 2.122402377426624298e-02 5.192052945494651794e-02 4.816152155399322510e-01 2.864362299442291260e-01 1.436238139867782593e-01 1.174760758876800537e-01 -2.203589826822280884e-01 -6.942433863878250122e-02 -6.357819586992263794e-02 -1.606421023607254028e-01 -6.677752733230590820e-02 -1.457477211952209473e-01 -1.837247908115386963e-01 -5.245491117238998413e-02 -5.419139936566352844e-02 2.878553867340087891e-01 3.267262876033782959e-02 -9.179142862558364868e-02 -1.015228033065795898e-01 -2.978792600333690643e-02 -1.342798322439193726e-01 -3.585299104452133179e-02 1.429175287485122681e-01 2.583842873573303223e-01 6.103686988353729248e-02 -2.612686157226562500e-01
-3.321051895618438721e-01 2.624548971652984619e-01 -1.091650798916816711e-01 -5.779350921511650085e-02 6.448691338300704956e-02 2.012938261032104492e-01 -3.076427802443504333e-02 -9.205880761146545410e-02 3.895883858203887939e-01 2.569485306739807129e-01 -9.090129286050796509e-02 -2.473600581288337708e-02 -1.566915214061737061e-01 -6.930789351463317871e-02 -1.632852703332901001e-01 3.396658897399902344e-01 -1.788392961025238037e-01 1.859075427055358887e-01 1.185340732336044312e-01 5.933023244142532349e-02 -2.704721093177795410e-01 2.010173201560974121e-01 1.464798208326101303e-02 -1.132523790001869202e-01 1.242906972765922546e-01 7.285355031490325928e-02 -7.172182947397232056e-02 1.188065558671951294e-01 6.354567594826221466e-03 2.746069431304931641e-01 -2.561122551560401917e-02 -1.629746556282043457e-01
-2.140609771013259888e-01 5.406975280493497849e-03 -1.762875318527221680e-01 -1.271357089281082153e-01 -2.987021505832672119e-01 -1.321658492088317871e-01 6.424638628959655762e-02 -9.884139150381088257e-02 3.948355317115783691e-01 -7.365489751100540161e-02 -1.299197226762771606e-01 2.093527838587760925e-02 -2.407552599906921387e-01 2.446398437023162842e-01 1.766432225704193115e-01 -2.221879065036773682e-01 -2.551235817372798920e-02 -2.153524160385131836e-01 -2.759015373885631561e-02 -1.417040377855300903e-01 -9.196107089519500732e-02 9.903862327337265015e-02 -3.322150558233261108e-02 1.055287793278694153e-01 4.338051378726959229e-01 8.331038057804107666e-02 1.898058950901031494e-01 1.403564363718032837e-01 1.334377527236938477e-01 1.074672192335128784e-01 1.750852167606353760e-01 7.915918715298175812e-03
-1.543190181255340576e-01 -8.270850032567977905e-02 -9.827361255884170532e-02 3.401342034339904785e-02 -1.350087076425552368e-01 5.043995101004838943e-03 5.241215229034423828e-02 -5.726565420627593994e-02 4.455340504646301270e-01 1.849305927753448486e-01 4.363010451197624207e-02 -7.835256308317184448e-02 1.738543622195720673e-02 1.059428155422210693e-01 -1.465928852558135986e-01 2.876382172107696533e-01 2.045213282108306885e-01 8.524048328399658203e-02 3.417652565985918045e-03 -7.818759232759475708e-02 4.362154379487037659e-02 3.371112644672393799e-01 -8.329612761735916138e-02 -2.371144481003284454e-02 4.183363020420074463e-01 1.062473747879266739e-02 -6.925713270902633667e-02 4.307902976870536804e-02 4.380653500556945801e-01 5.218957550823688507e-03 -4.372374340891838074e-02 1.545286327600479126e-01
-1.113024726510047913e-01 -4.860118404030799866e-02 1.833684369921684265e-02 -1.272367089986801147e-01 2.021346688270568848e-01 -1.411925256252288818e-02 -7.688179612159729004e-02 5.883472040295600891e-02 4.948970675468444824e-01 1.317621767520904541e-01 3.361637517809867859e-02 -2.754061482846736908e-02 -3.709614276885986328e-02 6.017639115452766418e-02 3.040166795253753662e-01 -1.515418291091918945e-01 1.001965105533599854e-01 -8.793859928846359253e-02 3.350412845611572266e-01 -2.442236840724945068e-01 -2.346961051225662231e-01 -6.779018044471740723e-02 1.698791235685348511e-01 -1.543010678142309189e-02 8.350619673728942871e-02 3.423848152160644531e-01 1.259062290191650391e-01 7.354601472616195679e-02 -9.705196321010589600e-02 2.432912290096282959e-01 1.924088001251220703e-01 6.476635485887527466e-02
1.903334856033325195e-01 3.956010192632675171e-02 3.550789505243301392e-02 -3.502701520919799805e-01 -2.907399646937847137e-02 -2.338069528341293335e-01 -4.810617864131927490e-02 -4.475238621234893799e-01 3.799642920494079590e-01 -3.684271872043609619e-02 -6.677575409412384033e-02 -1.447998434305191040e-01 -2.668780833482742310e-02 6.565132737159729004e-02 -7.870550453662872314e-02 -1.200462430715560913e-01 1.769724488258361816e-01 8.556257002055644989e-03 6.988465320318937302e-03 -5.987425893545150757e-02 -3.281550407409667969e-01 4.415651410818099976e-02 -1.099810674786567688e-01 -3.098351955413818359e-01 5.206577852368354797e-02 -1.111828163266181946e-01 2.531355712562799454e-03 3.284169360995292664e-02 2.914193868637084961e-01 1.132651269435882568e-01 8.675348758697509766e-02 9.580204635858535767e-02
-9.844496846199035645e-02 -6.410907953977584839e-02 -2.036948800086975098e-01 -3.816049098968505859e-01 1.654245853424072266e-01 5.931284278631210327e-03 1.282232254743576050e-01 -8.824373781681060791e-02 3.079369664192199707e-01 -4.289230331778526306e-02 1.500917226076126099e-01 -3.399994373321533203e-01 8.910911530256271362e-02 -1.240030899643898010e-01 5.235096812248229980e-02 -3.919039294123649597e-02 7.691844552755355835e-02 9.739312343299388885e-03 -2.504443190991878510e-02 -2.026142785325646400e-03 -1.901077926158905029e-01 1.750009506940841675e-01 -1.804550439119338989e-01 -2.096182703971862793e-01 -1.160137578845024109e-01 5.380028486251831055e-02 2.965437471866607666e-01 1.345849037170410156e-01 8.648082613945007324e-02 2.732103168964385986e-01 1.958865113556385040e-02 -3.608961403369903564e-01
-4.038155823945999146e-02 6.069451197981834412e-02 -2.054871618747711182e-02 -3.400065898895263672e-01 2.032603919506072998e-01 -2.130176723003387451e-01 1.625421047210693359e-01 6.058873608708381653e-02 5.072649121284484863e-01 -1.250091791152954102e-01 3.056199252605438232e-01 1.321793347597122192e-01 -3.108183443546295166e-01 5.664596334099769592e-02 -5.758165940642356873e-02 1.428997069597244263e-01 -1.094684228301048279e-01 2.936662919819355011e-02 1.668987050652503967e-02 -3.064498491585254669e-02 -1.288637612015008926e-02 9.193008393049240112e-02 7.721315603703260422e-03 -4.066476598381996155e-03 8.116691559553146362e-02 1.433611065149307251e-01 3.972348272800445557e-01 5.824347212910652161e-02 -3.713161870837211609e-02 -9.145452082157135010e-02 -7.863762974739074707e-02 1.658073216676712036e-01
-2.221782952547073364e-01 -8.860469795763492584e-03 -1.514238268136978149e-01 -9.647902846336364746e-02 9.265784174203872681e-02 2.065177410840988159e-01 1.553456336259841919e-01 1.078423559665679932e-01 3.324739634990692139e-01 5.805489420890808105e-02 -2.720770239830017090e-01 4.566200077533721924e-02 -6.851537525653839111e-02 3.361801430583000183e-02 -7.103974372148513794e-02 2.202788926661014557e-02 -1.755896359682083130e-01 -6.146589666604995728e-02 2.092398256063461304e-01 9.186161309480667114e-02 -4.326196908950805664e-01 6.921038776636123657e-02 -2.259138785302639008e-02 1.315217744559049606e-02 5.005396604537963867e-01 -5.553364008665084839e-02 -1.638252437114715576e-01 -9.044910967350006104e-02 -1.518224738538265228e-02 1.437931954860687256e-01 -6.701275706291198730e-02 1.909002661705017090e-01
1.239211764186620712e-02 1.440433263778686523e-01 -3.089346177875995636e-02 3.092852048575878143e-02 2.964730858802795410e-01 2.733397111296653748e-02 2.853832244873046875e-01 -1.519513279199600220e-01 2.682207226753234863e-01 2.869950532913208008e-01 -1.987069249153137207e-01 -2.094058394432067871e-01 -1.027801558375358582e-01 1.194939464330673218e-01 -1.966214738786220551e-02 -2.503954172134399414e-01 -1.477381028234958649e-02 -8.359354734420776367e-02 1.852309554815292358e-01 -3.017025999724864960e-02 -1.357826143503189087e-01 1.723975688219070435e-01 -3.633109331130981445e-01 9.300440549850463867e-02 2.518763244152069092e-01 1.456181518733501434e-02 2.359558641910552979e-01 2.245523929595947266e-01 1.453381627798080444e-01 1.116792336106300354e-01 -7.440532743930816650e-02 -1.353753060102462769e-01
2.427368462085723877e-01 -6.092315912246704102e-02 -3.331163898110389709e-02 -3.254587054252624512e-01 -1.348734200000762939e-01 1.266330573707818985e-02 2.617605216801166534e-02 -2.141971588134765625e-01 5.439409017562866211e-01 5.390703305602073669e-02 -5.206913501024246216e-02 -2.304595410823822021e-01 5.606874823570251465e-02 -2.948028035461902618e-02 -8.417455106973648071e-02 -9.681871533393859863e-02 1.879771500825881958e-01 1.380610466003417969e-01 1.775728724896907806e-02 1.980663537979125977e-01 -2.731334604322910309e-02 -3.219439685344696045e-01 -3.933037817478179932e-02 -1.349559873342514038e-01 2.742252647876739502e-01 4.974363744258880615e-02 3.661279380321502686e-02 1.555356681346893311e-01 2.461716830730438232e-01 -3.046054625883698463e-03 9.055021405220031738e-02 -1.530371420085430145e-02
6.726671010255813599e-02 -1.772373765707015991e-01 4.207175225019454956e-02 -1.890164613723754883e-01 -4.376667086035013199e-03 2.478738278150558472e-01 2.114858478307723999e-02 1.141877621412277222e-01 4.573401808738708496e-01 -9.380058944225311279e-02 -1.614188402891159058e-01 4.708982259035110474e-02 -1.667527258396148682e-01 9.653527289628982544e-02 1.284057646989822388e-01 -1.986925601959228516e-01 2.016845792531967163e-01 -4.449924826622009277e-02 1.732750236988067627e-01 -1.455822587013244629e-01 5.287997424602508545e-02 -1.591031700372695923e-01 1.719798333942890167e-02 9.236282110214233398e-02 3.738084435462951660e-01 3.268394172191619873e-01 1.183226928114891052e-01 -1.490122675895690918e-01 8.489616960287094116e-02 1.970731616020202637e-01 2.262394130229949951e-01 3.861049190163612366e-02
3.228555619716644287e-02 -1.410217732191085815e-01 -2.273922264575958252e-01 -6.581624597311019897e-02 3.504218906164169312e-02 1.936856955289840698e-01 -2.426176071166992188e-01 8.704008907079696655e-02 4.465405642986297607e-01 -1.379684209823608398e-01 -1.058960705995559692e-01 -1.555427312850952148e-01 -1.018055155873298645e-01 2.410435527563095093e-01 -2.820495367050170898e-01 -8.857432752847671509e-02 -7.684651762247085571e-02 -9.167310595512390137e-02 1.053134873509407043e-01 -6.818804889917373657e-03 -2.967346087098121643e-02 2.626552991569042206e-02 -1.306595206260681152e-01 -1.481875963509082794e-02 9.913945943117141724e-02 -3.180457353591918945e-01 4.354479014873504639e-01 1.168577466160058975e-02 8.276233077049255371e-02 7.816249877214431763e-02 -1.215310618281364441e-01 -1.880813390016555786e-01
-7.391715049743652344e-02 -2.630921825766563416e-02 1.014980152249336243e-01 -2.319842875003814697e-01 -1.850773096084594727e-01 1.699131876230239868e-01 1.483650505542755127e-01 -3.226946294307708740e-01 3.798777461051940918e-01 -4.442546982318162918e-03 3.027899563312530518e-01 8.284657448530197144e-02 -1.249444335699081421e-01 -6.197053194046020508e-02 -1.191318333148956299e-01 -5.763636529445648193e-02 2.272228151559829712e-01 -2.840420901775360107e-01 3.481821715831756592e-01 1.611927896738052368e-01 -5.863114073872566223e-02 6.204375997185707092e-02 -3.155132010579109192e-02 -1.380833834409713745e-01 2.935124337673187256e-01 -5.767871439456939697e-02 1.402173936367034912e-01 7.898841053247451782e-02 -1.413608789443969727e-01 -9.640235453844070435e-02 -6.457497365772724152e-03 9.513853490352630615e-02
1.825725585222244263e-01 -8.463755995035171509e-02 -6.342153996229171753e-02 -3.973801136016845703e-01 7.931971549987792969e-02 2.709771692752838135e-01 1.053293719887733459e-01 -1.449447423219680786e-01 2.536050081253051758e-01 -1.790843605995178223e-01 2.049933224916458130e-01 1.196648627519607544e-01 -8.165080100297927856e-02 -1.589298434555530548e-02 9.903786331415176392e-02 -7.674521952867507935e-02 -8.342842757701873779e-02 -1.236858665943145752e-01 -5.705962702631950378e-02 1.381850689649581909e-01 -2.328031361103057861e-01 7.631032727658748627e-03 1.580254584550857544e-01 7.761705666780471802e-02 2.696820199489593506e-01 1.304653584957122803e-01 1.919867247343063354e-01 2.886228263378143311e-01 8.040340244770050049e-02 1.814775615930557251e-01 -3.027566671371459961e-01 1.989144682884216309e-01
-1.680664867162704468e-01 1.628389954566955566e-02 -5.615266412496566772e-02 -3.030562400817871094e-01 2.291848361492156982e-01 5.130995810031890869e-02 9.333509951829910278e-02 -1.946981251239776611e-01 2.640811502933502197e-01 -7.375168055295944214e-02 7.455930858850479126e-02 -2.628630995750427246e-01 7.887577265501022339e-02 -6.890089251101016998e-03 1.004777662456035614e-02 1.410295488312840462e-03 1.596705801784992218e-02 4.737609624862670898e-02 6.661839317530393600e-03 8.792180567979812622e-02 -2.663199901580810547e-01 3.104271590709686279e-01 -6.120657175779342651e-02 -2.127038240432739258e-01 -4.449063912034034729e-02 1.494026780128479004e-01 2.626841366291046143e-01 1.916261166334152222e-01 1.096408888697624207e-01 2.298316210508346558e-01 -1.319035142660140991e-01 -4.238962531089782715e-01
6.579956412315368652e-02 9.776828438043594360e-02 3.264410793781280518e-02 3.945887088775634766e-02 1.784392446279525757e-01 8.402899652719497681e-02 2.568279504776000977e-01 -2.768932282924652100e-01 3.142760396003723145e-01 2.881062328815460205e-01 -1.741795986890792847e-01 -1.243223696947097778e-01 -6.995958834886550903e-02 -1.393939455738291144e-04 -6.366851925849914551e-02 -2.500350773334503174e-01 -1.213612034916877747e-01 1.539387647062540054e-02 1.869042068719863892e-01 3.224256262183189392e-02 -1.600520163774490356e-01 2.256100326776504517e-01 -3.240360617637634277e-01 1.130260452628135681e-01 1.512403488159179688e-01 -5.827668588608503342e-03 2.457232475280761719e-01 2.588851451873779297e-01 1.766035556793212891e-01 1.659864485263824463e-01 -1.440855115652084351e-01 -1.669833660125732422e-01
-2.324039489030838013e-02 2.039431780576705933e-01 -1.104432791471481323e-01 8.586514741182327271e-02 2.907474339008331299e-01 -1.558946222066879272e-01 2.224188297986984253e-01 8.173072338104248047e-02 5.343585014343261719e-01 3.109193593263626099e-02 7.456716150045394897e-02 -2.495698034763336182e-01 5.287287384271621704e-02 -1.182503812015056610e-02 1.880843774415552616e-03 -3.208381533622741699e-01 -7.042330503463745117e-02 -2.270542830228805542e-01 1.060496568679809570e-01 5.104701220989227295e-02 -6.531500816345214844e-02 1.572702080011367798e-01 -8.832785487174987793e-02 -3.208344429731369019e-02 -2.576876431703567505e-02 -1.910448670387268066e-01 1.509194076061248779e-01 2.074641585350036621e-01 1.658518910408020020e-01 1.609369516372680664e-01 -9.987720102071762085e-02 -1.962714493274688721e-01
1.517812609672546387e-01 -2.064594924449920654e-01 -3.871408700942993164e-01 -9.388756006956100464e-02 -1.147777028381824493e-02 8.065910637378692627e-02 -2.113132029771804810e-01 1.524805873632431030e-01 5.227445960044860840e-01 5.059774499386548996e-03 1.824160292744636536e-02 -7.607765495777130127e-02 -4.561661928892135620e-02 1.035292446613311768e-01 -1.173002123832702637e-01 9.031894057989120483e-02 -2.085869759321212769e-01 8.313637226819992065e-02 -1.370293498039245605e-01 2.019511312246322632e-01 7.779201120138168335e-02 1.428235135972499847e-02 1.034131087362766266e-02 -5.873190984129905701e-02 1.893126368522644043e-01 6.094341725111007690e-02 3.342492282390594482e-01 1.481585055589675903e-01 1.947231441736221313e-01 1.993507519364356995e-02 -1.758557707071304321e-01 -1.572208702564239502e-01
-1.895690262317657471e-01 -2.928513586521148682e-01 -8.147460222244262695e-02 -9.827846288681030273e-02 1.292909309267997742e-02 2.523719668388366699e-01 4.061691090464591980e-02 -2.153673849534243345e-04 4.954987168312072754e-01 1.639520376920700073e-01 3.056891858577728271e-01 -4.313251376152038574e-02 -1.316965967416763306e-01 1.510849446058273315e-01 -2.034205049276351929e-01 -1.490941792726516724e-01 4.267846420407295227e-02 -2.592542469501495361e-01 -1.610304713249206543e-01 9.668615460395812988e-02 5.371472239494323730e-02 1.520423442125320435e-01 1.597287319600582123e-02 -1.167966723442077637e-01 3.595041111111640930e-02 -1.450746413320302963e-02 2.532391808927059174e-02 -1.774171292781829834e-01 -7.994943857192993164e-02 3.433248102664947510e-01 1.954974606633186340e-02 -1.501071900129318237e-01
-2.096095383167266846e-01 -3.974053263664245605e-02 1.351809874176979065e-02 -1.902174055576324463e-01 7.333838194608688354e-02 -1.019291803240776062e-01 -3.777047619223594666e-02 3.518963605165481567e-02 6.597258448600769043e-01 1.598836630582809448e-01 -1.837818534113466740e-03 1.273456402122974396e-02 2.712327837944030762e-01 -7.570549845695495605e-02 -5.598736181855201721e-02 -1.147035658359527588e-01 -3.460518550127744675e-03 1.182576268911361694e-01 -1.348866373300552368e-01 8.380235731601715088e-02 2.439439296722412109e-01 5.086807534098625183e-02 1.311856806278228760e-01 -8.340048789978027344e-02 1.642005741596221924e-01 -6.113834679126739502e-02 1.516308635473251343e-01 3.314303606748580933e-02 9.466894716024398804e-02 1.959365755319595337e-01 1.888042092323303223e-01 2.826008200645446777e-01
-1.051013544201850891e-01 1.133856475353240967e-01 2.848454117774963379e-01 -2.132455706596374512e-01 8.698813617229461670e-02 1.109759416431188583e-02 -5.867244675755500793e-02 -1.828149110078811646e-01 4.306105971336364746e-01 2.744038701057434082e-01 6.156476680189371109e-03 2.632489204406738281e-01 -1.290774345397949219e-01 -6.075709685683250427e-02 -4.664878360927104950e-04 6.215658038854598999e-02 -9.320215880870819092e-02 -3.431924283504486084e-01 7.425324618816375732e-02 -1.061247438192367554e-01 -1.604066342115402222e-01 2.104630768299102783e-01 -6.879959255456924438e-02 -1.427680999040603638e-01 -1.714477688074111938e-02 1.008173674345016479e-01 2.125719338655471802e-01 2.387752830982208252e-01 6.003174185752868652e-02 -5.088132992386817932e-02 -2.712416946887969971e-01 1.408828347921371460e-01
-1.718467622995376587e-01 -1.136167421936988831e-01 -1.236446872353553772e-01 -3.345097899436950684e-01 -4.766949452459812164e-03 8.521775901317596436e-02 3.091984093189239502e-01 -4.924249649047851562e-02 3.256939053535461426e-01 -3.427619040012359619e-01 -3.657248988747596741e-02 1.205642372369766235e-01 1.953024715185165405e-01 -2.700076438486576080e-02 7.470253854990005493e-02 -1.125414147973060608e-01 1.169700548052787781e-02 1.360639184713363647e-01 3.659054636955261230e-02 9.836409240961074829e-02 -2.290401309728622437e-01 2.772386074066162109e-01 -2.432140260934829712e-01 -9.797225892543792725e-02 1.250185221433639526e-01 3.417249023914337158e-01 -5.019519105553627014e-02 6.680990755558013916e-02 1.275496743619441986e-02 1.452299952507019043e-01 -1.957163661718368530e-01 4.269957169890403748e-02
1.570506095886230469e-01 2.439545467495918274e-02 -2.983319163322448730e-01 -2.942178770899772644e-02 -3.130564838647842407e-02 9.759294241666793823e-02 -1.110557988286018372e-01 -7.390905171632766724e-02 6.142603754997253418e-01 2.654360141605138779e-03 -1.609379611909389496e-02 -2.267613261938095093e-01 -5.804744362831115723e-02 1.351687163114547729e-01 -1.307135913521051407e-02 1.242835149168968201e-01 -1.326557844877243042e-01 1.339256167411804199e-01 -1.720174551010131836e-01 -3.002540767192840576e-02 1.614483147859573364e-01 1.675721704959869385e-01 1.766913942992687225e-02 -2.366087883710861206e-01 7.044803351163864136e-02 -2.960946224629878998e-02 2.813346683979034424e-01 1.409191638231277466e-01 1.044170260429382324e-01 3.022386133670806885e-01 -1.266756746917963028e-02 -8.115769922733306885e-02
1.071686893701553345e-01 -2.918515503406524658e-01 5.994995683431625366e-02 -1.285636574029922485e-01 2.300156354904174805e-01 2.547781467437744141e-01 -6.485833320766687393e-03 8.913407474756240845e-02 4.302202761173248291e-01 4.147234186530113220e-02 1.682612150907516479e-01 4.987975582480430603e-02 -2.901082634925842285e-01 -8.321756869554519653e-02 -2.924122214317321777e-01 -9.238120168447494507e-02 -1.172190457582473755e-01 -1.452351361513137817e-01 -1.135274171829223633e-01 1.479013562202453613e-01 -2.710895240306854248e-01 1.720769405364990234e-01 -9.899806231260299683e-03 -1.624240875244140625e-01 2.273453623056411743e-01 -6.220965459942817688e-02 -5.456659197807312012e-02 -6.425893306732177734e-02 2.118407562375068665e-02 1.332935094833374023e-01 8.840715140104293823e-02 -2.584599852561950684e-01
-3.306047618389129639e-01 1.701180487871170044e-01 4.463334754109382629e-02 -1.737716645002365112e-01 1.072471216320991516e-02 -2.571786940097808838e-01 1.125499755144119263e-01 -2.097243219614028931e-01 4.664586782455444336e-01 9.456261061131954193e-03 -9.685090929269790649e-02 -4.603436961770057678e-02 2.670137770473957062e-02 -2.920470573008060455e-02 1.760973334312438965e-01 -1.423266679048538208e-01 1.251226365566253662e-01 -9.097769856452941895e-02 8.698062598705291748e-02 8.833215385675430298e-02 1.308382898569107056e-01 1.558443307876586914e-01 -2.356974482536315918e-01 9.565714001655578613e-02 2.742620408535003662e-01 1.507406383752822876e-01 1.982487142086029053e-01 2.309648096561431885e-01 2.823678851127624512e-01 -7.923554629087448120e-02 4.741458967328071594e-02 -2.000637911260128021e-02
-2.770279645919799805e-01 -8.599257469177246094e-02 -3.226155415177345276e-02 -6.801716983318328857e-02 1.585740745067596436e-01 1.659353077411651611e-01 1.507998071610927582e-02 8.234480768442153931e-02 3.810717463493347168e-01 3.085787594318389893e-01 9.165205806493759155e-02 5.058784037828445435e-02 4.548899829387664795e-02 1.052650362253189087e-01 4.106600880622863770e-01 5.735876504331827164e-03 6.107551977038383484e-02 -3.659727051854133606e-02 3.261705935001373291e-01 -2.973465919494628906e-01 -1.831607818603515625e-01 4.385795816779136658e-02 1.363880932331085205e-01 -6.220139935612678528e-02 1.609898954629898071e-01 1.640304476022720337e-01 3.802666813135147095e-02 2.286968082189559937e-01 -1.400776207447052002e-02 1.986561417579650879e-01 -5.547912418842315674e-02 -1.008002087473869324e-01
-4.597322642803192139e-02 -1.637134328484535217e-02 1.040683090686798096e-01 -2.906382679939270020e-01 1.285123974084854126e-01 1.208236627280712128e-02 2.023586481809616089e-01 3.298092633485794067e-02 3.175956606864929199e-01 -5.475088208913803101e-02 3.582674264907836914e-02 -1.863343268632888794e-01 -1.641973257064819336e-01 3.237180411815643311e-01 -2.575534582138061523e-01 -3.990495111793279648e-03 3.321658121421933174e-03 -7.275626808404922485e-02 2.435927093029022217e-01 9.974403679370880127e-02 -2.959801256656646729e-01 6.436873972415924072e-02 7.889874279499053955e-02 -6.579431146383285522e-02 2.953490316867828369e-01 1.886977255344390869e-01 2.721698284149169922e-01 -7.189214229583740234e-02 -3.685003519058227539e-02 2.188674211502075195e-01 2.767568826675415039e-01 2.857705950736999512e-02
-1.517690569162368774e-01 -1.935220807790756226e-01 -1.742604076862335205e-01 -1.037449315190315247e-01 -2.317751944065093994e-01 -1.462835818529129028e-01 -3.061319142580032349e-02 -1.502402871847152710e-01 5.090901255607604980e-01 2.248965501785278320e-01 2.305501513183116913e-02 -7.844468206167221069e-02 2.387878112494945526e-02 1.875650435686111450e-01 1.066665258258581161e-02 1.258002817630767822e-01 7.590103149414062500e-02 1.053205356001853943e-01 3.958691656589508057e-02 5.078406631946563721e-02 7.001271843910217285e-02 2.012775838375091553e-01 -1.916024833917617798e-01 1.224739179015159607e-01 3.860500156879425049e-01 -3.532979264855384827e-02 -1.009821966290473938e-01 1.297515481710433960e-01 3.261255621910095215e-01 5.153558030724525452e-02 -9.369383752346038818e-02 1.356390416622161865e-01
1.286905407905578613e-01 2.500956952571868896e-01 -7.826398313045501709e-02 -1.157598719000816345e-01 -1.417078450322151184e-02 -1.884818524122238159e-01 1.399881243705749512e-01 -4.858979284763336182e-01 5.295524597167968750e-01 -7.041182368993759155e-02 -1.880411431193351746e-02 -2.844080626964569092e-01 6.156479939818382263e-02 -7.560390047729015350e-03 2.346267923712730408e-02 4.873584955930709839e-02 -3.464170172810554504e-02 3.127165883779525757e-02 1.227155625820159912e-01 -2.085913904011249542e-02 -1.492418050765991211e-01 9.178186208009719849e-02 -2.534270659089088440e-02 -1.968555748462677002e-01 2.550007961690425873e-02 1.791383177042007446e-01 -1.169871445745229721e-02 1.114513054490089417e-01 7.237604260444641113e-02 2.945867776870727539e-01 -7.592894136905670166e-02 -7.549806684255599976e-02
-1.202475503087043762e-01 -1.887055635452270508e-01 -8.906516432762145996e-02 -3.157698810100555420e-01 8.519729971885681152e-02 7.106257975101470947e-02 2.715889811515808105e-01 -1.889222860336303711e-01 2.070894092321395874e-01 -6.794966012239456177e-02 8.972317725419998169e-02 -1.074801236391067505e-01 -3.497879505157470703e-01 4.693937674164772034e-02 1.280729323625564575e-01 -3.375068306922912598e-02 -9.225244075059890747e-02 -1.030299440026283264e-01 1.512364298105239868e-01 -3.213627040386199951e-01 -7.164579629898071289e-02 5.360149592161178589e-02 -1.256257593631744385e-01 1.413587927818298340e-01 4.769706428050994873e-01 4.295338317751884460e-02 1.355980485677719116e-01 1.097418218851089478e-01 1.615189313888549805e-01 -8.309118449687957764e-02 1.331557780504226685e-01 -1.085512936115264893e-01
1.850001960992813110e-01 -2.537903487682342529e-01 -9.447426348924636841e-02 -8.275604993104934692e-02 6.341125816106796265e-02 -1.475820094347000122e-01 8.876652270555496216e-02 2.360939793288707733e-02 5.107946395874023438e-01 -3.098906576633453369e-02 -5.438998341560363770e-02 -4.254579544067382812e-01 2.006231546401977539e-01 1.500932406634092331e-02 -2.093595266342163086e-01 -5.137329921126365662e-02 1.623512059450149536e-01 -6.164313852787017822e-02 3.736401721835136414e-02 1.684603840112686157e-01 -2.512972652912139893e-01 -8.571544289588928223e-02 -1.796163022518157959e-01 -1.055174544453620911e-01 2.626632452011108398e-01 -9.168139845132827759e-02 1.401095092296600342e-01 1.502099335193634033e-01 8.951454609632492065e-02 9.002701938152313232e-02 5.518247187137603760e-02 -7.734979689121246338e-02
3.373084962368011475e-01 5.669916793704032898e-02 2.193165421485900879e-01 -2.119434326887130737e-01 8.611199259757995605e-02 -8.612849563360214233e-02 4.590252414345741272e-02 -2.775759063661098480e-02 6.165398955345153809e-01 2.014666279137600213e-05 -4.292869474738836288e-03 -3.105647563934326172e-01 1.739130020141601562e-01 -1.598565429449081421e-01 -3.629693388938903809e-02 5.463460832834243774e-02 -1.045103222131729126e-01 4.575167968869209290e-02 4.577101394534111023e-02 7.414806634187698364e-02 -3.660627901554107666e-01 -2.053936198353767395e-02 -1.214403137564659119e-01 5.223743990063667297e-02 1.099548116326332092e-01 5.634498223662376404e-02 2.785905823111534119e-02 -4.347426071763038635e-02 1.528179198503494263e-01 7.984408736228942871e-02 1.579951308667659760e-02 -1.231535151600837708e-01
-1.366187185049057007e-01 -1.056485250592231750e-01 -9.123990684747695923e-02 -4.286270439624786377e-01 9.183003008365631104e-02 1.438248604536056519e-01 1.267839670181274414e-01 -1.236794143915176392e-02 5.332794189453125000e-01 -1.095664352178573608e-01 2.429981380701065063e-01 1.282323449850082397e-01 2.604809105396270752e-01 2.063031680881977081e-02 -3.152392106130719185e-03 1.666068732738494873e-01 -1.941192746162414551e-01 -8.746331185102462769e-02 -1.416010260581970215e-01 -2.055046260356903076e-01 -1.955982148647308350e-01 -2.849899418652057648e-02 1.738406345248222351e-02 1.144688576459884644e-02 -1.079986020922660828e-01 -5.737146362662315369e-02 1.050274074077606201e-01 2.645846009254455566e-01 -3.097223117947578430e-02 3.009173087775707245e-02 1.129701882600784302e-01 -8.436954021453857422e-02
-1.675133705139160156e-01 2.994184941053390503e-02 -3.892449894919991493e-03 -2.033022046089172363e-01 8.385492861270904541e-02 8.506073057651519775e-02 1.659486293792724609e-01 7.809940725564956665e-02 4.599209129810333252e-01 -5.037725344300270081e-02 -1.971718668937683105e-01 2.183974534273147583e-01 2.379889786243438721e-02 -1.620816625654697418e-02 -3.395197167992591858e-02 -4.467661678791046143e-02 -2.393744587898254395e-01 8.797325938940048218e-02 2.492937147617340088e-01 2.592894434928894043e-01 -2.698844075202941895e-01 3.107660710811614990e-01 -9.334971010684967041e-02 -2.802798449993133545e-01 8.126611821353435516e-03 9.310968965291976929e-02 8.184098452329635620e-02 -7.504048943519592285e-02 1.213793158531188965e-01 1.746159940958023071e-01 1.710654050111770630e-01 -1.746988147497177124e-01
-2.789498865604400635e-01 3.158452361822128296e-02 -1.519153639674186707e-02 1.495335064828395844e-02 2.557457983493804932e-01 6.794209778308868408e-02 3.300505578517913818e-01 4.599263425916433334e-03 4.247044920921325684e-01 -2.021985054016113281e-01 -2.040094435214996338e-01 1.039939653128385544e-02 -2.282030135393142700e-01 -1.003205403685569763e-01 6.839638948440551758e-02 -2.297484502196311951e-02 5.204372107982635498e-02 5.341376364231109619e-02 2.000796347856521606e-01 -1.361294537782669067e-01 1.087988093495368958e-01 4.737233370542526245e-02 -3.088862597942352295e-01 1.511136144399642944e-01 3.242359161376953125e-01 1.467541754245758057e-01 9.504723548889160156e-02 1.560275107622146606e-01 1.712506562471389771e-01 8.370005339384078979e-02 -3.636810183525085449e-02 -1.314313113689422607e-01
-1.463425308465957642e-01 6.314267218112945557e-02 1.674786210060119629e-02 -9.958183765411376953e-02 4.958039149641990662e-02 -9.517702460289001465e-02 2.684493958950042725e-01 1.017569154500961304e-01 4.054529070854187012e-01 3.080664277076721191e-01 3.116371855139732361e-02 8.850798010826110840e-02 -1.161414906382560730e-01 7.780419290065765381e-02 1.628619730472564697e-01 -1.926482766866683960e-01 5.670101568102836609e-02 -8.759500086307525635e-02 1.761727780103683472e-02 -2.798975706100463867e-01 -1.068832874298095703e-01 -1.111330687999725342e-01 -7.338755577802658081e-02 -1.389642804861068726e-02 3.181458413600921631e-01 -5.122333765029907227e-02 3.917139768600463867e-01 1.979237049818038940e-01 1.385969668626785278e-01 1.116073876619338989e-02 -2.903050780296325684e-01 -1.492191851139068604e-02
-2.183029502630233765e-01 -7.419227156788110733e-03 -1.249835640192031860e-01 -1.374653279781341553e-01 -2.624469399452209473e-01 -2.658998966217041016e-01 1.769393831491470337e-01 -9.377583116292953491e-02 4.073215126991271973e-01 1.267745718359947205e-02 2.585178315639495850e-01 1.096378117799758911e-01 -9.173923730850219727e-02 1.378897875547409058e-01 -3.354512900114059448e-02 -1.256383657455444336e-01 9.145174175500869751e-02 2.207263410091400146e-01 -6.618089973926544189e-02 -1.460387557744979858e-01 -2.602056562900543213e-01 1.471806466579437256e-01 -5.387880280613899231e-02 7.038299739360809326e-02 2.920399606227874756e-01 2.569435238838195801e-01 1.672759056091308594e-01 2.521133720874786377e-01 1.212124451994895935e-01 -9.672349691390991211e-02 -3.029767982661724091e-02 3.151360899209976196e-02
-2.843126654624938965e-01 6.037385016679763794e-02 -1.608568280935287476e-01 -7.796376943588256836e-02 1.309806555509567261e-01 -1.236542612314224243e-01 7.004594057798385620e-02 -2.201555371284484863e-01 4.832240641117095947e-01 5.786671768873929977e-03 -1.194866374135017395e-02 9.316843003034591675e-02 -2.570394873619079590e-01 2.086430788040161133e-01 -9.445945918560028076e-02 -8.273062855005264282e-02 5.805390328168869019e-02 -6.481332331895828247e-02 1.006802320480346680e-01 -4.172347187995910645e-01 1.313908994197845459e-01 2.846838831901550293e-01 -4.566505178809165955e-02 7.270393520593643188e-02 2.567959129810333252e-01 -4.648259282112121582e-02 6.662948429584503174e-02 -8.717756718397140503e-02 1.697563230991363525e-01 -4.668343439698219299e-02 1.403202861547470093e-01 4.140115529298782349e-02
-9.508954733610153198e-02 6.848627328872680664e-02 2.614264003932476044e-02 -7.747519761323928833e-02 1.007166206836700439e-01 2.168586105108261108e-01 2.496586143970489502e-01 -4.288110509514808655e-02 5.789097547531127930e-01 1.750234812498092651e-01 -1.180778071284294128e-01 -1.610089242458343506e-01 -2.024874687194824219e-01 -2.616534531116485596e-01 -1.046584546566009521e-01 -2.485217154026031494e-01 1.637821644544601440e-01 -1.425042301416397095e-01 -9.222064912319183350e-02 4.119357839226722717e-02 -1.569451093673706055e-01 7.827509939670562744e-02 -1.942029781639575958e-02 -1.105985864996910095e-01 -7.720589637756347656e-02 -2.020422071218490601e-01 1.447382271289825439e-01 6.468828022480010986e-02 -7.915607094764709473e-02 9.487490355968475342e-02 1.793494373559951782e-01 -2.244459390640258789e-01
2.197225987911224365e-01 -5.132342223078012466e-03 9.134542942047119141e-02 -2.476662769913673401e-02 -2.562695555388927460e-02 2.335741370916366577e-02 -4.558710753917694092e-02 1.106435954570770264e-01 6.250448226928710938e-01 -2.683718316256999969e-02 -7.695174217224121094e-02 -5.333191156387329102e-02 -1.427990496158599854e-01 1.808489412069320679e-01 -6.875187158584594727e-02 -2.148482501506805420e-01 -2.058381736278533936e-01 -1.590535491704940796e-01 -2.282483726739883423e-01 1.677789986133575439e-01 -9.707493335008621216e-02 2.653263211250305176e-01 -1.191829815506935120e-01 -1.407164037227630615e-01 -2.914989739656448364e-02 -2.291486114263534546e-01 1.061979532241821289e-01 1.093467697501182556e-01 1.684341281652450562e-01 2.255269885063171387e-01 1.062997709959745407e-02 -7.337193191051483154e-02
2.144396156072616577e-01 1.311640143394470215e-01 8.871421217918395996e-02 -1.977829933166503906e-01 1.320742070674896240e-01 8.229175955057144165e-02 -1.287034004926681519e-01 -1.072502061724662781e-01 4.381025731563568115e-01 6.492534279823303223e-02 -6.275175511837005615e-02 -1.411430686712265015e-01 -7.101488113403320312e-02 1.688472926616668701e-01 -7.903618738055229187e-03 1.320946216583251953e-01 1.850912123918533325e-01 -2.327612042427062988e-01 1.039494723081588745e-01 -4.534596577286720276e-02 -1.770134866237640381e-01 2.288252413272857666e-01 -5.134831368923187256e-02 2.054517418146133423e-01 1.472685337066650391e-01 4.072487950325012207e-01 2.172381877899169922e-01 3.079707548022270203e-02 -3.503512218594551086e-02 2.324955612421035767e-01 4.294268414378166199e-02 2.093371599912643433e-01
-6.921264529228210449e-02 -9.877285361289978027e-02 -5.575248599052429199e-02 1.930505619384348392e-03 6.110624969005584717e-02 1.786794513463973999e-01 3.717469274997711182e-01 -1.526179909706115723e-02 2.838786840438842773e-01 9.874905645847320557e-02 1.028517913073301315e-02 6.278558075428009033e-02 9.825836867094039917e-02 6.874822825193405151e-02 -3.328188061714172363e-01 -2.431445866823196411e-01 6.145414896309375763e-03 -2.011145651340484619e-01 2.755796611309051514e-01 1.878666877746582031e-01 -1.875331997871398926e-01 1.411207467317581177e-01 -3.787329047918319702e-02 1.029904186725616455e-02 4.030192196369171143e-01 -1.391750574111938477e-01 1.082018613815307617e-01 1.724872738122940063e-01 9.492694586515426636e-02 5.467610899358987808e-03 -2.855663001537322998e-01 8.606749027967453003e-02
3.413472324609756470e-02 -9.090274572372436523e-02 1.000557243824005127e-01 7.791386917233467102e-03 -6.186144426465034485e-02 1.756911575794219971e-01 2.615937590599060059e-02 -4.221451282501220703e-02 5.267641544342041016e-01 5.024274578317999840e-04 -2.486598789691925049e-01 -1.470749974250793457e-01 -9.307738393545150757e-02 5.972078815102577209e-02 -6.069767847657203674e-02 -1.003261283040046692e-01 -1.474943757057189941e-01 1.876083761453628540e-02 -1.270345598459243774e-01 -4.349657893180847168e-02 -5.643643438816070557e-02 4.281208515167236328e-01 -1.945346407592296600e-02 -1.517396867275238037e-01 1.146882548928260803e-01 -2.323786020278930664e-01 9.282961487770080566e-02 2.584326863288879395e-01 1.752240657806396484e-01 1.189050376415252686e-01 2.227959781885147095e-01 -2.633744776248931885e-01
-7.300265133380889893e-02 -2.265993505716323853e-01 -2.319777309894561768e-01 -1.428401917219161987e-01 1.303902119398117065e-01 2.627308964729309082e-01 -1.362351514399051666e-02 2.868229337036609650e-02 4.125490486621856689e-01 -3.570911288261413574e-02 2.518772184848785400e-01 -1.335883885622024536e-01 -1.759112924337387085e-01 9.701856970787048340e-02 9.303603321313858032e-02 -1.215780600905418396e-01 -1.829423457384109497e-01 7.014597952365875244e-02 1.110745370388031006e-01 1.468252241611480713e-01 -3.425001502037048340e-01 5.640821903944015503e-02 3.545145988464355469e-01 -7.512824982404708862e-02 2.597948908805847168e-01 1.208005025982856750e-01 1.543594747781753540e-01 7.806716859340667725e-02 4.943048954010009766e-02 1.556822657585144043e-01 5.095279961824417114e-02 -1.158799324184656143e-02
1.272751092910766602e-01 -1.906098425388336182e-01 -1.785600483417510986e-01 -2.040807753801345825e-01 -8.818345516920089722e-02 7.826282829046249390e-02 7.357211410999298096e-02 4.609431698918342590e-02 5.035634636878967285e-01 -1.708004325628280640e-01 1.807392537593841553e-01 -2.243250235915184021e-02 -2.390402704477310181e-01 1.065879613161087036e-01 8.777450770139694214e-02 -1.804394572973251343e-01 -1.087480708956718445e-01 -1.868525594472885132e-01 2.214290499687194824e-01 -1.499245315790176392e-01 -5.415363982319831848e-02 2.743777334690093994e-01 1.752424836158752441e-01 1.902844905853271484e-01 2.928462624549865723e-01 9.904551506042480469e-02 1.596464216709136963e-01 4.427185654640197754e-02 8.251343667507171631e-02 5.455578118562698364e-02 -1.231485605239868164e-02 1.774265617132186890e-01
-7.513648271560668945e-02 -1.711914092302322388e-01 -2.233028262853622437e-01 -1.102486029267311096e-01 -1.340227723121643066e-01 -5.409333109855651855e-02 -9.169930964708328247e-02 -9.301544725894927979e-02 4.558331966400146484e-01 1.660973429679870605e-01 1.086881533265113831e-01 -8.036361075937747955e-03 -3.464302793145179749e-02 1.155577972531318665e-01 4.287185519933700562e-02 1.586492806673049927e-01 2.895344197750091553e-01 1.366837322711944580e-01 -2.687475271522998810e-02 -1.107943132519721985e-01 2.228845097124576569e-02 2.149042636156082153e-01 -2.502316534519195557e-01 5.787853524088859558e-02 4.333291351795196533e-01 -2.064077369868755341e-02 -1.016103196889162064e-02 3.450053930282592773e-02 3.810048699378967285e-01 -3.681746125221252441e-02 -8.488291501998901367e-02 6.995242089033126831e-02
-5.749881640076637268e-02 2.015065252780914307e-01 -5.074087902903556824e-02 -1.906845569610595703e-01 9.152281284332275391e-02 -6.584413349628448486e-02 1.378803700208663940e-01 1.046346724033355713e-01 3.439817130565643311e-01 1.862301826477050781e-01 2.100701779127120972e-01 9.648307412862777710e-02 1.305120736360549927e-01 2.527762651443481445e-01 -3.596739843487739563e-02 -2.423456609249114990e-01 3.011399507522583008e-01 -2.708378992974758148e-02 1.012046858668327332e-01 1.144866198301315308e-01 -1.102927997708320618e-01 -5.677260458469390869e-03 5.655414611101150513e-02 7.701723277568817139e-02 2.472717314958572388e-01 8.026630431413650513e-02 1.976152956485748291e-01 3.380129933357238770e-01 3.418997302651405334e-02 4.034016728401184082e-01 -6.798177212476730347e-02 -3.969153761863708496e-02
-1.169325262308120728e-01 -9.045536071062088013e-02 -1.147629842162132263e-01 -1.431010514497756958e-01 -4.199845716357231140e-02 -7.785034924745559692e-02 1.765101216733455658e-02 -2.474510222673416138e-01 4.302005469799041748e-01 1.220986619591712952e-01 5.095671117305755615e-02 -1.987734250724315643e-02 9.385784715414047241e-02 2.771376371383666992e-01 6.339029967784881592e-02 1.723923981189727783e-01 9.721236675977706909e-02 1.051350459456443787e-01 -6.618764251470565796e-02 1.168666034936904907e-02 -1.189961936324834824e-02 1.430590301752090454e-01 -1.934539377689361572e-01 -1.398067921400070190e-02 4.505224823951721191e-01 -1.365413330495357513e-02 -1.940539479255676270e-01 1.814788132905960083e-01 4.072941243648529053e-01 7.345331460237503052e-02 -2.405619993805885315e-02 1.547390371561050415e-01
-6.156735122203826904e-02 7.239457964897155762e-02 1.560761332511901855e-01 -6.307128071784973145e-02 4.711447283625602722e-02 -3.701401874423027039e-02 2.022978365421295166e-01 3.301192820072174072e-02 4.697046577930450439e-01 -2.163622379302978516e-01 -1.834472566843032837e-01 -4.404765740036964417e-02 -1.935680359601974487e-01 2.309879660606384277e-01 7.532269228249788284e-03 -6.833443790674209595e-02 -3.853268921375274658e-01 -8.940400183200836182e-02 -3.343055769801139832e-02 1.516055129468441010e-02 -1.546749025583267212e-01 2.551751434803009033e-01 -1.947387158870697021e-01 -2.844203412532806396e-01 8.041554689407348633e-02 -1.045897379517555237e-01 2.257771492004394531e-01 6.289033684879541397e-03 2.628236413002014160e-01 6.380073726177215576e-02 1.056072339415550232e-01 -7.334325462579727173e-03
-1.165857017040252686e-01 1.277122050523757935e-01 3.273894637823104858e-02 -1.537872158223763108e-04 2.605911791324615479e-01 -1.101127713918685913e-01 3.543641567230224609e-01 -3.421803116798400879e-01 3.707239925861358643e-01 1.336748600006103516e-01 -1.332464367151260376e-01 -8.315874636173248291e-02 -1.907080709934234619e-01 6.686603277921676636e-02 -5.065507069230079651e-02 -1.438649147748947144e-01 -3.662138059735298157e-02 -3.004531189799308777e-02 8.485851436853408813e-02 -3.284088149666786194e-02 -1.205991432070732117e-01 1.292805075645446777e-01 -3.216249346733093262e-01 -1.943491213023662567e-02 1.471955925226211548e-01 1.678465306758880615e-01 2.325537502765655518e-01 2.043982893228530884e-01 2.325532436370849609e-01 3.058924572542309761e-03 2.784579806029796600e-02 -2.368267923593521118e-01
-2.779022976756095886e-02 7.417683303356170654e-02 -8.817740529775619507e-02 -1.382327526807785034e-01 -2.945735752582550049e-01 -2.428371831774711609e-02 1.032786369323730469e-01 -1.237431317567825317e-01 3.824601173400878906e-01 -1.050178036093711853e-01 -2.445963919162750244e-01 1.121682897210121155e-01 -1.399192363023757935e-01 3.800357580184936523e-01 8.859959989786148071e-02 -6.242831051349639893e-02 1.131317391991615295e-01 -1.551052033901214600e-01 2.217460982501506805e-02 -1.758862286806106567e-01 -1.860322654247283936e-01 9.713426977396011353e-02 1.262857811525464058e-03 1.708251237869262695e-01 4.003415405750274658e-01 1.361374258995056152e-01 2.477001100778579712e-01 1.344396322965621948e-01 1.019542962312698364e-01 1.036130115389823914e-01 1.216470077633857727e-01 -1.111759617924690247e-01
9.143806993961334229e-02 -3.293124139308929443e-01 -3.574491143226623535e-01 -1.151213049888610840e-01 -1.242934353649616241e-02 2.973439693450927734e-01 1.188194453716278076e-01 -5.583000183105468750e-02 4.369314610958099365e-01 9.911540895700454712e-02 2.445741593837738037e-01 1.122558042407035828e-01 -2.618013918399810791e-01 -1.391336917877197266e-01 -2.523987591266632080e-01 -1.137397661805152893e-01 -3.843174502253532410e-02 -8.359592407941818237e-02 5.525909364223480225e-02 6.206080317497253418e-02 -4.137894511222839355e-02 5.381230637431144714e-02 -1.826518774032592773e-01 -1.665336787700653076e-01 -8.759191632270812988e-02 1.233548000454902649e-01 -1.002079471945762634e-01 2.277638614177703857e-01 1.057102605700492859e-01 -2.828890457749366760e-02 -5.133387632668018341e-03 -1.442017108201980591e-01
-2.783627212047576904e-01 1.249777991324663162e-02 1.408123075962066650e-01 -1.170754618942737579e-02 7.561587542295455933e-02 -4.555360227823257446e-02 1.882059425115585327e-01 -8.724187314510345459e-02 5.828337669372558594e-01 -2.212575078010559082e-02 -1.501724869012832642e-01 -3.811697661876678467e-02 -1.028240472078323364e-01 -6.184231117367744446e-02 1.503327675163745880e-02 9.382893890142440796e-02 2.171243876218795776e-01 -8.570467680692672729e-02 1.476882100105285645e-01 2.518090605735778809e-01 -1.556406766176223755e-01 5.659022182226181030e-02 -3.801178634166717529e-01 9.028666466474533081e-02 9.976190328598022461e-02 9.533958137035369873e-02 -5.937746539711952209e-02 2.668783068656921387e-01 1.031613349914550781e-01 -1.372727155685424805e-01 -1.282308697700500488e-01 6.673930585384368896e-02
-2.771554514765739441e-02 -2.550173103809356689e-01 -1.498914975672960281e-02 -2.153273075819015503e-01 2.749160677194595337e-02 -2.033006213605403900e-02 2.190315872430801392e-01 1.360782515257596970e-02 4.316026568412780762e-01 -8.677049726247787476e-02 -2.321749031543731689e-01 1.337895691394805908e-01 -1.425578594207763672e-01 9.251692146062850952e-02 -1.029963046312332153e-01 -8.999192714691162109e-02 1.825541257858276367e-01 -2.295779287815093994e-01 1.157306209206581116e-01 -9.458319842815399170e-02 1.868025809526443481e-01 4.854013398289680481e-02 -1.110551282763481140e-01 1.275336444377899170e-01 4.345206916332244873e-01 1.637019068002700806e-01 -9.903492778539657593e-02 2.700359821319580078e-01 3.157908096909523010e-02 -2.181386053562164307e-01 3.903819620609283447e-02 -4.913423582911491394e-02
7.780672609806060791e-02 -1.107348278164863586e-01 -6.691195070743560791e-02 -1.985398977994918823e-01 1.894915848970413208e-01 -1.616829633712768555e-02 2.230787128210067749e-01 2.598209679126739502e-01 3.120824098587036133e-01 -4.701672121882438660e-02 -1.363976299762725830e-01 -2.098936438560485840e-01 -1.768179088830947876e-01 1.172860339283943176e-01 6.881820969283580780e-03 9.431459754705429077e-02 -5.674311891198158264e-02 -1.159083321690559387e-01 -6.745095597580075264e-04 -2.689900249242782593e-02 -1.566565930843353271e-01 3.585493266582489014e-01 -1.857260912656784058e-01 -3.654773533344268799e-01 8.109095506370067596e-03 -2.985855564475059509e-02 -9.012659639120101929e-02 1.982082426548004150e-01 2.382071763277053833e-01 2.711957693099975586e-01 2.098826467990875244e-01 8.287148177623748779e-02
5.576050281524658203e-02 -2.454145103693008423e-01 -7.973005063831806183e-03 -2.385760694742202759e-01 -1.447350978851318359e-01 1.150382906198501587e-01 -3.717343136668205261e-02 -1.281075477600097656e-01 5.190514922142028809e-01 5.577629804611206055e-02 -1.123445481061935425e-01 -2.869482934474945068e-01 6.556084007024765015e-02 1.964655667543411255e-01 -1.193839311599731445e-01 -4.856293275952339172e-02 1.943237781524658203e-01 -2.763851359486579895e-02 6.579992175102233887e-02 -1.360674574971199036e-02 -3.969178795814514160e-01 2.955713681876659393e-02 -1.022435948252677917e-01 5.654567852616310120e-02 -6.449434906244277954e-02 -1.108447648584842682e-02 -1.003914140164852142e-02 1.556434929370880127e-01 -1.075086928904056549e-02 -1.622208356857299805e-01 1.204766035079956055e-01 -3.406584262847900391e-01
-8.871570974588394165e-02 -2.033587098121643066e-01 -1.378313899040222168e-01 -4.010586142539978027e-01 7.658318430185317993e-02 -2.213808335363864899e-02 1.462010443210601807e-01 -7.681886851787567139e-02 6.000560522079467773e-01 -3.705894201993942261e-02 2.085742801427841187e-01 -9.479235112667083740e-02 1.866525113582611084e-01 1.771068871021270752e-01 -7.168168202042579651e-03 9.327054023742675781e-02 -3.121666908264160156e-01 1.375397318042814732e-03 -3.796083107590675354e-02 -5.202266946434974670e-02 4.583637416362762451e-02 -6.757640279829502106e-03 1.260540932416915894e-01 1.115103662014007568e-01 -1.371279358863830566e-02 -1.888391003012657166e-02 1.928397417068481445e-01 1.656972616910934448e-01 -1.506746709346771240e-01 -7.937373220920562744e-02 -1.088846176862716675e-01 -1.014767736196517944e-01
-2.337308377027511597e-01 6.580047309398651123e-02 4.892352595925331116e-02 -5.508507490158081055e-01 -8.222230523824691772e-02 2.310750931501388550e-01 6.837414950132369995e-02 -1.125076934695243835e-01 2.116317003965377808e-01 -1.439538002014160156e-01 -3.730618953704833984e-02 2.276522666215896606e-01 -8.524239063262939453e-02 1.367734000086784363e-02 6.954607367515563965e-02 -4.424834251403808594e-02 -2.688129059970378876e-02 1.513500213623046875e-01 -6.165405735373497009e-02 4.544917494058609009e-02 -3.056332170963287354e-01 1.535750627517700195e-01 -1.686398088932037354e-01 -3.679453954100608826e-02 2.446436136960983276e-01 9.596041589975357056e-02 -1.381863951683044434e-01 2.847233712673187256e-01 9.597168117761611938e-02 1.401975899934768677e-01 -1.980609446763992310e-01 -1.055590063333511353e-01
1.772881895303726196e-01 -1.327555626630783081e-01 -3.321443498134613037e-01 -7.055677473545074463e-02 1.038727983832359314e-01 -2.208074368536472321e-02 -9.225521981716156006e-02 -1.460318714380264282e-01 4.936754405498504639e-01 1.106134802103042603e-02 2.199580967426300049e-01 -1.582759171724319458e-01 -2.190449386835098267e-01 9.010850638151168823e-02 -1.082206815481185913e-01 -1.715211719274520874e-01 -1.095694378018379211e-01 -1.108324378728866577e-01 -8.872581273317337036e-02 -3.030056878924369812e-02 2.774337306618690491e-02 1.481898576021194458e-01 -2.257378399372100830e-01 8.929654210805892944e-02 1.382449865341186523e-01 4.633305966854095459e-02 4.372282922267913818e-01 1.217402666807174683e-01 -7.866423577070236206e-02 1.034273207187652588e-01 1.394699960947036743e-01 4.129297286272048950e-02
-1.468450725078582764e-01 -2.616269886493682861e-01 -4.045734107494354248e-01 -2.537780106067657471e-01 -8.719921112060546875e-02 -6.379666179418563843e-02 -4.228506982326507568e-02 -1.223227679729461670e-01 3.538745045661926270e-01 7.895968854427337646e-02 -3.159961402416229248e-01 -9.764931350946426392e-02 -2.096431851387023926e-01 -4.473960772156715393e-02 -7.379231601953506470e-02 -5.578315630555152893e-02 -9.727385640144348145e-02 -3.538373112678527832e-01 -8.345853537321090698e-02 -1.449051946401596069e-01 1.427884697914123535e-01 2.285348773002624512e-01 -1.612541228532791138e-01 1.340057402849197388e-01 4.507912322878837585e-02 6.133237853646278381e-02 2.562056183815002441e-01 8.079300634562969208e-03 -2.305030822753906250e-02 6.273414939641952515e-02 3.529041633009910583e-02 -4.128949716687202454e-02
-9.662658721208572388e-02 -4.681604355573654175e-02 -2.002895921468734741e-01 -4.446300119161605835e-02 2.022898644208908081e-01 -6.885467562824487686e-03 2.855181992053985596e-01 1.379575114697217941e-02 2.417817264795303345e-01 1.247725114226341248e-01 1.428452879190444946e-01 3.241161629557609558e-02 1.069209724664688110e-01 3.109004199504852295e-01 5.153165012598037720e-02 -1.307822763919830322e-01 1.879158169031143188e-01 2.131876498460769653e-01 -7.554059475660324097e-02 5.507881194353103638e-02 -1.725270152091979980e-01 3.162514865398406982e-01 3.146236389875411987e-02 1.433480679988861084e-01 2.804861962795257568e-01 1.097881793975830078e-01 2.024399787187576294e-01 3.204539120197296143e-01 1.481821946799755096e-02 3.350762426853179932e-01 -1.117383912205696106e-01 1.289688888937234879e-02
-2.238022685050964355e-01 -8.484416455030441284e-02 9.867316484451293945e-02 -8.000514656305313110e-02 -8.079920709133148193e-02 -1.311701536178588867e-01 -7.681097835302352905e-02 -5.702387075871229172e-03 4.966205656528472900e-01 3.222106099128723145e-01 -1.678161472082138062e-01 -1.663773208856582642e-01 3.522042185068130493e-03 8.609611541032791138e-02 2.542527318000793457e-01 -1.190047338604927063e-01 -1.471064388751983643e-01 -7.880751788616180420e-02 1.631369590759277344e-01 -2.098704576492309570e-01 -3.328933566808700562e-02 7.653775066137313843e-02 -5.401067808270454407e-02 1.440801769495010376e-01 2.501690089702606201e-01 1.182362064719200134e-01 1.816405802965164185e-01 3.154473602771759033e-01 -1.641284115612506866e-02 2.240929603576660156e-01 -2.404263988137245178e-02 -1.228861436247825623e-01
1.046834066510200500e-01 -1.269832551479339600e-01 -3.807284533977508545e-01 -1.751269996166229248e-01 2.530428394675254822e-02 1.654191762208938599e-01 -7.107046991586685181e-02 1.264792531728744507e-01 5.210060477256774902e-01 1.852106750011444092e-01 3.171313703060150146e-01 3.920159488916397095e-02 -2.027668505907058716e-01 -1.464470773935317993e-01 -2.382925152778625488e-01 -4.470402374863624573e-02 -2.368336776271462440e-03 -9.427325427532196045e-02 -3.456032276153564453e-02 -2.002710942178964615e-03 -3.455215133726596832e-03 1.065252497792243958e-01 -2.231980562210083008e-01 -2.142720818519592285e-01 -3.133884817361831665e-02 -1.912292442284524441e-03 -6.233927607536315918e-02 2.584503591060638428e-01 8.322772383689880371e-02 -7.309713959693908691e-02 -7.884240895509719849e-02 -1.081811115145683289e-01
-2.052455842494964600e-01 -1.126678101718425751e-02 1.063220351934432983e-01 -4.915499128401279449e-03 2.112721055746078491e-01 2.154406756162643433e-01 2.316772788763046265e-01 8.166588097810745239e-02 5.484721064567565918e-01 -1.758189499378204346e-01 -7.480900734663009644e-02 -4.356992244720458984e-02 1.899006515741348267e-01 1.641944646835327148e-01 1.183475926518440247e-01 -1.675867140293121338e-01 -2.226431481540203094e-02 -7.541215419769287109e-02 -2.159674093127250671e-02 -2.098187357187271118e-01 1.363083273172378540e-01 2.303691506385803223e-01 1.623460836708545685e-02 2.690535970032215118e-02 2.579851076006889343e-02 -5.558938533067703247e-02 1.875373423099517822e-01 2.369514703750610352e-01 -6.916918605566024780e-02 -2.642413079738616943e-01 -2.385941147804260254e-01 2.765516005456447601e-02
-1.733447890728712082e-03 3.568751364946365356e-02 4.912231862545013428e-02 -1.426821798086166382e-01 -1.047873347997665405e-01 1.195566952228546143e-01 1.569139212369918823e-01 2.875846996903419495e-02 4.770756661891937256e-01 -8.196704834699630737e-02 -2.140504717826843262e-01 1.625196933746337891e-01 -3.474640101194381714e-02 -1.606422662734985352e-01 -1.755857318639755249e-01 -1.187529489398002625e-01 -5.106000229716300964e-02 -1.493415832519531250e-01 -7.498773932456970215e-02 1.328158080577850342e-01 -2.996290922164916992e-01 4.822408258914947510e-01 -9.776369482278823853e-02 -3.149069100618362427e-02 1.532702594995498657e-01 -2.609521746635437012e-01 3.998520597815513611e-02 1.354199200868606567e-01 1.548038274049758911e-01 8.373334258794784546e-02 1.486234813928604126e-01 -3.296635672450065613e-02
-6.268090009689331055e-02 -1.221892833709716797e-01 -1.043102666735649109e-01 -2.022791355848312378e-01 -2.911107428371906281e-02 -1.776013076305389404e-01 6.250333040952682495e-02 -1.790775656700134277e-01 2.873061895370483398e-01 1.607148349285125732e-02 1.132055222988128662e-01 1.047264039516448975e-01 -5.081769544631242752e-03 1.432097256183624268e-01 3.656165301799774170e-02 1.444491446018218994e-01 1.390958130359649658e-01 1.055629551410675049e-02 -8.654315955936908722e-03 1.422234158962965012e-02 3.423017263412475586e-02 2.296596169471740723e-01 -2.876847684383392334e-01 -3.067159466445446014e-02 4.644085466861724854e-01 1.411736458539962769e-01 -8.196669816970825195e-02 2.321326285600662231e-01 4.641588926315307617e-01 1.256399005651473999e-01 8.102498203516006470e-02 1.424669325351715088e-01
-1.711241528391838074e-02 -6.250364333391189575e-02 6.095374375581741333e-02 -2.395349144935607910e-01 7.109337300062179565e-02 2.370003163814544678e-01 -1.787988245487213135e-01 1.805448085069656372e-01 4.548790454864501953e-01 -4.158009588718414307e-02 2.935854196548461914e-01 -3.436361625790596008e-02 6.073819845914840698e-02 2.388690710067749023e-01 -2.271076291799545288e-01 1.896097697317600250e-02 6.320193409919738770e-02 -1.165498569607734680e-01 1.130089536309242249e-01 3.081850409507751465e-01 -1.903884410858154297e-01 1.347794979810714722e-01 1.093362644314765930e-01 -1.807123571634292603e-01 3.132626116275787354e-01 -5.742892622947692871e-03 -4.006264358758926392e-02 -1.218184381723403931e-01 1.129210516810417175e-01 2.144192606210708618e-01 4.109018668532371521e-02 -2.896389178931713104e-02
-1.144399270415306091e-01 6.286957859992980957e-02 2.947570383548736572e-01 -3.176869451999664307e-01 -9.303946793079376221e-02 2.582777142524719238e-01 -9.625507891178131104e-02 -1.000440865755081177e-01 3.353536725044250488e-01 -1.859520971775054932e-01 1.855531781911849976e-01 -2.447512298822402954e-01 -5.961008742451667786e-02 1.072885692119598389e-01 -2.431253194808959961e-01 4.401572793722152710e-02 2.247224301099777222e-01 -2.061997354030609131e-01 1.415061950683593750e-01 -1.091918721795082092e-01 1.313441097736358643e-01 1.529392600059509277e-01 1.935343891382217407e-01 -2.814162671566009521e-01 1.854227483272552490e-01 -8.162993192672729492e-02 8.292942494153976440e-02 2.152306586503982544e-01 -2.636684663593769073e-02 -6.610176712274551392e-02 -1.859646849334239960e-02 3.327103331685066223e-02
8.849973231554031372e-02 -4.020737484097480774e-02 2.727592363953590393e-02 7.545496523380279541e-02 -7.405941933393478394e-02 1.620458066463470459e-01 3.345089405775070190e-02 3.124967217445373535e-02 5.605121850967407227e-01 1.186272799968719482e-01 -4.332799091935157776e-02 2.961584627628326416e-01 2.313830144703388214e-02 3.137719631195068359e-02 -9.646328538656234741e-02 -3.549899160861968994e-01 -5.550672113895416260e-02 -1.652243286371231079e-01 -8.769233711063861847e-03 7.905559986829757690e-02 3.411099687218666077e-02 3.650727272033691406e-01 -9.306077659130096436e-02 -4.157392308115959167e-03 -1.465514954179525375e-02 -4.702235013246536255e-02 7.686946541070938110e-02 1.774557679891586304e-01 2.579468190670013428e-01 1.457542479038238525e-01 2.405225634574890137e-01 -1.741109639406204224e-01
-7.864725589752197266e-02 -1.725022047758102417e-01 1.281315833330154419e-01 -5.281535163521766663e-02 -1.378094702959060669e-01 1.858750581741333008e-01 -5.552112683653831482e-02 4.945249110460281372e-02 4.759237766265869141e-01 3.518136143684387207e-01 2.316365689039230347e-01 5.819924175739288330e-03 -5.090137571096420288e-02 -1.256787627935409546e-01 -1.303676366806030273e-01 -1.464109420776367188e-01 3.200395405292510986e-02 1.505069583654403687e-01 2.316932827234268188e-01 5.820611119270324707e-02 1.982779940590262413e-03 2.369118630886077881e-01 -2.408071234822273254e-02 -1.649460345506668091e-01 2.480644732713699341e-01 9.741275757551193237e-02 7.235615048557519913e-03 -2.739642933011054993e-02 -8.868590742349624634e-02 3.125790655612945557e-01 1.247709244489669800e-02 2.877123057842254639e-01
1.405508369207382202e-01 -2.287235110998153687e-02 7.671020925045013428e-02 -4.517310261726379395e-01 4.147616624832153320e-01 1.570101082324981689e-01 -5.715964362025260925e-02 -3.959885984659194946e-02 3.372501134872436523e-01 4.077593982219696045e-02 5.910873785614967346e-02 -5.496540665626525879e-02 1.903312206268310547e-01 6.389554589986801147e-02 -1.441536098718643188e-02 6.316040456295013428e-02 -6.736390292644500732e-02 -2.232890576124191284e-01 -3.107490576803684235e-02 -4.054140299558639526e-02 4.387462884187698364e-02 2.693524956703186035e-02 -2.050691694021224976e-01 -3.159427344799041748e-01 2.141756117343902588e-01 1.269729733467102051e-01 2.300982028245925903e-01 1.217095106840133667e-01 1.379798352718353271e-01 -1.116252839565277100e-01 3.910962119698524475e-02 1.937330067157745361e-01
-1.601635105907917023e-02 -8.054306358098983765e-02 -2.238628864288330078e-01 -4.053929448127746582e-01 3.148477077484130859e-01 3.269382286816835403e-03 -2.049972489476203918e-02 -2.764511108398437500e-01 3.895104527473449707e-01 -2.319076508283615112e-01 1.636104285717010498e-01 4.146410897374153137e-02 1.745152920484542847e-01 -8.282817155122756958e-02 1.181987822055816650e-01 1.159152463078498840e-01 1.157903969287872314e-01 -1.695304363965988159e-01 9.077486395835876465e-02 6.299489736557006836e-02 -2.739716172218322754e-01 2.325770258903503418e-01 5.242915824055671692e-02 -1.499766018241643906e-02 4.120762646198272705e-02 -5.475862696766853333e-02 1.434810757637023926e-01 2.229174524545669556e-01 9.447811543941497803e-02 -1.494250297546386719e-01 -1.513857953250408173e-02 -1.056461557745933533e-01
-3.036121279001235962e-02 -3.625687211751937866e-02 1.795913130044937134e-01 -6.513021141290664673e-02 -3.283488005399703979e-02 2.360387593507766724e-01 3.179219737648963928e-02 -3.905101865530014038e-02 4.925153851509094238e-01 -1.490556895732879639e-01 -2.626718282699584961e-01 2.164047509431838989e-01 7.937257736921310425e-02 4.102325532585382462e-03 -6.134614720940589905e-02 -1.269604265689849854e-01 -1.212265864014625549e-01 -7.461711764335632324e-02 2.641591802239418030e-02 -3.933933749794960022e-02 -1.952661424875259399e-01 4.335675239562988281e-01 -8.273165673017501831e-02 -9.401547163724899292e-02 1.297757774591445923e-01 -2.939663827419281006e-01 4.581129923462867737e-02 1.812753826379776001e-01 1.350379139184951782e-01 2.067998945713043213e-01 1.607327759265899658e-01 -7.595361769199371338e-02
7.997301220893859863e-02 2.597950957715511322e-02 -1.077447012066841125e-01 -2.605163156986236572e-01 2.606175839900970459e-01 -1.934663802385330200e-01 9.014593809843063354e-02 -2.201429195702075958e-02 5.365063548088073730e-01 -1.313929110765457153e-01 -4.572192579507827759e-02 3.735147416591644287e-02 -2.441748417913913727e-02 -8.153446763753890991e-02 9.311776608228683472e-03 1.912672668695449829e-01 -1.896734833717346191e-01 -4.483059421181678772e-02 7.206871360540390015e-02 -1.110556125640869141e-01 -7.938712090253829956e-02 3.057490102946758270e-03 1.936625838279724121e-01 6.838406622409820557e-02 5.880574509501457214e-02 3.568272292613983154e-01 4.108043611049652100e-01 -7.852299511432647705e-02 1.282539665699005127e-01 8.907625824213027954e-02 -8.167331665754318237e-02 7.884817570447921753e-02
-9.776846319437026978e-02 -9.213618934154510498e-02 -9.333581477403640747e-02 -1.579340994358062744e-01 -2.401800267398357391e-02 1.942249536514282227e-01 1.621613949537277222e-01 -1.382666528224945068e-01 3.865190446376800537e-01 -1.048682704567909241e-01 9.909515082836151123e-02 -4.435390606522560120e-02 -1.456424295902252197e-01 6.778795272111892700e-02 -8.010660111904144287e-02 -1.256231516599655151e-01 -5.639058724045753479e-02 4.758604243397712708e-02 2.261279225349426270e-01 -1.169169042259454727e-02 -2.710661292076110840e-01 -2.763507515192031860e-02 4.081069827079772949e-01 6.561996042728424072e-02 1.810895055532455444e-01 1.415019482374191284e-01 4.659683406352996826e-01 -5.127539113163948059e-02 1.634939759969711304e-01 1.965729743242263794e-01 5.474005639553070068e-02 -4.055219516158103943e-02
2.614204287528991699e-01 -3.875974938273429871e-02 -9.720350056886672974e-02 -3.130471706390380859e-01 7.628988474607467651e-02 -1.131656616926193237e-01 -9.020035713911056519e-02 -5.080664530396461487e-02 4.043419063091278076e-01 1.349010467529296875e-01 -5.737848579883575439e-02 -6.154828891158103943e-02 -3.873296976089477539e-01 7.724433392286300659e-02 1.647578552365303040e-02 2.261430770158767700e-01 -1.349385082721710205e-01 -6.171555444598197937e-02 -2.316607860848307610e-03 -9.785585850477218628e-02 -1.306439191102981567e-01 2.434568852186203003e-01 -7.653400301933288574e-02 1.359880268573760986e-01 1.007748991250991821e-01 2.632662840187549591e-02 2.232478857040405273e-01 -1.069491207599639893e-01 9.614463150501251221e-02 4.178659021854400635e-01 -7.959654182195663452e-02 5.085548013448715210e-02
-1.618366390466690063e-01 -7.593214511871337891e-02 -2.753192326053977013e-03 -1.280025541782379150e-01 -2.060085833072662354e-01 2.022592425346374512e-01 1.447044014930725098e-01 -9.852419048547744751e-02 4.709727764129638672e-01 3.028279170393943787e-02 1.241826936602592468e-01 -1.204938143491744995e-01 -2.812032103538513184e-01 5.086925625801086426e-02 -1.011103913187980652e-01 2.342262268066406250e-01 -2.758667171001434326e-01 -2.008925229310989380e-01 1.458743363618850708e-01 2.057993859052658081e-01 -4.861525073647499084e-02 1.528863459825515747e-01 1.482113152742385864e-01 7.466541230678558350e-02 -6.121226027607917786e-02 -1.275082826614379883e-01 -8.584459871053695679e-02 2.350576817989349365e-01 1.720275580883026123e-01 1.615306437015533447e-01 2.192593514919281006e-01 -1.359291821718215942e-01
-3.389048874378204346e-01 -5.595254898071289062e-02 2.150463871657848358e-02 1.893000677227973938e-03 -1.704408079385757446e-01 2.765709161758422852e-01 -2.675940096378326416e-01 6.200302019715309143e-02 4.641782045364379883e-01 -1.541849076747894287e-01 5.796918272972106934e-02 3.856693953275680542e-02 8.443234860897064209e-02 1.857231855392456055e-01 -1.788047142326831818e-03 -1.352447867393493652e-01 2.353408187627792358e-01 -2.707973420619964600e-01 1.709025055170059204e-01 -5.698170140385627747e-02 4.313781857490539551e-03 2.083671391010284424e-01 -1.096034273505210876e-01 -1.841600686311721802e-01 1.036121696233749390e-01 4.620222374796867371e-02 2.629418969154357910e-01 -1.224052757024765015e-01 -9.672533720731735229e-02 1.255515366792678833e-01 -3.705791383981704712e-02 -1.501251310110092163e-01
2.032205462455749512e-02 1.185336709022521973e-02 -2.299079895019531250e-01 -1.814346201717853546e-02 -5.358161404728889465e-02 2.609642408788204193e-02 1.558109223842620850e-01 1.587482914328575134e-02 6.001693606376647949e-01 4.995197057723999023e-02 7.044068723917007446e-02 -1.502927094697952271e-01 -1.776870638132095337e-01 -6.313003599643707275e-02 -1.357135176658630371e-01 1.836458444595336914e-01 -1.518391668796539307e-01 -8.484999835491180420e-02 -1.872720420360565186e-01 5.524330958724021912e-02 1.831510215997695923e-01 2.472312897443771362e-01 -1.599311977624893188e-01 -2.450803816318511963e-01 -1.321970373392105103e-01 -1.195965409278869629e-01 1.402015425264835358e-02 1.576254516839981079e-01 2.344226539134979248e-01 1.790878325700759888e-01 -1.526297628879547119e-01 1.561949551105499268e-01
1.498618870973587036e-01 2.287539839744567871e-01 -7.769826054573059082e-02 -3.294809758663177490e-01 -2.317243628203868866e-02 -6.531373411417007446e-02 2.026971429586410522e-01 -2.537783384323120117e-01 2.580952644348144531e-01 -9.421811997890472412e-02 7.174851000308990479e-02 -8.717779815196990967e-02 -1.013902351260185242e-01 5.991978943347930908e-02 -4.041755199432373047e-02 -2.184921652078628540e-01 -5.121171474456787109e-02 -3.819599747657775879e-02 -8.820845931768417358e-02 -9.960147738456726074e-02 -9.247550368309020996e-02 2.068406194448471069e-01 -1.045175269246101379e-01 5.966264382004737854e-02 3.212844133377075195e-01 8.601181209087371826e-02 -8.021204173564910889e-02 2.800948917865753174e-01 2.125651091337203979e-01 1.844457685947418213e-01 -1.751255840063095093e-01 3.947935998439788818e-01
1.795182675123214722e-01 -1.623782962560653687e-01 -1.241120174527168274e-01 -2.446447759866714478e-01 -1.206898763775825500e-01 -1.921484433114528656e-02 -1.588157005608081818e-02 5.067579448223114014e-02 4.302122890949249268e-01 -2.136097848415374756e-01 -1.700437441468238831e-02 4.019068181514739990e-02 -2.714273929595947266e-01 4.956022650003433228e-02 6.562726199626922607e-02 -1.768878549337387085e-01 4.602860659360885620e-03 -1.671126782894134521e-01 2.109798491001129150e-01 -8.769302070140838623e-02 -7.901969552040100098e-02 3.238028287887573242e-01 1.039652153849601746e-01 1.882482916116714478e-01 2.694088518619537354e-01 1.170626506209373474e-01 2.174241542816162109e-01 8.966807276010513306e-02 8.786734193563461304e-02 -1.491305083036422729e-01 -6.156169623136520386e-02 3.020212650299072266e-01
-5.502181127667427063e-02 -8.475691825151443481e-02 3.659679889678955078e-01 -7.434282451868057251e-02 1.344301402568817139e-01 2.827668786048889160e-01 1.641490124166011810e-02 -8.638564497232437134e-02 4.341711401939392090e-01 -1.773476973176002502e-02 -1.359874159097671509e-01 -9.439001232385635376e-02 -1.671041250228881836e-01 -2.503041923046112061e-01 -1.757295131683349609e-01 -6.375522911548614502e-02 -1.264468487352132797e-02 -4.520625807344913483e-03 6.711817532777786255e-02 2.082847431302070618e-02 -2.772022187709808350e-01 3.818944096565246582e-01 -4.309195559471845627e-03 -1.666009612381458282e-02 9.439674764871597290e-02 -5.754743888974189758e-02 2.042401731014251709e-01 1.188602894544601440e-01 1.308060586452484131e-01 2.493420615792274475e-02 1.427606642246246338e-01 -2.618203461170196533e-01
-2.763784257695078850e-03 -2.184102982282638550e-01 -9.833028912544250488e-02 -2.199321091175079346e-01 2.064439654350280762e-02 8.386691659688949585e-02 4.045899212360382080e-01 -8.719132840633392334e-02 2.267300188541412354e-01 8.222866058349609375e-02 -6.454933434724807739e-02 1.880949735641479492e-01 -1.404364705085754395e-01 3.550447225570678711e-01 -1.233860924839973450e-01 5.758173018693923950e-02 -2.141512334346771240e-01 -1.949408948421478271e-01 -8.721387386322021484e-02 1.999781876802444458e-01 -2.086887955665588379e-01 8.113962411880493164e-02 -1.837942451238632202e-01 -3.039932548999786377e-01 1.355974376201629639e-01 1.452260017395019531e-01 1.226040050387382507e-01 -1.153813600540161133e-01 1.794443279504776001e-02 6.554228067398071289e-02 -2.173012942075729370e-01 -1.612921506166458130e-01
2.513516228646039963e-03 7.205475121736526489e-02 9.565243124961853027e-02 -1.880507171154022217e-01 -1.073039844632148743e-01 1.520518064498901367e-01 7.792956382036209106e-02 6.212472543120384216e-02 4.825018644332885742e-01 2.032204419374465942e-01 1.121380031108856201e-01 9.892789646983146667e-03 1.034735664725303650e-01 2.533095180988311768e-01 -8.477120846509933472e-02 -1.047311201691627502e-01 1.668159663677215576e-01 -1.614174246788024902e-01 4.430817812681198120e-02 -3.163274750113487244e-02 -6.625457108020782471e-02 -3.355459272861480713e-01 7.066491991281509399e-02 -2.279383838176727295e-01 1.731745898723602295e-01 -9.638577699661254883e-02 2.017991542816162109e-01 2.318800389766693115e-01 -1.196462661027908325e-01 3.521680235862731934e-01 1.083004623651504517e-01 -1.063097268342971802e-01
1.494744867086410522e-01 -9.864400327205657959e-02 -1.642971187829971313e-01 -5.263512954115867615e-02 1.442598700523376465e-01 2.044370770454406738e-02 1.100961565971374512e-01 -1.226829439401626587e-01 3.269643187522888184e-01 -2.161148935556411743e-01 -2.065080404281616211e-01 1.705765575170516968e-01 -3.781153857707977295e-01 1.915716379880905151e-01 -4.003953188657760620e-03 -3.289189934730529785e-02 3.998299837112426758e-01 5.005099624395370483e-02 -1.248732954263687134e-01 1.517758965492248535e-01 -8.606605976819992065e-02 2.019025087356567383e-01 1.133134514093399048e-01 -2.086353302001953125e-01 2.330970019102096558e-01 3.815060248598456383e-03 2.857939600944519043e-01 1.504291743040084839e-01 -2.466660551726818085e-02 3.691741963848471642e-03 -1.359782814979553223e-01 1.823483221232891083e-02
-1.722602546215057373e-01 -3.932620957493782043e-02 2.078600376844406128e-01 -3.185889422893524170e-01 -1.102352067828178406e-01 1.587537974119186401e-01 3.012639656662940979e-02 2.507138252258300781e-01 4.352281093597412109e-01 3.268922269344329834e-01 1.095511466264724731e-01 9.706041961908340454e-02 -5.716500058770179749e-02 -5.856278911232948303e-02 -1.333721429109573364e-01 -1.843378543853759766e-01 -7.793936878442764282e-02 -4.158084839582443237e-02 -2.396505326032638550e-02 7.782026380300521851e-02 -1.401194781064987183e-01 2.856199443340301514e-01 -1.312862485647201538e-01 -1.374870091676712036e-01 -1.139843389391899109e-01 1.032119709998369217e-02 1.215828284621238708e-01 1.163164060562849045e-02 8.811520040035247803e-02 2.347993403673171997e-01 1.357026677578687668e-02 -3.223427534103393555e-01
3.305735811591148376e-02 -1.468354277312755585e-02 -1.244463697075843811e-01 -3.690873682498931885e-01 1.336614191532135010e-01 -3.347541391849517822e-02 1.123602241277694702e-01 8.071659505367279053e-02 4.347631931304931641e-01 9.940712898969650269e-02 -8.309537917375564575e-02 -1.854788064956665039e-01 -2.562424838542938232e-01 -2.632026933133602142e-02 -2.098584622144699097e-01 1.151204928755760193e-01 -5.934383347630500793e-02 -6.178511306643486023e-02 -1.981234401464462280e-01 -1.374204009771347046e-01 -1.396410316228866577e-01 2.660593986511230469e-01 8.932882919907569885e-03 -2.913476526737213135e-01 -8.903531730175018311e-02 -5.451061576604843140e-02 -9.530224651098251343e-02 1.793105900287628174e-01 8.844150602817535400e-02 3.026410639286041260e-01 -4.478502646088600159e-02 2.252097576856613159e-01
-9.912473708391189575e-02 -1.728242933750152588e-01 -9.984116256237030029e-02 -3.303747475147247314e-01 1.141900420188903809e-01 9.607158601284027100e-02 9.367890655994415283e-02 -8.038904517889022827e-02 5.161415934562683105e-01 4.969139024615287781e-02 2.956515848636627197e-01 -2.987793460488319397e-02 1.475646048784255981e-01 1.137508600950241089e-01 1.773227378726005554e-02 1.073352992534637451e-01 -3.821471035480499268e-01 1.908753253519535065e-02 -2.596341371536254883e-01 -1.701183915138244629e-01 -2.420370467007160187e-02 3.635071218013763428e-02 -4.171796888113021851e-02 1.803665608167648315e-01 1.097399219870567322e-01 -2.053442597389221191e-01 1.471242904663085938e-01 1.713419854640960693e-01 7.640859577804803848e-03 4.357486963272094727e-02 -1.464943960309028625e-02 -1.168080866336822510e-01
-4.070972651243209839e-02 -4.146814346313476562e-02 -7.333229482173919678e-02 -3.474716842174530029e-01 -2.192606218159198761e-02 9.201739728450775146e-02 1.802837103605270386e-01 -6.195593997836112976e-02 3.991351723670959473e-01 -8.871981501579284668e-02 -3.142250701785087585e-02 -4.620886873453855515e-03 3.222628310322761536e-02 3.852926492691040039e-01 -1.315582077950239182e-02 -1.351290196180343628e-01 1.917334496974945068e-01 2.697227895259857178e-02 9.099175781011581421e-02 -8.915132284164428711e-02 -2.854535579681396484e-01 1.681453883647918701e-01 6.091224029660224915e-02 3.563601523637771606e-02 -8.656854182481765747e-02 2.946757376194000244e-01 -1.263808161020278931e-01 1.660020947456359863e-01 1.561842411756515503e-01 -1.074256971478462219e-01 7.162748277187347412e-02 -3.764772713184356689e-01
-1.218067249283194542e-03 6.696153432130813599e-02 -1.794314235448837280e-01 1.240903045982122421e-02 3.052396178245544434e-01 7.608703523874282837e-02 -2.043078243732452393e-01 -1.765287108719348907e-02 4.457007944583892822e-01 9.321107715368270874e-02 1.001880019903182983e-01 5.080623924732208252e-02 1.217135810293257236e-03 1.473608464002609253e-01 2.610184811055660248e-02 -1.416361331939697266e-01 1.172738075256347656e-01 -4.643890857696533203e-01 2.549825310707092285e-01 -6.078805029392242432e-02 -1.512974649667739868e-01 2.426742166280746460e-01 4.504656046628952026e-02 -1.070542782545089722e-01 2.073072362691164017e-03 1.034836992621421814e-01 6.139757856726646423e-02 -1.603226810693740845e-01 2.869301140308380127e-01 -1.548469364643096924e-01 7.408719509840011597e-02 1.198383346199989319e-01
-3.273143991827964783e-02 -1.229958236217498779e-01 -2.225196957588195801e-01 -2.371538281440734863e-01 -5.652691051363945007e-02 3.314335048198699951e-01 -6.523936241865158081e-02 -1.672168076038360596e-01 3.961530625820159912e-01 -1.685973443090915680e-02 5.389843601733446121e-03 3.589656949043273926e-02 -1.982527524232864380e-01 1.233036667108535767e-01 -4.587098658084869385e-01 -1.367582082748413086e-01 2.768644392490386963e-01 2.078372687101364136e-01 -7.545643299818038940e-02 3.148433938622474670e-02 -1.364796161651611328e-01 3.293870985507965088e-01 -9.153872728347778320e-02 5.228547845035791397e-03 1.233097687363624573e-01 -3.871310036629438400e-03 -6.627104431390762329e-02 -4.467417020350694656e-03 -2.396772243082523346e-02 4.665751382708549500e-02 6.700346618890762329e-02 4.099617525935173035e-02
-9.847666323184967041e-02 -5.881480500102043152e-02 -7.465594261884689331e-02 -1.724748313426971436e-01 4.280086234211921692e-02 8.449700474739074707e-02 3.017164170742034912e-01 2.096670493483543396e-02 5.380319356918334961e-01 3.048032335937023163e-02 4.368458688259124756e-01 -1.288630366325378418e-01 5.193736776709556580e-02 1.453440356999635696e-02 5.446639843285083771e-03 1.605108496733009815e-03 1.777085661888122559e-01 -9.650310873985290527e-02 7.503941189497709274e-03 1.604797132313251495e-02 -2.807894488796591759e-03 3.420662879943847656e-01 6.067356839776039124e-02 -1.567434668540954590e-01 -3.796647489070892334e-02 -2.282972931861877441e-01 -1.689382642507553101e-01 -1.049110083840787411e-03 -1.143017783761024475e-01 2.296851277351379395e-01 -2.663516253232955933e-02 -1.232224702835083008e-01
-2.148830294609069824e-01 1.143608540296554565e-01 -4.060130566358566284e-02 -7.377814501523971558e-02 1.335812509059906006e-01 1.801207363605499268e-01 6.773772090673446655e-02 1.167821586132049561e-01 5.010421276092529297e-01 1.963810771703720093e-01 -1.077597364783287048e-01 6.405168771743774414e-02 3.680153191089630127e-02 1.474819630384445190e-01 2.545595169067382812e-01 -1.755090504884719849e-01 1.035767272114753723e-01 1.334247551858425140e-02 3.781213462352752686e-01 -1.917345523834228516e-01 6.250056903809309006e-03 -3.108694404363632202e-02 2.352996915578842163e-01 9.728205204010009766e-02 4.410581290721893311e-02 6.591516081243753433e-03 -3.244845941662788391e-02 2.502036690711975098e-01 6.381216645240783691e-02 2.864278554916381836e-01 -7.455089688301086426e-02 -1.652719676494598389e-01
-2.486201077699661255e-01 -2.716322243213653564e-01 1.880950331687927246e-01 -9.206728637218475342e-02 -1.554105728864669800e-01 1.633765399456024170e-01 1.298156976699829102e-01 -3.164396584033966064e-01 3.093289732933044434e-01 1.227011252194643021e-02 8.305404335260391235e-02 -5.929422099143266678e-03 -6.997157633304595947e-02 3.302072361111640930e-02 1.608876734972000122e-01 1.489659845829010010e-01 2.732000350952148438e-01 -2.012847065925598145e-01 2.320692092180252075e-01 1.376835703849792480e-01 -2.188523411750793457e-01 1.553023606538772583e-01 -2.295839190483093262e-01 -1.309422254562377930e-01 1.977632343769073486e-01 -1.088057085871696472e-01 2.371443063020706177e-01 1.525816768407821655e-01 -5.835696682333946228e-02 -5.588426068425178528e-02 1.450807452201843262e-01 8.947656303644180298e-02
1.171652376651763916e-01 -9.062787890434265137e-02 -1.041236668825149536e-01 -1.143330857157707214e-01 -2.668146044015884399e-02 2.156839370727539062e-01 -1.425779461860656738e-01 2.773968875408172607e-02 6.397731900215148926e-01 -1.095869988203048706e-01 -3.170524956658482552e-03 1.424328386783599854e-01 -1.249616742134094238e-01 2.279919087886810303e-01 -3.910734057426452637e-01 5.862934887409210205e-02 1.546434760093688965e-01 -1.204392686486244202e-01 2.366286702454090118e-02 1.772542297840118408e-01 -1.511929184198379517e-01 -8.898345381021499634e-02 -8.063335716724395752e-02 1.521932929754257202e-01 -4.721835628151893616e-02 -1.174953058362007141e-01 -1.803187876939773560e-01 9.757860004901885986e-02 8.487974852323532104e-02 3.135211765766143799e-02 -1.316855251789093018e-01 7.607275992631912231e-02
-9.101036190986633301e-02 -3.281530365347862244e-02 -2.363971434533596039e-03 -1.739020496606826782e-01 1.128667406737804413e-02 -1.504791826009750366e-01 2.854683622717857361e-02 -1.580276936292648315e-01 5.433670282363891602e-01 4.399666190147399902e-02 -1.482269912958145142e-01 8.312922716140747070e-02 1.015115529298782349e-01 6.711598485708236694e-02 -6.916210055351257324e-02 2.018506526947021484e-01 -1.185786817222833633e-02 -1.243716031312942505e-01 4.415710270404815674e-02 7.717640697956085205e-02 -3.077747114002704620e-02 6.908819824457168579e-02 -3.098207414150238037e-01 1.491995006799697876e-01 3.716845512390136719e-01 2.661071158945560455e-02 -1.292208582162857056e-01 2.702049612998962402e-01 3.457212150096893311e-01 -1.368887573480606079e-01 3.745048120617866516e-02 -9.857488423585891724e-02
-2.374742031097412109e-01 -2.026647329330444336e-01 -9.605520963668823242e-02 -1.649793982505798340e-01 3.109632730484008789e-01 2.083870470523834229e-01 -7.898546755313873291e-02 4.847773909568786621e-02 3.509616255760192871e-01 -5.044089257717132568e-02 1.363502591848373413e-01 -1.991935819387435913e-02 -1.179603710770606995e-01 -3.163899779319763184e-01 -3.441974148154258728e-02 -1.673720031976699829e-02 2.147655934095382690e-01 1.341553218662738800e-02 -1.482243370264768600e-02 1.207147166132926941e-02 -7.777977734804153442e-02 2.682986557483673096e-01 -1.256393194198608398e-01 7.200805004686117172e-03 6.233020499348640442e-02 -9.757641702890396118e-02 -7.221467792987823486e-03 -1.971443444490432739e-01 4.497631490230560303e-01 2.251647263765335083e-01 -4.747531935572624207e-02 -9.530301392078399658e-02
-2.240955084562301636e-01 2.900699973106384277e-01 -9.923024335876107216e-04 -9.999094158411026001e-02 -1.760345697402954102e-01 1.518629491329193115e-01 -7.287698239088058472e-02 -7.993008196353912354e-02 4.789091944694519043e-01 -1.650115102529525757e-01 -4.572581499814987183e-02 -7.136281579732894897e-02 3.669980913400650024e-02 -9.644448757171630859e-02 -1.370310783386230469e-01 1.200572699308395386e-01 2.652353979647159576e-02 -6.249372661113739014e-02 2.554996311664581299e-01 1.108458489179611206e-01 -1.679321080446243286e-01 2.742414474487304688e-01 -2.169962674379348755e-01 4.851336777210235596e-02 1.406232714653015137e-01 -3.320514783263206482e-02 2.639635205268859863e-01 -2.046872079372406006e-01 -7.255653291940689087e-02 2.792285680770874023e-01 1.159257814288139343e-02 -1.773138344287872314e-01
1.493415981531143188e-01 -7.391414046287536621e-02 -2.798047959804534912e-01 -1.375035345554351807e-01 5.448789522051811218e-02 4.544386267662048340e-02 -1.423401683568954468e-01 2.110183984041213989e-01 5.292172431945800781e-01 -1.093538776040077209e-01 1.454818844795227051e-01 -1.454708576202392578e-01 -3.657632470130920410e-01 8.712127059698104858e-02 -1.259858608245849609e-01 -2.514376938343048096e-01 -1.362193822860717773e-01 -1.427302658557891846e-01 -3.078136779367923737e-02 1.758104562759399414e-02 2.488734433427453041e-03 1.127474531531333923e-01 -1.228900626301765442e-01 1.735155582427978516e-01 2.369658648967742920e-01 -1.767531037330627441e-01 2.397052794694900513e-01 1.845051161944866180e-02 -5.140443518757820129e-02 5.275794863700866699e-02 1.858804747462272644e-02 -3.624263033270835876e-02
-2.744740992784500122e-02 -4.629186540842056274e-02 1.392289698123931885e-01 -1.383441686630249023e-01 2.094534337520599365e-01 1.109308004379272461e-01 2.789522111415863037e-01 -9.883023798465728760e-02 5.003212094306945801e-01 4.584896564483642578e-02 -2.960399910807609558e-02 -3.963951766490936279e-02 -8.058614097535610199e-03 -1.299671381711959839e-01 -3.429754376411437988e-01 1.022509187459945679e-01 -1.660287231206893921e-01 1.564809679985046387e-01 3.149666190147399902e-01 -1.104986593127250671e-01 9.377487003803253174e-03 -1.357221156358718872e-01 -7.812093943357467651e-02 -2.030059881508350372e-02 1.371959745883941650e-01 -1.767184934578835964e-03 2.570308186113834381e-02 9.920227527618408203e-02 -1.083325594663619995e-01 1.793650090694427490e-01 -3.041704893112182617e-01 2.462979704141616821e-01
-2.485875412821769714e-02 -1.329465210437774658e-01 -1.194045394659042358e-01 -4.586855694651603699e-02 -3.767096400260925293e-01 5.939490720629692078e-02 1.828607916831970215e-01 -5.880498886108398438e-02 4.206345677375793457e-01 -9.187378734350204468e-02 4.885121062397956848e-02 2.852683514356613159e-02 -3.140953183174133301e-01 2.719407975673675537e-01 -1.145215183496475220e-01 -1.992903947830200195e-01 -1.726133674383163452e-01 -2.269880026578903198e-01 7.889861613512039185e-02 -7.612217962741851807e-02 -1.414896696805953979e-01 1.278593093156814575e-01 1.082052290439605713e-01 4.904387518763542175e-02 2.475168108940124512e-01 -9.926298260688781738e-02 1.465343236923217773e-01 4.186690598726272583e-02 2.248145788908004761e-01 1.831860244274139404e-01 -1.563353836536407471e-02 2.156213819980621338e-01
2.102708443999290466e-03 5.516117811203002930e-02 -2.097400128841400146e-01 -1.058525219559669495e-01 1.806067377328872681e-01 3.276322185993194580e-01 3.383548185229301453e-02 2.009913623332977295e-01 3.984891176223754883e-01 2.601740658283233643e-01 1.274188160896301270e-01 1.120522618293762207e-01 2.066035568714141846e-01 -1.552881440147757530e-03 9.987697005271911621e-03 -2.735226750373840332e-01 -8.268058300018310547e-02 -2.100920677185058594e-01 7.106464356184005737e-02 -3.486185371875762939e-01 -1.380610615015029907e-01 3.719931840896606445e-02 3.323526680469512939e-02 5.085427314043045044e-02 2.275535464286804199e-01 -1.854919940233230591e-01 -5.115969106554985046e-02 5.463635548949241638e-02 1.925783008337020874e-01 1.534901559352874756e-02 -2.080381661653518677e-01 1.152758672833442688e-01
-1.345568448305130005e-01 -2.242784649133682251e-01 -1.426923424005508423e-01 -5.742566660046577454e-02 -3.144006058573722839e-02 -1.038970723748207092e-01 1.327736675739288330e-02 -2.489319294691085815e-01 3.771746456623077393e-01 -1.206080801784992218e-02 -4.915330559015274048e-03 -8.697709441184997559e-02 6.079857423901557922e-02 2.758608460426330566e-01 -2.598785981535911560e-02 1.507395952939987183e-01 8.144262433052062988e-02 4.207102954387664795e-02 6.861351430416107178e-02 -9.986744821071624756e-02 7.457853853702545166e-02 1.987454146146774292e-01 -2.515222132205963135e-01 -1.280843093991279602e-02 4.509210884571075439e-01 -2.072923816740512848e-02 5.737582687288522720e-03 1.166102960705757141e-01 4.736184775829315186e-01 7.044712454080581665e-02 5.062722042202949524e-02 -3.923006355762481689e-03
1.091542840003967285e-01 -1.335390210151672363e-01 -1.047492474317550659e-01 -2.460157424211502075e-01 -3.962583839893341064e-02 1.100717037916183472e-01 3.814182803034782410e-02 -1.710142493247985840e-01 3.054301738739013672e-01 1.922002881765365601e-01 8.011107891798019409e-02 2.431951016187667847e-01 -6.341486424207687378e-02 8.607612550258636475e-02 -1.952438801527023315e-02 -1.557371616363525391e-01 2.267396748065948486e-01 -2.178886234760284424e-01 -1.686475574970245361e-01 -1.528867334127426147e-01 -2.538489401340484619e-01 1.499099582433700562e-01 -6.411655992269515991e-02 3.738756179809570312e-01 3.812315762042999268e-01 4.413149878382682800e-02 2.361582219600677490e-01 -4.282454028725624084e-02 9.094523638486862183e-02 4.110460728406906128e-02 1.413440704345703125e-01 7.859037816524505615e-02
-1.368310898542404175e-01 -1.057826206088066101e-01 -7.966566830873489380e-02 -3.216815739870071411e-02 8.301576226949691772e-02 -1.028723195195198059e-01 -7.946481555700302124e-02 -1.688657552003860474e-01 5.080412030220031738e-01 -8.428307250142097473e-03 4.394733812659978867e-03 6.969758868217468262e-02 -7.185118645429611206e-02 2.520525455474853516e-01 6.659046560525894165e-02 1.068652644753456116e-01 1.037470847368240356e-01 -2.466436475515365601e-02 1.316776126623153687e-01 -2.898066341876983643e-01 1.529527157545089722e-01 2.150062620639801025e-01 -1.153657659888267517e-01 -5.622687749564647675e-03 3.719493150711059570e-01 4.292602837085723877e-02 -1.905548572540283203e-01 1.181747242808341980e-01 4.115658402442932129e-01 9.672884829342365265e-03 -8.440726995468139648e-02 -8.239144459366798401e-03
-9.484323859214782715e-02 -1.787895113229751587e-01 2.110929191112518311e-01 -2.743430733680725098e-01 -3.407856449484825134e-02 1.027022823691368103e-01 9.123622626066207886e-02 -1.327536553144454956e-01 4.815537333488464355e-01 -5.179510265588760376e-02 -6.554303225129842758e-03 3.533318638801574707e-02 -1.504948288202285767e-01 -6.023214384913444519e-02 -8.505149930715560913e-02 2.050018012523651123e-01 -8.468178659677505493e-02 -7.464000582695007324e-02 8.893368393182754517e-02 2.310659587383270264e-01 -1.413710787892341614e-02 2.599873244762420654e-01 -1.020422857254743576e-02 1.486734896898269653e-01 -1.072593778371810913e-01 -1.449836939573287964e-01 1.233506016433238983e-02 4.122845232486724854e-01 8.492144197225570679e-02 2.552780508995056152e-01 1.910076439380645752e-01 -1.207960173487663269e-01
2.339288145303726196e-01 1.724492199718952179e-02 -7.406353205442428589e-02 -2.999401092529296875e-01 1.301045715808868408e-01 2.100617885589599609e-01 1.225989982485771179e-01 -3.552275942638516426e-03 2.667253017425537109e-01 6.668964028358459473e-02 2.201732061803340912e-02 7.930012792348861694e-02 -1.849447190761566162e-01 2.667295634746551514e-01 4.280929267406463623e-02 -8.742258697748184204e-02 2.164690345525741577e-01 -1.918301135301589966e-01 -2.921747975051403046e-02 -1.161045953631401062e-01 5.039475858211517334e-02 3.228077888488769531e-01 -1.618432626128196716e-02 1.266663968563079834e-01 4.652076959609985352e-01 3.682070225477218628e-02 1.230833530426025391e-01 1.650795638561248779e-01 -8.369007706642150879e-02 8.932016789913177490e-02 2.580346465110778809e-01 1.160409897565841675e-01
-3.689332902431488037e-01 4.526465386152267456e-02 -3.028427362442016602e-01 -1.756585240364074707e-01 -1.506250649690628052e-01 4.907330125570297241e-02 -7.014044374227523804e-02 -3.232018351554870605e-01 3.359981477260589600e-01 1.569712348282337189e-02 -1.068872660398483276e-01 1.492948234081268311e-01 -2.215728908777236938e-01 2.051085531711578369e-01 -1.750419139862060547e-01 -1.595936417579650879e-01 2.248943038284778595e-02 -8.643281459808349609e-02 9.198253601789474487e-02 -1.600109338760375977e-01 2.741043642163276672e-02 5.659123882651329041e-02 -5.801273509860038757e-02 -6.238584406673908234e-03 2.466735839843750000e-01 -1.354823857545852661e-01 2.697699368000030518e-01 -2.167466655373573303e-02 1.337289810180664062e-01 3.002787753939628601e-02 2.101339846849441528e-01 2.141874879598617554e-01
1.319502294063568115e-01 -4.037406295537948608e-02 -6.567575037479400635e-02 -2.416339814662933350e-01 1.542398482561111450e-01 -6.525333225727081299e-02 1.559496968984603882e-01 -2.064154744148254395e-01 2.793754041194915771e-01 8.011922985315322876e-02 1.776681095361709595e-02 -2.134590446949005127e-01 -2.514508068561553955e-01 2.347676903009414673e-01 -2.415453791618347168e-01 1.641155104152858257e-03 1.764949560165405273e-01 -1.463152766227722168e-01 3.021901240572333336e-03 -1.929423399269580841e-02 -2.470001131296157837e-01 1.401722878217697144e-01 1.413547061383724213e-02 -7.403709739446640015e-02 4.185086190700531006e-01 2.196806967258453369e-01 1.277724057435989380e-01 -5.044146627187728882e-02 -5.333270877599716187e-02 2.083470672369003296e-01 1.511400341987609863e-01 2.561028897762298584e-01
-2.349760383367538452e-01 -1.747743189334869385e-01 -2.001141458749771118e-01 7.608040422201156616e-02 5.270537734031677246e-02 -9.179864823818206787e-02 -1.886302977800369263e-02 -5.940925329923629761e-02 3.935902714729309082e-01 1.109672361053526402e-03 -9.369748830795288086e-02 -1.319372188299894333e-02 -1.564090996980667114e-01 1.324810236692428589e-01 -3.726335125975310802e-04 -3.153809579089283943e-03 2.542966604232788086e-02 -9.413307905197143555e-02 1.590168476104736328e-01 -5.263594388961791992e-01 6.862573325634002686e-03 2.612917423248291016e-01 -2.076527625322341919e-01 -6.474130600690841675e-02 3.931119740009307861e-01 9.612470120191574097e-02 1.055433377623558044e-01 -6.718347966670989990e-02 1.108392179012298584e-01 -9.515382349491119385e-02 6.690134108066558838e-02 -1.212352886795997620e-01
-1.716218739748001099e-01 -2.226855233311653137e-02 -6.541131436824798584e-02 3.222634270787239075e-02 -1.644939333200454712e-01 2.566254734992980957e-01 5.915632098913192749e-02 -2.067291736602783203e-01 5.071647167205810547e-01 -3.651123866438865662e-02 -1.141893342137336731e-01 1.263083070516586304e-01 -2.481832653284072876e-01 1.803977973759174347e-02 -4.139358699321746826e-01 1.332999616861343384e-01 1.204675585031509399e-01 1.788319200277328491e-01 2.269531600177288055e-02 2.087026834487915039e-02 -3.033379018306732178e-01 2.176506221294403076e-01 -2.291118949651718140e-01 -4.151159524917602539e-02 -3.382056578993797302e-02 1.885909587144851685e-01 3.723832964897155762e-02 -2.933064289391040802e-02 -5.494729056954383850e-02 -2.172935567796230316e-02 5.649212747812271118e-02 1.794915273785591125e-02
-5.918626859784126282e-02 1.039081811904907227e-01 -1.561923772096633911e-01 -2.623082697391510010e-01 1.489786207675933838e-01 7.796687632799148560e-02 1.510050985962152481e-02 -1.630016863346099854e-01 3.169665634632110596e-01 -1.208330169320106506e-01 -1.157568767666816711e-02 -1.327728778123855591e-01 3.121880888938903809e-01 -1.561197042465209961e-01 -1.443148851394653320e-01 -1.832178793847560883e-02 -6.699140369892120361e-02 -3.477050065994262695e-01 3.159178495407104492e-01 7.204812020063400269e-02 -1.471777558326721191e-01 6.689452379941940308e-02 1.758510321378707886e-01 -1.130692958831787109e-01 1.085222419351339340e-02 1.400478184223175049e-01 -4.422246292233467102e-02 7.345703989267349243e-02 4.008263647556304932e-01 2.237095087766647339e-01 -1.119091138243675232e-01 1.051612347364425659e-01
-2.571034058928489685e-02 -2.834111452102661133e-01 1.040818765759468079e-01 -1.922893971204757690e-01 -8.467199280858039856e-03 -2.595080249011516571e-02 4.976547509431838989e-02 -8.571202307939529419e-02 3.862448334693908691e-01 6.174978986382484436e-02 8.002450317144393921e-02 -7.823620922863483429e-03 1.219328609295189381e-03 1.364885456860065460e-02 -3.312525898218154907e-02 -5.447505041956901550e-02 1.066599413752555847e-01 -2.403975427150726318e-01 -1.333301961421966553e-01 -1.263260990381240845e-01 -5.262770652770996094e-01 2.532780766487121582e-01 1.400739550590515137e-01 -2.856323728337883949e-03 4.321485757827758789e-02 1.934910863637924194e-01 1.060943771153688431e-02 1.876181811094284058e-01 6.005047261714935303e-02 -2.344283275306224823e-03 1.580031029880046844e-02 -3.934405446052551270e-01
-2.680425718426704407e-02 -4.996129125356674194e-02 8.985688537359237671e-02 -2.077398896217346191e-01 -1.659168899059295654e-01 2.760193645954132080e-01 4.851543903350830078e-02 -1.160616278648376465e-01 5.586270093917846680e-01 -5.534465983510017395e-02 3.877131938934326172e-01 -1.010249182581901550e-01 4.494314640760421753e-02 1.685815900564193726e-01 -1.235124543309211731e-01 -8.630547672510147095e-02 1.685609519481658936e-01 -1.516270935535430908e-01 -4.814739152789115906e-02 4.769318178296089172e-02 -1.656473428010940552e-01 1.951689720153808594e-01 7.540110498666763306e-02 -8.211264014244079590e-02 2.420519012957811356e-03 2.797617390751838684e-02 -9.422449767589569092e-02 1.077779829502105713e-01 -2.273168712854385376e-01 2.749644219875335693e-01 -2.256995067000389099e-02 1.191346198320388794e-01
-1.302214264869689941e-01 -7.885561138391494751e-02 -7.943852990865707397e-02 -9.412922710180282593e-02 1.305112689733505249e-01 -2.633783221244812012e-02 9.715675562620162964e-02 2.279481850564479828e-02 1.790942400693893433e-01 1.017285212874412537e-01 7.080689817667007446e-02 9.345269948244094849e-02 1.029848977923393250e-01 2.341467291116714478e-01 -1.240376979112625122e-01 -1.711563169956207275e-01 2.664430141448974609e-01 1.674413681030273438e-01 -1.483664810657501221e-01 -4.925175383687019348e-02 -3.171240091323852539e-01 2.484405785799026489e-01 -1.712104305624961853e-02 2.442864328622817993e-01 2.411329299211502075e-01 1.606075018644332886e-01 2.987332642078399658e-01 3.541951477527618408e-01 7.033170014619827271e-02 3.382315039634704590e-01 -5.530997738242149353e-02 -3.030899912118911743e-02
-1.285041570663452148e-01 -1.427302658557891846e-01 1.964989304542541504e-01 -2.812062799930572510e-01 -1.582640968263149261e-02 4.746572673320770264e-02 -2.646103687584400177e-02 -1.178338378667831421e-01 4.028458893299102783e-01 -3.988710790872573853e-02 -9.288045018911361694e-02 -1.992556601762771606e-01 -2.002937495708465576e-01 3.308256343007087708e-02 -3.358873352408409119e-02 7.894165813922882080e-02 -1.204385384917259216e-01 -9.266906231641769409e-02 -4.049004614353179932e-02 2.568498849868774414e-01 -9.574549645185470581e-02 4.249638319015502930e-01 8.560978621244430542e-02 1.146742105484008789e-01 8.107346296310424805e-02 -1.985754370689392090e-01 -1.000031977891921997e-01 2.685306966304779053e-01 1.244734600186347961e-01 1.259353905916213989e-01 2.434299737215042114e-01 -2.188356518745422363e-01
1.273184716701507568e-01 -2.033620700240135193e-02 -5.215944349765777588e-02 -1.502813994884490967e-01 -6.781541556119918823e-02 2.255739718675613403e-01 4.777919128537178040e-02 -9.238126128911972046e-02 6.010253429412841797e-01 -1.569048464298248291e-01 -3.767420724034309387e-02 -4.325720295310020447e-02 -8.407906442880630493e-02 2.003796249628067017e-01 -3.347710669040679932e-01 3.284548968076705933e-02 3.761585056781768799e-01 8.478264510631561279e-02 -1.624943166971206665e-01 -1.518835127353668213e-02 -3.737567737698554993e-02 2.294335663318634033e-01 1.907237165141850710e-04 1.512735038995742798e-01 -1.323287026025354862e-03 2.203928120434284210e-02 -1.594403237104415894e-01 9.132194519042968750e-02 1.703454256057739258e-01 1.453416049480438232e-01 -4.610568657517433167e-02 -5.919449403882026672e-02
7.288904488086700439e-02 3.251276165246963501e-02 2.100423909723758698e-03 -2.198721021413803101e-01 -5.197499692440032959e-02 2.126850187778472900e-01 2.422226965427398682e-01 -8.542936295270919800e-02 3.102118372917175293e-01 -1.791141740977764130e-02 1.024324819445610046e-01 2.274816632270812988e-01 -5.531511083245277405e-02 3.093951642513275146e-01 -2.149984538555145264e-01 2.623042650520801544e-02 1.140820384025573730e-01 8.524753898382186890e-02 9.043896943330764771e-02 1.415160298347473145e-01 -3.282532691955566406e-01 1.284921914339065552e-01 -1.392440348863601685e-01 1.833088323473930359e-02 1.754145622253417969e-01 3.201466500759124756e-01 3.055512011051177979e-01 -4.475765675306320190e-02 4.269086569547653198e-02 1.467664092779159546e-01 2.369245439767837524e-01 1.621334701776504517e-01
-4.135600849986076355e-02 1.766930371522903442e-01 7.953697815537452698e-03 -3.485380113124847412e-02 3.948526456952095032e-02 -1.909977346658706665e-01 2.584374248981475830e-01 -3.279215097427368164e-01 4.051009416580200195e-01 1.477844864130020142e-01 -2.551362514495849609e-01 -1.429831236600875854e-01 6.746507436037063599e-02 -5.800449289381504059e-03 2.318904697895050049e-01 -2.506352066993713379e-01 1.137974038720130920e-01 -2.069580256938934326e-01 1.423504948616027832e-01 -8.128770440816879272e-02 4.444774612784385681e-02 2.232530266046524048e-01 -1.551262140274047852e-01 3.426911309361457825e-02 1.929671764373779297e-01 7.148865610361099243e-02 1.985818743705749512e-01 -2.063917741179466248e-02 1.749456673860549927e-01 1.700696647167205811e-01 1.766145229339599609e-01 -1.677160114049911499e-01
-2.196097522974014282e-01 -7.722068578004837036e-02 -8.362632244825363159e-03 3.311165422201156616e-02 1.203431934118270874e-01 -1.306478530168533325e-01 -2.064725011587142944e-01 -1.261546090245246887e-02 4.952604472637176514e-01 3.908385708928108215e-02 1.310670841485261917e-02 -1.322934404015541077e-02 -1.448391228914260864e-01 1.294991821050643921e-01 -1.271468251943588257e-01 -1.012377366423606873e-01 -2.149110287427902222e-02 -7.450817525386810303e-02 1.066777855157852173e-01 -5.363413095474243164e-01 1.203636825084686279e-01 3.527910634875297546e-02 -2.858994901180267334e-01 -3.740600496530532837e-02 2.990337312221527100e-01 -1.770037226378917694e-02 9.664565324783325195e-02 -2.577586099505424500e-02 1.853037178516387939e-01 -6.723824143409729004e-02 -1.153550222516059875e-01 -5.612585693597793579e-02
-3.821188211441040039e-02 1.290014833211898804e-01 -1.640461385250091553e-02 -1.505000144243240356e-01 2.471140027046203613e-01 -1.040687114000320435e-01 -7.586386054754257202e-02 -4.203012213110923767e-02 5.316815376281738281e-01 -1.183319929987192154e-02 -6.843525171279907227e-02 6.991891562938690186e-02 -2.816628813743591309e-01 2.792178094387054443e-01 2.937608212232589722e-02 -1.335512399673461914e-01 1.217700168490409851e-01 -1.972204297780990601e-01 2.777920290827751160e-02 -3.389127254486083984e-01 8.243677020072937012e-02 1.635249555110931396e-01 -1.244850009679794312e-01 -5.645645037293434143e-02 2.272918969392776489e-01 1.561337709426879883e-01 5.442343279719352722e-02 -6.321002542972564697e-02 -2.029660046100616455e-01 1.977887451648712158e-01 1.052138060331344604e-01 1.233244985342025757e-01
-7.207223027944564819e-02 -2.816105782985687256e-01 -9.339258074760437012e-02 -2.571589052677154541e-01 3.129318729043006897e-02 -3.277329802513122559e-01 6.525947898626327515e-02 -6.052281334996223450e-02 4.950552880764007568e-01 -3.385335206985473633e-02 2.327423095703125000e-01 1.669322103261947632e-01 3.717636168003082275e-01 5.038908496499061584e-02 -1.603271365165710449e-01 -1.828570067882537842e-01 6.233287230134010315e-02 -1.395153403282165527e-01 7.326072454452514648e-02 -1.159652471542358398e-01 2.901768311858177185e-02 -4.712658748030662537e-02 -9.756053239107131958e-02 -8.021490275859832764e-02 1.299669127911329269e-02 -9.326922893524169922e-02 2.419882416725158691e-01 1.590248569846153259e-02 1.500424593687057495e-01 9.941458702087402344e-02 1.753008961677551270e-01 6.482393294572830200e-02
-4.312334209680557251e-02 -6.236850470304489136e-02 -2.149250060319900513e-01 -1.253373771905899048e-01 5.753968656063079834e-02 -1.379400119185447693e-02 1.272688340395689011e-02 -2.554774880409240723e-01 4.032176733016967773e-01 -7.199898362159729004e-02 -1.325903981924057007e-01 -2.079022675752639771e-02 -2.781908214092254639e-01 1.756551712751388550e-01 1.189159825444221497e-01 6.486823409795761108e-02 -1.603503152728080750e-02 -1.364543288946151733e-01 -7.206221669912338257e-02 -1.129263862967491150e-01 1.953551173210144043e-01 1.496807485818862915e-01 -1.056379079818725586e-01 9.437187761068344116e-02 5.181791186332702637e-01 8.213950321078300476e-03 -9.986429475247859955e-03 2.092303633689880371e-01 3.143512606620788574e-01 4.863492399454116821e-02 1.179065033793449402e-01 7.777073234319686890e-02
-1.562310010194778442e-01 -1.581310331821441650e-01 1.257842630147933960e-01 -2.848719954490661621e-01 -6.033700332045555115e-02 1.559444963932037354e-01 3.234416991472244263e-02 1.719905436038970947e-02 4.649964570999145508e-01 -1.586803495883941650e-01 3.072580136358737946e-02 -1.401578336954116821e-01 -1.869493126869201660e-01 -1.226570010185241699e-01 5.907309427857398987e-02 -2.041390240192413330e-01 -1.120140850543975830e-01 8.590906113386154175e-02 -4.331616312265396118e-02 -3.880020081996917725e-01 4.558380693197250366e-02 -7.662359625101089478e-02 1.726694554090499878e-01 1.247901841998100281e-01 3.854423165321350098e-01 1.110524609684944153e-01 1.086640506982803345e-01 -2.098978310823440552e-02 7.593534886837005615e-02 1.047799810767173767e-01 1.967677921056747437e-01 1.134448349475860596e-01
3.289379552006721497e-02 5.106990411877632141e-02 1.207659542560577393e-01 -9.985844790935516357e-02 1.284183654934167862e-02 4.143830761313438416e-02 -1.487550605088472366e-02 6.653512269258499146e-02 5.495737791061401367e-01 -1.222526356577873230e-01 4.860610887408256531e-02 -6.631437689065933228e-02 3.222957998514175415e-02 -2.200327366590499878e-01 -1.125494018197059631e-01 2.704341337084770203e-02 2.323940545320510864e-01 2.619279325008392334e-01 -2.128349058330059052e-02 -1.203540191054344177e-01 -2.945953309535980225e-01 1.323736160993576050e-01 -1.554570794105529785e-01 -4.148328900337219238e-01 6.755533069372177124e-02 2.705607712268829346e-01 2.194381691515445709e-02 1.356919705867767334e-01 1.400766819715499878e-01 6.491470616310834885e-03 2.693109912797808647e-03 -1.555282175540924072e-01
5.514170601963996887e-02 1.980889774858951569e-02 -1.871540583670139313e-02 -2.496387660503387451e-01 -4.202001169323921204e-02 2.028586715459823608e-01 2.349855005741119385e-01 -1.562484800815582275e-01 3.913732171058654785e-01 2.386113256216049194e-02 -8.872945792973041534e-03 1.803336590528488159e-01 -2.011274546384811401e-01 2.485793977975845337e-01 -3.585544601082801819e-02 -4.587510973215103149e-02 1.433718651533126831e-01 -1.477377861738204956e-01 -2.118024379014968872e-01 -1.839652508497238159e-01 1.075139269232749939e-02 1.396284848451614380e-01 -6.949791312217712402e-02 3.568687736988067627e-01 3.732079267501831055e-01 1.021137461066246033e-02 1.947646886110305786e-01 4.362040013074874878e-02 -4.070027917623519897e-02 2.267601788043975830e-01 1.186650842428207397e-01 1.038117706775665283e-02
-9.455511718988418579e-02 -2.802025675773620605e-01 -8.279680460691452026e-02 -8.208182454109191895e-02 8.607563376426696777e-02 1.202959269285202026e-01 -1.525764465332031250e-01 -8.940567076206207275e-02 4.237696826457977295e-01 9.616555273532867432e-02 1.190205216407775879e-01 1.327886339277029037e-02 1.634467579424381256e-02 -2.545630633831024170e-01 -8.298813365399837494e-03 -2.541468739509582520e-01 1.249946355819702148e-01 -5.879530217498540878e-03 -1.137559711933135986e-01 -2.308448553085327148e-01 -2.682521566748619080e-02 5.855501443147659302e-02 1.769439876079559326e-01 -2.740439176559448242e-01 1.034172400832176208e-01 2.758270595222711563e-03 4.560940712690353394e-02 6.478531658649444580e-02 4.836733937263488770e-01 1.118286773562431335e-01 3.363887593150138855e-02 -2.364264726638793945e-01
-1.453276574611663818e-01 -1.053082123398780823e-01 -2.948320284485816956e-02 -6.918079406023025513e-02 2.136295884847640991e-01 9.929180890321731567e-02 3.228114247322082520e-01 1.226880773901939392e-01 2.486103922128677368e-01 2.669447958469390869e-01 -3.794686496257781982e-02 -8.489789813756942749e-02 4.375434294342994690e-02 -4.966049268841743469e-02 -3.119485676288604736e-01 -2.606374919414520264e-01 -2.899808436632156372e-02 -1.334905326366424561e-01 3.131380379199981689e-01 6.993346847593784332e-03 -2.847394943237304688e-01 1.258922666311264038e-01 -5.986384674906730652e-02 -1.258667111396789551e-01 4.258157014846801758e-01 5.386637523770332336e-02 5.279404297471046448e-02 3.312882035970687866e-02 2.539994195103645325e-02 -3.174114227294921875e-02 -2.248364835977554321e-01 5.112815275788307190e-02
-2.884620130062103271e-01 -1.556129902601242065e-01 1.863577067852020264e-01 -6.004090607166290283e-02 3.774209413677453995e-03 -1.042700409889221191e-01 2.284451425075531006e-01 -1.599711328744888306e-01 4.678280949592590332e-01 8.827728778123855591e-02 -2.444542348384857178e-01 1.726014912128448486e-01 6.518339272588491440e-03 -1.637506335973739624e-01 6.823169440031051636e-02 4.038622975349426270e-02 1.385084539651870728e-01 -1.500554829835891724e-01 2.316962033510208130e-01 -2.860850468277931213e-02 -4.259748756885528564e-02 8.936859667301177979e-02 -2.162428647279739380e-01 -1.394952833652496338e-01 3.284552395343780518e-01 1.828949749469757080e-01 4.943286255002021790e-02 1.587802469730377197e-01 1.853257715702056885e-01 -1.550337225198745728e-01 -6.896203756332397461e-02 1.089867278933525085e-01
-3.356279432773590088e-01 -2.964813113212585449e-01 -7.620383054018020630e-02 -8.804715424776077271e-02 -1.126394867897033691e-01 4.568607360124588013e-02 1.045891568064689636e-01 7.499725371599197388e-02 3.866214156150817871e-01 4.157344251871109009e-02 -1.957741379737854004e-01 6.556352972984313965e-02 9.721018373966217041e-02 -1.420391052961349487e-01 -4.797388911247253418e-01 -1.123787555843591690e-02 -3.514043614268302917e-02 1.490464657545089722e-01 6.783533841371536255e-02 -2.650741301476955414e-02 -2.366283237934112549e-01 1.531521975994110107e-01 -3.295354545116424561e-02 -2.785401046276092529e-01 1.488329172134399414e-01 1.167140156030654907e-01 3.959653433412313461e-03 8.786519616842269897e-02 1.593627184629440308e-01 -1.843289881944656372e-01 5.800592899322509766e-02 -8.776659518480300903e-02
-8.331203460693359375e-02 -1.394360214471817017e-01 -8.926154673099517822e-02 -2.974029481410980225e-01 1.670861989259719849e-01 -1.704569607973098755e-01 2.099299803376197815e-02 3.938831388950347900e-02 5.857259035110473633e-01 2.643895149230957031e-02 1.037044450640678406e-01 2.324663102626800537e-01 4.068064689636230469e-01 1.631715595722198486e-01 -3.749495744705200195e-02 -2.814916670322418213e-01 -3.055441193282604218e-02 -1.395763158798217773e-01 -9.751493111252784729e-03 3.306332603096961975e-02 4.757567495107650757e-02 -3.287411108613014221e-02 4.006984457373619080e-02 1.803315989673137665e-02 3.069010935723781586e-02 -1.584596037864685059e-01 2.333497405052185059e-01 -9.356645867228507996e-03 3.839774429798126221e-02 6.035329028964042664e-02 7.442402839660644531e-02 1.370439082384109497e-01
-1.823444515466690063e-01 3.785910457372665405e-02 1.393487602472305298e-01 -1.673890054225921631e-01 2.021123915910720825e-01 2.529052793979644775e-01 2.256586775183677673e-02 6.696894019842147827e-02 4.285080134868621826e-01 3.293542265892028809e-01 5.742144957184791565e-02 9.129678457975387573e-02 -8.194956183433532715e-02 -6.017023324966430664e-02 9.256360679864883423e-02 1.585336476564407349e-01 1.611232757568359375e-01 -1.744221001863479614e-01 -4.496667906641960144e-02 1.604874283075332642e-01 1.665927097201347351e-02 3.599800541996955872e-02 7.985939085483551025e-02 -2.284774184226989746e-01 2.878895699977874756e-01 -2.123108506202697754e-01 1.437045931816101074e-01 -8.398348093032836914e-02 5.173509567975997925e-02 3.637710809707641602e-01 -1.475068777799606323e-01 -5.977642163634300232e-02
-1.403908133506774902e-01 -2.982953935861587524e-02 -2.053235769271850586e-01 -1.840136647224426270e-01 -3.306133449077606201e-01 1.560380756855010986e-01 6.791446357965469360e-02 -7.716789841651916504e-02 5.165857672691345215e-01 -2.224895358085632324e-01 8.371801674365997314e-02 1.172877997159957886e-01 -1.725987344980239868e-01 1.560038179159164429e-01 -1.555314660072326660e-01 -1.981454789638519287e-01 -1.693153828382492065e-01 -1.651230156421661377e-01 -6.550944596529006958e-02 -1.500861644744873047e-01 -5.295041948556900024e-02 1.402339339256286621e-01 1.283805072307586670e-01 1.817013174295425415e-01 3.286827504634857178e-01 2.005736343562602997e-03 1.015433445572853088e-01 7.465034723281860352e-02 1.406167633831501007e-02 -4.425361379981040955e-02 4.558650404214859009e-02 1.469130516052246094e-01
4.503229260444641113e-02 -9.552834182977676392e-02 -1.343926489353179932e-01 -2.480709701776504517e-01 -1.134143248200416565e-01 1.827173382043838501e-01 2.628068625926971436e-01 -5.233567580580711365e-02 4.374862313270568848e-01 -4.310263320803642273e-02 7.533533871173858643e-02 2.581774294376373291e-01 -4.480698704719543457e-02 -1.560034751892089844e-01 -3.327096998691558838e-02 -2.887184023857116699e-01 3.469320759177207947e-02 5.382851883769035339e-02 -1.025805920362472534e-01 1.294543147087097168e-01 -3.374458551406860352e-01 1.098147630691528320e-01 -1.622745543718338013e-01 -2.231167703866958618e-01 1.292008608579635620e-01 3.651486933231353760e-01 -7.720731943845748901e-02 -1.502661220729351044e-02 1.248139590024948120e-01 8.193014562129974365e-02 -5.260850861668586731e-02 1.002210751175880432e-02
2.093459367752075195e-01 -3.133967891335487366e-02 6.117732450366020203e-02 -1.858295649290084839e-01 6.925813108682632446e-02 1.848972290754318237e-01 9.671788662672042847e-02 -3.178934454917907715e-01 4.022045433521270752e-01 2.982039749622344971e-02 -1.762160956859588623e-01 -1.551144421100616455e-01 -1.082077175378799438e-01 1.478389352560043335e-01 8.091860450804233551e-03 -3.491013646125793457e-01 2.016408443450927734e-01 1.868582963943481445e-01 -9.562799334526062012e-02 -4.349133744835853577e-02 -1.966492533683776855e-01 2.577353119850158691e-01 -2.363043129444122314e-01 7.158439606428146362e-02 3.946856781840324402e-02 1.712500602006912231e-01 2.199249155819416046e-02 2.091198265552520752e-01 1.122777014970779419e-01 -3.718148171901702881e-02 -7.204508036375045776e-02 -2.174804061651229858e-01
-4.349294006824493408e-01 1.073192209005355835e-01 1.508475281298160553e-02 -3.881520330905914307e-01 -8.929175138473510742e-02 8.785724639892578125e-02 1.347019374370574951e-01 -4.064858704805374146e-02 3.732769787311553955e-01 -1.078740730881690979e-01 -1.496460437774658203e-01 3.331966698169708252e-01 -4.053676128387451172e-02 3.942916169762611389e-02 -2.257256060838699341e-01 -1.396078765392303467e-01 -2.305743470788002014e-02 2.865381836891174316e-01 -2.038473635911941528e-02 5.817747116088867188e-02 -4.922338947653770447e-02 3.150003403425216675e-02 -2.451387643814086914e-01 -2.382991611957550049e-01 1.052493080496788025e-01 -1.582384482026100159e-02 4.027025774121284485e-03 5.141137540340423584e-02 -2.841425593942403793e-03 1.232059821486473083e-01 -6.528148055076599121e-02 -1.214352846145629883e-01
7.342121750116348267e-02 -2.523159384727478027e-01 -7.312255352735519409e-02 -3.862128257751464844e-01 2.113841474056243896e-01 2.463558912277221680e-01 -1.848024725914001465e-01 1.172390505671501160e-01 2.746025025844573975e-01 -1.665754467248916626e-01 1.087873429059982300e-01 2.678613364696502686e-01 2.000541687011718750e-01 -1.010217592120170593e-01 2.053948555840179324e-04 1.557277441024780273e-01 1.562762707471847534e-01 -6.071104854345321655e-02 2.742153778672218323e-02 -1.008724719285964966e-01 1.190152242779731750e-01 3.558526039123535156e-01 -9.785119444131851196e-02 -3.317334502935409546e-02 5.845942348241806030e-02 1.023686155676841736e-01 1.948869526386260986e-01 -1.016346812248229980e-01 2.807761430740356445e-01 1.739138960838317871e-01 -9.615439921617507935e-03 -7.963642477989196777e-03
[truncated: 3,267,920 more chars]
