# Supplementary material for: The Language of Innovation
Source: PLoS One. 2020 Apr 30;15(4):e0230107. doi: 10.1371/journal.pone.0230107 (PMC7194493; doi:10.1371/journal.pone.0230107)
Supplement: S21 File — (GZ) [file pone.0230107.s021.tar.gz › 1999-2003/V2Run_6_VS_4500_embeddings1999-2003ED32.txt]

-2.613926827907562256e-01 4.738426581025123596e-02 -4.764892160892486572e-02 2.448914339765906334e-03 2.404217720031738281e-01 -5.588003620505332947e-02 -5.630911886692047119e-02 2.630006894469261169e-02 -3.493378683924674988e-02 4.961550701409578323e-03 -2.530465126037597656e-01 3.765159472823143005e-02 1.176636591553688049e-01 -2.349291145801544189e-01 9.741774946451187134e-02 -4.666419327259063721e-01 2.084187120199203491e-01 -2.113655954599380493e-01 -5.286780744791030884e-02 2.295571938157081604e-02 3.382023051381111145e-02 1.270332634449005127e-01 3.249062895774841309e-01 9.186673909425735474e-03 -2.957713901996612549e-01 -2.018129266798496246e-02 1.562594473361968994e-01 -2.468939870595932007e-01 -1.194213852286338806e-01 -3.037694096565246582e-01 -4.942466318607330322e-02 -5.273304879665374756e-02
-3.452239036560058594e-01 -1.737822592258453369e-01 -1.070826966315507889e-02 4.081644862890243530e-02 2.680455744266510010e-01 -8.781498670578002930e-02 -1.435783654451370239e-01 -1.951238662004470825e-01 2.110347002744674683e-01 -1.824126541614532471e-01 -1.056218594312667847e-01 -2.006136626005172729e-02 -7.705510407686233521e-02 -3.039259314537048340e-01 1.772485971450805664e-01 -3.363579213619232178e-01 1.122187748551368713e-01 -8.955600112676620483e-02 2.667968906462192535e-02 -1.205825358629226685e-01 1.302790641784667969e-01 -2.174019217491149902e-01 -2.005771547555923462e-02 9.532006457448005676e-03 1.150511670857667923e-02 -2.387169003486633301e-01 -3.115452593192458153e-03 -2.925638556480407715e-01 -1.781222783029079437e-02 -8.011823892593383789e-02 -3.569362163543701172e-01 -3.008475340902805328e-02
-1.392594128847122192e-01 1.974263191223144531e-01 1.938987709581851959e-02 1.964146494865417480e-01 3.223080933094024658e-01 6.582123786211013794e-02 1.949720084667205811e-01 -4.794389242306351662e-04 2.202737629413604736e-01 -4.688176140189170837e-02 -3.562469184398651123e-01 -1.834050565958023071e-01 1.908264309167861938e-01 3.972528874874114990e-02 4.127860441803932190e-02 -1.606651097536087036e-01 -2.132372185587882996e-02 -2.583054304122924805e-01 -1.433413475751876831e-01 -9.286716580390930176e-02 1.390180140733718872e-01 1.641092300415039062e-01 1.289636641740798950e-01 2.791760563850402832e-01 -2.725772745907306671e-02 -2.369512766599655151e-01 -3.581944480538368225e-02 -1.029960662126541138e-01 -2.144920974969863892e-01 -1.801477372646331787e-01 -3.043687939643859863e-01 -5.110098794102668762e-02
-4.544153213500976562e-01 1.355385482311248779e-01 -1.458332687616348267e-01 -1.220205649733543396e-01 1.396555304527282715e-01 -1.553627401590347290e-01 -7.008492201566696167e-02 1.641782559454441071e-02 -1.972757428884506226e-01 1.951761692762374878e-01 -1.038216203451156616e-01 -1.495379582047462463e-02 -2.299442738294601440e-01 -3.057619631290435791e-01 7.097578141838312149e-03 -1.954543963074684143e-02 1.128178536891937256e-01 -8.215375989675521851e-02 -1.574705471284687519e-03 -2.773192524909973145e-01 -1.274985522031784058e-01 1.319769769906997681e-01 1.436220556497573853e-01 2.812497615814208984e-01 -8.281605690717697144e-02 -2.084671556949615479e-01 -1.630893796682357788e-01 7.647861540317535400e-02 2.075599282979965210e-01 -3.094622194766998291e-01 -6.271870434284210205e-02 -3.440763801336288452e-03
-3.182753920555114746e-01 1.912385821342468262e-01 -1.998941302299499512e-01 -2.472900003194808960e-01 1.456075608730316162e-01 2.957558073103427887e-02 3.502210229635238647e-02 3.246261477470397949e-01 2.913533747196197510e-01 1.678202152252197266e-01 -3.783302307128906250e-01 1.658835411071777344e-01 8.685658872127532959e-02 -4.936509579420089722e-02 1.613438501954078674e-02 -2.588013112545013428e-01 9.488442540168762207e-02 -2.984567582607269287e-01 2.915642969310283661e-02 -1.667992621660232544e-01 1.038460880517959595e-01 1.568369269371032715e-01 1.783321052789688110e-01 7.869689911603927612e-02 -2.031422257423400879e-01 4.822426289319992065e-02 -1.191627010703086853e-01 -6.295140087604522705e-02 -3.445179387927055359e-02 3.883752971887588501e-02 -5.384076014161109924e-02 -6.272663176059722900e-02
-3.346710205078125000e-01 1.430275440216064453e-01 -7.927152514457702637e-02 -2.777631953358650208e-02 3.326898515224456787e-01 -2.554531395435333252e-01 9.195937216281890869e-02 1.523988395929336548e-01 3.375066518783569336e-01 8.583903312683105469e-02 -4.395603835582733154e-01 -1.559605598449707031e-01 9.656370431184768677e-02 -1.505869477987289429e-01 6.068722531199455261e-02 7.468066178262233734e-04 4.713139310479164124e-02 -1.870329231023788452e-01 -1.350764036178588867e-01 8.138333261013031006e-02 6.588864326477050781e-02 1.771887950599193573e-02 -1.176371648907661438e-01 9.403464198112487793e-02 -1.881349235773086548e-01 -1.714999079704284668e-01 -6.272701919078826904e-02 -1.522609740495681763e-01 1.455925554037094116e-01 -2.629500329494476318e-01 -2.158164046704769135e-02 -7.888524979352951050e-02
-9.167290478944778442e-02 1.412726566195487976e-02 -5.534400790929794312e-02 -1.158034726977348328e-01 2.300278991460800171e-01 -1.219227761030197144e-01 1.229631528258323669e-01 5.340883508324623108e-04 3.207595944404602051e-01 3.393820226192474365e-01 -3.372253477573394775e-01 1.883344054222106934e-01 -8.138694800436496735e-03 -2.652719318866729736e-01 2.440746426582336426e-01 -1.258135735988616943e-01 8.767691254615783691e-02 -1.726926714181900024e-01 -5.876629799604415894e-02 9.230745583772659302e-02 1.566998064517974854e-01 7.411194592714309692e-02 2.180993556976318359e-01 2.623083889484405518e-01 -1.705322414636611938e-01 -1.766979694366455078e-01 -9.521435946226119995e-02 -1.826045662164688110e-01 -2.240753322839736938e-01 -1.317835301160812378e-01 4.614081978797912598e-02 -1.029864996671676636e-01
-3.454551398754119873e-01 -4.875674843788146973e-02 5.037939548492431641e-02 -1.315201669931411743e-01 2.840619385242462158e-01 -2.789751589298248291e-01 1.202817410230636597e-01 2.355551719665527344e-01 2.147201448678970337e-01 -5.261328443884849548e-02 -2.812541723251342773e-01 7.284329831600189209e-02 6.862516701221466064e-02 -1.910964101552963257e-01 -7.023843005299568176e-03 -2.008933722972869873e-01 -8.545502088963985443e-03 -1.364363431930541992e-01 -1.489988565444946289e-01 4.808763042092323303e-03 -1.399147659540176392e-01 2.133866846561431885e-01 2.799988985061645508e-01 4.130460023880004883e-01 -5.738909915089607239e-02 -6.073152646422386169e-02 -1.181918829679489136e-01 -6.386619806289672852e-02 -2.019293233752250671e-02 -6.279190629720687866e-02 -1.238063722848892212e-01 -1.237791404128074646e-01
-3.959190249443054199e-01 4.286153614521026611e-02 -1.856699883937835693e-01 1.700808666646480560e-02 2.917503416538238525e-01 -5.789425224065780640e-03 8.351802825927734375e-02 1.424608230590820312e-01 1.341751366853713989e-01 -8.500608801841735840e-02 -2.171257436275482178e-01 -1.159128993749618530e-01 2.200798541307449341e-01 3.222531871870160103e-03 5.189841240644454956e-02 2.347882278263568878e-02 -2.299460582435131073e-02 -3.377136960625648499e-02 -4.109335318207740784e-02 2.282872796058654785e-01 8.230965584516525269e-02 3.803534200415015221e-03 2.284712642431259155e-01 7.580118626356124878e-02 -1.608008295297622681e-01 -4.309034645557403564e-01 -7.184261083602905273e-02 -2.605420947074890137e-01 -8.794565498828887939e-02 -2.511988580226898193e-01 -4.689792171120643616e-02 -2.809048891067504883e-01
-2.362306416034698486e-01 -1.939166784286499023e-01 3.195403516292572021e-02 -2.727744169533252716e-03 2.317916750907897949e-01 2.341041713953018188e-01 8.072861284017562866e-02 4.522301256656646729e-02 1.483836770057678223e-01 -1.649876534938812256e-01 -2.419916540384292603e-01 -1.201419718563556671e-02 -1.272050887346267700e-01 -2.452770024538040161e-01 -9.545295685529708862e-02 -7.916819304227828979e-02 2.506462931632995605e-01 -1.408577412366867065e-01 -9.971766918897628784e-02 -2.066404223442077637e-01 2.388255000114440918e-01 -7.447539269924163818e-02 8.000003546476364136e-02 2.225087881088256836e-01 -1.795885711908340454e-01 -2.249320000410079956e-01 -2.710381150245666504e-01 1.139484569430351257e-01 -9.236556291580200195e-02 -3.907442092895507812e-01 -3.398776426911354065e-02 -5.781143158674240112e-02
-2.756009995937347412e-01 2.407757332548499107e-03 1.212731003761291504e-01 7.714912295341491699e-02 3.894703984260559082e-01 -9.653012454509735107e-02 -1.433938145637512207e-01 -9.536670148372650146e-02 5.175600573420524597e-02 2.927655279636383057e-01 -5.307841673493385315e-02 2.883959412574768066e-01 -1.538250893354415894e-01 1.104128919541835785e-02 -6.861452013254165649e-02 -3.883904218673706055e-02 2.371737509965896606e-01 -1.688731163740158081e-01 2.998954430222511292e-02 -2.399829328060150146e-01 -3.706452995538711548e-02 2.326407581567764282e-01 7.220612838864326477e-03 9.826742857694625854e-02 -1.594568639993667603e-01 -3.875064849853515625e-01 -1.242098957300186157e-01 -2.059026807546615601e-01 1.628534346818923950e-01 -1.823332160711288452e-01 -5.586643889546394348e-02 -5.977226048707962036e-02
-1.309255659580230713e-01 1.226254999637603760e-01 -2.747609019279479980e-01 -1.013756096363067627e-01 2.693207561969757080e-01 -3.676500618457794189e-01 -9.450284414924681187e-04 1.432652920484542847e-01 3.368671238422393799e-01 1.829053312540054321e-01 -1.677682995796203613e-01 -2.159650325775146484e-01 1.664810776710510254e-01 -1.561216861009597778e-01 1.038784310221672058e-01 -1.740325093269348145e-01 -4.377691447734832764e-02 -2.106245458126068115e-01 3.011666936799883842e-03 -8.570223301649093628e-02 1.409652084112167358e-02 7.870507985353469849e-02 2.015206515789031982e-01 2.770881354808807373e-01 1.698303036391735077e-02 -1.358914375305175781e-01 -3.042315840721130371e-01 -9.529756009578704834e-02 -4.901769757270812988e-02 -1.529186964035034180e-01 -4.515615478157997131e-02 -1.153350993990898132e-01
-9.107240289449691772e-02 1.153352088294923306e-03 1.745386421680450439e-01 1.615625247359275818e-02 2.719038724899291992e-01 -9.541918337345123291e-02 1.584801971912384033e-01 1.665148586034774780e-01 2.535560727119445801e-01 1.038171723484992981e-01 -1.646549850702285767e-01 1.310204565525054932e-01 2.958314120769500732e-01 1.300771348178386688e-02 3.741817176342010498e-02 -5.403159558773040771e-02 -5.274390801787376404e-03 -1.278942972421646118e-01 -1.674131602048873901e-01 -1.505723446607589722e-01 1.735384762287139893e-01 1.867360174655914307e-01 1.373705416917800903e-01 3.110070824623107910e-01 -4.005290195345878601e-02 -9.054779261350631714e-02 -2.367409169673919678e-01 -4.167002141475677490e-01 1.389105021953582764e-01 -2.787893116474151611e-01 -6.927165389060974121e-02 -1.574042886495590210e-01
-1.260068118572235107e-01 6.706034392118453979e-02 -5.974030867218971252e-02 -1.176297515630722046e-01 1.866025924682617188e-01 -1.587053388357162476e-02 2.258677482604980469e-01 5.973229557275772095e-02 1.364062130451202393e-01 -1.874512732028961182e-01 -5.011643767356872559e-01 1.052674725651741028e-01 -8.173532783985137939e-02 -2.876436114311218262e-01 6.281426548957824707e-02 -1.176812276244163513e-01 -2.039304375648498535e-02 -2.079287171363830566e-01 4.127052053809165955e-02 -1.539643108844757080e-01 -5.114073865115642548e-03 -1.639606654644012451e-01 2.166149616241455078e-01 1.595559716224670410e-01 1.052846536040306091e-01 -2.485807090997695923e-01 -1.704942137002944946e-01 -1.921402215957641602e-01 2.458320409059524536e-01 -8.413269370794296265e-02 -2.531816363334655762e-01 1.026327833533287048e-01
-2.392300777137279510e-02 -6.951642036437988281e-02 -2.350628376007080078e-01 4.624337423592805862e-03 1.846478134393692017e-01 2.833588421344757080e-02 -1.252248287200927734e-01 8.575700968503952026e-02 4.705551639199256897e-02 1.204472109675407410e-01 3.247116226702928543e-03 3.715922236442565918e-01 -1.732318103313446045e-01 -2.294421195983886719e-01 9.643727540969848633e-02 -1.191950812935829163e-01 1.030007898807525635e-01 -3.436053693294525146e-01 1.023226752877235413e-01 -1.016150936484336853e-01 9.460455179214477539e-02 3.718387484550476074e-01 1.151813007891178131e-02 2.145653404295444489e-02 -3.035567104816436768e-01 -3.099375963211059570e-01 -1.537278741598129272e-01 -1.479381024837493896e-01 6.149465218186378479e-02 -2.256943881511688232e-01 -1.862383484840393066e-01 -2.372946590185165405e-03
-3.579266071319580078e-01 1.904429346323013306e-01 -1.168580427765846252e-01 -1.661379039287567139e-01 1.835864931344985962e-01 -1.228761449456214905e-01 -8.206117898225784302e-02 1.150459051132202148e-01 1.746083199977874756e-01 3.754951804876327515e-02 -3.254066705703735352e-01 2.400781586766242981e-02 1.572153121232986450e-01 -1.034928783774375916e-01 2.425552904605865479e-01 -3.903539180755615234e-01 -2.066556066274642944e-01 -8.651406317949295044e-02 3.155862540006637573e-02 -1.775716617703437805e-02 6.250118836760520935e-03 1.708482354879379272e-01 -4.872078821063041687e-02 2.568360865116119385e-01 -1.121443435549736023e-01 -2.458964735269546509e-01 -1.985695958137512207e-01 -7.578134536743164062e-02 1.021814420819282532e-01 -1.741811260581016541e-02 -9.966188669204711914e-02 -2.294115275144577026e-01
-2.291420102119445801e-01 -3.593273833394050598e-02 -1.311055570840835571e-01 1.534273624420166016e-01 3.630848228931427002e-01 -1.407885998487472534e-01 1.622742861509323120e-01 1.415272802114486694e-02 1.798749417066574097e-01 5.613270401954650879e-02 -1.435812413692474365e-01 -7.779046893119812012e-02 -1.173667237162590027e-01 -2.013599723577499390e-01 -3.792532160878181458e-02 -1.324615031480789185e-01 1.746351569890975952e-01 -7.548001408576965332e-02 6.392323225736618042e-02 -2.908580601215362549e-01 1.757397204637527466e-01 -2.995205223560333252e-01 -5.096227303147315979e-02 1.651994884014129639e-01 2.861686050891876221e-01 -3.429708480834960938e-01 -1.821321994066238403e-01 -1.439244896173477173e-01 4.056589305400848389e-02 -1.003944650292396545e-01 5.253499373793601990e-02 2.203503251075744629e-01
-3.858108520507812500e-01 1.338858455419540405e-01 -1.796922087669372559e-01 -6.653597950935363770e-02 1.285900175571441650e-01 -1.377198398113250732e-01 -2.679272554814815521e-02 1.562809795141220093e-01 4.429003894329071045e-01 1.902229040861129761e-01 -2.046508342027664185e-01 1.392197161912918091e-01 -3.291933983564376831e-02 5.985436961054801941e-02 5.639053136110305786e-02 -3.119033277034759521e-01 4.396722465753555298e-02 -1.939904242753982544e-01 -1.009881794452667236e-01 -1.294764727354049683e-01 1.095535829663276672e-01 1.785959899425506592e-01 -2.692313492298126221e-02 2.656208276748657227e-01 4.071236029267311096e-02 -1.280007660388946533e-01 -4.170349612832069397e-02 -1.196061819791793823e-01 -9.918306022882461548e-02 -8.048699796199798584e-02 -6.743536144495010376e-02 -3.169694840908050537e-01
-3.184196352958679199e-01 6.296706944704055786e-02 -1.044895276427268982e-01 -7.571373134851455688e-02 3.412600457668304443e-01 -2.019603550434112549e-01 1.643879115581512451e-01 1.695370823144912720e-01 2.980472445487976074e-01 2.077430486679077148e-01 -3.022294938564300537e-01 -7.466422766447067261e-02 1.028756946325302124e-01 -1.574270874261856079e-01 2.258176356554031372e-01 -1.094181537628173828e-01 1.549479961395263672e-01 7.214105874300003052e-02 -2.540953829884529114e-02 -6.570289283990859985e-02 4.570748656988143921e-02 1.174958869814872742e-01 7.329564541578292847e-02 1.241434663534164429e-01 -1.691996753215789795e-01 -1.182449981570243835e-01 -2.368395179510116577e-01 -2.561570703983306885e-01 -1.355532556772232056e-01 -1.697066724300384521e-01 -2.005628049373626709e-01 -1.231551989912986755e-01
-4.876719117164611816e-01 1.014627665281295776e-01 -1.449694931507110596e-01 -1.112305670976638794e-01 1.808895319700241089e-01 -1.986665129661560059e-01 2.916275337338447571e-02 1.085184514522552490e-01 1.652896702289581299e-01 1.760881394147872925e-01 -2.574520409107208252e-01 -6.577697396278381348e-02 1.050849780440330505e-01 -5.366859957575798035e-02 -1.092924475669860840e-01 -2.450262904167175293e-01 1.247484534978866577e-01 -1.455719023942947388e-01 -6.370016187429428101e-02 7.353910803794860840e-02 5.676415562629699707e-02 1.557719409465789795e-01 1.937774419784545898e-01 3.212261199951171875e-01 1.242128107696771622e-02 6.368083506822586060e-02 -3.424995839595794678e-01 -2.273443192243576050e-01 -7.443558424711227417e-02 -1.449872702360153198e-01 -4.688763245940208435e-02 -4.931231588125228882e-02
-3.070285618305206299e-01 -2.438596338033676147e-01 -9.173177182674407959e-02 -1.326386928558349609e-01 2.307531088590621948e-01 -5.049395561218261719e-02 -2.016439102590084076e-02 1.303269118070602417e-01 -1.707785874605178833e-01 7.347898185253143311e-02 -2.520763874053955078e-01 -3.957653343677520752e-01 -1.163248866796493530e-01 8.864625543355941772e-02 1.324901282787322998e-01 -4.334159195423126221e-02 1.753680855035781860e-01 -1.287333220243453979e-01 2.543911524116992950e-02 9.778486937284469604e-02 3.217115998268127441e-01 2.747562015429139137e-03 -9.850775450468063354e-02 1.890866085886955261e-02 1.952525693923234940e-03 -2.699585556983947754e-01 -1.775405704975128174e-01 -1.382893919944763184e-01 1.980568170547485352e-01 -8.449670672416687012e-02 -1.565105170011520386e-01 -2.932929396629333496e-01
-1.413294672966003418e-01 -4.514557123184204102e-02 -3.186422884464263916e-01 3.936818987131118774e-02 2.083229124546051025e-01 -1.298612654209136963e-01 3.350855708122253418e-01 2.150871753692626953e-01 5.695731937885284424e-02 -5.895140394568443298e-02 -3.607548177242279053e-01 -3.744214074686169624e-03 1.919169723987579346e-01 9.019289165735244751e-02 -6.563555449247360229e-02 -8.609919995069503784e-02 1.466775219887495041e-02 -5.274128168821334839e-02 -1.265510264784097672e-02 -8.668187260627746582e-02 1.686786562204360962e-01 8.061132580041885376e-02 9.737191349267959595e-02 4.813960790634155273e-01 -1.544817686080932617e-01 -1.317535042762756348e-01 -2.986419796943664551e-01 1.268310397863388062e-01 -1.003259867429733276e-01 -2.958583645522594452e-02 -1.228258311748504639e-01 -5.624883621931076050e-02
4.433205351233482361e-02 8.427261374890804291e-03 7.218859973363578320e-04 1.405442506074905396e-01 3.889714479446411133e-01 -1.783606857061386108e-01 -8.689219504594802856e-02 4.779654741287231445e-02 2.081189751625061035e-01 -1.344175189733505249e-01 -5.485712289810180664e-01 2.962263301014900208e-02 -1.385621428489685059e-01 -2.699525952339172363e-01 1.632250994443893433e-01 8.199620991945266724e-02 -1.459669619798660278e-01 -2.429072558879852295e-01 3.770198300480842590e-02 -2.132182568311691284e-01 8.534336090087890625e-02 -6.234476715326309204e-02 -3.273851051926612854e-02 1.285905689001083374e-01 -9.868489950895309448e-02 -1.368051618337631226e-01 -9.407863765954971313e-02 -2.250875830650329590e-01 1.202473863959312439e-01 -1.127937734127044678e-01 -7.566716521978378296e-02 1.406653821468353271e-01
-1.753784269094467163e-01 -1.447140425443649292e-01 1.259393990039825439e-01 -1.181539595127105713e-01 1.127807348966598511e-01 -2.496876269578933716e-01 -1.695502847433090210e-01 -6.593877822160720825e-02 -1.032685190439224243e-01 3.827765285968780518e-01 1.910238526761531830e-02 5.732501670718193054e-02 -4.393646866083145142e-02 -2.254085242748260498e-01 -1.307401806116104126e-01 -1.942041218280792236e-01 2.315318882465362549e-01 -1.425596028566360474e-01 -7.640199363231658936e-02 -2.553529441356658936e-01 4.838332161307334900e-02 2.872598469257354736e-01 7.262454181909561157e-02 1.295015811920166016e-01 -1.627940684556961060e-01 -2.999163866043090820e-01 -2.238947451114654541e-01 -1.590588837862014771e-01 -5.302318604663014412e-04 -2.401238530874252319e-01 -1.939303576946258545e-01 -5.397896096110343933e-02
-1.365527361631393433e-01 -7.599934935569763184e-02 -3.416273370385169983e-02 -1.683316230773925781e-01 3.307640552520751953e-01 -1.989419758319854736e-01 3.400740027427673340e-02 1.263682246208190918e-01 -1.302412897348403931e-01 3.309490978717803955e-01 -1.155690923333168030e-01 1.991906911134719849e-01 -7.686085999011993408e-02 -3.004291355609893799e-01 -2.336104586720466614e-02 4.422316327691078186e-02 2.371975034475326538e-01 -1.284796744585037231e-01 -4.927988722920417786e-02 -1.937346458435058594e-01 -1.077834516763687134e-01 2.105560600757598877e-01 2.005701363086700439e-01 1.302560865879058838e-01 -2.080540955066680908e-01 -2.772736847400665283e-01 9.842555224895477295e-02 -2.573378570377826691e-02 4.980432614684104919e-02 -3.337484598159790039e-01 -1.513747572898864746e-01 -9.273283183574676514e-02
-1.711987555027008057e-01 5.148531496524810791e-02 3.324310481548309326e-02 -5.997746717184782028e-03 1.894876211881637573e-01 -8.391844481229782104e-02 1.170901358127593994e-01 2.636398077011108398e-01 -2.878854051232337952e-02 -4.135601967573165894e-02 3.385052084922790527e-02 -3.045817315578460693e-01 -3.521729260683059692e-02 -4.101304709911346436e-01 2.175356149673461914e-01 -1.304867714643478394e-01 9.758134931325912476e-02 -2.779423296451568604e-01 1.674421429634094238e-01 -7.044922560453414917e-03 2.077372819185256958e-01 -2.165009640157222748e-02 -8.315227925777435303e-03 7.358697801828384399e-02 3.597385250031948090e-03 -5.324475765228271484e-01 1.117761898785829544e-02 -1.472984999418258667e-01 4.083558171987533569e-02 -1.558361798524856567e-01 2.390005253255367279e-02 -1.210679933428764343e-01
-3.446229398250579834e-01 1.459447387605905533e-02 -1.744411885738372803e-01 -1.190199032425880432e-01 1.500382274389266968e-01 -6.612411886453628540e-02 -4.742585495114326477e-02 1.169269159436225891e-01 3.366613984107971191e-01 5.932131782174110413e-02 -2.445615082979202271e-01 -3.140320256352424622e-02 2.064474225044250488e-01 -1.609168052673339844e-01 2.046844512224197388e-01 -2.000853270292282104e-01 1.435459554195404053e-01 -9.476186335086822510e-02 -6.400059908628463745e-02 2.950092218816280365e-02 -3.239622339606285095e-02 9.331267327070236206e-02 7.984585314989089966e-02 3.285910487174987793e-01 6.823223084211349487e-02 -1.721079349517822266e-01 -1.396672129631042480e-01 -3.948833048343658447e-01 7.796479761600494385e-02 -1.895899623632431030e-01 -2.343354076147079468e-01 1.457320805639028549e-02
-1.458537578582763672e-01 -1.579710096120834351e-02 -3.402227535843849182e-02 7.676423341035842896e-02 1.768724620342254639e-01 -2.475768923759460449e-01 1.635798662900924683e-01 2.030492424964904785e-01 9.073723852634429932e-02 3.770773857831954956e-02 -3.261179924011230469e-01 9.856674820184707642e-02 1.729741245508193970e-01 -1.304655969142913818e-01 7.229250669479370117e-02 -2.887816131114959717e-01 -8.839487284421920776e-02 -2.370463311672210693e-01 1.690269447863101959e-02 -8.938189595937728882e-02 -8.245228230953216553e-02 1.866865903139114380e-01 8.965260535478591919e-02 3.334205150604248047e-01 -1.656203866004943848e-01 1.210843399167060852e-01 -2.545657455921173096e-01 -2.495953738689422607e-01 -2.165520191192626953e-01 -2.993265390396118164e-01 8.110135793685913086e-02 6.463216245174407959e-02
-2.251575291156768799e-01 -1.112192273139953613e-01 2.707568556070327759e-02 -9.479043632745742798e-02 2.089745998382568359e-01 -1.704539954662322998e-01 -1.486452519893646240e-01 -8.906891196966171265e-02 -5.936193838715553284e-02 1.995624005794525146e-01 -2.269247025251388550e-01 2.892188131809234619e-01 -1.661612689495086670e-01 -4.135124012827873230e-02 -1.461697220802307129e-01 -1.785352528095245361e-01 2.364498078823089600e-01 -1.585058420896530151e-01 8.673606812953948975e-02 -6.933141499757766724e-03 1.277984976768493652e-01 2.707982063293457031e-01 1.368860155344009399e-01 4.479267075657844543e-02 -2.405174076557159424e-01 -2.880477905273437500e-01 -1.819842904806137085e-01 -9.665112942457199097e-02 1.404788792133331299e-01 -1.849431991577148438e-01 -3.122275769710540771e-01 -1.723213046789169312e-01
-2.396442145109176636e-01 -2.129242271184921265e-01 -1.115236356854438782e-01 2.707618288695812225e-02 -1.884427294135093689e-02 -3.261734247207641602e-01 2.752439975738525391e-01 9.375149756669998169e-02 7.315629720687866211e-02 -1.743171960115432739e-01 -1.105499565601348877e-01 -1.544581651687622070e-01 2.331851571798324585e-01 -8.906470984220504761e-02 1.984759569168090820e-01 -2.460247874259948730e-01 -1.365868002176284790e-02 -2.892575860023498535e-01 3.729951009154319763e-02 -1.146088764071464539e-01 1.358195766806602478e-02 -1.869892515242099762e-02 1.945787668228149414e-01 2.959317266941070557e-01 -6.497999280691146851e-02 -1.415627449750900269e-01 -3.220974206924438477e-01 -2.413324862718582153e-01 -3.553748130798339844e-02 -1.954112499952316284e-01 -7.949668914079666138e-02 4.850422218441963196e-02
-4.353693425655364990e-01 -4.058377351611852646e-03 -3.528828173875808716e-02 6.591195613145828247e-02 2.139608860015869141e-01 7.556513696908950806e-02 4.208630695939064026e-02 1.295728683471679688e-01 -3.219113945960998535e-01 1.195836812257766724e-01 -1.860183030366897583e-01 1.249998807907104492e-01 -5.967446044087409973e-02 -1.104814559221267700e-01 -8.488093502819538116e-03 -1.410556584596633911e-01 1.920855045318603516e-01 -3.358292877674102783e-01 2.298762500286102295e-01 -1.595578193664550781e-01 -1.648544669151306152e-01 1.398911233991384506e-02 8.310548216104507446e-02 3.827469050884246826e-01 -9.582418948411941528e-02 -3.149479925632476807e-01 -9.428869816474616528e-05 6.752917915582656860e-02 -6.952834129333496094e-02 -2.985959500074386597e-02 -5.649688839912414551e-02 -1.731692440807819366e-02
-2.985460758209228516e-01 -2.904438674449920654e-01 -1.388597488403320312e-01 2.214132845401763916e-01 4.065601527690887451e-01 -9.121260792016983032e-02 1.767452210187911987e-01 -5.240504071116447449e-02 3.431195914745330811e-01 -1.960194110870361328e-01 -2.464476078748703003e-01 2.151077538728713989e-01 1.137411817908287048e-01 -6.864884495735168457e-02 1.238710992038249969e-02 -1.398114953190088272e-02 1.669529229402542114e-01 1.044578943401575089e-02 1.550488919019699097e-01 -2.373509705066680908e-01 1.265083104372024536e-01 -6.168115884065628052e-02 5.413370952010154724e-02 -8.565464057028293610e-03 9.440102428197860718e-02 -3.003799617290496826e-01 -4.586393013596534729e-02 -2.526369877159595490e-02 -1.561513356864452362e-02 -7.294005155563354492e-02 -1.398524940013885498e-01 -1.061819568276405334e-01
-1.790005117654800415e-01 2.149539999663829803e-02 -2.154283821582794189e-01 -6.853064894676208496e-02 2.647861242294311523e-01 2.514909952878952026e-03 4.048120975494384766e-02 -1.445676479488611221e-02 -2.243972867727279663e-01 2.001717239618301392e-01 -1.922390311956405640e-01 1.091711297631263733e-01 5.947807431221008301e-02 -1.111328229308128357e-01 -1.211319938302040100e-01 -8.648169040679931641e-02 2.186894789338111877e-02 -3.598695099353790283e-01 1.316480636596679688e-01 -3.898975849151611328e-01 -1.176008433103561401e-01 3.531338870525360107e-01 -9.362824261188507080e-02 1.548659056425094604e-01 3.413706272840499878e-02 -2.108698636293411255e-01 3.556286916136741638e-03 1.312297284603118896e-01 1.879989057779312134e-01 -2.257294505834579468e-01 -2.151103019714355469e-01 -3.215683251619338989e-02
-1.944552958011627197e-01 7.772710174322128296e-02 -2.679815702140331268e-02 -1.676505208015441895e-01 2.307437509298324585e-01 -3.200604021549224854e-02 2.671140804886817932e-02 2.293293178081512451e-01 1.578966975212097168e-01 8.720475435256958008e-02 -3.385386168956756592e-01 6.230155378580093384e-02 1.729187071323394775e-01 -1.880035251379013062e-01 1.192093938589096069e-01 3.014948219060897827e-02 4.664398729801177979e-03 -2.926140725612640381e-01 -3.406233489513397217e-01 -8.572027087211608887e-02 5.643919482827186584e-02 4.323337599635124207e-02 5.742150917649269104e-02 3.740498423576354980e-02 9.143460541963577271e-02 -2.005522847175598145e-01 -1.909476220607757568e-01 -3.044949471950531006e-01 -3.207487240433692932e-02 -1.241299510002136230e-01 -2.003742456436157227e-01 -3.677528500556945801e-01
-1.865755766630172729e-01 -2.729303576052188873e-02 1.162478849291801453e-01 -9.264817833900451660e-02 5.092920660972595215e-01 1.684747822582721710e-02 3.009504079818725586e-02 -1.117144823074340820e-01 -1.825128495693206787e-02 -9.960243105888366699e-02 -1.681130230426788330e-01 7.273371797055006027e-03 -4.450488463044166565e-02 -5.640333890914916992e-02 2.399693876504898071e-01 -1.993448138236999512e-01 1.139819845557212830e-01 -8.084307610988616943e-02 1.991944462060928345e-01 -6.396371126174926758e-02 2.694450318813323975e-01 1.599483937025070190e-02 1.648654937744140625e-01 -3.899934515357017517e-02 5.532031133770942688e-02 -3.655435740947723389e-01 -4.277313947677612305e-01 -9.381993860006332397e-02 -5.155264213681221008e-02 -1.416850239038467407e-01 -1.691932231187820435e-02 -1.092356815934181213e-01
-6.470113992691040039e-02 -3.965633735060691833e-02 -3.041361272335052490e-01 -1.860964745283126831e-01 3.377311825752258301e-01 -2.568978965282440186e-01 1.591394543647766113e-01 -7.864415645599365234e-02 3.138134181499481201e-01 -1.473338901996612549e-01 -3.970447778701782227e-01 -1.872879862785339355e-01 2.081044465303421021e-01 8.846773952245712280e-02 2.067033015191555023e-02 -2.232556790113449097e-01 3.354260697960853577e-02 -9.522469341754913330e-02 6.807003170251846313e-02 9.757846593856811523e-02 3.607073053717613220e-02 -7.445136550813913345e-03 1.500911861658096313e-01 2.853265404701232910e-01 -1.359936315566301346e-02 -1.284522097557783127e-02 -2.045129612088203430e-02 -1.218697503209114075e-01 1.876502484083175659e-02 -1.679765880107879639e-01 -2.122342139482498169e-01 -1.495132595300674438e-01
-3.873024582862854004e-01 1.342503875494003296e-01 -2.961982488632202148e-01 -1.641255170106887817e-01 2.360671460628509521e-01 -2.463397830724716187e-01 1.357428729534149170e-01 6.454787403345108032e-02 3.572674691677093506e-01 1.606029868125915527e-01 -2.978463172912597656e-01 2.909121662378311157e-02 7.385361194610595703e-02 -2.834781408309936523e-01 8.634688856545835733e-05 -7.733740657567977905e-02 -4.254506528377532959e-02 7.885065861046314240e-03 9.562103077769279480e-03 8.828116208314895630e-02 9.538710117340087891e-02 2.156147360801696777e-01 2.281695604324340820e-01 1.502666771411895752e-01 -6.591414660215377808e-02 -2.065980732440948486e-01 -9.947342425584793091e-02 -1.494312435388565063e-01 9.747992455959320068e-02 -1.186590939760208130e-01 -2.422897145152091980e-02 -1.017864514142274857e-02
-2.304602265357971191e-01 4.110110923647880554e-02 1.033526193350553513e-02 -3.368283510208129883e-01 -9.148283279500901699e-04 -4.712414927780628204e-03 -1.907389014959335327e-01 -1.010846346616744995e-01 -7.344165444374084473e-02 -2.906420081853866577e-02 -1.456087380647659302e-01 7.449602335691452026e-02 -6.429390609264373779e-02 7.499081641435623169e-02 -1.755825281143188477e-01 -1.913623809814453125e-01 2.497490197420120239e-01 -2.704277634620666504e-01 1.929440796375274658e-01 -3.261997699737548828e-01 -1.077793538570404053e-01 -4.165615886449813843e-03 9.140364080667495728e-02 1.439553946256637573e-01 -2.279246151447296143e-01 -2.978106439113616943e-01 1.685641407966613770e-01 -1.502537280321121216e-01 2.404426634311676025e-01 -5.382762104272842407e-02 -1.970984637737274170e-01 -2.525478601455688477e-01
-9.009197354316711426e-02 -1.532745510339736938e-01 -1.961145363748073578e-02 1.217676103115081787e-01 4.700351953506469727e-01 -1.411206424236297607e-01 9.827013313770294189e-02 8.021974563598632812e-02 8.177829533815383911e-02 -2.909975945949554443e-01 5.858688801527023315e-02 3.924866765737533569e-02 -2.522870525717735291e-02 -2.037847489118576050e-01 1.329552084207534790e-01 -1.335861384868621826e-01 4.403143376111984253e-02 -2.519018054008483887e-01 1.241126470267772675e-02 -1.145597547292709351e-01 3.358353674411773682e-01 2.617244124412536621e-01 -6.074484437704086304e-02 6.423046439886093140e-02 -1.101586520671844482e-01 -1.727180182933807373e-01 -4.594556242227554321e-02 1.391435116529464722e-01 5.357947200536727905e-02 -4.104078412055969238e-01 -1.145287081599235535e-01 8.110745996236801147e-02
-2.281134426593780518e-01 1.396887120790779591e-03 -2.862026728689670563e-02 -5.145141109824180603e-02 2.433642297983169556e-01 -8.268184959888458252e-02 -4.598053917288780212e-02 -1.385342627763748169e-01 -1.520287543535232544e-01 2.255045026540756226e-01 -2.161246985197067261e-01 5.785629525780677795e-02 -1.168640851974487305e-01 -3.351598978042602539e-01 2.710818313062191010e-02 -7.557420432567596436e-02 1.021158788353204727e-02 -2.279353141784667969e-01 1.636702567338943481e-02 -3.271057605743408203e-01 -2.706092894077301025e-01 2.827395796775817871e-01 1.685880422592163086e-01 2.748057246208190918e-01 -2.627463340759277344e-01 -1.514201760292053223e-01 -3.513539442792534828e-03 5.378980934619903564e-02 1.893156915903091431e-01 -2.174315154552459717e-01 -7.659403979778289795e-02 -1.950781419873237610e-02
-1.773129403591156006e-01 -1.012382805347442627e-01 -1.193366497755050659e-01 -1.579169481992721558e-01 1.477515846490859985e-01 -1.127589941024780273e-01 -2.107496559619903564e-01 1.844279319047927856e-01 -3.015260025858879089e-02 1.251889020204544067e-01 -2.673782706260681152e-01 2.594848275184631348e-01 -1.254778802394866943e-01 -8.603209257125854492e-02 -1.852032691240310669e-01 -6.132429838180541992e-02 -8.616258949041366577e-02 -5.743924528360366821e-02 3.676669597625732422e-01 -3.226272463798522949e-01 1.605325043201446533e-01 -1.288352608680725098e-01 8.132996410131454468e-02 1.803713589906692505e-01 -9.745318442583084106e-02 -4.479197040200233459e-02 1.425395607948303223e-01 -4.208976626396179199e-01 -1.079025268554687500e-01 -1.730061024427413940e-01 -7.669758051633834839e-02 4.006425291299819946e-02
-2.608364820480346680e-01 6.439865380525588989e-02 1.042615696787834167e-01 1.825679838657379150e-01 4.613305330276489258e-01 9.657990187406539917e-02 1.653450727462768555e-01 1.100778020918369293e-02 -5.969443917274475098e-02 -2.813156247138977051e-01 -2.466915994882583618e-01 7.500984240323305130e-03 2.051155269145965576e-01 -3.253378868103027344e-01 5.049002543091773987e-02 -7.345557212829589844e-02 1.184085309505462646e-01 -1.598132401704788208e-01 -1.023178845643997192e-01 -2.405383288860321045e-01 1.550478339195251465e-01 -6.633128970861434937e-02 1.341208582744002342e-03 -2.859106287360191345e-02 -1.195639669895172119e-01 -2.158896625041961670e-01 -1.202477291226387024e-01 -9.708005934953689575e-02 -3.017510753124952316e-03 -3.132513761520385742e-01 -9.115359187126159668e-02 -7.839043438434600830e-02
-4.750085771083831787e-01 -5.770746245980262756e-02 -1.582567393779754639e-01 4.049304127693176270e-02 3.071808218955993652e-01 1.258706301450729370e-01 1.109680905938148499e-01 2.881854772567749023e-01 -1.142249529948458076e-04 4.473120346665382385e-02 -1.885593235492706299e-01 -3.650926649570465088e-01 -8.722121268510818481e-02 -9.258891642093658447e-02 2.900731004774570465e-02 -1.092765331268310547e-01 1.709858775138854980e-01 -1.090868264436721802e-01 4.629559814929962158e-02 6.960505247116088867e-02 6.920039653778076172e-02 1.342718303203582764e-01 -4.615531768649816513e-03 1.988739222288131714e-01 1.616381108760833740e-01 -3.390791118144989014e-01 -1.029164437204599380e-02 -3.951351717114448547e-02 -4.569909535348415375e-03 4.073205217719078064e-02 -1.709869503974914551e-01 -2.340366393327713013e-01
-8.198603987693786621e-02 -2.098328024148941040e-01 -6.499499827623367310e-02 -2.119270116090774536e-01 2.341556549072265625e-01 -1.251568198204040527e-01 7.213495671749114990e-02 7.606625556945800781e-02 -3.633500039577484131e-01 -1.495444625616073608e-01 -4.191983342170715332e-01 2.151612937450408936e-02 1.229892373085021973e-01 -1.682347506284713745e-01 6.892852485179901123e-02 -8.835958316922187805e-03 1.544467508792877197e-01 4.672382399439811707e-02 -5.172542110085487366e-02 -4.097453951835632324e-01 -2.656409749761223793e-03 -3.640411421656608582e-02 -6.860282272100448608e-02 6.513515859842300415e-02 2.229629456996917725e-02 -4.528028666973114014e-01 -3.030077181756496429e-02 -5.731794238090515137e-02 -8.642196655273437500e-02 -1.093767210841178894e-01 -9.517539292573928833e-03 6.045292690396308899e-02
-3.561002910137176514e-01 -3.897020220756530762e-02 8.223660290241241455e-02 -1.190641522407531738e-01 3.990878909826278687e-02 -2.045976966619491577e-01 7.092065364122390747e-02 3.681322038173675537e-01 1.210781335830688477e-01 7.706309109926223755e-02 -1.929462403059005737e-01 -1.496143341064453125e-01 -8.567830175161361694e-02 -9.180948883295059204e-02 1.970320492982864380e-01 -2.963418364524841309e-01 -1.693063415586948395e-02 -1.858199685811996460e-01 -1.970374286174774170e-01 -4.997266456484794617e-02 1.424966007471084595e-01 1.758188009262084961e-01 2.810092456638813019e-02 4.096605479717254639e-01 -1.063255667686462402e-01 -3.530627489089965820e-02 -2.342202663421630859e-01 -1.615077555179595947e-01 -1.794133335351943970e-02 -2.325164526700973511e-01 -1.296740397810935974e-02 -9.722955524921417236e-03
-1.384804099798202515e-01 -2.808108627796173096e-01 -1.020667329430580139e-01 -1.725528091192245483e-01 2.045920491218566895e-01 1.288504302501678467e-01 1.389338867738842964e-03 -2.535078674554824829e-02 -1.232870519161224365e-01 5.217731371521949768e-02 -3.193469941616058350e-01 -6.616482138633728027e-02 3.167920112609863281e-01 -2.193049043416976929e-01 -6.136356852948665619e-03 -1.080366820096969604e-01 1.697316467761993408e-01 -1.530000716447830200e-01 -1.298159211874008179e-01 -4.048103690147399902e-01 1.578327566385269165e-01 -1.234282776713371277e-01 1.966262608766555786e-02 -6.751901004463434219e-03 -3.267843648791313171e-02 -2.865468859672546387e-01 2.189723253250122070e-01 -1.707238405942916870e-01 -1.833700686693191528e-01 -2.233123183250427246e-01 -1.274471078068017960e-02 -2.793808840215206146e-02
3.232898563146591187e-02 1.070697978138923645e-01 -1.048309579491615295e-01 5.790700763463973999e-02 5.181034207344055176e-01 4.570610821247100830e-02 -1.092360392212867737e-01 7.861351221799850464e-02 -6.225893646478652954e-02 1.329166293144226074e-01 -6.155275180935859680e-02 2.387275248765945435e-01 2.035764046013355255e-02 -3.152166604995727539e-01 -4.214365780353546143e-02 -5.300564691424369812e-03 2.030018344521522522e-02 -1.538431495428085327e-01 -5.250638723373413086e-02 7.162052392959594727e-02 3.002313077449798584e-01 1.458280831575393677e-01 1.894455701112747192e-01 1.857199370861053467e-01 1.821911893784999847e-02 -3.921779096126556396e-01 -1.623751074075698853e-01 -1.077986285090446472e-01 -1.547181755304336548e-01 -5.528598278760910034e-02 -1.957099735736846924e-01 -1.715867221355438232e-01
-2.248111367225646973e-01 1.250735968351364136e-01 -6.775044649839401245e-02 -1.038347184658050537e-01 2.673783600330352783e-01 -2.396775335073471069e-01 3.915832936763763428e-02 -4.133493825793266296e-02 -1.771934628486633301e-01 2.144177705049514771e-01 -1.781146526336669922e-01 1.736296713352203369e-01 -1.118153259158134460e-01 -2.122329622507095337e-01 -5.984293296933174133e-02 -9.513223916292190552e-02 5.698371678590774536e-02 -2.241632640361785889e-01 -1.257750391960144043e-02 -2.656098306179046631e-01 -1.240466684103012085e-01 2.329131215810775757e-01 2.862549424171447754e-01 1.204627156257629395e-01 -2.486549168825149536e-01 -3.269886076450347900e-01 -1.430443972349166870e-01 5.571472272276878357e-02 1.050356328487396240e-01 -1.521742045879364014e-01 -2.374395132064819336e-01 6.057287007570266724e-02
-1.090959608554840088e-01 1.749431947246193886e-03 -1.893918961286544800e-01 7.441730797290802002e-02 2.780156135559082031e-01 8.611232042312622070e-02 2.720074057579040527e-01 -1.558314114809036255e-01 1.471887677907943726e-01 -3.764975070953369141e-02 -2.849642932415008545e-01 -1.000464707612991333e-01 -3.882189467549324036e-02 -3.506474792957305908e-01 6.716402620077133179e-02 -1.104152128100395203e-01 -1.139394715428352356e-01 -1.424714028835296631e-01 -5.811097100377082825e-03 -1.260789930820465088e-01 2.463455349206924438e-01 -1.804773360490798950e-01 -5.082820355892181396e-02 4.173607826232910156e-01 9.887984953820705414e-03 -1.573648452758789062e-01 -2.008028887212276459e-02 -1.248910203576087952e-01 -4.440764337778091431e-02 -3.220508992671966553e-01 5.750736594200134277e-02 -1.978605389595031738e-01
-1.650326550006866455e-01 -3.337672948837280273e-01 1.957105845212936401e-02 -1.319116801023483276e-01 2.480882555246353149e-01 -6.431894749402999878e-02 -4.799626767635345459e-02 1.641780138015747070e-01 -2.727954685688018799e-01 -1.691080182790756226e-01 -3.737540543079376221e-01 -8.285391144454479218e-03 1.210267394781112671e-01 -1.208217516541481018e-01 1.200770810246467590e-01 -3.303555846214294434e-01 1.594276875257492065e-01 -3.969178348779678345e-02 -2.330479957163333893e-02 -1.971645802259445190e-01 5.537381395697593689e-02 9.843106567859649658e-02 6.429222971200942993e-02 1.317317187786102295e-01 1.399759203195571899e-02 -4.246969521045684814e-01 3.125545382499694824e-02 1.208116672933101654e-02 -1.777587085962295532e-01 -8.228983730077743530e-02 -2.049544826149940491e-02 1.787051558494567871e-01
-2.569787502288818359e-01 9.727310389280319214e-03 -6.187957525253295898e-02 -1.330125778913497925e-01 5.733047798275947571e-02 -3.772727549076080322e-01 -1.109952852129936218e-01 1.675260066986083984e-01 3.124585151672363281e-01 2.192874252796173096e-01 -2.438629269599914551e-01 2.382495440542697906e-02 3.369182348251342773e-01 -2.003049105405807495e-01 -1.358011737465858459e-03 -1.618330627679824829e-01 1.576828062534332275e-01 -7.163944095373153687e-02 -1.199039667844772339e-01 -4.384147003293037415e-02 1.322238296270370483e-01 6.342699378728866577e-02 6.655530631542205811e-02 2.830989658832550049e-01 -9.329020231962203979e-02 -3.119226992130279541e-01 -8.471562713384628296e-02 -1.052943617105484009e-01 -4.048490151762962341e-02 -2.098364681005477905e-01 -1.241751983761787415e-01 -5.503969639539718628e-02
-2.314016968011856079e-01 -5.228123441338539124e-02 -1.209330782294273376e-01 -2.122522592544555664e-01 3.267700672149658203e-01 1.059563085436820984e-02 2.109262943267822266e-01 2.506309747695922852e-01 1.747089922428131104e-01 1.022041440010070801e-01 -1.834999024868011475e-01 -1.769221276044845581e-01 9.352233260869979858e-02 -1.103888377547264099e-01 8.558237925171852112e-03 -2.863967046141624451e-02 1.501750648021697998e-01 5.774511396884918213e-02 7.417102903127670288e-02 6.426057964563369751e-02 1.857348829507827759e-01 2.025158703327178955e-01 2.510646916925907135e-02 1.637999117374420166e-01 4.503155499696731567e-02 -1.653019487857818604e-01 -4.251693561673164368e-02 -2.938352823257446289e-01 3.408560529351234436e-02 -2.935121059417724609e-01 1.688186824321746826e-02 -4.455277919769287109e-01
3.248335421085357666e-02 2.028949558734893799e-02 -5.083491206169128418e-01 -1.427590996026992798e-01 2.129415571689605713e-01 2.679900452494621277e-02 -9.957731515169143677e-02 1.864932477474212646e-02 -1.349620819091796875e-01 2.286514267325401306e-02 -2.273801863193511963e-01 2.001523273065686226e-03 -1.125155761837959290e-01 1.178411766886711121e-01 -1.039109081029891968e-01 1.011420339345932007e-01 -4.602584615349769592e-02 -5.566427111625671387e-02 8.934186398983001709e-02 -3.014336228370666504e-01 1.412876397371292114e-01 2.336465008556842804e-02 7.161515951156616211e-02 2.178655378520488739e-02 7.719334214925765991e-02 -3.117930591106414795e-01 2.024648785591125488e-01 -4.187028408050537109e-01 2.790508605539798737e-02 -2.871066331863403320e-01 8.113522082567214966e-02 7.713277637958526611e-02
-3.149575786665081978e-03 -2.276107221841812134e-01 -1.627152115106582642e-01 -1.387066841125488281e-01 3.032327890396118164e-01 -6.536823511123657227e-02 -2.748341672122478485e-02 -5.793631821870803833e-02 -2.183947861194610596e-01 -2.429757826030254364e-02 -2.655628621578216553e-01 -1.106468290090560913e-01 1.795314401388168335e-01 -3.243671357631683350e-02 1.404803544282913208e-01 -1.406080275774002075e-01 2.091461122035980225e-01 -1.721808165311813354e-01 -8.411517739295959473e-02 -3.761493563652038574e-01 2.042433619499206543e-01 9.159565716981887817e-02 -3.379010036587715149e-02 2.734165079891681671e-02 2.584322541952133179e-02 -4.556335806846618652e-01 -1.110436171293258667e-01 -1.411180570721626282e-02 -2.442599833011627197e-01 -1.737027168273925781e-01 -1.090088933706283569e-01 4.273086413741111755e-02
-1.641821116209030151e-01 -8.362533524632453918e-03 -1.360618174076080322e-01 2.334032505750656128e-01 1.921962201595306396e-01 6.549510359764099121e-02 -1.146709322929382324e-01 2.264787107706069946e-01 6.185745447874069214e-02 3.455978333950042725e-01 -3.032895326614379883e-01 1.893750429153442383e-01 8.546354621648788452e-02 -5.808895453810691833e-02 -7.904553785920143127e-03 -2.953961491584777832e-01 6.508227437734603882e-02 -1.398813873529434204e-01 -1.574319005012512207e-01 -6.256704684346914291e-03 -3.668474266305565834e-03 -6.523752957582473755e-02 -9.037628024816513062e-02 9.845724701881408691e-02 -1.158945709466934204e-01 -2.993915677070617676e-01 -7.392159104347229004e-02 -1.052498072385787964e-01 9.522849321365356445e-02 -1.902402192354202271e-01 -4.124531745910644531e-01 -1.986410915851593018e-01
2.602744847536087036e-02 -9.168855100870132446e-02 -8.023243397474288940e-02 2.732407748699188232e-01 4.608011841773986816e-01 -3.496596813201904297e-01 -5.786201730370521545e-02 7.603486627340316772e-02 1.507515013217926025e-01 7.511024177074432373e-02 -4.300732016563415527e-01 -2.709884941577911377e-02 9.734361618757247925e-02 -1.797368675470352173e-01 1.583007276058197021e-01 -8.579204231500625610e-02 9.336055815219879150e-02 -1.451565325260162354e-01 2.042092680931091309e-01 8.288050442934036255e-02 4.975597560405731201e-02 4.650912433862686157e-02 1.985391080379486084e-01 -1.237759646028280258e-02 -2.020137384533882141e-03 -1.161884330213069916e-02 -2.779019176959991455e-01 -1.849374920129776001e-01 -1.833391562104225159e-02 -1.182324886322021484e-01 -1.655592173337936401e-01 4.428708553314208984e-02
-2.697291076183319092e-01 -1.440113931894302368e-01 -1.391572803258895874e-01 2.784814238548278809e-01 1.254575550556182861e-01 1.378229260444641113e-01 2.362373322248458862e-01 1.580506414175033569e-01 2.125939354300498962e-02 1.027897149324417114e-01 -3.029509782791137695e-01 -7.526338845491409302e-02 -1.873555332422256470e-01 -6.334695965051651001e-02 -2.275615483522415161e-01 -3.500888049602508545e-01 1.683580726385116577e-01 -3.091045841574668884e-02 1.888552308082580566e-01 -8.361680805683135986e-02 -2.247584983706474304e-02 -1.106732711195945740e-01 2.499235123395919800e-01 3.882187232375144958e-02 -2.550716996192932129e-01 -2.470941245555877686e-01 4.955058917403221130e-02 -1.497447341680526733e-01 -2.355822771787643433e-01 -1.172686964273452759e-01 -5.631111934781074524e-02 -6.789226550608873367e-03
-4.497209787368774414e-01 -1.638627238571643829e-02 -5.236020078882575035e-04 -2.068679966032505035e-02 2.648853957653045654e-01 -2.613112628459930420e-01 2.625442743301391602e-01 9.149110317230224609e-02 1.047313138842582703e-01 3.058037459850311279e-01 -1.528836041688919067e-01 -5.829811468720436096e-02 -3.281513601541519165e-02 5.382042750716209412e-02 -5.858240649104118347e-03 -3.865058720111846924e-01 3.917796071618795395e-03 -1.556997299194335938e-01 -8.517494797706604004e-02 1.228017359972000122e-02 -4.360122606158256531e-02 1.307093799114227295e-01 1.976917386054992676e-01 2.380987256765365601e-01 -9.480880945920944214e-02 -1.181562691926956177e-01 -1.887121647596359253e-01 5.154821276664733887e-02 -5.184669792652130127e-02 -2.791748046875000000e-01 4.829758312553167343e-03 -9.145380556583404541e-02
-7.282210141420364380e-02 -1.849211156368255615e-01 -1.219642981886863708e-01 7.941025495529174805e-02 3.252775371074676514e-01 -2.042667716741561890e-01 2.022090405225753784e-01 8.704870194196701050e-02 5.933874472975730896e-02 -1.106603294610977173e-01 -3.505722880363464355e-01 -8.612892031669616699e-02 1.110439747571945190e-01 -2.718511521816253662e-01 -7.147832214832305908e-02 -3.746452629566192627e-01 2.320516109466552734e-01 -1.998814344406127930e-01 3.443229198455810547e-02 -2.573581635951995850e-01 1.203048378229141235e-01 -2.341240197420120239e-01 2.237329445779323578e-02 -8.667562156915664673e-03 2.638167738914489746e-01 -2.579155191779136658e-02 -9.433251619338989258e-02 -8.346503227949142456e-02 -1.099039688706398010e-01 -1.886331737041473389e-01 -1.992330886423587799e-02 1.629363372921943665e-02
-3.372714668512344360e-02 1.446290314197540283e-01 -1.124578714370727539e-01 -1.640378236770629883e-01 -2.595254220068454742e-02 -2.138151824474334717e-01 8.942251652479171753e-02 -7.603588048368692398e-03 6.106216087937355042e-02 -5.795185640454292297e-02 -3.308452367782592773e-01 7.930789142847061157e-02 3.531174063682556152e-01 -1.090011894702911377e-01 9.738501161336898804e-02 -1.596614271402359009e-01 1.378063410520553589e-01 -1.136139109730720520e-01 -1.539834737777709961e-01 6.950382143259048462e-02 -3.367213904857635498e-02 2.225961536169052124e-01 2.331296503543853760e-01 1.034783199429512024e-01 1.180929094552993774e-01 -1.934650838375091553e-01 -2.147084623575210571e-01 -3.443366885185241699e-01 -7.016565185040235519e-03 -4.323129951953887939e-01 -9.463585168123245239e-02 -3.792826458811759949e-02
-1.409237235784530640e-01 1.189741790294647217e-01 2.432712540030479431e-02 5.066680163145065308e-02 2.594607174396514893e-01 -2.367806732654571533e-01 -1.295989304780960083e-01 -5.244395509362220764e-02 -1.595897972583770752e-01 1.919063627719879150e-01 -2.089522182941436768e-01 -2.444126643240451813e-02 -3.069225512444972992e-02 -2.014754414558410645e-01 -3.607294708490371704e-02 -1.351029276847839355e-01 1.998191513121128082e-02 -2.444117516279220581e-01 1.952848024666309357e-02 -2.190573066473007202e-01 -2.644541263580322266e-01 2.307896316051483154e-01 3.314610719680786133e-01 1.137631237506866455e-01 -1.462489515542984009e-01 -3.271620273590087891e-01 -3.586673364043235779e-02 6.409441120922565460e-03 1.104767099022865295e-01 -3.222534656524658203e-01 -2.134669721126556396e-01 7.979884743690490723e-02
-1.510836035013198853e-01 -8.583838492631912231e-02 -1.263824105262756348e-01 2.858034074306488037e-01 2.689401507377624512e-01 -1.092430576682090759e-01 1.635166406631469727e-01 1.748135238885879517e-01 1.921483725309371948e-01 -3.705587238073348999e-02 -1.477359831333160400e-01 6.978827714920043945e-02 1.227497830986976624e-01 -8.781129121780395508e-02 3.262663781642913818e-01 -1.731617301702499390e-01 -1.720063388347625732e-01 -3.839283287525177002e-01 -1.530937552452087402e-01 -4.612042754888534546e-02 -1.346670240163803101e-01 1.700667142868041992e-01 1.404690928757190704e-02 2.463861852884292603e-01 -2.794779241085052490e-01 -1.002482026815414429e-01 2.126080542802810669e-02 -2.257399857044219971e-01 4.648136347532272339e-02 5.235854163765907288e-02 1.648933626711368561e-03 -2.267144471406936646e-01
-2.220535874366760254e-01 1.433739960193634033e-01 8.148127049207687378e-02 -1.580973863601684570e-01 1.221623495221138000e-01 -1.895994842052459717e-01 -1.628437191247940063e-01 -1.649410873651504517e-01 -4.402584210038185120e-02 3.164971470832824707e-01 -1.581586599349975586e-01 2.464209645986557007e-01 -2.850830368697643280e-02 -1.155545562505722046e-01 6.656711548566818237e-02 -1.239389777183532715e-01 2.211611121892929077e-01 -1.451878845691680908e-01 2.040103375911712646e-01 -2.672217190265655518e-01 9.557523578405380249e-02 2.800974249839782715e-01 1.845315843820571899e-01 4.822889342904090881e-03 -1.786068379878997803e-01 -1.691401749849319458e-01 -4.902878031134605408e-02 -2.984806299209594727e-01 2.386885285377502441e-01 -2.119283527135848999e-01 9.635230898857116699e-02 6.516598910093307495e-02
-6.648253649473190308e-02 1.046708077192306519e-01 -5.485236272215843201e-02 -1.135950163006782532e-01 1.800384074449539185e-01 3.179069235920906067e-02 7.081053406000137329e-02 -1.828210428357124329e-02 3.511485755443572998e-01 -1.690577119588851929e-01 -4.169980809092521667e-02 -1.654515415430068970e-01 1.386091113090515137e-01 -2.484334409236907959e-01 1.854454427957534790e-01 -2.465665489435195923e-01 9.183966368436813354e-02 -1.054367646574974060e-01 -3.303107339888811111e-03 -2.812070250511169434e-01 1.807078570127487183e-01 2.505533993244171143e-01 1.319267507642507553e-02 -1.691725701093673706e-01 -4.793213307857513428e-02 -2.076578289270401001e-01 -3.337520873174071312e-03 -1.996344029903411865e-01 4.555846564471721649e-03 -4.892731904983520508e-01 -1.766114495694637299e-02 1.579630672931671143e-01
-2.495886385440826416e-01 -1.156814694404602051e-01 1.413083821535110474e-01 4.431976377964019775e-02 1.980546414852142334e-01 -1.789154857397079468e-01 -1.501407567411661148e-02 1.677040308713912964e-01 -1.186888217926025391e-01 3.654901087284088135e-01 -1.437590420246124268e-01 2.082757055759429932e-01 -7.262179255485534668e-02 -2.028642296791076660e-01 -2.429602742195129395e-01 -1.267612427473068237e-01 3.240402936935424805e-01 -2.921608686447143555e-01 5.878373980522155762e-02 -2.151134163141250610e-01 5.932069197297096252e-02 2.579735815525054932e-01 5.604650080204010010e-02 3.611603751778602600e-02 -1.973621994256973267e-01 -1.257848441600799561e-01 -1.222726237028837204e-02 -1.281775832176208496e-01 1.815388947725296021e-01 -2.221839725971221924e-01 -1.717225462198257446e-02 3.145257383584976196e-02
-2.015305161476135254e-01 1.063836067914962769e-01 -1.469613313674926758e-01 5.608435720205307007e-02 2.061184197664260864e-01 -2.479106038808822632e-01 -1.139410361647605896e-01 1.239977777004241943e-01 3.735901415348052979e-01 7.324895262718200684e-02 -2.682537734508514404e-01 1.972097903490066528e-02 1.084344014525413513e-01 -3.146104812622070312e-01 -5.173873156309127808e-02 -5.622597038745880127e-02 2.099035084247589111e-01 -1.693394780158996582e-02 -5.241770669817924500e-02 2.996391849592328072e-03 1.892962120473384857e-02 2.272327095270156860e-01 1.610700190067291260e-01 3.342306315898895264e-01 8.352757990360260010e-02 -8.894060552120208740e-02 -2.010068595409393311e-01 -2.975231409072875977e-01 -2.164170742034912109e-01 -2.954667247831821442e-02 -1.288037151098251343e-01 -1.109151989221572876e-01
-2.521982491016387939e-01 1.867096275091171265e-01 -1.033952236175537109e-01 -4.694019630551338196e-02 2.759460210800170898e-01 -2.983481585979461670e-01 3.391877561807632446e-02 -8.285033702850341797e-02 -1.524545401334762573e-01 8.495390415191650391e-02 -1.506468802690505981e-01 4.015811532735824585e-02 -6.641047447919845581e-02 -2.104259133338928223e-01 -1.006365567445755005e-01 -3.212466370314359665e-03 2.754556946456432343e-03 -2.195613384246826172e-01 -2.847629226744174957e-02 -3.078872263431549072e-01 -1.567475199699401855e-01 1.101450100541114807e-01 2.989828288555145264e-01 1.402444541454315186e-01 -3.590861558914184570e-01 -2.396972924470901489e-01 -9.730570018291473389e-02 3.588497638702392578e-02 1.427427977323532104e-01 -1.897739619016647339e-01 -2.423726171255111694e-01 -2.421363024041056633e-03
-3.273209333419799805e-01 8.812279254198074341e-02 2.771937474608421326e-02 -1.136038824915885925e-01 2.395285815000534058e-01 -1.761915087699890137e-01 -6.427197158336639404e-02 -2.037882432341575623e-02 -1.435333341360092163e-01 1.460280269384384155e-01 -2.663699388504028320e-01 6.731606274843215942e-02 -7.232713699340820312e-02 -2.179381996393203735e-01 -4.153113812208175659e-03 2.608104050159454346e-02 8.984130620956420898e-02 -2.246146798133850098e-01 -6.371355056762695312e-02 -3.450360298156738281e-01 -1.646979451179504395e-01 1.939617246389389038e-01 2.353852093219757080e-01 1.557366549968719482e-01 -3.134310543537139893e-01 -1.662635207176208496e-01 -5.195997655391693115e-02 -9.603323042392730713e-02 1.407488286495208740e-01 -2.084776163101196289e-01 -2.826553583145141602e-01 2.470923215150833130e-02
-2.469211518764495850e-01 -3.414029488340020180e-03 -2.167454361915588379e-01 7.821246981620788574e-02 2.130285352468490601e-01 -2.396623045206069946e-01 -1.511069685220718384e-01 -9.366378933191299438e-02 1.103273183107376099e-01 5.428821593523025513e-02 5.114428326487541199e-02 -1.794373095035552979e-01 1.896920800209045410e-01 8.468047529458999634e-02 5.354234203696250916e-02 -1.681667715311050415e-01 -9.859108179807662964e-02 -2.452988922595977783e-01 -9.100318700075149536e-02 -4.226348698139190674e-01 9.677247703075408936e-02 -8.786572515964508057e-02 1.653526276350021362e-01 2.401577234268188477e-01 7.380784302949905396e-02 -3.077803254127502441e-01 1.378438025712966919e-01 2.212573401629924774e-02 -1.023349687457084656e-01 -1.076530367136001587e-01 3.464792668819427490e-01 8.118683844804763794e-02
-1.468442231416702271e-01 -2.025887370109558105e-01 -7.223855704069137573e-02 2.041709274053573608e-01 6.657652556896209717e-02 -3.450546562671661377e-01 3.447327911853790283e-01 1.996094882488250732e-01 -3.560197725892066956e-02 2.028568834066390991e-02 -3.457355797290802002e-01 -2.929547626990824938e-04 1.073540896177291870e-01 -1.132056340575218201e-01 -1.971992552280426025e-01 -2.692760825157165527e-01 1.744183748960494995e-01 -4.682499170303344727e-02 1.182418540120124817e-01 4.337363690137863159e-02 2.252959012985229492e-01 4.466529935598373413e-02 7.150599360466003418e-02 1.110447868704795837e-01 2.251723408699035645e-01 -8.790176361799240112e-02 9.209468960762023926e-02 -1.274964362382888794e-01 1.977990418672561646e-01 -2.393646687269210815e-01 -7.946117222309112549e-02 -2.163026332855224609e-01
-8.212115615606307983e-02 2.724766731262207031e-02 -1.045690998435020447e-01 -1.934221200644969940e-02 1.521611362695693970e-01 -1.151453182101249695e-01 2.412218451499938965e-01 -1.605666726827621460e-01 2.002745866775512695e-01 -1.422844082117080688e-01 -2.830038368701934814e-01 -2.198748141527175903e-01 1.402178406715393066e-02 -3.120097815990447998e-01 5.864744633436203003e-02 -5.851341120433062315e-05 -1.806580871343612671e-01 -1.874989271163940430e-01 1.001433059573173523e-01 -1.152346730232238770e-01 2.489930391311645508e-01 -5.403152853250503540e-02 1.369140595197677612e-01 3.000632226467132568e-01 -1.887779831886291504e-01 -1.423167288303375244e-01 -2.535846829414367676e-02 -1.926125288009643555e-01 1.365482360124588013e-01 -2.150583565235137939e-01 -2.070008665323257446e-01 -3.238315582275390625e-01
-2.073739916086196899e-01 -7.275038212537765503e-02 -1.250141710042953491e-01 -9.225095808506011963e-02 2.226536273956298828e-01 -1.410993784666061401e-01 -1.884093284606933594e-01 4.201563075184822083e-02 -1.987349987030029297e-01 2.694633603096008301e-01 -2.472697794437408447e-01 6.805969029664993286e-02 -1.760551519691944122e-02 -1.616727262735366821e-01 2.346739917993545532e-01 -9.287005662918090820e-02 1.768030077219009399e-01 -2.350164055824279785e-01 1.101244240999221802e-01 -2.740452885627746582e-01 -1.392594724893569946e-01 2.191602885723114014e-01 7.404035329818725586e-02 1.127656474709510803e-01 -3.330205380916595459e-01 -2.994018495082855225e-01 -2.359365858137607574e-02 -9.210694581270217896e-03 6.956828385591506958e-02 -1.792391240596771240e-01 -2.265166491270065308e-01 6.314670294523239136e-02
-2.212457507848739624e-01 2.027702778577804565e-01 -5.343373492360115051e-02 -9.567496925592422485e-02 2.368509769439697266e-01 -5.736018717288970947e-02 -3.283356502652168274e-02 1.108413785696029663e-01 2.810459434986114502e-01 4.216964840888977051e-01 -2.283524423837661743e-01 1.015558540821075439e-01 5.050273984670639038e-02 -3.267998993396759033e-01 6.755911558866500854e-02 -1.423599421977996826e-01 -6.004687771201133728e-02 -2.070604115724563599e-01 1.081644147634506226e-01 -8.520241081714630127e-02 8.689620345830917358e-02 2.433722466230392456e-01 2.590070711448788643e-03 1.503182947635650635e-01 -7.858791947364807129e-02 -2.212716490030288696e-01 -2.421228140592575073e-01 -2.528051733970642090e-01 5.474320054054260254e-02 -4.565444588661193848e-02 -1.355727314949035645e-01 -1.255661100149154663e-01
-7.986944913864135742e-02 1.767471581697463989e-01 -2.828292548656463623e-01 9.168838709592819214e-02 3.106374740600585938e-01 2.268541790544986725e-02 1.933111399412155151e-01 6.654549390077590942e-02 1.448011845350265503e-01 7.857383787631988525e-02 -2.609388232231140137e-01 -1.122168675065040588e-01 1.743384450674057007e-01 -3.242733478546142578e-01 7.512949407100677490e-02 -7.683920115232467651e-02 -2.876068651676177979e-02 -2.529404461383819580e-01 -3.967088460922241211e-02 2.632476389408111572e-02 -7.882272452116012573e-02 3.753118589520454407e-02 3.942085430026054382e-02 3.220248222351074219e-01 -8.504402637481689453e-02 -1.015142723917961121e-01 -3.007346093654632568e-01 -2.094784080982208252e-01 6.914297491312026978e-02 -2.555800080299377441e-01 -8.037994056940078735e-02 -2.681123912334442139e-01
-7.924504578113555908e-02 6.334778387099504471e-03 -5.844852328300476074e-02 -1.706081628799438477e-01 3.116816282272338867e-01 -3.478633761405944824e-01 -2.010575532913208008e-01 -4.139919579029083252e-02 -4.996958747506141663e-02 2.966865599155426025e-01 -1.358860731124877930e-01 1.358779817819595337e-01 -2.743644826114177704e-02 -1.632509529590606689e-01 -1.971005052328109741e-01 3.173860022798180580e-03 1.463601291179656982e-01 -2.338058501482009888e-01 -8.040425367653369904e-03 -1.526585519313812256e-01 -2.540801465511322021e-02 3.280974030494689941e-01 8.188076317310333252e-02 -7.674650405533611774e-04 -1.714958697557449341e-01 -3.677070140838623047e-01 -1.648488491773605347e-01 -4.745363816618919373e-02 1.559375673532485962e-01 -2.586010992527008057e-01 3.923279792070388794e-02 -7.696366310119628906e-02
-9.927289187908172607e-02 8.852293342351913452e-02 -6.097918376326560974e-02 1.249419301748275757e-01 3.488024771213531494e-01 -1.014690101146697998e-01 -1.192821115255355835e-01 2.402306497097015381e-01 9.475393220782279968e-03 -1.011197194457054138e-01 -4.460716545581817627e-01 -1.931755617260932922e-02 -5.855865776538848877e-02 -1.918971091508865356e-01 -2.523627877235412598e-02 -1.418745368719100952e-01 -7.037646323442459106e-02 -1.491071730852127075e-01 -1.169941350817680359e-01 3.977656597271561623e-04 1.197511553764343262e-01 -3.203956782817840576e-01 3.775634467601776123e-01 7.675875443965196609e-03 -4.953630268573760986e-02 -1.573293209075927734e-01 -3.856335207819938660e-02 -5.479248240590095520e-02 -1.037599146366119385e-01 -3.742259144783020020e-01 -1.670976914465427399e-02 7.161062955856323242e-02
-2.778116762638092041e-01 7.763856649398803711e-02 -1.392624713480472565e-02 -2.312343008816242218e-02 2.426336407661437988e-01 -1.637429594993591309e-01 -5.938072502613067627e-02 8.840275555849075317e-02 -3.116756975650787354e-01 2.542191147804260254e-01 -1.129013076424598694e-01 9.077940136194229126e-02 2.373357117176055908e-02 -2.129635810852050781e-01 6.804040167480707169e-03 8.874201774597167969e-02 6.090618297457695007e-02 -2.321438640356063843e-01 7.136190775781869888e-03 -3.165308237075805664e-01 -1.213196516036987305e-01 3.416527211666107178e-01 1.018891185522079468e-01 1.707667559385299683e-01 -2.038441896438598633e-01 -3.376901149749755859e-01 -5.354627221822738647e-02 -7.543992996215820312e-02 1.026406362652778625e-01 -1.970302313566207886e-01 -1.933730989694595337e-01 -5.215445905923843384e-02
-9.234899654984474182e-03 -1.119471490383148193e-01 -1.310074925422668457e-01 -1.977230161428451538e-01 4.177833497524261475e-01 -7.381952553987503052e-02 -3.222841769456863403e-02 6.979963183403015137e-02 -3.382130265235900879e-01 -8.119931071996688843e-02 -3.284635543823242188e-01 -4.303220286965370178e-02 1.131212115287780762e-01 -1.813244968652725220e-01 7.501646131277084351e-02 -2.270534038543701172e-01 2.631989419460296631e-01 -2.091067880392074585e-01 2.299954183399677277e-02 -3.260661661624908447e-01 3.567558154463768005e-02 2.249657735228538513e-02 -8.440883830189704895e-03 -7.259399443864822388e-02 -4.882654547691345215e-02 -3.509925007820129395e-01 2.723205089569091797e-02 -2.570712193846702576e-02 -1.132396459579467773e-01 -1.606568545103073120e-01 -3.144348040223121643e-02 1.344359964132308960e-01
-2.338020503520965576e-01 2.149791568517684937e-01 -8.970127254724502563e-02 -5.764559656381607056e-02 2.108517289161682129e-01 -3.327344655990600586e-01 1.731314510107040405e-01 1.407598108053207397e-01 2.379479855298995972e-01 1.297150403261184692e-01 -2.076625525951385498e-01 1.449045538902282715e-01 2.944423556327819824e-01 -1.129629388451576233e-01 1.568321436643600464e-01 -3.402291834354400635e-01 1.738198548555374146e-01 -6.320206075906753540e-02 -5.667157471179962158e-02 2.886685915291309357e-02 1.104370951652526855e-01 1.253973692655563354e-01 1.267351359128952026e-01 2.486559450626373291e-01 5.134221166372299194e-02 -3.483532071113586426e-01 -7.655208557844161987e-02 -1.539385020732879639e-01 -5.342239513993263245e-02 -3.527519851922988892e-02 -1.192568428814411163e-02 5.973650887608528137e-02
-2.271375656127929688e-01 -3.558111563324928284e-02 1.327823102474212646e-01 -9.431570768356323242e-02 1.836474686861038208e-01 -2.284789085388183594e-01 -1.459467858076095581e-01 -1.858635246753692627e-01 -1.979324817657470703e-01 2.134340107440948486e-01 -9.220347739756107330e-03 2.259145379066467285e-01 -6.903983652591705322e-02 -1.795818656682968140e-01 -8.329803496599197388e-02 -9.752827137708663940e-02 2.125915884971618652e-01 -2.583978474140167236e-01 1.007744520902633667e-01 -1.307219862937927246e-01 2.132902890443801880e-01 1.661962270736694336e-01 3.713071718811988831e-02 2.974974811077117920e-01 -2.345166653394699097e-01 -2.961946129798889160e-01 -1.217839345335960388e-01 -1.632012426853179932e-01 1.543421745300292969e-01 -2.304556071758270264e-01 -3.440132737159729004e-02 1.581306159496307373e-01
-1.920954883098602295e-01 1.401686575263738632e-02 -3.237187564373016357e-01 1.401871591806411743e-01 -8.412341587245464325e-03 -3.826932311058044434e-01 -3.699192032217979431e-02 1.234958320856094360e-01 -6.058777496218681335e-02 -5.824304372072219849e-02 -6.661363691091537476e-02 2.059666253626346588e-02 -2.613070309162139893e-01 -3.298724591732025146e-01 1.096215844154357910e-01 -1.896873414516448975e-01 -4.580055922269821167e-02 4.229155927896499634e-02 -1.856932044029235840e-01 -1.485110372304916382e-01 -1.121904887259006500e-02 4.746107012033462524e-02 -8.122506737709045410e-02 -5.860010907053947449e-02 -1.867481321096420288e-01 8.688175678253173828e-02 9.855370223522186279e-02 -5.105810165405273438e-01 1.348475087434053421e-02 -1.623402237892150879e-01 -1.014440879225730896e-01 -1.257070302963256836e-01
-2.906733155250549316e-01 8.550465852022171021e-02 -1.358087807893753052e-01 -1.677731722593307495e-01 1.660767644643783569e-01 -1.555712670087814331e-01 -9.546164423227310181e-03 -1.611372642219066620e-02 -1.005371883511543274e-01 8.831229805946350098e-02 -1.206014007329940796e-01 2.682864665985107422e-02 -6.338234990835189819e-02 -2.988330721855163574e-01 -3.701611235737800598e-02 -4.906005039811134338e-02 9.141733497381210327e-02 -2.259462028741836548e-01 2.854134328663349152e-02 -4.810047149658203125e-01 -1.375888586044311523e-01 2.043867260217666626e-01 2.334714978933334351e-01 8.577379584312438965e-02 -2.680172026157379150e-01 -2.449713796377182007e-01 4.934366419911384583e-02 -3.451078664511442184e-03 1.418008506298065186e-01 -1.907715648412704468e-01 -2.460955828428268433e-01 1.170029491186141968e-01
-4.947523772716522217e-01 3.309612348675727844e-02 4.531840793788433075e-03 3.532765898853540421e-03 7.619022578001022339e-02 -5.971678346395492554e-02 7.255987077951431274e-02 1.206454932689666748e-01 -7.143728435039520264e-02 -1.829747706651687622e-01 -3.263754844665527344e-01 -5.825665593147277832e-02 1.380131393671035767e-01 -2.933862507343292236e-01 -3.937238082289695740e-02 1.439306885004043579e-01 1.694769412279129028e-01 -2.842220962047576904e-01 1.648923158645629883e-01 -1.498128324747085571e-01 1.011051312088966370e-01 7.985066622495651245e-02 -1.137171909213066101e-01 -2.024610787630081177e-01 -1.040021255612373352e-01 -2.701116800308227539e-01 -9.586309641599655151e-02 -1.275132000446319580e-01 -1.648826599121093750e-01 -2.396870851516723633e-01 1.428218781948089600e-01 -7.137496769428253174e-02
-2.005887776613235474e-01 -1.743967086076736450e-01 -1.120031028985977173e-01 -1.673423685133457184e-02 1.512151658535003662e-01 -1.989755183458328247e-01 -7.922063767910003662e-02 -6.245965138077735901e-02 -1.448324024677276611e-01 3.248060941696166992e-01 -7.143484055995941162e-02 2.432432472705841064e-01 7.168125361204147339e-02 -1.176260113716125488e-01 -1.803774833679199219e-01 -1.596923470497131348e-01 1.519899964332580566e-01 -8.867111802101135254e-02 -6.555274128913879395e-02 -1.636707186698913574e-01 -1.322793811559677124e-01 1.415003091096878052e-01 1.411632746458053589e-01 5.242661759257316589e-02 -2.580103278160095215e-01 -3.965367674827575684e-01 -3.572043031454086304e-02 -1.616970598697662354e-01 2.505931258201599121e-01 -3.610292971134185791e-01 -9.682153165340423584e-02 -1.194472610950469971e-02
-2.762152552604675293e-01 2.435936629772186279e-01 -8.908101171255111694e-02 -8.636905252933502197e-02 3.482613265514373779e-01 -2.471670657396316528e-01 -7.021614164113998413e-02 -9.315480291843414307e-02 -9.917476773262023926e-02 1.578555405139923096e-01 -8.158358931541442871e-02 1.037150248885154724e-01 -8.905506879091262817e-02 -2.355613559484481812e-01 -2.588904276490211487e-02 -5.150091275572776794e-02 1.079210545867681503e-02 -1.475576758384704590e-01 -1.395465619862079620e-02 -3.382903933525085449e-01 -1.743768751621246338e-01 1.927515715360641479e-01 2.071189582347869873e-01 2.279549837112426758e-01 -2.629774212837219238e-01 -2.060146480798721313e-01 -3.013677778653800488e-04 2.353562787175178528e-02 1.844248026609420776e-01 -1.158074066042900085e-01 -2.731611430644989014e-01 3.059880062937736511e-02
-2.677296698093414307e-01 -1.595880277454853058e-02 -1.212488673627376556e-02 -1.149111539125442505e-01 2.851009368896484375e-01 -2.373854964971542358e-01 -2.466802299022674561e-02 6.924267113208770752e-02 -2.697085738182067871e-01 6.464918702840805054e-02 -2.196324914693832397e-01 1.375024169683456421e-01 4.419426247477531433e-02 -1.278290003538131714e-01 4.800447262823581696e-03 -3.433429449796676636e-02 1.300152540206909180e-01 -1.087691038846969604e-01 8.807990700006484985e-02 -3.063639402389526367e-01 -1.802012324333190918e-01 2.695595622062683105e-01 1.317095756530761719e-01 3.051716387271881104e-01 -2.193367183208465576e-01 -1.853722929954528809e-01 -7.879652082920074463e-02 1.434050202369689941e-01 2.312721461057662964e-01 -2.364007681608200073e-01 -1.975264251232147217e-01 6.720541417598724365e-02
3.591364994645118713e-02 -1.134999766945838928e-01 -2.021587938070297241e-01 2.291602790355682373e-01 2.476471811532974243e-01 -3.345590531826019287e-01 -1.246528886258602142e-02 2.231819182634353638e-01 9.999980777502059937e-02 -1.353594362735748291e-01 -2.983914315700531006e-01 -8.851014822721481323e-02 1.612839102745056152e-01 -1.325466930866241455e-01 -6.421236693859100342e-02 -3.533819317817687988e-01 2.518561482429504395e-01 7.778462767601013184e-02 3.977508470416069031e-02 5.426558107137680054e-02 1.622000932693481445e-01 -2.777512967586517334e-01 -7.717825472354888916e-03 3.375464081764221191e-01 6.275627017021179199e-02 -1.689447313547134399e-01 1.498924568295478821e-02 -3.619439527392387390e-02 1.617058366537094116e-01 -1.264344006776809692e-01 -1.916085742413997650e-02 -5.887801945209503174e-02
-8.188840001821517944e-02 1.427014917135238647e-01 -1.280491799116134644e-01 2.775501608848571777e-01 6.040195748209953308e-02 -1.982086449861526489e-01 1.198874562978744507e-01 1.726615428924560547e-01 -1.570426970720291138e-01 2.863890528678894043e-01 -2.930792570114135742e-01 2.708964049816131592e-01 1.221118792891502380e-01 -1.013459861278533936e-01 1.478475928306579590e-01 5.224453657865524292e-02 1.698641330003738403e-01 -2.279527038335800171e-01 -3.021134994924068451e-02 -4.444138407707214355e-01 8.874975889921188354e-02 2.672095783054828644e-02 6.848193705081939697e-02 7.696788012981414795e-02 1.123681515455245972e-01 -1.164984405040740967e-01 2.382379211485385895e-02 1.107988879084587097e-02 8.448922634124755859e-02 -5.055012553930282593e-02 -3.118522167205810547e-01 -2.106567174196243286e-01
-3.244054913520812988e-01 -4.931732639670372009e-02 -6.527576595544815063e-02 -1.784794926643371582e-01 1.059028133749961853e-01 -2.994765341281890869e-01 -7.331766933202743530e-02 1.210339833050966263e-02 -3.466968834400177002e-01 7.272534072399139404e-02 -1.114491596817970276e-01 7.684379816055297852e-02 -2.265397273004055023e-02 -7.086139172315597534e-02 -6.490190327167510986e-02 -2.363737523555755615e-01 -2.461336553096771240e-02 -2.417271435260772705e-01 2.376478612422943115e-01 -3.198895454406738281e-01 -1.533454656600952148e-01 -3.474735841155052185e-02 3.194407746195793152e-02 3.327330052852630615e-01 -8.204644173383712769e-02 -1.773672550916671753e-01 -4.413623735308647156e-02 7.355199009180068970e-02 -1.471675038337707520e-01 -1.339765340089797974e-01 -2.692207992076873779e-01 -1.685898602008819580e-01
-2.875740230083465576e-01 -2.120973542332649231e-02 -7.957967370748519897e-02 -1.176996827125549316e-01 1.469797343015670776e-01 4.451462626457214355e-02 2.097727656364440918e-01 2.057596743106842041e-01 2.082609385251998901e-01 6.395734846591949463e-02 -1.490395367145538330e-01 2.000278532505035400e-01 2.165205776691436768e-01 -2.453740239143371582e-01 1.857834905385971069e-01 -1.365040689706802368e-01 1.550631672143936157e-01 -2.311625033617019653e-01 -2.398018091917037964e-01 -5.518588051199913025e-02 1.867486238479614258e-01 1.475573480129241943e-01 3.639849135652184486e-03 1.383053660392761230e-01 -1.010163724422454834e-01 -3.124527633190155029e-01 -2.134015560150146484e-01 -2.333341687917709351e-01 4.226889088749885559e-02 -4.094794765114784241e-02 -2.865050137042999268e-01 -9.812091290950775146e-02
-3.920831382274627686e-01 -1.542014926671981812e-01 -4.637532681226730347e-02 4.208046942949295044e-02 2.043033242225646973e-01 -2.363853603601455688e-01 5.640134960412979126e-02 1.570978611707687378e-01 1.273637115955352783e-01 6.568863242864608765e-02 -3.808985054492950439e-01 -6.637859344482421875e-02 1.206463277339935303e-01 7.704050093889236450e-02 7.671631127595901489e-02 -3.462937176227569580e-01 -7.377608120441436768e-02 -1.552991420030593872e-01 -8.437984436750411987e-02 -6.636627763509750366e-02 -3.334750980138778687e-02 6.482765078544616699e-02 1.559454798698425293e-01 4.044458866119384766e-01 -1.092642545700073242e-01 1.257763896137475967e-02 -2.636988759040832520e-01 -1.099726036190986633e-01 -1.494859904050827026e-01 -1.543966829776763916e-01 2.474030479788780212e-02 -4.416942223906517029e-02
-9.967787563800811768e-02 2.164745330810546875e-02 -8.334536850452423096e-02 3.444167226552963257e-02 -8.470103889703750610e-02 9.629929065704345703e-02 -2.241415381431579590e-01 -3.449926152825355530e-02 4.061321318149566650e-01 -1.084950789809226990e-01 -2.864006161689758301e-01 -3.553085401654243469e-02 1.687607467174530029e-01 -2.874026000499725342e-01 3.691518679261207581e-02 -3.102091550827026367e-01 2.021995186805725098e-01 -1.689213961362838745e-01 -3.511942224577069283e-03 -2.742344439029693604e-01 2.725500054657459259e-02 1.388639658689498901e-01 1.614509373903274536e-01 -1.441048681735992432e-01 2.659804746508598328e-02 -3.199221491813659668e-01 -3.663300722837448120e-02 -7.962193340063095093e-02 -1.455511152744293213e-01 -3.004010915756225586e-01 -3.404264897108078003e-02 1.004578098654747009e-01
-1.587447524070739746e-01 -7.908883690834045410e-02 -2.738654911518096924e-01 4.899752140045166016e-02 1.586773693561553955e-01 3.858304815366864204e-03 1.765012741088867188e-02 -1.348843574523925781e-01 8.529350906610488892e-02 -1.805493235588073730e-01 -2.788074612617492676e-01 -1.291057914495468140e-01 -2.019593417644500732e-01 -2.266551703214645386e-01 2.333815246820449829e-01 1.311650276184082031e-01 1.612541079521179199e-01 -3.688569068908691406e-01 1.164660677313804626e-01 -8.688469976186752319e-02 1.936913095414638519e-02 -1.049609184265136719e-01 5.652092397212982178e-02 2.068528532981872559e-01 -1.814684867858886719e-01 -3.143928945064544678e-01 -2.651607990264892578e-01 1.153747923672199249e-02 -9.326819330453872681e-02 -3.009864389896392822e-01 -7.240489125251770020e-02 4.516097530722618103e-02
7.206098735332489014e-02 3.526289761066436768e-02 -2.120856344699859619e-01 2.675629407167434692e-02 2.308172434568405151e-01 1.311105024069547653e-02 1.689043194055557251e-01 1.818607151508331299e-01 4.799096495844423771e-04 -2.023512125015258789e-01 -2.629184424877166748e-01 2.808372676372528076e-01 9.173487126827239990e-02 -3.216916024684906006e-01 1.429226696491241455e-01 -5.636843293905258179e-02 2.274776399135589600e-01 -3.483741581439971924e-01 -2.425287365913391113e-01 5.159578099846839905e-02 2.857229113578796387e-01 1.110505685210227966e-01 1.428151875734329224e-01 -6.107775494456291199e-02 -8.493433892726898193e-02 -1.358354389667510986e-01 -1.672194302082061768e-01 -2.620220482349395752e-01 -3.375790268182754517e-02 5.660094786435365677e-03 -1.031690612435340881e-01 -1.469082087278366089e-01
-3.479481935501098633e-01 -7.301793084479868412e-05 -1.372100859880447388e-01 -5.503848195075988770e-02 1.580511033535003662e-01 -1.574618369340896606e-01 -8.964186161756515503e-02 -1.131541207432746887e-01 -1.049974262714385986e-01 8.958341926336288452e-02 -1.378491073846817017e-01 1.189324706792831421e-01 -3.219818696379661560e-02 -2.779744267463684082e-01 -7.847275584936141968e-02 4.969935119152069092e-02 6.993347406387329102e-02 -1.769087165594100952e-01 -9.431033581495285034e-02 -2.757298648357391357e-01 -2.298072576522827148e-01 3.093118667602539062e-01 2.632467448711395264e-01 1.905544996261596680e-01 -2.707369029521942139e-01 -3.384741246700286865e-01 2.317875623703002930e-02 5.722830072045326233e-02 6.107496470212936401e-02 -2.357828319072723389e-01 -1.421133279800415039e-01 3.052163496613502502e-02
-2.634376585483551025e-01 4.043022543191909790e-02 2.171681262552738190e-02 -9.567644447088241577e-02 1.792007535696029663e-01 -2.033890783786773682e-01 -3.715166822075843811e-02 -1.286695711314678192e-02 -7.254017144441604614e-02 2.174074500799179077e-01 -2.085527330636978149e-01 5.445059016346931458e-02 -9.684810787439346313e-02 -2.404448986053466797e-01 -1.008358448743820190e-01 -3.744914755225181580e-02 6.316884607076644897e-02 -2.144061625003814697e-01 1.830339169828221202e-04 -2.984513044357299805e-01 -1.540626436471939087e-01 3.134798705577850342e-01 2.469039410352706909e-01 2.083360254764556885e-01 -1.642539054155349731e-01 -3.177825808525085449e-01 -2.301359549164772034e-02 -5.084100179374217987e-03 1.289081126451492310e-01 -3.472152054309844971e-01 -1.621765047311782837e-01 9.572012722492218018e-02
-1.181096360087394714e-01 -6.222757697105407715e-02 -6.930170208215713501e-02 -3.962869569659233093e-02 4.487930610775947571e-02 -2.981869578361511230e-01 3.636259585618972778e-02 2.144457548856735229e-01 2.291358560323715210e-01 -1.018097177147865295e-01 -4.967491328716278076e-01 5.372617021203041077e-02 3.697230219841003418e-01 -1.365690678358078003e-01 1.621738374233245850e-01 -2.594205439090728760e-01 7.789833843708038330e-02 -1.352791041135787964e-01 1.375945359468460083e-01 -1.374641954898834229e-01 2.637474834918975830e-01 3.084447234869003296e-02 -1.337772458791732788e-01 6.266313791275024414e-02 5.424597486853599548e-02 -5.121098086237907410e-02 -9.446933120489120483e-02 -1.207987815141677856e-01 -1.565723866224288940e-01 -1.182254403829574585e-01 -1.439283043146133423e-01 -1.824326664209365845e-01
-1.870247870683670044e-01 -9.613551199436187744e-02 -1.872639954090118408e-01 1.700576208531856537e-02 3.050722181797027588e-01 9.519214183092117310e-02 -2.128990739583969116e-01 -2.132912427186965942e-01 -5.845520645380020142e-02 -1.773384660482406616e-01 -4.082995355129241943e-01 -7.395479828119277954e-02 -1.941891759634017944e-01 -1.752627789974212646e-01 1.351208090782165527e-01 -9.826704114675521851e-02 1.223728246986865997e-02 -6.172703579068183899e-04 7.812733948230743408e-02 6.878321524709463120e-03 2.723592221736907959e-01 -2.594180032610893250e-02 1.609507650136947632e-01 1.052667945623397827e-01 2.472086623311042786e-02 -4.240847229957580566e-01 -2.252122312784194946e-01 -1.194674894213676453e-01 1.803665757179260254e-01 -8.889874070882797241e-02 8.024715632200241089e-02 1.167124882340431213e-01
-9.268859028816223145e-02 1.400305926799774170e-01 -2.143872827291488647e-01 -1.037081778049468994e-01 3.112827539443969727e-01 6.678529828786849976e-02 1.905236691236495972e-01 1.347920298576354980e-01 5.952928587794303894e-02 1.620653718709945679e-01 -2.112466841936111450e-01 1.682222038507461548e-01 2.147281467914581299e-01 -1.295343190431594849e-01 -1.115838624536991119e-02 -1.632750332355499268e-01 4.998061060905456543e-02 -3.710222244262695312e-01 -2.394447326660156250e-01 3.493160381913185120e-02 2.058711647987365723e-01 5.354266613721847534e-02 -7.164975628256797791e-03 6.085014343261718750e-02 -5.775082483887672424e-02 -1.950881332159042358e-01 -3.229726850986480713e-01 -3.606840372085571289e-01 -3.114068321883678436e-02 -7.055503875017166138e-02 -1.519301086664199829e-01 -1.196305081248283386e-01
8.044463396072387695e-02 -2.440626025199890137e-01 -2.261409312486648560e-01 3.338809907436370850e-01 5.831559002399444580e-02 -2.488689310848712921e-02 1.284540351480245590e-02 -2.093759626150131226e-01 -1.342381089925765991e-01 4.753060266375541687e-02 -2.004095762968063354e-01 -5.464255809783935547e-02 -1.059793755412101746e-01 2.298767492175102234e-02 2.138278633356094360e-01 -2.169592827558517456e-01 1.541530787944793701e-01 -2.221173048019409180e-01 2.282097935676574707e-01 -1.978635638952255249e-01 -5.417123064398765564e-02 7.279528654180467129e-04 2.680423259735107422e-01 1.450718790292739868e-01 -8.743206411600112915e-02 -4.239529371261596680e-01 4.269072413444519043e-02 -1.897867023944854736e-01 -1.872158497571945190e-01 -1.100183576345443726e-01 -4.489969834685325623e-02 -1.441931426525115967e-01
-4.196214377880096436e-01 -1.674557477235794067e-02 -2.599405646324157715e-01 -1.250320672988891602e-01 1.981427371501922607e-01 -2.878545224666595459e-01 -1.572065949440002441e-01 4.263088107109069824e-02 -1.423012167215347290e-01 1.220951005816459656e-01 -7.373787462711334229e-02 -4.365052655339241028e-02 -6.199558079242706299e-02 1.239084079861640930e-02 -7.778446376323699951e-02 -1.256171893328428268e-02 2.604622542858123779e-01 -3.113963305950164795e-01 1.896288990974426270e-01 -2.405196279287338257e-01 -1.903919726610183716e-01 2.538240551948547363e-01 3.490288555622100830e-02 1.958251595497131348e-01 -1.858868598937988281e-01 -7.079632580280303955e-02 1.535717993974685669e-01 1.258541494607925415e-01 8.312057703733444214e-02 -2.119765728712081909e-01 -9.252922981977462769e-02 2.873362414538860321e-02
1.250034272670745850e-01 -1.066523715853691101e-01 -2.942268252372741699e-01 -3.061569333076477051e-01 2.547717988491058350e-01 3.488039597868919373e-02 -8.806891739368438721e-03 -3.977945446968078613e-02 6.173918955028057098e-03 2.549155242741107941e-02 -2.905376553535461426e-01 -2.868870273232460022e-02 4.299586415290832520e-01 -1.728926748037338257e-01 6.750446557998657227e-02 4.269303381443023682e-02 2.954972386360168457e-01 -3.445490896701812744e-01 1.851384192705154419e-01 -2.287528067827224731e-01 7.751394063234329224e-02 4.923039674758911133e-02 7.522548735141754150e-02 1.996774673461914062e-01 9.118092060089111328e-02 -6.228173151612281799e-02 -5.199446342885494232e-03 -1.908803582191467285e-01 1.321704238653182983e-01 5.523884668946266174e-03 -7.027967274188995361e-02 -1.267946697771549225e-02
-1.697763651609420776e-01 -2.057250142097473145e-01 1.263402104377746582e-01 5.235498771071434021e-02 2.868463993072509766e-01 4.121400788426399231e-02 7.324337959289550781e-03 -1.720972061157226562e-01 3.406623750925064087e-02 -1.312658376991748810e-02 -3.872451782226562500e-01 -2.648236751556396484e-01 -3.091204464435577393e-01 -1.356936693191528320e-01 1.168936938047409058e-01 5.774926394224166870e-02 2.300777938216924667e-03 -3.353763222694396973e-01 6.138951331377029419e-02 -8.091358840465545654e-02 1.379234939813613892e-01 -7.160536944866180420e-02 -4.439165815711021423e-02 1.685144156217575073e-01 -1.686964482069015503e-01 -1.682524979114532471e-01 -1.464852392673492432e-01 -8.452814072370529175e-02 1.177234053611755371e-01 -3.906134068965911865e-01 4.634463414549827576e-02 -1.133011877536773682e-01
-4.076940715312957764e-01 -5.850396305322647095e-02 5.880864337086677551e-02 6.701199337840080261e-03 1.187738031148910522e-01 -1.497704386711120605e-01 1.494171172380447388e-01 2.529000341892242432e-01 1.417336016893386841e-01 1.646887660026550293e-01 -1.684020310640335083e-01 -3.828317672014236450e-02 1.239021345973014832e-01 -1.199849098920822144e-01 1.347906328737735748e-02 -3.502424061298370361e-01 -1.877793222665786743e-01 -3.012908622622489929e-02 -1.110310852527618408e-01 -2.027951776981353760e-01 4.750956967473030090e-02 2.899148166179656982e-01 1.997497975826263428e-01 3.142323791980743408e-01 -9.259041398763656616e-02 -6.832546740770339966e-02 -2.775613665580749512e-01 -1.328397393226623535e-01 -1.192061230540275574e-01 -4.540781024843454361e-03 1.533403396606445312e-01 -1.189864128828048706e-01
-1.856378018856048584e-01 -9.623963385820388794e-02 -1.532046794891357422e-01 -4.810977354645729065e-02 1.272848695516586304e-01 -2.624386847019195557e-01 -1.696529686450958252e-01 -1.329174917191267014e-02 -2.575300335884094238e-01 2.854479253292083740e-01 -9.594109654426574707e-02 1.736755371093750000e-01 -8.283403515815734863e-02 -1.475346237421035767e-01 1.398366093635559082e-01 1.234530434012413025e-01 2.000898867845535278e-01 -3.439732789993286133e-01 -2.908729203045368195e-02 -3.394846022129058838e-01 -5.290017649531364441e-02 2.413785755634307861e-01 9.332491457462310791e-02 2.371150851249694824e-01 -4.930355027318000793e-02 -1.653482019901275635e-01 6.946089863777160645e-02 -8.935896679759025574e-03 1.945914030075073242e-01 -1.883451938629150391e-01 -2.359338253736495972e-01 4.169720411300659180e-02
-3.493656963109970093e-02 -7.724097371101379395e-02 -2.640609443187713623e-01 2.564593777060508728e-02 1.891103982925415039e-01 6.538250017911195755e-03 -9.505187720060348511e-02 2.566105723381042480e-01 1.673543010838329792e-03 2.973666787147521973e-01 -2.000789940357208252e-01 1.823291033506393433e-01 -5.582294985651969910e-02 -3.659324645996093750e-01 -1.736225485801696777e-01 -8.316490799188613892e-02 7.846092432737350464e-02 -8.564832806587219238e-02 3.443706408143043518e-02 -5.479627847671508789e-02 2.018326818943023682e-01 -6.454728543758392334e-02 2.284264266490936279e-01 -4.777432233095169067e-02 -5.785781145095825195e-02 -4.239613711833953857e-01 -7.043909281492233276e-02 -3.240264058113098145e-01 -1.186193004250526428e-01 -8.286026120185852051e-02 -1.629927456378936768e-01 1.354848593473434448e-01
9.015647321939468384e-02 -1.203799061477184296e-02 -9.589442610740661621e-02 3.779968991875648499e-02 2.024634778499603271e-01 -1.454971879720687866e-01 2.151860147714614868e-01 -1.086727753281593323e-01 -1.801191084086894989e-02 1.970563828945159912e-01 -2.155592739582061768e-01 -1.744326502084732056e-01 1.246483251452445984e-01 -1.417538076639175415e-01 2.419724501669406891e-02 -3.181275427341461182e-01 -3.177891075611114502e-01 -2.136110216379165649e-01 -2.142909467220306396e-01 -4.202359542250633240e-02 1.374036669731140137e-01 2.423210069537162781e-02 1.974350214004516602e-01 -1.013621091842651367e-01 -2.983686625957489014e-01 -3.268976211547851562e-01 1.913897246122360229e-01 -2.724725306034088135e-01 -7.223407179117202759e-02 2.831112593412399292e-02 -7.719776034355163574e-02 -1.599762886762619019e-01
-2.121340483427047729e-01 1.530508249998092651e-01 -9.085644036531448364e-02 9.247079491615295410e-02 1.849714070558547974e-01 -1.157964244484901428e-01 7.363697141408920288e-02 -1.895773857831954956e-01 -2.668429613113403320e-01 2.782095968723297119e-02 -2.677139639854431152e-01 1.040660962462425232e-01 -4.037593007087707520e-01 -2.887495458126068115e-01 6.225117947906255722e-03 -1.008408591151237488e-01 -1.921740919351577759e-02 1.023981198668479919e-01 -1.624199748039245605e-02 -2.667540609836578369e-01 1.623674668371677399e-02 2.319669872522354126e-01 -9.800006449222564697e-02 3.361203968524932861e-01 -2.739431858062744141e-01 -1.416452825069427490e-01 -7.646095752716064453e-02 -9.235244989395141602e-02 6.203669181559234858e-05 -1.985587030649185181e-01 -1.347003318369388580e-02 8.172228187322616577e-02
-6.263443827629089355e-02 -1.416987180709838867e-01 -1.629707962274551392e-01 2.005258500576019287e-01 2.229020446538925171e-01 1.331949830055236816e-01 -2.877654321491718292e-02 1.812008023262023926e-01 -7.892545312643051147e-02 6.414666026830673218e-02 -1.594446301460266113e-01 -9.018339961767196655e-02 -7.766269147396087646e-02 -1.610728204250335693e-01 -2.680215239524841309e-01 -4.294300079345703125e-01 -7.513750344514846802e-02 1.810938864946365356e-01 8.491751551628112793e-02 -2.387000769376754761e-01 -8.066944032907485962e-02 -6.474191322922706604e-03 2.814024090766906738e-01 -2.592819184064865112e-02 5.410261801443994045e-04 -3.024026751518249512e-01 1.697006225585937500e-01 -2.739350199699401855e-01 -1.626685112714767456e-01 -2.102223187685012817e-01 -8.327592164278030396e-02 -1.187640503048896790e-01
6.488057225942611694e-02 -1.665324419736862183e-01 -3.033908270299434662e-02 8.025208115577697754e-02 2.648564577102661133e-01 -3.512861207127571106e-02 -1.602654159069061279e-01 1.541216969490051270e-01 -3.818998113274574280e-02 -1.337930560111999512e-01 -4.333159029483795166e-01 -7.080750912427902222e-02 2.368662059307098389e-01 -1.938295066356658936e-01 -1.078772917389869690e-02 -2.087541669607162476e-01 1.894470751285552979e-01 1.911769658327102661e-01 -1.979456543922424316e-01 -2.772254347801208496e-01 2.895192205905914307e-01 1.735860109329223633e-01 -8.258570730686187744e-02 8.682350814342498779e-02 3.633281216025352478e-02 -2.746451199054718018e-01 -8.586730062961578369e-02 5.653829872608184814e-02 2.118825763463973999e-01 -3.640729933977127075e-02 1.653258875012397766e-02 -1.994220465421676636e-01
-2.144148647785186768e-01 -2.021065801382064819e-01 -1.740505546331405640e-01 -2.702386491000652313e-02 3.908598423004150391e-01 2.858058363199234009e-02 -3.991576656699180603e-02 -8.349290490150451660e-02 -2.102010995149612427e-01 -1.462361663579940796e-01 -2.546477913856506348e-01 2.472322136163711548e-01 1.116471886634826660e-01 -2.025285363197326660e-01 1.678695231676101685e-01 -1.034503504633903503e-01 -6.122234091162681580e-02 -1.517605781555175781e-01 5.913830548524856567e-02 -1.450011283159255981e-01 -2.171017229557037354e-01 -4.721796605736017227e-03 2.889335388317704201e-03 -2.962184511125087738e-02 8.680634945631027222e-02 -3.580442368984222412e-01 -3.109611012041568756e-02 -1.072358563542366028e-01 -6.300821434706449509e-03 -3.084151744842529297e-01 3.051858544349670410e-01 -1.612952724099159241e-02
-2.384248226881027222e-01 -4.041984304785728455e-02 -1.520346850156784058e-01 -2.244775295257568359e-01 1.969086974859237671e-01 1.708169430494308472e-01 -1.933863610029220581e-01 -9.616043418645858765e-02 -1.279799193143844604e-01 5.715133622288703918e-02 -3.767404332756996155e-02 1.626695841550827026e-01 -1.336793042719364166e-02 1.280682235956192017e-01 -9.616821259260177612e-02 -4.198264777660369873e-01 -1.578473150730133057e-01 -7.625629752874374390e-02 -2.983680181205272675e-02 -3.596569299697875977e-01 3.300789892673492432e-01 1.860792338848114014e-01 2.368408292531967163e-01 1.507956683635711670e-01 -5.121557787060737610e-02 -3.413317352533340454e-02 -1.908744722604751587e-01 -1.402707844972610474e-01 9.564275853335857391e-03 -1.526332199573516846e-01 -7.797595113515853882e-02 1.762375235557556152e-01
-2.022850662469863892e-01 2.375539690256118774e-01 1.055421214550733566e-02 8.161683380603790283e-02 2.194768488407135010e-01 -4.206664115190505981e-02 1.656021475791931152e-01 -2.142686098814010620e-01 2.007655352354049683e-01 -1.346240192651748657e-01 -1.249984875321388245e-01 -1.473484039306640625e-01 1.533908694982528687e-01 -4.650679975748062134e-02 2.033180557191371918e-02 -1.399849504232406616e-01 1.299353539943695068e-01 -3.012935519218444824e-01 -1.862358152866363525e-01 -7.158888131380081177e-02 2.626757025718688965e-01 -3.223501518368721008e-02 6.386543810367584229e-02 2.728087902069091797e-01 8.514039218425750732e-02 -1.381142735481262207e-01 -1.034519299864768982e-01 -3.187564313411712646e-01 3.669838979840278625e-02 -3.185154199600219727e-01 -1.356594562530517578e-01 -2.743871510028839111e-01
-2.521834671497344971e-01 -1.109286695718765259e-01 2.803737856447696686e-02 -1.267414093017578125e-01 1.738930642604827881e-01 -2.874605357646942139e-01 -5.871149525046348572e-02 -1.028721407055854797e-01 -5.569587647914886475e-02 3.641683161258697510e-01 -5.729797855019569397e-02 1.495994627475738525e-01 -2.211656272411346436e-01 -4.829576238989830017e-02 -9.360902011394500732e-02 -8.402270078659057617e-02 1.391895413398742676e-01 -2.441483736038208008e-01 1.899907179176807404e-02 -1.586587727069854736e-01 1.148212626576423645e-01 1.760967075824737549e-01 1.667235195636749268e-01 1.278083324432373047e-01 -1.019472703337669373e-01 -4.283423423767089844e-01 5.783078074455261230e-02 -2.078153491020202637e-01 1.239587664604187012e-01 -2.817454338073730469e-01 -1.529545187950134277e-01 2.256756834685802460e-02
-2.553520202636718750e-01 6.211881525814533234e-03 -6.015598401427268982e-02 6.360259838402271271e-03 3.249100744724273682e-01 -1.967992782592773438e-01 2.617053687572479248e-01 8.622684329748153687e-02 -1.312981545925140381e-01 -1.690995246171951294e-01 -2.068871445953845978e-02 6.735672056674957275e-02 -5.264308303594589233e-02 -3.485017120838165283e-01 1.696816086769104004e-02 -2.617761492729187012e-01 -1.648960113525390625e-01 -1.925762509927153587e-03 -1.215552762150764465e-01 1.223903745412826538e-01 2.888643741607666016e-01 1.857022196054458618e-01 -2.571777440607547760e-02 2.482818961143493652e-01 -9.527681767940521240e-02 -9.558015316724777222e-02 -2.798818051815032959e-01 -1.190325617790222168e-01 -1.136476099491119385e-01 -2.779722511768341064e-01 -1.348591148853302002e-01 1.037698984146118164e-01
-1.105962023138999939e-01 -2.940244674682617188e-01 -1.132817119359970093e-01 -2.398420311510562897e-02 3.736107945442199707e-01 -2.394515275955200195e-02 1.028419509530067444e-01 2.279296889901161194e-02 -4.210023880004882812e-01 3.836258873343467712e-02 -2.367091923952102661e-01 -1.802779734134674072e-01 1.481425464153289795e-01 -7.080023735761642456e-02 -8.584775775671005249e-02 -2.109485715627670288e-01 4.047340154647827148e-02 -1.697674244642257690e-01 -9.930212795734405518e-02 -3.894228041172027588e-01 7.705070823431015015e-02 1.667520105838775635e-01 -2.012863010168075562e-01 3.255214169621467590e-02 5.653342232108116150e-02 -2.538974881172180176e-01 3.066794574260711670e-02 -1.059045493602752686e-01 -2.030344605445861816e-01 -6.241468247026205063e-03 -2.894120290875434875e-02 -3.710690140724182129e-02
-1.381138563156127930e-01 7.924944162368774414e-02 -2.816315591335296631e-01 6.645342707633972168e-02 1.964445710182189941e-01 7.511465810239315033e-03 -6.662563234567642212e-02 -2.728888988494873047e-01 -6.228944659233093262e-02 -1.112183406949043274e-01 -5.112355947494506836e-01 8.539700880646705627e-03 -7.011920958757400513e-02 -3.083227872848510742e-01 6.150832772254943848e-02 -1.574261933565139771e-01 -1.748214215040206909e-01 -6.209748610854148865e-02 2.672619931399822235e-02 -1.690437458455562592e-02 1.869634538888931274e-01 -1.101427227258682251e-01 1.515502333641052246e-01 -3.662077337503433228e-02 1.748189181089401245e-01 -4.257155954837799072e-01 -3.252540528774261475e-02 -8.748350292444229126e-02 1.298378705978393555e-01 -1.120472177863121033e-01 3.915717080235481262e-02 -9.413300454616546631e-02
-2.853254377841949463e-01 -2.209443449974060059e-01 -2.230141460895538330e-01 -7.143136858940124512e-02 1.555135101079940796e-01 4.166650772094726562e-02 1.713631749153137207e-01 7.506717741489410400e-02 3.263275325298309326e-01 9.678928554058074951e-02 -1.860114336013793945e-01 1.071226689964532852e-02 3.780347853899002075e-02 -4.879597201943397522e-02 2.611581236124038696e-02 -1.623292118310928345e-01 -3.215118348598480225e-01 -1.678172349929809570e-01 -2.181631624698638916e-01 -1.335766613483428955e-01 -8.397387713193893433e-02 1.903951466083526611e-01 6.467352062463760376e-02 1.044626533985137939e-01 -3.093740046024322510e-01 -2.177893072366714478e-01 -1.760170608758926392e-01 -3.047050237655639648e-01 -3.133403137326240540e-02 -1.391054093837738037e-01 1.346493810415267944e-01 -1.086133867502212524e-01
-2.054035365581512451e-01 -1.135781109333038330e-01 -1.350920796394348145e-01 -1.348305940628051758e-01 3.512005507946014404e-01 8.571015298366546631e-02 -2.868244647979736328e-01 -3.086519055068492889e-02 -1.505320519208908081e-01 4.422956705093383789e-02 -1.789265424013137817e-01 -1.892050355672836304e-01 3.121591806411743164e-01 -1.558554917573928833e-01 -7.518716901540756226e-02 -4.650402441620826721e-02 3.094913065433502197e-01 -1.838694810867309570e-01 9.485969692468643188e-02 -3.601235449314117432e-01 8.049435168504714966e-02 -1.026233285665512085e-01 -4.548725485801696777e-02 2.764638066291809082e-01 -1.030599251389503479e-01 9.693354368209838867e-02 -7.638342678546905518e-02 -1.756308376789093018e-01 8.529534935951232910e-02 -6.413564831018447876e-02 -2.017654031515121460e-01 -1.823888160288333893e-03
-2.358871996402740479e-01 -2.133280597627162933e-02 -7.516711205244064331e-02 -1.485984772443771362e-01 1.784474402666091919e-01 -8.233846724033355713e-02 7.907714694738388062e-03 8.703318238258361816e-02 1.611705422401428223e-01 8.385344594717025757e-02 -3.503443300724029541e-01 -7.719978224486112595e-03 3.398831784725189209e-01 -1.459286808967590332e-01 -8.279538899660110474e-02 -2.204323410987854004e-01 -1.379655748605728149e-01 -2.994496226310729980e-01 2.678856551647186279e-01 -6.940379738807678223e-02 1.697655171155929565e-01 6.506819278001785278e-02 -3.105502426624298096e-01 6.100754812359809875e-02 7.804338634014129639e-02 -2.136814296245574951e-01 -3.077830374240875244e-02 -2.125107347965240479e-01 -1.525239199399948120e-01 -2.475351095199584961e-01 -6.112692132592201233e-02 -1.311748921871185303e-01
-3.040801919996738434e-02 -2.430656552314758301e-01 -2.425576001405715942e-01 2.633158303797245026e-02 -1.114885956048965454e-01 -1.084233075380325317e-01 -4.507633298635482788e-02 -6.216857582330703735e-02 -3.188483417034149170e-01 -1.792313605546951294e-01 -4.418585300445556641e-01 3.006092086434364319e-02 -1.830129474401473999e-01 -5.706444755196571350e-02 4.999622330069541931e-02 -1.488037407398223877e-01 7.007516920566558838e-02 -1.288874000310897827e-01 -7.390621304512023926e-02 -2.335345298051834106e-01 3.575083315372467041e-01 -8.267828077077865601e-02 2.077303677797317505e-01 -8.048339933156967163e-02 6.312155723571777344e-02 -1.995158493518829346e-01 -1.970271617174148560e-01 -9.680259227752685547e-02 1.355478912591934204e-01 -2.596425414085388184e-01 8.128484338521957397e-02 9.426131099462509155e-02
-1.449147015810012817e-01 2.870670557022094727e-01 -1.015785261988639832e-01 -1.094314232468605042e-01 1.277287770062685013e-02 -8.031050860881805420e-02 -7.688394188880920410e-02 -3.820595890283584595e-02 2.331890612840652466e-01 -1.561684310436248779e-01 -2.972974777221679688e-01 -4.430002719163894653e-02 3.566883206367492676e-01 -1.271880269050598145e-01 -2.349801361560821533e-02 -2.453796863555908203e-01 4.827836900949478149e-02 -1.217353194952011108e-01 -2.064841538667678833e-01 -9.922409057617187500e-02 9.258606284856796265e-02 2.253903895616531372e-01 2.372522503137588501e-01 1.426315307617187500e-01 4.744905978441238403e-02 -2.368283718824386597e-01 -2.985293269157409668e-01 -1.672524958848953247e-01 2.002315819263458252e-01 -2.505421340465545654e-01 5.788882728666067123e-03 -5.538723245263099670e-02
-6.155857816338539124e-02 1.403435319662094116e-01 -1.990897655487060547e-01 -5.638774111866950989e-02 4.535227715969085693e-01 8.226311951875686646e-02 -1.021651327610015869e-01 -4.097352921962738037e-02 -1.988916993141174316e-01 8.445532619953155518e-02 -7.615755498409271240e-02 5.188217386603355408e-02 -3.876841664314270020e-01 -2.564194202423095703e-01 6.309661548584699631e-03 -1.208505928516387939e-01 -1.184719894081354141e-02 5.792397074401378632e-03 1.986555159091949463e-01 -2.199143618345260620e-01 3.576085269451141357e-01 7.620047777891159058e-02 4.322876036167144775e-02 9.175526350736618042e-02 -4.483077302575111389e-02 -2.905604839324951172e-01 4.884777590632438660e-02 -2.542726993560791016e-01 1.467682570219039917e-01 -1.133566573262214661e-01 -2.561918087303638458e-02 -5.247015878558158875e-02
-1.380634456872940063e-01 1.326374150812625885e-02 -1.157932579517364502e-01 -7.144631445407867432e-02 1.569456011056900024e-01 -2.849560976028442383e-01 1.384686380624771118e-01 2.504429519176483154e-01 3.189951479434967041e-01 5.448934435844421387e-02 -1.997585296630859375e-01 3.805778920650482178e-02 4.131191670894622803e-01 -2.324670851230621338e-01 -2.869977988302707672e-02 -3.105091452598571777e-01 -1.071644052863121033e-01 -1.649600118398666382e-01 1.235121935606002808e-01 -2.068550437688827515e-01 1.678690910339355469e-01 1.615479886531829834e-01 -1.356006562709808350e-01 9.982355684041976929e-02 1.121845543384552002e-01 -1.003542616963386536e-01 -8.426360040903091431e-02 -1.622535586357116699e-01 2.480992116034030914e-02 -1.772154122591018677e-01 -6.522595137357711792e-02 -1.864606291055679321e-01
-2.476209253072738647e-01 1.015042960643768311e-01 -1.034120544791221619e-01 6.229296559467911720e-04 1.286368370056152344e-01 -3.147890567779541016e-01 -3.549623489379882812e-02 -1.197275798767805099e-02 -1.235471218824386597e-01 3.609794676303863525e-01 -9.223905950784683228e-02 1.568249613046646118e-01 -4.557321965694427490e-02 -1.405673921108245850e-01 -1.191730126738548279e-01 -1.579417884349822998e-01 1.857050806283950806e-01 -3.028981387615203857e-01 1.376992091536521912e-02 -1.995097547769546509e-01 3.007147461175918579e-02 2.812958061695098877e-01 1.238411217927932739e-01 -7.241395115852355957e-02 -2.068445384502410889e-01 -3.640176653861999512e-01 3.777518868446350098e-03 -9.438307583332061768e-02 8.972213417291641235e-02 -3.054624795913696289e-01 -9.247146546840667725e-02 4.849347285926342010e-03
-7.646739482879638672e-02 1.026763990521430969e-01 6.745827198028564453e-02 1.086315438151359558e-01 1.857530176639556885e-01 -7.609770447015762329e-02 6.015321612358093262e-02 -1.682340167462825775e-02 -1.711797416210174561e-01 1.666251420974731445e-01 -6.132991611957550049e-02 2.853787243366241455e-01 -1.520542949438095093e-01 -1.724819242954254150e-01 -1.324181556701660156e-01 -1.899328529834747314e-01 2.797473669052124023e-01 -1.352612078189849854e-01 1.211010590195655823e-01 -7.017908990383148193e-02 1.259424835443496704e-01 2.578684091567993164e-01 1.997726857662200928e-01 1.916017234325408936e-01 -2.770136594772338867e-01 -4.641315340995788574e-01 -1.320206820964813232e-01 -1.739469915628433228e-01 1.303606629371643066e-01 -1.994040757417678833e-01 -4.494529962539672852e-02 -2.395140565931797028e-02
6.215734779834747314e-02 8.902268856763839722e-02 -1.627353131771087646e-01 1.211925297975540161e-01 3.988186419010162354e-01 -2.826851308345794678e-01 -1.698712855577468872e-01 1.718732565641403198e-01 4.123307764530181885e-01 2.861741185188293457e-02 -2.109640687704086304e-01 5.049472674727439880e-02 -8.611422032117843628e-02 -2.674719393253326416e-01 2.269392013549804688e-01 -3.013941645622253418e-01 2.192421853542327881e-01 -3.253804519772529602e-02 5.225060135126113892e-02 7.447841018438339233e-02 1.607928425073623657e-01 1.743530482053756714e-01 -1.743798702955245972e-02 1.143847107887268066e-01 -1.390839964151382446e-01 -8.239366859197616577e-02 -1.146625056862831116e-01 -1.299545764923095703e-01 -7.192303240299224854e-02 -1.284566521644592285e-02 6.692685931921005249e-02 -1.321329176425933838e-01
-2.601768374443054199e-01 -1.780815608799457550e-02 -1.432912498712539673e-01 -2.315468341112136841e-01 1.555602401494979858e-01 -3.116773664951324463e-01 1.051634177565574646e-01 4.687437042593955994e-02 2.146741151809692383e-01 1.869710385799407959e-01 -2.151060849428176880e-01 7.853505015373229980e-02 1.733408421277999878e-01 1.183778196573257446e-01 1.293478012084960938e-01 -3.114099800586700439e-01 -8.862869814038276672e-03 -2.616264522075653076e-01 2.166246622800827026e-01 -1.164441555738449097e-01 9.815476834774017334e-02 2.253241837024688721e-01 -1.786919496953487396e-02 2.794407606124877930e-01 -7.303770631551742554e-02 -2.425890415906906128e-01 6.151525303721427917e-02 -2.052637003362178802e-02 -1.026608049869537354e-01 -2.511432766914367676e-02 -1.757756024599075317e-01 -2.317682206630706787e-01
-3.432269394397735596e-01 -1.568934321403503418e-01 -6.794576346874237061e-02 -9.478140622377395630e-02 2.448055297136306763e-01 -3.839111626148223877e-01 1.403165161609649658e-01 -4.784050583839416504e-02 2.474397122859954834e-01 -9.907259792089462280e-02 -5.807293206453323364e-02 -5.112327262759208679e-02 1.083973199129104614e-01 -1.173786595463752747e-01 -2.746578771620988846e-03 -6.716889142990112305e-02 -8.423951454460620880e-03 -1.786376237869262695e-01 -4.979196563363075256e-02 2.897677384316921234e-02 1.437274664640426636e-01 2.157723456621170044e-01 2.939145565032958984e-01 2.459459155797958374e-01 -1.560622006654739380e-01 -2.124373987317085266e-02 -9.925029426813125610e-02 -3.205223977565765381e-01 -1.893192827701568604e-01 -2.520860135555267334e-01 -4.719243198633193970e-02 1.385999172925949097e-01
-7.982058078050613403e-02 4.401034489274024963e-02 -2.618085741996765137e-01 1.441023349761962891e-01 1.214728280901908875e-01 -1.820582151412963867e-01 3.008447214961051941e-02 -3.776625171303749084e-02 -1.123863607645034790e-01 2.937531769275665283e-01 -1.139345020055770874e-01 7.549462467432022095e-02 2.740908041596412659e-02 -2.649406492710113525e-01 1.971189975738525391e-01 -1.669600158929824829e-01 1.419750154018402100e-01 -2.888146042823791504e-01 -3.533379733562469482e-02 -5.204631686210632324e-01 2.423290014266967773e-01 2.744213864207267761e-02 -1.231402084231376648e-01 -6.176264211535453796e-02 -1.827477663755416870e-01 1.133687421679496765e-02 -4.226719215512275696e-02 1.198964044451713562e-01 1.333474665880203247e-01 -2.282643765211105347e-01 -1.515591591596603394e-01 -1.315171923488378525e-02
-1.683750897645950317e-01 -1.107579767704010010e-01 3.508538007736206055e-02 -2.302417755126953125e-01 2.535391747951507568e-01 -1.007386669516563416e-01 1.063249036669731140e-01 -2.109112590551376343e-02 -3.357690572738647461e-01 -1.750164106488227844e-02 -2.152986973524093628e-01 2.050316929817199707e-01 -1.603752076625823975e-01 -3.305658400058746338e-01 2.533848583698272705e-01 -2.441245019435882568e-01 8.908930420875549316e-02 -1.035194173455238342e-01 2.055296301841735840e-02 -3.199505507946014404e-01 1.171310245990753174e-01 9.172986447811126709e-02 -1.184251382946968079e-01 -6.050987541675567627e-02 2.089348854497075081e-04 -1.612951308488845825e-01 -4.739439487457275391e-02 -1.465466469526290894e-01 -2.690379321575164795e-01 -2.074651718139648438e-01 -6.115671247243881226e-03 -1.796215325593948364e-01
-2.852118313312530518e-01 -2.414494007825851440e-01 -2.806813418865203857e-01 5.605588108301162720e-02 -7.144918292760848999e-02 -1.329053640365600586e-01 3.638588786125183105e-01 1.061517521739006042e-01 1.424255035817623138e-02 -3.197195008397102356e-02 -1.279708147048950195e-01 1.240600571036338806e-01 8.638761937618255615e-02 -2.284212410449981689e-01 9.321577101945877075e-02 -4.283498227596282959e-01 -8.507017046213150024e-02 -1.444876492023468018e-01 -2.378191053867340088e-02 -1.403448730707168579e-01 2.864720821380615234e-01 -3.209248930215835571e-02 5.266362056136131287e-02 2.801591157913208008e-01 -3.841296955943107605e-02 8.723912760615348816e-03 1.529110521078109741e-01 -1.338706910610198975e-01 -1.052117124199867249e-01 -2.256774753332138062e-01 2.704583480954170227e-02 9.421654790639877319e-02
-1.683064252138137817e-01 1.709029376506805420e-01 -1.331822667270898819e-02 7.716204971075057983e-02 2.115610092878341675e-01 1.249185949563980103e-02 1.536866873502731323e-01 1.269758045673370361e-01 1.667658388614654541e-01 -2.149269878864288330e-01 -1.088260486721992493e-01 4.519378393888473511e-02 7.330001797527074814e-03 -3.653147816658020020e-01 3.220647573471069336e-02 3.089736960828304291e-02 -5.618181452155113220e-02 -2.434339374303817749e-01 -2.438170909881591797e-01 -3.395229578018188477e-01 3.288405835628509521e-01 4.946308583021163940e-02 1.243963744491338730e-02 7.704383134841918945e-02 -1.094216331839561462e-01 -1.089364290237426758e-01 -1.992842406034469604e-01 -7.044347375631332397e-02 -8.616214990615844727e-02 -3.901868164539337158e-01 -9.555555880069732666e-03 -2.149342149496078491e-01
-3.457524478435516357e-01 -1.042508631944656372e-01 -1.916521787643432617e-01 1.191226765513420105e-01 3.449399173259735107e-01 1.313723325729370117e-01 -1.699469238519668579e-01 -3.458249568939208984e-02 -8.666224032640457153e-02 -2.283193171024322510e-02 -1.699158251285552979e-01 6.279849261045455933e-02 4.842194169759750366e-02 -3.673066198825836182e-01 2.756828367710113525e-01 -1.313787698745727539e-01 -2.667410112917423248e-02 -1.233694478869438171e-01 7.657735049724578857e-02 -2.178246229887008667e-01 5.721824616193771362e-02 -5.498641356825828552e-02 7.494481652975082397e-02 3.452713042497634888e-02 7.282033562660217285e-02 -3.211560845375061035e-01 7.526138424873352051e-02 -3.864993806928396225e-03 2.514244616031646729e-02 -2.101344466209411621e-01 2.889386117458343506e-01 -2.371336817741394043e-01
-2.245596945285797119e-01 -8.415793068706989288e-03 -2.662810385227203369e-01 -3.198307240381836891e-04 2.431699186563491821e-01 -3.097879588603973389e-01 -3.553613554686307907e-03 2.987863309681415558e-02 3.563100099563598633e-01 1.134021133184432983e-01 -2.844180464744567871e-01 3.507682308554649353e-02 3.136860728263854980e-01 -2.271076291799545288e-01 -8.100760169327259064e-04 -7.763048261404037476e-02 1.799426376819610596e-01 -5.525953322649002075e-02 -1.213743016123771667e-01 -1.102552469819784164e-02 -5.427423864603042603e-02 1.283265948295593262e-01 1.246068403124809265e-01 1.377362757921218872e-01 -1.258223354816436768e-01 -8.243186026811599731e-02 -2.760314941406250000e-01 -2.325217872858047485e-01 6.305821985006332397e-02 -8.869349956512451172e-03 -2.715316116809844971e-01 -9.888305515050888062e-02
-1.762798428535461426e-02 1.196724548935890198e-01 -1.914717555046081543e-01 -1.301037818193435669e-01 1.175612509250640869e-01 -5.895486474037170410e-02 2.468035817146301270e-01 1.374484598636627197e-01 3.733838722109794617e-02 -2.370693534612655640e-01 -3.478621542453765869e-01 -1.784795373678207397e-01 9.349595010280609131e-02 2.113219201564788818e-01 1.021621599793434143e-01 -1.315518915653228760e-01 1.468994319438934326e-01 -7.669986784458160400e-02 -1.237779855728149414e-01 -1.727655827999114990e-01 3.270211517810821533e-01 -1.162749230861663818e-01 5.244015902280807495e-02 1.260407865047454834e-01 -1.648589670658111572e-01 -1.419266015291213989e-01 -1.893205940723419189e-01 -3.587639629840850830e-01 -6.697577983140945435e-02 -2.173611670732498169e-01 -7.887159287929534912e-02 -2.480328828096389771e-01
-3.096223473548889160e-01 -4.846213851124048233e-03 -1.470494177192449570e-02 1.385374516248703003e-01 3.295134902000427246e-01 -1.199470385909080505e-01 6.935427337884902954e-02 6.859727203845977783e-02 -1.483547538518905640e-01 -4.201065301895141602e-01 -3.414068222045898438e-01 1.240494698286056519e-01 -7.494486123323440552e-02 -1.744462400674819946e-01 -8.312555402517318726e-02 -4.758916050195693970e-02 1.026598513126373291e-01 -1.069859787821769714e-01 -2.112480103969573975e-01 1.520664691925048828e-01 1.924840956926345825e-01 5.294891539961099625e-03 5.693756043910980225e-02 1.581866890192031860e-01 1.763954311609268188e-01 -1.819447278976440430e-01 -1.462209671735763550e-01 -1.258807778358459473e-01 5.359993875026702881e-02 -3.005549013614654541e-01 -1.625876426696777344e-01 1.966129429638385773e-02
5.732527934014797211e-03 -2.114885002374649048e-01 -2.459395527839660645e-01 2.201046049594879150e-01 1.243909150362014771e-01 -7.933136075735092163e-02 5.920950695872306824e-02 8.631407469511032104e-02 -2.090225741267204285e-02 2.084917128086090088e-01 -4.025662243366241455e-01 -3.491818606853485107e-01 5.814323574304580688e-02 -2.057449221611022949e-01 6.951931118965148926e-02 -2.664702534675598145e-01 2.090634256601333618e-01 7.013767026364803314e-03 1.645721495151519775e-01 -2.709201574325561523e-01 -8.614955097436904907e-02 -1.346758753061294556e-01 2.322729080915451050e-01 1.172288060188293457e-01 -8.551996201276779175e-02 -8.129781484603881836e-02 2.400440536439418793e-02 -1.233085840940475464e-01 -2.078596800565719604e-01 -1.440035402774810791e-01 -6.859862804412841797e-02 -1.682178825139999390e-01
-8.394920080900192261e-02 4.511597380042076111e-02 -5.084210038185119629e-01 2.878422737121582031e-01 2.346604019403457642e-01 -4.420945420861244202e-02 2.671808376908302307e-02 3.038176568225026131e-03 -1.599159240722656250e-01 -1.655031181871891022e-02 -6.244345381855964661e-02 5.819970369338989258e-02 -4.548641294240951538e-02 -2.262861132621765137e-01 -4.554495587944984436e-02 -1.281182467937469482e-01 -4.008772224187850952e-02 1.266834437847137451e-01 -8.616284281015396118e-02 -2.855042517185211182e-01 1.945695653557777405e-02 -1.792948809452354908e-03 1.573725193738937378e-01 2.048403620719909668e-01 -1.256853789091110229e-01 -1.570400148630142212e-01 1.419091820716857910e-01 -3.514319062232971191e-01 4.296514764428138733e-02 -5.661176890134811401e-02 1.004348099231719971e-01 3.376294672489166260e-01
-2.674324512481689453e-01 1.552811712026596069e-01 1.058392785489559174e-02 1.044831587933003902e-03 1.311976164579391479e-01 -3.138467073440551758e-01 3.058651275932788849e-02 -3.520459681749343872e-02 -1.222018003463745117e-01 2.450308203697204590e-01 -2.342643290758132935e-01 -3.187529742717742920e-02 -7.596601545810699463e-02 -2.868786454200744629e-01 -8.324950933456420898e-02 7.833340764045715332e-02 6.242699548602104187e-02 -2.068737149238586426e-01 7.982929795980453491e-02 -3.907522559165954590e-01 -1.188990175724029541e-01 1.542575806379318237e-01 2.038594186305999756e-01 1.986662894487380981e-01 -1.855653822422027588e-01 -2.278274148702621460e-01 3.445635084062814713e-03 -7.689634710550308228e-02 2.238935828208923340e-01 -1.348300278186798096e-01 -2.206600010395050049e-01 1.427760422229766846e-01
-1.917858719825744629e-01 1.083823200315237045e-02 -5.203482136130332947e-02 -9.473615139722824097e-02 4.581284523010253906e-02 -1.637543439865112305e-01 -9.280937910079956055e-02 -2.101916074752807617e-01 2.658237814903259277e-01 1.203935146331787109e-01 -5.733119845390319824e-01 -1.336435377597808838e-01 -2.952121384441852570e-02 -2.038016617298126221e-01 -1.461744755506515503e-01 1.435490138828754425e-02 -4.814867675304412842e-02 -8.806876838207244873e-02 -1.671838201582431793e-02 -9.861857444047927856e-02 -5.103518068790435791e-02 -8.370190113782882690e-02 1.283717453479766846e-01 2.309778332710266113e-01 1.883967518806457520e-01 -2.438939064741134644e-01 -1.423050165176391602e-01 -3.491945862770080566e-01 -2.150666341185569763e-02 -9.081508964300155640e-02 -6.614098697900772095e-02 1.557437181472778320e-01
-1.332505196332931519e-01 2.684143185615539551e-01 6.175697781145572662e-03 1.268278807401657104e-01 2.320209890604019165e-01 -1.449694391340017319e-02 1.750547289848327637e-01 1.468339264392852783e-01 1.827044039964675903e-02 -5.525326356291770935e-02 -1.687553673982620239e-01 -4.236221313476562500e-02 5.944491550326347351e-02 -1.809898167848587036e-01 -1.246119141578674316e-01 -7.936088740825653076e-02 1.074584275484085083e-01 -8.128976821899414062e-02 -4.290966093540191650e-01 -3.310230076313018799e-01 2.727272510528564453e-01 -1.497427672147750854e-01 8.663775026798248291e-02 -1.020929124206304550e-02 1.136395484209060669e-01 -2.299650907516479492e-01 -2.134406715631484985e-01 -2.958064675331115723e-01 -1.275451481342315674e-02 -2.584274411201477051e-01 3.357174620032310486e-02 -1.133564114570617676e-01
-4.056117236614227295e-01 6.346235424280166626e-02 -5.988347530364990234e-02 -1.539179682731628418e-01 1.338548064231872559e-01 -2.770753204822540283e-01 1.156882569193840027e-01 2.466444298624992371e-02 1.500259041786193848e-01 -8.821827173233032227e-02 2.103289961814880371e-02 1.112767308950424194e-02 -9.102749638259410858e-03 -1.359202116727828979e-01 8.516225032508373260e-03 -2.943913340568542480e-01 -2.397464402019977570e-02 -8.352655172348022461e-02 -9.184606373310089111e-02 -9.699250757694244385e-02 1.698860824108123779e-01 7.930537313222885132e-02 3.289647996425628662e-01 4.003721773624420166e-01 -4.790292005054652691e-04 -5.973743274807929993e-02 -2.567510306835174561e-01 -2.197359204292297363e-01 -1.716331243515014648e-01 -2.435838133096694946e-01 -1.163396164774894714e-01 1.009041741490364075e-01
-8.974516391754150391e-02 -2.834134697914123535e-01 -4.019277542829513550e-02 -2.357091307640075684e-01 3.226947486400604248e-01 -1.104754358530044556e-01 -3.629877865314483643e-01 -5.957893282175064087e-02 -8.318641781806945801e-02 -1.842990070581436157e-01 -3.088549077510833740e-01 2.189380303025245667e-02 1.790315099060535431e-02 -8.821712434291839600e-02 -3.583306446671485901e-02 2.452132292091846466e-02 4.857169091701507568e-02 -1.711109876632690430e-01 1.906649321317672729e-01 -3.542537391185760498e-01 1.192471198737621307e-02 8.359717577695846558e-02 1.101468354463577271e-01 3.610404953360557556e-02 5.865949019789695740e-02 -4.095623195171356201e-01 -6.679312139749526978e-02 8.739394694566726685e-02 -1.172490715980529785e-01 -1.746484935283660889e-01 1.110761091113090515e-01 4.620233178138732910e-02
-2.444741725921630859e-01 1.080265641212463379e-01 -3.501032665371894836e-02 -3.286116942763328552e-02 3.132764399051666260e-01 -5.142436549067497253e-02 2.001140117645263672e-01 3.549374341964721680e-01 8.755688369274139404e-02 -2.572974860668182373e-01 -1.869593560695648193e-01 -7.077631354331970215e-02 -1.031568273901939392e-01 -2.111227959394454956e-01 -1.611654162406921387e-01 -3.219538927078247070e-02 6.642265710979700089e-03 -2.186991423368453979e-01 -1.530699431896209717e-01 -2.916989922523498535e-01 2.171768695116043091e-01 1.402929425239562988e-01 1.037990790791809559e-03 -1.090463101863861084e-01 1.395107507705688477e-01 -1.564975678920745850e-01 -2.422947287559509277e-01 1.220648176968097687e-02 2.407474443316459656e-02 -2.337061315774917603e-01 -1.748342216014862061e-01 -1.991984248161315918e-01
-2.193292528390884399e-01 9.503713250160217285e-02 -2.400481998920440674e-01 -1.572239547967910767e-01 1.514965295791625977e-01 -2.217834293842315674e-01 -4.412372782826423645e-02 -3.666065260767936707e-02 -3.977854922413825989e-02 1.633416563272476196e-01 -1.725155562162399292e-01 4.581536352634429932e-02 -4.440055042505264282e-02 -2.862310111522674561e-01 -1.332056671380996704e-01 1.528092846274375916e-02 1.653490662574768066e-01 -1.742490679025650024e-01 5.770459305495023727e-03 -4.189507663249969482e-01 -2.507808804512023926e-01 1.944868415594100952e-01 2.526350021362304688e-01 6.779471039772033691e-02 -2.306525409221649170e-01 -3.202477395534515381e-01 -5.022480338811874390e-02 3.848277777433395386e-02 8.269836008548736572e-02 -1.482864022254943848e-01 -1.790018379688262939e-01 8.043725974857807159e-03
-3.462991118431091309e-01 7.639320939779281616e-02 -6.283421814441680908e-02 -6.968859583139419556e-02 1.141835674643516541e-01 -2.115496993064880371e-01 5.453457310795783997e-02 -5.433100461959838867e-02 -2.501959204673767090e-01 -6.843832135200500488e-02 -7.340994477272033691e-02 1.760606616735458374e-01 9.342133998870849609e-02 -1.594272255897521973e-01 -6.698581576347351074e-02 -2.592312097549438477e-01 9.682050347328186035e-02 -2.618914656341075897e-02 2.770685851573944092e-01 -3.479475378990173340e-01 -2.331409901380538940e-01 9.015221893787384033e-02 -9.234501421451568604e-02 3.829515576362609863e-01 -6.925915181636810303e-02 -3.208473920822143555e-01 -1.118015646934509277e-01 1.084808111190795898e-01 -5.945502966642379761e-02 -1.481815427541732788e-01 -5.483533069491386414e-02 -7.845592498779296875e-02
-1.729687750339508057e-01 2.191031537950038910e-02 -4.112643301486968994e-01 5.878423526883125305e-02 1.464900523424148560e-01 -3.961197733879089355e-01 -1.395867764949798584e-01 1.947736293077468872e-01 1.888592354953289032e-02 -1.199697889387607574e-02 -2.064979970455169678e-01 1.568515971302986145e-02 -4.969486594200134277e-02 -3.024618327617645264e-01 5.186072736978530884e-02 -1.716874539852142334e-01 -9.433418512344360352e-02 -6.190330535173416138e-02 -2.028759121894836426e-01 -2.114139683544635773e-02 -2.167003899812698364e-01 -1.131199002265930176e-01 4.653086140751838684e-02 2.780833281576633453e-03 -1.975103020668029785e-01 -4.342046007513999939e-02 -8.968480397015810013e-04 -4.776308536529541016e-01 -3.519004210829734802e-03 5.871727317571640015e-02 -4.630799591541290283e-02 -2.850731089711189270e-02
-5.149569362401962280e-02 3.406469896435737610e-02 -5.814238637685775757e-02 5.602167174220085144e-02 3.218431770801544189e-01 -1.010766625404357910e-01 1.447554826736450195e-01 1.423758417367935181e-01 1.037392094731330872e-01 -2.099253833293914795e-01 -4.294858574867248535e-01 3.366417810320854187e-02 -3.115933537483215332e-01 -1.726152598857879639e-01 7.062873244285583496e-02 -9.381181746721267700e-02 1.156788170337677002e-01 -3.642395138740539551e-01 -1.125598251819610596e-01 -6.167030334472656250e-02 1.035954058170318604e-01 -9.154418110847473145e-02 -8.553243428468704224e-02 -3.283572616055607796e-03 2.753319777548313141e-02 -9.928510338068008423e-02 -6.989083439111709595e-02 -1.537644490599632263e-02 9.680905193090438843e-02 -4.819462597370147705e-01 8.439110219478607178e-02 -8.948195725679397583e-03
4.782322421669960022e-02 -1.156746298074722290e-01 -1.214992403984069824e-01 1.875544190406799316e-01 -2.985102590173482895e-03 -2.305225580930709839e-01 6.976925581693649292e-02 2.302933037281036377e-01 -1.076109185814857483e-01 5.569124221801757812e-02 -2.939029633998870850e-01 -2.678982317447662354e-01 -3.788670524954795837e-02 -1.501751840114593506e-01 -1.616034805774688721e-01 -3.998923897743225098e-01 2.856147661805152893e-02 -2.029094099998474121e-01 1.021278575062751770e-01 -1.107557304203510284e-02 -8.096066117286682129e-02 -8.333355933427810669e-02 8.747059106826782227e-02 3.607914149761199951e-01 3.912055864930152893e-02 -1.197400987148284912e-01 2.306257188320159912e-02 -2.932905554771423340e-01 -2.512650489807128906e-01 -6.732534617185592651e-02 -2.230630815029144287e-01 -1.295724511146545410e-01
-1.876361072063446045e-01 -1.636269316077232361e-02 -7.569645531475543976e-03 6.927496939897537231e-02 -5.650843307375907898e-02 -4.572976231575012207e-01 1.040302366018295288e-01 1.268948800861835480e-02 7.966285943984985352e-02 -2.200621813535690308e-01 -1.333107799291610718e-01 -2.531242370605468750e-02 1.660410910844802856e-01 -2.304447144269943237e-01 -2.321715652942657471e-02 -8.430688641965389252e-03 -8.191492408514022827e-03 -1.498760133981704712e-01 -7.870717346668243408e-02 -2.353882044553756714e-01 1.611473560333251953e-01 1.458827704191207886e-01 2.112164050340652466e-01 3.751887381076812744e-01 -9.219189733266830444e-02 -9.476590156555175781e-02 -3.697498142719268799e-01 -2.441745251417160034e-01 -1.707729846239089966e-01 -1.135451272130012512e-01 -7.795325666666030884e-02 5.648225545883178711e-02
-1.341968327760696411e-01 7.434752583503723145e-02 6.272900849580764771e-02 -2.190794497728347778e-01 2.727150321006774902e-01 -1.663358956575393677e-01 -7.081846892833709717e-02 -1.912874281406402588e-01 -1.371541172266006470e-01 2.102833092212677002e-01 5.864509381353855133e-03 3.211326301097869873e-01 9.495283477008342743e-03 -6.046108528971672058e-02 -1.566819995641708374e-01 -5.626755580306053162e-02 3.771727979183197021e-01 -1.920673847198486328e-01 3.918596357107162476e-02 -2.662967443466186523e-01 1.440680325031280518e-01 2.908498048782348633e-01 1.859761625528335571e-01 2.031805813312530518e-01 -1.022797673940658569e-01 -1.696422994136810303e-01 -5.732709541916847229e-03 -2.388221025466918945e-01 1.208806317299604416e-02 -2.078965455293655396e-01 2.434760704636573792e-02 1.007382199168205261e-01
-1.136030331254005432e-01 -1.052968427538871765e-01 -1.170457005500793457e-01 8.093776553869247437e-02 4.101510643959045410e-01 6.498148292303085327e-02 -1.786694824695587158e-01 -4.746464267373085022e-02 -2.019228041172027588e-01 2.113057821989059448e-01 -4.218145906925201416e-01 -9.054168313741683960e-02 3.272355198860168457e-01 -1.092659011483192444e-01 2.961007133126258850e-02 -8.110297471284866333e-02 -4.041983280330896378e-03 -1.524311006069183350e-01 -1.413132101297378540e-01 -2.708740532398223877e-01 2.525438666343688965e-01 4.726633802056312561e-02 4.810587689280509949e-02 6.377620249986648560e-02 5.212961509823799133e-02 -1.061707884073257446e-01 2.257498204708099365e-01 3.812173008918762207e-02 -3.278646245598793030e-02 -2.604032158851623535e-01 1.613596230745315552e-01 -2.817639894783496857e-02
-1.479589492082595825e-01 -1.496204733848571777e-01 -2.869971394538879395e-01 1.545346230268478394e-01 -1.211323961615562439e-01 -4.938698559999465942e-02 -1.661326885223388672e-01 3.361233174800872803e-01 1.687651872634887695e-01 -2.063502073287963867e-01 -3.863179683685302734e-02 6.903683394193649292e-02 -1.789164245128631592e-01 -1.226987615227699280e-01 -2.280180715024471283e-02 -1.141663640737533569e-01 1.380484253168106079e-01 1.019363254308700562e-01 -1.788035035133361816e-01 -3.436648249626159668e-01 7.248292863368988037e-02 1.994620114564895630e-01 -4.041844606399536133e-02 3.518475890159606934e-01 -8.350489288568496704e-02 -3.667654991149902344e-01 7.750547677278518677e-02 -2.048058211803436279e-01 -2.869479730725288391e-02 3.316479921340942383e-02 -1.083191931247711182e-01 -2.737080305814743042e-02
1.805048286914825439e-01 -2.398387640714645386e-01 -2.940971255302429199e-01 4.278114438056945801e-02 4.373113214969635010e-01 -2.455701828002929688e-01 3.315044641494750977e-01 1.546246111392974854e-01 1.670672595500946045e-01 1.244867816567420959e-01 -2.850713729858398438e-01 -1.504369527101516724e-01 8.497713506221771240e-02 -6.976609677076339722e-02 4.242838919162750244e-02 -2.325527220964431763e-01 1.398070622235536575e-02 -4.085204005241394043e-02 -1.104923263192176819e-01 -9.799835830926895142e-02 1.616073697805404663e-01 2.034678012132644653e-01 5.402953550219535828e-02 6.914589554071426392e-02 -2.031895369291305542e-01 9.569890797138214111e-02 -5.350184510461986065e-04 -1.968179047107696533e-01 -7.210745662450790405e-02 -1.107728257775306702e-01 -1.104014813899993896e-01 -5.669187754392623901e-02
-3.925171494483947754e-01 -4.981210082769393921e-02 -1.543754804879426956e-02 1.871041506528854370e-01 1.155310049653053284e-01 -1.812239177525043488e-02 -1.817051768302917480e-01 -3.753233328461647034e-02 1.733633577823638916e-01 -1.622524261474609375e-01 -2.598165869712829590e-01 -5.405262485146522522e-02 -3.571804985404014587e-02 5.076595023274421692e-02 -3.325288593769073486e-01 -2.555594146251678467e-01 1.679028421640396118e-01 -1.442875415086746216e-01 -2.724102139472961426e-01 -1.601279228925704956e-01 -8.039420843124389648e-02 1.668300032615661621e-01 -2.067318186163902283e-02 -1.567218601703643799e-01 1.353002339601516724e-01 -3.465090990066528320e-01 2.216191142797470093e-01 -1.755591481924057007e-01 8.449769020080566406e-02 -5.719568207859992981e-02 -2.234604582190513611e-02 -1.272443383932113647e-01
-5.473903939127922058e-02 1.970108151435852051e-01 -4.525088667869567871e-01 5.485235527157783508e-02 3.148256838321685791e-01 -1.841182559728622437e-01 -4.543689638376235962e-02 -1.498724520206451416e-01 -3.582813739776611328e-01 -8.881422132253646851e-02 -1.976598650217056274e-01 3.899660706520080566e-02 -3.240670859813690186e-01 -2.562923356890678406e-02 4.627606272697448730e-02 -2.060823291540145874e-01 -2.003385499119758606e-02 3.976937383413314819e-02 1.625881493091583252e-01 -1.023053526878356934e-01 1.356146484613418579e-01 8.697921037673950195e-02 1.051516607403755188e-01 1.421805024147033691e-01 -2.377596199512481689e-01 -1.424511373043060303e-01 -8.466047793626785278e-02 -8.455523103475570679e-02 -1.322175115346908569e-01 -1.940070092678070068e-01 1.185691729187965393e-01 -9.650918096303939819e-02
-3.137664794921875000e-01 -4.965714737772941589e-02 2.678476832807064056e-02 -1.370359808206558228e-01 1.791622787714004517e-01 -2.337350547313690186e-01 3.939938731491565704e-03 9.522601962089538574e-02 2.473765164613723755e-01 2.239133715629577637e-01 -2.524638772010803223e-01 9.681437909603118896e-02 1.671161204576492310e-01 4.261732473969459534e-02 1.403710693120956421e-01 -3.445039391517639160e-01 2.431628406047821045e-01 -1.965245306491851807e-01 8.000259101390838623e-02 -3.289512917399406433e-02 2.788897790014743805e-02 3.842248916625976562e-01 -1.447682380676269531e-01 1.152369156479835510e-01 -1.102842241525650024e-01 -1.805738955736160278e-01 -1.715869605541229248e-01 -8.587288111448287964e-02 -5.711262300610542297e-02 -1.268174946308135986e-01 -5.852746590971946716e-02 -1.974006146192550659e-01
-9.001372754573822021e-02 -2.013918943703174591e-03 -1.911355406045913696e-01 5.839545652270317078e-02 2.456461936235427856e-01 1.431498378515243530e-01 -2.401596456766128540e-01 1.471511274576187134e-01 -1.129597276449203491e-01 2.523347735404968262e-01 -1.195658817887306213e-01 2.309216111898422241e-01 -1.610373854637145996e-01 -2.280069887638092041e-01 -1.833223253488540649e-01 -4.568601399660110474e-02 1.558484584093093872e-01 -1.720372438430786133e-01 -1.620618999004364014e-02 -1.202867850661277771e-01 3.134231865406036377e-01 2.611763961613178253e-02 1.097155660390853882e-01 1.710794270038604736e-01 -1.012943908572196960e-01 -3.112084567546844482e-01 -2.462570518255233765e-01 -3.327253460884094238e-01 -2.023353613913059235e-02 7.230655848979949951e-02 -1.882953345775604248e-01 -7.567758858203887939e-02
-3.463554978370666504e-01 -1.526369750499725342e-01 -9.223529696464538574e-02 8.601477742195129395e-02 8.629821985960006714e-02 -3.176689445972442627e-01 1.963899284601211548e-01 1.677425801753997803e-01 1.819371283054351807e-01 2.584807761013507843e-02 -2.624013423919677734e-01 -5.303224176168441772e-02 1.737890541553497314e-01 -7.177325338125228882e-02 5.115121603012084961e-02 -3.036729395389556885e-01 -7.855129241943359375e-02 -1.976283341646194458e-01 -1.002560928463935852e-01 -1.226557344198226929e-01 2.333035692572593689e-02 1.959353238344192505e-01 8.495460450649261475e-02 3.600914180278778076e-01 1.030786335468292236e-02 1.250150334089994431e-02 -2.700025737285614014e-01 -1.486636698246002197e-01 -1.153593137860298157e-01 -2.238214164972305298e-01 -4.430539906024932861e-02 -1.528727859258651733e-01
-1.281526982784271240e-01 1.131950616836547852e-01 -2.134592980146408081e-01 -5.270238965749740601e-02 1.992021501064300537e-02 -3.300887942314147949e-01 1.388078276067972183e-02 3.696605563163757324e-01 2.231121063232421875e-01 -1.385411769151687622e-01 -1.534796059131622314e-01 1.381646096706390381e-02 2.189974300563335419e-02 -2.619100734591484070e-02 -1.360805779695510864e-01 -3.579135239124298096e-01 -5.486299097537994385e-02 -8.267368376255035400e-02 -1.136292815208435059e-01 7.375242561101913452e-02 1.648556441068649292e-01 8.098097145557403564e-02 2.239488065242767334e-01 2.784459888935089111e-01 -1.795399188995361328e-01 1.719587109982967377e-02 -4.997535049915313721e-02 -2.853765189647674561e-01 1.197244822978973389e-01 -3.061441481113433838e-01 -6.125776842236518860e-02 -1.335080564022064209e-01
-1.507095098495483398e-01 -8.932532370090484619e-02 -6.788834929466247559e-03 6.858067959547042847e-02 1.801397055387496948e-01 2.326004356145858765e-01 1.037199869751930237e-01 -3.233369588851928711e-01 1.723849475383758545e-01 -2.914218306541442871e-01 -2.681446671485900879e-01 1.075853407382965088e-01 -1.000908985733985901e-01 -1.429751962423324585e-01 -1.582193821668624878e-01 -2.094976603984832764e-01 8.303559571504592896e-02 -3.357179760932922363e-01 1.431552916765213013e-01 -6.310216337442398071e-02 1.252899020910263062e-01 1.919331587851047516e-02 9.882407635450363159e-02 1.360619366168975830e-01 -6.211289018392562866e-02 -3.435240685939788818e-01 4.738567024469375610e-02 -1.712377369403839111e-01 5.417989566922187805e-02 -1.060828045010566711e-01 -3.218495845794677734e-02 -3.288115561008453369e-01
-2.234080731868743896e-01 3.903527930378913879e-02 -3.587324619293212891e-01 2.624429464340209961e-01 1.387744992971420288e-01 1.532035879790782928e-02 -1.708778589963912964e-01 -2.862491309642791748e-01 1.895176060497760773e-02 -8.677322417497634888e-03 -4.733725488185882568e-01 -2.070752158761024475e-02 -1.533334255218505859e-01 -9.250203520059585571e-02 -1.282258927822113037e-01 -2.515368759632110596e-01 9.536899626255035400e-02 -1.935322135686874390e-01 -1.918789148330688477e-01 -1.596756726503372192e-01 -8.666378259658813477e-02 1.956745535135269165e-01 1.044099330902099609e-01 1.359644830226898193e-01 2.531385421752929688e-01 4.571337997913360596e-02 2.190624596551060677e-03 8.348327875137329102e-02 -5.910113453865051270e-03 1.967715471982955933e-02 3.614101931452751160e-02 -1.572314798831939697e-01
-1.271322667598724365e-01 1.523740291595458984e-01 -1.236256808042526245e-01 -9.590210765600204468e-02 2.448229938745498657e-01 -3.763784095644950867e-02 1.290436536073684692e-01 1.669207662343978882e-01 8.822516351938247681e-02 4.546105861663818359e-02 -3.136609792709350586e-01 9.597626328468322754e-02 1.242278665304183960e-01 -5.175937712192535400e-02 -2.797638252377510071e-02 2.025591433048248291e-01 4.563419520854949951e-02 -3.598941564559936523e-01 -2.410323321819305420e-01 -5.535386130213737488e-02 1.899570971727371216e-01 8.804818987846374512e-02 1.646420359611511230e-01 1.036979258060455322e-01 -1.273994147777557373e-02 -3.070648610591888428e-01 -2.726233303546905518e-01 -2.667694389820098877e-01 1.821949705481529236e-02 -7.691453397274017334e-02 -9.895370900630950928e-02 -3.499373197555541992e-01
-1.392343640327453613e-01 6.525693833827972412e-02 2.063931226730346680e-01 7.529547810554504395e-02 3.263897299766540527e-01 -1.335206031799316406e-01 -2.202444076538085938e-01 -1.892190426588058472e-02 -1.841894090175628662e-01 7.487095147371292114e-02 -2.019843906164169312e-01 1.346506178379058838e-01 4.046118631958961487e-02 -2.571590244770050049e-01 4.990239441394805908e-02 -1.902480125427246094e-01 2.054838091135025024e-01 -2.737068012356758118e-02 3.466940224170684814e-01 -8.454080671072006226e-02 -1.923291236162185669e-01 -6.255553103983402252e-03 1.491321772336959839e-01 3.862236440181732178e-01 2.403369639068841934e-03 -1.454852372407913208e-01 9.436647593975067139e-02 -1.624681651592254639e-01 -9.821499884128570557e-02 -2.678593695163726807e-01 -4.627788811922073364e-02 -1.765992492437362671e-01
-2.175311148166656494e-01 -3.966421484947204590e-01 -2.565460205078125000e-01 9.092341363430023193e-02 2.377027422189712524e-01 8.273902535438537598e-02 -6.979219615459442139e-02 -2.283043414354324341e-01 2.430781722068786621e-02 -4.935364052653312683e-02 -2.295934706926345825e-01 4.073227569460868835e-02 1.617348343133926392e-01 -1.781437695026397705e-01 -1.431051548570394516e-02 -1.551928818225860596e-01 3.089041113853454590e-01 -1.392385065555572510e-01 -6.585341691970825195e-02 -2.221604585647583008e-01 1.693962067365646362e-01 -1.247257515788078308e-01 -2.321137115359306335e-02 8.506839722394943237e-02 9.577265381813049316e-02 -3.001520037651062012e-01 1.124468371272087097e-01 -3.618526458740234375e-02 -1.614287495613098145e-01 -2.500897943973541260e-01 1.960264742374420166e-01 -2.392287924885749817e-02
-3.806672096252441406e-01 9.972366504371166229e-03 -5.144999176263809204e-02 1.409971863031387329e-01 2.333624511957168579e-01 -6.546509265899658203e-02 -1.375710666179656982e-01 -2.057401835918426514e-02 -2.763714492321014404e-01 2.301958352327346802e-01 -3.222238719463348389e-01 -2.038343623280525208e-02 2.935739159584045410e-01 -1.024190336465835571e-01 1.907643526792526245e-01 -2.542414329946041107e-02 1.582349687814712524e-01 -2.653760313987731934e-01 1.395963728427886963e-01 -2.916229963302612305e-01 -3.665784606710076332e-03 9.114214032888412476e-02 -7.847844064235687256e-02 -8.052238821983337402e-02 -8.863009512424468994e-02 1.828768663108348846e-02 3.075208365917205811e-01 -5.432528629899024963e-02 6.904650479555130005e-02 -1.908796131610870361e-01 -1.261960715055465698e-01 -5.701254308223724365e-02
-1.953900307416915894e-01 -1.157750934362411499e-01 -1.711341589689254761e-01 5.333444103598594666e-02 2.053731679916381836e-01 1.381936576217412949e-02 -7.371968030929565430e-02 -6.863270699977874756e-02 -1.496043950319290161e-01 -9.153690771199762821e-04 -1.365703195333480835e-01 7.471016049385070801e-02 -8.304553106427192688e-03 -4.614820182323455811e-01 2.661376893520355225e-01 9.645655006170272827e-02 -8.594606816768646240e-02 -1.288226693868637085e-01 7.459430396556854248e-02 -2.289908528327941895e-01 2.604129016399383545e-01 -7.047320157289505005e-02 1.188607141375541687e-01 4.515602439641952515e-02 1.508703529834747314e-01 -3.573126494884490967e-01 1.120685860514640808e-01 -1.460859924554824829e-01 -1.924814470112323761e-02 -1.652175039052963257e-01 2.298678606748580933e-01 -2.970139980316162109e-01
-2.139417827129364014e-01 6.962159276008605957e-02 3.935215529054403305e-03 2.845185399055480957e-01 1.523913741111755371e-01 -1.438491195440292358e-01 2.642168849706649780e-02 2.562777996063232422e-01 -1.011357828974723816e-02 -2.573888897895812988e-01 -2.110490500926971436e-01 -3.700136840343475342e-01 4.955625534057617188e-02 -3.471806645393371582e-02 -6.206899881362915039e-02 -1.333630979061126709e-01 2.019878923892974854e-01 -9.727907925844192505e-02 -1.837650388479232788e-01 -1.590460836887359619e-01 4.943460971117019653e-02 3.726397454738616943e-01 9.735762327909469604e-02 7.217317819595336914e-02 1.940056681632995605e-01 -9.784050285816192627e-02 6.793410331010818481e-02 -3.207813203334808350e-01 2.137571424245834351e-01 -8.926104754209518433e-02 3.418076783418655396e-02 1.007330045104026794e-01
-2.019535005092620850e-02 7.724321633577346802e-02 -1.515890061855316162e-01 -8.977391570806503296e-02 3.191386759281158447e-01 -4.635363072156906128e-02 9.032218903303146362e-02 -6.929665058851242065e-02 5.995502322912216187e-02 -2.698222100734710693e-01 -7.050396408885717392e-03 -1.963796019554138184e-01 1.660133451223373413e-01 -7.920714467763900757e-02 2.212947793304920197e-02 -5.664589256048202515e-02 -1.130215302109718323e-01 -1.763247102499008179e-01 -1.210576221346855164e-01 -2.504749596118927002e-01 1.889536678791046143e-01 -9.043682366609573364e-02 1.440074890851974487e-01 2.083859145641326904e-01 -1.094815433025360107e-01 -2.483467459678649902e-01 -2.728559970855712891e-01 -7.624613493680953979e-02 1.268276125192642212e-01 -4.211224913597106934e-01 -1.487794816493988037e-01 -3.070664107799530029e-01
-1.755345612764358521e-01 -1.152362525463104248e-01 -9.955251216888427734e-02 2.439742907881736755e-03 3.516977131366729736e-01 -2.162174135446548462e-01 4.226241633296012878e-02 1.502247005701065063e-01 1.220288425683975220e-01 -1.018977090716362000e-01 -3.852518200874328613e-01 -1.078089922666549683e-01 1.224137768149375916e-01 1.736492067575454712e-01 -1.607894003391265869e-01 -6.085590273141860962e-02 1.037241667509078979e-01 -3.344339132308959961e-01 -2.730978727340698242e-01 -1.912796050310134888e-01 4.091336205601692200e-02 1.972722411155700684e-01 1.750472001731395721e-02 -8.542110770940780640e-02 1.457840651273727417e-01 -9.295330196619033813e-02 3.052418828010559082e-01 -1.966472864151000977e-01 -3.715719282627105713e-02 8.778045326471328735e-02 1.602015644311904907e-01 1.128262206912040710e-01
-2.159569710493087769e-01 -1.823734790086746216e-01 -4.488566890358924866e-02 -2.149798721075057983e-01 3.003606498241424561e-01 -8.284875005483627319e-02 9.057349525392055511e-03 1.458738297224044800e-01 -4.080665409564971924e-01 -6.609836965799331665e-02 -2.818945348262786865e-01 4.205954447388648987e-02 1.612114720046520233e-02 -2.101183682680130005e-01 1.258921772241592407e-01 -2.694376707077026367e-01 9.454315900802612305e-02 -4.993214830756187439e-02 5.987598001956939697e-02 -3.552833199501037598e-01 1.639304161071777344e-01 9.600161015987396240e-02 -9.899239055812358856e-03 -6.035956367850303650e-02 -4.286744073033332825e-02 -3.874909281730651855e-01 2.082026563584804535e-02 -4.701088648289442062e-03 -6.109629943966865540e-02 -1.105211153626441956e-01 -1.093965396285057068e-01 8.380033820867538452e-02
-3.441556096076965332e-01 4.553596302866935730e-02 -2.367371618747711182e-01 2.675581276416778564e-01 2.935709655284881592e-01 -1.247633844614028931e-01 -1.399083137512207031e-01 5.491739138960838318e-02 1.133752986788749695e-01 8.501803502440452576e-03 2.079973220825195312e-01 -2.592953443527221680e-01 1.641072481870651245e-01 7.034559547901153564e-02 -1.137659773230552673e-01 -2.544371187686920166e-01 1.869677305221557617e-01 1.780049353837966919e-01 -2.749103121459484100e-03 -1.385932713747024536e-01 2.195483297109603882e-01 1.197653636336326599e-01 4.867973551154136658e-02 5.420608446002006531e-02 -2.899054996669292450e-02 -1.921099573373794556e-01 4.671121388673782349e-02 -1.594934612512588501e-01 2.365531772375106812e-01 -3.010144531726837158e-01 4.790137708187103271e-02 1.630569100379943848e-01
1.369119286537170410e-01 1.418028324842453003e-01 -2.056608647108078003e-01 -3.276504948735237122e-02 2.828830778598785400e-01 6.358185410499572754e-02 -3.574548959732055664e-01 1.888717114925384521e-01 -2.955124676227569580e-01 1.317039281129837036e-01 -2.088171541690826416e-01 6.852768361568450928e-02 -8.302292972803115845e-02 -1.744890064001083374e-01 -7.531752437353134155e-02 -3.061657249927520752e-01 8.155409246683120728e-02 -6.255192309617996216e-02 9.744982421398162842e-02 -2.738662362098693848e-01 8.034269511699676514e-02 2.446261793375015259e-02 1.732964962720870972e-01 8.040234446525573730e-02 -1.913536787033081055e-01 -2.310307323932647705e-01 9.056352078914642334e-02 -1.468410640954971313e-01 -4.060791060328483582e-02 -3.062377572059631348e-01 6.409345567226409912e-02 1.504490673542022705e-01
-3.590971827507019043e-01 3.415131359361112118e-04 -1.014949753880500793e-01 -9.782288968563079834e-02 1.794910579919815063e-01 -1.888992190361022949e-01 1.601955443620681763e-01 -1.370433121919631958e-01 -1.633950471878051758e-01 4.729348793625831604e-02 -1.932731866836547852e-01 -7.952189445495605469e-02 -1.697676926851272583e-01 -2.586620151996612549e-01 -6.447323411703109741e-02 -2.543712593615055084e-02 -1.008519902825355530e-01 -2.148607224225997925e-01 3.923692181706428528e-02 -1.955909132957458496e-01 -3.372749388217926025e-01 2.203869819641113281e-01 1.944288611412048340e-02 5.050562694668769836e-02 -9.509434551000595093e-02 -1.505591422319412231e-01 -1.238306388258934021e-01 -2.519368529319763184e-01 9.517602622509002686e-02 -3.726160824298858643e-01 -1.931036710739135742e-01 -9.272932261228561401e-02
-2.696326375007629395e-01 -1.484807878732681274e-01 -1.599888205528259277e-01 -1.606892496347427368e-01 1.064085066318511963e-01 -4.680701345205307007e-02 2.064546644687652588e-01 7.970856875181198120e-02 -1.086892783641815186e-01 8.908572606742382050e-03 -1.455827206373214722e-01 -8.527083694934844971e-02 -8.649457246065139771e-02 -2.161426246166229248e-01 8.971473574638366699e-02 1.383300125598907471e-02 -1.345755346119403839e-02 -1.780276596546173096e-01 2.757074236869812012e-01 -3.009440600872039795e-01 -6.301765888929367065e-02 1.197312101721763611e-01 -1.500598341226577759e-01 -8.594280481338500977e-02 7.005709409713745117e-02 -3.050103187561035156e-01 -2.530643939971923828e-01 -1.241920888423919678e-01 -1.175932288169860840e-01 -3.549363911151885986e-01 2.401412725448608398e-01 -2.588401734828948975e-01
-1.996937245130538940e-01 -4.288264513015747070e-01 -1.450841724872589111e-01 1.576226502656936646e-01 3.489806354045867920e-01 -1.873426437377929688e-01 1.854122132062911987e-01 1.640395224094390869e-01 -3.084187209606170654e-02 1.376168709248304367e-02 -2.124590575695037842e-01 5.753640551120042801e-03 9.789702296257019043e-02 -2.259426116943359375e-01 -3.857298791408538818e-01 -1.546470373868942261e-01 -4.468276724219322205e-02 1.775605045258998871e-02 4.381999373435974121e-02 -8.937668800354003906e-02 1.117431372404098511e-01 -1.038238033652305603e-02 3.989347070455551147e-02 3.267664909362792969e-01 -1.217797398567199707e-01 -7.698127627372741699e-02 4.183283820748329163e-02 1.585765928030014038e-01 1.629206687211990356e-01 -4.315347969532012939e-02 9.876602888107299805e-02 -1.162736117839813232e-01
-1.324945241212844849e-01 -2.327749133110046387e-01 -4.018859192728996277e-02 -1.865445673465728760e-01 3.808212876319885254e-01 -1.133340448141098022e-01 -1.084519624710083008e-01 -4.256390500813722610e-03 -3.279962539672851562e-01 8.118036203086376190e-03 -2.366981953382492065e-01 -4.483169876039028168e-03 -4.496605321764945984e-02 -2.732453644275665283e-01 3.662927150726318359e-01 6.946769356727600098e-02 1.117353737354278564e-01 -8.620516955852508545e-02 -2.546921074390411377e-01 -2.151220291852951050e-01 -3.860752284526824951e-02 1.002125144004821777e-01 2.420089207589626312e-02 4.389653727412223816e-02 3.958404436707496643e-02 -2.141776382923126221e-01 1.001990810036659241e-01 -1.217313017696142197e-02 -4.680466279387474060e-02 -3.237466514110565186e-01 1.818079352378845215e-01 -5.649384111166000366e-03
-3.445164114236831665e-02 8.339244872331619263e-02 6.491679698228836060e-02 -7.769914343953132629e-03 2.495191544294357300e-01 -1.264750510454177856e-01 -2.174549847841262817e-01 6.457521021366119385e-02 -1.261842399835586548e-01 1.961723566055297852e-01 8.561572758480906487e-05 2.295625060796737671e-01 -1.700229793787002563e-01 -2.406564801931381226e-01 -1.570937186479568481e-01 -6.284768134355545044e-02 8.929054439067840576e-02 -3.149171173572540283e-01 1.135601252317428589e-01 -2.112180441617965698e-01 4.358894228935241699e-01 1.373375505208969116e-01 -5.880476534366607666e-02 1.400785427540540695e-02 -1.470159441232681274e-01 -1.721460670232772827e-01 1.972813531756401062e-02 -3.565020561218261719e-01 1.742375195026397705e-01 -1.660105586051940918e-01 -1.136694326996803284e-01 -9.260394424200057983e-02
-2.083250582218170166e-01 -1.736137419939041138e-01 -2.146466076374053955e-01 -1.440857499837875366e-01 2.256942093372344971e-01 1.516566425561904907e-01 -1.689502369117690250e-06 -2.036165446043014526e-01 -6.089662760496139526e-02 -1.024819165468215942e-02 -3.228208422660827637e-01 -1.756823360919952393e-01 2.481383234262466431e-01 -2.754974067211151123e-01 2.427577972412109375e-02 -9.708966314792633057e-02 -1.382277626544237137e-02 -3.546680212020874023e-01 -8.078373223543167114e-02 -2.612299919128417969e-01 2.038949877023696899e-01 -6.325934082269668579e-02 -3.734949231147766113e-02 1.233677417039871216e-01 1.020630747079849243e-01 -2.067972570657730103e-01 1.036735177040100098e-01 9.439624845981597900e-03 -1.017118021845817566e-01 -3.446673154830932617e-01 -7.697680848650634289e-04 -4.185507446527481079e-02
-5.682109296321868896e-02 2.197424918413162231e-01 -2.895510196685791016e-01 5.652982741594314575e-02 3.276543319225311279e-01 1.005852743983268738e-01 3.684671595692634583e-02 -2.678138911724090576e-01 1.582019329071044922e-01 -1.897148787975311279e-01 -2.610933482646942139e-01 1.488371491432189941e-01 -1.086759269237518311e-01 -1.387928277254104614e-01 1.565722227096557617e-01 -2.330567874014377594e-02 2.884868383407592773e-01 -1.041279807686805725e-01 7.753594964742660522e-02 -6.987219303846359253e-02 1.793567091226577759e-01 7.843364775180816650e-02 2.269281446933746338e-01 -8.525813929736614227e-03 3.219500184059143066e-02 -3.400170803070068359e-01 1.168743707239627838e-03 -2.701128423213958740e-01 1.692642867565155029e-01 -5.164263397455215454e-02 -2.156757861375808716e-01 3.352517262101173401e-02
7.479656487703323364e-03 -1.848951280117034912e-01 2.407817170023918152e-02 -1.288001984357833862e-01 -1.928087882697582245e-02 -1.244649887084960938e-01 1.708286106586456299e-01 7.868020236492156982e-02 -3.611554577946662903e-02 2.577121257781982422e-01 -2.060624659061431885e-01 -1.360099166631698608e-01 1.594275832176208496e-01 -1.961842477321624756e-01 -1.518503278493881226e-01 -1.257964819669723511e-01 -1.986688748002052307e-02 -8.967639505863189697e-02 -4.161721169948577881e-01 -2.878131568431854248e-01 4.110361635684967041e-02 1.212317198514938354e-01 7.221787422895431519e-02 2.154054343700408936e-01 6.570131331682205200e-02 -2.992942035198211670e-01 1.865647137165069580e-01 -2.754356265068054199e-01 3.103170394897460938e-01 4.666049405932426453e-02 -1.396970003843307495e-01 -1.041904538869857788e-01
-1.232075020670890808e-01 -1.391536742448806763e-01 -2.144812196493148804e-01 -1.191632524132728577e-01 2.754082679748535156e-01 1.804920844733715057e-02 -3.897623345255851746e-02 4.485763236880302429e-02 -3.076328933238983154e-01 2.657200023531913757e-02 -2.831543385982513428e-01 -1.134222075343132019e-01 1.969465464353561401e-01 -2.332262247800827026e-01 1.441580504179000854e-01 -1.909055858850479126e-01 2.432854473590850830e-01 -1.138553097844123840e-01 -6.707294285297393799e-02 -4.335440993309020996e-01 4.421219602227210999e-02 6.691167503595352173e-02 -7.981128990650177002e-02 -4.291327670216560364e-03 -8.794789761304855347e-02 -2.899153530597686768e-01 -2.073055803775787354e-01 2.186216786503791809e-02 -1.637852787971496582e-01 -8.277460932731628418e-02 8.781962096691131592e-03 2.008220106363296509e-01
-9.830325096845626831e-02 -3.666473180055618286e-02 -3.217319771647453308e-02 1.579187661409378052e-01 3.389333784580230713e-01 -2.555460929870605469e-01 1.844767779111862183e-01 -7.637370377779006958e-02 -1.066248938441276550e-01 -1.257880683988332748e-02 -1.336819380521774292e-01 2.922253869473934174e-02 -5.589373409748077393e-02 1.477365493774414062e-01 -8.979501575231552124e-02 -2.154228687286376953e-01 -1.634532511234283447e-01 -2.831372022628784180e-01 -1.835563182830810547e-01 -1.207785755395889282e-01 6.875924766063690186e-02 -1.060563400387763977e-01 -9.451257437467575073e-02 1.222409605979919434e-01 -6.166423857212066650e-02 -1.957255750894546509e-01 3.143743425607681274e-02 -5.212466418743133545e-02 8.012866228818893433e-02 -5.158594250679016113e-01 5.799200013279914856e-02 -3.414325118064880371e-01
-2.340251207351684570e-01 2.208726555109024048e-01 -3.363179787993431091e-02 3.100290894508361816e-02 1.698277592658996582e-01 -2.407657355070114136e-01 -7.661854475736618042e-02 -6.184269115328788757e-02 -1.197960302233695984e-01 1.590987294912338257e-01 -1.814440637826919556e-01 8.071139454841613770e-02 -9.240704029798507690e-02 -3.034773170948028564e-01 -1.083722859621047974e-01 -5.521380901336669922e-02 9.141352027654647827e-02 -1.635190397500991821e-01 -2.796616032719612122e-02 -4.483155012130737305e-01 -1.336424499750137329e-01 1.508504450321197510e-01 8.978801965713500977e-02 7.706443220376968384e-02 -3.443226516246795654e-01 -2.173473536968231201e-01 1.502535957843065262e-02 -1.039972921716980636e-04 2.457925826311111450e-01 -2.183672636747360229e-01 -1.869300156831741333e-01 5.267486721277236938e-02
-2.381226122379302979e-01 -2.868204377591609955e-02 3.430512174963951111e-02 9.958749264478683472e-02 3.182884752750396729e-01 1.644215732812881470e-01 -5.585758760571479797e-02 -1.360093206167221069e-01 -5.359034985303878784e-02 -2.171948552131652832e-01 -2.767873406410217285e-01 1.069010701030492783e-02 5.343181267380714417e-02 -2.130693644285202026e-01 9.919205307960510254e-02 -1.895827054977416992e-01 3.856172412633895874e-02 -5.391368269920349121e-02 -5.682989954948425293e-02 -3.411426246166229248e-01 1.474900841712951660e-01 -1.307130008935928345e-01 -7.276881486177444458e-02 -3.411822766065597534e-02 -1.449456363916397095e-01 -2.841224968433380127e-01 -2.923938035964965820e-01 -2.742586912063416094e-05 3.359502181410789490e-02 -4.452472031116485596e-01 -2.283430285751819611e-02 -6.473101675510406494e-02
-1.072099283337593079e-01 1.215634793043136597e-01 -8.252155035734176636e-02 1.933405846357345581e-01 3.101962208747863770e-01 5.596918985247612000e-02 8.680673316121101379e-03 5.955146998167037964e-02 -5.315902829170227051e-02 3.277771770954132080e-01 -3.310551345348358154e-01 9.644882380962371826e-02 1.144283786416053772e-01 3.151999786496162415e-02 1.757635027170181274e-01 -1.818695962429046631e-01 1.598757356405258179e-01 -2.281195521354675293e-01 1.206926442682743073e-02 -2.142348289489746094e-01 2.915377616882324219e-01 -1.165587920695543289e-02 -1.424040049314498901e-01 4.531558975577354431e-02 -1.472739875316619873e-01 5.925668776035308838e-02 -1.909335958771407604e-03 -9.804663062095642090e-02 2.566257417201995850e-01 -2.302361130714416504e-01 -2.831793129444122314e-01 -2.331624031066894531e-01
-2.730245590209960938e-01 8.702831715345382690e-02 -3.997938036918640137e-01 1.320247650146484375e-01 3.286528289318084717e-01 -6.357129663228988647e-02 8.440088480710983276e-02 -7.051476836204528809e-02 7.734839618206024170e-02 -1.769104450941085815e-01 -1.310143768787384033e-01 -1.394486986100673676e-02 -1.126495972275733948e-01 -2.057647258043289185e-01 2.476738393306732178e-02 -4.502166435122489929e-02 2.929507791996002197e-01 -8.033354580402374268e-02 -1.572658121585845947e-01 -1.229325756430625916e-01 4.692423343658447266e-01 -2.949533984065055847e-02 9.296580404043197632e-02 -3.624215722084045410e-02 1.181706562638282776e-01 -4.391859099268913269e-02 -1.679158061742782593e-01 5.056565999984741211e-02 3.199345991015434265e-02 -2.040075659751892090e-01 1.539557520300149918e-02 -2.269390672445297241e-01
-9.851553291082382202e-02 -1.469310075044631958e-01 -2.742823660373687744e-01 2.220188081264495850e-02 9.910175204277038574e-02 -2.129527479410171509e-01 2.501635849475860596e-01 2.555918693542480469e-01 1.842948347330093384e-01 -1.309234350919723511e-01 -3.382121920585632324e-01 -2.560814023017883301e-01 2.497454434633255005e-01 -1.560205668210983276e-01 -1.828915327787399292e-01 -2.751817107200622559e-01 1.778293251991271973e-01 -8.748207241296768188e-02 6.717571523040533066e-03 -2.388250082731246948e-02 2.046983689069747925e-01 -1.620098501443862915e-01 1.079874411225318909e-01 2.543109357357025146e-01 -1.064017415046691895e-02 -2.266207188367843628e-01 6.126572191715240479e-02 -5.583318881690502167e-03 4.174017906188964844e-02 -1.600651890039443970e-01 1.246725544333457947e-01 2.014418877661228180e-02
-2.733780443668365479e-01 -1.359687596559524536e-01 -1.704902052879333496e-01 2.656517326831817627e-01 -1.950215175747871399e-02 -1.164659485220909119e-01 2.348887473344802856e-01 2.271417528390884399e-01 -7.099019736051559448e-02 3.536618500947952271e-02 -5.247537046670913696e-02 -5.290164798498153687e-02 -2.210192233324050903e-01 -1.404690835624933243e-02 1.694647073745727539e-01 -2.660583853721618652e-01 2.113060802221298218e-01 -3.225134909152984619e-01 -7.717589288949966431e-02 -1.986239701509475708e-01 -5.269784480333328247e-02 1.339337229728698730e-01 -9.052383899688720703e-02 4.517788439989089966e-02 -1.328912824392318726e-01 -2.199738323688507080e-01 1.826341077685356140e-02 -3.947940468788146973e-01 6.894355267286300659e-02 2.274851799011230469e-01 5.011640116572380066e-02 -1.405386477708816528e-01
-3.273095190525054932e-01 -2.488526254892349243e-01 9.098181873559951782e-02 -5.599627271294593811e-02 2.346104532480239868e-01 -3.591005206108093262e-01 -5.320019554346799850e-03 1.901635378599166870e-01 9.142463654279708862e-02 -2.226538769900798798e-02 -2.632117569446563721e-01 5.496958619914948940e-04 -3.779673250392079353e-03 6.111579388380050659e-02 -7.991041056811809540e-03 -2.007008194923400879e-01 3.880451992154121399e-02 4.947726428508758545e-02 -1.064474061131477356e-01 2.262123627588152885e-03 1.305618584156036377e-01 1.447606235742568970e-01 8.642511069774627686e-02 2.521156370639801025e-01 2.351801958866417408e-04 -1.038315668702125549e-01 -3.947659134864807129e-01 -6.802267581224441528e-02 -1.571690738201141357e-01 -3.782729208469390869e-01 4.258456081151962280e-02 -1.092473566532135010e-01
-1.379820853471755981e-01 1.839302480220794678e-02 -4.567528963088989258e-01 -4.535642638802528381e-02 3.110848665237426758e-01 7.801815867424011230e-02 -2.319874763488769531e-01 1.382815372198820114e-02 -2.078375667333602905e-01 1.125106289982795715e-01 -1.264400966465473175e-02 1.151150763034820557e-01 4.433140158653259277e-02 1.139313727617263794e-01 -8.371626958250999451e-03 -2.977468371391296387e-01 4.724664241075515747e-02 -1.731344461441040039e-01 1.354008913040161133e-01 -1.043213233351707458e-01 6.823173165321350098e-02 -2.014864385128021240e-01 -6.054535135626792908e-02 2.708667814731597900e-01 -2.731365859508514404e-01 -9.777527302503585815e-02 3.674828261137008667e-02 -7.861007004976272583e-02 -2.192227542400360107e-02 -3.980603516101837158e-01 -7.473778724670410156e-02 1.463060081005096436e-02
-8.193200826644897461e-02 1.007296293973922729e-01 -5.066660046577453613e-02 -4.845325369387865067e-03 1.390869021415710449e-01 -5.580159276723861694e-02 2.438612580299377441e-01 2.620325088500976562e-01 1.366298496723175049e-01 -4.737064242362976074e-02 -3.309162557125091553e-01 -1.876032501459121704e-01 1.123980507254600525e-01 6.271285563707351685e-02 1.032399535179138184e-01 -6.450650095939636230e-02 9.084150940179824829e-02 -1.148330196738243103e-01 -1.503035724163055420e-01 -2.385839968919754028e-01 2.609289586544036865e-01 -1.480347812175750732e-01 3.158709704875946045e-01 1.250512599945068359e-01 -1.255364269018173218e-01 -3.527016639709472656e-01 -1.111582517623901367e-01 -3.112502098083496094e-01 -2.780169248580932617e-02 -2.056420743465423584e-01 -1.330290436744689941e-01 -1.282647997140884399e-01
-1.212532399222254753e-03 7.919397205114364624e-02 -4.336831867694854736e-01 4.297435656189918518e-02 4.047788381576538086e-01 4.223501682281494141e-02 -1.879696995019912720e-01 -7.270540297031402588e-02 -2.757365703582763672e-01 -9.046188741922378540e-02 -1.818796992301940918e-01 7.417751848697662354e-02 -1.979524642229080200e-01 -1.028156876564025879e-01 7.583133876323699951e-02 -5.022846162319183350e-02 -9.717361070215702057e-03 -1.076425164937973022e-01 2.701864950358867645e-02 -2.164899259805679321e-01 7.864673435688018799e-02 -5.422742664813995361e-02 1.771468222141265869e-01 1.436714231967926025e-01 -1.350891292095184326e-01 -1.410911530256271362e-01 1.539912521839141846e-01 -5.186506360769271851e-02 -9.269077330827713013e-02 -4.061093926429748535e-01 2.212064713239669800e-01 -9.637901186943054199e-02
-1.794887781143188477e-01 1.105681359767913818e-01 -9.686527401208877563e-02 -5.691801756620407104e-02 2.768124938011169434e-01 -8.355901390314102173e-02 -1.453851759433746338e-01 1.245058793574571609e-02 -2.481602132320404053e-02 -1.906796246767044067e-01 -6.492096930742263794e-02 2.407218366861343384e-01 2.909417264163494110e-02 -1.437999606132507324e-01 1.262715011835098267e-01 3.778479248285293579e-02 9.971662610769271851e-02 6.304351240396499634e-02 2.095257043838500977e-01 -1.520344167947769165e-01 3.465041816234588623e-01 -8.507678657770156860e-02 1.085415259003639221e-01 4.198761284351348877e-01 3.063036203384399414e-01 -1.302383393049240112e-01 7.470483332872390747e-02 -3.549606800079345703e-01 -2.575331926345825195e-02 -1.526256054639816284e-01 -4.631399363279342651e-02 -1.876832693815231323e-01
1.690024510025978088e-02 -8.027128130197525024e-02 -3.112411797046661377e-01 -1.124970093369483948e-01 3.180253207683563232e-01 1.008550897240638733e-01 -1.446211040019989014e-01 3.052744269371032715e-01 -5.141294747591018677e-02 -1.238957643508911133e-01 -3.911477625370025635e-01 -1.136867776513099670e-01 3.285782411694526672e-02 -2.714284360408782959e-01 -1.433946043252944946e-01 2.536426484584808350e-02 2.553193271160125732e-02 -1.145253330469131470e-01 -8.081114292144775391e-02 -5.225364491343498230e-02 5.438735708594322205e-02 -3.925173357129096985e-02 2.764429450035095215e-01 9.023846685886383057e-02 1.806745082139968872e-01 -4.243456199765205383e-02 3.185720145702362061e-01 -4.438614845275878906e-02 2.434347867965698242e-01 -2.477680742740631104e-01 -8.388952910900115967e-02 -2.776782959699630737e-02
-2.145347595214843750e-01 -1.528392285108566284e-01 -1.944753378629684448e-01 -7.358837872743606567e-02 3.628121912479400635e-01 9.310483187437057495e-02 -3.761599585413932800e-02 3.759684739634394646e-03 -2.658434808254241943e-01 4.558467492461204529e-02 -1.600220352411270142e-01 -5.605168268084526062e-02 1.680797189474105835e-01 -1.577668339014053345e-01 -1.083055324852466583e-02 -2.756359875202178955e-01 6.435642391443252563e-02 -7.413730770349502563e-02 -1.143594160676002502e-01 -2.878775000572204590e-01 4.550083875656127930e-01 1.296663284301757812e-01 6.391895562410354614e-02 4.043950885534286499e-02 -1.564472168684005737e-01 -2.738737463951110840e-01 3.142717480659484863e-02 1.773070394992828369e-01 -1.423215270042419434e-01 8.834207803010940552e-02 -9.053047001361846924e-02 -1.076818853616714478e-01
-4.588512778282165527e-01 7.346548885107040405e-02 -7.636955007910728455e-03 1.009719520807266235e-01 1.046181842684745789e-01 -4.104349315166473389e-01 7.509274408221244812e-03 -5.920723080635070801e-02 5.099055171012878418e-02 -2.078698873519897461e-01 -1.076062843203544617e-01 -1.671938002109527588e-01 1.845646649599075317e-01 -2.983205616474151611e-01 -8.695758134126663208e-02 -7.750517874956130981e-02 -1.524683684110641479e-01 -2.740549482405185699e-02 -6.065926700830459595e-02 5.776483565568923950e-02 1.280398368835449219e-01 1.074961945414543152e-01 8.949876576662063599e-02 3.918350934982299805e-01 -4.626994207501411438e-02 -6.391503661870956421e-02 -1.698345541954040527e-01 -2.333054840564727783e-01 5.617616325616836548e-02 -1.876614093780517578e-01 -1.290458738803863525e-01 6.192748993635177612e-02
-2.787464857101440430e-01 -1.750662326812744141e-01 1.665913732722401619e-03 -2.141426354646682739e-01 3.725633919239044189e-01 -1.240935623645782471e-01 -1.686145924031734467e-02 -1.223929449915885925e-01 8.208960294723510742e-02 8.412632346153259277e-02 -4.158250987529754639e-01 1.083211041986942291e-02 1.586958765983581543e-01 -9.103293716907501221e-02 6.723258644342422485e-02 -5.078738089650869370e-03 1.875437051057815552e-01 -1.156701967120170593e-01 4.791178926825523376e-02 -3.196377158164978027e-01 1.235088855028152466e-01 -1.079645287245512009e-02 -1.750337034463882446e-01 6.115075945854187012e-02 2.021146416664123535e-01 -4.243986681103706360e-02 -6.052063778042793274e-03 9.359456598758697510e-02 -8.224192261695861816e-02 -3.573490381240844727e-01 1.650315076112747192e-01 -1.885613948106765747e-01
-8.595751225948333740e-02 7.573518902063369751e-02 -1.351873576641082764e-01 2.596481516957283020e-02 -1.596004962921142578e-01 -2.101168632507324219e-01 -7.052354514598846436e-02 -9.080580621957778931e-02 1.472291201353073120e-01 -8.261665701866149902e-02 -2.141467034816741943e-01 -3.154062330722808838e-01 2.812559604644775391e-01 -4.630650579929351807e-02 -1.351790130138397217e-01 -2.454107701778411865e-01 1.946728974580764771e-01 1.188381691463291645e-03 -8.718542009592056274e-02 1.604680903255939484e-02 1.757173091173171997e-01 2.347556799650192261e-01 2.618568241596221924e-01 -7.035279273986816406e-02 5.453640595078468323e-03 -3.722284138202667236e-01 -1.623020917177200317e-01 -2.360226660966873169e-01 1.786771118640899658e-01 -2.801560461521148682e-01 -9.713109582662582397e-02 -7.583994418382644653e-02
-2.560951411724090576e-01 1.952727884054183960e-02 -2.693250179290771484e-01 6.105796620249748230e-02 2.011404186487197876e-01 -1.820796541869640350e-02 5.667080357670783997e-02 -2.489274740219116211e-02 1.964549869298934937e-01 9.087823331356048584e-02 -3.344011604785919189e-01 -1.406740397214889526e-01 1.501405537128448486e-01 -3.237413242459297180e-02 5.720429867506027222e-02 -1.443930268287658691e-01 -2.978477478027343750e-01 -2.054886221885681152e-01 -1.600798815488815308e-01 -1.880289614200592041e-01 1.305643767118453979e-01 1.957244277000427246e-01 1.905407756567001343e-02 5.773149058222770691e-02 -2.882370650768280029e-01 -1.621860079467296600e-02 -2.526064813137054443e-01 -1.498462259769439697e-01 2.014253288507461548e-02 5.746375396847724915e-02 1.007549539208412170e-01 -3.905556201934814453e-01
-3.237592875957489014e-01 1.759654879570007324e-01 -1.196975409984588623e-01 1.850585825741291046e-02 1.620388180017471313e-01 -1.770085990428924561e-01 -3.853134438395500183e-02 -5.126275867223739624e-02 -1.582493633031845093e-01 1.102559715509414673e-01 -1.754377037286758423e-01 2.938672341406345367e-02 -1.122273802757263184e-01 -2.995749711990356445e-01 -8.542612195014953613e-02 2.063216455280780792e-02 8.203787356615066528e-02 -2.505976855754852295e-01 -1.157928332686424255e-01 -2.240544259548187256e-01 -1.818901896476745605e-01 2.525565326213836670e-01 2.045973539352416992e-01 1.802199333906173706e-01 -3.180319666862487793e-01 -2.376028448343276978e-01 -2.753259986639022827e-02 9.583610109984874725e-03 2.232151478528976440e-01 -2.575611770153045654e-01 -1.719473749399185181e-01 2.040922641754150391e-02
-2.977783791720867157e-02 3.305874168872833252e-01 -1.657989919185638428e-01 3.119607865810394287e-01 6.056377664208412170e-02 1.105618663132190704e-02 -6.286255083978176117e-03 1.508923172950744629e-01 -1.537915319204330444e-01 1.827126145362854004e-01 -1.398857384920120239e-01 5.009746178984642029e-02 4.196734353899955750e-02 -1.124281287193298340e-01 1.482647806406021118e-01 -3.595909774303436279e-01 7.613315433263778687e-02 -2.849720418453216553e-01 -1.727797985076904297e-01 -1.173672378063201904e-01 1.704633980989456177e-01 -8.069503307342529297e-02 -3.820540755987167358e-02 1.105614006519317627e-01 -9.341213107109069824e-02 -1.293431073427200317e-01 -1.471606194972991943e-01 -1.595759242773056030e-01 9.171687997877597809e-03 -3.846843838691711426e-01 -2.494856417179107666e-01 -1.756230294704437256e-01
-1.020235568284988403e-02 -1.265114694833755493e-01 -2.580192312598228455e-02 8.289891481399536133e-02 2.348227202892303467e-01 -2.640264928340911865e-01 2.431756854057312012e-01 6.334769725799560547e-02 1.452048420906066895e-01 -1.783911585807800293e-01 -5.310651659965515137e-01 9.731709212064743042e-02 -1.310130059719085693e-01 -9.557294845581054688e-02 5.373404920101165771e-02 -2.049383521080017090e-01 2.353280186653137207e-01 -2.081201523542404175e-01 -6.179750710725784302e-02 -2.252783626317977905e-02 1.129805296659469604e-01 -2.043992280960083008e-01 -1.032241061329841614e-01 2.086987197399139404e-01 1.360690891742706299e-01 -2.136007845401763916e-01 -6.157945841550827026e-02 -2.025722712278366089e-01 1.013188585638999939e-01 -1.810388714075088501e-01 -4.716546088457107544e-02 8.217540383338928223e-02
-2.390155047178268433e-01 6.944269686937332153e-02 -1.486868709325790405e-01 -2.106677293777465820e-01 6.243149563670158386e-02 -2.858838737010955811e-01 5.602020770311355591e-02 2.503095567226409912e-01 2.531565427780151367e-01 -1.372782513499259949e-03 -1.686156392097473145e-01 1.486489772796630859e-01 2.880280017852783203e-01 -1.188576128333806992e-02 1.283840555697679520e-02 -2.948231995105743408e-01 1.405794471502304077e-01 -1.306205987930297852e-01 1.447129249572753906e-01 -1.791549921035766602e-01 9.356507658958435059e-02 1.738609075546264648e-01 -2.102712392807006836e-01 3.061223030090332031e-01 -4.934668168425559998e-02 -2.112637311220169067e-01 -1.291362643241882324e-01 -1.406515538692474365e-01 -1.710810959339141846e-01 -1.397640071809291840e-02 -1.833493560552597046e-01 -1.481828391551971436e-01
-3.540155589580535889e-01 -1.841963455080986023e-02 -4.813261330127716064e-01 -3.117504529654979706e-02 1.441776007413864136e-01 9.764613211154937744e-02 -1.388933807611465454e-01 2.200981825590133667e-01 -1.447901129722595215e-01 -1.820241473615169525e-02 -3.963815048336982727e-02 -4.861322790384292603e-02 3.027175962924957275e-01 -1.881040930747985840e-01 9.483981877565383911e-02 1.741939038038253784e-01 1.601167619228363037e-01 -7.052778452634811401e-02 1.105059087276458740e-01 -1.912844032049179077e-01 -7.566057890653610229e-02 -6.735552847385406494e-02 1.981641352176666260e-02 3.457773923873901367e-01 -5.640356987714767456e-02 -2.404155582189559937e-01 -1.354159135371446609e-02 -1.484063118696212769e-01 3.093115054070949554e-02 -3.142016753554344177e-02 9.410335868597030640e-02 -2.200547754764556885e-01
-2.544286847114562988e-01 2.318479418754577637e-01 -1.678781360387802124e-01 -5.398682877421379089e-02 1.807835698127746582e-01 -2.928446531295776367e-01 3.048029243946075439e-01 -9.878688305616378784e-02 1.116336584091186523e-01 3.168654441833496094e-02 1.438599545508623123e-02 -5.360303074121475220e-02 2.283824235200881958e-01 -1.791590750217437744e-01 4.028949141502380371e-02 -6.086770817637443542e-02 1.412075012922286987e-01 -3.106277287006378174e-01 -4.035900533199310303e-01 -5.891496315598487854e-02 1.060216426849365234e-01 1.237198710441589355e-01 1.959348022937774658e-01 2.292350530624389648e-01 5.235185101628303528e-02 -1.160914227366447449e-01 -2.185874581336975098e-01 -1.242947503924369812e-01 3.985318914055824280e-02 -1.522866785526275635e-01 -1.346818804740905762e-01 2.328047901391983032e-02
-5.994707718491554260e-02 -1.002674996852874756e-01 -8.824256807565689087e-02 1.903248727321624756e-01 3.061793744564056396e-02 1.399626880884170532e-01 1.912320777773857117e-02 -1.805694848299026489e-01 -5.674018710851669312e-02 3.282452225685119629e-01 -3.080649375915527344e-01 1.071471441537141800e-02 3.630702197551727295e-02 -1.040599271655082703e-01 1.039652302861213684e-01 -1.454509198665618896e-01 1.285717077553272247e-02 -2.835980057716369629e-01 -9.637066721916198730e-02 -4.007623717188835144e-02 3.226183056831359863e-01 3.684012293815612793e-01 -4.464360326528549194e-02 1.177898943424224854e-01 2.381076812744140625e-01 -1.303988248109817505e-01 -2.226847708225250244e-01 -2.414336651563644409e-01 9.192236699163913727e-03 -1.588757038116455078e-01 -2.872148156166076660e-01 4.687821120023727417e-02
-7.134161889553070068e-02 -5.533115193247795105e-02 -1.368912905454635620e-01 1.767684333026409149e-02 2.334368973970413208e-01 -1.912196129560470581e-01 -4.859597608447074890e-02 1.058154031634330750e-01 1.230999380350112915e-01 -2.158570438623428345e-01 -3.136428892612457275e-01 -3.543290197849273682e-01 -1.548112481832504272e-01 -5.858976766467094421e-02 -2.959055602550506592e-01 -3.062821924686431885e-01 7.766021788120269775e-02 6.545060127973556519e-02 1.018409207463264465e-01 -1.500742286443710327e-01 1.698453277349472046e-01 -9.497079066932201385e-03 2.828406915068626404e-02 5.478864535689353943e-02 -1.563038229942321777e-01 3.785528987646102905e-02 -1.174975782632827759e-01 -3.185520768165588379e-01 -3.591934219002723694e-02 -2.241315245628356934e-01 -3.227347433567047119e-01 -3.111441433429718018e-02
3.373554348945617676e-02 -7.758054882287979126e-02 1.618142239749431610e-02 -2.953974157571792603e-02 3.512589037418365479e-01 -4.107290133833885193e-02 -7.723022997379302979e-02 1.856058239936828613e-01 -8.188871294260025024e-02 1.002200692892074585e-01 -6.119648367166519165e-02 3.658707141876220703e-01 2.495786920189857483e-02 1.047617495059967041e-01 -1.529083698987960815e-01 -1.902484595775604248e-01 -4.781817272305488586e-02 -9.817886352539062500e-02 2.744857966899871826e-01 -4.412107169628143311e-01 1.306258141994476318e-01 3.273181617259979248e-01 1.247534826397895813e-01 1.948771178722381592e-01 9.404826909303665161e-02 -1.196106672286987305e-01 1.418170034885406494e-01 -2.599518597126007080e-01 8.586862683296203613e-02 -1.343663632869720459e-01 5.954198166728019714e-02 3.475310280919075012e-02
-3.300736546516418457e-01 1.527368724346160889e-01 -8.012071251869201660e-02 5.299684032797813416e-02 -8.661581203341484070e-03 3.544845432043075562e-02 4.798121750354766846e-02 -5.828015506267547607e-03 -3.627275526523590088e-01 4.481189846992492676e-01 -3.690659105777740479e-01 -3.774689510464668274e-02 1.303242594003677368e-01 5.142937600612640381e-02 3.412707475945353508e-03 -2.758189737796783447e-01 1.846183538436889648e-01 -1.029415205121040344e-01 -1.107840240001678467e-01 -1.711541414260864258e-01 2.170315831899642944e-01 1.028709858655929565e-01 -1.414093077182769775e-01 1.677818596363067627e-01 8.446292579174041748e-02 -8.266998827457427979e-02 9.726268053054809570e-02 1.633706706343218684e-04 4.765715077519416809e-02 -2.056073993444442749e-01 -1.261002123355865479e-01 -1.146218255162239075e-01
-2.780862450599670410e-01 5.313143134117126465e-02 -2.880229055881500244e-01 -1.009863242506980896e-01 1.570678502321243286e-01 -6.554798036813735962e-02 1.002060845494270325e-01 2.472155094146728516e-01 1.598467528820037842e-01 8.445267379283905029e-02 -3.455316126346588135e-01 -2.573992908000946045e-01 1.547693014144897461e-01 -1.074320897459983826e-01 1.262351125478744507e-01 1.265030205249786377e-01 1.511590927839279175e-01 -1.640067100524902344e-01 1.270377784967422485e-01 1.324969436973333359e-02 1.617752909660339355e-01 1.230804026126861572e-01 1.035554409027099609e-01 2.311445325613021851e-01 -2.115187607705593109e-02 -2.862799167633056641e-01 -1.356973350048065186e-01 -2.210955023765563965e-01 -7.005603518337011337e-03 -1.239924207329750061e-01 -7.199157774448394775e-02 -3.145842254161834717e-01
-1.924640685319900513e-01 8.035445213317871094e-02 3.113826550543308258e-02 1.077677384018898010e-01 4.460583627223968506e-01 -1.077133417129516602e-01 1.106582805514335632e-01 6.061716005206108093e-02 3.821455687284469604e-02 -2.448713928461074829e-01 -8.103800565004348755e-02 7.455885410308837891e-02 -1.201494857668876648e-01 -3.760620355606079102e-01 6.148625910282135010e-02 -1.970154792070388794e-01 -4.980957508087158203e-02 -1.017388850450515747e-01 -6.812225282192230225e-02 -1.133729368448257446e-01 2.066345065832138062e-01 1.606934368610382080e-01 2.336407899856567383e-01 -3.482865542173385620e-02 9.082882106304168701e-02 7.303841412067413330e-02 -9.867089986801147461e-02 -7.827690243721008301e-02 -2.994649671018123627e-02 -4.678355753421783447e-01 -1.473149955272674561e-01 -1.409299671649932861e-01
-4.537875577807426453e-02 -1.754633784294128418e-01 -1.620119065046310425e-01 -2.867625057697296143e-01 1.028595641255378723e-01 -3.884108960628509521e-01 -4.042671993374824524e-02 1.083911657333374023e-01 5.009435489773750305e-02 -1.521069407463073730e-01 -4.978270828723907471e-02 -9.085431694984436035e-03 2.268383502960205078e-01 -1.485567539930343628e-01 -1.432933062314987183e-01 -4.062033295631408691e-01 1.002917140722274780e-01 -1.680046021938323975e-01 -2.004538774490356445e-01 3.197260946035385132e-02 1.987536251544952393e-01 2.519051134586334229e-01 -1.437378376722335815e-01 2.386421859264373779e-01 -2.430285662412643433e-01 5.412658676505088806e-02 1.207216084003448486e-01 -1.351413726806640625e-01 1.519997566938400269e-01 -1.292649805545806885e-01 -1.248394511640071869e-02 4.153004661202430725e-02
-2.404366284608840942e-01 2.178336232900619507e-01 -4.005234837532043457e-01 7.923566550016403198e-02 6.852848082780838013e-02 6.786296516656875610e-02 -9.426483884453773499e-04 8.680137991905212402e-02 3.447185158729553223e-01 2.662891289219260216e-03 -2.163249552249908447e-01 9.459237754344940186e-02 1.380139291286468506e-01 -1.045947596430778503e-01 1.433973852545022964e-02 -3.740783035755157471e-02 1.500267907977104187e-02 -1.148803830146789551e-01 -2.907820232212543488e-02 -2.540684118866920471e-02 -5.479065328836441040e-02 3.054764568805694580e-01 -1.379260271787643433e-01 3.028618097305297852e-01 -2.688816189765930176e-01 -3.169933855533599854e-01 -1.335524022579193115e-01 -9.943520277738571167e-02 -9.513418376445770264e-02 -2.620618045330047607e-01 4.772200807929039001e-02 -5.038997530937194824e-02
1.191059872508049011e-02 4.943315684795379639e-02 -7.366082072257995605e-02 -5.696382001042366028e-02 2.443666756153106689e-01 1.576464176177978516e-01 -1.687892079353332520e-01 6.456622481346130371e-02 -1.329098790884017944e-01 2.145845293998718262e-01 -5.694294348359107971e-02 1.248301491141319275e-01 5.230245646089315414e-03 -1.033987384289503098e-02 2.538038231432437897e-02 -1.576642096042633057e-01 2.555125057697296143e-01 -1.668463498353958130e-01 1.519872248172760010e-01 -2.885713279247283936e-01 1.790935546159744263e-01 -1.492381393909454346e-01 9.537527710199356079e-02 3.422540426254272461e-01 -5.356247071176767349e-03 -4.313986003398895264e-02 4.232774302363395691e-02 -3.055055141448974609e-01 -3.887735679745674133e-02 -4.338200986385345459e-01 -2.878247499465942383e-01 -1.170335486531257629e-01
-2.619954347610473633e-01 -5.316091701388359070e-02 -1.021549105644226074e-01 -1.382464617490768433e-01 1.298272758722305298e-01 -1.586682200431823730e-01 -7.389232516288757324e-02 1.327851265668869019e-01 -3.814347684383392334e-01 -1.517957150936126709e-01 -1.205457374453544617e-01 1.104267463088035583e-01 6.306788325309753418e-02 -1.384082883596420288e-01 -1.891086399555206299e-01 -8.004121482372283936e-02 -7.866218686103820801e-02 -2.630482316017150879e-01 -1.306964308023452759e-01 -4.656491279602050781e-01 1.578292846679687500e-01 8.427387475967407227e-02 2.327819913625717163e-01 -8.485110849142074585e-02 1.574517488479614258e-01 -1.029236689209938049e-01 -1.780181527137756348e-01 -9.577769041061401367e-02 3.759610652923583984e-02 -6.268970668315887451e-02 2.954206466674804688e-01 4.173452034592628479e-02
-1.288913190364837646e-01 2.136532068252563477e-01 -1.419290304183959961e-01 5.239868536591529846e-02 5.786704272031784058e-02 8.289498090744018555e-02 6.304201483726501465e-02 -1.017232239246368408e-02 3.437896817922592163e-02 3.028055131435394287e-01 -2.721795141696929932e-01 9.462553262710571289e-02 -1.470347493886947632e-01 9.363424777984619141e-02 3.107184469699859619e-01 -7.866143435239791870e-02 8.399094641208648682e-02 -3.233385682106018066e-01 -2.688860595226287842e-01 -3.201118856668472290e-02 2.892971932888031006e-01 -2.898191101849079132e-02 1.294112298637628555e-02 1.119302138686180115e-01 2.804638259112834930e-02 -3.442908823490142822e-01 -8.592886477708816528e-02 -2.660305500030517578e-01 5.975543707609176636e-02 -2.419624328613281250e-01 -1.539286822080612183e-01 -1.614871919155120850e-01
-2.313681840896606445e-01 6.287357956171035767e-02 -8.366152644157409668e-02 -1.623260378837585449e-01 2.469263598322868347e-02 9.841391444206237793e-02 -2.536160647869110107e-01 1.247043386101722717e-01 -7.684391736984252930e-02 -4.170374199748039246e-02 -7.919698953628540039e-02 3.203324973583221436e-01 1.676303707063198090e-02 1.821656152606010437e-02 -4.026496037840843201e-02 -3.276177942752838135e-01 -2.176850102841854095e-02 -1.522984057664871216e-01 1.398987323045730591e-01 -4.138767123222351074e-01 2.058729827404022217e-01 3.449263274669647217e-01 2.003282904624938965e-01 4.780177772045135498e-02 -4.067086614668369293e-03 -1.874658465385437012e-02 1.060972660779953003e-01 -3.204959928989410400e-01 -3.065373562276363373e-02 -2.302644401788711548e-01 -2.192633599042892456e-02 7.622040063142776489e-02
2.363024353981018066e-01 -3.581540882587432861e-01 -2.041974812746047974e-01 -6.474642548710107803e-03 2.213014662265777588e-01 -2.365081608295440674e-01 7.015188038349151611e-02 -1.473166793584823608e-01 -1.490429490804672241e-01 7.715895026922225952e-02 -1.696487888693809509e-02 -1.400110721588134766e-01 1.957538127899169922e-01 -1.704777926206588745e-01 9.968542307615280151e-02 -3.555474281311035156e-01 1.291072070598602295e-01 -1.259249895811080933e-01 -2.886498272418975830e-01 -2.018910199403762817e-01 -7.936231046915054321e-02 1.240154728293418884e-01 4.931394010782241821e-02 2.038969695568084717e-01 -1.689036041498184204e-01 -1.676836758852005005e-01 4.704031720757484436e-02 -2.315952181816101074e-01 6.883621215820312500e-02 2.410404384136199951e-03 2.226717919111251831e-01 -4.137398675084114075e-02
-2.816201448440551758e-01 -1.144749075174331665e-01 8.102213032543659210e-03 1.064662560820579529e-01 9.586939960718154907e-02 -3.439315855503082275e-01 7.246746867895126343e-02 -1.367685198783874512e-01 1.445920318365097046e-01 -1.500605940818786621e-01 -2.108383476734161377e-01 -6.876787543296813965e-02 7.438808679580688477e-02 -2.009675204753875732e-01 6.682230532169342041e-02 -3.849329799413681030e-02 2.492776699364185333e-02 -7.544782944023609161e-03 -2.947207354009151459e-02 -9.838847070932388306e-02 2.413627058267593384e-01 2.169199138879776001e-01 3.016438782215118408e-01 4.030669331550598145e-01 -4.764845222234725952e-02 4.567169025540351868e-02 -2.329512983560562134e-01 -2.079431861639022827e-01 4.503297805786132812e-02 -2.485729008913040161e-01 -2.541633844375610352e-01 2.136223949491977692e-03
-2.144361287355422974e-01 5.646763369441032410e-02 -2.441469393670558929e-02 7.741862535476684570e-02 2.060262262821197510e-01 -6.862994283437728882e-02 -2.742969617247581482e-02 9.358703158795833588e-03 -3.557974398136138916e-01 1.580486148595809937e-01 2.669082581996917725e-02 7.610223442316055298e-02 1.486115008592605591e-01 3.261550888419151306e-02 1.266953051090240479e-01 -2.669241726398468018e-01 2.265133261680603027e-01 -2.035153955221176147e-01 1.139960736036300659e-01 -3.513231575489044189e-01 -2.165223509073257446e-01 -1.392484754323959351e-01 1.331703960895538330e-01 9.349337220191955566e-02 -1.387238595634698868e-02 -1.884572356939315796e-01 -2.278364077210426331e-02 -2.242746651172637939e-01 -1.774500682950019836e-02 -4.600920677185058594e-01 7.010661065578460693e-02 -4.877286031842231750e-02
-2.407218813896179199e-01 1.055130437016487122e-01 -1.400991380214691162e-01 -7.309468835592269897e-02 1.907807439565658569e-01 -2.297159731388092041e-01 -1.981807872653007507e-02 2.261923253536224365e-02 -1.824752837419509888e-01 2.094317823648452759e-01 -1.646831631660461426e-01 1.006652880460023880e-02 -3.158141300082206726e-02 -2.527383267879486084e-01 -1.852782256901264191e-02 7.935316860675811768e-02 8.013951033353805542e-02 -2.670186758041381836e-01 3.607465326786041260e-02 -4.383637011051177979e-01 -2.254680544137954712e-01 2.200974524021148682e-01 1.666899174451828003e-01 1.236493661999702454e-01 -1.819968968629837036e-01 -2.794063985347747803e-01 -5.643006414175033569e-02 -4.228056967258453369e-02 1.644946187734603882e-01 -2.406569421291351318e-01 -1.574515849351882935e-01 2.272782847285270691e-02
-2.062535583972930908e-01 -9.851892292499542236e-02 -3.059407174587249756e-01 -2.090106010437011719e-01 3.288582265377044678e-01 1.169858649373054504e-01 -1.937264353036880493e-01 -4.828760027885437012e-02 -1.796226799488067627e-01 -6.795570999383926392e-02 -1.501983404159545898e-01 -1.582643389701843262e-02 4.511742591857910156e-01 -1.244568675756454468e-01 -9.763243049383163452e-02 -2.459120564162731171e-02 2.813029885292053223e-01 -1.012698039412498474e-01 1.954192072153091431e-01 -2.394764572381973267e-01 1.008008420467376709e-02 2.644243091344833374e-02 -6.288069486618041992e-02 1.585626006126403809e-01 -1.549591124057769775e-01 -1.276016607880592346e-02 -4.046174883842468262e-02 -2.478985041379928589e-01 1.314192861318588257e-01 -1.740037463605403900e-03 -5.815679952502250671e-02 -1.927506625652313232e-01
-9.183305501937866211e-02 -1.590486019849777222e-01 -1.962424516677856445e-01 -1.076654493808746338e-01 4.091008305549621582e-01 9.917359799146652222e-02 -1.508625000715255737e-01 -1.255952119827270508e-01 -1.999433785676956177e-01 -4.317839443683624268e-02 -3.448172509670257568e-01 -3.055586479604244232e-02 1.378799378871917725e-01 -2.956521809101104736e-01 1.634295284748077393e-01 -1.666229963302612305e-01 4.374516382813453674e-02 -1.191441863775253296e-01 2.827268280088901520e-02 -3.196084499359130859e-01 1.740049123764038086e-01 -6.025594100356101990e-02 -4.528867825865745544e-02 -9.965706616640090942e-02 -2.762729674577713013e-02 -3.119244575500488281e-01 -1.294985692948102951e-02 -9.138677269220352173e-02 -1.524500399827957153e-01 -2.815795540809631348e-01 -4.601465165615081787e-02 -4.114666208624839783e-02
-2.226352244615554810e-01 2.250288873910903931e-01 -1.479519009590148926e-01 -9.717421978712081909e-02 1.907337158918380737e-01 9.349636733531951904e-02 1.089802607893943787e-01 1.439067870378494263e-01 1.674008965492248535e-01 4.445731267333030701e-02 -2.009871155023574829e-01 -5.698072910308837891e-02 1.379053592681884766e-01 -1.537874490022659302e-01 7.198086474090814590e-03 8.312079310417175293e-02 1.133089419454336166e-03 -3.246823251247406006e-01 -3.275573253631591797e-01 -6.138423830270767212e-02 2.459930479526519775e-01 1.069205254316329956e-01 3.319044411182403564e-02 2.330770492553710938e-01 -8.837730437517166138e-02 -2.755495011806488037e-01 -1.347037553787231445e-01 -3.407498598098754883e-01 6.413464993238449097e-02 -7.306943088769912720e-02 -4.422983527183532715e-02 -3.069684505462646484e-01
-8.002130687236785889e-02 4.115094989538192749e-02 -6.876398622989654541e-02 -1.943143829703330994e-02 3.691491484642028809e-01 -2.428132593631744385e-01 1.602732837200164795e-01 -2.747284248471260071e-03 -4.969880729913711548e-02 -1.667113155126571655e-01 -2.342809736728668213e-01 1.275698244571685791e-01 -7.026035338640213013e-02 2.423755265772342682e-02 -1.950079798698425293e-01 -1.163491904735565186e-01 -1.381492018699645996e-01 -2.149408906698226929e-01 -2.547367811203002930e-01 -1.315228790044784546e-01 1.411446779966354370e-01 -1.431955546140670776e-01 -2.342725247144699097e-01 3.029392659664154053e-01 -8.478342741727828979e-02 -1.592754870653152466e-01 1.532504428178071976e-02 2.634545229375362396e-02 1.707021705806255341e-02 -2.899068892002105713e-01 -1.301223188638687134e-01 -3.715476095676422119e-01
-1.495102047920227051e-01 1.078156158328056335e-01 -6.605871021747589111e-02 3.726451843976974487e-02 3.570400774478912354e-01 -1.390404254198074341e-01 6.815712153911590576e-02 -1.695300042629241943e-01 -2.405432015657424927e-01 4.690964519977569580e-02 -1.006345972418785095e-01 1.394305080175399780e-01 1.083520054817199707e-01 -1.367847919464111328e-01 1.850612014532089233e-01 -1.423784941434860229e-01 1.071364805102348328e-01 -1.832436323165893555e-01 1.552573740482330322e-01 -1.895441561937332153e-01 -2.886013090610504150e-01 8.609834313392639160e-02 2.637738883495330811e-01 8.094253391027450562e-02 -8.948005735874176025e-02 -1.952799558639526367e-01 -2.534286975860595703e-01 -1.668766438961029053e-01 1.176706179976463318e-01 -4.148287773132324219e-01 -3.068305319175124168e-03 9.696011245250701904e-02
-1.370123326778411865e-01 -1.357570439577102661e-01 1.814691349864006042e-03 2.338769733905792236e-01 6.822472810745239258e-02 -2.601626813411712646e-01 7.292210590094327927e-03 8.257777988910675049e-02 -5.587404593825340271e-02 -8.171085268259048462e-02 5.699415691196918488e-03 -3.019988238811492920e-01 1.355515122413635254e-01 -7.586485147476196289e-02 -1.730269938707351685e-01 -3.287574946880340576e-01 1.895949542522430420e-01 -1.297367811203002930e-01 -1.402551233768463135e-01 -1.573801636695861816e-01 4.072365537285804749e-02 3.019327223300933838e-01 -5.670430511236190796e-02 1.839392781257629395e-01 3.382132351398468018e-01 -2.456530183553695679e-01 -1.237003579735755920e-01 -3.152324855327606201e-01 9.942741692066192627e-02 -1.981441974639892578e-01 7.454036734998226166e-03 1.588615938089787960e-03
-8.231345564126968384e-02 -9.214637428522109985e-02 -3.413802683353424072e-01 3.901815041899681091e-02 1.340717542916536331e-02 -2.498431354761123657e-01 1.247669160366058350e-01 1.838942617177963257e-01 6.600444321520626545e-04 -6.020978465676307678e-02 -1.446099728345870972e-01 -1.852923184633255005e-01 -8.380521833896636963e-02 -8.067474514245986938e-02 -7.480203360319137573e-02 -2.815198302268981934e-01 -2.907548658549785614e-02 -1.761807054281234741e-01 -1.591869741678237915e-01 -2.986468374729156494e-01 -1.212715208530426025e-01 5.562452599406242371e-02 -3.927240520715713501e-02 6.142866611480712891e-02 -1.404178291559219360e-01 3.456423431634902954e-02 -7.872255891561508179e-02 -5.724998712539672852e-01 1.396346688270568848e-01 1.000147685408592224e-01 -9.625859558582305908e-02 -1.851220130920410156e-01
-1.635889112949371338e-01 -2.896835207939147949e-01 -3.273107409477233887e-01 6.122570484876632690e-02 3.820759654045104980e-01 -6.186341866850852966e-02 -1.187842860817909241e-01 1.119713261723518372e-01 3.187635214999318123e-03 -1.026400327682495117e-01 6.550082564353942871e-02 3.103022463619709015e-02 1.140857115387916565e-02 2.761530578136444092e-01 -1.017028167843818665e-01 -7.557701319456100464e-02 1.872840523719787598e-01 -2.069764137268066406e-01 -2.477974891662597656e-01 -1.519424617290496826e-01 1.807754337787628174e-01 -8.107464760541915894e-02 -7.836260646581649780e-02 3.414522111415863037e-01 -1.306193023920059204e-01 -9.904929250478744507e-02 1.455970853567123413e-01 -2.010373473167419434e-01 1.289188861846923828e-01 -2.483043372631072998e-01 3.484628722071647644e-02 3.710275143384933472e-02
-1.496211588382720947e-01 1.725231483578681946e-02 -7.703960686922073364e-02 2.514409422874450684e-01 1.352190226316452026e-01 -1.027657911181449890e-01 2.032008022069931030e-02 8.781746774911880493e-02 6.376060843467712402e-02 -1.726368069648742676e-01 -1.566801220178604126e-01 -1.399717032909393311e-01 -3.805936872959136963e-02 -5.171901360154151917e-02 -1.697342097759246826e-01 -2.504425346851348877e-01 2.641857564449310303e-01 -2.542582452297210693e-01 1.423934102058410645e-02 -3.082451522350311279e-01 -1.782732605934143066e-01 3.641561865806579590e-01 1.652279496192932129e-02 3.840608522295951843e-02 3.431462645530700684e-01 -1.409131586551666260e-01 -1.938668340444564819e-01 -2.071123272180557251e-01 2.408418357372283936e-01 1.878917217254638672e-02 -1.530347168445587158e-01 -4.316018894314765930e-02
-9.794937819242477417e-02 -1.501430273056030273e-01 -2.263292372226715088e-01 1.374241262674331665e-01 7.158480584621429443e-02 -1.721896827220916748e-01 1.794079691171646118e-01 1.805142462253570557e-01 1.034200713038444519e-01 -3.867759183049201965e-02 -3.315251767635345459e-01 -1.270471066236495972e-01 -6.117296591401100159e-02 1.539158076047897339e-02 8.302386850118637085e-02 -1.623252630233764648e-01 1.118489131331443787e-01 -2.746825814247131348e-01 -1.407256815582513809e-02 -2.676832675933837891e-01 -9.888950735330581665e-02 1.054928675293922424e-01 -2.480446361005306244e-03 -5.826756730675697327e-02 -1.631354689598083496e-01 -1.851982437074184418e-02 1.614400446414947510e-01 -5.927166938781738281e-01 9.339759498834609985e-02 6.543686240911483765e-02 -1.058936789631843567e-01 -1.003509089350700378e-01
-1.225100234150886536e-01 -5.233359057456254959e-03 2.924544969573616982e-03 7.803842425346374512e-02 8.273489773273468018e-02 -6.795410066843032837e-02 -7.464902102947235107e-02 -7.739282399415969849e-02 -1.298678070306777954e-01 -1.669826656579971313e-01 -9.908975660800933838e-02 -1.052554771304130554e-01 3.312365710735321045e-02 -2.576046586036682129e-01 2.466401457786560059e-01 -3.222481608390808105e-01 2.796622514724731445e-01 1.311578303575515747e-01 -2.985558807849884033e-01 -3.239273428916931152e-01 3.793860375881195068e-01 3.775476291775703430e-02 5.572830885648727417e-02 9.454695880413055420e-02 -3.492343053221702576e-02 -3.216112554073333740e-01 6.571055203676223755e-02 8.854043483734130859e-02 1.572867929935455322e-01 -6.999620050191879272e-02 -1.001919806003570557e-01 -2.338633090257644653e-01
1.217659488320350647e-01 -1.473548859357833862e-01 -2.624491453170776367e-01 1.738456189632415771e-01 3.441387712955474854e-01 -1.843719184398651123e-01 -1.203880012035369873e-01 1.070187762379646301e-01 7.231194525957107544e-02 -2.443962544202804565e-02 -6.801817566156387329e-02 -4.314413666725158691e-01 -3.896272927522659302e-02 -6.086300313472747803e-02 9.584932774305343628e-02 -1.808571517467498779e-01 -7.247418165206909180e-02 -2.045845799148082733e-02 -2.155061960220336914e-01 -1.795176118612289429e-01 -1.015595570206642151e-01 -2.030184864997863770e-02 9.129055589437484741e-02 4.185138046741485596e-01 -5.014199763536453247e-02 -1.830328255891799927e-01 1.811043620109558105e-01 -2.279721796512603760e-01 1.285221129655838013e-01 4.332948476076126099e-02 -5.772565305233001709e-02 -1.456223577260971069e-01
-2.287456691265106201e-01 -1.390107870101928711e-01 -1.779819577932357788e-01 8.532479405403137207e-03 -2.116686478257179260e-02 -1.890524178743362427e-01 6.495118886232376099e-02 7.759823650121688843e-02 1.492621153593063354e-01 1.788407862186431885e-01 -3.202033638954162598e-01 -6.286167353391647339e-02 1.848522573709487915e-01 2.975756116211414337e-02 2.009088993072509766e-01 -1.396865397691726685e-01 9.197013080120086670e-02 -1.875079721212387085e-01 -3.302652537822723389e-01 -3.065330721437931061e-02 -3.779117017984390259e-02 2.423671931028366089e-01 1.784425675868988037e-01 1.158040612936019897e-01 -6.404364109039306641e-02 -1.865274608135223389e-01 -4.338131546974182129e-01 -9.906841814517974854e-02 1.529299318790435791e-01 -1.459355503320693970e-01 -3.265999723225831985e-03 -2.320383638143539429e-01
-1.924817115068435669e-01 -1.584218144416809082e-01 -1.703617908060550690e-02 3.597180172801017761e-02 9.623418003320693970e-02 9.218181669712066650e-02 1.223081350326538086e-01 4.702915251255035400e-01 -1.172699555754661560e-01 -1.118202582001686096e-01 -1.232903003692626953e-01 2.043879479169845581e-01 -1.030381023883819580e-01 8.288646489381790161e-02 5.808909237384796143e-02 -3.475878387689590454e-02 1.473830491304397583e-01 1.724057272076606750e-02 -5.100572947412729263e-03 -2.860305309295654297e-01 2.377297878265380859e-01 -7.484458386898040771e-02 3.915620744228363037e-01 3.697194159030914307e-01 -1.183031946420669556e-01 -1.047877967357635498e-01 1.247905045747756958e-01 -1.216828674077987671e-01 -3.089771047234535217e-02 -1.271113380789756775e-02 1.686463356018066406e-01 -1.901953816413879395e-01
-1.708135157823562622e-01 -2.035979926586151123e-02 2.152986265718936920e-02 5.286541208624839783e-02 2.730256319046020508e-02 -3.145528435707092285e-01 -3.333530202507972717e-02 3.779126405715942383e-01 9.506784379482269287e-02 1.203768551349639893e-01 -2.594743072986602783e-01 3.457961231470108032e-02 1.021261885762214661e-01 -2.309275045990943909e-02 -7.459056377410888672e-02 -2.984646558761596680e-01 -6.886896491050720215e-02 -3.261944949626922607e-01 -2.572469711303710938e-01 2.691246196627616882e-02 2.615514993667602539e-01 1.425592303276062012e-01 1.596424877643585205e-01 2.037081122398376465e-01 -3.353580236434936523e-01 -7.495655119419097900e-02 -6.539658643305301666e-03 -1.021015197038650513e-01 -1.096175909042358398e-01 -1.150440648198127747e-01 -3.117671422660350800e-02 -1.932288706302642822e-01
-3.041546642780303955e-01 2.240507602691650391e-01 -8.464439213275909424e-02 -7.196132838726043701e-02 8.803032338619232178e-02 -2.407229691743850708e-01 1.910284906625747681e-02 3.538664802908897400e-02 -9.730967879295349121e-02 2.117181420326232910e-01 -2.648573517799377441e-01 -2.083151601254940033e-02 -7.567311078310012817e-02 -3.183820843696594238e-01 -3.803141182288527489e-03 -4.721382260322570801e-02 2.542487159371376038e-02 -1.902722567319869995e-01 -1.142198219895362854e-03 -3.743433952331542969e-01 -1.685717254877090454e-01 2.981650829315185547e-01 1.909641474485397339e-01 8.336293697357177734e-02 -1.995365619659423828e-01 -2.700052857398986816e-01 8.646686375141143799e-02 -3.917709738016128540e-02 1.706123799085617065e-01 -1.019085496664047241e-01 -1.506935060024261475e-01 1.475409567356109619e-01
-2.606433928012847900e-01 1.578115113079547882e-02 -5.242872983217239380e-02 3.049226664006710052e-02 1.989097744226455688e-01 -8.621533960103988647e-02 1.510064452886581421e-01 2.272756099700927734e-01 2.882477343082427979e-01 -3.086750395596027374e-02 -1.971614658832550049e-01 4.220930486917495728e-02 2.966677844524383545e-01 -1.999383866786956787e-01 -5.363212525844573975e-02 -2.963782548904418945e-01 -7.867899537086486816e-02 -1.339247077703475952e-01 2.034644186496734619e-01 -6.274550408124923706e-02 3.459032177925109863e-01 1.940970420837402344e-01 -1.533521264791488647e-01 1.075323969125747681e-01 5.245123803615570068e-02 -2.754625380039215088e-01 -9.467273950576782227e-02 -1.996592581272125244e-01 6.716779619455337524e-02 -1.490674465894699097e-01 -1.443317979574203491e-01 -1.624781787395477295e-01
-2.140539735555648804e-01 -2.100447416305541992e-01 -1.675441861152648926e-01 -1.298054307699203491e-01 3.939186930656433105e-01 1.505459994077682495e-01 -1.641617417335510254e-01 -2.150615304708480835e-01 -1.163627132773399353e-01 6.538215279579162598e-02 -2.417927682399749756e-01 -1.859555095434188843e-01 3.980909287929534912e-01 -9.713718295097351074e-02 3.434665268287062645e-03 -1.619805544614791870e-01 2.409693747758865356e-01 -2.643117308616638184e-01 1.781157851219177246e-01 -3.066430985927581787e-01 7.838627696037292480e-02 5.694876983761787415e-02 -6.474488973617553711e-02 4.105069860816001892e-02 -8.167631924152374268e-02 -8.741528540849685669e-02 -3.710585832595825195e-02 -1.115305051207542419e-01 -9.683020412921905518e-02 -2.362002991139888763e-02 -2.022689767181873322e-02 -4.083020985126495361e-02
-2.724648118019104004e-01 5.202572792768478394e-02 -1.303614825010299683e-01 -1.674308478832244873e-01 4.881955981254577637e-01 -8.648885041475296021e-02 1.086907014250755310e-01 1.957299262285232544e-01 -6.064812093973159790e-02 -1.729023754596710205e-01 -5.176971107721328735e-02 -2.093511670827865601e-01 -1.446875394321978092e-03 -1.044265031814575195e-01 2.488648146390914917e-01 -9.558365494012832642e-02 2.846992611885070801e-01 -1.245787665247917175e-01 1.059840526431798935e-02 8.180160075426101685e-02 1.101823002099990845e-01 3.057110905647277832e-01 -8.406286686658859253e-02 1.945335976779460907e-02 4.315489903092384338e-02 -2.228821963071823120e-01 1.607076451182365417e-02 -9.498784691095352173e-02 1.059291884303092957e-01 -2.908014692366123199e-03 1.045479103922843933e-01 -3.473186790943145752e-01
-1.393801867961883545e-01 -7.130554318428039551e-02 -2.684031724929809570e-01 3.878439366817474365e-01 -4.924172908067703247e-02 -1.680052578449249268e-01 -9.291345626115798950e-02 1.120450943708419800e-01 7.988664507865905762e-02 -2.724023163318634033e-01 -4.673961997032165527e-01 1.318792812526226044e-02 -4.482208937406539917e-02 -1.832600980997085571e-01 -1.038257870823144913e-02 1.616852134466171265e-01 -1.276641488075256348e-01 -3.373060002923011780e-02 -8.229753375053405762e-02 -2.691313028335571289e-01 1.501005142927169800e-01 -3.990191221237182617e-02 2.660576440393924713e-02 -4.325795173645019531e-02 8.939540386199951172e-02 -2.777635455131530762e-01 -1.525457799434661865e-01 -2.159209102392196655e-01 1.831562966108322144e-01 -1.060623675584793091e-01 -5.424937698990106583e-03 -1.300914883613586426e-01
2.689646929502487183e-02 5.184389650821685791e-02 -1.546024531126022339e-01 1.522840112447738647e-01 2.347942143678665161e-01 -2.244550287723541260e-01 6.411672383546829224e-02 8.997523784637451172e-02 1.423545777797698975e-01 -1.023654490709304810e-01 -4.468084573745727539e-01 -1.183629333972930908e-01 -1.035107448697090149e-01 -3.064042031764984131e-01 -6.393620371818542480e-02 -1.324931234121322632e-01 -1.263118237257003784e-01 -5.749389901757240295e-02 -1.460905224084854126e-01 9.980905801057815552e-02 1.897931396961212158e-01 -2.564430981874465942e-02 1.234757825732231140e-01 3.699240982532501221e-01 2.613955363631248474e-02 -1.775181591510772705e-01 -1.406428664922714233e-01 -3.113728463649749756e-01 1.151729747653007507e-01 -1.824612319469451904e-01 -1.379362493753433228e-01 8.546213060617446899e-02
-3.081212341785430908e-01 -1.460852101445198059e-02 -9.564299881458282471e-02 7.293546944856643677e-02 2.909858822822570801e-01 -6.249571964144706726e-02 -1.443965435028076172e-01 -1.754187420010566711e-02 -8.379698544740676880e-02 -6.412266939878463745e-02 -1.717273890972137451e-01 1.636558026075363159e-01 1.844940781593322754e-01 2.589953131973743439e-02 7.229615002870559692e-02 -4.570389166474342346e-02 5.277906358242034912e-02 -3.072700202465057373e-01 -2.037475109100341797e-01 -3.682839274406433105e-01 2.487833201885223389e-01 -3.336463570594787598e-01 -7.693457417190074921e-03 1.814548075199127197e-01 -5.954809486865997314e-02 -1.980348974466323853e-01 3.482610452920198441e-03 -2.494929544627666473e-02 3.540213033556938171e-02 -8.919718861579895020e-02 3.700900971889495850e-01 -3.306404128670692444e-02
-3.886656761169433594e-01 -3.700679540634155273e-01 -3.050591647624969482e-01 1.765098124742507935e-01 2.976558506488800049e-01 -1.048872619867324829e-01 -3.408809602260589600e-01 1.052288617938756943e-02 2.058170177042484283e-02 -2.005141824483871460e-01 -2.424185127019882202e-01 -1.550987213850021362e-01 4.360943660140037537e-02 9.404238313436508179e-02 -1.277004182338714600e-01 2.515773288905620575e-02 8.615688234567642212e-02 1.100719720125198364e-01 -1.788365095853805542e-01 -1.152740418910980225e-01 6.159342080354690552e-02 1.293531805276870728e-01 1.348601728677749634e-01 1.021489948034286499e-01 -5.484427884221076965e-02 -2.845672070980072021e-01 -1.537022553384304047e-02 -5.511991307139396667e-02 6.712342612445354462e-03 8.638058602809906006e-02 9.237580001354217529e-02 5.886456742882728577e-02
-1.484414488077163696e-01 -1.577351475134491920e-03 -2.075847536325454712e-01 -1.650122255086898804e-01 1.164938062429428101e-01 -2.709542214870452881e-01 -4.206785187125205994e-02 -4.442776367068290710e-02 4.247137159109115601e-02 -7.435254752635955811e-02 -2.228039801120758057e-01 4.345929995179176331e-02 1.027611196041107178e-01 2.813628688454627991e-02 -5.567202344536781311e-02 -6.443955004215240479e-02 -4.259352013468742371e-02 -3.606624603271484375e-01 -1.157130673527717590e-01 -3.565655946731567383e-01 3.114587068557739258e-01 -6.162570044398307800e-02 2.831384837627410889e-01 2.332860380411148071e-01 -1.833326518535614014e-01 -5.175202153623104095e-03 1.076227724552154541e-01 1.417240500450134277e-01 1.619809120893478394e-01 -1.575210541486740112e-01 3.370630741119384766e-01 4.078654944896697998e-02
-1.170578747987747192e-01 -1.845646351575851440e-01 -2.694680541753768921e-02 -1.054125428199768066e-01 3.973821699619293213e-01 -1.770891100168228149e-01 -1.848341971635818481e-01 1.702445447444915771e-01 -3.360979855060577393e-01 -2.017230242490768433e-01 -3.391690552234649658e-01 -6.178875267505645752e-02 -4.510150104761123657e-02 -2.904064357280731201e-01 8.122617751359939575e-02 -1.368231028318405151e-01 5.941425263881683350e-02 -1.283033937215805054e-01 8.516148477792739868e-02 -3.017873764038085938e-01 -1.789046376943588257e-01 9.325220249593257904e-03 1.797008514404296875e-02 2.044839560985565186e-01 2.095690695568919182e-03 -2.161709517240524292e-01 2.200016006827354431e-02 2.128939628601074219e-01 -8.315844833850860596e-02 -9.359280765056610107e-02 -3.023538179695606232e-02 -4.580125957727432251e-02
-9.943401068449020386e-02 6.163294240832328796e-02 -5.042213946580886841e-02 -9.502619504928588867e-02 1.244024336338043213e-01 -2.177268713712692261e-01 -7.002522051334381104e-02 -4.312657564878463745e-02 2.473403513431549072e-01 1.397890597581863403e-02 -4.312344491481781006e-01 -9.914697706699371338e-02 9.991758316755294800e-02 -3.893395066261291504e-01 1.447286158800125122e-01 -1.008185297250747681e-01 -4.136232659220695496e-02 -3.305427357554435730e-02 -1.291082501411437988e-01 -1.371522396802902222e-01 -3.849995136260986328e-02 2.334362640976905823e-02 1.641617417335510254e-01 3.824335038661956787e-01 2.478533685207366943e-01 -1.679473966360092163e-01 -3.630267083644866943e-02 -2.643454968929290771e-01 -3.617769479751586914e-02 -1.460673362016677856e-01 -2.276308685541152954e-01 8.026789873838424683e-02
-5.849735066294670105e-02 2.337508648633956909e-01 -4.913673549890518188e-02 -1.588724255561828613e-01 4.187024533748626709e-01 3.556086122989654541e-02 2.029064148664474487e-01 7.997757941484451294e-02 1.219290941953659058e-01 -8.959794044494628906e-02 -9.326704591512680054e-02 -1.596854627132415771e-01 2.739822084549814463e-04 -1.395742893218994141e-01 4.256609827280044556e-02 -7.416813820600509644e-02 1.800736933946609497e-01 -1.227336749434471130e-01 1.151593495160341263e-02 -1.997402682900428772e-02 3.301242887973785400e-01 1.336571946740150452e-02 3.623379021883010864e-02 1.677513122558593750e-01 -9.400192648172378540e-03 -3.837024569511413574e-01 -1.081775277853012085e-01 -3.418362438678741455e-01 -3.657778352499008179e-02 -3.527130931615829468e-02 1.032000035047531128e-01 -3.612689673900604248e-01
-1.714691170491278172e-03 -2.997492998838424683e-02 -1.192963644862174988e-01 -7.034194190055131912e-03 4.441773518919944763e-02 -1.181644275784492493e-01 1.937524997629225254e-03 -2.613022178411483765e-02 1.728814691305160522e-01 -5.114094540476799011e-02 -4.138430953025817871e-01 -2.090404033660888672e-01 4.691466093063354492e-01 -4.587766900658607483e-02 -2.260968089103698730e-01 -1.816181093454360962e-01 2.668065726757049561e-01 -1.317392941564321518e-02 -1.325560733675956726e-03 -1.030764728784561157e-01 2.025525718927383423e-01 8.114221692085266113e-02 1.631134934723377228e-02 6.326281279325485229e-02 7.729526609182357788e-02 -8.362640440464019775e-02 -1.029817163944244385e-01 -2.566882073879241943e-01 3.122057914733886719e-01 -3.054349422454833984e-01 -5.189573857933282852e-03 -1.737130619585514069e-02
-7.235049456357955933e-02 -1.481906175613403320e-01 -1.329059004783630371e-01 6.708027794957160950e-03 2.465648800134658813e-01 8.148690685629844666e-03 7.328485697507858276e-02 1.464267913252115250e-02 -2.434079647064208984e-01 -7.045400887727737427e-02 -2.122391611337661743e-01 -2.165541499853134155e-01 1.955416053533554077e-01 -1.860049962997436523e-01 1.647747606039047241e-01 -1.931813061237335205e-01 1.816497743129730225e-01 8.009195327758789062e-02 -2.381078600883483887e-01 -3.410573303699493408e-01 2.733434438705444336e-01 2.460875064134597778e-01 1.785857081413269043e-01 4.116371646523475647e-02 -9.032247215509414673e-02 -3.940215110778808594e-01 9.572703391313552856e-02 1.028818786144256592e-01 3.513119369745254517e-02 -1.005185861140489578e-02 5.493200942873954773e-02 -1.624553799629211426e-01
-2.805818617343902588e-01 -4.551861435174942017e-02 -8.442597091197967529e-02 -2.208519428968429565e-01 2.126523703336715698e-01 -2.304625213146209717e-01 -2.680813074111938477e-01 -9.765516966581344604e-02 1.123896613717079163e-01 -4.443929716944694519e-02 -4.013639986515045166e-01 1.228318810462951660e-01 -1.578633040189743042e-01 6.375641375780105591e-02 -1.763657480478286743e-02 8.770725876092910767e-02 -4.906448721885681152e-02 -6.183087825775146484e-02 1.112518832087516785e-01 -3.292281329631805420e-01 2.958904504776000977e-01 -6.096035614609718323e-02 -1.931198835372924805e-01 1.319560259580612183e-01 1.656018048524856567e-01 -3.482941687107086182e-01 -1.623952090740203857e-01 -5.637667328119277954e-02 1.222043856978416443e-02 5.999414622783660889e-02 -4.308686591684818268e-03 -2.756938897073268890e-02
-2.953369319438934326e-01 -2.728771269321441650e-01 -2.670585215091705322e-01 -1.208715066313743591e-01 2.620192766189575195e-01 2.089888006448745728e-01 -5.155018717050552368e-02 -1.264065951108932495e-01 -1.432290673255920410e-01 5.130069330334663391e-02 -8.387756347656250000e-02 -8.612040430307388306e-02 3.185154199600219727e-01 -2.396297454833984375e-01 1.534041762351989746e-01 -5.404850840568542480e-02 2.765237689018249512e-01 6.169072911143302917e-02 1.140671689063310623e-02 -3.374452888965606689e-01 1.579423993825912476e-01 2.373992837965488434e-02 -6.385482847690582275e-02 2.379001677036285400e-01 -1.542658805847167969e-01 -1.626428812742233276e-01 -1.708417981863021851e-01 -9.547106176614761353e-02 1.589415371417999268e-01 5.260733887553215027e-02 -2.269876003265380859e-02 -3.064426220953464508e-02
-1.529194563627243042e-01 -1.054040044546127319e-01 -2.769036889076232910e-01 -1.556320395320653915e-02 2.259806990623474121e-01 -8.725944906473159790e-02 -1.603636741638183594e-01 -2.463187836110591888e-02 8.194413967430591583e-03 2.710817940533161163e-02 -1.975078880786895752e-01 -2.464358508586883545e-01 2.996538877487182617e-01 -3.567150235176086426e-01 -1.495192945003509521e-01 -4.818646237254142761e-02 6.427193433046340942e-02 -2.397169917821884155e-02 -1.908650398254394531e-01 -3.954720795154571533e-01 3.002398610115051270e-01 1.633576303720474243e-02 -2.845625206828117371e-02 3.897478058934211731e-02 1.241074278950691223e-01 -1.571659445762634277e-01 1.468378007411956787e-01 2.855148399248719215e-03 -1.764612495899200439e-01 1.458710059523582458e-02 -5.646871402859687805e-02 -2.735669314861297607e-01
-5.437969416379928589e-02 -9.966506808996200562e-02 -2.074387073516845703e-01 1.039430126547813416e-01 3.009395599365234375e-01 -2.371631860733032227e-01 3.379498084541410208e-04 1.381890028715133667e-01 4.944779723882675171e-02 1.550161372870206833e-02 -2.369052469730377197e-01 -3.913475573062896729e-02 -3.521277382969856262e-02 -1.463532298803329468e-01 -4.270470887422561646e-02 -1.769562661647796631e-01 -4.331257566809654236e-02 -1.283856332302093506e-01 -4.851425290107727051e-01 4.504426941275596619e-02 8.089225739240646362e-02 2.798258662223815918e-01 1.065370887517929077e-01 -1.246938258409500122e-01 7.381390780210494995e-02 -2.141896635293960571e-01 -1.337343305349349976e-01 -1.959372460842132568e-01 -6.281933933496475220e-02 -1.854936778545379639e-01 -3.675850927829742432e-01 -5.156712606549263000e-02
2.754097431898117065e-02 -3.255199790000915527e-01 -1.093114241957664490e-01 2.833331823348999023e-01 2.744742333889007568e-01 -3.330016136169433594e-01 2.319203019142150879e-01 8.142159134149551392e-02 1.355406641960144043e-01 -3.367893025279045105e-02 -2.094228714704513550e-01 2.575079351663589478e-02 9.147591143846511841e-02 -3.116561472415924072e-01 -1.144935414195060730e-01 -2.014591544866561890e-01 5.600825324654579163e-02 -1.745344847440719604e-01 1.787732392549514771e-01 -1.558726429939270020e-01 2.832720056176185608e-02 1.430618166923522949e-01 1.459231674671173096e-01 1.932400465011596680e-01 1.938107907772064209e-01 -1.710960268974304199e-01 9.683043509721755981e-02 3.091851435601711273e-02 1.113710105419158936e-01 -2.104778289794921875e-01 1.016728356480598450e-01 -1.312265098094940186e-01
-4.392149299383163452e-02 -4.463403951376676559e-03 -2.094466425478458405e-02 -1.546772569417953491e-01 1.789741963148117065e-01 -9.398856014013290405e-02 1.116879954934120178e-01 1.866717189550399780e-01 -2.747233808040618896e-01 1.803659498691558838e-01 -2.224205881357192993e-01 -1.323420852422714233e-01 1.477974504232406616e-01 -9.226574003696441650e-02 -1.885824203491210938e-01 -5.992983281612396240e-02 1.626590453088283539e-02 2.524863742291927338e-02 -3.537662625312805176e-01 -1.760809868574142456e-01 9.998729825019836426e-02 1.604024916887283325e-01 -1.721030473709106445e-01 4.021764695644378662e-01 -3.312047198414802551e-02 -1.403838992118835449e-01 2.180654108524322510e-01 -1.951799094676971436e-01 2.396749705076217651e-01 -9.569530189037322998e-02 2.090667001903057098e-02 -2.887197434902191162e-01
-2.496839165687561035e-01 -4.832872375845909119e-02 6.331900507211685181e-02 -1.244897395372390747e-01 5.157061293721199036e-02 7.694402337074279785e-02 2.485433518886566162e-01 -9.866712242364883423e-02 -2.911171615123748779e-01 -2.014120519161224365e-01 -4.297489821910858154e-01 1.681619882583618164e-01 -1.291088312864303589e-01 9.778261929750442505e-02 2.021727114915847778e-01 -2.991927564144134521e-01 1.395974159240722656e-01 4.685864225029945374e-02 6.916014850139617920e-02 -2.189953029155731201e-01 4.343945160508155823e-02 2.034925222396850586e-01 -9.057547152042388916e-02 4.047160595655441284e-02 -1.826943904161453247e-01 -2.473417669534683228e-01 -6.389523297548294067e-02 -1.571912169456481934e-01 -2.010188847780227661e-01 -1.922815442085266113e-01 6.227374449372291565e-02 -9.304813295602798462e-02
-2.174269258975982666e-01 9.357461333274841309e-02 -2.017050832509994507e-01 -5.480272695422172546e-02 2.276273220777511597e-01 1.412962526082992554e-01 1.918642073869705200e-01 1.686647906899452209e-02 3.284765183925628662e-01 2.029139697551727295e-01 -2.947818934917449951e-01 1.289219688624143600e-02 5.152821913361549377e-02 -3.235330060124397278e-02 1.815661042928695679e-01 3.494615480303764343e-02 3.283912083134055138e-03 -3.575833439826965332e-01 -2.195350825786590576e-01 -1.158080846071243286e-01 3.635202348232269287e-02 1.131165698170661926e-01 9.440077096223831177e-02 2.022751271724700928e-01 1.178717706352472305e-02 -2.410451322793960571e-01 -1.698942333459854126e-01 -2.519302964210510254e-01 6.304183602333068848e-02 -3.251254558563232422e-02 -6.095626577734947205e-02 -3.234717845916748047e-01
-1.575700789690017700e-01 -4.444730281829833984e-02 -2.221611291170120239e-01 2.159752547740936279e-01 1.667928397655487061e-01 -1.419040560722351074e-01 1.473597437143325806e-01 -9.079396724700927734e-02 1.509127914905548096e-01 -3.270191848278045654e-01 -3.847657144069671631e-01 -3.463452216237783432e-03 -6.761469691991806030e-02 -1.789657324552536011e-01 1.258339285850524902e-01 2.760979346930980682e-02 3.826681151986122131e-02 -4.525572061538696289e-02 -1.609402745962142944e-01 -3.050667420029640198e-02 5.055191367864608765e-02 1.685023680329322815e-02 3.025422692298889160e-01 3.149658739566802979e-01 -1.047038063406944275e-01 5.355046689510345459e-02 -1.096181273460388184e-01 -3.342670500278472900e-01 9.306225180625915527e-02 -2.471164762973785400e-01 -9.802767634391784668e-02 1.657499969005584717e-01
-4.424248933792114258e-01 -3.569556400179862976e-02 -7.523408532142639160e-02 -4.141681641340255737e-02 1.392487138509750366e-01 -3.251335322856903076e-01 9.627554565668106079e-02 2.350521832704544067e-01 6.652566045522689819e-02 1.236452236771583557e-01 -2.005088776350021362e-01 -7.552741095423698425e-03 3.634872660040855408e-02 -1.071573719382286072e-01 1.099537014961242676e-01 -3.561787605285644531e-01 -1.208557486534118652e-01 -7.092875987291336060e-02 -3.871163725852966309e-02 -1.601507663726806641e-01 5.740294978022575378e-02 1.238180100917816162e-01 1.750475913286209106e-01 4.166219234466552734e-01 -1.296742409467697144e-01 1.128977537155151367e-01 -1.876735091209411621e-01 -1.485477834939956665e-01 -1.355353593826293945e-01 -8.828342705965042114e-02 6.250964850187301636e-02 -8.781964331865310669e-02
-1.620182096958160400e-01 -1.102834418416023254e-01 1.156840249896049500e-01 5.921008437871932983e-02 1.857359707355499268e-01 6.844138354063034058e-02 -4.107848741114139557e-03 -9.473983943462371826e-02 -1.161200478672981262e-01 -2.018135786056518555e-01 -4.400298297405242920e-01 1.056256517767906189e-02 -2.357496172189712524e-01 -2.090260237455368042e-01 9.785591065883636475e-02 4.186482354998588562e-02 -1.566615253686904907e-01 -2.806613743305206299e-01 1.438273340463638306e-01 -2.995727956295013428e-02 -4.820886626839637756e-02 4.377031233161687851e-03 1.388157159090042114e-01 2.039518803358078003e-01 -2.266159355640411377e-01 -4.241714775562286377e-01 2.939791046082973480e-02 -8.082956075668334961e-02 -4.800697788596153259e-02 -2.919479608535766602e-01 -3.488111495971679688e-02 -1.498001068830490112e-01
1.191983371973037720e-01 -1.087543368339538574e-01 -4.003973007202148438e-01 -5.350722000002861023e-02 3.978142142295837402e-02 -1.611178517341613770e-01 2.301174588501453400e-02 -1.818390935659408569e-01 -2.707895636558532715e-01 5.218150466680526733e-02 -2.983752824366092682e-02 -3.800676763057708740e-02 -3.089625835418701172e-01 -8.501513302326202393e-02 1.040438264608383179e-01 -2.234114110469818115e-01 7.169722579419612885e-03 1.306607574224472046e-01 3.019579686224460602e-02 -3.353331983089447021e-01 1.826700121164321899e-01 8.669424057006835938e-02 2.291188240051269531e-01 1.593941152095794678e-01 4.640990495681762695e-02 -2.773371934890747070e-01 7.901879400014877319e-02 -3.345375061035156250e-01 -2.907412499189376831e-02 -2.319071143865585327e-01 -1.141215208917856216e-02 -8.113729953765869141e-02
-2.686116993427276611e-01 -1.248965784907341003e-01 -2.870216667652130127e-01 2.561545670032501221e-01 1.232666298747062683e-01 -3.008327633142471313e-02 2.019099444150924683e-01 -2.753510139882564545e-03 6.118451058864593506e-02 -2.441385760903358459e-02 -9.066884964704513550e-02 2.306569069623947144e-01 5.248815193772315979e-02 2.856886200606822968e-02 -1.951357722282409668e-02 -2.145131379365921021e-01 -2.735381126403808594e-01 -3.813795149326324463e-01 -3.068450093269348145e-01 -1.436759382486343384e-01 1.244021728634834290e-01 8.702422678470611572e-02 1.116790026426315308e-01 1.296819150447845459e-01 1.000171229243278503e-01 -4.514063894748687744e-02 -6.104876846075057983e-02 -2.305726557970046997e-01 2.155181765556335449e-01 -1.408054232597351074e-01 -2.399294823408126831e-01 -1.070760190486907959e-01
-1.567916274070739746e-01 -3.402175009250640869e-02 -2.359055876731872559e-01 -1.180470064282417297e-01 7.779817283153533936e-02 5.341608077287673950e-02 -7.498149573802947998e-02 -9.238558262586593628e-02 -1.035834029316902161e-01 7.200925052165985107e-02 -2.161918133497238159e-01 -2.902142107486724854e-01 4.535196423530578613e-01 -1.131846606731414795e-01 1.378945261240005493e-01 -1.484577059745788574e-01 2.984290719032287598e-01 -1.858016103506088257e-01 2.145130187273025513e-01 -2.598247528076171875e-01 5.240081623196601868e-02 3.336374834179878235e-02 -1.225153077393770218e-02 2.185332477092742920e-01 1.803568564355373383e-02 -1.144754812121391296e-01 -1.357784271240234375e-01 -2.708966732025146484e-01 1.809556484222412109e-01 3.724657371640205383e-02 1.532777398824691772e-01 -1.530885249376296997e-01
-2.213232517242431641e-01 -2.216453701257705688e-01 6.548291072249412537e-03 -1.236342042684555054e-01 1.151213347911834717e-01 -7.900783419609069824e-02 -1.020585745573043823e-01 7.653731852769851685e-02 1.864036321640014648e-01 1.499383337795734406e-02 -2.289798259735107422e-01 -1.159033775329589844e-01 4.741180837154388428e-01 -2.161800116300582886e-01 -4.283962398767471313e-02 -1.059510558843612671e-01 -2.261733263731002808e-02 -3.234086036682128906e-01 7.296375185251235962e-02 -2.952640056610107422e-01 1.842674165964126587e-01 5.322770774364471436e-02 -2.297277599573135376e-01 -3.476302139461040497e-03 -5.797994881868362427e-02 -1.690393835306167603e-01 7.446295022964477539e-02 -1.226167827844619751e-01 -3.061376698315143585e-02 -2.470680326223373413e-01 -1.153104007244110107e-01 -2.244929522275924683e-01
1.341635286808013916e-01 4.302068054676055908e-02 -2.350043654441833496e-01 -2.557379752397537231e-02 2.242220640182495117e-01 -1.639432162046432495e-01 8.027611672878265381e-02 1.223804354667663574e-01 8.213602006435394287e-02 -6.661292910575866699e-02 -5.098524689674377441e-01 -3.109413385391235352e-01 -5.769290775060653687e-02 -1.667378693819046021e-01 -7.126157730817794800e-02 -2.347608059644699097e-01 -3.288801759481430054e-02 1.411859691143035889e-02 3.629401698708534241e-02 -7.489854097366333008e-02 2.620466426014900208e-02 -1.032383739948272705e-01 6.237884238362312317e-02 1.106923893094062805e-01 -2.225951850414276123e-02 -1.701234281063079834e-01 -2.685651481151580811e-01 -4.025464355945587158e-01 6.672871112823486328e-02 -1.792958378791809082e-01 -1.730218529701232910e-01 2.672392129898071289e-02
-2.991555929183959961e-01 -1.267147809267044067e-01 -1.255635172128677368e-01 6.052850931882858276e-02 2.472223788499832153e-01 1.252120286226272583e-01 -1.664538532495498657e-01 -6.289536505937576294e-02 -1.368018388748168945e-01 4.596346989274024963e-02 -1.777586042881011963e-01 1.843146681785583496e-01 1.783305034041404724e-02 -3.943314850330352783e-01 2.095963656902313232e-01 2.673399634659290314e-03 1.234816201031208038e-02 -1.792222261428833008e-01 7.446539402008056641e-02 -2.216403931379318237e-01 2.289856076240539551e-01 -1.030800268054008484e-01 1.066305711865425110e-01 -2.493238262832164764e-02 1.788302361965179443e-01 -3.720950782299041748e-01 1.638962887227535248e-02 -1.605321615934371948e-01 2.522052638232707977e-02 -1.799321472644805908e-01 1.230758801102638245e-01 -2.716274559497833252e-01
-2.512857615947723389e-01 1.205017790198326111e-01 9.112031012773513794e-02 -2.176223136484622955e-02 7.412134110927581787e-02 -2.313205897808074951e-01 1.596355736255645752e-01 -1.208450496196746826e-01 1.519711166620254517e-01 -1.897638477385044098e-02 -2.536497414112091064e-01 1.280872970819473267e-01 2.391826063394546509e-01 1.236907094717025757e-01 6.468239426612854004e-02 -3.076820969581604004e-01 -9.131386876106262207e-02 -2.114328294992446899e-01 -1.507260948419570923e-01 -1.629292219877243042e-01 1.105688791722059250e-02 1.295437943190336227e-02 1.532325297594070435e-01 3.995819687843322754e-01 -1.849047392606735229e-01 -1.241804212331771851e-01 -2.583202719688415527e-01 -2.433419972658157349e-01 -7.252457085996866226e-03 -2.105217128992080688e-01 -1.487194448709487915e-01 -1.054568439722061157e-01
-2.196538299322128296e-01 1.634259372949600220e-01 -7.639328390359878540e-02 -9.968007355928421021e-02 3.153800368309020996e-01 -1.376525461673736572e-01 -2.321906834840774536e-01 -2.959927618503570557e-01 8.021454513072967529e-02 2.285335958003997803e-01 5.943304300308227539e-02 1.891419105231761932e-02 1.298515945672988892e-01 6.576342508196830750e-03 2.927669137716293335e-02 -2.650991380214691162e-01 3.150471150875091553e-01 -3.404830694198608398e-01 1.589827090501785278e-01 -1.413219571113586426e-01 -6.852542608976364136e-02 8.888769149780273438e-02 2.511581480503082275e-01 2.193000316619873047e-01 -1.494233310222625732e-02 -6.286424398422241211e-02 8.180708438158035278e-02 -2.417068034410476685e-01 6.547593325376510620e-02 -1.048915013670921326e-01 -9.651431441307067871e-02 1.436984390020370483e-01
-1.407040357589721680e-01 -2.117402851581573486e-01 -8.244711905717849731e-02 -1.813874840736389160e-01 3.498465418815612793e-01 -2.435006946325302124e-01 1.413472592830657959e-01 -1.403715610504150391e-01 -1.784488707780838013e-01 -1.602143198251724243e-01 -3.154129981994628906e-01 9.396637324243783951e-04 -1.609066277742385864e-01 -2.196864038705825806e-01 1.301490217447280884e-01 -1.715131402015686035e-01 3.082644939422607422e-01 1.051100641489028931e-01 -6.453258544206619263e-02 -2.234105914831161499e-01 1.408226601779460907e-02 -1.825681775808334351e-01 -5.567668750882148743e-02 5.359642952680587769e-02 -5.633193254470825195e-02 -2.187057286500930786e-01 2.402327954769134521e-02 -7.160021364688873291e-02 -4.803496226668357849e-02 -3.123971521854400635e-01 1.664307117462158203e-01 1.132793873548507690e-01
-3.544911742210388184e-01 3.505697101354598999e-02 5.419750511646270752e-02 -1.914097554981708527e-02 3.527818024158477783e-01 -2.852574288845062256e-01 2.313617430627346039e-02 1.490175426006317139e-01 6.678666919469833374e-03 -1.113350316882133484e-01 -7.346434891223907471e-02 -8.020076900720596313e-02 5.849053710699081421e-02 -2.790292799472808838e-01 -1.339441835880279541e-01 -2.880362868309020996e-01 -1.179525777697563171e-01 9.378720819950103760e-02 2.551030926406383514e-02 3.601256385445594788e-02 2.302564680576324463e-01 2.127088755369186401e-01 1.310684084892272949e-01 1.963480710983276367e-01 -8.350446075201034546e-02 -1.116947922855615616e-02 -3.732891082763671875e-01 -1.505531072616577148e-01 -7.162044942378997803e-02 -2.655380070209503174e-01 3.321620449423789978e-02 -1.013817563652992249e-01
-2.342817485332489014e-01 1.637278310954570770e-02 -2.401641458272933960e-01 8.679219521582126617e-03 1.769388765096664429e-01 -6.991439312696456909e-02 -1.765753477811813354e-01 3.960636258125305176e-02 -1.560757011175155640e-01 2.354202717542648315e-01 -1.826355159282684326e-01 5.144905671477317810e-02 -5.140534788370132446e-02 -9.540028870105743408e-02 -8.772414177656173706e-02 -8.336174488067626953e-02 2.076600790023803711e-01 -3.388866782188415527e-01 8.954184502363204956e-02 -4.161462783813476562e-01 -1.718460321426391602e-01 1.040857806801795959e-01 9.101378172636032104e-02 1.854147315025329590e-01 -2.099761813879013062e-01 -1.513196155428886414e-03 1.125047802925109863e-01 1.494842581450939178e-03 1.122447773814201355e-01 -3.364319503307342529e-01 -2.543919980525970459e-01 8.081866055727005005e-02
-2.090652436017990112e-01 -2.933834791183471680e-01 -2.270110696554183960e-01 -2.120987772941589355e-01 5.212686955928802490e-02 2.131246775388717651e-01 -4.735535383224487305e-02 9.301597625017166138e-02 -3.081618808209896088e-02 5.590625107288360596e-03 -2.791585624217987061e-01 6.100505217909812927e-02 4.095453917980194092e-01 -2.495608478784561157e-01 6.013008952140808105e-02 -3.244156762957572937e-02 2.902985215187072754e-01 -1.320567280054092407e-01 1.316574066877365112e-01 -2.729504406452178955e-01 1.296415925025939941e-01 -4.367268085479736328e-02 8.792936056852340698e-02 2.403073459863662720e-01 -1.332619488239288330e-01 -1.330505311489105225e-01 -4.824721440672874451e-02 -1.783078908920288086e-01 1.236426010727882385e-01 -1.284763310104608536e-02 6.088343262672424316e-02 -1.757062822580337524e-01
-2.060443535447120667e-02 1.350266635417938232e-01 -3.031462989747524261e-02 -8.292945474386215210e-02 2.875721454620361328e-01 5.125361308455467224e-02 -5.914129689335823059e-02 -1.891222000122070312e-01 -3.127476871013641357e-01 -1.475148350000381470e-01 -2.100871950387954712e-01 1.152367293834686279e-01 -2.161778956651687622e-01 -1.895555704832077026e-01 5.531669408082962036e-02 -1.907119341194629669e-02 3.747760355472564697e-01 -6.724365800619125366e-02 -8.691318333148956299e-02 -3.342576324939727783e-01 -6.122217327356338501e-02 2.583389580249786377e-01 -1.096042171120643616e-01 3.402989506721496582e-01 -1.290671080350875854e-01 -1.231031417846679688e-01 -2.457556687295436859e-02 -9.832637757062911987e-02 -8.410850912332534790e-02 -2.618068158626556396e-01 2.861855924129486084e-02 -6.925617903470993042e-02
2.487077377736568451e-02 -2.891597449779510498e-01 7.499630749225616455e-02 -4.450040310621261597e-02 3.245174288749694824e-01 2.213921025395393372e-02 -6.369702517986297607e-02 5.388331133872270584e-03 -2.998654842376708984e-01 1.405671983957290649e-01 -3.778419494628906250e-01 -1.317262370139360428e-02 1.308618634939193726e-01 1.068355515599250793e-01 1.714350432157516479e-01 -1.630577147006988525e-01 1.494577378034591675e-01 4.379327967762947083e-02 8.830133825540542603e-02 -3.450817167758941650e-01 9.173288196325302124e-02 5.045382305979728699e-02 1.169027760624885559e-01 1.094962283968925476e-02 -8.305499702692031860e-02 -4.991689920425415039e-01 1.153928339481353760e-01 -5.679956823587417603e-02 1.156628876924514771e-02 -5.115764960646629333e-02 5.633944645524024963e-02 -8.201917260885238647e-02
4.095167852938175201e-03 -1.252392083406448364e-01 1.136437151581048965e-02 7.906520366668701172e-02 3.075994551181793213e-01 -2.044785320758819580e-01 1.654321700334548950e-01 -2.303507551550865173e-02 -1.868854463100433350e-01 -8.121628314256668091e-03 -1.060170233249664307e-01 -4.834480583667755127e-02 2.677227556705474854e-02 -2.894422709941864014e-01 -9.667063504457473755e-02 -1.063497737050056458e-01 1.012648269534111023e-02 -2.688223123550415039e-01 -1.614106297492980957e-01 -1.896477639675140381e-01 1.856736838817596436e-01 -1.817462444305419922e-01 -1.593963354825973511e-01 3.085525035858154297e-01 -1.457680165767669678e-01 -1.492320001125335693e-01 -1.396819949150085449e-01 5.034412443637847900e-02 2.996730990707874298e-02 -3.788894116878509521e-01 -8.486051857471466064e-02 -3.466210961341857910e-01
-4.078393802046775818e-02 3.148913979530334473e-01 -1.506832838058471680e-01 -1.369904428720474243e-01 5.782937258481979370e-02 -2.056909352540969849e-01 1.458643823862075806e-01 2.201109826564788818e-01 3.340528011322021484e-01 -1.424962133169174194e-01 -1.999784409999847412e-01 1.155990362167358398e-01 1.964272260665893555e-01 -2.386107109487056732e-02 1.407597213983535767e-01 -2.235146164894104004e-01 8.272618986666202545e-03 -1.734614670276641846e-01 1.363727599382400513e-01 -1.590444892644882202e-01 -7.986353337764739990e-02 2.451981604099273682e-01 -5.769060179591178894e-02 2.149081677198410034e-01 -2.161429971456527710e-01 -3.018806874752044678e-01 -4.093050956726074219e-03 -1.465534865856170654e-01 1.181088015437126160e-01 -1.208012700080871582e-01 -4.785179160535335541e-03 -2.649150788784027100e-01
-3.098065257072448730e-01 7.164047658443450928e-02 -2.354121059179306030e-01 -3.505727350711822510e-01 8.184702694416046143e-02 2.118369191884994507e-01 -9.000339359045028687e-02 1.956744939088821411e-01 -2.136307656764984131e-01 -7.006906718015670776e-02 -2.657715082168579102e-01 -2.868144214153289795e-01 -1.217641159892082214e-01 -1.408492922782897949e-01 1.081312596797943115e-01 -2.033865600824356079e-01 5.682673305273056030e-02 -1.639619320631027222e-01 4.123671725392341614e-02 8.305669762194156647e-03 3.228961257264018059e-03 1.751747876405715942e-01 2.279856242239475250e-02 2.107019536197185516e-03 5.856925249099731445e-02 -4.515131711959838867e-01 -6.072037294507026672e-02 -1.731377840042114258e-01 -1.544711142778396606e-01 -4.523035511374473572e-02 3.390029817819595337e-02 -1.785328611731529236e-02
-1.618915647268295288e-01 -2.044286429882049561e-01 -2.166952788829803467e-01 3.270585834980010986e-02 2.226445674896240234e-01 7.473219931125640869e-02 -1.934003084897994995e-01 -4.943224415183067322e-02 -6.146918609738349915e-02 -3.604001179337501526e-02 -3.135912716388702393e-01 -2.205645851790904999e-02 5.573333054780960083e-02 -3.792609572410583496e-01 1.614572703838348389e-01 -9.129409492015838623e-02 -6.043568626046180725e-02 -2.429090291261672974e-01 8.053860813379287720e-02 -1.688755005598068237e-01 8.296596258878707886e-02 -7.007976621389389038e-02 1.116411611437797546e-01 -1.141159087419509888e-01 6.825000047683715820e-02 -2.658237814903259277e-01 8.338376879692077637e-02 -1.233532652258872986e-01 -1.270170956850051880e-01 -3.568855524063110352e-01 2.451673597097396851e-01 -2.601522207260131836e-01
-1.243117973208427429e-01 5.792766064405441284e-02 -2.461265623569488525e-01 1.583698540925979614e-01 1.904724985361099243e-01 -6.720012426376342773e-02 -2.032694220542907715e-01 2.016071975231170654e-01 -1.121884956955909729e-01 4.311040639877319336e-01 -2.522596716880798340e-01 6.562758237123489380e-02 -7.586927711963653564e-02 1.594918817281723022e-01 7.530730217695236206e-02 -7.986122369766235352e-02 1.639512330293655396e-01 -4.885190166532993317e-03 1.369955092668533325e-01 -4.695302546024322510e-01 1.014949157834053040e-01 1.182040199637413025e-01 -9.148325026035308838e-02 6.893347203731536865e-02 -7.056660950183868408e-02 -6.737320125102996826e-02 -7.172965910285711288e-03 -9.450411051511764526e-02 7.952405512332916260e-02 -6.579450517892837524e-02 -3.360687792301177979e-01 -1.323977261781692505e-01
-9.308885782957077026e-02 -3.972597047686576843e-02 -3.535676896572113037e-01 -2.700944840908050537e-01 2.429127842187881470e-01 1.365585923194885254e-01 -1.735428124666213989e-01 7.071226835250854492e-02 1.054689567536115646e-02 -1.117236986756324768e-01 -1.858141571283340454e-01 -2.042777389287948608e-01 -2.002429217100143433e-02 -3.234208226203918457e-01 -2.803998291492462158e-01 -3.440140783786773682e-01 -1.951722893863916397e-03 -8.435098826885223389e-02 -8.355478197336196899e-02 -2.114111930131912231e-02 -8.586655557155609131e-02 -5.539567768573760986e-02 2.034981995820999146e-01 4.650444537401199341e-02 2.797423005104064941e-01 -9.876464307308197021e-02 -1.489050984382629395e-01 -1.390614360570907593e-01 1.369983106851577759e-01 -1.784981638193130493e-01 -7.653146237134933472e-02 -1.833851635456085205e-01
4.733492061495780945e-02 -1.598591953516006470e-01 -2.545952498912811279e-01 1.480430513620376587e-01 6.027065217494964600e-02 -2.275229841470718384e-01 7.440643757581710815e-02 1.780350506305694580e-01 -1.266845613718032837e-01 9.956885129213333130e-02 -3.123503029346466064e-01 -2.968986034393310547e-01 -1.018397435545921326e-01 1.531986892223358154e-02 4.132737964391708374e-02 -4.452908039093017578e-01 1.865815520286560059e-01 -4.894151911139488220e-02 1.183163840323686600e-02 -1.967569142580032349e-01 7.472140341997146606e-02 2.351581305265426636e-02 2.543079853057861328e-01 -3.292709589004516602e-02 -1.958065181970596313e-01 -4.409218952059745789e-02 -9.169837832450866699e-02 -3.993871808052062988e-01 -1.326621882617473602e-02 7.499361783266067505e-02 -9.240743517875671387e-02 -8.251241408288478851e-03
-5.555802583694458008e-02 1.332310140132904053e-01 4.468671232461929321e-02 2.458478808403015137e-01 7.641045004129409790e-02 -7.418354600667953491e-02 -1.528978049755096436e-01 5.183712113648653030e-03 -1.373546272516250610e-01 1.190148293972015381e-01 -2.544061243534088135e-01 2.821404933929443359e-01 4.319177940487861633e-03 -2.271272987127304077e-01 1.102645248174667358e-01 -3.230156302452087402e-01 1.668513119220733643e-01 -2.648998200893402100e-01 -4.857684299349784851e-02 -4.836713969707489014e-01 -1.275602728128433228e-02 1.369472593069076538e-01 -3.091757558286190033e-02 -1.208971291780471802e-01 -2.479175291955471039e-02 -2.682069540023803711e-01 6.440671533346176147e-02 1.235056221485137939e-01 1.271324604749679565e-01 -2.308089286088943481e-01 -6.495624780654907227e-02 -4.598550125956535339e-02
-2.078457921743392944e-01 -2.820972800254821777e-01 -1.181819587945938110e-01 -3.048869594931602478e-02 1.394747346639633179e-01 1.036814078688621521e-01 -1.588351130485534668e-01 3.479117527604103088e-02 -2.464832663536071777e-01 -2.132482677698135376e-01 -3.245691061019897461e-01 1.266816556453704834e-01 2.481338940560817719e-02 -3.123786151409149170e-01 7.502113282680511475e-02 -2.069808393716812134e-01 2.681632153689861298e-02 -2.672698199748992920e-01 5.350590497255325317e-02 -1.620266884565353394e-01 -1.312305927276611328e-01 1.214718725532293320e-02 1.007795613259077072e-02 3.358697518706321716e-02 4.803850501775741577e-02 -2.985522747039794922e-01 -1.434198673814535141e-02 -1.113895848393440247e-01 -1.369082182645797729e-01 -3.323302268981933594e-01 2.711761593818664551e-01 -6.892361491918563843e-02
-2.302426546812057495e-01 4.994750395417213440e-02 -3.236758522689342499e-03 -3.044838607311248779e-01 3.088079392910003662e-01 -1.958114653825759888e-01 -1.401344034820795059e-02 -1.435914039611816406e-01 6.861476600170135498e-02 -3.375028818845748901e-02 -3.897726163268089294e-02 -1.237660646438598633e-01 1.523614972829818726e-01 -1.771914362907409668e-01 -2.063509225845336914e-01 -1.570557206869125366e-01 -9.469000995159149170e-02 -9.578640013933181763e-02 -1.476487070322036743e-01 -2.009602636098861694e-01 4.046686589717864990e-01 -9.920857101678848267e-02 4.054829478263854980e-03 3.003880381584167480e-01 -1.697685271501541138e-01 -2.724239528179168701e-01 6.420978903770446777e-02 -1.112732216715812683e-01 5.451557040214538574e-02 3.283959999680519104e-02 2.143870741128921509e-01 1.974415630102157593e-01
-5.133326724171638489e-02 -2.574499882757663727e-02 -2.589948773384094238e-01 1.718246042728424072e-01 2.031724452972412109e-01 -1.770337671041488647e-01 3.365679085254669189e-02 9.902915358543395996e-02 -2.354067862033843994e-01 3.321498334407806396e-01 -2.449822276830673218e-01 4.758278280496597290e-02 9.246768057346343994e-02 1.218966767191886902e-02 7.626359909772872925e-02 -1.046714112162590027e-01 3.244041651487350464e-02 -1.248255744576454163e-01 -1.523929182440042496e-02 -3.984075486660003662e-01 1.987012326717376709e-01 1.039999648928642273e-01 -1.111711561679840088e-01 -1.011434569954872131e-01 1.567454636096954346e-02 -4.114120826125144958e-02 -8.266338706016540527e-02 9.037542156875133514e-03 1.796005070209503174e-01 -2.033360451459884644e-01 -3.646228313446044922e-01 -3.149009346961975098e-01
-2.235125191509723663e-02 8.320839703083038330e-02 -4.408172667026519775e-01 2.991100586950778961e-02 3.022542893886566162e-01 -9.144061245024204254e-03 -6.481350958347320557e-02 -2.112720310688018799e-01 -3.092119991779327393e-01 -1.007637754082679749e-01 -2.396229505538940430e-01 9.993700683116912842e-02 -3.009777665138244629e-01 -1.292120367288589478e-01 9.628984332084655762e-02 -1.906926035881042480e-01 -1.144406646490097046e-01 -8.166452497243881226e-02 5.904268100857734680e-02 -1.912383437156677246e-01 -2.931743161752820015e-03 2.206415683031082153e-02 1.510465592145919800e-01 1.855152845382690430e-01 -1.637395918369293213e-01 -1.891115158796310425e-01 8.259119093418121338e-02 -9.537030011415481567e-02 -2.106405645608901978e-01 -1.915338933467864990e-01 2.028076946735382080e-01 -1.129918172955513000e-01
-3.766599297523498535e-01 8.255504816770553589e-02 -1.270720809698104858e-01 -1.384561806917190552e-01 1.769699752330780029e-01 -2.467553317546844482e-01 2.100447863340377808e-01 -2.111625075340270996e-01 -1.919631808996200562e-01 3.626414760947227478e-02 -1.837980598211288452e-01 -9.350787103176116943e-02 -2.003200203180313110e-01 -2.181728333234786987e-01 5.560585856437683105e-02 7.784894108772277832e-02 7.059125695377588272e-03 -1.449633240699768066e-01 7.778538018465042114e-02 -2.963436543941497803e-01 -1.657581180334091187e-01 2.610548436641693115e-01 2.053311616182327271e-01 1.471287664026021957e-02 -1.315067708492279053e-01 -1.542990952730178833e-01 -1.089198514819145203e-02 -1.139909699559211731e-01 4.326680302619934082e-02 -3.507926166057586670e-01 -1.453540921211242676e-01 -6.558937579393386841e-02
-1.176866888999938965e-01 -1.700753122568130493e-01 -8.293830603361129761e-02 1.490099430084228516e-01 7.968299090862274170e-02 -2.040435373783111572e-01 3.051149845123291016e-02 4.352307319641113281e-02 -5.105771869421005249e-02 2.001103013753890991e-01 -1.280290186405181885e-01 -1.804847121238708496e-01 -1.350951790809631348e-01 6.087836995720863342e-02 -2.110705077648162842e-01 -2.406662702560424805e-01 2.438101321458816528e-01 -3.236952424049377441e-01 -8.132301270961761475e-02 -3.723003566265106201e-01 -2.463490143418312073e-02 2.248454689979553223e-01 1.562528125941753387e-02 2.425842918455600739e-02 -9.450265765190124512e-02 -4.522358998656272888e-02 7.404470443725585938e-02 -4.820744395256042480e-01 8.565277606248855591e-02 1.867055594921112061e-01 1.924407482147216797e-02 -9.181538224220275879e-02
-2.189757078886032104e-01 1.360787600278854370e-01 -2.456736564636230469e-02 -8.230817317962646484e-02 3.860652148723602295e-01 7.010692264884710312e-03 2.476224675774574280e-02 -8.449809253215789795e-02 2.045576572418212891e-01 -1.109157130122184753e-01 -2.805328667163848877e-01 1.761438697576522827e-01 -3.883314877748489380e-02 -2.489195913076400757e-01 2.604454755783081055e-01 -9.355792403221130371e-02 1.492436975240707397e-01 -4.916274920105934143e-02 1.354868412017822266e-01 -2.086929082870483398e-01 2.127249389886856079e-01 -2.630060911178588867e-02 5.980088561773300171e-02 -1.137473732233047485e-01 -3.329007327556610107e-02 -3.691346943378448486e-01 -3.009240329265594482e-01 -2.395603507757186890e-01 -1.767762564122676849e-02 2.352236211299896240e-02 -6.954279541969299316e-02 -1.590807735919952393e-01
-4.885957390069961548e-02 -4.485184252262115479e-01 -1.277832537889480591e-01 9.378653019666671753e-02 2.509351372718811035e-01 -9.651295840740203857e-02 8.481431007385253906e-02 -1.226853206753730774e-01 -2.067777365446090698e-01 2.503767609596252441e-02 -3.373364508152008057e-01 -1.086594387888908386e-01 -1.533041596412658691e-01 -1.345177143812179565e-01 8.941608667373657227e-02 -1.953846067190170288e-01 8.683332800865173340e-02 -1.538496166467666626e-01 2.205458432435989380e-01 -2.710489332675933838e-01 6.817488372325897217e-02 -5.987701565027236938e-02 5.567112192511558533e-02 -5.317377671599388123e-02 1.355139762163162231e-01 -3.397643864154815674e-01 -7.089408487081527710e-02 -1.204638779163360596e-01 -1.167621538043022156e-01 -2.629678845405578613e-01 -1.220516711473464966e-01 -3.919202834367752075e-02
-2.869994044303894043e-01 4.800858348608016968e-02 -7.340282946825027466e-02 -1.275754421949386597e-01 9.626789018511772156e-03 -8.866055309772491455e-02 -3.131995350122451782e-02 8.428084850311279297e-02 -3.178616166114807129e-01 -8.312112092971801758e-02 -2.342142164707183838e-01 1.202299073338508606e-01 4.291293025016784668e-02 -1.692480146884918213e-01 1.258112788200378418e-01 -3.278973400592803955e-01 6.289175152778625488e-02 -1.867354959249496460e-01 2.997055947780609131e-01 -2.264312952756881714e-01 -2.814094424247741699e-01 1.360930055379867554e-01 -4.098741337656974792e-02 3.601725697517395020e-01 6.793143693357706070e-03 -3.253091871738433838e-01 -5.642235744744539261e-03 6.257806718349456787e-02 -3.563806787133216858e-02 -1.119155064225196838e-01 -1.166606545448303223e-01 -1.659483648836612701e-02
-9.164694696664810181e-02 4.882111027836799622e-02 -1.883094012737274170e-01 -2.748569548130035400e-01 3.963243365287780762e-01 -5.235406104475259781e-03 -1.268438398838043213e-01 2.716938219964504242e-02 -1.332080811262130737e-01 8.606296777725219727e-02 3.012781590223312378e-02 6.697387993335723877e-02 -3.228063927963376045e-03 -4.869391396641731262e-02 -3.319030255079269409e-02 -3.100884556770324707e-01 4.062931835651397705e-01 -3.108336627483367920e-01 2.116227746009826660e-01 -2.533217370510101318e-01 1.597524248063564301e-02 -1.857948899269104004e-01 1.004006937146186829e-01 1.484139412641525269e-01 -1.442797929048538208e-01 5.482754856348037720e-02 2.905842661857604980e-02 -1.698774099349975586e-01 1.732476055622100830e-01 -6.864913552999496460e-02 -2.038958966732025146e-01 -8.212102204561233521e-02
-9.642789140343666077e-03 -1.781179457902908325e-01 -2.116455584764480591e-01 1.273192167282104492e-01 1.485580354928970337e-01 -3.990684449672698975e-01 4.096980094909667969e-01 1.089618578553199768e-01 1.380451917648315430e-01 -9.632910043001174927e-02 -2.817360758781433105e-01 1.147414594888687134e-01 1.891983896493911743e-01 -3.048011958599090576e-01 -1.091991961002349854e-01 -9.761548042297363281e-02 2.052705883979797363e-01 -2.366371899843215942e-01 9.585004299879074097e-02 -1.984089612960815430e-01 1.706923395395278931e-01 1.111636757850646973e-01 -5.683208350092172623e-03 5.746190249919891357e-02 1.369100809097290039e-01 -1.706093996763229370e-01 9.663452953100204468e-02 1.402881089597940445e-02 5.675953254103660583e-02 -1.225928142666816711e-01 -8.892807364463806152e-02 -6.135474890470504761e-03
-3.395829200744628906e-01 3.764032945036888123e-02 -2.144297808408737183e-01 -5.827560648322105408e-02 1.936105489730834961e-01 -3.097559511661529541e-01 6.398027390241622925e-02 2.047092467546463013e-01 1.323936879634857178e-01 1.148968786001205444e-01 -3.124834299087524414e-01 -1.737054809927940369e-02 2.041095495223999023e-02 -7.036793394945561886e-04 8.976002037525177002e-02 -3.564012050628662109e-01 -1.141242086887359619e-01 -5.540170893073081970e-02 -1.516745835542678833e-01 -5.508475378155708313e-02 -1.506405025720596313e-01 1.818792670965194702e-01 1.618936210870742798e-01 4.391694664955139160e-01 -1.395010296255350113e-02 2.917101141065359116e-03 -1.783005148172378540e-01 -6.225918605923652649e-02 -1.427500098943710327e-01 -8.022189140319824219e-02 1.016297414898872375e-01 -1.694280281662940979e-02
-2.686515152454376221e-01 -2.302143275737762451e-01 -7.752326130867004395e-02 -1.848282814025878906e-01 2.015365064144134521e-01 -2.693530917167663574e-01 -2.276516407728195190e-01 -5.913326982408761978e-03 -1.699937582015991211e-01 -1.179686784744262695e-01 -2.000401914119720459e-01 -4.481678362935781479e-03 1.804030984640121460e-01 1.872308105230331421e-01 1.763173490762710571e-01 7.521946728229522705e-02 -9.208520501852035522e-02 -1.422856599092483521e-01 -1.911211460828781128e-01 -2.220582216978073120e-01 2.591801881790161133e-01 -1.663574576377868652e-01 7.667583227157592773e-02 3.996330127120018005e-02 -1.655725091695785522e-01 -2.229973822832107544e-01 1.122462451457977295e-01 -3.950798884034156799e-03 -8.765731938183307648e-03 -3.211089372634887695e-01 2.390570342540740967e-01 -1.243004426360130310e-01
9.399624168872833252e-02 -1.713940948247909546e-01 -2.523531615734100342e-01 -1.361283361911773682e-01 2.749176323413848877e-01 -1.553565114736557007e-01 -2.669063210487365723e-01 2.910894453525543213e-01 1.629807949066162109e-01 -6.435497198253870010e-03 -5.236243456602096558e-02 -1.953594386577606201e-01 -7.099805772304534912e-02 1.968157142400741577e-01 1.010903790593147278e-01 -2.101364582777023315e-01 -7.196687161922454834e-02 -2.203693985939025879e-01 -3.034325689077377319e-02 -3.505251184105873108e-02 4.094529151916503906e-02 -4.879472777247428894e-02 1.079832985997200012e-01 3.425050079822540283e-01 -1.433640420436859131e-01 -2.363967597484588623e-01 -1.740398854017257690e-01 -3.161862194538116455e-01 7.272702455520629883e-02 -1.875157803297042847e-01 -1.230109781026840210e-01 8.379220217466354370e-02
-1.768393367528915405e-01 -1.073140129446983337e-01 -4.278635680675506592e-01 3.159546479582786560e-02 2.106607407331466675e-01 -3.365868031978607178e-01 -5.475306138396263123e-02 7.341463118791580200e-03 -6.546015292406082153e-02 6.334611028432846069e-02 -5.646159127354621887e-02 1.135499402880668640e-01 -1.213795617222785950e-01 -1.696092635393142700e-02 1.862757802009582520e-01 -5.360350757837295532e-02 -1.463665068149566650e-01 1.323418617248535156e-01 -2.475306987762451172e-01 -3.505468368530273438e-01 -8.854068070650100708e-02 3.786937519907951355e-02 1.028423681855201721e-01 1.485131382942199707e-01 1.025566011667251587e-01 -1.787856370210647583e-01 1.986947506666183472e-01 -4.278886616230010986e-01 7.041897159069776535e-03 3.573371097445487976e-02 -4.469994828104972839e-02 4.561223834753036499e-02
-7.678381353616714478e-02 -2.299198061227798462e-01 -1.611056476831436157e-01 6.782720237970352173e-02 7.102020550519227982e-03 -7.988239079713821411e-02 9.790913760662078857e-02 9.952210634946823120e-02 6.768972426652908325e-02 -9.956809133291244507e-02 -1.084587126970291138e-01 2.830725014209747314e-01 2.278195470571517944e-01 -1.565038114786148071e-01 8.926782757043838501e-02 -3.194564878940582275e-01 -2.916722595691680908e-01 -3.610988855361938477e-01 -1.262827813625335693e-01 -1.594366282224655151e-01 1.050868034362792969e-01 2.680654227733612061e-01 1.185189038515090942e-01 4.613770171999931335e-02 -4.580659046769142151e-02 -1.654354296624660492e-02 -1.346092224121093750e-01 -3.562668561935424805e-01 -2.634241804480552673e-02 -2.048615962266921997e-01 -1.261690557003021240e-01 -1.733469218015670776e-01
-1.687321066856384277e-01 2.343987524509429932e-01 -5.661450624465942383e-01 5.419638380408287048e-02 2.538971304893493652e-01 1.079927664250135422e-02 -2.029726356267929077e-01 1.981381624937057495e-01 -2.770525217056274414e-02 -3.296940028667449951e-02 -2.229409962892532349e-01 -1.471554338932037354e-01 1.979140937328338623e-02 1.391249448060989380e-01 -3.058550134301185608e-02 -9.529533982276916504e-02 -1.025740802288055420e-02 -6.494977511465549469e-03 4.555055499076843262e-02 -2.478075027465820312e-01 2.819359600543975830e-01 -7.144042849540710449e-02 1.989452913403511047e-02 1.251794844865798950e-01 -6.803001463413238525e-02 4.638748615980148315e-02 1.332722008228302002e-01 -3.525431454181671143e-01 2.051044814288616180e-02 -1.298855245113372803e-01 8.294413238763809204e-02 8.848476409912109375e-02
7.015129178762435913e-02 -6.640458852052688599e-02 -1.908355951309204102e-01 2.496065199375152588e-02 5.425332188606262207e-01 -1.479005790315568447e-03 -2.304314374923706055e-01 1.779599040746688843e-01 -3.532285615801811218e-02 -4.405689612030982971e-02 -8.464552462100982666e-02 -4.873548448085784912e-02 2.538506314158439636e-02 1.684927046298980713e-01 -1.121162921190261841e-01 -2.035404741764068604e-01 4.549285396933555603e-02 3.155396878719329834e-02 -1.035311371088027954e-01 -8.398354798555374146e-02 9.163976460695266724e-02 -1.668080873787403107e-02 8.334339410066604614e-02 5.203143954277038574e-01 5.602841731160879135e-03 -2.156222015619277954e-01 1.539130955934524536e-01 -1.900202184915542603e-01 5.749973654747009277e-02 -2.312656939029693604e-01 -1.385344844311475754e-02 9.090577811002731323e-02
1.293167918920516968e-01 -1.379688680171966553e-01 -2.049584835767745972e-01 2.120068520307540894e-01 2.502655982971191406e-01 -2.239422202110290527e-01 2.066747546195983887e-01 -6.525740027427673340e-02 7.586992532014846802e-02 -1.086570471525192261e-01 -2.424428910017013550e-01 7.592634763568639755e-03 -9.754852205514907837e-02 7.527733687311410904e-03 -4.000043496489524841e-02 -1.947752088308334351e-01 -2.056303620338439941e-01 -2.694336175918579102e-01 -3.308801651000976562e-01 -7.323721051216125488e-02 -1.771986484527587891e-02 7.170469500124454498e-03 -8.608244359493255615e-02 1.740805208683013916e-01 -3.594620823860168457e-01 -2.346393465995788574e-01 1.253055930137634277e-01 -9.367012232542037964e-02 -7.024482637643814087e-02 -1.981892734766006470e-01 -4.618525132536888123e-02 -2.629227340221405029e-01
-3.499642908573150635e-01 3.482701256871223450e-02 8.644880726933479309e-03 4.115077201277017593e-03 3.991994559764862061e-01 -2.076718062162399292e-01 8.646507561206817627e-02 1.774532836861908436e-03 -1.475408971309661865e-01 -1.971763223409652710e-01 -1.549736410379409790e-02 5.394528154283761978e-03 -4.095305129885673523e-02 -2.018229216337203979e-01 8.035742677748203278e-03 -2.991611659526824951e-01 2.811832353472709656e-02 -1.549193412065505981e-01 -6.638394296169281006e-02 1.049606129527091980e-01 3.032912611961364746e-01 1.301059871912002563e-01 6.203124299645423889e-02 2.313110828399658203e-01 -1.706430874764919281e-02 2.154844999313354492e-01 -2.733672559261322021e-01 -5.759650096297264099e-02 -1.277588605880737305e-01 -3.416724205017089844e-01 -6.773307919502258301e-02 -6.681054830551147461e-02
-1.440578699111938477e-01 -2.419525980949401855e-01 -1.559237241744995117e-01 -8.690909296274185181e-02 2.727737724781036377e-01 -5.193018540740013123e-02 -1.102625802159309387e-01 4.710383713245391846e-03 -2.749412953853607178e-01 -1.334088146686553955e-01 -2.056904286146163940e-01 1.454420983791351318e-01 2.532489225268363953e-02 -3.189566433429718018e-01 1.466931104660034180e-01 -1.759903877973556519e-01 -4.644045606255531311e-02 -2.988530099391937256e-01 1.296492516994476318e-01 -1.742656528949737549e-01 -1.589035838842391968e-01 -8.431417495012283325e-02 -3.019554913043975830e-02 -3.094766847789287567e-02 3.694122284650802612e-02 -3.039962351322174072e-01 3.642199933528900146e-02 -1.619126051664352417e-01 -1.059804931282997131e-01 -3.034598827362060547e-01 2.862306237220764160e-01 -9.162834286689758301e-02
-2.454324364662170410e-01 -1.028482988476753235e-01 1.122661605477333069e-01 -1.419504582881927490e-01 3.935539722442626953e-01 -8.630795776844024658e-02 -2.052474580705165863e-02 1.312722563743591309e-01 -3.280595541000366211e-01 4.417694639414548874e-03 -3.727551102638244629e-01 6.024396046996116638e-02 8.665823936462402344e-02 -1.936997026205062866e-01 1.644634008407592773e-01 -2.600989639759063721e-01 1.256743073463439941e-01 -1.539829671382904053e-01 -3.888809680938720703e-02 -3.738827705383300781e-01 6.616291403770446777e-02 -8.304080367088317871e-02 -1.323051005601882935e-01 -4.195963218808174133e-02 -1.279652584344148636e-02 -2.398778498172760010e-01 -2.303668484091758728e-02 -5.396389588713645935e-02 -1.934166103601455688e-01 -1.227908879518508911e-01 -3.283914551138877869e-02 2.095670253038406372e-02
-1.198030486702919006e-01 -1.814979612827301025e-01 -1.657307031564414501e-03 4.889595881104469299e-02 3.999505639076232910e-01 -2.924884259700775146e-01 -5.757766775786876678e-03 3.309041634202003479e-02 -9.903568774461746216e-02 -2.031107395887374878e-01 -3.577791452407836914e-01 -3.642585128545761108e-02 -5.037740804255008698e-03 -2.651744782924652100e-01 1.482326239347457886e-01 -2.126986980438232422e-01 2.726814448833465576e-01 -6.529454141855239868e-02 -1.212963908910751343e-01 -3.343762755393981934e-01 -6.191165000200271606e-02 -5.876654759049415588e-02 -9.522603452205657959e-02 -1.647382974624633789e-02 3.376805037260055542e-02 -2.753980159759521484e-01 -9.108068048954010010e-02 5.765819549560546875e-02 -2.323437109589576721e-02 -1.253784745931625366e-01 1.390149295330047607e-01 1.994209736585617065e-01
-1.114246901124715805e-02 1.015166342258453369e-01 -8.300396054983139038e-02 1.040116772055625916e-01 6.628873199224472046e-02 -3.168224915862083435e-02 7.427296042442321777e-02 2.214570343494415283e-01 4.680631682276725769e-02 -1.393064856529235840e-01 -2.634925842285156250e-01 -1.211310848593711853e-01 4.216178879141807556e-02 -6.919807195663452148e-02 -2.500159665942192078e-02 -1.447535753250122070e-01 1.597348749637603760e-01 -8.186352998018264771e-02 -3.422207236289978027e-01 -1.771516948938369751e-01 1.958008259534835815e-01 -1.856654584407806396e-01 6.969311088323593140e-02 2.787004411220550537e-01 -2.390630245208740234e-01 -1.831710338592529297e-01 -1.588962078094482422e-01 -3.172569870948791504e-01 -1.635461151599884033e-01 -1.219492182135581970e-01 -1.447904407978057861e-01 -4.035100340843200684e-01
-5.443170294165611267e-02 -3.519764840602874756e-01 -1.644946634769439697e-01 8.235719054937362671e-02 1.670465469360351562e-01 -8.677818626165390015e-02 5.567965563386678696e-03 -1.525999456644058228e-01 7.602989673614501953e-02 1.065061464905738831e-01 -9.069444239139556885e-02 -2.180655300617218018e-01 2.407311499118804932e-01 -1.087719500064849854e-01 -2.124697715044021606e-02 -3.399626314640045166e-01 -1.670354418456554413e-02 -2.115871459245681763e-01 -3.705506920814514160e-01 -2.693097293376922607e-01 1.311595886945724487e-01 7.267869263887405396e-02 -1.769554764032363892e-01 9.863089770078659058e-02 -2.425446659326553345e-01 -1.507996022701263428e-01 2.379282414913177490e-01 -8.338171057403087616e-03 3.891580179333686829e-02 -2.316438555717468262e-01 7.318434119224548340e-02 -6.824632734060287476e-02
4.219824075698852539e-02 -3.194583058357238770e-01 1.210790574550628662e-01 4.472066834568977356e-02 3.320978283882141113e-01 -2.557962834835052490e-01 1.697882823646068573e-02 -6.263717263936996460e-02 1.045489311218261719e-02 5.338015779852867126e-02 -1.516264528036117554e-01 -1.018859520554542542e-01 7.575839012861251831e-02 1.767286285758018494e-02 -5.727307870984077454e-02 -9.716929867863655090e-03 2.212667316198348999e-01 -8.610939979553222656e-02 -2.461192160844802856e-01 -1.127384230494499207e-01 -2.593276835978031158e-02 3.690889179706573486e-01 7.618845906108617783e-03 2.488430030643939972e-02 -7.088319957256317139e-02 -2.735967040061950684e-01 -1.213379353284835815e-01 -5.026508569717407227e-01 6.216476112604141235e-02 6.340612471103668213e-02 -1.372876614332199097e-01 -1.122009530663490295e-01
-3.720757961273193359e-01 -5.030563846230506897e-02 2.023759670555591583e-02 -1.432728022336959839e-01 2.021115571260452271e-01 -1.424818634986877441e-01 -8.205419033765792847e-02 -5.002048332244157791e-03 -3.265812993049621582e-01 -1.707261949777603149e-01 -9.861391782760620117e-02 9.697843343019485474e-02 -9.404426068067550659e-02 -2.160372138023376465e-01 -6.285035610198974609e-02 -1.351245492696762085e-01 3.556383848190307617e-01 3.678209334611892700e-02 1.724022328853607178e-01 -4.137937724590301514e-02 2.936580777168273926e-02 -1.102447360754013062e-01 2.181879132986068726e-01 4.339994192123413086e-01 -2.743572928011417389e-02 -7.960323989391326904e-02 7.252258807420730591e-02 -3.578935563564300537e-02 -1.710672825574874878e-01 -2.868067920207977295e-01 8.180381730198860168e-03 -6.374759227037429810e-02
-1.740906238555908203e-01 -2.709296066313982010e-03 9.630586020648479462e-03 -1.185687817633152008e-02 -4.564336687326431274e-02 -8.916275203227996826e-02 3.936191648244857788e-02 3.579114079475402832e-01 1.081913113594055176e-01 -1.058728843927383423e-01 -2.215839475393295288e-01 1.277271658182144165e-01 2.726144194602966309e-01 -1.900661140680313110e-01 -2.417094707489013672e-01 -4.602184891700744629e-01 -3.352173045277595520e-02 -3.120545148849487305e-01 -1.905769705772399902e-01 -5.850768834352493286e-02 2.171776890754699707e-01 1.411840040236711502e-02 6.051949039101600647e-02 1.986736059188842773e-01 -1.147482171654701233e-01 -2.695808410644531250e-01 -3.161489218473434448e-02 -8.518620580434799194e-02 2.990785613656044006e-02 3.096519736573100090e-03 -1.769171059131622314e-01 -7.567940652370452881e-02
4.003103822469711304e-02 -2.216132134199142456e-01 -4.087325185537338257e-02 1.243285462260246277e-01 -8.541867882013320923e-02 -2.936787307262420654e-01 -5.118622630834579468e-02 1.061111018061637878e-01 1.251914948225021362e-01 -9.606446325778961182e-02 -3.247992396354675293e-01 -3.902482613921165466e-02 -1.748703420162200928e-01 -1.663345247507095337e-01 2.115527093410491943e-01 -5.622920393943786621e-02 6.101883575320243835e-02 -1.531230956315994263e-01 -2.443427890539169312e-01 -1.866863369941711426e-01 -1.432835906744003296e-01 3.007939457893371582e-01 2.712042927742004395e-01 1.476356107741594315e-02 -2.138788700103759766e-01 -1.047246679663658142e-01 -2.769270539283752441e-02 -3.631625473499298096e-01 1.020917743444442749e-01 5.081537738442420959e-02 -2.051609754562377930e-02 -2.781340479850769043e-01
-3.179523646831512451e-01 8.974809944629669189e-02 -1.384080648422241211e-01 -9.131360799074172974e-02 2.147369682788848877e-01 8.112649433314800262e-03 1.239034235477447510e-01 -2.200083583593368530e-01 -3.139464259147644043e-01 7.151794433593750000e-02 -2.145120203495025635e-01 -4.942379146814346313e-02 -1.467749029397964478e-01 -1.959467977285385132e-01 3.172547742724418640e-02 6.038968265056610107e-02 1.283758282661437988e-01 -1.684252768754959106e-01 -4.171786457300186157e-02 -2.076593488454818726e-01 -1.975927948951721191e-01 1.195937767624855042e-01 1.055871099233627319e-01 2.032642513513565063e-01 -2.285912930965423584e-01 -2.990048229694366455e-01 -9.404707700014114380e-02 -2.783140540122985840e-01 -7.315176725387573242e-02 -2.754229009151458740e-01 -1.624424010515213013e-01 7.495097815990447998e-02
-1.685491353273391724e-01 -1.146092172712087631e-02 -1.634790748357772827e-01 -3.337332606315612793e-02 3.999757468700408936e-01 -1.330561786890029907e-01 -5.413690581917762756e-02 -1.502449661493301392e-01 3.179505700245499611e-03 -9.567531943321228027e-02 -1.903214454650878906e-01 1.102624982595443726e-01 1.349229365587234497e-01 -1.857106536626815796e-01 2.411627471446990967e-01 -1.510618925094604492e-01 6.337316334247589111e-02 -1.955263167619705200e-01 1.384957879781723022e-01 -5.838805437088012695e-02 1.467786580324172974e-01 1.547520756721496582e-01 -3.619137778878211975e-02 1.566750109195709229e-01 7.931376993656158447e-02 7.706066220998764038e-02 -6.653510779142379761e-02 -2.563368976116180420e-01 2.188382297754287720e-01 3.525381386280059814e-01 -1.084214821457862854e-01 -3.830624222755432129e-01
-2.029386907815933228e-01 1.393121033906936646e-01 -1.913683265447616577e-01 -1.466225534677505493e-01 6.233065947890281677e-02 -1.920048147439956665e-01 -2.242149552330374718e-03 -3.163718059659004211e-02 2.144485265016555786e-01 1.149873510003089905e-01 -4.912172257900238037e-01 -1.573698073625564575e-01 -6.637134402990341187e-02 -4.078005254268646240e-01 8.502271771430969238e-02 -5.509782582521438599e-02 -5.823478847742080688e-02 -1.549775600433349609e-01 -3.764363750815391541e-02 -9.302505105733871460e-02 -3.157119825482368469e-02 -9.754220396280288696e-02 1.159505173563957214e-01 1.857921034097671509e-01 2.298852354288101196e-01 -1.826742142438888550e-01 -5.193889141082763672e-03 -3.371741175651550293e-01 -1.251673251390457153e-01 -2.581105381250381470e-02 -3.658913448452949524e-02 1.404756605625152588e-01
-2.834549248218536377e-01 3.608256950974464417e-02 -1.949026584625244141e-01 8.996023237705230713e-02 1.167770177125930786e-01 -1.328458189964294434e-01 2.082832306623458862e-01 1.373429149389266968e-01 1.185593232512474060e-01 5.961859971284866333e-02 -2.273600995540618896e-01 9.424018114805221558e-02 1.109241917729377747e-01 -1.562053710222244263e-01 1.106997355818748474e-01 -2.366750091314315796e-01 -4.441341161727905273e-01 -2.411883175373077393e-01 -1.473539322614669800e-01 -1.143157854676246643e-01 5.777954310178756714e-02 2.112207561731338501e-01 1.162642389535903931e-01 1.697836965322494507e-01 -4.785847291350364685e-02 -4.152135923504829407e-02 -2.560451626777648926e-01 -3.148319423198699951e-01 5.540809780359268188e-02 -6.016757711768150330e-02 1.723561733961105347e-01 -9.994488954544067383e-02
-1.135661676526069641e-01 -1.603958904743194580e-01 2.380649745464324951e-02 -2.222434133291244507e-01 2.196598351001739502e-01 -1.328258514404296875e-01 -5.626982823014259338e-02 3.501767218112945557e-01 2.449724636971950531e-02 1.919345110654830933e-01 -2.192266732454299927e-01 -1.325256526470184326e-01 -3.487243652343750000e-01 1.951305568218231201e-01 1.427063792943954468e-01 -8.629371970891952515e-02 5.704970285296440125e-02 2.910902164876461029e-02 -1.279752850532531738e-01 -1.932100504636764526e-01 9.522355347871780396e-02 -2.779547497630119324e-02 3.992743790149688721e-01 3.484147489070892334e-01 1.798680424690246582e-02 2.428239677101373672e-03 6.162460520863533020e-02 -1.737167984247207642e-01 1.541604567319154739e-02 -2.061848640441894531e-01 -3.394397348165512085e-02 -5.005679279565811157e-02
-1.870937794446945190e-01 2.704712189733982086e-02 -2.538162171840667725e-01 1.441442072391510010e-01 1.455328613519668579e-01 -5.110387504100799561e-02 -1.573797315359115601e-01 2.815685570240020752e-01 -7.742590457201004028e-02 4.033639729022979736e-01 -1.786579638719558716e-01 -6.758259981870651245e-02 1.814547367393970490e-02 -7.225947082042694092e-02 8.692883700132369995e-02 -9.360247105360031128e-02 3.701256215572357178e-02 -2.169913798570632935e-01 1.190604567527770996e-01 -3.981125652790069580e-01 2.100125700235366821e-01 2.367759309709072113e-02 -8.640097826719284058e-02 6.116939708590507507e-02 -2.288443446159362793e-01 -1.474849283695220947e-01 -6.966572999954223633e-02 -2.016172930598258972e-02 6.204553693532943726e-02 -1.204111147671937943e-02 -3.582181930541992188e-01 -1.883567720651626587e-01
-1.489580869674682617e-01 1.609983481466770172e-02 -2.750745117664337158e-01 -4.409607872366905212e-02 1.484061330556869507e-01 -2.234951853752136230e-01 2.495772205293178558e-02 -5.876576900482177734e-02 2.506640851497650146e-01 -7.897847890853881836e-02 -4.647535383701324463e-01 -1.348259598016738892e-01 -1.324045807123184204e-01 -3.072702586650848389e-01 5.097822472453117371e-02 1.138371601700782776e-02 8.257301151752471924e-02 -1.777570992708206177e-01 -4.507024213671684265e-02 -1.168000791221857071e-02 1.089298203587532043e-01 1.519055515527725220e-01 8.072496391832828522e-03 3.559422791004180908e-01 6.191221624612808228e-02 4.210714250802993774e-02 -1.754158586263656616e-01 -2.478838711977005005e-01 -7.395355403423309326e-02 -1.151804998517036438e-01 -2.107754498720169067e-01 2.066465765237808228e-01
3.550190851092338562e-02 -6.316543370485305786e-02 2.441282011568546295e-02 8.122485876083374023e-02 -3.363255411386489868e-02 -2.358578741550445557e-01 -1.020541712641716003e-01 -7.345799356698989868e-02 1.820461302995681763e-01 -2.627497911453247070e-01 -2.897001206874847412e-01 -3.361798077821731567e-02 2.374463528394699097e-01 -1.653542369604110718e-01 1.039405092597007751e-01 -1.322325915098190308e-01 2.424209862947463989e-01 -9.774111956357955933e-02 -9.961722791194915771e-02 2.075906097888946533e-02 2.479553371667861938e-01 3.731446266174316406e-01 6.743820849806070328e-03 4.328424111008644104e-02 1.425257176160812378e-01 -2.709763646125793457e-01 -2.241371385753154755e-02 -2.690578699111938477e-01 2.271948456764221191e-01 -3.321183323860168457e-01 -7.488157600164413452e-02 -1.617132127285003662e-02
-1.757876724004745483e-01 -2.465258687734603882e-01 -1.552319675683975220e-01 9.039147198200225830e-02 2.127888500690460205e-01 -1.201582103967666626e-01 1.049718782305717468e-01 -2.371218800544738770e-02 1.519013494253158569e-01 1.532378699630498886e-02 -4.722668528556823730e-01 -9.997370094060897827e-02 1.398287862539291382e-01 -4.634294658899307251e-02 -3.119108378887176514e-01 -3.244727551937103271e-01 7.286267727613449097e-02 -2.339870035648345947e-01 -2.582875080406665802e-02 -2.132113575935363770e-01 2.377079278230667114e-01 -2.080375403165817261e-01 2.933732792735099792e-02 1.116889566183090210e-01 5.259529501199722290e-02 -4.686390236020088196e-02 -8.408240973949432373e-02 1.433063000440597534e-01 -1.592051796615123749e-02 -2.278990000486373901e-01 2.116199582815170288e-02 1.401227712631225586e-01
-3.125810325145721436e-01 -9.646479040384292603e-02 -4.347300902009010315e-02 3.321837261319160461e-02 3.192563652992248535e-01 -3.086411394178867340e-02 -1.110845804214477539e-01 -9.418116509914398193e-02 -3.405987843871116638e-02 -2.411020919680595398e-02 -1.286386847496032715e-01 -3.199429810047149658e-02 1.913474798202514648e-01 1.505427807569503784e-01 -1.177846938371658325e-01 -1.129622831940650940e-01 3.940619900822639465e-02 -2.279645055532455444e-01 -1.757730692625045776e-01 -4.157375991344451904e-01 2.920330464839935303e-01 -2.198736518621444702e-01 2.445960193872451782e-01 3.747801063582301140e-03 -1.940063238143920898e-01 -2.533874809741973877e-01 -9.183424524962902069e-03 2.025910094380378723e-02 4.182708635926246643e-02 -1.377611756324768066e-01 2.946247458457946777e-01 -9.508077986538410187e-03
-2.042244933545589447e-02 -1.362123154103755951e-02 -2.472594082355499268e-01 -2.919195219874382019e-02 6.604492068290710449e-01 -8.250322192907333374e-03 -1.997649669647216797e-01 9.159514307975769043e-02 2.023918554186820984e-02 1.055118162184953690e-02 -1.424890011548995972e-01 -6.575147062540054321e-02 6.561863236129283905e-03 2.213186025619506836e-01 -5.264441668987274170e-02 -4.168014973402023315e-02 -6.628342717885971069e-02 -1.785330325365066528e-01 3.428773581981658936e-02 7.324893772602081299e-02 1.872147023677825928e-01 -1.120926961302757263e-01 1.554270237684249878e-01 3.215087354183197021e-01 -1.255357861518859863e-01 -3.343124687671661377e-02 1.140362471342086792e-01 -2.624375820159912109e-01 8.256348222494125366e-02 -1.660590767860412598e-01 1.203885078430175781e-01 9.263686090707778931e-02
-1.940316855907440186e-01 2.022409439086914062e-01 -1.083557754755020142e-01 2.364675886929035187e-02 5.160407721996307373e-02 -1.269967108964920044e-01 5.999737977981567383e-02 1.430033147335052490e-02 2.228809297084808350e-01 -4.372939933091402054e-03 -6.651365756988525391e-02 1.252150088548660278e-01 2.139933705329895020e-01 -4.575516283512115479e-02 1.075670048594474792e-01 -2.485359907150268555e-01 -8.592304587364196777e-02 -1.902143508195877075e-01 -2.069024145603179932e-01 -1.894375085830688477e-01 -5.926357582211494446e-02 8.514017611742019653e-02 2.181006968021392822e-01 5.340512394905090332e-01 -1.022976115345954895e-01 -1.358643472194671631e-01 -1.007894724607467651e-01 -3.245143294334411621e-01 -2.734130620956420898e-02 -2.540026307106018066e-01 -1.136093512177467346e-01 -8.465542644262313843e-02
6.858289986848831177e-02 -5.021698772907257080e-02 -1.303249895572662354e-01 1.310906410217285156e-01 9.384024143218994141e-02 1.034688949584960938e-02 5.569711700081825256e-02 -1.964112818241119385e-01 7.891630381345748901e-02 5.478670820593833923e-02 -3.382366597652435303e-01 -5.890531837940216064e-02 -7.423051446676254272e-02 -1.635736674070358276e-01 -4.365781787782907486e-03 -5.446344017982482910e-01 8.050957322120666504e-02 -1.570014804601669312e-01 -3.938959911465644836e-02 -3.295272290706634521e-01 2.339004576206207275e-01 1.862770169973373413e-01 -4.933370277285575867e-02 -8.411822840571403503e-03 3.168199658393859863e-01 -2.082429081201553345e-01 -8.826175332069396973e-02 -1.471868157386779785e-01 1.232141405344009399e-01 -2.368218079209327698e-02 -1.691307127475738525e-01 -3.565513715147972107e-02
-1.215031892061233521e-01 1.750175803899765015e-01 -4.579200968146324158e-02 -1.588568389415740967e-01 2.490458637475967407e-01 -1.177096143364906311e-01 -1.620532572269439697e-01 7.411447912454605103e-02 -1.661608517169952393e-01 -1.465889625251293182e-02 1.918130740523338318e-02 -3.678669035434722900e-02 -7.150322198867797852e-02 -1.078731939196586609e-01 1.162739843130111694e-02 -5.187710747122764587e-02 3.363639414310455322e-01 -2.403958141803741455e-01 2.015242874622344971e-01 -5.215918421745300293e-01 -8.020257204771041870e-02 1.464796811342239380e-01 1.581678241491317749e-01 2.087624967098236084e-01 -1.061491295695304871e-01 -9.663394838571548462e-02 2.050642669200897217e-01 -1.539439707994461060e-01 2.672966420650482178e-01 -1.270853634923696518e-02 -1.430453509092330933e-01 -1.095592975616455078e-01
1.021600142121315002e-01 4.571764916181564331e-02 -3.003832995891571045e-01 6.696370244026184082e-02 2.738240063190460205e-01 5.244689993560314178e-03 -2.255925089120864868e-01 -1.527657806873321533e-01 -2.667090296745300293e-01 -1.519443467259407043e-02 -3.758233189582824707e-01 -9.949605166912078857e-02 -1.026624664664268494e-01 -2.384283244609832764e-01 -1.142551284283399582e-02 -2.936037182807922363e-01 -4.445825144648551941e-02 -2.492508739233016968e-01 2.596603333950042725e-01 -1.668491512537002563e-01 6.228808313608169556e-02 1.106759086251258850e-01 2.061616331338882446e-01 -1.358345299959182739e-01 -2.576553449034690857e-02 -1.248493269085884094e-01 8.486098051071166992e-02 -2.129753828048706055e-01 -1.528131961822509766e-01 -1.585820764303207397e-01 -1.158971711993217468e-01 -1.016772352159023285e-02
-8.440595865249633789e-02 -7.505770027637481689e-02 -1.298428326845169067e-01 -1.787375360727310181e-01 1.670097112655639648e-01 -2.322457134723663330e-01 -5.781902372837066650e-02 -5.296470597386360168e-02 3.678710162639617920e-01 4.532595351338386536e-02 -3.375216424465179443e-01 -4.347078874707221985e-02 5.389470234513282776e-02 -3.832096159458160400e-01 -4.369784891605377197e-02 -1.253139576874673367e-03 2.522431313991546631e-03 -1.118460074067115784e-01 -2.853547781705856323e-02 -1.912849843502044678e-01 1.321136951446533203e-01 3.405918600037693977e-03 3.132813274860382080e-01 1.381695121526718140e-01 9.525687992572784424e-02 -5.738086998462677002e-02 1.094280257821083069e-01 -4.296252131462097168e-01 -1.032041832804679871e-01 -5.573507770895957947e-02 -1.424396932125091553e-01 1.342034190893173218e-01
-1.468200683593750000e-01 1.192900016903877258e-01 1.238176971673965454e-01 1.362079381942749023e-01 2.862661182880401611e-01 -5.878609791398048401e-02 1.735047623515129089e-02 -9.409175068140029907e-02 8.017338067293167114e-02 -2.371117472648620605e-01 -1.937846690416336060e-01 -9.212747961282730103e-02 7.983482209965586662e-04 -2.133599668741226196e-01 9.760973602533340454e-02 -8.522998541593551636e-02 7.088506221771240234e-02 -1.246071904897689819e-01 -2.619332671165466309e-01 -3.082519471645355225e-01 3.102798461914062500e-01 -1.936299726366996765e-02 5.408306792378425598e-02 -8.328630775213241577e-02 -1.313156336545944214e-01 -3.246467411518096924e-01 -2.950952053070068359e-01 -1.106686610728502274e-02 2.465182216838002205e-03 -3.429706394672393799e-01 -7.382791023701429367e-03 -2.157422006130218506e-01
-2.625080943107604980e-01 -1.087810918688774109e-01 -3.186456263065338135e-01 1.792882531881332397e-01 1.063155904412269592e-01 -8.418074250221252441e-02 1.067427843809127808e-01 1.250113546848297119e-01 -9.005964547395706177e-02 3.401094973087310791e-01 -3.873187005519866943e-01 -8.219583891332149506e-03 -4.622607678174972534e-02 3.981042653322219849e-03 8.980127424001693726e-02 -1.865079812705516815e-02 3.276720270514488220e-02 -1.642784923315048218e-01 9.660807996988296509e-02 -1.049135029315948486e-01 1.934828758239746094e-01 1.311106830835342407e-01 7.960109412670135498e-02 2.088156789541244507e-01 -1.210054978728294373e-01 -6.839363276958465576e-02 9.907063096761703491e-02 1.604842990636825562e-01 -5.764533206820487976e-02 -2.282175868749618530e-01 -4.376022219657897949e-01 3.119376115500926971e-02
-3.751128315925598145e-01 3.430024161934852600e-02 -3.376711159944534302e-02 4.518856108188629150e-02 1.055208742618560791e-01 -3.010974265635013580e-03 -1.586284339427947998e-01 -2.345054969191551208e-02 -2.872399091720581055e-01 -1.508375108242034912e-01 -8.431327342987060547e-02 1.428426653146743774e-01 4.929519072175025940e-02 -1.420486718416213989e-01 -1.378684043884277344e-01 -2.289130836725234985e-01 4.070625901222229004e-01 -5.952477455139160156e-02 2.125923633575439453e-01 -1.508986204862594604e-01 -1.203768886625766754e-02 -1.333096325397491455e-01 1.142193824052810669e-01 3.943642973899841309e-01 6.384838372468948364e-02 -8.701549470424652100e-02 1.537003070116043091e-01 -5.041548609733581543e-02 -1.970949470996856689e-01 -2.352702915668487549e-01 -4.972684010863304138e-02 -1.819532662630081177e-01
9.330464899539947510e-02 1.572631299495697021e-01 -1.449263542890548706e-01 1.225674748420715332e-01 3.240998461842536926e-02 2.532109022140502930e-01 -4.373948648571968079e-02 -1.972625255584716797e-01 9.816282242536544800e-02 -2.321599721908569336e-01 -2.798904478549957275e-01 -7.587456703186035156e-02 -1.785028725862503052e-02 -2.029757499694824219e-01 -1.334183514118194580e-01 -1.592736244201660156e-01 -2.752225659787654877e-02 -4.244076609611511230e-01 -2.142863534390926361e-02 -2.238504737615585327e-01 -6.713953614234924316e-02 5.406662821769714355e-02 1.295354813337326050e-01 2.444558590650558472e-01 8.068773895502090454e-02 -4.293557107448577881e-01 -1.493758857250213623e-01 -5.218508094549179077e-02 7.370319217443466187e-02 -9.283192455768585205e-02 2.819663379341363907e-03 -2.164727598428726196e-01
-2.195669710636138916e-01 -1.307280152104794979e-03 -7.942911237478256226e-02 3.877162933349609375e-02 9.343039244413375854e-02 -1.444598138332366943e-01 1.812172830104827881e-01 -7.563700526952743530e-02 1.756547540426254272e-01 6.649036705493927002e-02 -3.126566708087921143e-01 4.946401342749595642e-02 3.562774360179901123e-01 1.069986820220947266e-02 1.589911580085754395e-01 -8.247346431016921997e-02 2.009720951318740845e-01 -1.500510573387145996e-01 -2.903566062450408936e-01 2.325053140521049500e-02 1.427994519472122192e-01 3.174728453159332275e-01 2.220387160778045654e-01 2.804981172084808350e-01 -1.992871053516864777e-02 -1.514993160963058472e-01 -2.971787452697753906e-01 -1.292155832052230835e-01 -5.210495740175247192e-02 -2.098389118909835815e-01 8.787213265895843506e-02 3.833628073334693909e-02
-2.036485522985458374e-01 -1.410523653030395508e-01 -3.139630258083343506e-01 1.003601104021072388e-01 6.638538092374801636e-02 -1.010821089148521423e-01 -1.789123117923736572e-01 -2.532035410404205322e-01 -1.229678839445114136e-01 1.734357327222824097e-02 -2.983434498310089111e-01 2.916543558239936829e-02 -3.082918822765350342e-01 -2.151650488376617432e-01 -3.263241350650787354e-01 -1.419487744569778442e-01 2.017695158720016479e-01 -2.339475303888320923e-01 -1.874498873949050903e-01 4.767216742038726807e-02 7.610528916120529175e-02 -7.188219577074050903e-03 -1.413543373346328735e-01 2.255601882934570312e-01 1.048379838466644287e-01 -2.666646987199783325e-02 8.033662289381027222e-02 -1.553181707859039307e-01 1.352011114358901978e-01 1.143134781159460545e-03 1.147219315171241760e-01 -2.504118978977203369e-01
-3.624050915241241455e-01 7.297420501708984375e-02 -4.383478313684463501e-02 -4.576927796006202698e-02 1.514945924282073975e-01 -3.916232846677303314e-03 2.003653794527053833e-01 -2.826011553406715393e-02 -1.330458968877792358e-01 6.808911915868520737e-03 -1.272532194852828979e-01 -6.183424219489097595e-02 -1.744918227195739746e-01 -3.087969422340393066e-01 -1.003124490380287170e-01 -5.655520781874656677e-02 1.126010995358228683e-02 -2.015820741653442383e-01 -7.031131535768508911e-02 -3.781473934650421143e-01 -3.592571616172790527e-01 2.682430744171142578e-01 1.949625462293624878e-01 1.571534574031829834e-02 -1.331507116556167603e-01 -1.344287842512130737e-01 -3.931536525487899780e-02 -1.797412335872650146e-01 4.927102848887443542e-02 -3.055732548236846924e-01 -1.309751719236373901e-01 -8.940381556749343872e-02
6.517700850963592529e-02 -1.743783205747604370e-01 -1.938616484403610229e-01 2.294874936342239380e-01 1.132611706852912903e-01 -2.742046117782592773e-01 -1.122215837240219116e-01 7.276836037635803223e-02 -3.115115500986576080e-02 1.864863187074661255e-01 -1.507558673620223999e-01 -1.331267226487398148e-02 1.199214626103639603e-02 1.267101019620895386e-01 1.953796856105327606e-02 -3.238049149513244629e-01 -6.901493668556213379e-02 -1.182784289121627808e-01 -1.603645533323287964e-01 -1.849966496229171753e-02 2.630130946636199951e-01 1.509529352188110352e-01 -3.093059733510017395e-02 3.085195124149322510e-01 -1.836640834808349609e-01 -2.464541345834732056e-01 -3.004957688972353935e-03 -4.118503332138061523e-01 1.296419650316238403e-01 1.520359218120574951e-01 1.962134987115859985e-01 -1.169205829501152039e-01
-1.680915206670761108e-01 5.074779316782951355e-02 4.877771064639091492e-02 1.070457743480801582e-03 9.273527562618255615e-02 -3.382328152656555176e-01 1.118445247411727905e-01 -1.601509004831314087e-01 1.080194190144538879e-01 7.055561989545822144e-02 -3.004091978073120117e-01 -2.353355139493942261e-01 1.430119127035140991e-01 -2.026220113039016724e-01 -1.099802777171134949e-01 -3.165549412369728088e-02 -1.846304046921432018e-03 -2.045038528740406036e-02 -9.131277352571487427e-02 -2.565022706985473633e-01 2.036735415458679199e-01 3.405510634183883667e-02 1.779327355325222015e-02 2.582646310329437256e-01 9.875823743641376495e-03 1.017237734049558640e-02 -3.220336139202117920e-01 -2.788179516792297363e-01 2.011098116636276245e-01 -2.636553049087524414e-01 -2.737073600292205811e-01 1.342237293720245361e-01
-8.996923267841339111e-02 -4.105249419808387756e-02 -2.091197222471237183e-01 2.310267239809036255e-01 3.769556432962417603e-02 5.068448372185230255e-03 1.976076960563659668e-01 2.221091091632843018e-01 5.400896072387695312e-02 1.992128416895866394e-02 -4.024212360382080078e-01 -1.375951766967773438e-01 2.056412398815155029e-01 -8.768574148416519165e-02 1.647706776857376099e-01 -1.704268157482147217e-01 -1.014572679996490479e-01 -2.271147370338439941e-01 -7.004804164171218872e-02 -1.748990565538406372e-01 1.018546596169471741e-01 3.007879853248596191e-02 2.284189909696578979e-01 2.674919664859771729e-01 -5.292258784174919128e-02 -1.754510104656219482e-01 -7.613818347454071045e-02 5.471579730510711670e-02 3.685562312602996826e-01 -2.831900715827941895e-01 8.637056499719619751e-02 1.211801618337631226e-01
-1.378575712442398071e-01 -1.287761330604553223e-01 -8.222766220569610596e-02 1.824652254581451416e-01 2.287916690111160278e-01 -1.541843861341476440e-01 2.658924162387847900e-01 -1.162078902125358582e-01 1.530530750751495361e-01 -2.969192527234554291e-02 -4.104641973972320557e-01 -1.278862357139587402e-01 -1.931264102458953857e-01 1.280008107423782349e-01 -4.988965392112731934e-02 -4.120697975158691406e-01 -1.151298955082893372e-01 3.126198053359985352e-02 1.186150833964347839e-01 -2.998766303062438965e-01 1.863454282283782959e-01 5.435289070010185242e-02 -3.127773851156234741e-02 1.808362826704978943e-02 1.951621174812316895e-01 -1.809588223695755005e-01 -1.753612756729125977e-01 -1.433759182691574097e-01 9.564814716577529907e-02 -3.090868517756462097e-02 -1.355077028274536133e-01 -1.452562808990478516e-01
-2.902751564979553223e-01 1.804362609982490540e-02 4.286091402173042297e-02 -3.809967637062072754e-02 1.610443741083145142e-01 -1.610015183687210083e-01 5.263863131403923035e-02 2.722632586956024170e-01 3.039594888687133789e-01 1.571942716836929321e-01 -1.859224587678909302e-01 8.114078640937805176e-02 2.882832884788513184e-01 -2.311033196747303009e-02 6.498418003320693970e-02 -1.834252625703811646e-01 1.929406449198722839e-02 -2.152798026800155640e-01 2.427983134984970093e-01 -1.596786528825759888e-01 2.154154703021049500e-02 2.505905628204345703e-01 -8.689236640930175781e-02 2.524868547916412354e-01 -5.517788976430892944e-02 -2.516109347343444824e-01 -1.415650825947523117e-02 -1.865292042493820190e-01 9.687557816505432129e-02 -9.906319528818130493e-02 6.514155771583318710e-03 -3.424866795539855957e-01
-2.156560719013214111e-01 2.789912000298500061e-02 -2.473607510328292847e-01 2.144204378128051758e-01 3.337593674659729004e-01 2.353899739682674408e-02 -1.015284731984138489e-01 -5.191003158688545227e-02 -3.425175547599792480e-01 2.162588387727737427e-01 -3.718919157981872559e-01 3.535409225150942802e-03 3.210527300834655762e-01 1.055800691246986389e-01 3.176484629511833191e-02 -1.075548455119132996e-01 1.620186418294906616e-01 -8.644896000623703003e-02 2.853040397167205811e-02 -6.249322742223739624e-02 2.491404563188552856e-01 1.008980199694633484e-01 1.299811154603958130e-01 1.551566272974014282e-01 -3.598448820412158966e-03 -1.583750396966934204e-01 1.886802464723587036e-01 3.203985746949911118e-03 -1.402634680271148682e-01 -2.105861902236938477e-01 9.338303655385971069e-02 7.929232716560363770e-02
-1.388273388147354126e-01 -1.554494202136993408e-01 -2.290451973676681519e-01 2.473613768815994263e-01 1.486120373010635376e-01 -3.567426502704620361e-01 6.307502090930938721e-02 8.351404219865798950e-02 -8.253147453069686890e-02 6.580691784620285034e-02 -2.146630138158798218e-01 -3.065415620803833008e-01 -8.130580931901931763e-02 5.615953728556632996e-02 -2.994157932698726654e-02 -2.757245004177093506e-01 9.518644213676452637e-02 -1.626866757869720459e-01 5.106022208929061890e-02 -3.278572261333465576e-01 -5.933009088039398193e-02 2.731882221996784210e-02 1.006943732500076294e-01 3.453110530972480774e-02 -1.600394994020462036e-01 -3.156467108055949211e-03 -9.562125056982040405e-02 -4.391698539257049561e-01 1.957730576395988464e-02 2.020925730466842651e-01 -1.098962500691413879e-01 -5.072787404060363770e-02
-2.974714636802673340e-01 1.997054666280746460e-01 -1.407148540019989014e-01 9.848840534687042236e-02 -2.787117660045623779e-02 -1.231902241706848145e-01 -1.790235377848148346e-02 -2.586296573281288147e-02 2.905425429344177246e-01 1.581834107637405396e-01 -4.107235670089721680e-01 -4.365192353725433350e-02 2.633966207504272461e-01 1.312407404184341431e-01 1.434999704360961914e-01 -1.769856959581375122e-01 1.139203086495399475e-02 -1.545407325029373169e-01 -1.721274554729461670e-01 5.253128707408905029e-02 -1.560438331216573715e-02 2.015892118215560913e-01 2.494591623544692993e-01 2.747283875942230225e-01 -1.391312479972839355e-01 -1.822940111160278320e-01 -9.552327543497085571e-02 -1.182399988174438477e-01 1.518032103776931763e-01 -2.470975220203399658e-01 1.827369444072246552e-02 -1.073075458407402039e-01
-8.487303555011749268e-02 -1.908371746540069580e-01 -5.342198535799980164e-03 8.169802278280258179e-02 1.188521906733512878e-01 -2.848059535026550293e-01 1.714759767055511475e-01 4.023148491978645325e-02 -7.673016935586929321e-02 -4.512209817767143250e-02 -3.487467169761657715e-01 -8.093190193176269531e-02 -9.758731350302696228e-03 -1.574395000934600830e-01 1.209940463304519653e-01 5.947382375597953796e-02 8.412469923496246338e-02 -1.689889281988143921e-01 -1.817118972539901733e-01 -7.070765644311904907e-02 1.805994510650634766e-01 -6.074529886245727539e-02 1.775382012128829956e-01 3.360781967639923096e-01 -1.492599397897720337e-01 1.349755376577377319e-01 -4.041642695665359497e-02 -3.737928569316864014e-01 -1.999127678573131561e-02 -2.679395675659179688e-01 -2.402453869581222534e-01 2.794043719768524170e-01
1.298528071492910385e-02 8.242867887020111084e-02 -7.199098914861679077e-02 1.932610273361206055e-01 1.878029704093933105e-01 -8.619596064090728760e-02 -8.248281478881835938e-02 -6.335198134183883667e-02 -1.327424645423889160e-01 -1.983273774385452271e-01 -3.152835071086883545e-01 7.177169620990753174e-02 -3.371430933475494385e-01 -3.842563331127166748e-01 1.982381045818328857e-01 -2.398158758878707886e-01 1.045108959078788757e-02 -1.306163519620895386e-01 1.885070279240608215e-02 6.777821481227874756e-02 2.082217633724212646e-01 9.467094391584396362e-02 5.574002861976623535e-02 2.606126666069030762e-01 -1.481540501117706299e-02 -3.142733573913574219e-01 -4.876646399497985840e-02 -1.928216777741909027e-02 2.349745631217956543e-01 -1.597272455692291260e-01 1.182289272546768188e-01 1.882693022489547729e-01
-3.053492307662963867e-01 1.942840814590454102e-01 -3.737223744392395020e-01 4.127369821071624756e-02 1.329521685838699341e-01 -4.555910229682922363e-01 1.365266442298889160e-01 -7.436940819025039673e-02 -1.825328022241592407e-01 -1.424180120229721069e-01 -2.209931164979934692e-01 1.542784273624420166e-02 1.935409009456634521e-02 2.795412018895149231e-02 -4.950540885329246521e-02 -1.593355238437652588e-01 1.002849787473678589e-01 7.128250598907470703e-02 -5.802142992615699768e-02 -1.856233775615692139e-01 -1.120218187570571899e-01 1.173098981380462646e-01 -4.647530242800712585e-02 7.840224355459213257e-02 2.973156049847602844e-02 -1.088423505425453186e-01 2.638622373342514038e-02 -4.213261902332305908e-01 -4.213292896747589111e-02 1.268863677978515625e-01 2.202834337949752808e-01 -4.051117971539497375e-02
-1.740228384733200073e-01 2.421383708715438843e-01 -4.861594438552856445e-01 2.021407522261142731e-02 3.384279608726501465e-01 3.891415148973464966e-02 -4.863231629133224487e-02 -2.563976347446441650e-01 -2.755444869399070740e-02 -9.233651310205459595e-02 -1.966309100389480591e-01 1.166100502014160156e-01 -1.461529880762100220e-01 -1.626106649637222290e-01 1.401633620262145996e-01 -1.703163236379623413e-01 -7.698403298854827881e-02 -2.017503976821899414e-02 2.008529752492904663e-01 -1.592622883617877960e-02 2.502906918525695801e-01 1.818223111331462860e-02 3.122032992541790009e-02 6.475016474723815918e-02 1.718164533376693726e-01 -2.215433865785598755e-01 -1.735291779041290283e-01 -2.553741037845611572e-01 1.766705065965652466e-01 -6.819874048233032227e-02 -5.686867609620094299e-02 6.378802657127380371e-02
-9.355898201465606689e-02 1.113590225577354431e-01 -2.521645128726959229e-01 2.171279862523078918e-02 3.030329048633575439e-01 -7.614194601774215698e-02 -7.382560521364212036e-02 3.119557499885559082e-01 3.924438059329986572e-01 1.136862486600875854e-01 -1.737804710865020752e-01 2.666238928213715553e-03 -1.933052688837051392e-01 -1.927984654903411865e-01 9.426181763410568237e-02 -3.023974299430847168e-01 -9.185802191495895386e-03 -1.441894918680191040e-01 -7.085920125246047974e-02 1.006486415863037109e-01 8.236906677484512329e-02 3.236252367496490479e-01 2.040429860353469849e-01 2.264235466718673706e-01 -5.913575738668441772e-02 -3.763952478766441345e-02 6.976784765720367432e-02 -2.936052083969116211e-01 -5.853298678994178772e-02 -1.112883817404508591e-02 -4.898210987448692322e-02 -1.873798901215195656e-03
-7.811411470174789429e-02 6.001962348818778992e-03 -2.192256897687911987e-01 -2.083008736371994019e-01 2.227988466620445251e-02 -2.494652569293975830e-01 2.284638397395610809e-02 -7.416080683469772339e-02 3.290551006793975830e-01 -1.842308491468429565e-01 -3.404600322246551514e-01 3.436645865440368652e-02 1.646062135696411133e-01 -9.004262089729309082e-02 1.826665252447128296e-01 -8.426091074943542480e-02 -1.425553299486637115e-02 -2.661787271499633789e-01 1.554798185825347900e-01 -7.522641215473413467e-03 1.264905035495758057e-01 2.986252903938293457e-01 -1.956885159015655518e-01 2.236203104257583618e-01 -2.465154230594635010e-01 -2.490869760513305664e-01 2.694971393793821335e-03 -6.423463672399520874e-02 1.295735687017440796e-01 -1.520274579524993896e-01 -7.708744704723358154e-02 -1.926816105842590332e-01
-4.032810926437377930e-01 -7.103306800127029419e-02 -8.379817008972167969e-02 1.148299425840377808e-01 1.515547335147857666e-01 -3.487211167812347412e-01 1.991399228572845459e-01 -5.004749074578285217e-02 1.257413774728775024e-01 -1.741859912872314453e-01 -9.503630548715591431e-02 1.337346248328685760e-02 6.420504301786422729e-02 -1.331116408109664917e-01 -8.535912632942199707e-02 -1.576535105705261230e-01 -1.252903640270233154e-01 -1.069761440157890320e-01 -3.736296296119689941e-02 -1.783745884895324707e-01 1.125241592526435852e-01 2.739664614200592041e-01 2.498300075531005859e-01 3.885695636272430420e-01 -1.692331135272979736e-01 6.296540051698684692e-02 -1.625036448240280151e-01 -1.593742370605468750e-01 -2.111556828022003174e-01 -1.241477504372596741e-01 -3.160565160214900970e-03 1.006604582071304321e-01
-4.762993752956390381e-02 -1.890577375888824463e-01 -2.129311561584472656e-01 -6.829211860895156860e-02 -6.322850938886404037e-03 -3.332910239696502686e-01 2.026194930076599121e-01 2.559249103069305420e-01 5.248048156499862671e-02 -3.621262498199939728e-03 -1.817635744810104370e-01 -2.621687389910221100e-02 1.929637640714645386e-01 -6.956222653388977051e-02 -3.317054361104965210e-02 -3.505916893482208252e-01 -6.688949465751647949e-02 -2.479523718357086182e-01 -2.242039889097213745e-01 -7.463488727807998657e-02 2.788998782634735107e-01 2.841824889183044434e-01 -2.235541306436061859e-02 1.838456690311431885e-01 -3.200065195560455322e-01 -6.452207267284393311e-02 9.985404089093208313e-03 -2.274288982152938843e-01 1.068025007843971252e-01 -3.096174262464046478e-02 -5.953541770577430725e-02 5.283546075224876404e-02
-1.009436845779418945e-01 -4.764190316200256348e-02 -1.624712496995925903e-01 -3.461127355694770813e-02 3.292757570743560791e-01 2.014499716460704803e-02 -9.331630170345306396e-02 4.644385725259780884e-02 2.279690355062484741e-01 5.583026260137557983e-02 -4.421569705009460449e-01 1.768573969602584839e-01 1.194140017032623291e-01 -6.274278461933135986e-02 -4.761815443634986877e-02 -3.191958665847778320e-01 -2.189277112483978271e-02 -2.024737000465393066e-01 1.964729130268096924e-01 5.076717957854270935e-02 1.485413908958435059e-01 -5.041965469717979431e-02 -1.786141693592071533e-01 2.898951470851898193e-01 -7.587655633687973022e-02 1.057265046983957291e-02 7.703265547752380371e-02 -2.846726477146148682e-01 5.150594562292098999e-02 2.231859713792800903e-01 1.286431699991226196e-01 -2.257790863513946533e-01
-7.046616822481155396e-02 -1.111573800444602966e-01 7.541401684284210205e-02 -2.611086070537567139e-01 3.769143521785736084e-01 -7.281572371721267700e-02 -1.850331202149391174e-02 4.928012937307357788e-02 -2.821438014507293701e-01 -4.165123030543327332e-02 -3.531706631183624268e-01 1.519375145435333252e-01 -1.102350503206253052e-01 -1.535072624683380127e-01 1.126410588622093201e-01 -2.541009187698364258e-01 1.973804384469985962e-01 -1.510435994714498520e-02 -1.526866341009736061e-03 -3.094353079795837402e-01 3.643556311726570129e-02 1.436553001403808594e-01 -1.511992067098617554e-01 -7.241313159465789795e-02 -8.149456232786178589e-02 -1.579080522060394287e-01 -1.761450245976448059e-02 -1.819077581167221069e-01 -3.298564851284027100e-01 -2.055415660142898560e-01 -7.659672200679779053e-02 -9.820684790611267090e-02
-2.058564275503158569e-01 1.487359851598739624e-01 -1.524320691823959351e-01 -1.704883873462677002e-01 6.970640271902084351e-02 -1.167356148362159729e-01 1.801625788211822510e-01 -1.900896131992340088e-01 -1.301786303520202637e-01 -7.239337265491485596e-02 -1.649135500192642212e-01 -1.452461001463234425e-03 -4.452545940876007080e-02 -2.819254696369171143e-01 4.200446885079145432e-03 1.256606820970773697e-02 7.831981778144836426e-02 -1.677555143833160400e-01 -5.141512304544448853e-02 -3.071564733982086182e-01 -3.222558796405792236e-01 2.027492374181747437e-01 4.946257919073104858e-02 1.098859831690788269e-01 -1.476083695888519287e-01 -2.048291116952896118e-01 -1.171732768416404724e-01 -2.464340478181838989e-01 1.684824079275131226e-01 -4.105698168277740479e-01 -1.843978911638259888e-01 -7.206349074840545654e-02
-1.503668129444122314e-01 8.651134371757507324e-02 -4.383736252784729004e-01 2.164563089609146118e-01 3.759182095527648926e-01 -3.741782857105135918e-03 -3.741541504859924316e-01 1.062982082366943359e-01 -1.703214645385742188e-01 1.264012604951858521e-01 -2.682270705699920654e-01 -3.377209603786468506e-02 6.460672616958618164e-02 5.749285221099853516e-02 -1.469691097736358643e-01 -3.509105369448661804e-02 6.669000536203384399e-02 -1.123240403831005096e-02 7.457911968231201172e-02 -2.998274862766265869e-01 1.883597373962402344e-01 -5.140189453959465027e-02 1.143510490655899048e-01 -4.126372188329696655e-02 -1.679696142673492432e-03 -1.021031290292739868e-02 1.705976277589797974e-01 -1.893135309219360352e-01 -1.221321672201156616e-01 -2.129840552806854248e-01 6.173690780997276306e-02 8.834807574748992920e-02
-7.187564671039581299e-02 1.519402712583541870e-01 -8.733103424310684204e-02 -1.071339175105094910e-01 -2.512702718377113342e-03 1.974525675177574158e-02 -5.407149344682693481e-02 -1.071816426701843739e-03 -3.699119761586189270e-02 -8.080397732555866241e-03 -3.409993648529052734e-01 1.380054652690887451e-01 -1.969204545021057129e-01 -4.769112542271614075e-02 1.127152442932128906e-01 3.861876577138900757e-02 6.813502311706542969e-02 -4.837171733379364014e-01 -1.395320892333984375e-01 1.081814020872116089e-01 2.150895297527313232e-01 -1.948431283235549927e-01 -3.005378693342208862e-02 2.287139594554901123e-01 -7.297854125499725342e-02 -2.879777848720550537e-01 -2.709861844778060913e-02 -4.126822352409362793e-01 6.220924481749534607e-02 -1.909978091716766357e-01 -2.245520800352096558e-01 2.228663070127367973e-03
1.285077482461929321e-01 -1.172748282551765442e-01 -2.176859676837921143e-01 7.732433080673217773e-02 1.905216574668884277e-01 -1.512618362903594971e-01 4.377553611993789673e-02 8.729600161314010620e-02 2.400540933012962341e-02 1.304950863122940063e-01 -2.636469900608062744e-01 1.187855899333953857e-01 -4.262184351682662964e-02 -1.860965490341186523e-01 3.837254364043474197e-03 -1.050510928034782410e-01 1.670621037483215332e-01 -2.438995093107223511e-01 -4.038420617580413818e-01 5.854270234704017639e-02 2.347342967987060547e-01 3.265118598937988281e-01 7.689753919839859009e-02 -6.612323224544525146e-02 2.027409672737121582e-01 -2.146079540252685547e-01 -2.085372060537338257e-02 -3.254181146621704102e-01 -1.046764627099037170e-01 -1.264725774526596069e-01 -2.228392809629440308e-01 -5.400489643216133118e-02
1.247010305523872375e-01 -3.947027772665023804e-02 -2.345946133136749268e-01 2.124697417020797729e-01 6.805010885000228882e-02 1.369824856519699097e-01 -3.238883335143327713e-03 -1.334535479545593262e-01 2.838318049907684326e-02 9.883233346045017242e-03 -2.503499984741210938e-01 1.132912337779998779e-01 -6.832316052168607712e-03 -7.419454306364059448e-02 -1.331832706928253174e-01 -5.375611782073974609e-01 5.422995239496231079e-02 -2.676007747650146484e-01 -1.196954865008592606e-02 -3.189067542552947998e-01 5.379534140229225159e-02 1.642785817384719849e-01 -1.490554213523864746e-01 1.316202431917190552e-01 2.942184209823608398e-01 -3.065738677978515625e-01 -1.080785244703292847e-01 -6.334295868873596191e-02 -4.451257362961769104e-02 -4.959978535771369934e-02 7.385714352130889893e-02 2.938541583716869354e-02
-9.200458228588104248e-02 1.354561746120452881e-01 -1.998096108436584473e-01 -1.429167538881301880e-01 1.222797706723213196e-01 4.434012621641159058e-02 -1.843228340148925781e-01 -1.947803236544132233e-02 1.452920679003000259e-02 2.838841639459133148e-02 -2.080550044775009155e-01 -2.186668515205383301e-01 4.034284353256225586e-01 -1.454028487205505371e-01 -1.122540161013603210e-01 -2.871786011382937431e-03 2.991964519023895264e-01 -7.872424088418483734e-03 2.387107014656066895e-01 -4.786578118801116943e-01 -1.159823685884475708e-02 2.012893408536911011e-01 5.179910734295845032e-02 2.277408689260482788e-01 -1.748098060488700867e-02 -2.405452774837613106e-03 1.206497475504875183e-01 -1.565019041299819946e-01 -8.695469796657562256e-02 -6.407546997070312500e-02 3.298040106892585754e-02 -2.234898209571838379e-01
-3.008148446679115295e-02 -1.895924098789691925e-02 -1.594278365373611450e-01 4.356411751359701157e-03 1.698273718357086182e-01 1.980248838663101196e-03 -2.277221083641052246e-01 1.020600199699401855e-01 -1.156581342220306396e-01 1.124950945377349854e-01 -6.479832530021667480e-02 1.454968452453613281e-01 -1.032425910234451294e-01 -3.505734205245971680e-01 -1.011093035340309143e-01 -3.464883565902709961e-02 2.371188439428806305e-02 8.830751478672027588e-02 1.592109948396682739e-01 -2.736018896102905273e-01 3.713701665401458740e-01 1.015778556466102600e-01 -1.577793359756469727e-01 9.309634566307067871e-02 -1.522593349218368530e-01 -3.603042066097259521e-01 -1.951093226671218872e-01 -2.847480773925781250e-01 2.003109604120254517e-01 -8.805276593193411827e-04 -1.647879779338836670e-01 -2.366494536399841309e-01
-2.741850912570953369e-01 1.083624362945556641e-01 -2.987242043018341064e-01 5.675256252288818359e-02 1.434491127729415894e-01 7.994347065687179565e-02 2.376848012208938599e-01 4.960067942738533020e-02 -2.003723680973052979e-01 2.085602432489395142e-01 -2.914145886898040771e-01 2.006406337022781372e-01 -1.505637168884277344e-01 1.153766512870788574e-01 4.583294689655303955e-02 -1.414141356945037842e-01 1.333137303590774536e-01 -2.161917388439178467e-01 -5.677502602338790894e-02 -1.660937815904617310e-02 1.642779409885406494e-01 -6.515578180551528931e-02 -9.403372555971145630e-02 1.189544498920440674e-01 7.422382943332195282e-03 -2.685250639915466309e-01 1.602113097906112671e-01 5.169080942869186401e-02 6.152110174298286438e-02 -2.770969569683074951e-01 -3.974187076091766357e-01 -8.092882484197616577e-02
-3.007327318191528320e-01 -2.041166462004184723e-02 -5.489749088883399963e-02 1.698301136493682861e-01 3.004593253135681152e-01 -1.502204537391662598e-01 -1.783543378114700317e-01 -1.683775149285793304e-02 -3.138816058635711670e-01 1.941530853509902954e-01 -2.682249844074249268e-01 9.115701913833618164e-02 2.429857701063156128e-01 -1.205121725797653198e-01 1.169773712754249573e-01 -7.433212548494338989e-02 9.510413557291030884e-02 1.513312160968780518e-01 9.339887648820877075e-02 -1.837020516395568848e-01 1.748556084930896759e-02 -1.792852580547332764e-02 1.664290390908718109e-02 2.516146898269653320e-01 -2.088599279522895813e-02 -2.839213013648986816e-01 -1.682529598474502563e-02 -8.176024258136749268e-02 -2.224741429090499878e-01 -3.320228159427642822e-01 1.761598885059356689e-01 7.546181976795196533e-02
-2.036404460668563843e-01 -4.045552909374237061e-01 -2.995858527719974518e-02 7.622763514518737793e-02 2.611489892005920410e-01 -2.787032723426818848e-01 1.651118844747543335e-01 2.691586501896381378e-02 -1.307488828897476196e-01 -7.521950174123048782e-03 -1.782616823911666870e-01 1.036146506667137146e-01 1.450327634811401367e-01 -2.770190536975860596e-01 -1.952487677335739136e-01 -1.447318643331527710e-01 -9.239029139280319214e-02 -7.071081548929214478e-02 9.355413913726806641e-02 -7.949493825435638428e-02 3.199393451213836670e-01 1.989338248968124390e-01 2.992199957370758057e-01 3.219622373580932617e-02 -6.078657880425453186e-02 5.490498989820480347e-02 7.464172691106796265e-02 1.321019083261489868e-01 1.270834654569625854e-01 -1.062472239136695862e-01 -7.437700033187866211e-02 -2.719796299934387207e-01
-6.789722293615341187e-02 -1.514104008674621582e-01 4.626499116420745850e-02 -9.220995008945465088e-02 2.887412011623382568e-01 -2.228215932846069336e-01 -1.599809229373931885e-01 6.343910843133926392e-02 -1.800918728113174438e-01 1.748603284358978271e-01 -7.395058870315551758e-02 -7.246086746454238892e-02 2.626308798789978027e-01 1.444400697946548462e-01 3.943770751357078552e-02 -5.440541077405214310e-03 -7.228147983551025391e-02 -3.537003099918365479e-01 5.334408208727836609e-02 -2.658653259277343750e-01 3.195010423660278320e-01 -4.401876404881477356e-02 -1.714274287223815918e-01 1.366456001996994019e-01 -4.750060383230447769e-03 -2.661548554897308350e-01 -1.203471273183822632e-01 -2.722067534923553467e-01 1.280322521924972534e-01 -1.685509383678436279e-01 2.070431560277938843e-01 1.760255396366119385e-01
-2.739860415458679199e-01 -1.622117459774017334e-01 -1.458152085542678833e-01 -1.929165124893188477e-01 2.249383330345153809e-01 2.955056168138980865e-02 -1.539432555437088013e-01 6.412258744239807129e-02 -1.521243900060653687e-01 -1.069334670901298523e-01 -2.872302234172821045e-01 -2.387038916349411011e-01 -6.952623277902603149e-02 -2.248626947402954102e-01 -1.426195204257965088e-01 -1.253966689109802246e-01 1.912700086832046509e-01 7.086235564202070236e-04 -2.271049469709396362e-01 5.722339078783988953e-02 5.321173742413520813e-02 1.720938086509704590e-01 -4.752274230122566223e-02 1.250946521759033203e-02 1.426018923521041870e-01 -4.757657051086425781e-01 1.683619320392608643e-01 -5.231801792979240417e-02 1.126038506627082825e-01 -1.247534528374671936e-02 1.242204904556274414e-01 -2.510067820549011230e-01
-2.166293002665042877e-02 3.471643896773457527e-03 -1.325074285268783569e-01 1.642813673242926598e-03 4.042499959468841553e-01 -1.523284167051315308e-01 -3.774438810069113970e-04 9.661419689655303955e-02 3.129226341843605042e-02 1.676931604743003845e-02 -2.663213610649108887e-01 2.296371757984161377e-01 8.534666895866394043e-02 -1.761381030082702637e-01 1.207656711339950562e-01 -4.884416610002517700e-02 2.011207789182662964e-01 -2.575544714927673340e-01 -4.145849347114562988e-01 4.050670936703681946e-02 2.553818225860595703e-01 2.525423169136047363e-01 9.352078288793563843e-02 -2.315140515565872192e-01 6.009583920240402222e-02 -1.864172220230102539e-01 -6.165751069784164429e-02 -2.589777410030364990e-01 -1.443566475063562393e-02 5.352177098393440247e-02 -1.411415487527847290e-01 -4.388699680566787720e-02
-6.038923934102058411e-02 8.135130628943443298e-03 -9.952180832624435425e-02 -4.202879965305328369e-02 1.128177419304847717e-01 -3.038787096738815308e-02 -2.391236871480941772e-01 1.610237807035446167e-01 -4.078170284628868103e-02 3.844815120100975037e-02 -9.561697393655776978e-02 2.814809679985046387e-01 -5.027773231267929077e-02 -3.693471848964691162e-01 -8.499104529619216919e-02 -1.676266640424728394e-01 1.050518155097961426e-01 3.309840336441993713e-02 1.334101259708404541e-01 -1.230742037296295166e-01 3.464588820934295654e-01 7.204282283782958984e-02 -3.278117999434471130e-02 1.308875679969787598e-01 -1.827625185251235962e-01 -3.171277642250061035e-01 -2.593420147895812988e-01 -2.669246792793273926e-01 1.294269263744354248e-01 7.367718219757080078e-02 -2.412123978137969971e-01 -2.841192185878753662e-01
-2.473023533821105957e-01 -1.193589046597480774e-01 -2.761795520782470703e-01 8.608429878950119019e-02 1.570407152175903320e-01 -1.832249909639358521e-01 -1.402347534894943237e-01 2.745665609836578369e-01 8.084157109260559082e-02 2.101497799158096313e-01 2.750469371676445007e-03 5.000410974025726318e-02 -1.249488219618797302e-01 -1.498940289020538330e-01 -4.793451726436614990e-02 1.179910227656364441e-01 -2.901776432991027832e-01 -2.026922553777694702e-01 -8.461305499076843262e-02 -1.975043118000030518e-01 6.951949000358581543e-02 1.664007455110549927e-01 3.953649476170539856e-02 1.740424931049346924e-01 2.397113740444183350e-01 -2.895239293575286865e-01 -2.045522443950176239e-02 -3.709965944290161133e-01 -3.286452963948249817e-02 -5.569241195917129517e-02 -2.322749942541122437e-01 -8.252745866775512695e-02
-8.094824734143912792e-04 -3.327057063579559326e-01 -1.625864356756210327e-01 1.850130856037139893e-01 3.182977735996246338e-01 -3.257783651351928711e-01 1.802529841661453247e-01 -1.185399815440177917e-01 9.646786749362945557e-02 5.408409982919692993e-02 -5.880280584096908569e-02 5.161123350262641907e-02 1.246870830655097961e-01 -4.538009762763977051e-01 -7.284086197614669800e-02 -2.016759812831878662e-01 1.521749645471572876e-01 -4.737239331007003784e-02 1.374727934598922729e-01 -1.657325178384780884e-01 1.414724439382553101e-01 2.349384725093841553e-01 5.185692105442285538e-03 1.391613036394119263e-01 2.425936460494995117e-01 -1.172940358519554138e-01 6.239860877394676208e-02 1.404773816466331482e-02 1.386667191982269287e-01 -4.223451390862464905e-02 -9.435132145881652832e-02 -1.259157955646514893e-01
1.672391146421432495e-01 -2.603470981121063232e-01 -8.796247094869613647e-02 -1.060545668005943298e-01 1.990819424390792847e-01 -1.269899606704711914e-01 4.864920303225517273e-02 2.079150266945362091e-02 2.085915021598339081e-02 6.126343086361885071e-02 -2.311176955699920654e-01 -9.792983531951904297e-02 1.612109988927841187e-01 -2.864400446414947510e-01 -9.786127507686614990e-02 -3.347025513648986816e-01 7.564499974250793457e-02 -2.778860926628112793e-02 -3.455307781696319580e-01 -9.214507788419723511e-02 1.779884397983551025e-01 2.079849243164062500e-01 2.434660494327545166e-02 2.986229956150054932e-01 -2.495179623365402222e-01 -2.006278783082962036e-01 -7.909368723630905151e-03 -1.141460761427879333e-01 1.778220683336257935e-01 -3.077095001935958862e-02 2.085906267166137695e-01 1.977627575397491455e-01
-1.061200350522994995e-01 8.319206535816192627e-03 -4.535167291760444641e-02 -1.311259064823389053e-02 2.275462895631790161e-01 -2.538776993751525879e-01 -1.713078022003173828e-01 2.149579972028732300e-01 1.022898927330970764e-01 -2.262580096721649170e-01 6.574587523937225342e-02 -1.122118234634399414e-01 -1.937818527221679688e-01 1.286867409944534302e-01 -9.851211309432983398e-02 -3.939178884029388428e-01 2.967463731765747070e-01 9.403220028616487980e-04 -6.395029276609420776e-02 -3.114979565143585205e-01 -5.235321819782257080e-02 -4.612465202808380127e-02 1.131417155265808105e-01 3.131212294101715088e-01 -7.365872710943222046e-02 -2.529634237289428711e-01 8.645279705524444580e-02 -1.586525440216064453e-01 1.123463883996009827e-01 -1.924670487642288208e-01 -1.713952869176864624e-01 -1.053662896156311035e-01
-2.311976253986358643e-01 1.564152240753173828e-01 -2.150645405054092407e-01 -2.175417691469192505e-01 1.606773138046264648e-01 9.877117723226547241e-02 -1.782730668783187866e-01 4.129836335778236389e-03 -4.608349502086639404e-02 4.565436765551567078e-02 -9.710530936717987061e-02 -1.743446476757526398e-02 -1.362270265817642212e-01 -1.317541003227233887e-01 5.504133552312850952e-02 -3.127728402614593506e-01 -2.495944499969482422e-01 -7.938279956579208374e-02 -6.526340544223785400e-02 -1.113448739051818848e-01 2.213831096887588501e-01 2.107703089714050293e-01 2.272728681564331055e-01 1.281508356332778931e-01 3.185883536934852600e-02 -1.121387928724288940e-01 -6.981565058231353760e-02 -3.913371264934539795e-01 2.956289350986480713e-01 -1.347039639949798584e-01 2.874861955642700195e-01 6.207773089408874512e-02
-2.129456400871276855e-01 9.675838798284530640e-02 -1.422508358955383301e-01 -3.773437067866325378e-02 2.694812715053558350e-01 -1.280492246150970459e-01 2.366612851619720459e-01 1.702147126197814941e-01 1.670810021460056305e-02 3.716475097462534904e-03 -1.788226515054702759e-01 -1.545301675796508789e-01 -1.504821144044399261e-02 -2.258912175893783569e-01 3.301955759525299072e-02 1.572753190994262695e-01 1.254230588674545288e-01 -1.906623244285583496e-01 2.216386049985885620e-01 -9.605281986296176910e-03 1.510428041219711304e-01 2.858906388282775879e-01 1.736844331026077271e-02 3.146089613437652588e-02 -7.634815573692321777e-02 -2.911559939384460449e-01 6.142632663249969482e-02 -1.259395480155944824e-01 -5.156038329005241394e-02 2.047924138605594635e-02 1.359111815690994263e-01 -5.267664790153503418e-01
4.985563457012176514e-02 -2.637033164501190186e-01 8.054779469966888428e-02 8.028959482908248901e-02 3.684257566928863525e-01 -1.777309179306030273e-01 1.863592267036437988e-01 -2.311487123370170593e-02 1.358412206172943115e-01 4.966101795434951782e-02 -3.471429646015167236e-01 1.727075129747390747e-01 3.428598120808601379e-02 -2.691762149333953857e-01 -1.905736178159713745e-01 -9.607297182083129883e-02 1.480081379413604736e-01 -2.869876325130462646e-01 2.687131464481353760e-01 -2.448094449937343597e-02 1.694635152816772461e-01 -1.628515543416142464e-03 1.738409399986267090e-01 1.958378404378890991e-01 1.473710834980010986e-01 -1.314609795808792114e-01 -4.534474387764930725e-02 -2.713298499584197998e-01 1.353961788117885590e-02 -7.728558499366044998e-03 -1.770746260881423950e-01 -3.705345839262008667e-02
9.409716725349426270e-02 -1.173890605568885803e-01 -2.943896949291229248e-01 1.164479255676269531e-01 1.344590485095977783e-01 -1.269059777259826660e-01 2.348117977380752563e-01 2.105173096060752869e-02 1.095230802893638611e-01 3.585104644298553467e-02 -2.849039137363433838e-01 -2.792507410049438477e-01 3.252756893634796143e-01 -8.658161014318466187e-02 4.668307676911354065e-02 -2.796407341957092285e-01 -1.508910506963729858e-01 -3.138806819915771484e-01 -2.463073134422302246e-01 -1.211493536829948425e-01 4.567320644855499268e-02 -4.617309570312500000e-02 1.365739703178405762e-01 3.084762394428253174e-01 -2.104433476924896240e-01 -1.132760271430015564e-01 -4.017306491732597351e-03 -1.131682172417640686e-01 1.364158540964126587e-01 -1.163722351193428040e-01 -1.034508459270000458e-02 -6.636105477809906006e-02
-6.723298132419586182e-02 -5.554528161883354187e-02 -4.386540874838829041e-02 -2.414999455213546753e-01 3.831315934658050537e-01 -2.136987298727035522e-01 -2.350472658872604370e-01 7.388669997453689575e-02 -1.375153064727783203e-01 1.866599172353744507e-01 -2.328639477491378784e-01 2.470302283763885498e-01 -2.642565071582794189e-01 -4.609833285212516785e-02 2.149808406829833984e-02 -1.668231338262557983e-01 1.312189251184463501e-01 -2.570659853518009186e-03 -7.063633948564529419e-02 -1.172867715358734131e-01 -2.085046656429767609e-02 2.293090671300888062e-01 4.462175071239471436e-02 6.765990704298019409e-02 -2.596123814582824707e-01 -3.880315124988555908e-01 -1.335058212280273438e-01 -3.631293773651123047e-02 1.961164623498916626e-01 -1.300960183143615723e-01 -1.465183198451995850e-01 1.460488326847553253e-02
-2.665342688560485840e-01 1.582591980695724487e-02 -2.302839159965515137e-01 3.530654311180114746e-02 3.993778228759765625e-01 1.390353888273239136e-01 -1.725144684314727783e-01 1.122244372963905334e-01 1.097285971045494080e-01 5.126313492655754089e-02 -2.310799956321716309e-01 1.641660481691360474e-01 9.736453741788864136e-02 2.203396856784820557e-01 -1.208250783383846283e-02 6.954241544008255005e-02 1.818055808544158936e-01 1.501212269067764282e-01 1.294077485799789429e-01 -4.222159385681152344e-01 1.966530084609985352e-01 2.052954584360122681e-01 1.946377158164978027e-01 7.188931107521057129e-02 -1.266309618949890137e-01 -6.183376535773277283e-02 1.555689424276351929e-01 -2.447292208671569824e-01 -2.393723465502262115e-02 -4.769131913781166077e-02 4.538104683160781860e-02 1.090034320950508118e-01
-8.295872807502746582e-02 -1.092439331114292145e-02 -1.493283212184906006e-01 3.220019862055778503e-02 3.268921375274658203e-01 9.476520121097564697e-02 -5.993723869323730469e-02 -7.446957379579544067e-02 -9.962963312864303589e-02 -3.054509498178958893e-02 -3.893623352050781250e-01 -5.202901735901832581e-02 3.977430164813995361e-01 -1.872074753046035767e-01 -1.631707139313220978e-02 -5.063244327902793884e-02 1.398216933012008667e-01 -2.321848869323730469e-01 -1.620671302080154419e-01 -3.055583536624908447e-01 2.822918593883514404e-01 -6.759957969188690186e-02 1.037529334425926208e-01 1.150948405265808105e-01 1.013446897268295288e-01 -7.093713432550430298e-02 2.399938851594924927e-01 -4.119703546166419983e-02 -1.669479347765445709e-02 -2.681361138820648193e-01 1.652051955461502075e-01 -8.951807767152786255e-02
-3.364621698856353760e-01 1.156734675168991089e-01 -1.154076382517814636e-01 -1.009922921657562256e-01 8.722497522830963135e-02 -1.236631646752357483e-01 1.418931484222412109e-01 -1.841091960668563843e-01 -1.836399286985397339e-01 8.366329967975616455e-02 -3.080653846263885498e-01 5.624684039503335953e-03 -1.528014391660690308e-01 -2.423193752765655518e-01 4.768046736717224121e-02 -1.663678884506225586e-02 3.518338501453399658e-02 -1.819448918104171753e-01 -6.555059552192687988e-02 -2.327589690685272217e-01 -2.911041080951690674e-01 1.176220700144767761e-01 1.588744074106216431e-01 -5.842826515436172485e-02 -2.187612503767013550e-01 -1.802399009466171265e-01 -1.481374446302652359e-02 -2.338176220655441284e-01 7.645899802446365356e-02 -4.221164882183074951e-01 -8.364750444889068604e-02 -7.989043742418289185e-02
2.559890411794185638e-02 1.086617186665534973e-01 -2.008043825626373291e-01 -5.859906598925590515e-02 2.377368211746215820e-01 -4.029005393385887146e-02 -9.034607559442520142e-02 -9.116471558809280396e-02 -2.042559906840324402e-02 1.852652616798877716e-02 -4.051170349121093750e-01 3.796251714229583740e-01 4.031409695744514465e-02 -9.256909042596817017e-02 4.848530516028404236e-02 2.385451085865497589e-02 -8.450947701930999756e-02 -2.635795474052429199e-01 -1.621163822710514069e-02 1.554629355669021606e-01 1.409909427165985107e-01 -3.723204135894775391e-02 1.103309318423271179e-01 5.643495172262191772e-02 1.561599969863891602e-02 -3.827980458736419678e-01 -8.266612887382507324e-02 -3.953770697116851807e-01 1.197691168636083603e-02 -9.863357990980148315e-03 -2.569260895252227783e-01 -1.822064667940139771e-01
-8.541709184646606445e-02 -1.500212997198104858e-01 -1.224681958556175232e-01 -2.823937535285949707e-01 2.924172878265380859e-01 -3.558994829654693604e-02 7.735760509967803955e-02 -8.701878041028976440e-02 -4.004437625408172607e-01 4.273632075637578964e-03 -2.467940300703048706e-01 1.462269574403762817e-01 6.426111608743667603e-02 -3.305135667324066162e-01 1.251654624938964844e-01 9.653144329786300659e-02 2.646511495113372803e-01 1.622250862419605255e-02 -5.434041470289230347e-02 -3.026198446750640869e-01 1.603796184062957764e-01 1.205146163702011108e-01 -1.802777871489524841e-02 9.174721688032150269e-02 -1.333252638578414917e-01 -3.078206479549407959e-01 -1.834112405776977539e-02 -1.747380569577217102e-02 -1.212827339768409729e-01 -1.889540553092956543e-01 5.242957919836044312e-02 1.181075125932693481e-01
-1.128799095749855042e-01 9.634953737258911133e-02 -2.379849553108215332e-01 1.075552925467491150e-01 1.248670518398284912e-01 -6.695658434182405472e-03 1.993966698646545410e-01 6.467119604349136353e-02 7.124924566596746445e-03 2.804993987083435059e-01 -1.538798958063125610e-01 1.925306767225265503e-02 -1.875077039003372192e-01 -7.319886982440948486e-02 1.537056118249893188e-01 -5.625744536519050598e-02 1.018204092979431152e-01 -2.195857316255569458e-01 -3.115480765700340271e-02 -3.873561322689056396e-01 3.052630722522735596e-01 2.736802026629447937e-02 -1.609970480203628540e-01 1.835033446550369263e-01 7.085225731134414673e-02 -3.096023760735988617e-02 4.790813103318214417e-02 -1.943276822566986084e-02 2.524126470088958740e-01 -3.604732453823089600e-01 -3.266797661781311035e-01 -8.916790038347244263e-02
-6.153573840856552124e-02 -2.712005935609340668e-02 -2.508728206157684326e-01 1.891172379255294800e-01 6.480052322149276733e-02 2.383443206781521440e-04 6.229855492711067200e-02 9.610914438962936401e-02 4.391994699835777283e-02 3.053114712238311768e-01 -1.651266962289810181e-01 8.489131182432174683e-02 1.373589932918548584e-01 -1.206083316355943680e-02 3.289514780044555664e-01 -3.201848268508911133e-02 -1.103750169277191162e-01 -3.302363753318786621e-01 -1.143884733319282532e-01 -2.245509475469589233e-01 2.962884008884429932e-01 -2.189810574054718018e-02 2.095765173435211182e-01 1.184478774666786194e-01 -1.111123263835906982e-01 -3.130546212196350098e-01 3.228561952710151672e-03 -1.363889575004577637e-01 2.191612720489501953e-01 -1.343718320131301880e-01 -3.081781864166259766e-01 2.461222745478153229e-02
-6.386948376893997192e-02 7.839090377092361450e-02 -1.287771761417388916e-01 2.170587778091430664e-01 1.043811142444610596e-01 -1.830037087202072144e-01 -9.679305367171764374e-03 1.283328980207443237e-01 -6.780406925827264786e-03 -2.546990215778350830e-01 -4.507753625512123108e-02 -3.132262229919433594e-01 4.167244583368301392e-02 1.759607717394828796e-02 -4.981052875518798828e-02 -3.336430788040161133e-01 2.081966102123260498e-01 -2.542055547237396240e-01 -1.485563963651657104e-01 -2.470485121011734009e-01 -3.903799224644899368e-03 4.276650249958038330e-01 3.743574395775794983e-02 1.164530869573354721e-02 2.732497453689575195e-01 -1.106308698654174805e-01 -1.336988806724548340e-01 -1.775282621383666992e-01 6.614443846046924591e-03 -2.089676409959793091e-01 -1.678506284952163696e-01 -2.289287187159061432e-02
-2.755194008350372314e-01 3.637794777750968933e-02 -1.918593496084213257e-01 -9.255474805831909180e-02 1.402454823255538940e-01 -4.009364843368530273e-01 3.235347568988800049e-02 -5.809766054153442383e-02 1.902852505445480347e-01 1.228179484605789185e-01 -3.147443830966949463e-01 6.067031994462013245e-02 4.550514519214630127e-01 -1.060939431190490723e-01 1.467629820108413696e-01 -1.458743065595626831e-01 1.078411191701889038e-01 -1.748906821012496948e-02 -1.050161793828010559e-01 -9.515107609331607819e-03 1.564277261495590210e-01 1.106493696570396423e-01 7.813908159732818604e-03 3.225587010383605957e-01 -4.161475598812103271e-02 -9.903974831104278564e-02 -9.438179433345794678e-02 -2.042298763990402222e-01 -2.219520322978496552e-02 -5.019969865679740906e-02 -1.458050608634948730e-01 -1.645035445690155029e-01
-7.425315678119659424e-02 1.283951252698898315e-01 1.100675687193870544e-01 -1.615322679281234741e-01 2.683761417865753174e-01 -2.981072664260864258e-01 -1.751164197921752930e-01 -1.246116161346435547e-01 -5.333117023110389709e-02 2.469097077846527100e-01 2.661544084548950195e-02 1.935659348964691162e-01 -9.973574429750442505e-02 -3.539945483207702637e-01 -2.455233782529830933e-01 -2.554459869861602783e-01 1.038822531700134277e-01 -2.015792876482009888e-01 2.063649296760559082e-01 -2.038123458623886108e-01 -5.103181116282939911e-03 9.522753208875656128e-02 2.088215202093124390e-02 8.322382718324661255e-02 -7.648774981498718262e-02 -3.668317496776580811e-01 6.802034378051757812e-02 -2.250584810972213745e-01 3.780488623306155205e-03 -6.871005147695541382e-02 2.802898548543453217e-02 -1.292454153299331665e-01
-3.260914385318756104e-01 -3.734065592288970947e-02 -6.744184345006942749e-02 -1.794553175568580627e-02 2.994236648082733154e-01 3.572027012705802917e-02 -1.803685724735260010e-02 1.282419413328170776e-01 -3.821963369846343994e-01 -8.464606851339340210e-02 3.904622420668601990e-02 1.647729873657226562e-01 3.387140808627009392e-03 -2.090403437614440918e-01 7.112966477870941162e-02 -5.111386999487876892e-02 -8.524896949529647827e-02 3.576375544071197510e-02 2.554862499237060547e-01 -3.853028416633605957e-01 2.427921444177627563e-01 1.287628263235092163e-01 1.623779833316802979e-01 1.065585240721702576e-01 5.374794080853462219e-02 -7.512041181325912476e-02 8.843183517456054688e-02 -3.583728671073913574e-01 1.602747440338134766e-01 -7.764163613319396973e-02 -1.853172332048416138e-01 -5.823742598295211792e-03
-1.781058907508850098e-01 1.309394985437393188e-01 1.595519781112670898e-01 -1.877513229846954346e-01 3.102422356605529785e-01 7.580330222845077515e-02 1.062254421412944794e-02 -5.049736704677343369e-03 -1.709301620721817017e-01 -2.317608520388603210e-02 -2.492991834878921509e-01 -1.310032904148101807e-01 6.625104695558547974e-02 -2.460760027170181274e-01 2.031175345182418823e-01 -6.618294119834899902e-02 2.075862139463424683e-01 -1.843030005693435669e-01 1.515640169382095337e-01 -2.489793300628662109e-01 2.413381785154342651e-01 2.380282385274767876e-03 1.852087229490280151e-01 -2.239677608013153076e-01 -2.439287155866622925e-01 -1.863062232732772827e-01 -1.352314054965972900e-01 -2.558929324150085449e-01 -5.961739644408226013e-02 -2.226634770631790161e-01 4.725467413663864136e-02 -1.748236864805221558e-01
-1.095102652907371521e-01 4.031192883849143982e-02 -2.283235788345336914e-01 -2.362152002751827240e-02 1.454881727695465088e-01 -5.556781589984893799e-02 2.578278258442878723e-02 -1.737731546163558960e-01 -3.316019475460052490e-01 -1.470445096492767334e-02 -2.695258259773254395e-01 -5.397254228591918945e-02 -3.858608603477478027e-01 -8.210434019565582275e-02 6.136852875351905823e-02 -1.429457664489746094e-01 1.514485329389572144e-01 3.710253862664103508e-03 4.444807022809982300e-02 -2.921067476272583008e-01 5.680204927921295166e-02 2.119071930646896362e-01 -8.162410929799079895e-03 2.509000003337860107e-01 -2.130116075277328491e-01 -2.147491276264190674e-01 -1.261184066534042358e-01 -1.511830985546112061e-01 -2.939037680625915527e-01 -2.582178115844726562e-01 6.594387441873550415e-02 6.288951635360717773e-02
-4.058176651597023010e-02 -1.084988266229629517e-01 -1.403625905513763428e-01 9.329365193843841553e-02 1.351781189441680908e-01 -1.309702247381210327e-01 -6.514649838209152222e-02 4.738311767578125000e-01 5.585948005318641663e-03 2.183344066143035889e-01 -2.413975000381469727e-01 1.432043612003326416e-01 1.224893331527709961e-01 -1.289199441671371460e-01 -1.081629097461700439e-01 -2.386820465326309204e-01 -1.512932628393173218e-01 -2.524950206279754639e-01 -2.759231925010681152e-01 -5.557414889335632324e-02 1.192731410264968872e-01 2.063848376274108887e-01 1.054128631949424744e-01 2.383617460727691650e-01 -1.592774540185928345e-01 6.427973508834838867e-02 -5.124530568718910217e-02 -1.768934279680252075e-01 7.869272492825984955e-03 -1.284775584936141968e-01 -1.964031606912612915e-01 -2.409153878688812256e-01
-1.725691705942153931e-01 -9.706958383321762085e-02 8.624327182769775391e-02 1.018299311399459839e-01 1.298892945051193237e-01 -3.432578146457672119e-01 2.741224765777587891e-01 1.534872502088546753e-01 8.940546214580535889e-02 -6.089313328266143799e-02 -2.749339938163757324e-01 -1.424001604318618774e-01 4.370519425719976425e-03 -1.011115536093711853e-01 -1.474130060523748398e-02 -2.571488916873931885e-01 1.576453633606433868e-02 -1.339017003774642944e-01 -4.269122704863548279e-02 -1.671123877167701721e-02 2.889466285705566406e-01 2.712720930576324463e-01 3.173838555812835693e-01 1.671746224164962769e-01 -1.083414554595947266e-01 -6.340101361274719238e-02 -2.879140675067901611e-01 -1.443864405155181885e-01 -2.055673487484455109e-02 -2.858619689941406250e-01 -8.412492275238037109e-02 1.033617332577705383e-01
-1.203817650675773621e-01 -9.785667806863784790e-02 -1.885857433080673218e-01 9.587439149618148804e-02 1.394899636507034302e-01 -8.183269202709197998e-02 -1.904011964797973633e-01 -3.656654432415962219e-02 -2.206988334655761719e-01 -1.286918520927429199e-01 -3.737296164035797119e-01 1.791832149028778076e-01 -1.124977096915245056e-01 -6.905693560838699341e-02 -7.034193724393844604e-02 -2.330919653177261353e-01 -1.311344187706708908e-02 -2.407516092061996460e-01 2.059637568891048431e-02 -2.811655998229980469e-01 2.354293912649154663e-01 -3.001011013984680176e-01 2.079183310270309448e-01 -1.066796556115150452e-01 5.911263450980186462e-02 -2.877539098262786865e-01 -8.606760948896408081e-02 -1.125856563448905945e-01 9.803896537050604820e-04 -1.929151415824890137e-01 2.628411948680877686e-01 -5.731729045510292053e-02
-3.418938815593719482e-01 -9.787715971469879150e-02 -4.123899936676025391e-01 -1.194135397672653198e-01 2.407731115818023682e-02 -5.214956589043140411e-03 -1.583739519119262695e-01 1.505209803581237793e-01 -1.852812170982360840e-01 -1.595429927110671997e-01 -1.599280536174774170e-01 8.006066083908081055e-02 2.443399131298065186e-01 -4.585573449730873108e-02 1.206795917823910713e-03 1.857102066278457642e-01 2.005437165498733521e-01 -1.386769022792577744e-02 1.391169726848602295e-01 -3.392319381237030029e-01 6.827427446842193604e-02 1.519916765391826630e-02 1.684398055076599121e-01 2.488896250724792480e-01 -1.552363187074661255e-01 -2.527980133891105652e-02 -2.135448008775711060e-01 -3.671328723430633545e-02 1.962324678897857666e-01 3.537034150213003159e-03 -1.836775802075862885e-02 -2.686958909034729004e-01
-3.258758485317230225e-01 -2.192560136318206787e-01 4.772090166807174683e-02 1.090510785579681396e-01 7.319507747888565063e-02 -2.549032270908355713e-01 2.474206686019897461e-01 1.834608763456344604e-01 2.982578612864017487e-02 -8.365841209888458252e-02 -1.374540179967880249e-01 1.531836986541748047e-01 2.745795994997024536e-03 -1.367808133363723755e-01 6.808080524206161499e-02 -2.182230800390243530e-01 -5.817982926964759827e-02 -1.695557832717895508e-01 -1.021917611360549927e-01 -4.612839594483375549e-02 2.366813719272613525e-01 1.796150803565979004e-01 2.475185394287109375e-01 3.213435113430023193e-01 -8.759149163961410522e-02 -8.331907913088798523e-03 -3.123059272766113281e-01 -2.299881428480148315e-01 -1.173700615763664246e-01 -1.673748195171356201e-01 -2.163246721029281616e-01 2.941076830029487610e-02
5.417286232113838196e-02 -2.127245962619781494e-01 -1.724708229303359985e-01 -2.248335257172584534e-02 2.824577093124389648e-01 -3.519638627767562866e-02 -6.928096711635589600e-02 -3.930372186005115509e-03 -3.210303187370300293e-02 -9.656859189271926880e-02 -2.773867547512054443e-01 -2.838974893093109131e-01 1.940605342388153076e-01 -1.063790321350097656e-01 2.039350271224975586e-01 -1.891505271196365356e-01 2.151765078306198120e-01 8.969425410032272339e-02 -3.404219746589660645e-01 -2.756170332431793213e-01 3.032389283180236816e-01 1.620028167963027954e-01 1.279920786619186401e-01 3.010577894747257233e-02 -4.701926559209823608e-02 -2.773379087448120117e-01 7.250358164310455322e-02 7.160854339599609375e-02 1.259053051471710205e-01 -1.184435263276100159e-01 -1.634339429438114166e-02 -2.003495693206787109e-01
-1.359430849552154541e-01 -2.404672652482986450e-01 -8.292225003242492676e-02 -8.052603155374526978e-02 1.581434309482574463e-01 -1.084922254085540771e-01 -4.601117689162492752e-03 1.505005955696105957e-01 -2.586328089237213135e-01 -9.791379421949386597e-02 -4.468074440956115723e-01 -1.061213240027427673e-01 1.033808365464210510e-01 -1.460910886526107788e-01 -2.897887490689754486e-02 -2.582312822341918945e-01 1.678062975406646729e-01 2.386764250695705414e-02 -1.450602114200592041e-01 -3.631523549556732178e-01 1.234543621540069580e-01 -4.512116312980651855e-02 -3.638319671154022217e-02 3.460954409092664719e-03 6.818018853664398193e-02 -4.345878362655639648e-01 1.644642278552055359e-02 -6.635656207799911499e-02 -1.022729203104972839e-01 -9.348525851964950562e-02 3.067995421588420868e-04 2.151781618595123291e-01
-3.391235470771789551e-01 1.288568824529647827e-01 -8.216562122106552124e-02 -1.966781914234161377e-01 1.613965034484863281e-01 -1.391748487949371338e-01 2.135024368762969971e-01 -1.973987072706222534e-01 -2.023913413286209106e-01 -9.130895137786865234e-03 -3.440893292427062988e-01 4.188900813460350037e-02 -1.073797494173049927e-01 -2.364107817411422729e-01 4.723175242543220520e-02 9.952794015407562256e-02 8.868641406297683716e-02 -2.027568519115447998e-01 -8.767849765717983246e-03 -2.962926328182220459e-01 -2.330605089664459229e-01 1.992614567279815674e-01 1.547797769308090210e-01 -1.963699236512184143e-02 -5.765737965703010559e-02 -4.008447378873825073e-02 -2.044621407985687256e-01 -1.438099294900894165e-01 1.127474606037139893e-01 -2.963899970054626465e-01 -1.543473750352859497e-01 7.231155037879943848e-02
-2.135622948408126831e-01 -9.384468197822570801e-02 -3.604343235492706299e-01 1.285335980355739594e-02 9.988103806972503662e-02 -1.082227751612663269e-01 -1.478013247251510620e-01 1.675426810979843140e-01 -4.801602661609649658e-02 -5.152909830212593079e-02 5.680117383599281311e-02 2.083443254232406616e-01 4.137396439909934998e-02 -5.654893815517425537e-02 1.274008601903915405e-01 1.503782421350479126e-01 9.527073800563812256e-02 -5.421434063464403152e-03 1.175478324294090271e-01 -1.456921398639678955e-01 3.944778442382812500e-01 -6.461270898580551147e-02 1.365780830383300781e-01 2.295979261398315430e-01 1.305303424596786499e-01 -4.006325304508209229e-01 1.480497419834136963e-01 -1.985552161931991577e-01 -3.876835107803344727e-02 -2.348348498344421387e-01 7.062277942895889282e-02 -2.696701586246490479e-01
-3.620299696922302246e-01 1.783394962549209595e-01 -2.571900747716426849e-02 -3.719720616936683655e-02 2.186110615730285645e-01 -1.667263731360435486e-02 2.538662850856781006e-01 -8.640003204345703125e-02 -1.346092224121093750e-01 6.708519160747528076e-02 -2.430672943592071533e-01 -1.502398052252829075e-03 -2.218175977468490601e-01 -2.667437791824340820e-01 -2.943189628422260284e-02 -3.447180986404418945e-02 6.877526640892028809e-02 -1.782942712306976318e-01 2.315374091267585754e-02 -2.098495811223983765e-01 -2.468991130590438843e-01 2.125660181045532227e-01 3.015291877090930939e-02 8.506787940859794617e-03 -2.613720893859863281e-01 -2.332363575696945190e-01 -1.232231501489877701e-02 -1.559380441904067993e-01 1.698840707540512085e-01 -3.048441708087921143e-01 -1.450409889221191406e-01 -1.810004711151123047e-01
-3.531540334224700928e-01 1.233286336064338684e-01 1.298725306987762451e-01 5.820885300636291504e-02 9.729600697755813599e-02 -4.205341637134552002e-01 5.447462201118469238e-02 -2.223861590027809143e-02 1.117999330163002014e-01 -9.627367556095123291e-02 -2.243259847164154053e-01 -2.937973767984658480e-04 2.477840185165405273e-01 -1.734980344772338867e-01 1.810971051454544067e-01 -8.248297870159149170e-02 2.104271501302719116e-01 -2.285544127225875854e-01 -2.317214943468570709e-02 -1.556800678372383118e-02 2.143774628639221191e-01 1.516515314579010010e-01 4.094253480434417725e-01 1.195392683148384094e-01 1.383892842568457127e-03 -5.175380967557430267e-03 -6.065609306097030640e-02 -2.307494431734085083e-01 2.067259512841701508e-02 -3.400493785738945007e-02 -7.222036272287368774e-02 1.868911534547805786e-01
-4.419542849063873291e-02 -8.708259463310241699e-02 -7.034922391176223755e-02 -1.145663186907768250e-01 2.103741765022277832e-01 7.945604622364044189e-02 -2.045422792434692383e-01 -1.493186596781015396e-02 -1.496875565499067307e-02 1.487779468297958374e-01 -1.398169249296188354e-01 2.006839513778686523e-01 -1.060643419623374939e-01 -2.940338551998138428e-01 -1.623023599386215210e-01 -1.267206668853759766e-01 3.782873228192329407e-02 -9.912545233964920044e-02 6.347764283418655396e-02 -5.731776729226112366e-02 3.468165695667266846e-01 2.582696676254272461e-01 1.617439277470111847e-02 7.055526226758956909e-02 -1.907398402690887451e-01 -4.954591393470764160e-01 -1.993559896945953369e-01 -1.818602979183197021e-01 1.194863319396972656e-01 -1.505551785230636597e-01 -2.215607613325119019e-01 -7.722558826208114624e-02
-2.251268327236175537e-01 4.762005433440208435e-02 2.206650823354721069e-01 -1.728972047567367554e-01 4.745325446128845215e-01 -1.463138964027166367e-03 -1.078953444957733154e-01 1.240891814231872559e-01 -2.387454658746719360e-01 -2.855851687490940094e-02 -3.926602602005004883e-01 1.428055614233016968e-01 -1.224761754274368286e-01 -1.516110450029373169e-01 1.921870708465576172e-01 -1.386294066905975342e-01 1.144058853387832642e-01 -1.346186995506286621e-01 -4.697106406092643738e-02 -3.199807703495025635e-01 -1.602890528738498688e-02 2.933482639491558075e-02 3.298037452623248100e-03 -5.858065932989120483e-02 4.841229319572448730e-02 -3.848604485392570496e-02 -1.225939318537712097e-01 -6.995000690221786499e-02 -2.287683486938476562e-01 -2.411058098077774048e-01 -1.589579321444034576e-02 -1.219773888587951660e-01
1.521268673241138458e-02 -2.314911484718322754e-01 -1.591415405273437500e-01 -3.660270944237709045e-03 -1.084968261420726776e-02 -1.021924465894699097e-01 1.419298499822616577e-01 1.602723747491836548e-01 2.705757617950439453e-01 1.807640865445137024e-02 -2.672333717346191406e-01 -2.754300832748413086e-01 -1.315695345401763916e-01 -2.799789011478424072e-01 -3.219000622630119324e-02 -9.693587571382522583e-02 5.115133523941040039e-02 -1.056010425090789795e-01 -1.253992021083831787e-01 -2.826079539954662323e-02 1.330452412366867065e-01 2.783499360084533691e-01 6.984467804431915283e-02 3.347826302051544189e-01 -9.313395619392395020e-02 -3.093115091323852539e-01 2.156872749328613281e-01 1.083132252097129822e-01 8.684220723807811737e-03 -3.383009731769561768e-01 -1.177694741636514664e-02 -1.334638893604278564e-01
-1.980103850364685059e-01 8.743241429328918457e-02 1.155021134763956070e-02 -4.596722871065139771e-02 1.233444828540086746e-02 -1.771192699670791626e-01 -2.553204074501991272e-02 -5.873146280646324158e-02 -1.051905974745750427e-01 3.248684406280517578e-01 -2.595261484384536743e-02 3.669657707214355469e-01 9.405393153429031372e-02 -1.659912467002868652e-01 -1.714539527893066406e-01 -8.305837959051132202e-02 1.703472435474395752e-01 -4.231023192405700684e-01 -6.309018284082412720e-02 -2.205338925123214722e-01 5.947068333625793457e-02 2.090585827827453613e-01 1.850634366273880005e-01 1.342921424657106400e-02 -1.241423338651657104e-01 -2.022451162338256836e-01 3.127514570951461792e-02 -2.051438093185424805e-01 1.724818199872970581e-01 -3.412544131278991699e-01 -3.967669978737831116e-02 -3.412342444062232971e-02
-2.907942533493041992e-01 -2.479106187820434570e-02 -1.691057235002517700e-01 -1.245230063796043396e-02 1.411169916391372681e-01 -9.000049531459808350e-02 -9.650965780019760132e-02 1.956717669963836670e-02 -3.701302707195281982e-01 -6.421656906604766846e-02 -1.277831345796585083e-01 6.094635650515556335e-02 2.327869832515716553e-02 -7.751362770795822144e-02 2.485993690788745880e-02 -2.981652319431304932e-01 6.123429909348487854e-02 -2.657029330730438232e-01 1.661831438541412354e-01 -3.406946957111358643e-01 -2.755770385265350342e-01 1.304861307144165039e-01 3.086301730945706367e-03 3.392634987831115723e-01 -8.838517218828201294e-02 -2.868434786796569824e-01 -2.475885674357414246e-02 1.049914807081222534e-01 -2.737214416265487671e-02 -2.414729446172714233e-01 1.875074766576290131e-02 -6.224115937948226929e-02
-1.460346728563308716e-01 1.139934360980987549e-01 -1.020753011107444763e-01 6.855324655771255493e-02 4.309218376874923706e-02 -2.829265296459197998e-01 1.010244861245155334e-01 -9.375744313001632690e-02 1.205231472849845886e-01 5.348675698041915894e-02 -2.489181011915206909e-01 -2.515282630920410156e-01 -3.952758386731147766e-02 -3.848658800125122070e-01 -2.597420476377010345e-02 -5.838230997323989868e-02 1.315955668687820435e-01 -3.170176222920417786e-02 -6.832919269800186157e-02 -1.377032548189163208e-01 1.949970573186874390e-01 5.562161281704902649e-02 1.913449466228485107e-01 3.628714978694915771e-01 1.161339879035949707e-01 8.631735108792781830e-03 -2.362879663705825806e-01 -3.035664260387420654e-01 7.311587780714035034e-02 -2.439160048961639404e-01 -2.352864295244216919e-01 1.420297175645828247e-01
-1.612021625041961670e-01 9.686926752328872681e-02 -1.019609253853559494e-02 1.052340567111968994e-01 1.903645545244216919e-01 -5.982222780585289001e-02 1.156802549958229065e-01 2.969000488519668579e-02 -1.159865558147430420e-01 -1.407360751181840897e-02 -1.047950759530067444e-01 4.317174479365348816e-02 4.883556440472602844e-02 1.000697165727615356e-01 7.431428879499435425e-02 -2.146311551332473755e-01 8.524771779775619507e-03 -1.714052706956863403e-01 -2.703129351139068604e-01 -2.771159410476684570e-01 3.271825313568115234e-01 -1.943260133266448975e-01 1.857272684574127197e-01 1.115702837705612183e-01 -3.040038943290710449e-01 -1.821196265518665314e-02 -1.761296093463897705e-01 -9.862367063760757446e-02 4.404795914888381958e-02 -2.264665961265563965e-01 -4.295905530452728271e-01 -2.579621672630310059e-01
-1.299747228622436523e-01 -1.103481352329254150e-01 -2.160799503326416016e-01 1.347512900829315186e-01 9.368946403264999390e-02 -1.871266961097717285e-01 -1.847311481833457947e-02 6.506570428609848022e-02 4.972652345895767212e-02 -1.359968632459640503e-01 -1.794885843992233276e-01 -1.633305400609970093e-01 3.446987643837928772e-02 -9.106239676475524902e-02 3.499978780746459961e-02 -3.488104343414306641e-01 2.590263485908508301e-01 -1.937703043222427368e-01 -1.401781141757965088e-01 -2.645092308521270752e-01 -1.398585140705108643e-01 3.853266537189483643e-01 7.290954142808914185e-02 1.540968380868434906e-02 3.795428276062011719e-01 -1.215051785111427307e-01 -2.850936949253082275e-01 1.588815636932849884e-02 1.807126402854919434e-01 3.939855843782424927e-03 -5.011181533336639404e-02 -4.582178220152854919e-02
-2.530199587345123291e-01 4.700209572911262512e-02 -2.993666529655456543e-01 -3.372670710086822510e-01 2.969631850719451904e-01 -1.040457189083099365e-01 1.366967260837554932e-01 1.621272563934326172e-01 8.878806605935096741e-03 -1.080290004611015320e-01 -6.584584712982177734e-02 -1.496687680482864380e-01 -7.694657146930694580e-02 -3.929056599736213684e-02 3.170917928218841553e-02 -1.342981904745101929e-01 1.261487752199172974e-01 -1.985166072845458984e-01 1.573101431131362915e-01 1.475794799625873566e-02 4.350701719522476196e-02 2.230164557695388794e-01 -1.858295686542987823e-02 5.012254044413566589e-02 1.621231287717819214e-01 -2.944381237030029297e-01 -8.101030439138412476e-02 -1.328448206186294556e-01 1.127408146858215332e-01 1.084284707903862000e-01 1.287909150123596191e-01 -4.565204381942749023e-01
-7.840824313461780548e-03 -3.288884460926055908e-01 -1.936659514904022217e-01 1.597527563571929932e-01 3.375433087348937988e-01 7.237558811902999878e-02 2.056009471416473389e-01 3.489940613508224487e-02 -1.163832992315292358e-01 -8.290655910968780518e-02 -2.556954324245452881e-01 -4.772107303142547607e-02 -4.147610440850257874e-02 -2.003035843372344971e-01 1.141999140381813049e-01 -2.751971185207366943e-01 7.810784876346588135e-02 -2.575701773166656494e-01 2.084349095821380615e-01 -1.392003744840621948e-01 1.440569162368774414e-01 2.591405510902404785e-01 2.082468271255493164e-01 -1.473621577024459839e-01 4.426200687885284424e-02 -5.819287523627281189e-02 4.350711405277252197e-02 8.532665669918060303e-02 1.185198053717613220e-01 -3.606197834014892578e-01 2.097883075475692749e-02 -8.984507061541080475e-03
-1.007492989301681519e-01 -2.184569537639617920e-01 -2.976518869400024414e-01 2.515521943569183350e-01 2.034895420074462891e-01 7.081182301044464111e-02 7.166397757828235626e-03 6.351377815008163452e-02 -4.885150119662284851e-02 1.167134847491979599e-02 -3.249439299106597900e-01 -7.729821652173995972e-02 3.878608113154768944e-03 -1.481226235628128052e-01 -7.193996012210845947e-02 -3.065375685691833496e-01 1.931642740964889526e-01 -8.389735221862792969e-02 2.095144838094711304e-01 -1.641381680965423584e-01 -1.503876894712448120e-01 4.688487946987152100e-02 2.308528572320938110e-01 5.229766666889190674e-02 -1.040496006608009338e-01 -2.276202738285064697e-01 1.581092551350593567e-02 -8.690584450960159302e-02 -3.981752097606658936e-01 -1.691374033689498901e-01 -2.047707140445709229e-01 -9.490756690502166748e-02
-2.463156282901763916e-01 8.245643228292465210e-02 -1.127716451883316040e-01 1.211968138813972473e-01 2.569420337677001953e-01 -5.868477374315261841e-02 -1.665698587894439697e-01 7.319906353950500488e-02 -1.251276135444641113e-01 -1.920476406812667847e-01 -1.719466298818588257e-01 1.746167689561843872e-01 9.539085626602172852e-02 -3.910672366619110107e-01 3.722914457321166992e-01 1.418955624103546143e-01 2.154418639838695526e-02 -1.223454177379608154e-01 1.896479129791259766e-01 -1.120547205209732056e-01 2.478217035531997681e-01 6.109051778912544250e-02 1.165121123194694519e-01 6.545535475015640259e-02 1.136752590537071228e-01 -2.400938570499420166e-01 8.660273253917694092e-02 -1.177194938063621521e-01 5.467107519507408142e-02 -1.838295906782150269e-02 9.638606756925582886e-02 -3.430569767951965332e-01
3.080234490334987640e-02 7.543148845434188843e-02 -8.986741304397583008e-02 -8.636646904051303864e-03 2.557519376277923584e-01 -1.931647211313247681e-01 -3.104752302169799805e-01 1.522079110145568848e-01 -3.228451311588287354e-02 9.417166560888290405e-02 -2.257947772741317749e-01 1.776418238878250122e-01 -1.484162211418151855e-01 -1.169420480728149414e-01 -8.942022919654846191e-02 -2.018289873376488686e-03 1.111622378230094910e-01 9.520290791988372803e-02 3.231223821640014648e-01 -5.033486485481262207e-01 1.366297602653503418e-01 1.941415667533874512e-01 1.269716471433639526e-01 2.988393045961856842e-02 5.786620825529098511e-02 -1.020975410938262939e-01 1.494653224945068359e-01 -2.034471780061721802e-01 7.796837948262691498e-03 -2.880853414535522461e-01 -4.015295207500457764e-02 -1.097368746995925903e-01
6.552790850400924683e-02 -2.774766981601715088e-01 -2.586783766746520996e-01 -1.131506860256195068e-01 9.301042556762695312e-02 -3.516261577606201172e-01 1.401125788688659668e-01 1.504464149475097656e-01 2.370483726263046265e-01 6.795124709606170654e-02 -2.930541932582855225e-01 -2.344754636287689209e-01 -1.408128440380096436e-01 -1.466940641403198242e-01 -1.196116432547569275e-01 -8.346306532621383667e-02 5.666258558630943298e-02 -1.350980699062347412e-01 8.536764653399586678e-05 1.258932054042816162e-02 1.771803349256515503e-01 1.941677480936050415e-01 4.043434932827949524e-02 2.695875465869903564e-01 -1.854583323001861572e-01 -2.574020028114318848e-01 1.718591451644897461e-01 3.389663249254226685e-02 6.191290169954299927e-02 -2.994829416275024414e-01 -8.512659370899200439e-02 -5.492258816957473755e-02
-2.487609684467315674e-01 3.498339280486106873e-02 -1.471628099679946899e-01 2.610851526260375977e-01 1.616483032703399658e-01 -4.908199235796928406e-02 -9.747301042079925537e-02 2.324565201997756958e-01 5.007498338818550110e-02 -4.597385227680206299e-02 2.486868761479854584e-02 7.867788523435592651e-02 -8.564813435077667236e-02 6.795451045036315918e-02 -1.076272949576377869e-01 -2.410222887992858887e-01 -2.256391011178493500e-02 -1.005977466702461243e-01 3.376103639602661133e-01 -3.399149179458618164e-01 1.095516756176948547e-01 2.410732805728912354e-01 1.202201992273330688e-01 -2.043416909873485565e-02 -2.328190207481384277e-01 -2.487473785877227783e-01 -3.316546082496643066e-01 -1.661542057991027832e-01 1.445842385292053223e-01 4.018019512295722961e-02 2.386305928230285645e-01 -6.042364239692687988e-02
-3.776136636734008789e-01 -1.026826351881027222e-01 -1.061497107148170471e-01 -9.690415859222412109e-02 1.449671983718872070e-01 -3.100223839282989502e-01 1.138959974050521851e-01 2.858423888683319092e-01 9.664664417505264282e-02 1.855061203241348267e-01 -2.525133490562438965e-01 -1.000875309109687805e-01 9.837432205677032471e-02 -8.581288158893585205e-02 -2.470555715262889862e-02 -2.267171144485473633e-01 -8.128851652145385742e-02 -1.893429011106491089e-01 -1.429429501295089722e-01 -1.553981155157089233e-01 -4.547521844506263733e-02 2.111974209547042847e-01 1.975930035114288330e-01 3.327837586402893066e-01 3.430517157539725304e-03 4.800873249769210815e-02 -1.873977333307266235e-01 -1.320974677801132202e-01 -1.930991113185882568e-01 -1.843964308500289917e-01 1.302638500928878784e-01 -3.420720249414443970e-02
-3.314091563224792480e-01 -2.465742640197277069e-02 -3.965435549616813660e-02 -2.184951156377792358e-01 5.522338673472404480e-02 -3.882848192006349564e-03 1.007519289851188660e-01 -3.654772415757179260e-02 -2.305641919374465942e-01 7.028731703758239746e-02 -2.685106992721557617e-01 -8.076781779527664185e-02 -2.542635798454284668e-01 -1.621537804603576660e-01 8.990127593278884888e-02 1.535261142998933792e-02 -3.409844264388084412e-02 -2.412599623203277588e-01 2.777408622205257416e-02 -2.080412060022354126e-01 -1.972415596246719360e-01 1.057558357715606689e-01 -2.988931536674499512e-02 1.162740774452686310e-02 -2.955275475978851318e-01 -3.199967443943023682e-01 -1.180124580860137939e-01 -2.710984349250793457e-01 6.269195675849914551e-02 -3.164157867431640625e-01 -1.704366356134414673e-01 -1.578620225191116333e-01
-1.333823204040527344e-01 -6.855068355798721313e-02 -3.634860217571258545e-01 9.214343875646591187e-02 3.794730305671691895e-01 -1.849791407585144043e-01 1.839389652013778687e-01 6.070953980088233948e-02 -5.440155044198036194e-03 -5.062473192811012268e-02 -8.690810203552246094e-02 -1.369971185922622681e-01 2.270522415637969971e-01 -1.419385075569152832e-01 -1.954420655965805054e-01 -1.768690198659896851e-01 -6.352528184652328491e-02 -1.044583693146705627e-01 -1.198242455720901489e-01 -1.770181655883789062e-01 1.983021944761276245e-01 -1.022680625319480896e-01 1.194825768470764160e-01 2.055283188819885254e-01 -2.241747975349426270e-01 -1.764295399188995361e-01 9.342017024755477905e-02 7.790301740169525146e-02 2.134428024291992188e-01 1.248083915561437607e-02 3.497125208377838135e-01 -1.411981582641601562e-01
-8.882049471139907837e-02 9.239265322685241699e-02 -1.562100499868392944e-01 -4.234023019671440125e-02 3.839690983295440674e-01 -1.530154198408126831e-01 -2.049690112471580505e-02 1.138644367456436157e-01 -5.184820853173732758e-03 -1.917405277490615845e-01 -7.674285024404525757e-02 1.080595850944519043e-01 9.895423054695129395e-02 1.351576596498489380e-01 -5.691372230648994446e-02 2.708855271339416504e-02 -1.397043913602828979e-01 -4.188423454761505127e-01 -1.756252050399780273e-01 -2.636373043060302734e-01 1.460211426019668579e-01 -1.233478784561157227e-01 3.599950298666954041e-02 3.085179924964904785e-01 8.864246308803558350e-02 -2.845686972141265869e-01 1.388472169637680054e-01 -1.182431876659393311e-01 -2.725802175700664520e-02 -1.067332625389099121e-01 6.432387977838516235e-02 3.465230464935302734e-01
-3.377607464790344238e-01 2.290439046919345856e-02 3.712339326739311218e-02 -6.856613792479038239e-03 2.016162425279617310e-01 -3.384608626365661621e-01 2.720826677978038788e-02 1.604737192392349243e-01 -1.517418189905583858e-03 4.799686744809150696e-02 -2.008497864007949829e-01 -8.409285545349121094e-02 -4.089548438787460327e-02 -4.997218772768974304e-02 1.429079920053482056e-01 -2.503495514392852783e-01 3.595010191202163696e-02 7.983653247356414795e-02 -8.764366060495376587e-02 4.839035496115684509e-02 -2.639736980199813843e-03 2.403548806905746460e-01 2.270778715610504150e-01 4.126147031784057617e-01 -6.593224406242370605e-02 -1.971320062875747681e-01 -3.842772841453552246e-01 5.145146325230598450e-02 -6.315840780735015869e-02 -2.440915554761886597e-01 9.827206283807754517e-02 -3.538067266345024109e-02
-7.854659855365753174e-02 -1.901316195726394653e-01 -9.865953773260116577e-02 -2.612638473510742188e-01 2.881787121295928955e-01 -8.220717310905456543e-03 -4.068868234753608704e-02 1.826799102127552032e-02 1.899138092994689941e-01 1.704455912113189697e-01 1.019093394279479980e-01 -1.201015710830688477e-01 1.177634447813034058e-01 -2.149772131815552711e-03 -1.338768154382705688e-01 -4.334206283092498779e-01 1.136964038014411926e-01 -5.687124282121658325e-02 9.199164807796478271e-02 -2.167063504457473755e-01 1.698088943958282471e-01 -1.509860455989837646e-01 1.586800962686538696e-01 4.678091108798980713e-01 -1.054876148700714111e-01 -2.953152358531951904e-01 -3.830462321639060974e-02 -1.159301251173019409e-01 6.341778486967086792e-02 -1.812168210744857788e-02 -1.034610439091920853e-02 -7.803659420460462570e-03
-4.641742408275604248e-01 1.024773046374320984e-01 -4.139106571674346924e-01 1.736881434917449951e-01 2.287608981132507324e-01 -1.084449887275695801e-01 -5.538700520992279053e-02 1.119922474026679993e-01 6.316288560628890991e-02 5.221957713365554810e-02 -4.003885388374328613e-02 -6.948374211788177490e-02 -1.600435674190521240e-01 4.502398893237113953e-02 1.970881037414073944e-02 -3.867089152336120605e-01 6.690292619168758392e-03 -8.538852632045745850e-02 7.099080830812454224e-02 -5.099966004490852356e-02 8.488109335303306580e-03 1.978056281805038452e-01 2.048339843750000000e-01 3.581062704324722290e-02 2.152452021837234497e-01 -1.686837524175643921e-01 1.498317271471023560e-01 -5.610536038875579834e-02 2.343063950538635254e-01 -6.717790663242340088e-02 1.842969059944152832e-01 1.046581268310546875e-01
-3.916708230972290039e-01 -8.957783877849578857e-02 -6.653592735528945923e-02 1.183700785040855408e-01 1.463327109813690186e-01 -1.060272008180618286e-01 -2.531770765781402588e-01 -2.024084925651550293e-01 3.775805979967117310e-02 -1.078987866640090942e-01 -1.830073148012161255e-01 -2.650911808013916016e-01 -7.757594436407089233e-02 -2.932496601715683937e-03 -8.392369747161865234e-02 -7.132545113563537598e-02 1.639428436756134033e-01 -2.396000623703002930e-01 -4.823475778102874756e-01 -7.284455001354217529e-02 -4.241285473108291626e-02 2.244096547365188599e-01 1.364242434501647949e-01 -3.804006427526473999e-02 1.349219679832458496e-01 -8.159713447093963623e-02 4.653628915548324585e-02 -2.781315445899963379e-01 8.274755626916885376e-02 -6.787639111280441284e-03 -1.522809118032455444e-01 -1.359513998031616211e-01
-4.207029342651367188e-01 3.887015581130981445e-02 -5.546803004108369350e-04 -5.709406360983848572e-02 2.056901752948760986e-01 -3.842417895793914795e-01 1.334007680416107178e-01 8.179228752851486206e-02 2.337783388793468475e-02 4.110058769583702087e-02 -2.581307888031005859e-01 7.978599518537521362e-02 5.025880411267280579e-03 -7.393915206193923950e-02 1.070025041699409485e-01 -2.057743966579437256e-01 -1.087976619601249695e-01 -1.206393316388130188e-01 -5.684033036231994629e-02 -2.580294013023376465e-02 -2.401044033467769623e-02 2.215566784143447876e-01 2.200569212436676025e-01 3.723805546760559082e-01 -3.400314226746559143e-02 2.430410496890544891e-02 -1.548437178134918213e-01 -3.072032630443572998e-01 -2.536118328571319580e-01 -1.768671162426471710e-02 1.206039786338806152e-01 5.446374043822288513e-02
-5.195203050971031189e-02 -1.594717055559158325e-01 -2.883810400962829590e-01 1.850708872079849243e-01 -1.394180860370397568e-02 -1.078965142369270325e-01 -1.425553560256958008e-01 -2.965794205665588379e-01 -1.726180762052536011e-01 -2.142902649939060211e-02 -3.082591295242309570e-01 -9.049980342388153076e-02 -2.335032224655151367e-01 -6.397952884435653687e-02 9.849140048027038574e-02 -2.663767039775848389e-01 1.448006927967071533e-01 -1.590263992547988892e-01 -9.279746562242507935e-02 -3.724770545959472656e-01 8.580801635980606079e-02 1.066799834370613098e-01 1.342425197362899780e-01 -4.457213357090950012e-02 1.744693070650100708e-01 -3.067268431186676025e-01 -1.959308683872222900e-01 7.594525814056396484e-03 2.030431032180786133e-01 5.025361478328704834e-02 6.670179963111877441e-02 -1.344099193811416626e-01
-3.870702162384986877e-02 -9.633244574069976807e-02 -9.107907861471176147e-02 -5.322249978780746460e-02 2.171581685543060303e-01 -2.415529638528823853e-02 -1.108082756400108337e-01 -5.107131227850914001e-02 -1.802813559770584106e-01 -1.222104579210281372e-01 -3.729704022407531738e-01 -1.359818577766418457e-01 1.559940576553344727e-01 -1.957012712955474854e-01 6.592039763927459717e-02 -2.118964791297912598e-01 1.869661211967468262e-01 -6.410969793796539307e-02 -3.097130656242370605e-01 -3.390303254127502441e-01 4.040294587612152100e-01 1.199654415249824524e-01 1.599862873554229736e-01 -6.934116035699844360e-02 -2.299376577138900757e-02 -2.362602055072784424e-01 8.527548611164093018e-02 1.876015365123748779e-01 4.638031497597694397e-02 -4.039227217435836792e-02 -5.015030503273010254e-02 -1.883488446474075317e-01
-3.786344453692436218e-02 -3.147420883178710938e-01 -1.041891798377037048e-01 2.561658024787902832e-01 2.117982804775238037e-01 -1.105358153581619263e-01 1.039845049381256104e-01 -1.304795593023300171e-01 6.904530525207519531e-02 -1.135168448090553284e-01 -3.166981339454650879e-01 -3.194415196776390076e-02 -5.390542373061180115e-02 -7.662118226289749146e-02 8.451351523399353027e-02 -1.580512821674346924e-01 -6.765793263912200928e-02 -1.724838018417358398e-01 1.201651245355606079e-01 -4.821698069572448730e-01 1.579209268093109131e-01 -1.237161010503768921e-01 2.010413110256195068e-01 -7.165434956550598145e-02 7.047444581985473633e-02 -2.571125328540802002e-01 -2.925468683242797852e-01 -1.945396810770034790e-01 -1.040532663464546204e-01 -4.069938883185386658e-02 -3.844897821545600891e-02 5.220452696084976196e-02
-2.875857651233673096e-01 -1.429741978645324707e-01 -3.919184207916259766e-01 2.305514216423034668e-01 2.079274505376815796e-02 -1.547449082136154175e-01 1.281543821096420288e-01 1.905055046081542969e-01 9.246390312910079956e-02 -1.518948078155517578e-01 -1.956596970558166504e-01 8.439598232507705688e-02 1.148065552115440369e-01 -7.896634936332702637e-02 -9.757461957633495331e-04 -2.635827064514160156e-01 -2.724788151681423187e-02 -3.057861328125000000e-01 1.588495671749114990e-01 -3.373570740222930908e-01 8.943659812211990356e-02 -9.337706863880157471e-02 6.086106412112712860e-03 2.424560487270355225e-01 -5.972796678543090820e-02 1.027266457676887512e-01 -3.288071602582931519e-02 -1.407707184553146362e-01 -1.858449876308441162e-01 -2.263429015874862671e-01 -1.217299401760101318e-01 5.146301910281181335e-02
3.883076715283095837e-04 8.420324325561523438e-02 -3.924312442541122437e-02 8.838866651058197021e-02 2.548558115959167480e-01 -2.493162453174591064e-01 -1.303591281175613403e-01 2.581677138805389404e-01 -1.549402177333831787e-01 -7.170157879590988159e-02 -6.971437949687242508e-03 1.865617334842681885e-01 3.396236896514892578e-01 -1.179030910134315491e-01 -5.086540803313255310e-02 -1.313838511705398560e-01 -1.555983126163482666e-01 -1.532865315675735474e-01 -3.370762616395950317e-02 -3.120542466640472412e-01 1.326870173215866089e-01 2.495926320552825928e-01 3.425125479698181152e-01 2.958594262599945068e-01 -5.503739416599273682e-02 -2.554518580436706543e-01 2.865654975175857544e-02 4.074296727776527405e-02 8.878647349774837494e-03 1.037581115961074829e-01 2.169570922851562500e-01 7.389681413769721985e-03
-5.764094367623329163e-02 -7.204750925302505493e-02 -6.725283805280923843e-03 -1.593066565692424774e-02 3.068875968456268311e-01 -3.163602948188781738e-01 7.530521601438522339e-02 1.585922837257385254e-01 2.588174343109130859e-01 1.386083513498306274e-01 -3.950267136096954346e-01 -2.182218432426452637e-01 -1.598874777555465698e-01 -1.665477901697158813e-01 -2.492316216230392456e-01 -1.765206754207611084e-01 1.305875778198242188e-01 -1.692354232072830200e-01 5.263546854257583618e-02 3.513326868414878845e-02 -9.344614297151565552e-02 7.728439569473266602e-02 2.886625230312347412e-01 1.533898264169692993e-01 -4.578412324190139771e-02 -1.187800467014312744e-01 -2.966198837384581566e-03 -2.419702708721160889e-01 -4.299624264240264893e-02 -1.199900731444358826e-01 -2.441555261611938477e-01 8.819416165351867676e-02
-3.195118308067321777e-01 -5.707317590713500977e-02 -3.828020691871643066e-01 -3.273138105869293213e-01 3.709070980548858643e-01 6.964161247014999390e-02 -1.212894171476364136e-01 2.981798350811004639e-02 -1.527397185564041138e-01 -1.736171841621398926e-01 -2.747431695461273193e-01 -1.362240612506866455e-01 -1.801622956991195679e-01 -3.034287393093109131e-01 1.435964852571487427e-01 4.058051854372024536e-02 2.965810010209679604e-03 -1.367262005805969238e-01 7.370203733444213867e-02 1.655614525079727173e-01 7.914296537637710571e-02 7.397622615098953247e-02 -3.309577703475952148e-02 -3.552804701030254364e-03 -1.457676589488983154e-01 -2.886279523372650146e-01 -2.397431433200836182e-02 2.567884745076298714e-03 4.809670522809028625e-02 -1.251883655786514282e-01 2.696836180984973907e-02 -2.038781531155109406e-02
-2.417783141136169434e-01 -2.219060659408569336e-01 -1.698596924543380737e-01 -1.343166381120681763e-01 1.280200034379959106e-01 -1.978221386671066284e-01 3.752038348466157913e-03 2.346218377351760864e-01 -3.012056946754455566e-01 -1.769412755966186523e-01 -3.652805089950561523e-01 -3.674187138676643372e-02 -3.357338532805442810e-02 -1.964289397001266479e-01 -2.885850518941879272e-02 -2.681223154067993164e-01 8.790958672761917114e-02 -3.509503230452537537e-02 1.410636156797409058e-01 -2.555360198020935059e-01 1.184803396463394165e-01 -5.737507715821266174e-02 -7.365168631076812744e-02 1.415851153433322906e-02 -3.215502575039863586e-02 -4.273711442947387695e-01 -6.615139078348875046e-03 4.940345138311386108e-02 -9.243123233318328857e-02 -1.501895636320114136e-01 1.076684445142745972e-01 1.400268077850341797e-01
-4.755691587924957275e-01 -1.470151990652084351e-01 -2.526238262653350830e-01 1.297093033790588379e-01 2.039307057857513428e-01 -6.593259423971176147e-02 1.667926609516143799e-01 9.272751957178115845e-02 6.437920778989791870e-02 4.657445847988128662e-02 -1.182179525494575500e-01 1.991920620203018188e-01 1.251812726259231567e-01 -1.066252142190933228e-01 1.209386810660362244e-01 -2.046708464622497559e-01 -3.880564272403717041e-01 -1.485434323549270630e-01 -2.339063882827758789e-01 -7.097728550434112549e-02 1.474667936563491821e-01 1.672957539558410645e-01 9.927781671285629272e-02 1.751497983932495117e-01 -1.026754751801490784e-01 4.203925281763076782e-02 -1.850996166467666626e-01 -1.968306303024291992e-01 3.169986233115196228e-02 -9.288919717073440552e-02 -5.663217511028051376e-03 -1.674873083829879761e-01
-1.495353579521179199e-01 4.598283022642135620e-02 5.565315857529640198e-02 -1.686149090528488159e-01 -1.163999456912279129e-02 -6.038581952452659607e-02 -1.561081856489181519e-01 -1.882119290530681610e-02 1.865352690219879150e-01 -1.319020837545394897e-01 -2.865761816501617432e-01 -1.739284843206405640e-01 4.273887574672698975e-01 -2.322778850793838501e-01 -1.104174181818962097e-01 -2.586818933486938477e-01 2.920076251029968262e-01 -1.712515056133270264e-01 9.209212660789489746e-02 -7.304247468709945679e-02 2.950066030025482178e-01 1.064752042293548584e-01 1.012402698397636414e-01 -4.819813370704650879e-02 9.096881747245788574e-02 -5.817868188023567200e-02 4.220347478985786438e-02 -2.882365286350250244e-01 1.394421458244323730e-01 -2.528270781040191650e-01 -9.547971189022064209e-02 -8.272763341665267944e-02
-1.387604027986526489e-01 -1.001318395137786865e-01 -8.841683715581893921e-02 -1.966550052165985107e-01 3.064259514212608337e-02 -8.322875201702117920e-02 -8.787013590335845947e-02 3.420985937118530273e-01 -2.855073101818561554e-02 -9.240132570266723633e-02 -1.798514425754547119e-01 1.729833334684371948e-01 -4.522762447595596313e-02 -4.003346711397171021e-02 1.262578368186950684e-01 -6.462562829256057739e-02 1.360844373703002930e-01 3.964680805802345276e-02 2.300587948411703110e-03 -1.500149667263031006e-01 3.076558709144592285e-01 4.544736817479133606e-02 2.173743844032287598e-01 3.171249628067016602e-01 -2.767423987388610840e-01 -1.410324722528457642e-01 3.989179730415344238e-01 3.713665902614593506e-02 9.468178451061248779e-02 -3.379434347152709961e-01 1.257223337888717651e-01 -1.145232319831848145e-01
-6.609862297773361206e-02 3.911798447370529175e-02 5.019522085785865784e-02 1.284981817007064819e-01 1.065367609262466431e-01 1.402260661125183105e-01 -5.646116659045219421e-02 -1.171206235885620117e-01 -2.849482558667659760e-02 -2.778868377208709717e-01 -2.692181766033172607e-01 -5.017267912626266479e-02 -7.710325717926025391e-02 -2.195933759212493896e-01 4.571885243058204651e-02 -2.314750701189041138e-01 2.078453302383422852e-01 -4.982511997222900391e-01 1.558092236518859863e-01 -2.016038596630096436e-01 8.493879437446594238e-02 -1.594849824905395508e-01 5.895204842090606689e-02 2.626448571681976318e-01 -4.552443325519561768e-02 -1.727799326181411743e-01 -2.512435913085937500e-01 -4.221685230731964111e-02 5.109906569123268127e-02 -1.490351110696792603e-01 6.169161200523376465e-02 -2.781068086624145508e-01
-9.635885059833526611e-02 5.474466085433959961e-02 -2.142016440629959106e-01 -1.141687631607055664e-01 -2.882470376789569855e-02 -4.368130564689636230e-01 1.734576672315597534e-01 1.856454163789749146e-01 1.420047432184219360e-01 1.091374084353446960e-01 -2.379224449396133423e-01 1.279869228601455688e-01 3.459147512912750244e-01 -5.295461043715476990e-02 -9.873858094215393066e-02 -3.171947002410888672e-01 2.203826094046235085e-03 -1.223550215363502502e-01 -8.681920915842056274e-02 -5.726540088653564453e-02 3.794021308422088623e-01 1.980789154767990112e-01 -3.032417967915534973e-02 1.415127217769622803e-01 -1.316628009080886841e-01 -1.567094475030899048e-01 -5.909183248877525330e-02 -1.686646789312362671e-01 7.521767169237136841e-02 6.477121263742446899e-02 -1.324682235717773438e-01 -5.977730825543403625e-02
2.516470151022076607e-03 1.961176842451095581e-02 -1.421700567007064819e-01 2.898450754582881927e-02 2.350686937570571899e-01 -1.296177506446838379e-01 -7.832908630371093750e-02 2.403899133205413818e-01 3.431969135999679565e-02 -7.318442314863204956e-02 -4.824928045272827148e-01 -3.515029251575469971e-01 -1.181585043668746948e-01 -2.592662870883941650e-01 -9.648257493972778320e-02 -1.522636264562606812e-01 -3.136062622070312500e-02 1.164019387215375900e-02 3.846281766891479492e-02 -4.443241655826568604e-02 7.710150629281997681e-02 9.756837971508502960e-03 1.660301834344863892e-01 2.736360430717468262e-01 -3.224377334117889404e-02 -1.098250299692153931e-01 -2.081914544105529785e-01 -3.392877876758575439e-01 6.501750648021697998e-02 -1.696930825710296631e-01 -2.086750715970993042e-01 6.950029730796813965e-02
-9.209534525871276855e-02 -3.695792332291603088e-02 -1.214973703026771545e-01 2.955777347087860107e-01 2.823843359947204590e-01 -1.648400574922561646e-01 1.676824688911437988e-01 1.544252634048461914e-01 -5.915486812591552734e-02 -1.153811588883399963e-01 -1.082563027739524841e-01 -1.507309824228286743e-01 5.983119085431098938e-02 -9.602721780538558960e-02 7.654596120119094849e-02 -3.757170140743255615e-01 2.341661155223846436e-01 -6.454367190599441528e-02 -3.738267580047249794e-03 -2.441862225532531738e-01 -8.909878879785537720e-02 4.198105633258819580e-01 4.904668778181076050e-02 2.963378466665744781e-02 2.475318461656570435e-01 -1.964771896600723267e-01 -2.852938473224639893e-01 -4.396001994609832764e-02 8.076636493206024170e-02 1.259008701890707016e-02 -1.258616894483566284e-01 7.902612537145614624e-02
-1.806282252073287964e-01 3.120317459106445312e-01 1.032055914402008057e-01 7.326647639274597168e-02 3.052226603031158447e-01 1.069289445877075195e-02 9.841793775558471680e-02 -3.647396340966224670e-02 -2.273264527320861816e-02 -9.705257415771484375e-02 -1.239210814237594604e-01 -9.129473567008972168e-02 -3.298480063676834106e-02 -3.520770743489265442e-02 5.869754031300544739e-02 -1.133497059345245361e-01 1.642163544893264771e-01 -2.158140949904918671e-02 -1.954217553138732910e-01 -2.197977006435394287e-01 2.662698924541473389e-01 3.646983578801155090e-02 2.264803647994995117e-01 -5.192858353257179260e-02 1.476790755987167358e-01 -2.241807132959365845e-01 -3.126532733440399170e-01 -1.707208901643753052e-01 -4.101345688104629517e-02 -3.934003114700317383e-01 -4.705900698900222778e-02 -3.157106935977935791e-01
-3.204149901866912842e-01 -4.205654188990592957e-02 -4.856524169445037842e-01 2.015022039413452148e-01 4.040824472904205322e-01 -1.716153770685195923e-01 4.981193318963050842e-02 2.381847053766250610e-02 -1.376914680004119873e-01 2.369920909404754639e-02 3.574066981673240662e-02 -9.074290096759796143e-02 -1.410548537969589233e-01 -1.698828488588333130e-01 -8.985915035009384155e-02 -1.207078322768211365e-01 -1.309909671545028687e-01 -4.752022027969360352e-02 -1.052515208721160889e-01 -2.542336881160736084e-01 7.341000437736511230e-02 6.291046738624572754e-03 1.956926472485065460e-02 7.507637888193130493e-02 -7.854359596967697144e-02 -6.887227296829223633e-02 2.318271398544311523e-01 -2.730026245117187500e-01 -6.535143405199050903e-02 1.873555779457092285e-01 1.942237466573715210e-01 5.204938352108001709e-03
-2.123038470745086670e-01 -6.375883519649505615e-02 -1.291360557079315186e-01 -1.720460248179733753e-03 2.004336118698120117e-01 -1.800950616598129272e-01 1.087383180856704712e-02 2.966218814253807068e-02 6.456666439771652222e-02 -5.989124253392219543e-02 -2.642183005809783936e-01 -1.915560364723205566e-01 3.633243963122367859e-02 -1.233703568577766418e-01 -1.188313663005828857e-01 -1.075698211789131165e-01 -1.932042241096496582e-01 -3.989013433456420898e-01 -5.115896090865135193e-02 -4.513088241219520569e-02 6.464909017086029053e-02 -1.330911070108413696e-01 -3.095565140247344971e-01 2.418880015611648560e-01 -2.699300646781921387e-01 -1.197072342038154602e-01 6.066303700208663940e-02 5.786264315247535706e-02 1.798187196254730225e-02 -3.831943869590759277e-01 2.169011160731315613e-02 -2.913753092288970947e-01
2.145031467080116272e-03 -7.906433194875717163e-03 -2.095693163573741913e-02 -3.664694726467132568e-02 3.422310948371887207e-01 -1.132199317216873169e-01 -3.487841412425041199e-02 1.604950278997421265e-01 1.866649240255355835e-01 -4.265035688877105713e-02 -8.619820326566696167e-02 -1.071505323052406311e-01 3.598076105117797852e-02 -2.135552763938903809e-01 -2.588518261909484863e-01 -4.100540578365325928e-01 4.852648451924324036e-02 -2.370163500308990479e-01 -2.150994241237640381e-01 -2.632646821439266205e-03 1.743703633546829224e-01 2.131516635417938232e-01 9.483513236045837402e-02 1.865639835596084595e-01 -2.700273692607879639e-01 -2.842917144298553467e-01 3.622078150510787964e-02 -1.130834892392158508e-01 3.068262897431850433e-02 1.057942062616348267e-01 5.228957533836364746e-02 3.105836212635040283e-01
-3.085165917873382568e-01 3.028671955689787865e-03 -2.234356254339218140e-01 1.226787269115447998e-01 3.005857169628143311e-01 1.214803382754325867e-01 -2.225467115640640259e-01 4.126432240009307861e-01 2.252901718020439148e-02 1.223777309060096741e-01 -1.664707660675048828e-01 2.121813148260116577e-01 -8.405655622482299805e-03 6.238199397921562195e-02 -1.707654297351837158e-01 -7.932890206575393677e-02 2.004811167716979980e-01 1.341741383075714111e-01 3.458736091852188110e-02 -2.649534046649932861e-01 8.903948962688446045e-02 2.044687867164611816e-01 1.488071978092193604e-01 1.155447140336036682e-01 -4.845131933689117432e-02 -3.390257433056831360e-02 2.160635888576507568e-01 -2.929093837738037109e-01 -1.510694175958633423e-01 -9.811345487833023071e-02 5.438140779733657837e-02 -3.297259286046028137e-02
-1.056065559387207031e-01 -7.320389151573181152e-02 1.506441384553909302e-01 6.478571891784667969e-02 1.308513283729553223e-01 -1.042430549860000610e-01 -1.298568099737167358e-01 9.824470430612564087e-02 -3.179858028888702393e-01 1.755992174148559570e-01 3.985740244388580322e-02 1.732548028230667114e-01 1.759851127862930298e-01 1.578823924064636230e-01 4.329384118318557739e-02 -1.738829612731933594e-01 1.790287904441356659e-02 -3.697016239166259766e-01 -5.818516016006469727e-02 -1.673994511365890503e-01 2.037281990051269531e-01 1.591047942638397217e-01 6.660391390323638916e-02 2.176226526498794556e-01 -3.674950450658798218e-02 -3.294195532798767090e-01 -2.479004673659801483e-02 -2.728081941604614258e-01 -4.210946708917617798e-02 -3.224639296531677246e-01 1.976113170385360718e-01 1.838335841894149780e-01
7.614412158727645874e-02 -8.168146014213562012e-02 8.474283665418624878e-02 8.833038061857223511e-02 2.441569268703460693e-01 -2.724325656890869141e-01 2.993190884590148926e-01 -2.795732021331787109e-02 1.679609529674053192e-02 -3.026391379535198212e-03 -1.698541939258575439e-01 1.675550043582916260e-01 1.271891891956329346e-01 1.705612391233444214e-01 -1.319206506013870239e-01 -1.004620864987373352e-01 8.513841778039932251e-02 -2.638029158115386963e-01 -8.230586536228656769e-03 -1.550056338310241699e-01 1.368035227060317993e-01 4.248658660799264908e-03 1.406685914844274521e-02 3.761510252952575684e-01 6.423520296812057495e-02 -1.694298088550567627e-01 1.952386796474456787e-01 -7.111378014087677002e-02 1.794432252645492554e-01 -3.738839328289031982e-01 6.283396482467651367e-02 -3.241294324398040771e-01
-3.351913988590240479e-01 9.841594845056533813e-02 -8.500588126480579376e-03 -1.395152509212493896e-02 2.453208267688751221e-01 -1.544865667819976807e-01 -4.856725037097930908e-02 -1.324724289588630199e-03 -1.954476237297058105e-01 1.614365577697753906e-01 -1.849694401025772095e-01 7.150176167488098145e-02 -2.054499983787536621e-01 -2.807407081127166748e-01 1.741976849734783173e-02 1.262780837714672089e-02 1.079969927668571472e-01 -3.274945020675659180e-01 -2.324346601963043213e-01 -2.525710761547088623e-01 -1.879986524581909180e-01 1.645821630954742432e-01 1.098750904202461243e-01 1.464000642299652100e-01 -2.824644446372985840e-01 -2.253781110048294067e-01 3.891593590378761292e-02 -1.292144414037466049e-03 1.547521352767944336e-01 -1.889810264110565186e-01 -1.777162849903106689e-01 1.009779423475265503e-01
1.456067562103271484e-01 -1.318181157112121582e-01 -2.408435493707656860e-01 1.398946344852447510e-01 -3.905620425939559937e-02 -7.481845468282699585e-02 5.752773210406303406e-02 -1.610125787556171417e-02 1.018309146165847778e-01 1.126984804868698120e-01 -3.314334452152252197e-01 -3.310903534293174744e-02 -1.071932539343833923e-01 -6.164959818124771118e-02 -1.233534514904022217e-02 -1.058515906333923340e-01 -2.240264415740966797e-02 -2.545377910137176514e-01 -2.224695831537246704e-01 -2.889017164707183838e-01 -5.188046395778656006e-02 4.081412255764007568e-01 2.067605266347527504e-03 1.403426378965377808e-01 -3.404390811920166016e-01 -3.406010940670967102e-02 2.478610724210739136e-02 -4.173368215560913086e-01 -7.109096273779869080e-03 -3.857822716236114502e-02 8.112154155969619751e-02 -1.590902209281921387e-01
-3.180213570594787598e-01 9.412813931703567505e-02 -3.886329382658004761e-02 1.543080210685729980e-01 2.224580794572830200e-01 -2.664257586002349854e-01 -1.751021593809127808e-01 1.184618100523948669e-02 6.560464948415756226e-02 1.638612896203994751e-01 -1.469706892967224121e-01 1.673569381237030029e-01 2.438513636589050293e-01 -4.694276675581932068e-02 1.788457483053207397e-01 -1.157641932368278503e-01 -1.188927739858627319e-01 -3.621079325675964355e-01 -4.705625027418136597e-02 -1.771235615015029907e-01 2.349157333374023438e-01 -1.080418601632118225e-01 2.799137234687805176e-01 1.611369848251342773e-01 -2.130345851182937622e-01 -1.142333447933197021e-01 2.026525437831878662e-01 -8.637787774205207825e-03 -3.787909820675849915e-02 1.878057122230529785e-01 1.414202451705932617e-01 -1.388913393020629883e-01
-1.172726899385452271e-01 -5.281213521957397461e-01 -6.053014844655990601e-02 5.524886026978492737e-02 2.821079790592193604e-01 -1.823854744434356689e-01 1.385964751243591309e-01 1.424695402383804321e-01 -2.341731786727905273e-01 5.173949897289276123e-02 -2.144418060779571533e-01 1.261048298329114914e-02 1.499267816543579102e-01 -1.144162341952323914e-01 -1.053033098578453064e-01 -4.801541864871978760e-01 -1.684851013123989105e-02 -3.876989707350730896e-02 5.472380295395851135e-02 -1.590909063816070557e-02 1.367512047290802002e-01 8.306377381086349487e-02 -9.640282019972801208e-03 1.942660659551620483e-02 1.070814505219459534e-01 -1.837033033370971680e-01 -1.779283136129379272e-01 1.049783527851104736e-01 1.064104735851287842e-01 -1.865627914667129517e-01 -2.340163476765155792e-02 -4.152089357376098633e-02
-2.606824636459350586e-01 -8.372002094984054565e-02 -1.915112584829330444e-01 -2.708487808704376221e-01 2.529007792472839355e-01 -3.837267309427261353e-02 -1.643334478139877319e-01 7.269501686096191406e-02 -1.572923175990581512e-02 1.728843003511428833e-01 -3.952601552009582520e-02 -2.619348466396331787e-01 1.753288209438323975e-01 -1.803329139947891235e-01 -2.797911167144775391e-01 -2.682687044143676758e-01 -1.603055628947913647e-03 2.530714555177837610e-04 8.223603665828704834e-02 -1.863176673650741577e-01 3.837919980287551880e-02 -9.692969918251037598e-02 3.838185966014862061e-01 1.478324085474014282e-01 2.089058607816696167e-01 8.918868377804756165e-03 -3.165313228964805603e-02 -1.181468218564987183e-01 1.252987980842590332e-01 -3.091879561543464661e-02 -2.965297698974609375e-01 -1.366460472345352173e-01
-1.686940640211105347e-01 -1.487558484077453613e-01 1.994889602065086365e-02 -1.744929999113082886e-01 2.584123909473419189e-01 8.688201755285263062e-02 5.417869985103607178e-02 2.283145189285278320e-01 -1.810051202774047852e-01 -6.997213233262300491e-03 -4.275762140750885010e-01 -4.514271765947341919e-02 9.610821492969989777e-03 -1.165802255272865295e-01 7.733532786369323730e-02 -2.658266723155975342e-01 1.481055766344070435e-01 -1.118811443448066711e-01 -1.406474560499191284e-01 -4.610384702682495117e-01 2.098381519317626953e-02 -2.448558993637561798e-02 -1.666408777236938477e-01 1.894376985728740692e-02 -4.037242382764816284e-02 -3.395942151546478271e-01 2.621707320213317871e-02 -1.430277526378631592e-01 -1.654149442911148071e-01 -2.825083769857883453e-02 -1.050675138831138611e-01 8.902042359113693237e-02
-7.752704620361328125e-02 -4.466905072331428528e-02 -3.293133378028869629e-01 1.799562275409698486e-01 6.793403625488281250e-02 -1.849523782730102539e-01 -1.486797928810119629e-01 1.933749318122863770e-01 -5.083604902029037476e-02 -1.326778382062911987e-01 -9.755626320838928223e-02 1.157614961266517639e-01 3.295044600963592529e-01 1.740413904190063477e-02 -3.725301846861839294e-02 -1.818199306726455688e-01 -2.000968530774116516e-02 3.088942170143127441e-01 3.639341890811920166e-02 -2.627579271793365479e-01 -3.066845424473285675e-02 1.555072814226150513e-01 1.467981636524200439e-01 -2.676934935152530670e-02 -1.342667937278747559e-01 -2.672988176345825195e-01 1.341061294078826904e-01 -4.458694756031036377e-01 -8.981508016586303711e-02 -7.246194034814834595e-02 -2.675195457413792610e-03 -1.823626458644866943e-01
-3.048406243324279785e-01 1.504606157541275024e-01 -9.801238775253295898e-02 -1.410127282142639160e-01 2.420385628938674927e-01 -5.138101056218147278e-02 9.413643181324005127e-02 -2.122844308614730835e-01 -2.584457993507385254e-01 -5.595589522272348404e-03 -2.349511086940765381e-01 -7.625035196542739868e-02 -1.832023411989212036e-01 -2.311950325965881348e-01 -9.099080413579940796e-02 2.472570538520812988e-02 1.249348148703575134e-01 -1.888424605131149292e-01 -3.065773472189903259e-02 -1.403294950723648071e-01 -1.520269811153411865e-01 2.207931131124496460e-01 1.158540621399879456e-01 8.418405055999755859e-02 -2.035525888204574585e-01 -3.436698913574218750e-01 -1.273812800645828247e-01 -6.921783834695816040e-02 -4.519532248377799988e-02 -3.191841542720794678e-01 -2.338405847549438477e-01 -1.123024076223373413e-01
-3.048475384712219238e-01 -2.972486019134521484e-01 -5.192695930600166321e-02 -1.950884312391281128e-01 2.959324419498443604e-01 3.291575610637664795e-02 -1.216180697083473206e-01 -2.099240869283676147e-01 -1.864628493785858154e-01 3.335762768983840942e-02 -1.315231323242187500e-01 1.106891408562660217e-01 6.480816751718521118e-02 -3.409163653850555420e-01 3.115019202232360840e-01 -2.235318422317504883e-01 -7.382459938526153564e-02 -7.795091718435287476e-02 -1.432731300592422485e-01 -1.195294559001922607e-01 -1.450995951890945435e-01 2.053796313703060150e-02 -3.611999005079269409e-02 2.569457516074180603e-02 -3.378780186176300049e-02 -2.937118709087371826e-01 -8.500728756189346313e-02 -5.617191642522811890e-02 -6.315566599369049072e-02 -1.950781643390655518e-01 2.798148095607757568e-01 -9.833375364542007446e-02
-2.194381356239318848e-01 2.425866872072219849e-01 -3.876261785626411438e-02 -9.799885749816894531e-02 1.735342592000961304e-01 -6.455660611391067505e-02 1.040363684296607971e-02 -1.974609047174453735e-01 -2.539815604686737061e-01 -5.703603103756904602e-02 -2.871504724025726318e-01 8.275706321001052856e-03 -2.337128371000289917e-01 -2.376498728990554810e-01 -1.147994622588157654e-01 -6.929389387369155884e-02 2.575195133686065674e-01 -9.885212033987045288e-02 8.052586577832698822e-03 -3.898756206035614014e-01 -1.979841291904449463e-01 2.521572709083557129e-01 9.707335382699966431e-02 1.633420139551162720e-01 -1.359956711530685425e-01 -1.918640434741973877e-01 -3.614775091409683228e-02 -1.629128754138946533e-01 -4.509725049138069153e-02 -2.447382062673568726e-01 -1.235269606113433838e-01 4.200311005115509033e-02
-3.079249262809753418e-01 -1.869918256998062134e-01 -2.980785071849822998e-01 1.939009726047515869e-01 8.243500441312789917e-02 -2.002831846475601196e-01 2.623685002326965332e-01 1.537923663854598999e-01 -1.123638004064559937e-01 -1.522044688463211060e-01 -1.193138659000396729e-01 1.434646397829055786e-01 1.819958686828613281e-01 -2.470330893993377686e-02 9.132316708564758301e-02 -3.356905281543731689e-01 -7.195731252431869507e-02 -3.499968051910400391e-01 1.150895953178405762e-01 -8.256039023399353027e-02 1.534294337034225464e-01 -5.435289442539215088e-02 8.912694454193115234e-02 1.943440586328506470e-01 -8.397622406482696533e-02 5.335129052400588989e-02 -2.043348969891667366e-03 -2.606252729892730713e-01 -1.586539149284362793e-01 -1.615282893180847168e-01 -1.726214885711669922e-01 1.284882705658674240e-02
-2.496567964553833008e-01 -1.052927598357200623e-01 -1.346490979194641113e-01 -6.757604330778121948e-02 3.041416704654693604e-01 8.145228028297424316e-02 -9.034065902233123779e-02 -5.493194982409477234e-02 -2.513831853866577148e-01 -1.643317490816116333e-01 -3.715896606445312500e-01 2.003173977136611938e-01 4.038146138191223145e-02 -3.622028827667236328e-01 1.381830126047134399e-01 -2.199826091527938843e-01 -9.561652690172195435e-02 -1.749969273805618286e-01 -5.099343508481979370e-02 -1.637954562902450562e-01 -1.237183138728141785e-01 -9.639356285333633423e-02 -4.181443527340888977e-02 2.042282074689865112e-01 1.035682782530784607e-01 -3.053036928176879883e-01 8.904276788234710693e-02 -4.051974043250083923e-03 -1.205989196896553040e-01 -1.362786740064620972e-01 2.062582820653915405e-01 8.266001008450984955e-03
-1.914570480585098267e-01 -8.775692433118820190e-02 -1.169484946876764297e-02 6.181646510958671570e-02 2.099091261625289917e-01 3.423725441098213196e-02 1.159915104508399963e-01 -1.396077722311019897e-01 -2.405612766742706299e-01 -1.373050808906555176e-01 -2.655965089797973633e-01 -3.797155618667602539e-02 -2.090302705764770508e-01 1.713867187500000000e-01 1.617266535758972168e-01 -1.601500511169433594e-01 -1.280325092375278473e-02 -4.087506234645843506e-02 1.542350798845291138e-01 -3.379377424716949463e-01 1.988577246665954590e-01 2.529588341712951660e-01 -2.706866860389709473e-01 1.316525973379611969e-02 -3.287051916122436523e-01 -2.361169457435607910e-01 8.457201719284057617e-02 -2.092608511447906494e-01 -1.192670464515686035e-01 -2.046698033809661865e-01 -4.006187617778778076e-02 -1.032846570014953613e-01
-2.017806619405746460e-01 -5.133353173732757568e-02 -3.497304916381835938e-01 -7.428849115967750549e-03 2.539661228656768799e-01 1.790643036365509033e-01 -8.982567489147186279e-02 -2.831436097621917725e-01 -9.455434232950210571e-02 -8.199670910835266113e-02 -4.178431034088134766e-01 -1.029378473758697510e-01 1.979497075080871582e-01 -2.365195304155349731e-01 -3.121775574982166290e-03 -4.760805517435073853e-02 4.219632595777511597e-02 -2.378894686698913574e-01 6.118470057845115662e-02 -2.568523883819580078e-01 9.727157652378082275e-02 -2.592058479785919189e-01 -1.408180873841047287e-02 3.205082565546035767e-02 -6.175100430846214294e-02 -2.440048456192016602e-01 8.181240409612655640e-02 -6.274870783090591431e-02 -3.203871846199035645e-02 -2.617795467376708984e-01 3.303137794137001038e-02 2.518167532980442047e-02
-1.754759401082992554e-01 2.488789558410644531e-01 -8.563154190778732300e-02 -5.450987815856933594e-02 4.394898414611816406e-01 -5.865756049752235413e-02 -9.586562216281890869e-02 -1.901526451110839844e-01 -3.326173424720764160e-01 -1.261369735002517700e-01 -1.681429594755172729e-01 1.023808941245079041e-01 -2.314018011093139648e-01 -7.385338097810745239e-02 6.013365834951400757e-02 -8.532603830099105835e-02 1.136810332536697388e-01 -9.742442518472671509e-02 -1.118104606866836548e-01 -2.320611774921417236e-01 -2.387436851859092712e-02 2.532618939876556396e-01 -6.820186227560043335e-02 3.994693458080291748e-01 1.923682726919651031e-02 -2.358199954032897949e-01 -1.788783445954322815e-02 -4.566533863544464111e-02 -1.856703907251358032e-01 -5.004567652940750122e-02 -3.520081564784049988e-02 7.426648586988449097e-02
-2.834526002407073975e-01 1.100390031933784485e-01 1.409463137388229370e-01 2.394119650125503540e-02 1.969939172267913818e-01 -3.683248907327651978e-02 -7.371900975704193115e-02 3.184197098016738892e-02 2.438567578792572021e-01 -2.413355000317096710e-02 -2.692284882068634033e-01 2.945487014949321747e-02 1.639245599508285522e-01 -1.245649084448814392e-01 2.814821712672710419e-02 -1.617881357669830322e-01 -9.982603788375854492e-02 -3.562665283679962158e-01 2.581214532256126404e-02 -1.038634106516838074e-01 1.264567822217941284e-01 7.641228288412094116e-02 -1.579258888959884644e-01 3.550259470939636230e-01 -2.742155790328979492e-01 -8.195223659276962280e-02 -6.725758314132690430e-02 3.020332381129264832e-02 -2.340083569288253784e-02 -2.552340030670166016e-01 1.196710541844367981e-01 -3.862918019294738770e-01
-2.906177937984466553e-01 1.352850906550884247e-02 -2.757337987422943115e-01 2.386315017938613892e-01 2.108353525400161743e-01 -2.609743773937225342e-01 1.245299205183982849e-01 7.268980145454406738e-03 -4.551584646105766296e-02 -1.008325368165969849e-01 -1.878492683172225952e-01 1.607815325260162354e-01 -9.292571991682052612e-02 -1.059331372380256653e-02 -3.446247428655624390e-02 -1.436565071344375610e-01 3.115633726119995117e-01 1.149383485317230225e-01 -3.767242133617401123e-01 -3.510438203811645508e-01 -1.394012868404388428e-01 2.540536038577556610e-02 -5.236153304576873779e-02 1.191523484885692596e-02 3.181458637118339539e-02 -6.337171047925949097e-02 -4.281037673354148865e-02 -2.978149950504302979e-01 2.097924798727035522e-01 1.053490862250328064e-01 -3.535129129886627197e-02 1.541218487545847893e-03
-4.288980737328529358e-03 3.125724494457244873e-01 1.233410928398370743e-02 1.725737154483795166e-01 2.640105485916137695e-01 -4.176315292716026306e-02 1.149438694119453430e-01 2.850773930549621582e-01 -2.107740938663482666e-02 -1.990628242492675781e-01 -2.392702400684356689e-01 -2.048758324235677719e-03 7.491945475339889526e-02 -3.611917048692703247e-02 1.914893090724945068e-01 -1.550784111022949219e-01 7.082657422870397568e-03 -6.124302744865417480e-02 -2.387359887361526489e-01 -3.080001771450042725e-01 2.567901909351348877e-01 -1.143628507852554321e-01 2.291140854358673096e-01 1.308777779340744019e-01 -1.853528618812561035e-01 -1.513452231884002686e-01 -1.139783859252929688e-01 -3.318230211734771729e-01 -4.755981266498565674e-02 -1.166724786162376404e-01 -3.986481577157974243e-02 -1.983311325311660767e-01
-1.612461805343627930e-01 -3.690266981720924377e-03 -3.877863287925720215e-02 -1.078951060771942139e-01 2.004622370004653931e-01 -9.785362333059310913e-02 -1.467156112194061279e-01 8.815486915409564972e-03 1.526020318269729614e-01 -1.821872889995574951e-01 -1.504246741533279419e-01 -2.242534756660461426e-01 6.971134990453720093e-02 -1.257303059101104736e-01 -1.676921844482421875e-01 -1.939224749803543091e-01 -1.000173166394233704e-01 -2.749145925045013428e-01 -1.500421315431594849e-01 2.325033955276012421e-02 3.207480311393737793e-01 3.523682430386543274e-02 1.203575208783149719e-01 2.759315073490142822e-01 -4.201410114765167236e-01 -3.343223035335540771e-01 1.767917722463607788e-01 -1.886984892189502716e-02 -4.900861904025077820e-02 -1.031334847211837769e-01 7.115158438682556152e-02 1.797340810298919678e-01
-1.876218169927597046e-01 1.007912587374448776e-02 -1.180090159177780151e-01 -1.430492103099822998e-02 9.702700376510620117e-02 -6.534361094236373901e-02 -1.498063802719116211e-01 4.690191894769668579e-02 -7.199717313051223755e-02 -1.526521593332290649e-01 -2.059117108583450317e-01 8.809918537735939026e-03 3.952520713210105896e-02 -4.409247338771820068e-01 2.455389201641082764e-01 7.296212017536163330e-02 -6.174016371369361877e-02 -1.309863477945327759e-01 2.531031966209411621e-01 -2.612811923027038574e-01 3.139235675334930420e-01 -5.943895876407623291e-02 2.641332447528839111e-01 -1.863868907094001770e-02 7.292190939188003540e-02 -1.503321677446365356e-01 -2.374617382884025574e-02 -1.330192387104034424e-01 -4.254126176238059998e-02 -1.059738099575042725e-01 6.393505632877349854e-02 -4.369099736213684082e-01
-4.008074700832366943e-01 -2.992834746837615967e-01 -2.059888541698455811e-01 7.639815658330917358e-02 4.179684817790985107e-02 -1.934207081794738770e-01 1.557954996824264526e-01 6.393918395042419434e-02 -3.172142431139945984e-02 -1.914719492197036743e-01 -1.133906915783882141e-01 5.468127876520156860e-02 2.445073723793029785e-01 2.602870389819145203e-02 8.833456784486770630e-02 -2.456718087196350098e-01 -1.373687982559204102e-01 -2.068669646978378296e-01 -8.024514466524124146e-02 -2.219971865415573120e-01 1.861295104026794434e-01 -6.845017522573471069e-02 2.435590624809265137e-01 1.384188532829284668e-01 -3.467481583356857300e-02 7.311820238828659058e-02 -2.191707044839859009e-01 -2.795770466327667236e-01 -1.803660392761230469e-01 -1.761301606893539429e-01 -1.366059482097625732e-01 4.125880450010299683e-02
-7.648769021034240723e-02 9.415158629417419434e-02 -4.914783313870429993e-02 1.422335356473922729e-01 3.487169444561004639e-01 -2.076190412044525146e-01 1.778334006667137146e-02 -9.880279749631881714e-02 -1.640579849481582642e-02 -1.093730032444000244e-01 -1.499845832586288452e-01 7.491616159677505493e-02 -5.706508085131645203e-02 -8.843981474637985229e-02 -2.042122930288314819e-01 -1.287193298339843750e-01 1.995916850864887238e-02 -2.127257287502288818e-01 -1.446350067853927612e-01 -4.709876701235771179e-02 1.165694370865821838e-01 -2.159722894430160522e-01 -1.225066706538200378e-01 2.234194874763488770e-01 -2.287536412477493286e-01 -1.031409054994583130e-01 1.206568349152803421e-02 -7.322510331869125366e-02 -2.628861926496028900e-02 -4.971227347850799561e-01 -4.239410161972045898e-02 -4.075845479965209961e-01
-2.298564314842224121e-01 4.159694164991378784e-02 -4.339741915464401245e-02 -1.345176398754119873e-01 1.896780729293823242e-01 4.562416672706604004e-02 -3.891043365001678467e-02 -1.812181621789932251e-01 1.691689044237136841e-01 -8.687396347522735596e-02 -2.390098124742507935e-01 -1.095853522419929504e-01 1.423343420028686523e-01 -1.497655659914016724e-01 6.619293987751007080e-02 -5.725024268031120300e-02 5.514691770076751709e-02 -2.940816581249237061e-01 8.913935720920562744e-02 -2.460037022829055786e-01 3.168832063674926758e-01 6.012481823563575745e-02 -1.127482056617736816e-01 -4.834444820880889893e-02 2.576711401343345642e-02 -3.125272691249847412e-01 1.025956124067306519e-01 -9.528168290853500366e-02 1.127703022211790085e-02 -3.262125551700592041e-01 3.917467892169952393e-01 -2.058620750904083252e-01
8.059421926736831665e-02 -1.298386752605438232e-01 -3.417411446571350098e-01 1.158944983035326004e-02 3.583241999149322510e-01 -5.872323736548423767e-02 -3.273532688617706299e-01 3.543765842914581299e-02 -8.338092267513275146e-02 1.223948076367378235e-01 -2.167240381240844727e-01 2.576004564762115479e-01 -1.051547676324844360e-01 -2.004950940608978271e-01 -1.874074637889862061e-01 -7.158513646572828293e-03 2.289290130138397217e-01 2.898732572793960571e-02 1.038202345371246338e-01 -8.235953748226165771e-02 1.014753431081771851e-01 2.021764963865280151e-01 -6.955193728208541870e-02 1.091472059488296509e-01 -2.663709223270416260e-01 -2.203316241502761841e-01 -9.153968840837478638e-02 -2.489379048347473145e-01 5.915871262550354004e-02 -1.402080059051513672e-01 -2.074945569038391113e-01 5.459786579012870789e-02
-6.391478329896926880e-02 2.282390594482421875e-01 -1.765111386775970459e-01 -1.907192319631576538e-01 1.881783753633499146e-01 -1.424700170755386353e-01 -1.152025908231735229e-01 -1.168390959501266479e-01 -3.212216496467590332e-01 4.927559290081262589e-03 -2.454726397991180420e-01 -6.504737585783004761e-02 -4.562013745307922363e-01 -1.905753090977668762e-02 -8.286935091018676758e-02 -7.666678633540868759e-03 2.652071416378021240e-01 -1.227019950747489929e-01 2.951019629836082458e-02 -3.026193380355834961e-01 1.247791796922683716e-01 1.474266201257705688e-01 -6.291365623474121094e-02 3.721909821033477783e-01 -1.096546649932861328e-01 -1.495493352413177490e-01 6.264475733041763306e-02 -6.135542318224906921e-02 -3.467693924903869629e-02 -7.731372863054275513e-02 3.067287802696228027e-02 -5.223180353641510010e-02
1.857515610754489899e-02 6.241598725318908691e-02 -4.565178155899047852e-01 5.323322862386703491e-02 2.510690689086914062e-01 -1.422175392508506775e-02 -8.868331462144851685e-02 -2.187786102294921875e-01 -2.271368056535720825e-01 -2.074674218893051147e-01 -1.073560565710067749e-01 2.746207639575004578e-02 -1.856997609138488770e-01 -6.389269977807998657e-02 5.418887734413146973e-02 -1.648777425289154053e-01 5.615100730210542679e-03 -5.007325485348701477e-02 2.060450166463851929e-01 -3.500887453556060791e-01 5.372577160596847534e-02 1.281710714101791382e-01 6.318945437669754028e-02 1.645196229219436646e-01 -1.491227000951766968e-01 -1.877505332231521606e-01 -1.019599754363298416e-02 -1.029996648430824280e-01 -1.086665093898773193e-01 -3.185520768165588379e-01 2.937155365943908691e-01 -6.531561911106109619e-02
-8.755765855312347412e-02 1.270357221364974976e-01 -1.363519579172134399e-01 1.380053535103797913e-02 1.836695671081542969e-01 -3.232841789722442627e-01 -5.946984887123107910e-02 -4.964650422334671021e-02 -1.341181099414825439e-01 -1.471846401691436768e-01 -7.571777701377868652e-02 -6.725566834211349487e-02 -4.953301697969436646e-02 3.282576799392700195e-01 -1.089850738644599915e-01 -2.881396412849426270e-01 3.183287680149078369e-01 -1.711292117834091187e-01 -1.137982308864593506e-01 -1.719110012054443359e-01 -1.284693777561187744e-01 -4.828788340091705322e-02 2.269647717475891113e-01 1.398278325796127319e-01 1.155608370900154114e-01 -3.443008065223693848e-01 -1.878052055835723877e-01 -1.820061504840850830e-01 7.982695847749710083e-02 1.682550162076950073e-01 -1.835837811231613159e-01 -1.626227647066116333e-01
-1.237338334321975708e-01 1.415360346436500549e-02 -3.832985460758209229e-02 -1.076680794358253479e-01 2.384566366672515869e-01 -1.642169803380966187e-01 -1.071690768003463745e-01 -1.307839602231979370e-01 -3.746392726898193359e-01 5.252141878008842468e-02 -4.354270398616790771e-01 3.707419708371162415e-02 -2.717598378658294678e-01 -1.335885971784591675e-01 -5.058738752268254757e-04 -7.336127758026123047e-02 1.298845708370208740e-01 -1.513997167348861694e-01 4.901972785592079163e-02 -1.859384328126907349e-01 -1.801587194204330444e-01 2.178994268178939819e-01 -1.072104740887880325e-02 4.881538450717926025e-02 -9.450925141572952271e-02 -3.450662493705749512e-01 -9.243325144052505493e-02 -1.304782629013061523e-01 -1.240549460053443909e-01 -2.830909192562103271e-01 -9.978525340557098389e-02 9.788893163204193115e-02
3.992925211787223816e-02 5.156314931809902191e-03 -2.003785371780395508e-01 -8.266527950763702393e-02 1.192090883851051331e-01 -1.646002531051635742e-01 -1.559706926345825195e-01 1.422458235174417496e-02 -2.567976415157318115e-01 2.077704221010208130e-01 -4.167997539043426514e-01 1.416147947311401367e-01 2.881174385547637939e-01 -5.621932446956634521e-02 9.774184972047805786e-02 -2.222680747509002686e-01 2.299179583787918091e-01 8.402270078659057617e-02 3.646551398560404778e-03 -1.501232832670211792e-01 5.844706296920776367e-02 1.208233237266540527e-01 1.887431554496288300e-02 6.139584630727767944e-02 -9.849066287279129028e-02 -2.969612479209899902e-01 2.299880981445312500e-02 -6.693948805332183838e-02 -3.373405337333679199e-01 -2.524968087673187256e-01 3.005810081958770752e-02 2.271038144826889038e-01
-7.224191725254058838e-02 1.692574173212051392e-01 -3.409511148929595947e-01 1.043847575783729553e-02 2.822052538394927979e-01 8.320747874677181244e-03 9.662681072950363159e-02 -1.146084666252136230e-01 2.565609514713287354e-01 1.025636121630668640e-01 -2.257557809352874756e-01 3.704864904284477234e-02 1.681203246116638184e-01 -8.155898004770278931e-02 -5.291635170578956604e-02 7.735588401556015015e-02 1.264211237430572510e-01 -4.439154863357543945e-01 -1.602418273687362671e-01 -5.766920745372772217e-02 1.445258259773254395e-01 1.940802931785583496e-01 1.793121732771396637e-02 1.434440016746520996e-01 -2.378734797239303589e-01 -8.934424072504043579e-02 -1.406860500574111938e-01 -2.115850597620010376e-01 1.127921715378761292e-01 -1.329525560140609741e-01 -1.112809106707572937e-01 -2.860181927680969238e-01
-2.177023291587829590e-01 -2.277449071407318115e-01 -3.326916322112083435e-02 -1.452763974666595459e-01 2.045773416757583618e-01 8.464083075523376465e-02 -2.142388224601745605e-01 6.924292445182800293e-02 -1.383201181888580322e-01 -7.232746481895446777e-02 -2.287469357252120972e-01 2.657009065151214600e-01 5.596490576863288879e-02 -2.977542579174041748e-01 2.240356802940368652e-01 -2.220380604267120361e-01 4.370299726724624634e-02 -1.759273260831832886e-01 -1.361613273620605469e-01 -1.948237717151641846e-01 -1.574915349483489990e-01 -3.492504730820655823e-02 -8.302475512027740479e-02 7.545210421085357666e-02 -6.311411038041114807e-03 -2.584321796894073486e-01 -9.520351141691207886e-02 -1.576121747493743896e-01 -2.025163024663925171e-01 -3.072175681591033936e-01 2.707984149456024170e-01 -5.313112586736679077e-02
-1.683626919984817505e-01 -1.761987805366516113e-01 -1.697009056806564331e-01 1.718752533197402954e-01 1.363057922571897507e-02 -1.320506334304809570e-01 1.975589692592620850e-01 9.893708676099777222e-02 1.502302438020706177e-01 1.845970451831817627e-01 -2.476399093866348267e-01 -1.728955805301666260e-01 -1.548743993043899536e-01 -1.524399071931838989e-01 1.179699599742889404e-01 -8.792779594659805298e-02 1.636848747730255127e-01 -1.932123303413391113e-01 -2.200867235660552979e-02 -2.295748591423034668e-01 1.571081764996051788e-02 1.960636228322982788e-01 -1.703146547079086304e-01 2.824130235239863396e-03 -2.953439056873321533e-01 -1.867298632860183716e-01 3.013302758336067200e-02 -4.929570555686950684e-01 1.049977466464042664e-01 6.502549350261688232e-02 1.804479062557220459e-01 1.584629155695438385e-02
-1.630845963954925537e-01 -2.359066605567932129e-01 -4.068233668804168701e-01 -9.663926064968109131e-02 5.637178942561149597e-02 8.481939136981964111e-02 -1.599761843681335449e-01 7.544513791799545288e-02 -2.094367146492004395e-01 8.695653639733791351e-03 -5.410266295075416565e-02 1.940380409359931946e-02 3.350389897823333740e-01 -2.180924862623214722e-01 6.284076720476150513e-02 2.403858117759227753e-02 1.450938284397125244e-01 -1.104415953159332275e-01 1.931969821453094482e-02 -3.339973986148834229e-01 -6.183883175253868103e-03 6.507176905870437622e-02 -2.104112505912780762e-02 2.483879774808883667e-01 -6.325241178274154663e-02 -1.552308648824691772e-01 -2.318845242261886597e-01 -2.426721155643463135e-01 2.937385737895965576e-01 -8.416978642344474792e-03 1.039238553494215012e-02 -2.255160510540008545e-01
-3.088800013065338135e-01 2.247708886861801147e-01 -2.259039878845214844e-02 -3.023961186408996582e-01 8.147855848073959351e-02 -1.568084508180618286e-01 -2.747427225112915039e-01 -1.814741455018520355e-02 -3.163198530673980713e-01 1.446101516485214233e-01 -9.216079115867614746e-02 2.796519100666046143e-01 9.201289713382720947e-02 3.739806264638900757e-02 -9.419773519039154053e-02 -1.432071775197982788e-01 2.576755285263061523e-01 -2.621767222881317139e-01 2.316972240805625916e-02 -2.826499640941619873e-01 -1.429590955376625061e-02 2.818200290203094482e-01 6.165388599038124084e-02 2.089111655950546265e-01 -4.474743455648422241e-02 -5.713277682662010193e-02 -4.271968081593513489e-02 -1.335377842187881470e-01 1.171600446105003357e-01 -1.026005521416664124e-01 -1.278399527072906494e-01 2.828890457749366760e-03
-2.325710952281951904e-01 3.132452964782714844e-01 -2.440136671066284180e-01 -6.281901150941848755e-03 -4.978934302926063538e-02 -5.230404809117317200e-02 8.357556164264678955e-02 -1.292376071214675903e-01 1.368835866451263428e-01 -9.078442119061946869e-03 -1.947609633207321167e-01 5.138349160552024841e-02 1.431236118078231812e-01 5.350273475050926208e-02 3.158414661884307861e-01 -1.296367198228836060e-01 1.769631803035736084e-01 -2.026575058698654175e-01 1.170027032494544983e-01 -7.277165353298187256e-02 6.854989379644393921e-02 3.226476311683654785e-01 -2.266381829977035522e-01 2.048690468072891235e-01 -3.216331601142883301e-01 -2.115423381328582764e-01 -1.977354288101196289e-01 -1.752743124961853027e-01 6.267260015010833740e-02 -1.688578873872756958e-01 1.661675050854682922e-02 -1.255409270524978638e-01
-6.475938856601715088e-02 6.007274985313415527e-02 -2.695933878421783447e-01 2.040531188249588013e-01 7.145490497350692749e-02 -3.146668970584869385e-01 -2.157413661479949951e-01 1.061064675450325012e-01 -1.655223369598388672e-01 -2.776601612567901611e-01 2.209264785051345825e-02 -1.980756223201751709e-01 -5.339223146438598633e-02 5.384183302521705627e-02 -5.649482086300849915e-02 -2.372944504022598267e-01 2.812348008155822754e-01 -4.349407181143760681e-02 -1.207000315189361572e-01 -2.039682865142822266e-01 -6.244530901312828064e-02 1.282123029232025146e-01 2.782610952854156494e-01 2.943539321422576904e-01 5.082560703158378601e-02 -3.528206348419189453e-01 -3.736832737922668457e-02 -9.746751934289932251e-02 1.118734776973724365e-01 2.516182139515876770e-02 3.364084661006927490e-02 -1.807774305343627930e-01
-1.671866327524185181e-02 -2.366141080856323242e-01 -1.393213570117950439e-01 -1.200558319687843323e-01 2.294437289237976074e-01 2.628315053880214691e-02 4.878703132271766663e-02 -4.690281301736831665e-02 1.105188950896263123e-01 1.439787596464157104e-01 -9.192982316017150879e-02 -4.456157237291336060e-02 1.157748401165008545e-01 1.225866451859474182e-01 1.806443743407726288e-02 -2.784755825996398926e-01 6.184461712837219238e-02 -1.878205239772796631e-01 -1.821715682744979858e-01 -2.791567146778106689e-01 1.986747533082962036e-01 1.476658135652542114e-01 2.572298943996429443e-01 4.358629882335662842e-01 -1.468372493982315063e-01 1.219720169901847839e-01 1.917747110128402710e-01 -3.731110990047454834e-01 1.303772479295730591e-01 4.902201145887374878e-02 -5.323613807559013367e-02 -2.775296103209257126e-03
-2.094620168209075928e-01 -9.659208357334136963e-02 -2.720744162797927856e-02 -1.498473584651947021e-01 3.638420104980468750e-01 -9.558733552694320679e-02 7.648312300443649292e-02 1.199575513601303101e-01 -2.669697105884552002e-01 5.914626643061637878e-02 -4.649620056152343750e-01 5.805278941988945007e-02 4.015647619962692261e-02 -1.013622805476188660e-01 1.358546167612075806e-01 -3.255025148391723633e-01 9.409228712320327759e-02 -6.346034258604049683e-02 -6.238767877221107483e-02 -2.898286283016204834e-01 7.978617213666439056e-03 -1.100953966379165649e-01 -2.944597601890563965e-01 -7.560308557003736496e-03 -2.234369516372680664e-01 -2.180190682411193848e-01 -1.261329054832458496e-01 -3.740692883729934692e-02 -8.666148781776428223e-02 7.318612933158874512e-02 3.394275158643722534e-02 5.208016559481620789e-02
-2.175849825143814087e-01 1.687090992927551270e-01 -2.279577553272247314e-01 -7.629084587097167969e-02 1.914424896240234375e-01 -5.299336463212966919e-02 2.833555825054645538e-02 2.682230770587921143e-01 1.945830583572387695e-01 4.323814436793327332e-02 -2.268362641334533691e-01 -2.498826086521148682e-01 2.004675567150115967e-01 -1.497609764337539673e-01 1.450287103652954102e-01 3.872711211442947388e-02 1.655017435550689697e-01 -1.556357145309448242e-01 7.044824957847595215e-02 -4.507683590054512024e-02 8.935941010713577271e-02 1.452843099832534790e-01 1.597720086574554443e-01 1.425744146108627319e-01 -5.986621975898742676e-02 -3.008087277412414551e-01 -1.082037091255187988e-01 -1.856598854064941406e-01 1.229839399456977844e-01 -1.195471286773681641e-01 7.898481562733650208e-03 -4.605924189090728760e-01
-1.950708329677581787e-01 9.196839481592178345e-02 -1.413035392761230469e-01 -6.206474825739860535e-02 3.102408647537231445e-01 7.153443247079849243e-02 -1.299725621938705444e-01 3.138208687305450439e-01 -8.860167860984802246e-02 -1.417731046676635742e-01 -7.110267877578735352e-02 2.645758390426635742e-01 -2.839322388172149658e-02 -2.454087883234024048e-01 -9.074041247367858887e-02 -1.550739854574203491e-01 4.988057911396026611e-02 -2.556943893432617188e-01 -1.306086033582687378e-01 9.667093306779861450e-02 2.294710725545883179e-01 -1.690007932484149933e-02 -3.248129272833466530e-03 9.841232001781463623e-02 -5.131581425666809082e-02 -2.556062340736389160e-01 -2.917024493217468262e-01 -1.444570869207382202e-01 8.492347784340381622e-03 -2.185343950986862183e-01 -2.689599394798278809e-01 -2.561317980289459229e-01
[truncated: 3,283,772 more chars]
